# Supplementary material for: Structural mechanism of human oncochannel TRPV6 inhibition by the natural phytoestrogen genistein
Source: Nat Commun. 2023 May 9;14:2659. doi: 10.1038/s41467-023-38352-5 (PMC10169861; doi:10.1038/s41467-023-38352-5)
Supplement: Supplementary file 4 — Supplementary Data 1 [file 41467_2023_38352_MOESM4_ESM.zip]

Archive with 14 entries (13 files):
- MD states/
- MD states/chs_run1.pdb
- MD states/chs_run2.pdb
- MD states/chs_run3.pdb
- MD states/chs_run4.pdb
- MD states/gen_site1_run1.pdb
- MD states/gen_site1_run2.pdb
- MD states/gen_site1_run3.pdb
- MD states/gen_site1_run4.pdb
- MD states/gen_site2_run1.pdb
- MD states/gen_site2_run2.pdb
- MD states/gen_site2_run3.pdb
- MD states/gen_site2_run4.pdb
- MD states/List of MD runs.docx
