# Supplementary material for: Structural mechanism of human oncochannel TRPV6 inhibition by the natural phytoestrogen genistein
Source: Nat Commun. 2023 May 9;14:2659. doi: 10.1038/s41467-023-38352-5 (PMC10169861; doi:10.1038/s41467-023-38352-5)
Supplement: Supplementary file 4 — Supplementary Data 1 [file 41467_2023_38352_MOESM4_ESM.zip › MD states/chs_run1.pdb]

t=0
MODEL 1                                                                        
CRYST1   67.400   67.290   62.070  90.00  90.00  90.00 P 1           1
ATOM      1  CS1 CHS     1      79.320  87.070  57.340  1.00  0.00           C 
ATOM      2  CS2 CHS     1      78.460  88.260  57.730  1.00  0.00           C 
ATOM      3  HS4 CHS     1      79.100  89.150  57.570  1.00  0.00           H 
ATOM      4  HS5 CHS     1      78.380  88.100  58.830  1.00  0.00           H 
ATOM      5  CS3 CHS     1      77.040  88.410  57.140  1.00  0.00           C 
ATOM      6  HS1 CHS     1      76.400  87.570  57.490  1.00  0.00           H 
ATOM      7  HS6 CHS     1      77.150  88.580  56.050  1.00  0.00           H 
ATOM      8  CS4 CHS     1      76.350  89.670  57.670  1.00  0.00           C 
ATOM      9  OS1 CHS     1      79.820  86.400  58.240  1.00  0.00           O 
ATOM     10  OS2 CHS     1      76.780  90.090  58.760  1.00  0.00           O 
ATOM     11  OS3 CHS     1      75.460  90.240  57.000  1.00  0.00           O 
ATOM     12  C3  CHS     1      80.050  85.610  55.530  1.00  0.00           C 
ATOM     13  H3  CHS     1      79.810  85.450  54.460  1.00  0.00           H 
ATOM     14  O3  CHS     1      79.460  86.910  55.960  1.00  0.00           O 
ATOM     15  C4  CHS     1      79.460  84.390  56.230  1.00  0.00           C 
ATOM     16  H4A CHS     1      79.270  84.560  57.310  1.00  0.00           H 
ATOM     17  H4B CHS     1      78.470  84.230  55.750  1.00  0.00           H 
ATOM     18  C5  CHS     1      80.340  83.140  56.040  1.00  0.00           C 
ATOM     19  C6  CHS     1      79.830  82.000  55.670  1.00  0.00           C 
ATOM     20  H6  CHS     1      78.750  81.900  55.480  1.00  0.00           H 
ATOM     21  C7  CHS     1      80.560  80.660  55.580  1.00  0.00           C 
ATOM     22  H7A CHS     1      80.090  79.840  56.170  1.00  0.00           H 
ATOM     23  H7B CHS     1      80.600  80.350  54.510  1.00  0.00           H 
ATOM     24  C8  CHS     1      82.010  80.770  56.170  1.00  0.00           C 
ATOM     25  H8  CHS     1      81.980  80.760  57.280  1.00  0.00           H 
ATOM     26  C14 CHS     1      82.850  79.580  55.740  1.00  0.00           C 
ATOM     27  H14 CHS     1      82.900  79.660  54.630  1.00  0.00           H 
ATOM     28  C15 CHS     1      82.260  78.170  56.040  1.00  0.00           C 
ATOM     29 H15A CHS     1      81.820  78.140  57.060  1.00  0.00           H 
ATOM     30 H15B CHS     1      81.480  77.960  55.280  1.00  0.00           H 
ATOM     31  C16 CHS     1      83.550  77.260  56.000  1.00  0.00           C 
ATOM     32 H16A CHS     1      83.560  76.780  57.000  1.00  0.00           H 
ATOM     33 H16B CHS     1      83.600  76.520  55.180  1.00  0.00           H 
ATOM     34  C17 CHS     1      84.770  78.270  55.790  1.00  0.00           C 
ATOM     35  H17 CHS     1      85.080  78.350  54.730  1.00  0.00           H 
ATOM     36  C13 CHS     1      84.280  79.600  56.290  1.00  0.00           C 
ATOM     37  C18 CHS     1      84.280  79.550  57.860  1.00  0.00           C 
ATOM     38 H18A CHS     1      85.270  79.870  58.250  1.00  0.00           H 
ATOM     39 H18B CHS     1      83.660  80.380  58.270  1.00  0.00           H 
ATOM     40 H18C CHS     1      83.930  78.530  58.120  1.00  0.00           H 
ATOM     41  C12 CHS     1      84.900  80.860  55.750  1.00  0.00           C 
ATOM     42 H12A CHS     1      85.980  80.910  56.000  1.00  0.00           H 
ATOM     43 H12B CHS     1      84.910  80.830  54.640  1.00  0.00           H 
ATOM     44  C11 CHS     1      84.100  82.110  56.170  1.00  0.00           C 
ATOM     45 H11A CHS     1      84.300  82.290  57.250  1.00  0.00           H 
ATOM     46 H11B CHS     1      84.650  82.910  55.630  1.00  0.00           H 
ATOM     47  C9  CHS     1      82.630  82.070  55.800  1.00  0.00           C 
ATOM     48  H9  CHS     1      82.520  82.080  54.690  1.00  0.00           H 
ATOM     49  C10 CHS     1      81.840  83.320  56.240  1.00  0.00           C 
ATOM     50  C19 CHS     1      82.000  83.480  57.770  1.00  0.00           C 
ATOM     51 H19A CHS     1      81.490  84.430  58.060  1.00  0.00           H 
ATOM     52 H19B CHS     1      81.500  82.570  58.170  1.00  0.00           H 
ATOM     53 H19C CHS     1      83.010  83.670  58.180  1.00  0.00           H 
ATOM     54  C1  CHS     1      82.380  84.550  55.470  1.00  0.00           C 
ATOM     55  H1A CHS     1      83.420  84.820  55.730  1.00  0.00           H 
ATOM     56  H1B CHS     1      82.250  84.200  54.420  1.00  0.00           H 
ATOM     57  C2  CHS     1      81.560  85.820  55.710  1.00  0.00           C 
ATOM     58  H2A CHS     1      82.020  86.590  55.060  1.00  0.00           H 
ATOM     59  H2B CHS     1      81.660  86.140  56.770  1.00  0.00           H 
ATOM     60  C20 CHS     1      85.980  77.600  56.460  1.00  0.00           C 
ATOM     61  H20 CHS     1      85.860  77.480  57.560  1.00  0.00           H 
ATOM     62  C21 CHS     1      87.220  78.440  56.210  1.00  0.00           C 
ATOM     63 H21A CHS     1      87.090  79.410  56.740  1.00  0.00           H 
ATOM     64 H21B CHS     1      87.380  78.600  55.120  1.00  0.00           H 
ATOM     65 H21C CHS     1      88.160  77.960  56.570  1.00  0.00           H 
ATOM     66  C22 CHS     1      86.210  76.270  55.850  1.00  0.00           C 
ATOM     67 H22A CHS     1      85.350  75.570  55.760  1.00  0.00           H 
ATOM     68 H22B CHS     1      86.670  76.400  54.850  1.00  0.00           H 
ATOM     69  C23 CHS     1      87.240  75.460  56.700  1.00  0.00           C 
ATOM     70 H23A CHS     1      88.290  75.740  56.470  1.00  0.00           H 
ATOM     71 H23B CHS     1      86.990  75.520  57.780  1.00  0.00           H 
ATOM     72  C24 CHS     1      87.220  73.920  56.310  1.00  0.00           C 
ATOM     73 H24A CHS     1      86.130  73.760  56.160  1.00  0.00           H 
ATOM     74 H24B CHS     1      87.800  73.620  55.410  1.00  0.00           H 
ATOM     75  C25 CHS     1      87.770  72.990  57.400  1.00  0.00           C 
ATOM     76  H25 CHS     1      87.250  73.120  58.370  1.00  0.00           H 
ATOM     77  C26 CHS     1      87.350  71.620  56.900  1.00  0.00           C 
ATOM     78 H26A CHS     1      87.780  70.960  57.690  1.00  0.00           H 
ATOM     79 H26B CHS     1      86.250  71.500  56.910  1.00  0.00           H 
ATOM     80 H26C CHS     1      87.740  71.360  55.890  1.00  0.00           H 
ATOM     81  C27 CHS     1      89.240  73.260  57.690  1.00  0.00           C 
ATOM     82 H27A CHS     1      89.530  72.580  58.520  1.00  0.00           H 
ATOM     83 H27B CHS     1      89.970  72.990  56.890  1.00  0.00           H 
ATOM     84 H27C CHS     1      89.410  74.320  57.980  1.00  0.00           H 
ATOM     85  CS1 CHS     2      88.290  80.940  41.810  1.00  0.00           C 
ATOM     86  CS2 CHS     2      89.630  80.470  41.430  1.00  0.00           C 
ATOM     87  HS4 CHS     2      90.130  81.410  41.110  1.00  0.00           H 
ATOM     88  HS5 CHS     2      89.510  79.800  40.550  1.00  0.00           H 
ATOM     89  CS3 CHS     2      90.360  79.770  42.630  1.00  0.00           C 
ATOM     90  HS1 CHS     2      89.670  79.080  43.160  1.00  0.00           H 
ATOM     91  HS6 CHS     2      90.660  80.460  43.440  1.00  0.00           H 
ATOM     92  CS4 CHS     2      91.660  79.050  42.250  1.00  0.00           C 
ATOM     93  OS1 CHS     2      88.070  81.590  42.820  1.00  0.00           O 
ATOM     94  OS2 CHS     2      91.510  78.030  41.510  1.00  0.00           O 
ATOM     95  OS3 CHS     2      92.650  79.510  42.820  1.00  0.00           O 
ATOM     96  C3  CHS     2      85.980  80.780  41.220  1.00  0.00           C 
ATOM     97  H3  CHS     2      85.690  80.380  42.210  1.00  0.00           H 
ATOM     98  O3  CHS     2      87.420  80.600  40.890  1.00  0.00           O 
ATOM     99  C4  CHS     2      85.270  79.900  40.190  1.00  0.00           C 
ATOM    100  H4A CHS     2      85.400  80.310  39.170  1.00  0.00           H 
ATOM    101  H4B CHS     2      85.570  78.830  40.190  1.00  0.00           H 
ATOM    102  C5  CHS     2      83.790  80.060  40.440  1.00  0.00           C 
ATOM    103  C6  CHS     2      82.890  79.060  40.570  1.00  0.00           C 
ATOM    104  H6  CHS     2      83.290  78.040  40.630  1.00  0.00           H 
ATOM    105  C7  CHS     2      81.420  79.110  40.700  1.00  0.00           C 
ATOM    106  H7A CHS     2      81.020  78.470  39.890  1.00  0.00           H 
ATOM    107  H7B CHS     2      81.180  78.740  41.720  1.00  0.00           H 
ATOM    108  C8  CHS     2      80.770  80.490  40.450  1.00  0.00           C 
ATOM    109  H8  CHS     2      80.620  80.660  39.360  1.00  0.00           H 
ATOM    110  C14 CHS     2      79.460  80.670  41.170  1.00  0.00           C 
ATOM    111  H14 CHS     2      79.730  80.480  42.230  1.00  0.00           H 
ATOM    112  C15 CHS     2      78.260  79.540  41.020  1.00  0.00           C 
ATOM    113 H15A CHS     2      78.190  79.150  39.980  1.00  0.00           H 
ATOM    114 H15B CHS     2      78.620  78.640  41.570  1.00  0.00           H 
ATOM    115  C16 CHS     2      77.040  80.220  41.460  1.00  0.00           C 
ATOM    116 H16A CHS     2      76.210  80.230  40.720  1.00  0.00           H 
ATOM    117 H16B CHS     2      76.680  79.640  42.340  1.00  0.00           H 
ATOM    118  C17 CHS     2      77.420  81.670  41.900  1.00  0.00           C 
ATOM    119  H17 CHS     2      77.700  81.520  42.970  1.00  0.00           H 
ATOM    120  C13 CHS     2      78.700  81.990  41.120  1.00  0.00           C 
ATOM    121  C18 CHS     2      78.480  82.380  39.700  1.00  0.00           C 
ATOM    122 H18A CHS     2      77.850  81.640  39.170  1.00  0.00           H 
ATOM    123 H18B CHS     2      77.920  83.340  39.650  1.00  0.00           H 
ATOM    124 H18C CHS     2      79.420  82.520  39.130  1.00  0.00           H 
ATOM    125  C12 CHS     2      79.630  83.070  41.800  1.00  0.00           C 
ATOM    126 H12A CHS     2      79.340  84.130  41.640  1.00  0.00           H 
ATOM    127 H12B CHS     2      79.600  82.990  42.910  1.00  0.00           H 
ATOM    128  C11 CHS     2      81.070  82.970  41.310  1.00  0.00           C 
ATOM    129 H11A CHS     2      81.240  83.670  40.460  1.00  0.00           H 
ATOM    130 H11B CHS     2      81.700  83.500  42.050  1.00  0.00           H 
ATOM    131  C9  CHS     2      81.720  81.550  41.030  1.00  0.00           C 
ATOM    132  H9  CHS     2      81.840  81.180  42.070  1.00  0.00           H 
ATOM    133  C10 CHS     2      83.180  81.520  40.520  1.00  0.00           C 
ATOM    134  C19 CHS     2      83.120  82.160  39.140  1.00  0.00           C 
ATOM    135 H19A CHS     2      84.120  82.160  38.650  1.00  0.00           H 
ATOM    136 H19B CHS     2      82.340  81.640  38.530  1.00  0.00           H 
ATOM    137 H19C CHS     2      82.820  83.230  39.170  1.00  0.00           H 
ATOM    138  C1  CHS     2      84.050  82.530  41.410  1.00  0.00           C 
ATOM    139  H1A CHS     2      83.660  83.550  41.190  1.00  0.00           H 
ATOM    140  H1B CHS     2      83.860  82.140  42.430  1.00  0.00           H 
ATOM    141  C2  CHS     2      85.560  82.290  41.110  1.00  0.00           C 
ATOM    142  H2A CHS     2      86.100  82.790  41.940  1.00  0.00           H 
ATOM    143  H2B CHS     2      85.860  82.770  40.160  1.00  0.00           H 
ATOM    144  C20 CHS     2      76.250  82.560  41.850  1.00  0.00           C 
ATOM    145  H20 CHS     2      75.980  83.020  40.880  1.00  0.00           H 
ATOM    146  C21 CHS     2      76.540  83.800  42.710  1.00  0.00           C 
ATOM    147 H21A CHS     2      76.880  83.430  43.700  1.00  0.00           H 
ATOM    148 H21B CHS     2      75.830  84.620  42.940  1.00  0.00           H 
ATOM    149 H21C CHS     2      77.390  84.380  42.280  1.00  0.00           H 
ATOM    150  C22 CHS     2      74.960  81.910  42.390  1.00  0.00           C 
ATOM    151 H22A CHS     2      74.560  81.230  41.600  1.00  0.00           H 
ATOM    152 H22B CHS     2      75.160  81.420  43.360  1.00  0.00           H 
ATOM    153  C23 CHS     2      73.770  82.840  42.740  1.00  0.00           C 
ATOM    154 H23A CHS     2      74.190  83.570  43.470  1.00  0.00           H 
ATOM    155 H23B CHS     2      73.460  83.450  41.860  1.00  0.00           H 
ATOM    156  C24 CHS     2      72.610  82.130  43.540  1.00  0.00           C 
ATOM    157 H24A CHS     2      71.990  81.450  42.920  1.00  0.00           H 
ATOM    158 H24B CHS     2      73.050  81.580  44.400  1.00  0.00           H 
ATOM    159  C25 CHS     2      71.470  82.970  44.130  1.00  0.00           C 
ATOM    160  H25 CHS     2      71.020  83.540  43.280  1.00  0.00           H 
ATOM    161  C26 CHS     2      70.320  82.090  44.650  1.00  0.00           C 
ATOM    162 H26A CHS     2      69.980  81.340  43.900  1.00  0.00           H 
ATOM    163 H26B CHS     2      70.630  81.540  45.560  1.00  0.00           H 
ATOM    164 H26C CHS     2      69.470  82.700  45.030  1.00  0.00           H 
ATOM    165  C27 CHS     2      71.830  83.940  45.230  1.00  0.00           C 
ATOM    166 H27A CHS     2      71.810  83.330  46.160  1.00  0.00           H 
ATOM    167 H27B CHS     2      72.810  84.450  45.090  1.00  0.00           H 
ATOM    168 H27C CHS     2      71.020  84.680  45.410  1.00  0.00           H 
ATOM    169  N   MET A 454      80.480 112.430  71.630  1.00  0.00           N 
ATOM    170  HN  MET A 454      80.320 112.680  72.580  1.00  0.00           H 
ATOM    171  CA  MET A 454      81.820 111.800  71.360  1.00  0.00           C 
ATOM    172  HA  MET A 454      82.250 112.490  70.650  1.00  0.00           H 
ATOM    173  CB  MET A 454      82.560 111.810  72.750  1.00  0.00           C 
ATOM    174  HB1 MET A 454      81.950 111.320  73.540  1.00  0.00           H 
ATOM    175  HB2 MET A 454      83.380 111.100  72.530  1.00  0.00           H 
ATOM    176  CG  MET A 454      82.990 113.200  73.270  1.00  0.00           C 
ATOM    177  HG1 MET A 454      83.660 113.690  72.530  1.00  0.00           H 
ATOM    178  HG2 MET A 454      82.090 113.840  73.270  1.00  0.00           H 
ATOM    179  SD  MET A 454      83.740 112.990  74.950  1.00  0.00           S 
ATOM    180  CE  MET A 454      84.350 114.680  75.280  1.00  0.00           C 
ATOM    181  HE1 MET A 454      84.840 114.780  76.270  1.00  0.00           H 
ATOM    182  HE2 MET A 454      85.070 114.890  74.460  1.00  0.00           H 
ATOM    183  HE3 MET A 454      83.530 115.420  75.200  1.00  0.00           H 
ATOM    184  C   MET A 454      81.740 110.370  70.680  1.00  0.00           C 
ATOM    185  O   MET A 454      82.580 109.980  69.860  1.00  0.00           O 
ATOM    186  N   SER A 455      80.820 109.470  71.120  1.00  0.00           N 
ATOM    187  HN  SER A 455      80.200 109.640  71.880  1.00  0.00           H 
ATOM    188  CA  SER A 455      80.720 108.120  70.680  1.00  0.00           C 
ATOM    189  HA  SER A 455      81.720 107.730  70.800  1.00  0.00           H 
ATOM    190  CB  SER A 455      79.620 107.350  71.550  1.00  0.00           C 
ATOM    191  HB1 SER A 455      78.730 108.000  71.420  1.00  0.00           H 
ATOM    192  HB2 SER A 455      79.520 106.290  71.250  1.00  0.00           H 
ATOM    193  OG  SER A 455      79.990 107.290  72.970  1.00  0.00           O 
ATOM    194  HG1 SER A 455      80.010 108.220  73.220  1.00  0.00           H 
ATOM    195  C   SER A 455      80.390 108.050  69.250  1.00  0.00           C 
ATOM    196  O   SER A 455      81.090 107.400  68.420  1.00  0.00           O 
ATOM    197  N   PHE A 456      79.370 108.860  68.740  1.00  0.00           N 
ATOM    198  HN  PHE A 456      78.810 109.400  69.350  1.00  0.00           H 
ATOM    199  CA  PHE A 456      79.190 109.040  67.300  1.00  0.00           C 
ATOM    200  HA  PHE A 456      79.110 108.030  66.920  1.00  0.00           H 
ATOM    201  CB  PHE A 456      77.950 109.960  67.000  1.00  0.00           C 
ATOM    202  HB1 PHE A 456      78.160 110.910  67.530  1.00  0.00           H 
ATOM    203  HB2 PHE A 456      77.820 110.170  65.920  1.00  0.00           H 
ATOM    204  CG  PHE A 456      76.660 109.240  67.440  1.00  0.00           C 
ATOM    205  CD1 PHE A 456      76.360 108.080  66.700  1.00  0.00           C 
ATOM    206  HD1 PHE A 456      76.970 107.780  65.860  1.00  0.00           H 
ATOM    207  CE1 PHE A 456      75.170 107.350  66.970  1.00  0.00           C 
ATOM    208  HE1 PHE A 456      74.820 106.500  66.400  1.00  0.00           H 
ATOM    209  CZ  PHE A 456      74.340 107.780  68.000  1.00  0.00           C 
ATOM    210  HZ  PHE A 456      73.390 107.280  68.140  1.00  0.00           H 
ATOM    211  CD2 PHE A 456      75.780 109.680  68.450  1.00  0.00           C 
ATOM    212  HD2 PHE A 456      75.950 110.670  68.860  1.00  0.00           H 
ATOM    213  CE2 PHE A 456      74.720 108.880  68.790  1.00  0.00           C 
ATOM    214  HE2 PHE A 456      74.170 109.270  69.630  1.00  0.00           H 
ATOM    215  C   PHE A 456      80.400 109.650  66.540  1.00  0.00           C 
ATOM    216  O   PHE A 456      80.760 109.180  65.480  1.00  0.00           O 
ATOM    217  N   ALA A 457      80.910 110.750  67.060  1.00  0.00           N 
ATOM    218  HN  ALA A 457      80.630 111.080  67.960  1.00  0.00           H 
ATOM    219  CA  ALA A 457      82.020 111.450  66.410  1.00  0.00           C 
ATOM    220  HA  ALA A 457      81.670 111.730  65.430  1.00  0.00           H 
ATOM    221  CB  ALA A 457      82.220 112.750  67.230  1.00  0.00           C 
ATOM    222  HB1 ALA A 457      82.910 113.510  66.800  1.00  0.00           H 
ATOM    223  HB2 ALA A 457      81.260 113.300  67.090  1.00  0.00           H 
ATOM    224  HB3 ALA A 457      82.580 112.450  68.240  1.00  0.00           H 
ATOM    225  C   ALA A 457      83.390 110.620  66.260  1.00  0.00           C 
ATOM    226  O   ALA A 457      84.120 110.820  65.290  1.00  0.00           O 
ATOM    227  N   LEU A 458      83.730 109.800  67.220  1.00  0.00           N 
ATOM    228  HN  LEU A 458      83.180 109.730  68.050  1.00  0.00           H 
ATOM    229  CA  LEU A 458      84.790 108.830  67.100  1.00  0.00           C 
ATOM    230  HA  LEU A 458      85.690 109.350  66.810  1.00  0.00           H 
ATOM    231  CB  LEU A 458      84.980 107.970  68.470  1.00  0.00           C 
ATOM    232  HB1 LEU A 458      84.030 107.780  69.020  1.00  0.00           H 
ATOM    233  HB2 LEU A 458      85.270 106.940  68.180  1.00  0.00           H 
ATOM    234  CG  LEU A 458      86.130 108.480  69.480  1.00  0.00           C 
ATOM    235  HG  LEU A 458      86.300 107.570  70.090  1.00  0.00           H 
ATOM    236  CD1 LEU A 458      87.390 108.870  68.720  1.00  0.00           C 
ATOM    237 1HD1 LEU A 458      88.210 109.090  69.440  1.00  0.00           H 
ATOM    238 2HD1 LEU A 458      87.690 108.130  67.950  1.00  0.00           H 
ATOM    239 3HD1 LEU A 458      87.230 109.880  68.290  1.00  0.00           H 
ATOM    240  CD2 LEU A 458      85.770 109.640  70.400  1.00  0.00           C 
ATOM    241 1HD2 LEU A 458      84.750 109.540  70.830  1.00  0.00           H 
ATOM    242 2HD2 LEU A 458      86.650 109.910  71.030  1.00  0.00           H 
ATOM    243 3HD2 LEU A 458      85.820 110.500  69.690  1.00  0.00           H 
ATOM    244  C   LEU A 458      84.520 107.820  66.070  1.00  0.00           C 
ATOM    245  O   LEU A 458      85.360 107.530  65.170  1.00  0.00           O 
ATOM    246  N   VAL A 459      83.320 107.250  65.960  1.00  0.00           N 
ATOM    247  HN  VAL A 459      82.570 107.360  66.610  1.00  0.00           H 
ATOM    248  CA  VAL A 459      82.960 106.300  64.950  1.00  0.00           C 
ATOM    249  HA  VAL A 459      83.750 105.580  64.790  1.00  0.00           H 
ATOM    250  CB  VAL A 459      81.480 105.690  65.290  1.00  0.00           C 
ATOM    251  HB  VAL A 459      80.840 106.550  65.590  1.00  0.00           H 
ATOM    252  CG1 VAL A 459      80.930 104.990  64.060  1.00  0.00           C 
ATOM    253 1HG1 VAL A 459      79.890 104.620  64.210  1.00  0.00           H 
ATOM    254 2HG1 VAL A 459      80.830 105.640  63.170  1.00  0.00           H 
ATOM    255 3HG1 VAL A 459      81.630 104.210  63.680  1.00  0.00           H 
ATOM    256  CG2 VAL A 459      81.650 104.800  66.520  1.00  0.00           C 
ATOM    257 1HG2 VAL A 459      80.740 104.540  67.100  1.00  0.00           H 
ATOM    258 2HG2 VAL A 459      82.130 103.850  66.180  1.00  0.00           H 
ATOM    259 3HG2 VAL A 459      82.380 105.210  67.240  1.00  0.00           H 
ATOM    260  C   VAL A 459      82.990 107.010  63.630  1.00  0.00           C 
ATOM    261  O   VAL A 459      83.620 106.570  62.670  1.00  0.00           O 
ATOM    262  N   LEU A 460      82.310 108.200  63.480  1.00  0.00           N 
ATOM    263  HN  LEU A 460      81.870 108.640  64.260  1.00  0.00           H 
ATOM    264  CA  LEU A 460      82.120 108.840  62.160  1.00  0.00           C 
ATOM    265  HA  LEU A 460      81.590 108.170  61.490  1.00  0.00           H 
ATOM    266  CB  LEU A 460      81.070 109.980  62.230  1.00  0.00           C 
ATOM    267  HB1 LEU A 460      81.290 110.780  62.960  1.00  0.00           H 
ATOM    268  HB2 LEU A 460      81.070 110.420  61.210  1.00  0.00           H 
ATOM    269  CG  LEU A 460      79.570 109.590  62.470  1.00  0.00           C 
ATOM    270  HG  LEU A 460      79.290 109.600  63.550  1.00  0.00           H 
ATOM    271  CD1 LEU A 460      78.690 110.600  61.700  1.00  0.00           C 
ATOM    272 1HD1 LEU A 460      77.600 110.410  61.730  1.00  0.00           H 
ATOM    273 2HD1 LEU A 460      78.900 111.610  62.120  1.00  0.00           H 
ATOM    274 3HD1 LEU A 460      79.020 110.540  60.640  1.00  0.00           H 
ATOM    275  CD2 LEU A 460      79.170 108.170  62.060  1.00  0.00           C 
ATOM    276 1HD2 LEU A 460      79.780 107.450  62.650  1.00  0.00           H 
ATOM    277 2HD2 LEU A 460      78.080 108.040  62.250  1.00  0.00           H 
ATOM    278 3HD2 LEU A 460      79.360 107.920  60.990  1.00  0.00           H 
ATOM    279  C   LEU A 460      83.470 109.400  61.570  1.00  0.00           C 
ATOM    280  O   LEU A 460      83.980 109.250  60.440  1.00  0.00           O 
ATOM    281  N   GLY A 461      84.230 110.120  62.460  1.00  0.00           N 
ATOM    282  HN  GLY A 461      84.010 110.150  63.430  1.00  0.00           H 
ATOM    283  CA  GLY A 461      85.510 110.750  62.120  1.00  0.00           C 
ATOM    284  HA1 GLY A 461      85.310 111.560  61.430  1.00  0.00           H 
ATOM    285  HA2 GLY A 461      85.900 111.070  63.080  1.00  0.00           H 
ATOM    286  C   GLY A 461      86.450 109.700  61.590  1.00  0.00           C 
ATOM    287  O   GLY A 461      87.030 110.070  60.540  1.00  0.00           O 
ATOM    288  N   TRP A 462      86.620 108.560  62.260  1.00  0.00           N 
ATOM    289  HN  TRP A 462      86.080 108.520  63.100  1.00  0.00           H 
ATOM    290  CA  TRP A 462      87.500 107.500  61.790  1.00  0.00           C 
ATOM    291  HA  TRP A 462      88.420 108.040  61.600  1.00  0.00           H 
ATOM    292  CB  TRP A 462      87.960 106.540  62.910  1.00  0.00           C 
ATOM    293  HB1 TRP A 462      87.140 106.110  63.530  1.00  0.00           H 
ATOM    294  HB2 TRP A 462      88.360 105.600  62.460  1.00  0.00           H 
ATOM    295  CG  TRP A 462      89.080 107.060  63.860  1.00  0.00           C 
ATOM    296  CD1 TRP A 462      88.840 107.680  65.120  1.00  0.00           C 
ATOM    297  HD1 TRP A 462      87.880 108.020  65.480  1.00  0.00           H 
ATOM    298  NE1 TRP A 462      90.060 107.900  65.670  1.00  0.00           N 
ATOM    299  HE1 TRP A 462      90.300 108.490  66.410  1.00  0.00           H 
ATOM    300  CE2 TRP A 462      91.050 107.480  64.890  1.00  0.00           C 
ATOM    301  CD2 TRP A 462      90.540 106.980  63.690  1.00  0.00           C 
ATOM    302  CE3 TRP A 462      91.390 106.580  62.660  1.00  0.00           C 
ATOM    303  HE3 TRP A 462      90.880 106.340  61.740  1.00  0.00           H 
ATOM    304  CZ3 TRP A 462      92.720 106.470  62.930  1.00  0.00           C 
ATOM    305  HZ3 TRP A 462      93.420 106.220  62.150  1.00  0.00           H 
ATOM    306  CZ2 TRP A 462      92.430 107.480  65.090  1.00  0.00           C 
ATOM    307  HZ2 TRP A 462      92.840 107.930  65.980  1.00  0.00           H 
ATOM    308  CH2 TRP A 462      93.250 106.940  64.130  1.00  0.00           C 
ATOM    309  HH2 TRP A 462      94.320 106.910  64.250  1.00  0.00           H 
ATOM    310  C   TRP A 462      87.020 106.810  60.580  1.00  0.00           C 
ATOM    311  O   TRP A 462      87.790 106.570  59.640  1.00  0.00           O 
ATOM    312  N   CYS A 463      85.670 106.570  60.390  1.00  0.00           N 
ATOM    313  HN  CYS A 463      85.070 106.790  61.160  1.00  0.00           H 
ATOM    314  CA  CYS A 463      85.170 105.880  59.230  1.00  0.00           C 
ATOM    315  HA  CYS A 463      85.640 104.910  59.200  1.00  0.00           H 
ATOM    316  CB  CYS A 463      83.550 105.670  59.320  1.00  0.00           C 
ATOM    317  HB1 CYS A 463      83.100 106.600  59.720  1.00  0.00           H 
ATOM    318  HB2 CYS A 463      83.020 105.490  58.360  1.00  0.00           H 
ATOM    319  SG  CYS A 463      83.090 104.470  60.460  1.00  0.00           S 
ATOM    320  HG1 CYS A 463      83.120 105.180  61.580  1.00  0.00           H 
ATOM    321  C   CYS A 463      85.440 106.620  57.910  1.00  0.00           C 
ATOM    322  O   CYS A 463      85.840 105.980  56.940  1.00  0.00           O 
ATOM    323  N   ASN A 464      85.420 107.920  57.980  1.00  0.00           N 
ATOM    324  HN  ASN A 464      85.030 108.370  58.780  1.00  0.00           H 
ATOM    325  CA  ASN A 464      85.830 108.630  56.780  1.00  0.00           C 
ATOM    326  HA  ASN A 464      85.270 108.280  55.930  1.00  0.00           H 
ATOM    327  CB  ASN A 464      85.560 110.100  57.100  1.00  0.00           C 
ATOM    328  HB1 ASN A 464      86.000 110.330  58.090  1.00  0.00           H 
ATOM    329  HB2 ASN A 464      86.120 110.770  56.410  1.00  0.00           H 
ATOM    330  CG  ASN A 464      84.060 110.400  57.010  1.00  0.00           C 
ATOM    331  OD1 ASN A 464      83.200 109.730  56.440  1.00  0.00           O 
ATOM    332  ND2 ASN A 464      83.740 111.690  57.330  1.00  0.00           N 
ATOM    333 1HD2 ASN A 464      84.490 112.320  57.550  1.00  0.00           H 
ATOM    334 2HD2 ASN A 464      82.830 111.990  57.060  1.00  0.00           H 
ATOM    335  C   ASN A 464      87.240 108.490  56.340  1.00  0.00           C 
ATOM    336  O   ASN A 464      87.520 108.770  55.200  1.00  0.00           O 
ATOM    337  N   VAL A 465      88.140 108.130  57.260  1.00  0.00           N 
ATOM    338  HN  VAL A 465      87.950 107.880  58.210  1.00  0.00           H 
ATOM    339  CA  VAL A 465      89.540 107.870  56.780  1.00  0.00           C 
ATOM    340  HA  VAL A 465      89.990 108.650  56.190  1.00  0.00           H 
ATOM    341  CB  VAL A 465      90.440 107.510  57.980  1.00  0.00           C 
ATOM    342  HB  VAL A 465      89.890 106.800  58.620  1.00  0.00           H 
ATOM    343  CG1 VAL A 465      91.840 106.860  57.520  1.00  0.00           C 
ATOM    344 1HG1 VAL A 465      92.410 106.620  58.440  1.00  0.00           H 
ATOM    345 2HG1 VAL A 465      91.630 105.940  56.940  1.00  0.00           H 
ATOM    346 3HG1 VAL A 465      92.410 107.610  56.940  1.00  0.00           H 
ATOM    347  CG2 VAL A 465      90.720 108.820  58.700  1.00  0.00           C 
ATOM    348 1HG2 VAL A 465      91.170 109.660  58.120  1.00  0.00           H 
ATOM    349 2HG2 VAL A 465      89.760 109.270  59.050  1.00  0.00           H 
ATOM    350 3HG2 VAL A 465      91.360 108.740  59.600  1.00  0.00           H 
ATOM    351  C   VAL A 465      89.660 106.720  55.790  1.00  0.00           C 
ATOM    352  O   VAL A 465      90.420 106.820  54.890  1.00  0.00           O 
ATOM    353  N   MET A 466      88.690 105.740  55.790  1.00  0.00           N 
ATOM    354  HN  MET A 466      87.930 105.910  56.410  1.00  0.00           H 
ATOM    355  CA  MET A 466      88.530 104.680  54.830  1.00  0.00           C 
ATOM    356  HA  MET A 466      89.500 104.220  54.700  1.00  0.00           H 
ATOM    357  CB  MET A 466      87.510 103.630  55.230  1.00  0.00           C 
ATOM    358  HB1 MET A 466      86.470 104.010  55.230  1.00  0.00           H 
ATOM    359  HB2 MET A 466      87.630 102.710  54.620  1.00  0.00           H 
ATOM    360  CG  MET A 466      87.720 103.080  56.630  1.00  0.00           C 
ATOM    361  HG1 MET A 466      88.800 102.830  56.710  1.00  0.00           H 
ATOM    362  HG2 MET A 466      87.610 103.880  57.390  1.00  0.00           H 
ATOM    363  SD  MET A 466      86.800 101.630  57.150  1.00  0.00           S 
ATOM    364  CE  MET A 466      85.440 102.510  57.800  1.00  0.00           C 
ATOM    365  HE1 MET A 466      85.050 103.340  57.180  1.00  0.00           H 
ATOM    366  HE2 MET A 466      84.560 101.830  57.870  1.00  0.00           H 
ATOM    367  HE3 MET A 466      85.510 102.810  58.870  1.00  0.00           H 
ATOM    368  C   MET A 466      88.310 105.260  53.410  1.00  0.00           C 
ATOM    369  O   MET A 466      88.930 104.830  52.410  1.00  0.00           O 
ATOM    370  N   TYR A 467      87.460 106.310  53.250  1.00  0.00           N 
ATOM    371  HN  TYR A 467      87.000 106.770  54.000  1.00  0.00           H 
ATOM    372  CA  TYR A 467      87.140 106.970  52.060  1.00  0.00           C 
ATOM    373  HA  TYR A 467      86.990 106.200  51.320  1.00  0.00           H 
ATOM    374  CB  TYR A 467      85.920 107.890  52.160  1.00  0.00           C 
ATOM    375  HB1 TYR A 467      86.020 108.780  52.820  1.00  0.00           H 
ATOM    376  HB2 TYR A 467      85.700 108.230  51.130  1.00  0.00           H 
ATOM    377  CG  TYR A 467      84.660 107.200  52.690  1.00  0.00           C 
ATOM    378  CD1 TYR A 467      84.390 105.870  52.160  1.00  0.00           C 
ATOM    379  HD1 TYR A 467      85.110 105.460  51.470  1.00  0.00           H 
ATOM    380  CE1 TYR A 467      83.270 105.180  52.620  1.00  0.00           C 
ATOM    381  HE1 TYR A 467      83.070 104.170  52.310  1.00  0.00           H 
ATOM    382  CZ  TYR A 467      82.450 105.800  53.580  1.00  0.00           C 
ATOM    383  OH  TYR A 467      81.490 104.980  54.160  1.00  0.00           O 
ATOM    384  HH  TYR A 467      81.390 105.250  55.080  1.00  0.00           H 
ATOM    385  CD2 TYR A 467      83.790 107.770  53.580  1.00  0.00           C 
ATOM    386  HD2 TYR A 467      83.910 108.760  53.990  1.00  0.00           H 
ATOM    387  CE2 TYR A 467      82.710 107.120  54.070  1.00  0.00           C 
ATOM    388  HE2 TYR A 467      82.080 107.660  54.760  1.00  0.00           H 
ATOM    389  C   TYR A 467      88.340 107.740  51.510  1.00  0.00           C 
ATOM    390  O   TYR A 467      88.500 107.740  50.270  1.00  0.00           O 
ATOM    391  N   PHE A 468      89.240 108.350  52.330  1.00  0.00           N 
ATOM    392  HN  PHE A 468      88.940 108.550  53.260  1.00  0.00           H 
ATOM    393  CA  PHE A 468      90.620 108.730  51.870  1.00  0.00           C 
ATOM    394  HA  PHE A 468      90.360 109.350  51.030  1.00  0.00           H 
ATOM    395  CB  PHE A 468      91.320 109.540  52.910  1.00  0.00           C 
ATOM    396  HB1 PHE A 468      91.320 109.020  53.890  1.00  0.00           H 
ATOM    397  HB2 PHE A 468      92.390 109.770  52.720  1.00  0.00           H 
ATOM    398  CG  PHE A 468      90.640 110.890  52.990  1.00  0.00           C 
ATOM    399  CD1 PHE A 468      90.970 111.870  52.050  1.00  0.00           C 
ATOM    400  HD1 PHE A 468      91.710 111.710  51.270  1.00  0.00           H 
ATOM    401  CE1 PHE A 468      90.460 113.190  52.100  1.00  0.00           C 
ATOM    402  HE1 PHE A 468      90.780 113.960  51.410  1.00  0.00           H 
ATOM    403  CZ  PHE A 468      89.590 113.440  53.140  1.00  0.00           C 
ATOM    404  HZ  PHE A 468      89.070 114.380  53.090  1.00  0.00           H 
ATOM    405  CD2 PHE A 468      89.780 111.180  54.080  1.00  0.00           C 
ATOM    406  HD2 PHE A 468      89.690 110.490  54.910  1.00  0.00           H 
ATOM    407  CE2 PHE A 468      89.300 112.500  54.160  1.00  0.00           C 
ATOM    408  HE2 PHE A 468      88.650 112.770  54.980  1.00  0.00           H 
ATOM    409  C   PHE A 468      91.580 107.660  51.390  1.00  0.00           C 
ATOM    410  O   PHE A 468      92.270 107.850  50.390  1.00  0.00           O 
ATOM    411  N   ALA A 469      91.580 106.450  52.050  1.00  0.00           N 
ATOM    412  HN  ALA A 469      90.970 106.400  52.840  1.00  0.00           H 
ATOM    413  CA  ALA A 469      92.420 105.340  51.730  1.00  0.00           C 
ATOM    414  HA  ALA A 469      93.430 105.730  51.720  1.00  0.00           H 
ATOM    415  CB  ALA A 469      92.150 104.340  52.760  1.00  0.00           C 
ATOM    416  HB1 ALA A 469      92.370 104.610  53.820  1.00  0.00           H 
ATOM    417  HB2 ALA A 469      91.120 103.920  52.760  1.00  0.00           H 
ATOM    418  HB3 ALA A 469      92.750 103.430  52.540  1.00  0.00           H 
ATOM    419  C   ALA A 469      92.120 104.810  50.290  1.00  0.00           C 
ATOM    420  O   ALA A 469      92.970 104.490  49.500  1.00  0.00           O 
ATOM    421  N   ARG A 470      90.910 104.980  49.840  1.00  0.00           N 
ATOM    422  HN  ARG A 470      90.210 105.240  50.500  1.00  0.00           H 
ATOM    423  CA  ARG A 470      90.560 104.770  48.430  1.00  0.00           C 
ATOM    424  HA  ARG A 470      90.660 103.700  48.350  1.00  0.00           H 
ATOM    425  CB  ARG A 470      88.990 105.130  48.350  1.00  0.00           C 
ATOM    426  HB1 ARG A 470      88.570 104.490  49.150  1.00  0.00           H 
ATOM    427  HB2 ARG A 470      88.830 106.200  48.590  1.00  0.00           H 
ATOM    428  CG  ARG A 470      88.320 104.790  46.990  1.00  0.00           C 
ATOM    429  HG1 ARG A 470      88.620 105.610  46.300  1.00  0.00           H 
ATOM    430  HG2 ARG A 470      88.550 103.830  46.490  1.00  0.00           H 
ATOM    431  CD  ARG A 470      86.810 104.950  47.150  1.00  0.00           C 
ATOM    432  HD1 ARG A 470      86.580 105.870  47.730  1.00  0.00           H 
ATOM    433  HD2 ARG A 470      86.260 105.080  46.190  1.00  0.00           H 
ATOM    434  NE  ARG A 470      86.210 103.830  47.920  1.00  0.00           N 
ATOM    435  HE  ARG A 470      86.610 102.920  47.770  1.00  0.00           H 
ATOM    436  CZ  ARG A 470      85.050 103.890  48.570  1.00  0.00           C 
ATOM    437  NH1 ARG A 470      84.550 105.020  48.990  1.00  0.00           N 
ATOM    438 1HH1 ARG A 470      85.140 105.820  49.090  1.00  0.00           H 
ATOM    439 2HH1 ARG A 470      83.810 104.920  49.660  1.00  0.00           H 
ATOM    440  NH2 ARG A 470      84.510 102.750  48.920  1.00  0.00           N 
ATOM    441 1HH2 ARG A 470      85.140 101.990  48.730  1.00  0.00           H 
ATOM    442 2HH2 ARG A 470      83.690 102.780  49.490  1.00  0.00           H 
ATOM    443  C   ARG A 470      91.220 105.460  47.260  1.00  0.00           C 
ATOM    444  O   ARG A 470      91.120 104.990  46.130  1.00  0.00           O 
ATOM    445  N   GLY A 471      91.940 106.590  47.480  1.00  0.00           N 
ATOM    446  HN  GLY A 471      92.080 106.930  48.410  1.00  0.00           H 
ATOM    447  CA  GLY A 471      92.820 107.210  46.460  1.00  0.00           C 
ATOM    448  HA1 GLY A 471      92.440 106.990  45.470  1.00  0.00           H 
ATOM    449  HA2 GLY A 471      92.960 108.250  46.700  1.00  0.00           H 
ATOM    450  C   GLY A 471      94.200 106.670  46.440  1.00  0.00           C 
ATOM    451  O   GLY A 471      95.030 106.940  45.570  1.00  0.00           O 
ATOM    452  N   PHE A 472      94.520 105.790  47.380  1.00  0.00           N 
ATOM    453  HN  PHE A 472      93.950 105.600  48.180  1.00  0.00           H 
ATOM    454  CA  PHE A 472      95.810 105.110  47.400  1.00  0.00           C 
ATOM    455  HA  PHE A 472      96.640 105.630  46.930  1.00  0.00           H 
ATOM    456  CB  PHE A 472      96.310 104.810  48.790  1.00  0.00           C 
ATOM    457  HB1 PHE A 472      95.470 104.410  49.400  1.00  0.00           H 
ATOM    458  HB2 PHE A 472      97.080 104.020  48.880  1.00  0.00           H 
ATOM    459  CG  PHE A 472      96.670 106.110  49.540  1.00  0.00           C 
ATOM    460  CD1 PHE A 472      97.990 106.180  50.060  1.00  0.00           C 
ATOM    461  HD1 PHE A 472      98.740 105.500  49.690  1.00  0.00           H 
ATOM    462  CE1 PHE A 472      98.360 107.290  50.830  1.00  0.00           C 
ATOM    463  HE1 PHE A 472      99.370 107.290  51.210  1.00  0.00           H 
ATOM    464  CZ  PHE A 472      97.410 108.300  51.110  1.00  0.00           C 
ATOM    465  HZ  PHE A 472      97.700 109.120  51.750  1.00  0.00           H 
ATOM    466  CD2 PHE A 472      95.720 107.020  50.030  1.00  0.00           C 
ATOM    467  HD2 PHE A 472      94.670 107.020  49.780  1.00  0.00           H 
ATOM    468  CE2 PHE A 472      96.090 108.150  50.720  1.00  0.00           C 
ATOM    469  HE2 PHE A 472      95.270 108.830  50.860  1.00  0.00           H 
ATOM    470  C   PHE A 472      95.720 103.890  46.500  1.00  0.00           C 
ATOM    471  O   PHE A 472      96.690 103.410  45.960  1.00  0.00           O 
ATOM    472  N   GLN A 473      94.530 103.370  46.150  1.00  0.00           N 
ATOM    473  HN  GLN A 473      93.740 103.850  46.530  1.00  0.00           H 
ATOM    474  CA  GLN A 473      94.220 102.300  45.250  1.00  0.00           C 
ATOM    475  HA  GLN A 473      94.890 101.510  45.540  1.00  0.00           H 
ATOM    476  CB  GLN A 473      92.720 101.850  45.210  1.00  0.00           C 
ATOM    477  HB1 GLN A 473      92.120 102.700  44.820  1.00  0.00           H 
ATOM    478  HB2 GLN A 473      92.730 101.080  44.410  1.00  0.00           H 
ATOM    479  CG  GLN A 473      92.160 101.270  46.520  1.00  0.00           C 
ATOM    480  HG1 GLN A 473      92.830 100.470  46.910  1.00  0.00           H 
ATOM    481  HG2 GLN A 473      92.260 102.030  47.320  1.00  0.00           H 
ATOM    482  CD  GLN A 473      90.760 100.650  46.330  1.00  0.00           C 
ATOM    483  OE1 GLN A 473      89.750 101.220  46.790  1.00  0.00           O 
ATOM    484  NE2 GLN A 473      90.590  99.490  45.750  1.00  0.00           N 
ATOM    485 1HE2 GLN A 473      91.310  98.880  45.430  1.00  0.00           H 
ATOM    486 2HE2 GLN A 473      89.630  99.200  45.690  1.00  0.00           H 
ATOM    487  C   GLN A 473      94.580 102.800  43.830  1.00  0.00           C 
ATOM    488  O   GLN A 473      94.540 103.940  43.480  1.00  0.00           O 
ATOM    489  N   MET A 474      94.840 101.840  42.940  1.00  0.00           N 
ATOM    490  HN  MET A 474      94.980 100.870  43.110  1.00  0.00           H 
ATOM    491  CA  MET A 474      95.400 102.230  41.650  1.00  0.00           C 
ATOM    492  HA  MET A 474      95.940 103.160  41.730  1.00  0.00           H 
ATOM    493  CB  MET A 474      96.450 101.230  41.250  1.00  0.00           C 
ATOM    494  HB1 MET A 474      96.040 100.210  41.420  1.00  0.00           H 
ATOM    495  HB2 MET A 474      96.650 101.420  40.170  1.00  0.00           H 
ATOM    496  CG  MET A 474      97.730 101.290  42.120  1.00  0.00           C 
ATOM    497  HG1 MET A 474      97.440 101.340  43.190  1.00  0.00           H 
ATOM    498  HG2 MET A 474      98.320 100.380  41.890  1.00  0.00           H 
ATOM    499  SD  MET A 474      98.970 102.610  41.740  1.00  0.00           S 
ATOM    500  CE  MET A 474      99.400 102.510  39.940  1.00  0.00           C 
ATOM    501  HE1 MET A 474      98.440 102.590  39.380  1.00  0.00           H 
ATOM    502  HE2 MET A 474     100.020 103.370  39.610  1.00  0.00           H 
ATOM    503  HE3 MET A 474      99.920 101.610  39.550  1.00  0.00           H 
ATOM    504  C   MET A 474      94.330 102.370  40.600  1.00  0.00           C 
ATOM    505  O   MET A 474      94.590 102.610  39.410  1.00  0.00           O 
ATOM    506  N   LEU A 475      93.000 102.280  41.000  1.00  0.00           N 
ATOM    507  HN  LEU A 475      92.870 102.230  41.990  1.00  0.00           H 
ATOM    508  CA  LEU A 475      91.870 102.680  40.120  1.00  0.00           C 
ATOM    509  HA  LEU A 475      90.980 102.600  40.730  1.00  0.00           H 
ATOM    510  CB  LEU A 475      91.780 104.190  39.690  1.00  0.00           C 
ATOM    511  HB1 LEU A 475      92.820 104.550  39.570  1.00  0.00           H 
ATOM    512  HB2 LEU A 475      91.270 104.240  38.700  1.00  0.00           H 
ATOM    513  CG  LEU A 475      91.110 105.110  40.740  1.00  0.00           C 
ATOM    514  HG  LEU A 475      91.270 106.100  40.260  1.00  0.00           H 
ATOM    515  CD1 LEU A 475      89.570 104.970  40.750  1.00  0.00           C 
ATOM    516 1HD1 LEU A 475      89.020 105.790  41.250  1.00  0.00           H 
ATOM    517 2HD1 LEU A 475      89.230 105.000  39.690  1.00  0.00           H 
ATOM    518 3HD1 LEU A 475      89.140 104.010  41.120  1.00  0.00           H 
ATOM    519  CD2 LEU A 475      91.720 105.090  42.140  1.00  0.00           C 
ATOM    520 1HD2 LEU A 475      91.390 105.950  42.760  1.00  0.00           H 
ATOM    521 2HD2 LEU A 475      91.590 104.160  42.730  1.00  0.00           H 
ATOM    522 3HD2 LEU A 475      92.820 105.220  42.130  1.00  0.00           H 
ATOM    523  C   LEU A 475      91.700 101.740  38.910  1.00  0.00           C 
ATOM    524  O   LEU A 475      91.840 102.130  37.770  1.00  0.00           O 
ATOM    525  N   GLY A 476      91.460 100.390  39.120  1.00  0.00           N 
ATOM    526  HN  GLY A 476      91.340 100.120  40.070  1.00  0.00           H 
ATOM    527  CA  GLY A 476      90.980  99.480  38.060  1.00  0.00           C 
ATOM    528  HA1 GLY A 476      91.210  99.760  37.040  1.00  0.00           H 
ATOM    529  HA2 GLY A 476      91.210  98.510  38.480  1.00  0.00           H 
ATOM    530  C   GLY A 476      89.460  99.620  38.130  1.00  0.00           C 
ATOM    531  O   GLY A 476      88.900 100.270  39.020  1.00  0.00           O 
ATOM    532  N   PRO A 477      88.790  99.050  37.140  1.00  0.00           N 
ATOM    533  CD  PRO A 477      89.290  98.200  36.130  1.00  0.00           C 
ATOM    534  HD1 PRO A 477      89.740  97.270  36.540  1.00  0.00           H 
ATOM    535  HD2 PRO A 477      90.020  98.660  35.440  1.00  0.00           H 
ATOM    536  CA  PRO A 477      87.410  99.520  36.860  1.00  0.00           C 
ATOM    537  HA  PRO A 477      87.250 100.580  36.770  1.00  0.00           H 
ATOM    538  CB  PRO A 477      87.140  98.960  35.450  1.00  0.00           C 
ATOM    539  HB1 PRO A 477      86.050  98.770  35.320  1.00  0.00           H 
ATOM    540  HB2 PRO A 477      87.500  99.740  34.740  1.00  0.00           H 
ATOM    541  CG  PRO A 477      88.020  97.770  35.300  1.00  0.00           C 
ATOM    542  HG1 PRO A 477      87.540  96.820  35.600  1.00  0.00           H 
ATOM    543  HG2 PRO A 477      88.390  97.670  34.260  1.00  0.00           H 
ATOM    544  C   PRO A 477      86.450  99.010  37.880  1.00  0.00           C 
ATOM    545  O   PRO A 477      85.720  99.810  38.380  1.00  0.00           O 
ATOM    546  N   PHE A 478      86.550  97.710  38.210  1.00  0.00           N 
ATOM    547  HN  PHE A 478      87.200  97.180  37.680  1.00  0.00           H 
ATOM    548  CA  PHE A 478      85.690  96.940  39.020  1.00  0.00           C 
ATOM    549  HA  PHE A 478      84.750  97.450  38.870  1.00  0.00           H 
ATOM    550  CB  PHE A 478      85.610  95.480  38.490  1.00  0.00           C 
ATOM    551  HB1 PHE A 478      86.660  95.110  38.560  1.00  0.00           H 
ATOM    552  HB2 PHE A 478      84.950  94.800  39.070  1.00  0.00           H 
ATOM    553  CG  PHE A 478      85.050  95.500  37.100  1.00  0.00           C 
ATOM    554  CD1 PHE A 478      83.740  96.130  36.850  1.00  0.00           C 
ATOM    555  HD1 PHE A 478      83.190  96.520  37.700  1.00  0.00           H 
ATOM    556  CE1 PHE A 478      83.220  96.110  35.540  1.00  0.00           C 
ATOM    557  HE1 PHE A 478      82.210  96.450  35.380  1.00  0.00           H 
ATOM    558  CZ  PHE A 478      83.950  95.390  34.580  1.00  0.00           C 
ATOM    559  HZ  PHE A 478      83.540  95.260  33.590  1.00  0.00           H 
ATOM    560  CD2 PHE A 478      85.700  94.840  36.190  1.00  0.00           C 
ATOM    561  HD2 PHE A 478      86.650  94.390  36.440  1.00  0.00           H 
ATOM    562  CE2 PHE A 478      85.160  94.800  34.880  1.00  0.00           C 
ATOM    563  HE2 PHE A 478      85.700  94.150  34.210  1.00  0.00           H 
ATOM    564  C   PHE A 478      86.100  96.960  40.470  1.00  0.00           C 
ATOM    565  O   PHE A 478      85.790  96.020  41.270  1.00  0.00           O 
ATOM    566  N   THR A 479      86.800  98.070  40.900  1.00  0.00           N 
ATOM    567  HN  THR A 479      86.810  98.840  40.270  1.00  0.00           H 
ATOM    568  CA  THR A 479      87.190  98.200  42.270  1.00  0.00           C 
ATOM    569  HA  THR A 479      87.160  97.220  42.730  1.00  0.00           H 
ATOM    570  CB  THR A 479      88.650  98.650  42.420  1.00  0.00           C 
ATOM    571  HB  THR A 479      88.920  98.650  43.500  1.00  0.00           H 
ATOM    572  OG1 THR A 479      88.790  99.940  41.870  1.00  0.00           O 
ATOM    573  HG1 THR A 479      88.810  99.840  40.920  1.00  0.00           H 
ATOM    574  CG2 THR A 479      89.640  97.630  41.800  1.00  0.00           C 
ATOM    575 1HG2 THR A 479      90.690  97.870  42.050  1.00  0.00           H 
ATOM    576 2HG2 THR A 479      89.380  96.600  42.130  1.00  0.00           H 
ATOM    577 3HG2 THR A 479      89.610  97.610  40.690  1.00  0.00           H 
ATOM    578  C   THR A 479      86.140  99.070  43.120  1.00  0.00           C 
ATOM    579  O   THR A 479      85.340  98.540  43.880  1.00  0.00           O 
ATOM    580  N   ILE A 480      86.140 100.430  42.860  1.00  0.00           N 
ATOM    581  HN  ILE A 480      86.760 100.760  42.150  1.00  0.00           H 
ATOM    582  CA  ILE A 480      85.260 101.340  43.620  1.00  0.00           C 
ATOM    583  HA  ILE A 480      85.430 101.100  44.660  1.00  0.00           H 
ATOM    584  CB  ILE A 480      85.640 102.810  43.270  1.00  0.00           C 
ATOM    585  HB  ILE A 480      85.550 103.090  42.200  1.00  0.00           H 
ATOM    586  CG2 ILE A 480      84.620 103.770  44.160  1.00  0.00           C 
ATOM    587 1HG2 ILE A 480      84.940 104.810  43.930  1.00  0.00           H 
ATOM    588 2HG2 ILE A 480      83.560 103.590  43.860  1.00  0.00           H 
ATOM    589 3HG2 ILE A 480      84.760 103.560  45.240  1.00  0.00           H 
ATOM    590  CG1 ILE A 480      87.120 103.010  43.730  1.00  0.00           C 
ATOM    591 1HG1 ILE A 480      87.310 102.750  44.790  1.00  0.00           H 
ATOM    592 2HG1 ILE A 480      87.830 102.360  43.180  1.00  0.00           H 
ATOM    593  CD  ILE A 480      87.620 104.420  43.500  1.00  0.00           C 
ATOM    594  HD1 ILE A 480      87.010 104.800  42.650  1.00  0.00           H 
ATOM    595  HD2 ILE A 480      87.410 105.030  44.400  1.00  0.00           H 
ATOM    596  HD3 ILE A 480      88.690 104.490  43.200  1.00  0.00           H 
ATOM    597  C   ILE A 480      83.740 101.020  43.470  1.00  0.00           C 
ATOM    598  O   ILE A 480      83.030 101.180  44.430  1.00  0.00           O 
ATOM    599  N   MET A 481      83.230 100.560  42.290  1.00  0.00           N 
ATOM    600  HN  MET A 481      83.730 100.600  41.430  1.00  0.00           H 
ATOM    601  CA  MET A 481      81.840 100.130  42.120  1.00  0.00           C 
ATOM    602  HA  MET A 481      81.240 101.010  42.330  1.00  0.00           H 
ATOM    603  CB  MET A 481      81.390  99.930  40.640  1.00  0.00           C 
ATOM    604  HB1 MET A 481      80.420  99.380  40.590  1.00  0.00           H 
ATOM    605  HB2 MET A 481      81.240 100.920  40.160  1.00  0.00           H 
ATOM    606  CG  MET A 481      82.360  99.220  39.710  1.00  0.00           C 
ATOM    607  HG1 MET A 481      83.240  99.890  39.610  1.00  0.00           H 
ATOM    608  HG2 MET A 481      82.700  98.320  40.260  1.00  0.00           H 
ATOM    609  SD  MET A 481      81.570  98.790  38.110  1.00  0.00           S 
ATOM    610  CE  MET A 481      80.460  97.570  38.770  1.00  0.00           C 
ATOM    611  HE1 MET A 481      79.550  98.030  39.220  1.00  0.00           H 
ATOM    612  HE2 MET A 481      80.110  96.800  38.060  1.00  0.00           H 
ATOM    613  HE3 MET A 481      81.040  97.080  39.580  1.00  0.00           H 
ATOM    614  C   MET A 481      81.390  98.960  42.940  1.00  0.00           C 
ATOM    615  O   MET A 481      80.300  99.020  43.550  1.00  0.00           O 
ATOM    616  N   ILE A 482      82.200  97.890  43.060  1.00  0.00           N 
ATOM    617  HN  ILE A 482      83.070  97.880  42.580  1.00  0.00           H 
ATOM    618  CA  ILE A 482      82.000  96.630  43.810  1.00  0.00           C 
ATOM    619  HA  ILE A 482      81.020  96.240  43.580  1.00  0.00           H 
ATOM    620  CB  ILE A 482      83.060  95.590  43.420  1.00  0.00           C 
ATOM    621  HB  ILE A 482      84.050  96.020  43.690  1.00  0.00           H 
ATOM    622  CG2 ILE A 482      82.890  94.330  44.370  1.00  0.00           C 
ATOM    623 1HG2 ILE A 482      83.270  94.620  45.370  1.00  0.00           H 
ATOM    624 2HG2 ILE A 482      81.850  93.960  44.290  1.00  0.00           H 
ATOM    625 3HG2 ILE A 482      83.510  93.530  43.910  1.00  0.00           H 
ATOM    626  CG1 ILE A 482      83.010  95.300  41.910  1.00  0.00           C 
ATOM    627 1HG1 ILE A 482      83.190  96.260  41.380  1.00  0.00           H 
ATOM    628 2HG1 ILE A 482      83.850  94.580  41.820  1.00  0.00           H 
ATOM    629  CD  ILE A 482      81.700  94.760  41.330  1.00  0.00           C 
ATOM    630  HD1 ILE A 482      81.550  93.730  41.710  1.00  0.00           H 
ATOM    631  HD2 ILE A 482      80.830  95.370  41.650  1.00  0.00           H 
ATOM    632  HD3 ILE A 482      81.930  94.810  40.250  1.00  0.00           H 
ATOM    633  C   ILE A 482      81.930  96.890  45.270  1.00  0.00           C 
ATOM    634  O   ILE A 482      81.080  96.420  46.060  1.00  0.00           O 
ATOM    635  N   GLN A 483      82.860  97.830  45.720  1.00  0.00           N 
ATOM    636  HN  GLN A 483      83.640  98.140  45.180  1.00  0.00           H 
ATOM    637  CA  GLN A 483      82.880  98.260  47.070  1.00  0.00           C 
ATOM    638  HA  GLN A 483      82.970  97.430  47.750  1.00  0.00           H 
ATOM    639  CB  GLN A 483      84.030  99.270  47.330  1.00  0.00           C 
ATOM    640  HB1 GLN A 483      83.800 100.050  46.570  1.00  0.00           H 
ATOM    641  HB2 GLN A 483      83.990  99.640  48.380  1.00  0.00           H 
ATOM    642  CG  GLN A 483      85.430  98.690  47.180  1.00  0.00           C 
ATOM    643  HG1 GLN A 483      85.490  97.830  47.880  1.00  0.00           H 
ATOM    644  HG2 GLN A 483      85.520  98.280  46.150  1.00  0.00           H 
ATOM    645  CD  GLN A 483      86.600  99.680  47.450  1.00  0.00           C 
ATOM    646  OE1 GLN A 483      86.370 100.810  47.910  1.00  0.00           O 
ATOM    647  NE2 GLN A 483      87.850  99.160  47.350  1.00  0.00           N 
ATOM    648 1HE2 GLN A 483      87.780  98.170  47.430  1.00  0.00           H 
ATOM    649 2HE2 GLN A 483      88.640  99.770  47.300  1.00  0.00           H 
ATOM    650  C   GLN A 483      81.590  98.890  47.560  1.00  0.00           C 
ATOM    651  O   GLN A 483      81.090  98.670  48.660  1.00  0.00           O 
ATOM    652  N   LYS A 484      80.850  99.640  46.690  1.00  0.00           N 
ATOM    653  HN  LYS A 484      81.340  99.950  45.880  1.00  0.00           H 
ATOM    654  CA  LYS A 484      79.600 100.300  46.890  1.00  0.00           C 
ATOM    655  HA  LYS A 484      79.530 100.550  47.940  1.00  0.00           H 
ATOM    656  CB  LYS A 484      79.550 101.610  45.960  1.00  0.00           C 
ATOM    657  HB1 LYS A 484      80.010 101.430  44.960  1.00  0.00           H 
ATOM    658  HB2 LYS A 484      78.510 101.970  45.780  1.00  0.00           H 
ATOM    659  CG  LYS A 484      80.340 102.870  46.530  1.00  0.00           C 
ATOM    660  HG1 LYS A 484      79.800 103.150  47.460  1.00  0.00           H 
ATOM    661  HG2 LYS A 484      81.360 102.510  46.790  1.00  0.00           H 
ATOM    662  CD  LYS A 484      80.340 104.100  45.560  1.00  0.00           C 
ATOM    663  HD1 LYS A 484      80.630 103.710  44.560  1.00  0.00           H 
ATOM    664  HD2 LYS A 484      79.320 104.540  45.640  1.00  0.00           H 
ATOM    665  CE  LYS A 484      81.370 105.160  45.970  1.00  0.00           C 
ATOM    666  HE1 LYS A 484      81.010 105.450  46.980  1.00  0.00           H 
ATOM    667  HE2 LYS A 484      82.410 104.780  46.010  1.00  0.00           H 
ATOM    668  NZ  LYS A 484      81.400 106.250  44.950  1.00  0.00           N 
ATOM    669  HZ1 LYS A 484      82.210 106.870  45.180  1.00  0.00           H 
ATOM    670  HZ2 LYS A 484      81.580 105.990  43.960  1.00  0.00           H 
ATOM    671  HZ3 LYS A 484      80.540 106.820  45.100  1.00  0.00           H 
ATOM    672  C   LYS A 484      78.480  99.260  46.740  1.00  0.00           C 
ATOM    673  O   LYS A 484      77.520  99.380  47.520  1.00  0.00           O 
ATOM    674  N   MET A 485      78.560  98.280  45.800  1.00  0.00           N 
ATOM    675  HN  MET A 485      79.250  98.350  45.090  1.00  0.00           H 
ATOM    676  CA  MET A 485      77.620  97.160  45.590  1.00  0.00           C 
ATOM    677  HA  MET A 485      76.650  97.590  45.360  1.00  0.00           H 
ATOM    678  CB  MET A 485      78.000  96.440  44.320  1.00  0.00           C 
ATOM    679  HB1 MET A 485      78.040  97.210  43.520  1.00  0.00           H 
ATOM    680  HB2 MET A 485      79.060  96.120  44.380  1.00  0.00           H 
ATOM    681  CG  MET A 485      76.970  95.310  43.950  1.00  0.00           C 
ATOM    682  HG1 MET A 485      76.450  94.880  44.830  1.00  0.00           H 
ATOM    683  HG2 MET A 485      76.110  95.710  43.370  1.00  0.00           H 
ATOM    684  SD  MET A 485      78.060  94.030  43.100  1.00  0.00           S 
ATOM    685  CE  MET A 485      78.870  93.270  44.570  1.00  0.00           C 
ATOM    686  HE1 MET A 485      78.960  94.010  45.390  1.00  0.00           H 
ATOM    687  HE2 MET A 485      78.260  92.380  44.840  1.00  0.00           H 
ATOM    688  HE3 MET A 485      79.860  92.860  44.280  1.00  0.00           H 
ATOM    689  C   MET A 485      77.410  96.230  46.820  1.00  0.00           C 
ATOM    690  O   MET A 485      76.310  96.020  47.300  1.00  0.00           O 
ATOM    691  N   ILE A 486      78.540  95.880  47.410  1.00  0.00           N 
ATOM    692  HN  ILE A 486      79.440  96.120  47.050  1.00  0.00           H 
ATOM    693  CA  ILE A 486      78.540  95.030  48.630  1.00  0.00           C 
ATOM    694  HA  ILE A 486      78.010  94.130  48.350  1.00  0.00           H 
ATOM    695  CB  ILE A 486      79.910  94.680  49.080  1.00  0.00           C 
ATOM    696  HB  ILE A 486      80.460  95.620  49.310  1.00  0.00           H 
ATOM    697  CG2 ILE A 486      79.970  93.940  50.390  1.00  0.00           C 
ATOM    698 1HG2 ILE A 486      80.800  94.360  51.000  1.00  0.00           H 
ATOM    699 2HG2 ILE A 486      79.050  94.190  50.960  1.00  0.00           H 
ATOM    700 3HG2 ILE A 486      80.000  92.830  50.280  1.00  0.00           H 
ATOM    701  CG1 ILE A 486      80.760  93.940  47.910  1.00  0.00           C 
ATOM    702 1HG1 ILE A 486      80.190  92.980  47.890  1.00  0.00           H 
ATOM    703 2HG1 ILE A 486      80.680  94.340  46.880  1.00  0.00           H 
ATOM    704  CD  ILE A 486      82.240  93.670  48.300  1.00  0.00           C 
ATOM    705  HD1 ILE A 486      82.750  94.580  48.680  1.00  0.00           H 
ATOM    706  HD2 ILE A 486      82.330  92.830  49.030  1.00  0.00           H 
ATOM    707  HD3 ILE A 486      82.840  93.450  47.390  1.00  0.00           H 
ATOM    708  C   ILE A 486      77.740  95.610  49.750  1.00  0.00           C 
ATOM    709  O   ILE A 486      76.880  94.980  50.400  1.00  0.00           O 
ATOM    710  N   PHE A 487      77.960  96.880  49.990  1.00  0.00           N 
ATOM    711  HN  PHE A 487      78.660  97.330  49.440  1.00  0.00           H 
ATOM    712  CA  PHE A 487      77.230  97.680  50.950  1.00  0.00           C 
ATOM    713  HA  PHE A 487      77.380  97.110  51.860  1.00  0.00           H 
ATOM    714  CB  PHE A 487      77.920  99.090  51.180  1.00  0.00           C 
ATOM    715  HB1 PHE A 487      78.950  98.850  51.530  1.00  0.00           H 
ATOM    716  HB2 PHE A 487      77.890  99.630  50.210  1.00  0.00           H 
ATOM    717  CG  PHE A 487      77.300  99.970  52.310  1.00  0.00           C 
ATOM    718  CD1 PHE A 487      77.250  99.410  53.610  1.00  0.00           C 
ATOM    719  HD1 PHE A 487      77.550  98.390  53.780  1.00  0.00           H 
ATOM    720  CE1 PHE A 487      76.830 100.230  54.710  1.00  0.00           C 
ATOM    721  HE1 PHE A 487      76.620  99.670  55.610  1.00  0.00           H 
ATOM    722  CZ  PHE A 487      76.430 101.600  54.510  1.00  0.00           C 
ATOM    723  HZ  PHE A 487      76.170 102.130  55.410  1.00  0.00           H 
ATOM    724  CD2 PHE A 487      76.910 101.290  52.110  1.00  0.00           C 
ATOM    725  HD2 PHE A 487      76.840 101.740  51.130  1.00  0.00           H 
ATOM    726  CE2 PHE A 487      76.460 102.070  53.190  1.00  0.00           C 
ATOM    727  HE2 PHE A 487      76.140 103.080  52.970  1.00  0.00           H 
ATOM    728  C   PHE A 487      75.690  97.780  50.650  1.00  0.00           C 
ATOM    729  O   PHE A 487      74.870  97.620  51.540  1.00  0.00           O 
ATOM    730  N   GLY A 488      75.360  97.950  49.410  1.00  0.00           N 
ATOM    731  HN  GLY A 488      76.140  97.960  48.790  1.00  0.00           H 
ATOM    732  CA  GLY A 488      74.040  98.010  48.850  1.00  0.00           C 
ATOM    733  HA1 GLY A 488      73.580  98.850  49.350  1.00  0.00           H 
ATOM    734  HA2 GLY A 488      74.140  98.120  47.780  1.00  0.00           H 
ATOM    735  C   GLY A 488      73.170  96.790  49.130  1.00  0.00           C 
ATOM    736  O   GLY A 488      72.120  96.810  49.760  1.00  0.00           O 
ATOM    737  N   ASP A 489      73.740  95.630  48.820  1.00  0.00           N 
ATOM    738  HN  ASP A 489      74.590  95.680  48.300  1.00  0.00           H 
ATOM    739  CA  ASP A 489      73.280  94.300  49.200  1.00  0.00           C 
ATOM    740  HA  ASP A 489      72.220  94.180  49.060  1.00  0.00           H 
ATOM    741  CB  ASP A 489      73.990  93.210  48.360  1.00  0.00           C 
ATOM    742  HB1 ASP A 489      75.090  93.310  48.450  1.00  0.00           H 
ATOM    743  HB2 ASP A 489      73.730  92.220  48.780  1.00  0.00           H 
ATOM    744  CG  ASP A 489      73.470  93.160  46.990  1.00  0.00           C 
ATOM    745  OD1 ASP A 489      72.310  93.660  46.760  1.00  0.00           O 
ATOM    746  OD2 ASP A 489      74.220  92.640  46.130  1.00  0.00           O 
ATOM    747  C   ASP A 489      73.320  94.080  50.670  1.00  0.00           C 
ATOM    748  O   ASP A 489      72.360  93.390  51.130  1.00  0.00           O 
ATOM    749  N   LEU A 490      74.300  94.530  51.450  1.00  0.00           N 
ATOM    750  HN  LEU A 490      75.120  94.870  51.000  1.00  0.00           H 
ATOM    751  CA  LEU A 490      74.140  94.480  52.900  1.00  0.00           C 
ATOM    752  HA  LEU A 490      73.970  93.460  53.220  1.00  0.00           H 
ATOM    753  CB  LEU A 490      75.470  94.960  53.490  1.00  0.00           C 
ATOM    754  HB1 LEU A 490      76.380  94.520  53.020  1.00  0.00           H 
ATOM    755  HB2 LEU A 490      75.630  96.060  53.410  1.00  0.00           H 
ATOM    756  CG  LEU A 490      75.650  94.770  55.050  1.00  0.00           C 
ATOM    757  HG  LEU A 490      74.830  95.280  55.600  1.00  0.00           H 
ATOM    758  CD1 LEU A 490      75.620  93.290  55.500  1.00  0.00           C 
ATOM    759 1HD1 LEU A 490      76.620  92.830  55.370  1.00  0.00           H 
ATOM    760 2HD1 LEU A 490      75.470  93.110  56.590  1.00  0.00           H 
ATOM    761 3HD1 LEU A 490      74.880  92.710  54.900  1.00  0.00           H 
ATOM    762  CD2 LEU A 490      76.980  95.460  55.570  1.00  0.00           C 
ATOM    763 1HD2 LEU A 490      77.880  94.920  55.200  1.00  0.00           H 
ATOM    764 2HD2 LEU A 490      77.120  96.480  55.160  1.00  0.00           H 
ATOM    765 3HD2 LEU A 490      76.840  95.500  56.670  1.00  0.00           H 
ATOM    766  C   LEU A 490      72.990  95.240  53.480  1.00  0.00           C 
ATOM    767  O   LEU A 490      72.310  94.790  54.390  1.00  0.00           O 
ATOM    768  N   MET A 491      72.860  96.510  53.030  1.00  0.00           N 
ATOM    769  HN  MET A 491      73.510  96.840  52.350  1.00  0.00           H 
ATOM    770  CA  MET A 491      71.850  97.320  53.550  1.00  0.00           C 
ATOM    771  HA  MET A 491      71.700  97.210  54.610  1.00  0.00           H 
ATOM    772  CB  MET A 491      72.120  98.780  53.180  1.00  0.00           C 
ATOM    773  HB1 MET A 491      72.270  98.750  52.080  1.00  0.00           H 
ATOM    774  HB2 MET A 491      71.190  99.360  53.360  1.00  0.00           H 
ATOM    775  CG  MET A 491      73.280  99.430  53.940  1.00  0.00           C 
ATOM    776  HG1 MET A 491      74.160  98.790  53.690  1.00  0.00           H 
ATOM    777  HG2 MET A 491      73.360 100.430  53.470  1.00  0.00           H 
ATOM    778  SD  MET A 491      73.120  99.720  55.750  1.00  0.00           S 
ATOM    779  CE  MET A 491      73.940  98.170  56.350  1.00  0.00           C 
ATOM    780  HE1 MET A 491      73.820  98.110  57.450  1.00  0.00           H 
ATOM    781  HE2 MET A 491      73.440  97.260  55.970  1.00  0.00           H 
ATOM    782  HE3 MET A 491      75.020  98.140  56.100  1.00  0.00           H 
ATOM    783  C   MET A 491      70.450  96.900  53.010  1.00  0.00           C 
ATOM    784  O   MET A 491      69.400  97.080  53.610  1.00  0.00           O 
ATOM    785  N   ARG A 492      70.390  96.210  51.840  1.00  0.00           N 
ATOM    786  HN  ARG A 492      71.120  96.200  51.160  1.00  0.00           H 
ATOM    787  CA  ARG A 492      69.220  95.450  51.480  1.00  0.00           C 
ATOM    788  HA  ARG A 492      68.340  96.070  51.560  1.00  0.00           H 
ATOM    789  CB  ARG A 492      69.380  94.770  50.060  1.00  0.00           C 
ATOM    790  HB1 ARG A 492      70.320  94.210  49.900  1.00  0.00           H 
ATOM    791  HB2 ARG A 492      68.540  94.040  50.020  1.00  0.00           H 
ATOM    792  CG  ARG A 492      69.110  95.610  48.840  1.00  0.00           C 
ATOM    793  HG1 ARG A 492      68.040  95.520  48.550  1.00  0.00           H 
ATOM    794  HG2 ARG A 492      69.410  96.670  48.950  1.00  0.00           H 
ATOM    795  CD  ARG A 492      69.930  95.120  47.590  1.00  0.00           C 
ATOM    796  HD1 ARG A 492      70.970  95.380  47.860  1.00  0.00           H 
ATOM    797  HD2 ARG A 492      69.750  94.030  47.480  1.00  0.00           H 
ATOM    798  NE  ARG A 492      69.500  95.740  46.300  1.00  0.00           N 
ATOM    799  HE  ARG A 492      68.540  95.950  46.120  1.00  0.00           H 
ATOM    800  CZ  ARG A 492      70.330  96.000  45.290  1.00  0.00           C 
ATOM    801  NH1 ARG A 492      69.930  96.450  44.110  1.00  0.00           N 
ATOM    802 1HH1 ARG A 492      68.990  96.360  43.790  1.00  0.00           H 
ATOM    803 2HH1 ARG A 492      70.610  96.480  43.370  1.00  0.00           H 
ATOM    804  NH2 ARG A 492      71.610  95.580  45.270  1.00  0.00           N 
ATOM    805 1HH2 ARG A 492      71.860  94.860  45.920  1.00  0.00           H 
ATOM    806 2HH2 ARG A 492      71.970  95.600  44.340  1.00  0.00           H 
ATOM    807  C   ARG A 492      68.870  94.210  52.460  1.00  0.00           C 
ATOM    808  O   ARG A 492      67.780  94.120  52.960  1.00  0.00           O 
ATOM    809  N   PHE A 493      69.890  93.410  52.860  1.00  0.00           N 
ATOM    810  HN  PHE A 493      70.830  93.410  52.530  1.00  0.00           H 
ATOM    811  CA  PHE A 493      69.870  92.300  53.810  1.00  0.00           C 
ATOM    812  HA  PHE A 493      69.160  91.590  53.400  1.00  0.00           H 
ATOM    813  CB  PHE A 493      71.210  91.590  54.010  1.00  0.00           C 
ATOM    814  HB1 PHE A 493      71.750  91.490  53.040  1.00  0.00           H 
ATOM    815  HB2 PHE A 493      71.940  92.180  54.600  1.00  0.00           H 
ATOM    816  CG  PHE A 493      71.050  90.190  54.620  1.00  0.00           C 
ATOM    817  CD1 PHE A 493      70.450  89.100  54.160  1.00  0.00           C 
ATOM    818  HD1 PHE A 493      69.950  89.130  53.200  1.00  0.00           H 
ATOM    819  CE1 PHE A 493      70.560  87.830  54.760  1.00  0.00           C 
ATOM    820  HE1 PHE A 493      70.200  86.900  54.340  1.00  0.00           H 
ATOM    821  CZ  PHE A 493      71.330  87.650  55.940  1.00  0.00           C 
ATOM    822  HZ  PHE A 493      71.470  86.690  56.420  1.00  0.00           H 
ATOM    823  CD2 PHE A 493      71.890  90.020  55.790  1.00  0.00           C 
ATOM    824  HD2 PHE A 493      72.390  90.910  56.150  1.00  0.00           H 
ATOM    825  CE2 PHE A 493      72.000  88.780  56.470  1.00  0.00           C 
ATOM    826  HE2 PHE A 493      72.680  88.690  57.300  1.00  0.00           H 
ATOM    827  C   PHE A 493      69.340  92.700  55.230  1.00  0.00           C 
ATOM    828  O   PHE A 493      68.580  91.920  55.720  1.00  0.00           O 
ATOM    829  N   CYS A 494      69.710  93.890  55.780  1.00  0.00           N 
ATOM    830  HN  CYS A 494      70.470  94.370  55.350  1.00  0.00           H 
ATOM    831  CA  CYS A 494      69.250  94.320  57.020  1.00  0.00           C 
ATOM    832  HA  CYS A 494      69.510  93.550  57.730  1.00  0.00           H 
ATOM    833  CB  CYS A 494      69.950  95.620  57.450  1.00  0.00           C 
ATOM    834  HB1 CYS A 494      69.910  96.330  56.600  1.00  0.00           H 
ATOM    835  HB2 CYS A 494      69.590  96.030  58.420  1.00  0.00           H 
ATOM    836  SG  CYS A 494      71.700  95.240  57.760  1.00  0.00           S 
ATOM    837  HG1 CYS A 494      72.030  94.720  56.590  1.00  0.00           H 
ATOM    838  C   CYS A 494      67.820  94.590  57.180  1.00  0.00           C 
ATOM    839  O   CYS A 494      67.170  94.350  58.120  1.00  0.00           O 
ATOM    840  N   TRP A 495      67.220  94.990  56.010  1.00  0.00           N 
ATOM    841  HN  TRP A 495      67.890  95.070  55.270  1.00  0.00           H 
ATOM    842  CA  TRP A 495      65.790  95.050  55.870  1.00  0.00           C 
ATOM    843  HA  TRP A 495      65.520  95.680  56.710  1.00  0.00           H 
ATOM    844  CB  TRP A 495      65.300  95.680  54.560  1.00  0.00           C 
ATOM    845  HB1 TRP A 495      65.780  95.120  53.730  1.00  0.00           H 
ATOM    846  HB2 TRP A 495      64.210  95.550  54.380  1.00  0.00           H 
ATOM    847  CG  TRP A 495      65.580  97.140  54.540  1.00  0.00           C 
ATOM    848  CD1 TRP A 495      66.540  97.840  53.830  1.00  0.00           C 
ATOM    849  HD1 TRP A 495      67.130  97.340  53.080  1.00  0.00           H 
ATOM    850  NE1 TRP A 495      66.460  99.190  54.060  1.00  0.00           N 
ATOM    851  HE1 TRP A 495      67.230  99.780  54.130  1.00  0.00           H 
ATOM    852  CE2 TRP A 495      65.390  99.430  54.960  1.00  0.00           C 
ATOM    853  CD2 TRP A 495      64.840  98.110  55.300  1.00  0.00           C 
ATOM    854  CE3 TRP A 495      63.890  98.060  56.250  1.00  0.00           C 
ATOM    855  HE3 TRP A 495      63.540  97.090  56.580  1.00  0.00           H 
ATOM    856  CZ3 TRP A 495      63.350  99.240  56.780  1.00  0.00           C 
ATOM    857  HZ3 TRP A 495      62.540  99.240  57.490  1.00  0.00           H 
ATOM    858  CZ2 TRP A 495      64.850 100.580  55.410  1.00  0.00           C 
ATOM    859  HZ2 TRP A 495      65.230 101.550  55.140  1.00  0.00           H 
ATOM    860  CH2 TRP A 495      63.830 100.470  56.340  1.00  0.00           C 
ATOM    861  HH2 TRP A 495      63.300 101.320  56.740  1.00  0.00           H 
ATOM    862  C   TRP A 495      65.110  93.700  56.050  1.00  0.00           C 
ATOM    863  O   TRP A 495      64.170  93.590  56.830  1.00  0.00           O 
ATOM    864  N   LEU A 496      65.630  92.690  55.360  1.00  0.00           N 
ATOM    865  HN  LEU A 496      66.440  92.730  54.770  1.00  0.00           H 
ATOM    866  CA  LEU A 496      65.020  91.370  55.440  1.00  0.00           C 
ATOM    867  HA  LEU A 496      63.940  91.410  55.360  1.00  0.00           H 
ATOM    868  CB  LEU A 496      65.470  90.480  54.190  1.00  0.00           C 
ATOM    869  HB1 LEU A 496      66.560  90.500  54.000  1.00  0.00           H 
ATOM    870  HB2 LEU A 496      65.350  89.410  54.450  1.00  0.00           H 
ATOM    871  CG  LEU A 496      64.750  90.780  52.850  1.00  0.00           C 
ATOM    872  HG  LEU A 496      63.670  90.680  53.090  1.00  0.00           H 
ATOM    873  CD1 LEU A 496      64.990  92.150  52.160  1.00  0.00           C 
ATOM    874 1HD1 LEU A 496      64.400  92.200  51.220  1.00  0.00           H 
ATOM    875 2HD1 LEU A 496      64.680  92.990  52.830  1.00  0.00           H 
ATOM    876 3HD1 LEU A 496      66.070  92.340  51.990  1.00  0.00           H 
ATOM    877  CD2 LEU A 496      65.080  89.610  51.850  1.00  0.00           C 
ATOM    878 1HD2 LEU A 496      64.860  90.030  50.840  1.00  0.00           H 
ATOM    879 2HD2 LEU A 496      66.130  89.290  52.010  1.00  0.00           H 
ATOM    880 3HD2 LEU A 496      64.510  88.660  51.980  1.00  0.00           H 
ATOM    881  C   LEU A 496      65.310  90.640  56.780  1.00  0.00           C 
ATOM    882  O   LEU A 496      64.450  89.910  57.240  1.00  0.00           O 
ATOM    883  N   MET A 497      66.520  90.880  57.450  1.00  0.00           N 
ATOM    884  HN  MET A 497      67.160  91.500  57.000  1.00  0.00           H 
ATOM    885  CA  MET A 497      66.810  90.310  58.790  1.00  0.00           C 
ATOM    886  HA  MET A 497      66.550  89.260  58.780  1.00  0.00           H 
ATOM    887  CB  MET A 497      68.280  90.310  59.150  1.00  0.00           C 
ATOM    888  HB1 MET A 497      68.670  91.340  59.280  1.00  0.00           H 
ATOM    889  HB2 MET A 497      68.450  89.820  60.130  1.00  0.00           H 
ATOM    890  CG  MET A 497      69.130  89.490  58.110  1.00  0.00           C 
ATOM    891  HG1 MET A 497      69.170  90.060  57.160  1.00  0.00           H 
ATOM    892  HG2 MET A 497      70.160  89.510  58.520  1.00  0.00           H 
ATOM    893  SD  MET A 497      68.600  87.780  57.760  1.00  0.00           S 
ATOM    894  CE  MET A 497      67.510  88.050  56.350  1.00  0.00           C 
ATOM    895  HE1 MET A 497      67.830  88.870  55.670  1.00  0.00           H 
ATOM    896  HE2 MET A 497      67.380  87.080  55.830  1.00  0.00           H 
ATOM    897  HE3 MET A 497      66.440  88.160  56.610  1.00  0.00           H 
ATOM    898  C   MET A 497      66.010  90.890  59.910  1.00  0.00           C 
ATOM    899  O   MET A 497      65.670  90.150  60.780  1.00  0.00           O 
ATOM    900  N   ALA A 498      65.680  92.170  59.940  1.00  0.00           N 
ATOM    901  HN  ALA A 498      66.070  92.700  59.190  1.00  0.00           H 
ATOM    902  CA  ALA A 498      64.930  92.740  60.960  1.00  0.00           C 
ATOM    903  HA  ALA A 498      65.530  92.750  61.860  1.00  0.00           H 
ATOM    904  CB  ALA A 498      64.540  94.160  60.450  1.00  0.00           C 
ATOM    905  HB1 ALA A 498      63.990  94.750  61.210  1.00  0.00           H 
ATOM    906  HB2 ALA A 498      65.460  94.710  60.160  1.00  0.00           H 
ATOM    907  HB3 ALA A 498      63.940  93.980  59.540  1.00  0.00           H 
ATOM    908  C   ALA A 498      63.650  92.020  61.310  1.00  0.00           C 
ATOM    909  O   ALA A 498      63.520  91.740  62.530  1.00  0.00           O 
ATOM    910  N   VAL A 499      62.820  91.720  60.320  1.00  0.00           N 
ATOM    911  HN  VAL A 499      63.090  91.950  59.390  1.00  0.00           H 
ATOM    912  CA  VAL A 499      61.590  90.980  60.470  1.00  0.00           C 
ATOM    913  HA  VAL A 499      60.970  91.500  61.180  1.00  0.00           H 
ATOM    914  CB  VAL A 499      60.690  90.800  59.220  1.00  0.00           C 
ATOM    915  HB  VAL A 499      59.680  90.580  59.640  1.00  0.00           H 
ATOM    916  CG1 VAL A 499      60.690  92.150  58.440  1.00  0.00           C 
ATOM    917 1HG1 VAL A 499      59.950  92.250  57.610  1.00  0.00           H 
ATOM    918 2HG1 VAL A 499      60.410  92.900  59.210  1.00  0.00           H 
ATOM    919 3HG1 VAL A 499      61.710  92.430  58.100  1.00  0.00           H 
ATOM    920  CG2 VAL A 499      61.070  89.760  58.240  1.00  0.00           C 
ATOM    921 1HG2 VAL A 499      61.140  88.760  58.720  1.00  0.00           H 
ATOM    922 2HG2 VAL A 499      60.320  89.590  57.430  1.00  0.00           H 
ATOM    923 3HG2 VAL A 499      62.110  89.890  57.870  1.00  0.00           H 
ATOM    924  C   VAL A 499      61.840  89.600  61.100  1.00  0.00           C 
ATOM    925  O   VAL A 499      61.190  89.200  62.050  1.00  0.00           O 
ATOM    926  N   VAL A 500      62.870  88.900  60.740  1.00  0.00           N 
ATOM    927  HN  VAL A 500      63.540  89.200  60.060  1.00  0.00           H 
ATOM    928  CA  VAL A 500      63.240  87.600  61.370  1.00  0.00           C 
ATOM    929  HA  VAL A 500      62.440  86.880  61.320  1.00  0.00           H 
ATOM    930  CB  VAL A 500      64.470  86.860  60.720  1.00  0.00           C 
ATOM    931  HB  VAL A 500      65.390  87.480  60.640  1.00  0.00           H 
ATOM    932  CG1 VAL A 500      64.800  85.590  61.380  1.00  0.00           C 
ATOM    933 1HG1 VAL A 500      65.550  85.020  60.800  1.00  0.00           H 
ATOM    934 2HG1 VAL A 500      65.300  85.650  62.370  1.00  0.00           H 
ATOM    935 3HG1 VAL A 500      63.990  84.830  61.310  1.00  0.00           H 
ATOM    936  CG2 VAL A 500      64.090  86.640  59.180  1.00  0.00           C 
ATOM    937 1HG2 VAL A 500      64.890  85.990  58.770  1.00  0.00           H 
ATOM    938 2HG2 VAL A 500      63.060  86.260  59.000  1.00  0.00           H 
ATOM    939 3HG2 VAL A 500      64.100  87.620  58.660  1.00  0.00           H 
ATOM    940  C   VAL A 500      63.620  87.810  62.800  1.00  0.00           C 
ATOM    941  O   VAL A 500      63.170  87.010  63.660  1.00  0.00           O 
ATOM    942  N   ILE A 501      64.510  88.820  63.130  1.00  0.00           N 
ATOM    943  HN  ILE A 501      64.800  89.550  62.520  1.00  0.00           H 
ATOM    944  CA  ILE A 501      65.000  88.960  64.510  1.00  0.00           C 
ATOM    945  HA  ILE A 501      65.400  87.980  64.750  1.00  0.00           H 
ATOM    946  CB  ILE A 501      66.190  89.970  64.610  1.00  0.00           C 
ATOM    947  HB  ILE A 501      65.830  90.810  63.980  1.00  0.00           H 
ATOM    948  CG2 ILE A 501      66.530  90.590  65.990  1.00  0.00           C 
ATOM    949 1HG2 ILE A 501      67.190  91.430  65.700  1.00  0.00           H 
ATOM    950 2HG2 ILE A 501      65.600  91.010  66.440  1.00  0.00           H 
ATOM    951 3HG2 ILE A 501      66.910  89.800  66.670  1.00  0.00           H 
ATOM    952  CG1 ILE A 501      67.470  89.390  64.020  1.00  0.00           C 
ATOM    953 1HG1 ILE A 501      68.110  88.850  64.750  1.00  0.00           H 
ATOM    954 2HG1 ILE A 501      67.120  88.720  63.200  1.00  0.00           H 
ATOM    955  CD  ILE A 501      68.300  90.420  63.240  1.00  0.00           C 
ATOM    956  HD1 ILE A 501      69.000  89.930  62.540  1.00  0.00           H 
ATOM    957  HD2 ILE A 501      67.650  90.980  62.530  1.00  0.00           H 
ATOM    958  HD3 ILE A 501      68.870  91.070  63.940  1.00  0.00           H 
ATOM    959  C   ILE A 501      63.840  89.330  65.450  1.00  0.00           C 
ATOM    960  O   ILE A 501      63.780  88.920  66.610  1.00  0.00           O 
ATOM    961  N   LEU A 502      62.860  90.150  64.970  1.00  0.00           N 
ATOM    962  HN  LEU A 502      63.030  90.510  64.060  1.00  0.00           H 
ATOM    963  CA  LEU A 502      61.710  90.660  65.820  1.00  0.00           C 
ATOM    964  HA  LEU A 502      62.210  91.060  66.690  1.00  0.00           H 
ATOM    965  CB  LEU A 502      60.920  91.660  64.930  1.00  0.00           C 
ATOM    966  HB1 LEU A 502      61.050  91.290  63.890  1.00  0.00           H 
ATOM    967  HB2 LEU A 502      59.820  91.710  65.070  1.00  0.00           H 
ATOM    968  CG  LEU A 502      61.470  93.070  65.070  1.00  0.00           C 
ATOM    969  HG  LEU A 502      62.550  92.940  65.290  1.00  0.00           H 
ATOM    970  CD1 LEU A 502      61.310  93.890  63.800  1.00  0.00           C 
ATOM    971 1HD1 LEU A 502      61.410  94.960  64.080  1.00  0.00           H 
ATOM    972 2HD1 LEU A 502      61.980  93.470  63.020  1.00  0.00           H 
ATOM    973 3HD1 LEU A 502      60.290  93.760  63.380  1.00  0.00           H 
ATOM    974  CD2 LEU A 502      60.890  93.860  66.250  1.00  0.00           C 
ATOM    975 1HD2 LEU A 502      60.940  93.260  67.180  1.00  0.00           H 
ATOM    976 2HD2 LEU A 502      61.430  94.820  66.420  1.00  0.00           H 
ATOM    977 3HD2 LEU A 502      59.820  93.990  65.980  1.00  0.00           H 
ATOM    978  C   LEU A 502      60.770  89.570  66.280  1.00  0.00           C 
ATOM    979  O   LEU A 502      60.350  89.530  67.430  1.00  0.00           O 
ATOM    980  N   GLY A 503      60.470  88.560  65.360  1.00  0.00           N 
ATOM    981  HN  GLY A 503      60.720  88.680  64.400  1.00  0.00           H 
ATOM    982  CA  GLY A 503      59.620  87.410  65.660  1.00  0.00           C 
ATOM    983  HA1 GLY A 503      58.720  87.770  66.130  1.00  0.00           H 
ATOM    984  HA2 GLY A 503      59.450  86.850  64.750  1.00  0.00           H 
ATOM    985  C   GLY A 503      60.250  86.410  66.590  1.00  0.00           C 
ATOM    986  O   GLY A 503      59.580  85.810  67.440  1.00  0.00           O 
ATOM    987  N   PHE A 504      61.560  86.200  66.390  1.00  0.00           N 
ATOM    988  HN  PHE A 504      62.050  86.630  65.640  1.00  0.00           H 
ATOM    989  CA  PHE A 504      62.290  85.370  67.280  1.00  0.00           C 
ATOM    990  HA  PHE A 504      61.700  84.490  67.480  1.00  0.00           H 
ATOM    991  CB  PHE A 504      63.570  84.970  66.490  1.00  0.00           C 
ATOM    992  HB1 PHE A 504      63.930  85.770  65.820  1.00  0.00           H 
ATOM    993  HB2 PHE A 504      64.400  84.730  67.190  1.00  0.00           H 
ATOM    994  CG  PHE A 504      63.240  83.780  65.750  1.00  0.00           C 
ATOM    995  CD1 PHE A 504      63.210  82.540  66.470  1.00  0.00           C 
ATOM    996  HD1 PHE A 504      63.610  82.550  67.470  1.00  0.00           H 
ATOM    997  CE1 PHE A 504      62.940  81.350  65.820  1.00  0.00           C 
ATOM    998  HE1 PHE A 504      63.010  80.420  66.360  1.00  0.00           H 
ATOM    999  CZ  PHE A 504      62.780  81.320  64.410  1.00  0.00           C 
ATOM   1000  HZ  PHE A 504      62.660  80.430  63.810  1.00  0.00           H 
ATOM   1001  CD2 PHE A 504      62.910  83.750  64.440  1.00  0.00           C 
ATOM   1002  HD2 PHE A 504      62.800  84.630  63.820  1.00  0.00           H 
ATOM   1003  CE2 PHE A 504      62.590  82.530  63.780  1.00  0.00           C 
ATOM   1004  HE2 PHE A 504      62.410  82.500  62.720  1.00  0.00           H 
ATOM   1005  C   PHE A 504      62.570  85.950  68.670  1.00  0.00           C 
ATOM   1006  O   PHE A 504      62.310  85.330  69.730  1.00  0.00           O 
ATOM   1007  N   ALA A 505      62.960  87.210  68.720  1.00  0.00           N 
ATOM   1008  HN  ALA A 505      63.040  87.670  67.840  1.00  0.00           H 
ATOM   1009  CA  ALA A 505      63.170  87.900  70.010  1.00  0.00           C 
ATOM   1010  HA  ALA A 505      63.860  87.230  70.510  1.00  0.00           H 
ATOM   1011  CB  ALA A 505      63.800  89.340  69.900  1.00  0.00           C 
ATOM   1012  HB1 ALA A 505      64.200  89.720  70.860  1.00  0.00           H 
ATOM   1013  HB2 ALA A 505      64.570  89.440  69.110  1.00  0.00           H 
ATOM   1014  HB3 ALA A 505      62.990  90.050  69.640  1.00  0.00           H 
ATOM   1015  C   ALA A 505      61.890  87.980  70.810  1.00  0.00           C 
ATOM   1016  O   ALA A 505      61.940  87.730  72.020  1.00  0.00           O 
ATOM   1017  N   SER A 506      60.770  88.290  70.140  1.00  0.00           N 
ATOM   1018  HN  SER A 506      60.820  88.740  69.250  1.00  0.00           H 
ATOM   1019  CA  SER A 506      59.390  88.290  70.760  1.00  0.00           C 
ATOM   1020  HA  SER A 506      59.250  88.890  71.650  1.00  0.00           H 
ATOM   1021  CB  SER A 506      58.300  88.820  69.810  1.00  0.00           C 
ATOM   1022  HB1 SER A 506      58.220  88.140  68.930  1.00  0.00           H 
ATOM   1023  HB2 SER A 506      57.310  88.810  70.310  1.00  0.00           H 
ATOM   1024  OG  SER A 506      58.620  90.190  69.410  1.00  0.00           O 
ATOM   1025  HG1 SER A 506      59.200  90.130  68.650  1.00  0.00           H 
ATOM   1026  C   SER A 506      59.090  86.910  71.250  1.00  0.00           C 
ATOM   1027  O   SER A 506      58.580  86.780  72.380  1.00  0.00           O 
ATOM   1028  N   ALA A 507      59.410  85.840  70.540  1.00  0.00           N 
ATOM   1029  HN  ALA A 507      59.950  85.990  69.710  1.00  0.00           H 
ATOM   1030  CA  ALA A 507      59.290  84.530  71.110  1.00  0.00           C 
ATOM   1031  HA  ALA A 507      58.280  84.270  71.400  1.00  0.00           H 
ATOM   1032  CB  ALA A 507      59.620  83.400  70.070  1.00  0.00           C 
ATOM   1033  HB1 ALA A 507      59.490  82.370  70.460  1.00  0.00           H 
ATOM   1034  HB2 ALA A 507      59.000  83.460  69.150  1.00  0.00           H 
ATOM   1035  HB3 ALA A 507      60.660  83.560  69.710  1.00  0.00           H 
ATOM   1036  C   ALA A 507      60.190  84.220  72.300  1.00  0.00           C 
ATOM   1037  O   ALA A 507      59.680  83.720  73.370  1.00  0.00           O 
ATOM   1038  N   PHE A 508      61.480  84.540  72.210  1.00  0.00           N 
ATOM   1039  HN  PHE A 508      61.820  85.010  71.400  1.00  0.00           H 
ATOM   1040  CA  PHE A 508      62.420  84.380  73.270  1.00  0.00           C 
ATOM   1041  HA  PHE A 508      62.280  83.340  73.530  1.00  0.00           H 
ATOM   1042  CB  PHE A 508      63.840  84.790  72.910  1.00  0.00           C 
ATOM   1043  HB1 PHE A 508      63.870  85.770  72.380  1.00  0.00           H 
ATOM   1044  HB2 PHE A 508      64.490  84.860  73.810  1.00  0.00           H 
ATOM   1045  CG  PHE A 508      64.470  83.840  71.880  1.00  0.00           C 
ATOM   1046  CD1 PHE A 508      64.400  82.430  72.120  1.00  0.00           C 
ATOM   1047  HD1 PHE A 508      63.870  82.050  72.980  1.00  0.00           H 
ATOM   1048  CE1 PHE A 508      64.830  81.480  71.130  1.00  0.00           C 
ATOM   1049  HE1 PHE A 508      64.760  80.430  71.380  1.00  0.00           H 
ATOM   1050  CZ  PHE A 508      65.500  81.900  70.030  1.00  0.00           C 
ATOM   1051  HZ  PHE A 508      65.930  81.270  69.270  1.00  0.00           H 
ATOM   1052  CD2 PHE A 508      65.040  84.250  70.690  1.00  0.00           C 
ATOM   1053  HD2 PHE A 508      65.240  85.310  70.680  1.00  0.00           H 
ATOM   1054  CE2 PHE A 508      65.670  83.300  69.840  1.00  0.00           C 
ATOM   1055  HE2 PHE A 508      66.360  83.670  69.090  1.00  0.00           H 
ATOM   1056  C   PHE A 508      62.030  85.090  74.550  1.00  0.00           C 
ATOM   1057  O   PHE A 508      62.150  84.600  75.690  1.00  0.00           O 
ATOM   1058  N   TYR A 509      61.550  86.320  74.430  1.00  0.00           N 
ATOM   1059  HN  TYR A 509      61.490  86.730  73.520  1.00  0.00           H 
ATOM   1060  CA  TYR A 509      61.070  87.080  75.560  1.00  0.00           C 
ATOM   1061  HA  TYR A 509      61.760  87.080  76.390  1.00  0.00           H 
ATOM   1062  CB  TYR A 509      60.950  88.550  75.170  1.00  0.00           C 
ATOM   1063  HB1 TYR A 509      61.950  88.930  74.880  1.00  0.00           H 
ATOM   1064  HB2 TYR A 509      60.390  88.660  74.220  1.00  0.00           H 
ATOM   1065  CG  TYR A 509      60.220  89.380  76.200  1.00  0.00           C 
ATOM   1066  CD1 TYR A 509      60.940  89.820  77.290  1.00  0.00           C 
ATOM   1067  HD1 TYR A 509      61.900  89.330  77.330  1.00  0.00           H 
ATOM   1068  CE1 TYR A 509      60.380  90.480  78.340  1.00  0.00           C 
ATOM   1069  HE1 TYR A 509      60.980  90.850  79.160  1.00  0.00           H 
ATOM   1070  CZ  TYR A 509      59.070  90.880  78.250  1.00  0.00           C 
ATOM   1071  OH  TYR A 509      58.460  91.830  79.110  1.00  0.00           O 
ATOM   1072  HH  TYR A 509      59.090  92.120  79.770  1.00  0.00           H 
ATOM   1073  CD2 TYR A 509      58.820  89.670  76.100  1.00  0.00           C 
ATOM   1074  HD2 TYR A 509      58.280  89.390  75.200  1.00  0.00           H 
ATOM   1075  CE2 TYR A 509      58.260  90.410  77.180  1.00  0.00           C 
ATOM   1076  HE2 TYR A 509      57.200  90.590  77.130  1.00  0.00           H 
ATOM   1077  C   TYR A 509      59.910  86.470  76.180  1.00  0.00           C 
ATOM   1078  O   TYR A 509      59.940  86.280  77.410  1.00  0.00           O 
ATOM   1079  N   ILE A 510      58.860  86.080  75.390  1.00  0.00           N 
ATOM   1080  HN  ILE A 510      58.850  86.440  74.460  1.00  0.00           H 
ATOM   1081  CA  ILE A 510      57.660  85.550  76.060  1.00  0.00           C 
ATOM   1082  HA  ILE A 510      57.410  86.100  76.950  1.00  0.00           H 
ATOM   1083  CB  ILE A 510      56.400  85.530  75.170  1.00  0.00           C 
ATOM   1084  HB  ILE A 510      55.500  85.190  75.730  1.00  0.00           H 
ATOM   1085  CG2 ILE A 510      56.170  86.890  74.580  1.00  0.00           C 
ATOM   1086 1HG2 ILE A 510      55.840  87.620  75.360  1.00  0.00           H 
ATOM   1087 2HG2 ILE A 510      57.070  87.330  74.100  1.00  0.00           H 
ATOM   1088 3HG2 ILE A 510      55.320  86.900  73.870  1.00  0.00           H 
ATOM   1089  CG1 ILE A 510      56.600  84.480  74.020  1.00  0.00           C 
ATOM   1090 1HG1 ILE A 510      57.500  84.680  73.400  1.00  0.00           H 
ATOM   1091 2HG1 ILE A 510      56.900  83.460  74.350  1.00  0.00           H 
ATOM   1092  CD  ILE A 510      55.430  84.320  73.030  1.00  0.00           C 
ATOM   1093  HD1 ILE A 510      54.480  84.390  73.600  1.00  0.00           H 
ATOM   1094  HD2 ILE A 510      55.420  85.110  72.240  1.00  0.00           H 
ATOM   1095  HD3 ILE A 510      55.480  83.370  72.460  1.00  0.00           H 
ATOM   1096  C   ILE A 510      57.870  84.130  76.640  1.00  0.00           C 
ATOM   1097  O   ILE A 510      57.330  83.770  77.670  1.00  0.00           O 
ATOM   1098  N   ILE A 511      58.830  83.260  76.100  1.00  0.00           N 
ATOM   1099  HN  ILE A 511      59.250  83.520  75.230  1.00  0.00           H 
ATOM   1100  CA  ILE A 511      59.280  82.010  76.720  1.00  0.00           C 
ATOM   1101  HA  ILE A 511      58.310  81.570  76.880  1.00  0.00           H 
ATOM   1102  CB  ILE A 511      60.180  81.260  75.760  1.00  0.00           C 
ATOM   1103  HB  ILE A 511      61.080  81.830  75.430  1.00  0.00           H 
ATOM   1104  CG2 ILE A 511      60.780  79.970  76.440  1.00  0.00           C 
ATOM   1105 1HG2 ILE A 511      60.000  79.460  77.040  1.00  0.00           H 
ATOM   1106 2HG2 ILE A 511      61.290  79.240  75.770  1.00  0.00           H 
ATOM   1107 3HG2 ILE A 511      61.610  80.340  77.080  1.00  0.00           H 
ATOM   1108  CG1 ILE A 511      59.360  80.860  74.510  1.00  0.00           C 
ATOM   1109 1HG1 ILE A 511      58.650  80.120  74.930  1.00  0.00           H 
ATOM   1110 2HG1 ILE A 511      58.730  81.720  74.180  1.00  0.00           H 
ATOM   1111  CD  ILE A 511      60.250  80.290  73.400  1.00  0.00           C 
ATOM   1112  HD1 ILE A 511      61.030  81.000  73.060  1.00  0.00           H 
ATOM   1113  HD2 ILE A 511      60.830  79.400  73.740  1.00  0.00           H 
ATOM   1114  HD3 ILE A 511      59.600  79.960  72.570  1.00  0.00           H 
ATOM   1115  C   ILE A 511      60.020  82.260  78.110  1.00  0.00           C 
ATOM   1116  O   ILE A 511      59.670  81.580  79.080  1.00  0.00           O 
ATOM   1117  N   PHE A 512      60.890  83.240  78.200  1.00  0.00           N 
ATOM   1118  HN  PHE A 512      61.140  83.720  77.360  1.00  0.00           H 
ATOM   1119  CA  PHE A 512      61.650  83.500  79.390  1.00  0.00           C 
ATOM   1120  HA  PHE A 512      61.700  82.610  80.000  1.00  0.00           H 
ATOM   1121  CB  PHE A 512      63.100  83.830  78.990  1.00  0.00           C 
ATOM   1122  HB1 PHE A 512      63.160  84.540  78.140  1.00  0.00           H 
ATOM   1123  HB2 PHE A 512      63.610  84.270  79.870  1.00  0.00           H 
ATOM   1124  CG  PHE A 512      63.820  82.660  78.550  1.00  0.00           C 
ATOM   1125  CD1 PHE A 512      64.540  81.850  79.420  1.00  0.00           C 
ATOM   1126  HD1 PHE A 512      64.440  82.120  80.460  1.00  0.00           H 
ATOM   1127  CE1 PHE A 512      65.380  80.840  79.000  1.00  0.00           C 
ATOM   1128  HE1 PHE A 512      65.930  80.390  79.810  1.00  0.00           H 
ATOM   1129  CZ  PHE A 512      65.600  80.580  77.650  1.00  0.00           C 
ATOM   1130  HZ  PHE A 512      66.440  79.940  77.410  1.00  0.00           H 
ATOM   1131  CD2 PHE A 512      63.980  82.330  77.220  1.00  0.00           C 
ATOM   1132  HD2 PHE A 512      63.650  82.940  76.400  1.00  0.00           H 
ATOM   1133  CE2 PHE A 512      64.910  81.420  76.790  1.00  0.00           C 
ATOM   1134  HE2 PHE A 512      65.100  81.360  75.730  1.00  0.00           H 
ATOM   1135  C   PHE A 512      61.040  84.490  80.330  1.00  0.00           C 
ATOM   1136  O   PHE A 512      61.610  84.760  81.360  1.00  0.00           O 
ATOM   1137  N   GLN A 513      59.790  84.940  80.010  1.00  0.00           N 
ATOM   1138  HN  GLN A 513      59.340  84.670  79.160  1.00  0.00           H 
ATOM   1139  CA  GLN A 513      59.170  85.940  80.820  1.00  0.00           C 
ATOM   1140  HA  GLN A 513      59.860  86.760  80.990  1.00  0.00           H 
ATOM   1141  CB  GLN A 513      57.910  86.530  80.110  1.00  0.00           C 
ATOM   1142  HB1 GLN A 513      58.030  86.620  79.010  1.00  0.00           H 
ATOM   1143  HB2 GLN A 513      57.050  85.840  80.180  1.00  0.00           H 
ATOM   1144  CG  GLN A 513      57.470  87.870  80.690  1.00  0.00           C 
ATOM   1145  HG1 GLN A 513      57.280  87.870  81.790  1.00  0.00           H 
ATOM   1146  HG2 GLN A 513      58.280  88.590  80.440  1.00  0.00           H 
ATOM   1147  CD  GLN A 513      56.240  88.580  80.140  1.00  0.00           C 
ATOM   1148  OE1 GLN A 513      55.450  89.210  80.830  1.00  0.00           O 
ATOM   1149  NE2 GLN A 513      56.010  88.390  78.780  1.00  0.00           N 
ATOM   1150 1HE2 GLN A 513      56.750  87.910  78.320  1.00  0.00           H 
ATOM   1151 2HE2 GLN A 513      55.190  88.800  78.380  1.00  0.00           H 
ATOM   1152  C   GLN A 513      58.690  85.400  82.220  1.00  0.00           C 
ATOM   1153  O   GLN A 513      58.500  86.190  83.100  1.00  0.00           O 
ATOM   1154  N   THR A 514      58.560  84.050  82.340  1.00  0.00           N 
ATOM   1155  HN  THR A 514      58.830  83.550  81.520  1.00  0.00           H 
ATOM   1156  CA  THR A 514      58.090  83.400  83.620  1.00  0.00           C 
ATOM   1157  HA  THR A 514      57.590  84.200  84.150  1.00  0.00           H 
ATOM   1158  CB  THR A 514      57.070  82.260  83.370  1.00  0.00           C 
ATOM   1159  HB  THR A 514      56.950  81.690  84.320  1.00  0.00           H 
ATOM   1160  OG1 THR A 514      57.560  81.440  82.320  1.00  0.00           O 
ATOM   1161  HG1 THR A 514      58.330  80.940  82.600  1.00  0.00           H 
ATOM   1162  CG2 THR A 514      55.760  82.840  82.940  1.00  0.00           C 
ATOM   1163 1HG2 THR A 514      55.050  82.000  82.780  1.00  0.00           H 
ATOM   1164 2HG2 THR A 514      55.330  83.500  83.720  1.00  0.00           H 
ATOM   1165 3HG2 THR A 514      55.750  83.490  82.040  1.00  0.00           H 
ATOM   1166  C   THR A 514      59.290  82.850  84.430  1.00  0.00           C 
ATOM   1167  O   THR A 514      59.180  82.630  85.640  1.00  0.00           O 
ATOM   1168  N   GLU A 515      60.500  82.760  83.850  1.00  0.00           N 
ATOM   1169  HN  GLU A 515      60.700  83.090  82.930  1.00  0.00           H 
ATOM   1170  CA  GLU A 515      61.700  82.260  84.540  1.00  0.00           C 
ATOM   1171  HA  GLU A 515      61.250  81.480  85.130  1.00  0.00           H 
ATOM   1172  CB  GLU A 515      62.610  81.590  83.540  1.00  0.00           C 
ATOM   1173  HB1 GLU A 515      63.200  82.280  82.890  1.00  0.00           H 
ATOM   1174  HB2 GLU A 515      63.380  81.040  84.120  1.00  0.00           H 
ATOM   1175  CG  GLU A 515      61.740  80.610  82.610  1.00  0.00           C 
ATOM   1176  HG1 GLU A 515      61.220  81.340  81.950  1.00  0.00           H 
ATOM   1177  HG2 GLU A 515      62.400  79.900  82.080  1.00  0.00           H 
ATOM   1178  CD  GLU A 515      60.740  79.740  83.330  1.00  0.00           C 
ATOM   1179  OE1 GLU A 515      61.150  78.890  84.170  1.00  0.00           O 
ATOM   1180  OE2 GLU A 515      59.530  79.990  83.160  1.00  0.00           O 
ATOM   1181  C   GLU A 515      62.530  83.320  85.210  1.00  0.00           C 
ATOM   1182  O   GLU A 515      62.180  84.490  85.080  1.00  0.00           O 
ATOM   1183  N   ASP A 516      63.480  82.910  86.050  1.00  0.00           N 
ATOM   1184  HN  ASP A 516      63.570  81.940  86.260  1.00  0.00           H 
ATOM   1185  CA  ASP A 516      64.170  83.820  86.960  1.00  0.00           C 
ATOM   1186  HA  ASP A 516      63.500  84.590  87.310  1.00  0.00           H 
ATOM   1187  CB  ASP A 516      64.530  82.880  88.150  1.00  0.00           C 
ATOM   1188  HB1 ASP A 516      63.630  82.340  88.520  1.00  0.00           H 
ATOM   1189  HB2 ASP A 516      65.250  82.170  87.700  1.00  0.00           H 
ATOM   1190  CG  ASP A 516      65.260  83.430  89.320  1.00  0.00           C 
ATOM   1191  OD1 ASP A 516      65.460  84.650  89.320  1.00  0.00           O 
ATOM   1192  OD2 ASP A 516      65.440  82.700  90.360  1.00  0.00           O 
ATOM   1193  C   ASP A 516      65.360  84.370  86.250  1.00  0.00           C 
ATOM   1194  O   ASP A 516      66.200  83.580  85.810  1.00  0.00           O 
ATOM   1195  N   PRO A 517      65.610  85.720  86.170  1.00  0.00           N 
ATOM   1196  CD  PRO A 517      64.780  86.830  86.650  1.00  0.00           C 
ATOM   1197  HD1 PRO A 517      64.760  86.830  87.760  1.00  0.00           H 
ATOM   1198  HD2 PRO A 517      63.770  86.580  86.270  1.00  0.00           H 
ATOM   1199  CA  PRO A 517      66.630  86.160  85.230  1.00  0.00           C 
ATOM   1200  HA  PRO A 517      66.690  85.450  84.420  1.00  0.00           H 
ATOM   1201  CB  PRO A 517      66.180  87.600  84.850  1.00  0.00           C 
ATOM   1202  HB1 PRO A 517      66.970  88.310  84.520  1.00  0.00           H 
ATOM   1203  HB2 PRO A 517      65.490  87.460  83.990  1.00  0.00           H 
ATOM   1204  CG  PRO A 517      65.370  88.120  86.010  1.00  0.00           C 
ATOM   1205  HG1 PRO A 517      66.060  88.670  86.690  1.00  0.00           H 
ATOM   1206  HG2 PRO A 517      64.480  88.720  85.720  1.00  0.00           H 
ATOM   1207  C   PRO A 517      67.940  86.220  85.910  1.00  0.00           C 
ATOM   1208  O   PRO A 517      68.910  86.480  85.190  1.00  0.00           O 
ATOM   1209  N   GLU A 518      68.060  85.980  87.220  1.00  0.00           N 
ATOM   1210  HN  GLU A 518      67.330  85.730  87.850  1.00  0.00           H 
ATOM   1211  CA  GLU A 518      69.370  85.650  87.780  1.00  0.00           C 
ATOM   1212  HA  GLU A 518      70.080  86.380  87.420  1.00  0.00           H 
ATOM   1213  CB  GLU A 518      69.360  85.810  89.330  1.00  0.00           C 
ATOM   1214  HB1 GLU A 518      68.420  85.350  89.720  1.00  0.00           H 
ATOM   1215  HB2 GLU A 518      70.210  85.160  89.630  1.00  0.00           H 
ATOM   1216  CG  GLU A 518      69.680  87.280  89.820  1.00  0.00           C 
ATOM   1217  HG1 GLU A 518      70.100  87.220  90.850  1.00  0.00           H 
ATOM   1218  HG2 GLU A 518      70.410  87.800  89.170  1.00  0.00           H 
ATOM   1219  CD  GLU A 518      68.480  88.160  90.180  1.00  0.00           C 
ATOM   1220  OE1 GLU A 518      68.340  89.230  89.620  1.00  0.00           O 
ATOM   1221  OE2 GLU A 518      67.790  87.780  91.200  1.00  0.00           O 
ATOM   1222  C   GLU A 518      70.050  84.350  87.290  1.00  0.00           C 
ATOM   1223  O   GLU A 518      71.270  84.270  87.110  1.00  0.00           O 
ATOM   1224  N   GLU A 519      69.220  83.360  87.040  1.00  0.00           N 
ATOM   1225  HN  GLU A 519      68.240  83.380  87.240  1.00  0.00           H 
ATOM   1226  CA  GLU A 519      69.760  82.100  86.550  1.00  0.00           C 
ATOM   1227  HA  GLU A 519      70.610  81.920  87.190  1.00  0.00           H 
ATOM   1228  CB  GLU A 519      68.770  80.910  86.680  1.00  0.00           C 
ATOM   1229  HB1 GLU A 519      67.830  81.020  86.100  1.00  0.00           H 
ATOM   1230  HB2 GLU A 519      69.320  80.040  86.260  1.00  0.00           H 
ATOM   1231  CG  GLU A 519      68.420  80.520  88.170  1.00  0.00           C 
ATOM   1232  HG1 GLU A 519      67.570  81.150  88.520  1.00  0.00           H 
ATOM   1233  HG2 GLU A 519      68.160  79.450  88.050  1.00  0.00           H 
ATOM   1234  CD  GLU A 519      69.490  80.640  89.290  1.00  0.00           C 
ATOM   1235  OE1 GLU A 519      69.530  81.750  89.940  1.00  0.00           O 
ATOM   1236  OE2 GLU A 519      70.270  79.710  89.580  1.00  0.00           O 
ATOM   1237  C   GLU A 519      70.170  82.160  85.040  1.00  0.00           C 
ATOM   1238  O   GLU A 519      71.230  81.640  84.640  1.00  0.00           O 
ATOM   1239  N   LEU A 520      69.370  82.790  84.140  1.00  0.00           N 
ATOM   1240  HN  LEU A 520      68.480  83.160  84.400  1.00  0.00           H 
ATOM   1241  CA  LEU A 520      69.780  83.000  82.780  1.00  0.00           C 
ATOM   1242  HA  LEU A 520      70.860  83.060  82.850  1.00  0.00           H 
ATOM   1243  CB  LEU A 520      69.400  81.770  81.900  1.00  0.00           C 
ATOM   1244  HB1 LEU A 520      69.890  80.900  82.390  1.00  0.00           H 
ATOM   1245  HB2 LEU A 520      68.310  81.590  81.820  1.00  0.00           H 
ATOM   1246  CG  LEU A 520      69.950  81.760  80.530  1.00  0.00           C 
ATOM   1247  HG  LEU A 520      70.890  82.350  80.490  1.00  0.00           H 
ATOM   1248  CD1 LEU A 520      70.130  80.310  80.110  1.00  0.00           C 
ATOM   1249 1HD1 LEU A 520      70.960  79.820  80.650  1.00  0.00           H 
ATOM   1250 2HD1 LEU A 520      69.160  79.770  80.160  1.00  0.00           H 
ATOM   1251 3HD1 LEU A 520      70.440  80.280  79.040  1.00  0.00           H 
ATOM   1252  CD2 LEU A 520      69.030  82.470  79.570  1.00  0.00           C 
ATOM   1253 1HD2 LEU A 520      68.820  83.500  79.930  1.00  0.00           H 
ATOM   1254 2HD2 LEU A 520      69.300  82.420  78.490  1.00  0.00           H 
ATOM   1255 3HD2 LEU A 520      68.070  81.930  79.700  1.00  0.00           H 
ATOM   1256  C   LEU A 520      69.280  84.300  82.280  1.00  0.00           C 
ATOM   1257  O   LEU A 520      68.100  84.560  82.350  1.00  0.00           O 
ATOM   1258  N   GLY A 521      70.210  85.230  81.840  1.00  0.00           N 
ATOM   1259  HN  GLY A 521      71.130  84.860  81.820  1.00  0.00           H 
ATOM   1260  CA  GLY A 521      70.040  86.630  81.850  1.00  0.00           C 
ATOM   1261  HA1 GLY A 521      69.230  86.900  82.520  1.00  0.00           H 
ATOM   1262  HA2 GLY A 521      71.000  87.030  82.140  1.00  0.00           H 
ATOM   1263  C   GLY A 521      69.760  87.330  80.610  1.00  0.00           C 
ATOM   1264  O   GLY A 521      69.510  88.500  80.610  1.00  0.00           O 
ATOM   1265  N   HSD A 522      69.950  86.600  79.530  1.00  0.00           N 
ATOM   1266  HN  HSD A 522      70.090  85.630  79.690  1.00  0.00           H 
ATOM   1267  CA  HSD A 522      69.890  87.040  78.170  1.00  0.00           C 
ATOM   1268  HA  HSD A 522      70.580  87.860  78.060  1.00  0.00           H 
ATOM   1269  CB  HSD A 522      70.400  86.040  77.140  1.00  0.00           C 
ATOM   1270  HB1 HSD A 522      69.640  85.250  76.980  1.00  0.00           H 
ATOM   1271  HB2 HSD A 522      70.460  86.580  76.170  1.00  0.00           H 
ATOM   1272  ND1 HSD A 522      72.860  85.360  76.700  1.00  0.00           N 
ATOM   1273  HD1 HSD A 522      73.110  86.010  75.980  1.00  0.00           H 
ATOM   1274  CG  HSD A 522      71.680  85.360  77.450  1.00  0.00           C 
ATOM   1275  CE1 HSD A 522      73.680  84.440  77.270  1.00  0.00           C 
ATOM   1276  HE1 HSD A 522      74.670  84.150  76.910  1.00  0.00           H 
ATOM   1277  NE2 HSD A 522      73.100  83.820  78.290  1.00  0.00           N 
ATOM   1278  CD2 HSD A 522      71.860  84.370  78.340  1.00  0.00           C 
ATOM   1279  HD2 HSD A 522      71.120  84.090  79.070  1.00  0.00           H 
ATOM   1280  C   HSD A 522      68.610  87.710  77.660  1.00  0.00           C 
ATOM   1281  O   HSD A 522      68.690  88.540  76.820  1.00  0.00           O 
ATOM   1282  N   PHE A 523      67.340  87.440  78.230  1.00  0.00           N 
ATOM   1283  HN  PHE A 523      67.210  86.720  78.910  1.00  0.00           H 
ATOM   1284  CA  PHE A 523      66.150  87.950  77.630  1.00  0.00           C 
ATOM   1285  HA  PHE A 523      66.340  88.730  76.910  1.00  0.00           H 
ATOM   1286  CB  PHE A 523      65.420  86.770  76.870  1.00  0.00           C 
ATOM   1287  HB1 PHE A 523      65.140  86.010  77.630  1.00  0.00           H 
ATOM   1288  HB2 PHE A 523      64.430  87.130  76.510  1.00  0.00           H 
ATOM   1289  CG  PHE A 523      66.170  86.000  75.770  1.00  0.00           C 
ATOM   1290  CD1 PHE A 523      66.550  86.710  74.600  1.00  0.00           C 
ATOM   1291  HD1 PHE A 523      66.110  87.690  74.540  1.00  0.00           H 
ATOM   1292  CE1 PHE A 523      67.280  85.980  73.570  1.00  0.00           C 
ATOM   1293  HE1 PHE A 523      67.410  86.380  72.580  1.00  0.00           H 
ATOM   1294  CZ  PHE A 523      67.660  84.660  73.800  1.00  0.00           C 
ATOM   1295  HZ  PHE A 523      68.070  84.090  72.980  1.00  0.00           H 
ATOM   1296  CD2 PHE A 523      66.500  84.670  76.010  1.00  0.00           C 
ATOM   1297  HD2 PHE A 523      66.150  84.320  76.970  1.00  0.00           H 
ATOM   1298  CE2 PHE A 523      67.240  83.950  74.960  1.00  0.00           C 
ATOM   1299  HE2 PHE A 523      67.360  82.880  75.010  1.00  0.00           H 
ATOM   1300  C   PHE A 523      65.310  88.600  78.720  1.00  0.00           C 
ATOM   1301  O   PHE A 523      64.080  88.630  78.630  1.00  0.00           O 
ATOM   1302  N   TYR A 524      65.980  89.260  79.740  1.00  0.00           N 
ATOM   1303  HN  TYR A 524      66.970  89.370  79.760  1.00  0.00           H 
ATOM   1304  CA  TYR A 524      65.310  89.900  80.850  1.00  0.00           C 
ATOM   1305  HA  TYR A 524      64.760  89.100  81.330  1.00  0.00           H 
ATOM   1306  CB  TYR A 524      66.190  90.360  82.050  1.00  0.00           C 
ATOM   1307  HB1 TYR A 524      65.530  90.550  82.930  1.00  0.00           H 
ATOM   1308  HB2 TYR A 524      67.000  89.620  82.230  1.00  0.00           H 
ATOM   1309  CG  TYR A 524      66.920  91.690  81.800  1.00  0.00           C 
ATOM   1310  CD1 TYR A 524      68.330  91.640  81.470  1.00  0.00           C 
ATOM   1311  HD1 TYR A 524      68.850  90.720  81.220  1.00  0.00           H 
ATOM   1312  CE1 TYR A 524      69.040  92.760  81.170  1.00  0.00           C 
ATOM   1313  HE1 TYR A 524      70.050  92.750  80.780  1.00  0.00           H 
ATOM   1314  CZ  TYR A 524      68.460  93.990  81.450  1.00  0.00           C 
ATOM   1315  OH  TYR A 524      69.130  95.210  81.180  1.00  0.00           O 
ATOM   1316  HH  TYR A 524      68.380  95.810  81.210  1.00  0.00           H 
ATOM   1317  CD2 TYR A 524      66.430  92.910  82.100  1.00  0.00           C 
ATOM   1318  HD2 TYR A 524      65.370  92.990  82.290  1.00  0.00           H 
ATOM   1319  CE2 TYR A 524      67.060  94.070  81.850  1.00  0.00           C 
ATOM   1320  HE2 TYR A 524      66.570  95.000  82.100  1.00  0.00           H 
ATOM   1321  C   TYR A 524      64.380  90.990  80.470  1.00  0.00           C 
ATOM   1322  O   TYR A 524      63.230  91.000  80.960  1.00  0.00           O 
ATOM   1323  N   ASP A 525      64.750  91.860  79.580  1.00  0.00           N 
ATOM   1324  HN  ASP A 525      65.620  91.970  79.100  1.00  0.00           H 
ATOM   1325  CA  ASP A 525      63.740  92.810  78.970  1.00  0.00           C 
ATOM   1326  HA  ASP A 525      62.770  92.410  79.220  1.00  0.00           H 
ATOM   1327  CB  ASP A 525      63.960  94.300  79.570  1.00  0.00           C 
ATOM   1328  HB1 ASP A 525      63.100  94.850  79.130  1.00  0.00           H 
ATOM   1329  HB2 ASP A 525      63.840  94.250  80.670  1.00  0.00           H 
ATOM   1330  CG  ASP A 525      65.250  95.050  79.310  1.00  0.00           C 
ATOM   1331  OD1 ASP A 525      65.900  94.690  78.290  1.00  0.00           O 
ATOM   1332  OD2 ASP A 525      65.450  96.000  80.080  1.00  0.00           O 
ATOM   1333  C   ASP A 525      63.750  92.720  77.480  1.00  0.00           C 
ATOM   1334  O   ASP A 525      64.730  92.260  76.810  1.00  0.00           O 
ATOM   1335  N   TYR A 526      62.590  93.210  76.940  1.00  0.00           N 
ATOM   1336  HN  TYR A 526      61.870  93.670  77.460  1.00  0.00           H 
ATOM   1337  CA  TYR A 526      62.500  93.110  75.450  1.00  0.00           C 
ATOM   1338  HA  TYR A 526      62.480  92.050  75.240  1.00  0.00           H 
ATOM   1339  CB  TYR A 526      60.990  93.440  75.110  1.00  0.00           C 
ATOM   1340  HB1 TYR A 526      60.340  92.680  75.610  1.00  0.00           H 
ATOM   1341  HB2 TYR A 526      60.700  94.420  75.530  1.00  0.00           H 
ATOM   1342  CG  TYR A 526      60.750  93.370  73.590  1.00  0.00           C 
ATOM   1343  CD1 TYR A 526      60.620  92.080  73.100  1.00  0.00           C 
ATOM   1344  HD1 TYR A 526      60.750  91.180  73.690  1.00  0.00           H 
ATOM   1345  CE1 TYR A 526      60.430  91.940  71.700  1.00  0.00           C 
ATOM   1346  HE1 TYR A 526      60.450  90.950  71.260  1.00  0.00           H 
ATOM   1347  CZ  TYR A 526      60.300  93.040  70.840  1.00  0.00           C 
ATOM   1348  OH  TYR A 526      59.920  92.820  69.530  1.00  0.00           O 
ATOM   1349  HH  TYR A 526      59.300  92.080  69.550  1.00  0.00           H 
ATOM   1350  CD2 TYR A 526      60.620  94.490  72.810  1.00  0.00           C 
ATOM   1351  HD2 TYR A 526      60.780  95.520  73.080  1.00  0.00           H 
ATOM   1352  CE2 TYR A 526      60.350  94.340  71.440  1.00  0.00           C 
ATOM   1353  HE2 TYR A 526      60.350  95.230  70.820  1.00  0.00           H 
ATOM   1354  C   TYR A 526      63.600  93.900  74.670  1.00  0.00           C 
ATOM   1355  O   TYR A 526      64.090  93.330  73.690  1.00  0.00           O 
ATOM   1356  N   PRO A 527      64.220  95.050  75.010  1.00  0.00           N 
ATOM   1357  CD  PRO A 527      63.550  96.060  75.820  1.00  0.00           C 
ATOM   1358  HD1 PRO A 527      63.910  96.060  76.870  1.00  0.00           H 
ATOM   1359  HD2 PRO A 527      62.440  96.010  75.800  1.00  0.00           H 
ATOM   1360  CA  PRO A 527      65.320  95.680  74.320  1.00  0.00           C 
ATOM   1361  HA  PRO A 527      65.080  95.780  73.270  1.00  0.00           H 
ATOM   1362  CB  PRO A 527      65.590  97.050  74.940  1.00  0.00           C 
ATOM   1363  HB1 PRO A 527      66.290  97.130  75.800  1.00  0.00           H 
ATOM   1364  HB2 PRO A 527      65.870  97.710  74.090  1.00  0.00           H 
ATOM   1365  CG  PRO A 527      64.130  97.400  75.310  1.00  0.00           C 
ATOM   1366  HG1 PRO A 527      63.960  98.240  76.010  1.00  0.00           H 
ATOM   1367  HG2 PRO A 527      63.510  97.640  74.420  1.00  0.00           H 
ATOM   1368  C   PRO A 527      66.570  94.890  74.430  1.00  0.00           C 
ATOM   1369  O   PRO A 527      67.300  94.780  73.450  1.00  0.00           O 
ATOM   1370  N   MET A 528      66.910  94.260  75.580  1.00  0.00           N 
ATOM   1371  HN  MET A 528      66.460  94.480  76.440  1.00  0.00           H 
ATOM   1372  CA  MET A 528      67.920  93.280  75.740  1.00  0.00           C 
ATOM   1373  HA  MET A 528      68.870  93.620  75.370  1.00  0.00           H 
ATOM   1374  CB  MET A 528      68.260  92.930  77.170  1.00  0.00           C 
ATOM   1375  HB1 MET A 528      68.310  93.900  77.720  1.00  0.00           H 
ATOM   1376  HB2 MET A 528      67.440  92.310  77.610  1.00  0.00           H 
ATOM   1377  CG  MET A 528      69.540  92.190  77.400  1.00  0.00           C 
ATOM   1378  HG1 MET A 528      69.650  92.010  78.490  1.00  0.00           H 
ATOM   1379  HG2 MET A 528      69.500  91.170  76.960  1.00  0.00           H 
ATOM   1380  SD  MET A 528      70.960  93.110  76.810  1.00  0.00           S 
ATOM   1381  CE  MET A 528      71.290  94.200  78.300  1.00  0.00           C 
ATOM   1382  HE1 MET A 528      72.110  94.880  77.980  1.00  0.00           H 
ATOM   1383  HE2 MET A 528      70.470  94.870  78.620  1.00  0.00           H 
ATOM   1384  HE3 MET A 528      71.620  93.670  79.220  1.00  0.00           H 
ATOM   1385  C   MET A 528      67.720  92.030  74.930  1.00  0.00           C 
ATOM   1386  O   MET A 528      68.630  91.640  74.150  1.00  0.00           O 
ATOM   1387  N   ALA A 529      66.470  91.630  74.900  1.00  0.00           N 
ATOM   1388  HN  ALA A 529      65.890  92.110  75.560  1.00  0.00           H 
ATOM   1389  CA  ALA A 529      66.070  90.460  74.190  1.00  0.00           C 
ATOM   1390  HA  ALA A 529      66.720  89.690  74.560  1.00  0.00           H 
ATOM   1391  CB  ALA A 529      64.590  90.070  74.330  1.00  0.00           C 
ATOM   1392  HB1 ALA A 529      64.260  89.110  73.870  1.00  0.00           H 
ATOM   1393  HB2 ALA A 529      64.350  89.930  75.400  1.00  0.00           H 
ATOM   1394  HB3 ALA A 529      63.990  90.870  73.840  1.00  0.00           H 
ATOM   1395  C   ALA A 529      66.300  90.560  72.690  1.00  0.00           C 
ATOM   1396  O   ALA A 529      66.970  89.720  72.030  1.00  0.00           O 
ATOM   1397  N   LEU A 530      65.830  91.720  72.140  1.00  0.00           N 
ATOM   1398  HN  LEU A 530      65.380  92.460  72.630  1.00  0.00           H 
ATOM   1399  CA  LEU A 530      66.120  92.180  70.740  1.00  0.00           C 
ATOM   1400  HA  LEU A 530      65.580  91.580  70.020  1.00  0.00           H 
ATOM   1401  CB  LEU A 530      65.570  93.620  70.500  1.00  0.00           C 
ATOM   1402  HB1 LEU A 530      65.910  94.140  71.420  1.00  0.00           H 
ATOM   1403  HB2 LEU A 530      66.040  94.120  69.630  1.00  0.00           H 
ATOM   1404  CG  LEU A 530      64.100  93.790  70.270  1.00  0.00           C 
ATOM   1405  HG  LEU A 530      63.510  93.410  71.140  1.00  0.00           H 
ATOM   1406  CD1 LEU A 530      63.500  93.150  68.990  1.00  0.00           C 
ATOM   1407 1HD1 LEU A 530      63.820  92.100  68.860  1.00  0.00           H 
ATOM   1408 2HD1 LEU A 530      62.390  93.160  69.040  1.00  0.00           H 
ATOM   1409 3HD1 LEU A 530      63.780  93.780  68.120  1.00  0.00           H 
ATOM   1410  CD2 LEU A 530      63.670  95.290  70.180  1.00  0.00           C 
ATOM   1411 1HD2 LEU A 530      64.050  95.880  71.040  1.00  0.00           H 
ATOM   1412 2HD2 LEU A 530      64.000  95.680  69.190  1.00  0.00           H 
ATOM   1413 3HD2 LEU A 530      62.560  95.320  70.080  1.00  0.00           H 
ATOM   1414  C   LEU A 530      67.560  92.220  70.340  1.00  0.00           C 
ATOM   1415  O   LEU A 530      67.960  91.610  69.250  1.00  0.00           O 
ATOM   1416  N   PHE A 531      68.350  92.800  71.200  1.00  0.00           N 
ATOM   1417  HN  PHE A 531      68.010  93.230  72.040  1.00  0.00           H 
ATOM   1418  CA  PHE A 531      69.760  93.040  71.130  1.00  0.00           C 
ATOM   1419  HA  PHE A 531      70.000  93.620  70.250  1.00  0.00           H 
ATOM   1420  CB  PHE A 531      70.290  94.010  72.200  1.00  0.00           C 
ATOM   1421  HB1 PHE A 531      69.850  95.030  72.150  1.00  0.00           H 
ATOM   1422  HB2 PHE A 531      70.050  93.530  73.170  1.00  0.00           H 
ATOM   1423  CG  PHE A 531      71.740  94.240  72.090  1.00  0.00           C 
ATOM   1424  CD1 PHE A 531      72.220  95.110  71.130  1.00  0.00           C 
ATOM   1425  HD1 PHE A 531      71.550  95.600  70.440  1.00  0.00           H 
ATOM   1426  CE1 PHE A 531      73.580  95.480  70.960  1.00  0.00           C 
ATOM   1427  HE1 PHE A 531      73.890  96.010  70.070  1.00  0.00           H 
ATOM   1428  CZ  PHE A 531      74.440  94.920  71.900  1.00  0.00           C 
ATOM   1429  HZ  PHE A 531      75.440  95.280  71.720  1.00  0.00           H 
ATOM   1430  CD2 PHE A 531      72.680  93.710  73.010  1.00  0.00           C 
ATOM   1431  HD2 PHE A 531      72.370  93.110  73.850  1.00  0.00           H 
ATOM   1432  CE2 PHE A 531      74.030  94.080  72.920  1.00  0.00           C 
ATOM   1433  HE2 PHE A 531      74.720  93.590  73.600  1.00  0.00           H 
ATOM   1434  C   PHE A 531      70.590  91.730  71.050  1.00  0.00           C 
ATOM   1435  O   PHE A 531      71.400  91.510  70.210  1.00  0.00           O 
ATOM   1436  N   SER A 532      70.320  90.870  72.020  1.00  0.00           N 
ATOM   1437  HN  SER A 532      69.580  91.160  72.630  1.00  0.00           H 
ATOM   1438  CA  SER A 532      70.970  89.530  72.180  1.00  0.00           C 
ATOM   1439  HA  SER A 532      72.000  89.630  71.870  1.00  0.00           H 
ATOM   1440  CB  SER A 532      71.020  89.020  73.650  1.00  0.00           C 
ATOM   1441  HB1 SER A 532      70.050  89.060  74.200  1.00  0.00           H 
ATOM   1442  HB2 SER A 532      71.370  87.970  73.770  1.00  0.00           H 
ATOM   1443  OG  SER A 532      71.870  89.850  74.450  1.00  0.00           O 
ATOM   1444  HG1 SER A 532      72.620  90.050  73.890  1.00  0.00           H 
ATOM   1445  C   SER A 532      70.380  88.430  71.280  1.00  0.00           C 
ATOM   1446  O   SER A 532      71.060  87.510  70.910  1.00  0.00           O 
ATOM   1447  N   THR A 533      69.100  88.600  70.750  1.00  0.00           N 
ATOM   1448  HN  THR A 533      68.500  89.270  71.170  1.00  0.00           H 
ATOM   1449  CA  THR A 533      68.710  87.940  69.530  1.00  0.00           C 
ATOM   1450  HA  THR A 533      68.820  86.880  69.680  1.00  0.00           H 
ATOM   1451  CB  THR A 533      67.210  88.200  69.210  1.00  0.00           C 
ATOM   1452  HB  THR A 533      66.990  89.290  69.190  1.00  0.00           H 
ATOM   1453  OG1 THR A 533      66.370  87.690  70.280  1.00  0.00           O 
ATOM   1454  HG1 THR A 533      66.600  88.200  71.060  1.00  0.00           H 
ATOM   1455  CG2 THR A 533      66.740  87.360  68.020  1.00  0.00           C 
ATOM   1456 1HG2 THR A 533      65.630  87.400  68.080  1.00  0.00           H 
ATOM   1457 2HG2 THR A 533      67.130  87.760  67.060  1.00  0.00           H 
ATOM   1458 3HG2 THR A 533      67.020  86.290  68.170  1.00  0.00           H 
ATOM   1459  C   THR A 533      69.520  88.350  68.340  1.00  0.00           C 
ATOM   1460  O   THR A 533      69.950  87.500  67.550  1.00  0.00           O 
ATOM   1461  N   PHE A 534      69.780  89.690  68.120  1.00  0.00           N 
ATOM   1462  HN  PHE A 534      69.420  90.390  68.730  1.00  0.00           H 
ATOM   1463  CA  PHE A 534      70.770  90.160  67.140  1.00  0.00           C 
ATOM   1464  HA  PHE A 534      70.390  89.750  66.210  1.00  0.00           H 
ATOM   1465  CB  PHE A 534      70.610  91.700  66.850  1.00  0.00           C 
ATOM   1466  HB1 PHE A 534      69.650  91.770  66.290  1.00  0.00           H 
ATOM   1467  HB2 PHE A 534      70.320  92.140  67.830  1.00  0.00           H 
ATOM   1468  CG  PHE A 534      71.750  92.590  66.370  1.00  0.00           C 
ATOM   1469  CD1 PHE A 534      71.860  92.880  65.010  1.00  0.00           C 
ATOM   1470  HD1 PHE A 534      71.080  92.490  64.370  1.00  0.00           H 
ATOM   1471  CE1 PHE A 534      73.050  93.450  64.520  1.00  0.00           C 
ATOM   1472  HE1 PHE A 534      73.210  93.610  63.460  1.00  0.00           H 
ATOM   1473  CZ  PHE A 534      74.040  93.840  65.300  1.00  0.00           C 
ATOM   1474  HZ  PHE A 534      74.890  94.310  64.830  1.00  0.00           H 
ATOM   1475  CD2 PHE A 534      72.770  93.000  67.240  1.00  0.00           C 
ATOM   1476  HD2 PHE A 534      72.680  92.740  68.290  1.00  0.00           H 
ATOM   1477  CE2 PHE A 534      73.940  93.620  66.730  1.00  0.00           C 
ATOM   1478  HE2 PHE A 534      74.730  93.930  67.400  1.00  0.00           H 
ATOM   1479  C   PHE A 534      72.160  89.610  67.260  1.00  0.00           C 
ATOM   1480  O   PHE A 534      72.720  89.140  66.300  1.00  0.00           O 
ATOM   1481  N   GLU A 535      72.760  89.640  68.490  1.00  0.00           N 
ATOM   1482  HN  GLU A 535      72.230  90.160  69.160  1.00  0.00           H 
ATOM   1483  CA  GLU A 535      74.080  89.040  68.700  1.00  0.00           C 
ATOM   1484  HA  GLU A 535      74.750  89.680  68.140  1.00  0.00           H 
ATOM   1485  CB  GLU A 535      74.580  89.280  70.160  1.00  0.00           C 
ATOM   1486  HB1 GLU A 535      73.850  88.740  70.790  1.00  0.00           H 
ATOM   1487  HB2 GLU A 535      75.570  88.810  70.330  1.00  0.00           H 
ATOM   1488  CG  GLU A 535      74.670  90.760  70.580  1.00  0.00           C 
ATOM   1489  HG1 GLU A 535      75.530  91.310  70.140  1.00  0.00           H 
ATOM   1490  HG2 GLU A 535      73.770  91.380  70.410  1.00  0.00           H 
ATOM   1491  CD  GLU A 535      74.960  90.880  72.100  1.00  0.00           C 
ATOM   1492  OE1 GLU A 535      74.270  90.200  72.950  1.00  0.00           O 
ATOM   1493  OE2 GLU A 535      75.970  91.540  72.450  1.00  0.00           O 
ATOM   1494  C   GLU A 535      74.200  87.500  68.220  1.00  0.00           C 
ATOM   1495  O   GLU A 535      75.020  87.110  67.380  1.00  0.00           O 
ATOM   1496  N   LEU A 536      73.230  86.660  68.640  1.00  0.00           N 
ATOM   1497  HN  LEU A 536      72.580  87.000  69.320  1.00  0.00           H 
ATOM   1498  CA  LEU A 536      73.120  85.260  68.270  1.00  0.00           C 
ATOM   1499  HA  LEU A 536      74.080  84.850  68.550  1.00  0.00           H 
ATOM   1500  CB  LEU A 536      71.960  84.520  69.080  1.00  0.00           C 
ATOM   1501  HB1 LEU A 536      71.050  85.090  68.800  1.00  0.00           H 
ATOM   1502  HB2 LEU A 536      71.930  83.460  68.750  1.00  0.00           H 
ATOM   1503  CG  LEU A 536      72.190  84.590  70.620  1.00  0.00           C 
ATOM   1504  HG  LEU A 536      72.540  85.590  70.970  1.00  0.00           H 
ATOM   1505  CD1 LEU A 536      70.890  84.140  71.300  1.00  0.00           C 
ATOM   1506 1HD1 LEU A 536      71.180  83.800  72.320  1.00  0.00           H 
ATOM   1507 2HD1 LEU A 536      70.200  85.010  71.370  1.00  0.00           H 
ATOM   1508 3HD1 LEU A 536      70.410  83.210  70.930  1.00  0.00           H 
ATOM   1509  CD2 LEU A 536      73.340  83.730  71.070  1.00  0.00           C 
ATOM   1510 1HD2 LEU A 536      73.780  84.020  72.050  1.00  0.00           H 
ATOM   1511 2HD2 LEU A 536      72.930  82.700  71.110  1.00  0.00           H 
ATOM   1512 3HD2 LEU A 536      74.140  83.750  70.310  1.00  0.00           H 
ATOM   1513  C   LEU A 536      72.930  84.980  66.770  1.00  0.00           C 
ATOM   1514  O   LEU A 536      73.310  83.940  66.260  1.00  0.00           O 
ATOM   1515  N   PHE A 537      72.280  85.950  66.110  1.00  0.00           N 
ATOM   1516  HN  PHE A 537      71.950  86.710  66.660  1.00  0.00           H 
ATOM   1517  CA  PHE A 537      72.040  85.960  64.580  1.00  0.00           C 
ATOM   1518  HA  PHE A 537      71.460  85.070  64.420  1.00  0.00           H 
ATOM   1519  CB  PHE A 537      71.130  87.190  64.240  1.00  0.00           C 
ATOM   1520  HB1 PHE A 537      70.250  87.240  64.910  1.00  0.00           H 
ATOM   1521  HB2 PHE A 537      71.770  88.100  64.260  1.00  0.00           H 
ATOM   1522  CG  PHE A 537      70.600  86.960  62.870  1.00  0.00           C 
ATOM   1523  CD1 PHE A 537      69.320  86.420  62.610  1.00  0.00           C 
ATOM   1524  HD1 PHE A 537      68.760  86.110  63.480  1.00  0.00           H 
ATOM   1525  CE1 PHE A 537      68.990  85.980  61.310  1.00  0.00           C 
ATOM   1526  HE1 PHE A 537      68.080  85.420  61.150  1.00  0.00           H 
ATOM   1527  CZ  PHE A 537      69.890  86.240  60.230  1.00  0.00           C 
ATOM   1528  HZ  PHE A 537      69.800  85.810  59.240  1.00  0.00           H 
ATOM   1529  CD2 PHE A 537      71.410  87.320  61.780  1.00  0.00           C 
ATOM   1530  HD2 PHE A 537      72.340  87.830  61.990  1.00  0.00           H 
ATOM   1531  CE2 PHE A 537      71.070  86.910  60.500  1.00  0.00           C 
ATOM   1532  HE2 PHE A 537      71.820  87.190  59.770  1.00  0.00           H 
ATOM   1533  C   PHE A 537      73.340  85.960  63.810  1.00  0.00           C 
ATOM   1534  O   PHE A 537      73.540  85.250  62.840  1.00  0.00           O 
ATOM   1535  N   LEU A 538      74.270  86.760  64.340  1.00  0.00           N 
ATOM   1536  HN  LEU A 538      73.980  87.290  65.140  1.00  0.00           H 
ATOM   1537  CA  LEU A 538      75.580  87.060  63.710  1.00  0.00           C 
ATOM   1538  HA  LEU A 538      75.540  87.000  62.630  1.00  0.00           H 
ATOM   1539  CB  LEU A 538      75.970  88.490  64.050  1.00  0.00           C 
ATOM   1540  HB1 LEU A 538      76.050  88.610  65.150  1.00  0.00           H 
ATOM   1541  HB2 LEU A 538      76.980  88.690  63.630  1.00  0.00           H 
ATOM   1542  CG  LEU A 538      75.000  89.540  63.460  1.00  0.00           C 
ATOM   1543  HG  LEU A 538      73.970  89.410  63.860  1.00  0.00           H 
ATOM   1544  CD1 LEU A 538      75.430  90.910  64.070  1.00  0.00           C 
ATOM   1545 1HD1 LEU A 538      76.410  91.160  63.620  1.00  0.00           H 
ATOM   1546 2HD1 LEU A 538      74.570  91.530  63.730  1.00  0.00           H 
ATOM   1547 3HD1 LEU A 538      75.440  90.840  65.180  1.00  0.00           H 
ATOM   1548  CD2 LEU A 538      74.950  89.490  61.920  1.00  0.00           C 
ATOM   1549 1HD2 LEU A 538      74.040  90.040  61.590  1.00  0.00           H 
ATOM   1550 2HD2 LEU A 538      75.850  89.910  61.430  1.00  0.00           H 
ATOM   1551 3HD2 LEU A 538      74.840  88.450  61.550  1.00  0.00           H 
ATOM   1552  C   LEU A 538      76.650  86.080  64.190  1.00  0.00           C 
ATOM   1553  O   LEU A 538      77.770  86.020  63.630  1.00  0.00           O 
ATOM   1554  N   THR A 539      76.280  85.270  65.200  1.00  0.00           N 
ATOM   1555  HN  THR A 539      75.300  85.270  65.410  1.00  0.00           H 
ATOM   1556  CA  THR A 539      77.150  84.390  65.990  1.00  0.00           C 
ATOM   1557  HA  THR A 539      76.540  84.070  66.820  1.00  0.00           H 
ATOM   1558  CB  THR A 539      77.580  83.070  65.280  1.00  0.00           C 
ATOM   1559  HB  THR A 539      78.270  82.450  65.890  1.00  0.00           H 
ATOM   1560  OG1 THR A 539      78.280  83.290  64.090  1.00  0.00           O 
ATOM   1561  HG1 THR A 539      78.860  84.020  64.330  1.00  0.00           H 
ATOM   1562  CG2 THR A 539      76.350  82.330  64.910  1.00  0.00           C 
ATOM   1563 1HG2 THR A 539      76.600  81.460  64.260  1.00  0.00           H 
ATOM   1564 2HG2 THR A 539      75.800  81.890  65.770  1.00  0.00           H 
ATOM   1565 3HG2 THR A 539      75.590  82.950  64.400  1.00  0.00           H 
ATOM   1566  C   THR A 539      78.260  85.100  66.620  1.00  0.00           C 
ATOM   1567  O   THR A 539      79.420  84.700  66.530  1.00  0.00           O 
ATOM   1568  N   ILE A 540      77.950  86.170  67.390  1.00  0.00           N 
ATOM   1569  HN  ILE A 540      77.060  86.620  67.380  1.00  0.00           H 
ATOM   1570  CA  ILE A 540      79.040  86.960  68.070  1.00  0.00           C 
ATOM   1571  HA  ILE A 540      79.980  86.490  67.830  1.00  0.00           H 
ATOM   1572  CB  ILE A 540      79.180  88.420  67.660  1.00  0.00           C 
ATOM   1573  HB  ILE A 540      80.080  88.780  68.200  1.00  0.00           H 
ATOM   1574  CG2 ILE A 540      79.430  88.500  66.100  1.00  0.00           C 
ATOM   1575 1HG2 ILE A 540      80.160  87.700  65.860  1.00  0.00           H 
ATOM   1576 2HG2 ILE A 540      78.450  88.350  65.600  1.00  0.00           H 
ATOM   1577 3HG2 ILE A 540      79.900  89.420  65.690  1.00  0.00           H 
ATOM   1578  CG1 ILE A 540      77.920  89.260  68.180  1.00  0.00           C 
ATOM   1579 1HG1 ILE A 540      76.950  88.770  67.980  1.00  0.00           H 
ATOM   1580 2HG1 ILE A 540      78.050  89.480  69.260  1.00  0.00           H 
ATOM   1581  CD  ILE A 540      77.830  90.570  67.400  1.00  0.00           C 
ATOM   1582  HD1 ILE A 540      78.830  91.040  67.310  1.00  0.00           H 
ATOM   1583  HD2 ILE A 540      77.560  90.480  66.330  1.00  0.00           H 
ATOM   1584  HD3 ILE A 540      77.090  91.350  67.660  1.00  0.00           H 
ATOM   1585  C   ILE A 540      78.970  86.790  69.550  1.00  0.00           C 
ATOM   1586  O   ILE A 540      79.640  87.470  70.310  1.00  0.00           O 
ATOM   1587  N   ILE A 541      78.040  85.920  70.050  1.00  0.00           N 
ATOM   1588  HN  ILE A 541      77.560  85.360  69.380  1.00  0.00           H 
ATOM   1589  CA  ILE A 541      78.010  85.460  71.400  1.00  0.00           C 
ATOM   1590  HA  ILE A 541      78.980  85.610  71.850  1.00  0.00           H 
ATOM   1591  CB  ILE A 541      76.990  86.240  72.240  1.00  0.00           C 
ATOM   1592  HB  ILE A 541      76.900  85.630  73.170  1.00  0.00           H 
ATOM   1593  CG2 ILE A 541      77.570  87.640  72.620  1.00  0.00           C 
ATOM   1594 1HG2 ILE A 541      76.960  88.120  73.420  1.00  0.00           H 
ATOM   1595 2HG2 ILE A 541      78.620  87.520  72.980  1.00  0.00           H 
ATOM   1596 3HG2 ILE A 541      77.650  88.330  71.750  1.00  0.00           H 
ATOM   1597  CG1 ILE A 541      75.580  86.300  71.630  1.00  0.00           C 
ATOM   1598 1HG1 ILE A 541      75.770  86.840  70.680  1.00  0.00           H 
ATOM   1599 2HG1 ILE A 541      75.190  85.300  71.350  1.00  0.00           H 
ATOM   1600  CD  ILE A 541      74.660  86.990  72.670  1.00  0.00           C 
ATOM   1601  HD1 ILE A 541      75.090  87.950  73.030  1.00  0.00           H 
ATOM   1602  HD2 ILE A 541      73.630  87.080  72.270  1.00  0.00           H 
ATOM   1603  HD3 ILE A 541      74.620  86.340  73.570  1.00  0.00           H 
ATOM   1604  C   ILE A 541      77.660  83.960  71.470  1.00  0.00           C 
ATOM   1605  O   ILE A 541      76.880  83.470  70.640  1.00  0.00           O 
ATOM   1606  N   ASP A 542      78.080  83.190  72.530  1.00  0.00           N 
ATOM   1607  HN  ASP A 542      78.680  83.490  73.260  1.00  0.00           H 
ATOM   1608  CA  ASP A 542      77.650  81.810  72.600  1.00  0.00           C 
ATOM   1609  HA  ASP A 542      77.830  81.330  71.650  1.00  0.00           H 
ATOM   1610  CB  ASP A 542      78.430  81.050  73.700  1.00  0.00           C 
ATOM   1611  HB1 ASP A 542      78.430  81.560  74.690  1.00  0.00           H 
ATOM   1612  HB2 ASP A 542      77.970  80.040  73.790  1.00  0.00           H 
ATOM   1613  CG  ASP A 542      79.900  80.990  73.370  1.00  0.00           C 
ATOM   1614  OD1 ASP A 542      80.280  81.390  72.240  1.00  0.00           O 
ATOM   1615  OD2 ASP A 542      80.670  80.740  74.300  1.00  0.00           O 
ATOM   1616  C   ASP A 542      76.180  81.680  72.990  1.00  0.00           C 
ATOM   1617  O   ASP A 542      75.550  82.440  73.690  1.00  0.00           O 
ATOM   1618  N   GLY A 543      75.540  80.580  72.500  1.00  0.00           N 
ATOM   1619  HN  GLY A 543      76.110  80.060  71.870  1.00  0.00           H 
ATOM   1620  CA  GLY A 543      74.210  80.080  72.860  1.00  0.00           C 
ATOM   1621  HA1 GLY A 543      73.500  80.650  72.270  1.00  0.00           H 
ATOM   1622  HA2 GLY A 543      74.280  79.030  72.630  1.00  0.00           H 
ATOM   1623  C   GLY A 543      73.850  80.170  74.310  1.00  0.00           C 
ATOM   1624  O   GLY A 543      74.690  79.860  75.120  1.00  0.00           O 
ATOM   1625  N   PRO A 544      72.580  80.510  74.730  1.00  0.00           N 
ATOM   1626  CD  PRO A 544      71.740  81.410  73.980  1.00  0.00           C 
ATOM   1627  HD1 PRO A 544      71.100  80.780  73.340  1.00  0.00           H 
ATOM   1628  HD2 PRO A 544      72.330  82.040  73.280  1.00  0.00           H 
ATOM   1629  CA  PRO A 544      72.160  80.580  76.220  1.00  0.00           C 
ATOM   1630  HA  PRO A 544      72.930  81.210  76.640  1.00  0.00           H 
ATOM   1631  CB  PRO A 544      70.920  81.450  76.140  1.00  0.00           C 
ATOM   1632  HB1 PRO A 544      70.010  80.840  75.960  1.00  0.00           H 
ATOM   1633  HB2 PRO A 544      70.860  82.120  77.020  1.00  0.00           H 
ATOM   1634  CG  PRO A 544      71.010  82.320  74.880  1.00  0.00           C 
ATOM   1635  HG1 PRO A 544      70.000  82.540  74.480  1.00  0.00           H 
ATOM   1636  HG2 PRO A 544      71.620  83.230  75.090  1.00  0.00           H 
ATOM   1637  C   PRO A 544      72.010  79.240  76.970  1.00  0.00           C 
ATOM   1638  O   PRO A 544      70.810  78.840  77.200  1.00  0.00           O 
ATOM   1639  N   ALA A 545      73.100  78.500  77.350  1.00  0.00           N 
ATOM   1640  HN  ALA A 545      74.050  78.710  77.120  1.00  0.00           H 
ATOM   1641  CA  ALA A 545      73.030  77.290  78.130  1.00  0.00           C 
ATOM   1642  HA  ALA A 545      72.000  76.980  78.110  1.00  0.00           H 
ATOM   1643  CB  ALA A 545      73.910  76.240  77.490  1.00  0.00           C 
ATOM   1644  HB1 ALA A 545      74.030  75.290  78.060  1.00  0.00           H 
ATOM   1645  HB2 ALA A 545      73.670  76.050  76.420  1.00  0.00           H 
ATOM   1646  HB3 ALA A 545      74.930  76.650  77.360  1.00  0.00           H 
ATOM   1647  C   ALA A 545      73.460  77.620  79.580  1.00  0.00           C 
ATOM   1648  O   ALA A 545      74.380  78.340  79.910  1.00  0.00           O 
ATOM   1649  N   ASN A 546      72.800  76.930  80.550  1.00  0.00           N 
ATOM   1650  HN  ASN A 546      72.040  76.350  80.270  1.00  0.00           H 
ATOM   1651  CA  ASN A 546      73.150  77.110  81.920  1.00  0.00           C 
ATOM   1652  HA  ASN A 546      74.050  77.670  82.090  1.00  0.00           H 
ATOM   1653  CB  ASN A 546      71.970  77.690  82.760  1.00  0.00           C 
ATOM   1654  HB1 ASN A 546      71.660  78.690  82.400  1.00  0.00           H 
ATOM   1655  HB2 ASN A 546      71.160  76.940  82.660  1.00  0.00           H 
ATOM   1656  CG  ASN A 546      72.270  77.620  84.290  1.00  0.00           C 
ATOM   1657  OD1 ASN A 546      72.390  76.530  84.850  1.00  0.00           O 
ATOM   1658  ND2 ASN A 546      72.330  78.800  84.970  1.00  0.00           N 
ATOM   1659 1HD2 ASN A 546      71.930  79.630  84.580  1.00  0.00           H 
ATOM   1660 2HD2 ASN A 546      72.370  78.760  85.970  1.00  0.00           H 
ATOM   1661  C   ASN A 546      73.540  75.690  82.370  1.00  0.00           C 
ATOM   1662  O   ASN A 546      74.460  75.600  83.120  1.00  0.00           O 
ATOM   1663  N   TYR A 547      72.810  74.600  81.930  1.00  0.00           N 
ATOM   1664  HN  TYR A 547      72.160  74.730  81.190  1.00  0.00           H 
ATOM   1665  CA  TYR A 547      73.070  73.220  82.310  1.00  0.00           C 
ATOM   1666  HA  TYR A 547      72.450  72.680  81.610  1.00  0.00           H 
ATOM   1667  CB  TYR A 547      74.530  72.660  82.080  1.00  0.00           C 
ATOM   1668  HB1 TYR A 547      75.260  73.110  82.790  1.00  0.00           H 
ATOM   1669  HB2 TYR A 547      74.460  71.560  82.240  1.00  0.00           H 
ATOM   1670  CG  TYR A 547      74.830  72.960  80.650  1.00  0.00           C 
ATOM   1671  CD1 TYR A 547      74.140  72.270  79.630  1.00  0.00           C 
ATOM   1672  HD1 TYR A 547      73.270  71.680  79.870  1.00  0.00           H 
ATOM   1673  CE1 TYR A 547      74.610  72.340  78.290  1.00  0.00           C 
ATOM   1674  HE1 TYR A 547      74.050  71.850  77.500  1.00  0.00           H 
ATOM   1675  CZ  TYR A 547      75.640  73.160  77.990  1.00  0.00           C 
ATOM   1676  OH  TYR A 547      75.980  73.360  76.640  1.00  0.00           O 
ATOM   1677  HH  TYR A 547      75.550  72.750  76.030  1.00  0.00           H 
ATOM   1678  CD2 TYR A 547      75.950  73.790  80.290  1.00  0.00           C 
ATOM   1679  HD2 TYR A 547      76.500  74.300  81.070  1.00  0.00           H 
ATOM   1680  CE2 TYR A 547      76.300  73.940  78.940  1.00  0.00           C 
ATOM   1681  HE2 TYR A 547      77.080  74.660  78.730  1.00  0.00           H 
ATOM   1682  C   TYR A 547      72.640  72.680  83.690  1.00  0.00           C 
ATOM   1683  O   TYR A 547      72.090  71.590  83.740  1.00  0.00           O 
ATOM   1684  N   ASN A 548      72.750  73.560  84.660  1.00  0.00           N 
ATOM   1685  HN  ASN A 548      73.170  74.450  84.520  1.00  0.00           H 
ATOM   1686  CA  ASN A 548      72.610  73.190  86.110  1.00  0.00           C 
ATOM   1687  HA  ASN A 548      72.670  72.110  86.150  1.00  0.00           H 
ATOM   1688  CB  ASN A 548      73.620  73.960  87.000  1.00  0.00           C 
ATOM   1689  HB1 ASN A 548      73.330  75.030  87.020  1.00  0.00           H 
ATOM   1690  HB2 ASN A 548      73.440  73.600  88.030  1.00  0.00           H 
ATOM   1691  CG  ASN A 548      75.040  73.860  86.540  1.00  0.00           C 
ATOM   1692  OD1 ASN A 548      75.410  72.910  85.860  1.00  0.00           O 
ATOM   1693  ND2 ASN A 548      75.900  74.850  86.840  1.00  0.00           N 
ATOM   1694 1HD2 ASN A 548      75.580  75.600  87.420  1.00  0.00           H 
ATOM   1695 2HD2 ASN A 548      76.820  74.830  86.460  1.00  0.00           H 
ATOM   1696  C   ASN A 548      71.270  73.640  86.640  1.00  0.00           C 
ATOM   1697  O   ASN A 548      71.050  73.670  87.810  1.00  0.00           O 
ATOM   1698  N   VAL A 549      70.350  74.020  85.710  1.00  0.00           N 
ATOM   1699  HN  VAL A 549      70.670  74.070  84.770  1.00  0.00           H 
ATOM   1700  CA  VAL A 549      68.980  74.470  85.940  1.00  0.00           C 
ATOM   1701  HA  VAL A 549      68.490  74.040  86.800  1.00  0.00           H 
ATOM   1702  CB  VAL A 549      69.050  75.970  86.080  1.00  0.00           C 
ATOM   1703  HB  VAL A 549      69.930  76.300  86.670  1.00  0.00           H 
ATOM   1704  CG1 VAL A 549      69.080  76.690  84.680  1.00  0.00           C 
ATOM   1705 1HG1 VAL A 549      69.260  77.770  84.850  1.00  0.00           H 
ATOM   1706 2HG1 VAL A 549      69.810  76.180  84.010  1.00  0.00           H 
ATOM   1707 3HG1 VAL A 549      68.120  76.540  84.150  1.00  0.00           H 
ATOM   1708  CG2 VAL A 549      67.800  76.350  86.970  1.00  0.00           C 
ATOM   1709 1HG2 VAL A 549      67.870  77.430  87.220  1.00  0.00           H 
ATOM   1710 2HG2 VAL A 549      66.900  76.260  86.320  1.00  0.00           H 
ATOM   1711 3HG2 VAL A 549      67.780  75.680  87.850  1.00  0.00           H 
ATOM   1712  C   VAL A 549      68.170  74.020  84.690  1.00  0.00           C 
ATOM   1713  O   VAL A 549      68.610  73.990  83.570  1.00  0.00           O 
ATOM   1714  N   ASP A 550      66.890  73.640  84.950  1.00  0.00           N 
ATOM   1715  HN  ASP A 550      66.410  73.810  85.810  1.00  0.00           H 
ATOM   1716  CA  ASP A 550      66.160  73.030  83.840  1.00  0.00           C 
ATOM   1717  HA  ASP A 550      66.860  72.440  83.280  1.00  0.00           H 
ATOM   1718  CB  ASP A 550      64.920  72.200  84.490  1.00  0.00           C 
ATOM   1719  HB1 ASP A 550      64.420  72.800  85.280  1.00  0.00           H 
ATOM   1720  HB2 ASP A 550      64.240  71.940  83.650  1.00  0.00           H 
ATOM   1721  CG  ASP A 550      65.440  70.860  84.960  1.00  0.00           C 
ATOM   1722  OD1 ASP A 550      66.520  70.480  84.550  1.00  0.00           O 
ATOM   1723  OD2 ASP A 550      64.630  70.120  85.610  1.00  0.00           O 
ATOM   1724  C   ASP A 550      65.520  74.100  82.940  1.00  0.00           C 
ATOM   1725  O   ASP A 550      64.460  74.670  83.300  1.00  0.00           O 
ATOM   1726  N   LEU A 551      66.040  74.220  81.690  1.00  0.00           N 
ATOM   1727  HN  LEU A 551      66.790  73.620  81.430  1.00  0.00           H 
ATOM   1728  CA  LEU A 551      65.510  75.270  80.840  1.00  0.00           C 
ATOM   1729  HA  LEU A 551      65.360  76.140  81.460  1.00  0.00           H 
ATOM   1730  CB  LEU A 551      66.650  75.660  79.780  1.00  0.00           C 
ATOM   1731  HB1 LEU A 551      66.990  74.700  79.340  1.00  0.00           H 
ATOM   1732  HB2 LEU A 551      66.310  76.330  78.960  1.00  0.00           H 
ATOM   1733  CG  LEU A 551      67.950  76.240  80.510  1.00  0.00           C 
ATOM   1734  HG  LEU A 551      68.420  75.510  81.200  1.00  0.00           H 
ATOM   1735  CD1 LEU A 551      68.950  76.590  79.390  1.00  0.00           C 
ATOM   1736 1HD1 LEU A 551      68.580  77.470  78.810  1.00  0.00           H 
ATOM   1737 2HD1 LEU A 551      69.890  76.920  79.870  1.00  0.00           H 
ATOM   1738 3HD1 LEU A 551      69.130  75.670  78.800  1.00  0.00           H 
ATOM   1739  CD2 LEU A 551      67.620  77.570  81.250  1.00  0.00           C 
ATOM   1740 1HD2 LEU A 551      68.490  78.050  81.740  1.00  0.00           H 
ATOM   1741 2HD2 LEU A 551      66.970  78.300  80.720  1.00  0.00           H 
ATOM   1742 3HD2 LEU A 551      67.090  77.290  82.190  1.00  0.00           H 
ATOM   1743  C   LEU A 551      64.250  74.910  80.070  1.00  0.00           C 
ATOM   1744  O   LEU A 551      64.160  73.800  79.540  1.00  0.00           O 
ATOM   1745  N   PRO A 552      63.230  75.830  79.960  1.00  0.00           N 
ATOM   1746  CD  PRO A 552      63.460  77.290  80.050  1.00  0.00           C 
ATOM   1747  HD1 PRO A 552      64.080  77.590  79.180  1.00  0.00           H 
ATOM   1748  HD2 PRO A 552      64.050  77.540  80.960  1.00  0.00           H 
ATOM   1749  CA  PRO A 552      62.050  75.540  79.130  1.00  0.00           C 
ATOM   1750  HA  PRO A 552      61.420  74.910  79.740  1.00  0.00           H 
ATOM   1751  CB  PRO A 552      61.430  76.960  78.900  1.00  0.00           C 
ATOM   1752  HB1 PRO A 552      61.650  77.360  77.890  1.00  0.00           H 
ATOM   1753  HB2 PRO A 552      60.340  76.830  79.100  1.00  0.00           H 
ATOM   1754  CG  PRO A 552      62.010  77.910  80.000  1.00  0.00           C 
ATOM   1755  HG1 PRO A 552      61.990  78.960  79.650  1.00  0.00           H 
ATOM   1756  HG2 PRO A 552      61.500  77.740  80.970  1.00  0.00           H 
ATOM   1757  C   PRO A 552      62.160  74.790  77.780  1.00  0.00           C 
ATOM   1758  O   PRO A 552      62.950  75.240  76.930  1.00  0.00           O 
ATOM   1759  N   PHE A 553      61.270  73.770  77.480  1.00  0.00           N 
ATOM   1760  HN  PHE A 553      60.690  73.240  78.100  1.00  0.00           H 
ATOM   1761  CA  PHE A 553      61.370  72.930  76.310  1.00  0.00           C 
ATOM   1762  HA  PHE A 553      62.360  72.510  76.360  1.00  0.00           H 
ATOM   1763  CB  PHE A 553      60.190  71.840  76.400  1.00  0.00           C 
ATOM   1764  HB1 PHE A 553      60.270  71.130  77.250  1.00  0.00           H 
ATOM   1765  HB2 PHE A 553      59.270  72.460  76.480  1.00  0.00           H 
ATOM   1766  CG  PHE A 553      60.050  70.970  75.200  1.00  0.00           C 
ATOM   1767  CD1 PHE A 553      61.100  70.110  74.880  1.00  0.00           C 
ATOM   1768  HD1 PHE A 553      61.990  70.160  75.480  1.00  0.00           H 
ATOM   1769  CE1 PHE A 553      61.000  69.240  73.820  1.00  0.00           C 
ATOM   1770  HE1 PHE A 553      61.840  68.640  73.500  1.00  0.00           H 
ATOM   1771  CZ  PHE A 553      59.780  69.260  73.040  1.00  0.00           C 
ATOM   1772  HZ  PHE A 553      59.610  68.610  72.190  1.00  0.00           H 
ATOM   1773  CD2 PHE A 553      58.850  71.040  74.410  1.00  0.00           C 
ATOM   1774  HD2 PHE A 553      57.980  71.630  74.670  1.00  0.00           H 
ATOM   1775  CE2 PHE A 553      58.760  70.170  73.330  1.00  0.00           C 
ATOM   1776  HE2 PHE A 553      57.880  70.190  72.710  1.00  0.00           H 
ATOM   1777  C   PHE A 553      61.400  73.650  74.930  1.00  0.00           C 
ATOM   1778  O   PHE A 553      62.020  73.250  74.000  1.00  0.00           O 
ATOM   1779  N   MET A 554      60.550  74.690  74.830  1.00  0.00           N 
ATOM   1780  HN  MET A 554      60.140  75.000  75.680  1.00  0.00           H 
ATOM   1781  CA  MET A 554      60.220  75.560  73.650  1.00  0.00           C 
ATOM   1782  HA  MET A 554      59.850  74.900  72.880  1.00  0.00           H 
ATOM   1783  CB  MET A 554      59.250  76.690  74.050  1.00  0.00           C 
ATOM   1784  HB1 MET A 554      58.470  76.340  74.760  1.00  0.00           H 
ATOM   1785  HB2 MET A 554      59.570  77.570  74.650  1.00  0.00           H 
ATOM   1786  CG  MET A 554      58.680  77.200  72.710  1.00  0.00           C 
ATOM   1787  HG1 MET A 554      57.930  78.000  72.840  1.00  0.00           H 
ATOM   1788  HG2 MET A 554      59.480  77.700  72.120  1.00  0.00           H 
ATOM   1789  SD  MET A 554      57.870  75.980  71.600  1.00  0.00           S 
ATOM   1790  CE  MET A 554      57.630  77.130  70.200  1.00  0.00           C 
ATOM   1791  HE1 MET A 554      57.970  76.730  69.220  1.00  0.00           H 
ATOM   1792  HE2 MET A 554      56.530  77.290  70.180  1.00  0.00           H 
ATOM   1793  HE3 MET A 554      58.040  78.160  70.330  1.00  0.00           H 
ATOM   1794  C   MET A 554      61.500  76.310  73.200  1.00  0.00           C 
ATOM   1795  O   MET A 554      61.670  76.670  72.030  1.00  0.00           O 
ATOM   1796  N   TYR A 555      62.380  76.690  74.150  1.00  0.00           N 
ATOM   1797  HN  TYR A 555      62.370  76.420  75.110  1.00  0.00           H 
ATOM   1798  CA  TYR A 555      63.580  77.410  73.820  1.00  0.00           C 
ATOM   1799  HA  TYR A 555      63.240  78.300  73.320  1.00  0.00           H 
ATOM   1800  CB  TYR A 555      64.260  77.750  75.170  1.00  0.00           C 
ATOM   1801  HB1 TYR A 555      63.860  78.540  75.840  1.00  0.00           H 
ATOM   1802  HB2 TYR A 555      64.150  76.870  75.840  1.00  0.00           H 
ATOM   1803  CG  TYR A 555      65.650  78.090  74.910  1.00  0.00           C 
ATOM   1804  CD1 TYR A 555      66.090  79.140  74.120  1.00  0.00           C 
ATOM   1805  HD1 TYR A 555      65.410  79.870  73.700  1.00  0.00           H 
ATOM   1806  CE1 TYR A 555      67.460  79.330  73.870  1.00  0.00           C 
ATOM   1807  HE1 TYR A 555      67.770  80.100  73.180  1.00  0.00           H 
ATOM   1808  CZ  TYR A 555      68.370  78.530  74.530  1.00  0.00           C 
ATOM   1809  OH  TYR A 555      69.710  78.660  74.260  1.00  0.00           O 
ATOM   1810  HH  TYR A 555      70.150  78.330  75.040  1.00  0.00           H 
ATOM   1811  CD2 TYR A 555      66.640  77.430  75.700  1.00  0.00           C 
ATOM   1812  HD2 TYR A 555      66.390  76.660  76.420  1.00  0.00           H 
ATOM   1813  CE2 TYR A 555      67.960  77.560  75.450  1.00  0.00           C 
ATOM   1814  HE2 TYR A 555      68.700  76.980  75.990  1.00  0.00           H 
ATOM   1815  C   TYR A 555      64.480  76.630  72.930  1.00  0.00           C 
ATOM   1816  O   TYR A 555      64.840  77.130  71.880  1.00  0.00           O 
ATOM   1817  N   SER A 556      64.770  75.340  73.270  1.00  0.00           N 
ATOM   1818  HN  SER A 556      64.580  74.920  74.150  1.00  0.00           H 
ATOM   1819  CA  SER A 556      65.640  74.580  72.410  1.00  0.00           C 
ATOM   1820  HA  SER A 556      66.510  75.210  72.290  1.00  0.00           H 
ATOM   1821  CB  SER A 556      65.780  73.200  72.950  1.00  0.00           C 
ATOM   1822  HB1 SER A 556      64.790  72.810  73.260  1.00  0.00           H 
ATOM   1823  HB2 SER A 556      66.270  72.520  72.220  1.00  0.00           H 
ATOM   1824  OG  SER A 556      66.470  73.150  74.170  1.00  0.00           O 
ATOM   1825  HG1 SER A 556      67.400  73.380  74.090  1.00  0.00           H 
ATOM   1826  C   SER A 556      65.180  74.350  70.980  1.00  0.00           C 
ATOM   1827  O   SER A 556      65.970  74.270  70.030  1.00  0.00           O 
ATOM   1828  N   ILE A 557      63.880  74.120  70.820  1.00  0.00           N 
ATOM   1829  HN  ILE A 557      63.300  74.120  71.630  1.00  0.00           H 
ATOM   1830  CA  ILE A 557      63.280  73.980  69.540  1.00  0.00           C 
ATOM   1831  HA  ILE A 557      64.000  73.520  68.880  1.00  0.00           H 
ATOM   1832  CB  ILE A 557      62.060  73.110  69.380  1.00  0.00           C 
ATOM   1833  HB  ILE A 557      61.770  73.000  68.310  1.00  0.00           H 
ATOM   1834  CG2 ILE A 557      62.320  71.680  69.890  1.00  0.00           C 
ATOM   1835 1HG2 ILE A 557      61.520  71.030  69.480  1.00  0.00           H 
ATOM   1836 2HG2 ILE A 557      63.300  71.260  69.590  1.00  0.00           H 
ATOM   1837 3HG2 ILE A 557      62.420  71.660  71.000  1.00  0.00           H 
ATOM   1838  CG1 ILE A 557      60.900  73.700  70.280  1.00  0.00           C 
ATOM   1839 1HG1 ILE A 557      61.160  73.700  71.360  1.00  0.00           H 
ATOM   1840 2HG1 ILE A 557      60.690  74.740  69.970  1.00  0.00           H 
ATOM   1841  CD  ILE A 557      59.610  72.910  70.090  1.00  0.00           C 
ATOM   1842  HD1 ILE A 557      59.690  71.810  70.250  1.00  0.00           H 
ATOM   1843  HD2 ILE A 557      58.770  73.390  70.630  1.00  0.00           H 
ATOM   1844  HD3 ILE A 557      59.280  72.940  69.030  1.00  0.00           H 
ATOM   1845  C   ILE A 557      63.090  75.280  68.750  1.00  0.00           C 
ATOM   1846  O   ILE A 557      63.340  75.370  67.570  1.00  0.00           O 
ATOM   1847  N   THR A 558      62.870  76.440  69.440  1.00  0.00           N 
ATOM   1848  HN  THR A 558      62.640  76.460  70.410  1.00  0.00           H 
ATOM   1849  CA  THR A 558      62.830  77.790  68.800  1.00  0.00           C 
ATOM   1850  HA  THR A 558      62.140  77.760  67.970  1.00  0.00           H 
ATOM   1851  CB  THR A 558      62.370  78.880  69.830  1.00  0.00           C 
ATOM   1852  HB  THR A 558      63.110  78.930  70.660  1.00  0.00           H 
ATOM   1853  OG1 THR A 558      61.080  78.630  70.360  1.00  0.00           O 
ATOM   1854  HG1 THR A 558      61.060  77.980  71.070  1.00  0.00           H 
ATOM   1855  CG2 THR A 558      62.360  80.210  69.110  1.00  0.00           C 
ATOM   1856 1HG2 THR A 558      61.920  80.970  69.790  1.00  0.00           H 
ATOM   1857 2HG2 THR A 558      63.320  80.590  68.690  1.00  0.00           H 
ATOM   1858 3HG2 THR A 558      61.720  80.140  68.200  1.00  0.00           H 
ATOM   1859  C   THR A 558      64.210  78.010  68.320  1.00  0.00           C 
ATOM   1860  O   THR A 558      64.430  78.280  67.160  1.00  0.00           O 
ATOM   1861  N   TYR A 559      65.200  77.880  69.220  1.00  0.00           N 
ATOM   1862  HN  TYR A 559      65.010  77.600  70.160  1.00  0.00           H 
ATOM   1863  CA  TYR A 559      66.600  78.240  69.030  1.00  0.00           C 
ATOM   1864  HA  TYR A 559      66.600  79.270  68.720  1.00  0.00           H 
ATOM   1865  CB  TYR A 559      67.470  78.210  70.350  1.00  0.00           C 
ATOM   1866  HB1 TYR A 559      66.880  78.820  71.070  1.00  0.00           H 
ATOM   1867  HB2 TYR A 559      67.560  77.160  70.690  1.00  0.00           H 
ATOM   1868  CG  TYR A 559      68.870  78.760  70.230  1.00  0.00           C 
ATOM   1869  CD1 TYR A 559      69.030  80.060  69.670  1.00  0.00           C 
ATOM   1870  HD1 TYR A 559      68.270  80.760  69.370  1.00  0.00           H 
ATOM   1871  CE1 TYR A 559      70.350  80.560  69.610  1.00  0.00           C 
ATOM   1872  HE1 TYR A 559      70.460  81.570  69.250  1.00  0.00           H 
ATOM   1873  CZ  TYR A 559      71.480  79.720  69.900  1.00  0.00           C 
ATOM   1874  OH  TYR A 559      72.750  80.260  69.730  1.00  0.00           O 
ATOM   1875  HH  TYR A 559      73.350  79.810  70.340  1.00  0.00           H 
ATOM   1876  CD2 TYR A 559      69.930  78.020  70.680  1.00  0.00           C 
ATOM   1877  HD2 TYR A 559      69.620  77.090  71.120  1.00  0.00           H 
ATOM   1878  CE2 TYR A 559      71.240  78.420  70.500  1.00  0.00           C 
ATOM   1879  HE2 TYR A 559      71.960  77.710  70.890  1.00  0.00           H 
ATOM   1880  C   TYR A 559      67.210  77.450  67.980  1.00  0.00           C 
ATOM   1881  O   TYR A 559      67.920  77.940  67.090  1.00  0.00           O 
ATOM   1882  N   ALA A 560      66.890  76.140  67.920  1.00  0.00           N 
ATOM   1883  HN  ALA A 560      66.370  75.670  68.630  1.00  0.00           H 
ATOM   1884  CA  ALA A 560      67.390  75.280  66.830  1.00  0.00           C 
ATOM   1885  HA  ALA A 560      68.460  75.420  66.850  1.00  0.00           H 
ATOM   1886  CB  ALA A 560      66.950  73.760  67.040  1.00  0.00           C 
ATOM   1887  HB1 ALA A 560      67.500  73.110  66.330  1.00  0.00           H 
ATOM   1888  HB2 ALA A 560      67.150  73.370  68.060  1.00  0.00           H 
ATOM   1889  HB3 ALA A 560      65.850  73.630  66.940  1.00  0.00           H 
ATOM   1890  C   ALA A 560      66.890  75.710  65.440  1.00  0.00           C 
ATOM   1891  O   ALA A 560      67.740  75.770  64.450  1.00  0.00           O 
ATOM   1892  N   ALA A 561      65.590  76.120  65.300  1.00  0.00           N 
ATOM   1893  HN  ALA A 561      65.030  76.010  66.120  1.00  0.00           H 
ATOM   1894  CA  ALA A 561      65.000  76.710  64.090  1.00  0.00           C 
ATOM   1895  HA  ALA A 561      65.210  76.090  63.230  1.00  0.00           H 
ATOM   1896  CB  ALA A 561      63.540  76.900  64.340  1.00  0.00           C 
ATOM   1897  HB1 ALA A 561      63.040  77.420  63.490  1.00  0.00           H 
ATOM   1898  HB2 ALA A 561      62.980  75.940  64.430  1.00  0.00           H 
ATOM   1899  HB3 ALA A 561      63.340  77.410  65.300  1.00  0.00           H 
ATOM   1900  C   ALA A 561      65.660  78.040  63.730  1.00  0.00           C 
ATOM   1901  O   ALA A 561      66.010  78.220  62.630  1.00  0.00           O 
ATOM   1902  N   PHE A 562      65.720  78.910  64.730  1.00  0.00           N 
ATOM   1903  HN  PHE A 562      65.550  78.660  65.680  1.00  0.00           H 
ATOM   1904  CA  PHE A 562      66.400  80.160  64.580  1.00  0.00           C 
ATOM   1905  HA  PHE A 562      65.940  80.830  63.870  1.00  0.00           H 
ATOM   1906  CB  PHE A 562      66.520  80.890  65.990  1.00  0.00           C 
ATOM   1907  HB1 PHE A 562      65.640  81.020  66.650  1.00  0.00           H 
ATOM   1908  HB2 PHE A 562      67.190  80.240  66.590  1.00  0.00           H 
ATOM   1909  CG  PHE A 562      67.300  82.240  65.930  1.00  0.00           C 
ATOM   1910  CD1 PHE A 562      66.630  83.400  65.460  1.00  0.00           C 
ATOM   1911  HD1 PHE A 562      65.680  83.290  64.950  1.00  0.00           H 
ATOM   1912  CE1 PHE A 562      67.250  84.640  65.550  1.00  0.00           C 
ATOM   1913  HE1 PHE A 562      66.770  85.480  65.070  1.00  0.00           H 
ATOM   1914  CZ  PHE A 562      68.580  84.750  66.090  1.00  0.00           C 
ATOM   1915  HZ  PHE A 562      69.000  85.750  66.050  1.00  0.00           H 
ATOM   1916  CD2 PHE A 562      68.580  82.330  66.570  1.00  0.00           C 
ATOM   1917  HD2 PHE A 562      69.180  81.480  66.840  1.00  0.00           H 
ATOM   1918  CE2 PHE A 562      69.210  83.610  66.590  1.00  0.00           C 
ATOM   1919  HE2 PHE A 562      70.150  83.800  67.090  1.00  0.00           H 
ATOM   1920  C   PHE A 562      67.840  80.000  64.040  1.00  0.00           C 
ATOM   1921  O   PHE A 562      68.230  80.740  63.120  1.00  0.00           O 
ATOM   1922  N   ALA A 563      68.680  79.060  64.570  1.00  0.00           N 
ATOM   1923  HN  ALA A 563      68.360  78.400  65.250  1.00  0.00           H 
ATOM   1924  CA  ALA A 563      70.050  78.900  64.150  1.00  0.00           C 
ATOM   1925  HA  ALA A 563      70.600  79.830  64.230  1.00  0.00           H 
ATOM   1926  CB  ALA A 563      70.660  77.780  65.200  1.00  0.00           C 
ATOM   1927  HB1 ALA A 563      71.730  77.680  64.900  1.00  0.00           H 
ATOM   1928  HB2 ALA A 563      70.580  77.900  66.300  1.00  0.00           H 
ATOM   1929  HB3 ALA A 563      70.250  76.770  64.990  1.00  0.00           H 
ATOM   1930  C   ALA A 563      70.120  78.540  62.700  1.00  0.00           C 
ATOM   1931  O   ALA A 563      71.000  78.950  61.930  1.00  0.00           O 
ATOM   1932  N   ILE A 564      69.250  77.590  62.190  1.00  0.00           N 
ATOM   1933  HN  ILE A 564      68.590  77.210  62.830  1.00  0.00           H 
ATOM   1934  CA  ILE A 564      69.360  77.030  60.850  1.00  0.00           C 
ATOM   1935  HA  ILE A 564      70.400  76.910  60.580  1.00  0.00           H 
ATOM   1936  CB  ILE A 564      68.560  75.690  60.720  1.00  0.00           C 
ATOM   1937  HB  ILE A 564      67.570  75.880  61.200  1.00  0.00           H 
ATOM   1938  CG2 ILE A 564      68.500  75.280  59.260  1.00  0.00           C 
ATOM   1939 1HG2 ILE A 564      67.740  74.490  59.050  1.00  0.00           H 
ATOM   1940 2HG2 ILE A 564      68.220  76.100  58.570  1.00  0.00           H 
ATOM   1941 3HG2 ILE A 564      69.450  74.980  58.770  1.00  0.00           H 
ATOM   1942  CG1 ILE A 564      69.100  74.540  61.650  1.00  0.00           C 
ATOM   1943 1HG1 ILE A 564      70.130  74.370  61.260  1.00  0.00           H 
ATOM   1944 2HG1 ILE A 564      69.140  74.820  62.720  1.00  0.00           H 
ATOM   1945  CD  ILE A 564      68.180  73.270  61.430  1.00  0.00           C 
ATOM   1946  HD1 ILE A 564      68.470  72.770  60.480  1.00  0.00           H 
ATOM   1947  HD2 ILE A 564      68.220  72.570  62.290  1.00  0.00           H 
ATOM   1948  HD3 ILE A 564      67.150  73.690  61.340  1.00  0.00           H 
ATOM   1949  C   ILE A 564      68.900  78.120  59.860  1.00  0.00           C 
ATOM   1950  O   ILE A 564      69.520  78.290  58.820  1.00  0.00           O 
ATOM   1951  N   ILE A 565      67.830  78.930  60.270  1.00  0.00           N 
ATOM   1952  HN  ILE A 565      67.360  78.710  61.120  1.00  0.00           H 
ATOM   1953  CA  ILE A 565      67.330  80.080  59.490  1.00  0.00           C 
ATOM   1954  HA  ILE A 565      67.160  79.800  58.460  1.00  0.00           H 
ATOM   1955  CB  ILE A 565      66.150  80.770  60.180  1.00  0.00           C 
ATOM   1956  HB  ILE A 565      66.540  80.920  61.210  1.00  0.00           H 
ATOM   1957  CG2 ILE A 565      65.850  82.190  59.650  1.00  0.00           C 
ATOM   1958 1HG2 ILE A 565      65.670  82.230  58.560  1.00  0.00           H 
ATOM   1959 2HG2 ILE A 565      64.910  82.520  60.140  1.00  0.00           H 
ATOM   1960 3HG2 ILE A 565      66.670  82.900  59.910  1.00  0.00           H 
ATOM   1961  CG1 ILE A 565      64.970  79.870  60.190  1.00  0.00           C 
ATOM   1962 1HG1 ILE A 565      64.510  80.020  59.190  1.00  0.00           H 
ATOM   1963 2HG1 ILE A 565      65.300  78.840  60.440  1.00  0.00           H 
ATOM   1964  CD  ILE A 565      63.900  80.290  61.250  1.00  0.00           C 
ATOM   1965  HD1 ILE A 565      64.410  80.860  62.060  1.00  0.00           H 
ATOM   1966  HD2 ILE A 565      63.120  80.960  60.850  1.00  0.00           H 
ATOM   1967  HD3 ILE A 565      63.260  79.450  61.590  1.00  0.00           H 
ATOM   1968  C   ILE A 565      68.450  81.050  59.350  1.00  0.00           C 
ATOM   1969  O   ILE A 565      68.740  81.530  58.240  1.00  0.00           O 
ATOM   1970  N   ALA A 566      69.110  81.380  60.540  1.00  0.00           N 
ATOM   1971  HN  ALA A 566      68.800  80.960  61.390  1.00  0.00           H 
ATOM   1972  CA  ALA A 566      70.250  82.290  60.510  1.00  0.00           C 
ATOM   1973  HA  ALA A 566      69.820  83.180  60.060  1.00  0.00           H 
ATOM   1974  CB  ALA A 566      70.620  82.740  61.950  1.00  0.00           C 
ATOM   1975  HB1 ALA A 566      71.360  83.570  61.860  1.00  0.00           H 
ATOM   1976  HB2 ALA A 566      69.720  83.190  62.420  1.00  0.00           H 
ATOM   1977  HB3 ALA A 566      70.940  81.870  62.560  1.00  0.00           H 
ATOM   1978  C   ALA A 566      71.450  81.790  59.760  1.00  0.00           C 
ATOM   1979  O   ALA A 566      71.920  82.510  58.840  1.00  0.00           O 
ATOM   1980  N   THR A 567      71.930  80.580  59.980  1.00  0.00           N 
ATOM   1981  HN  THR A 567      71.340  80.080  60.610  1.00  0.00           H 
ATOM   1982  CA  THR A 567      72.980  79.850  59.230  1.00  0.00           C 
ATOM   1983  HA  THR A 567      73.860  80.380  59.550  1.00  0.00           H 
ATOM   1984  CB  THR A 567      73.180  78.350  59.600  1.00  0.00           C 
ATOM   1985  HB  THR A 567      72.190  77.840  59.560  1.00  0.00           H 
ATOM   1986  OG1 THR A 567      73.660  78.300  60.920  1.00  0.00           O 
ATOM   1987  HG1 THR A 567      72.960  78.700  61.440  1.00  0.00           H 
ATOM   1988  CG2 THR A 567      74.280  77.720  58.760  1.00  0.00           C 
ATOM   1989 1HG2 THR A 567      74.630  76.730  59.130  1.00  0.00           H 
ATOM   1990 2HG2 THR A 567      73.960  77.550  57.710  1.00  0.00           H 
ATOM   1991 3HG2 THR A 567      75.170  78.380  58.740  1.00  0.00           H 
ATOM   1992  C   THR A 567      72.910  79.910  57.700  1.00  0.00           C 
ATOM   1993  O   THR A 567      73.790  80.470  56.960  1.00  0.00           O 
ATOM   1994  N   LEU A 568      71.800  79.360  57.170  1.00  0.00           N 
ATOM   1995  HN  LEU A 568      71.200  78.810  57.740  1.00  0.00           H 
ATOM   1996  CA  LEU A 568      71.470  79.410  55.770  1.00  0.00           C 
ATOM   1997  HA  LEU A 568      72.310  79.060  55.190  1.00  0.00           H 
ATOM   1998  CB  LEU A 568      70.200  78.500  55.550  1.00  0.00           C 
ATOM   1999  HB1 LEU A 568      69.390  78.960  56.160  1.00  0.00           H 
ATOM   2000  HB2 LEU A 568      70.010  78.500  54.450  1.00  0.00           H 
ATOM   2001  CG  LEU A 568      70.320  77.040  55.950  1.00  0.00           C 
ATOM   2002  HG  LEU A 568      70.750  76.920  56.970  1.00  0.00           H 
ATOM   2003  CD1 LEU A 568      69.040  76.340  55.880  1.00  0.00           C 
ATOM   2004 1HD1 LEU A 568      69.100  75.390  56.450  1.00  0.00           H 
ATOM   2005 2HD1 LEU A 568      68.280  77.010  56.330  1.00  0.00           H 
ATOM   2006 3HD1 LEU A 568      68.730  76.070  54.850  1.00  0.00           H 
ATOM   2007  CD2 LEU A 568      71.270  76.220  55.020  1.00  0.00           C 
ATOM   2008 1HD2 LEU A 568      71.080  75.150  55.240  1.00  0.00           H 
ATOM   2009 2HD2 LEU A 568      70.870  76.390  54.000  1.00  0.00           H 
ATOM   2010 3HD2 LEU A 568      72.340  76.500  55.080  1.00  0.00           H 
ATOM   2011  C   LEU A 568      71.170  80.750  55.210  1.00  0.00           C 
ATOM   2012  O   LEU A 568      71.580  81.080  54.120  1.00  0.00           O 
ATOM   2013  N   LEU A 569      70.630  81.700  56.000  1.00  0.00           N 
ATOM   2014  HN  LEU A 569      70.430  81.630  56.970  1.00  0.00           H 
ATOM   2015  CA  LEU A 569      70.480  83.090  55.470  1.00  0.00           C 
ATOM   2016  HA  LEU A 569      70.090  82.790  54.510  1.00  0.00           H 
ATOM   2017  CB  LEU A 569      69.430  83.900  56.240  1.00  0.00           C 
ATOM   2018  HB1 LEU A 569      69.590  83.700  57.320  1.00  0.00           H 
ATOM   2019  HB2 LEU A 569      69.500  85.010  56.170  1.00  0.00           H 
ATOM   2020  CG  LEU A 569      67.980  83.530  55.890  1.00  0.00           C 
ATOM   2021  HG  LEU A 569      67.760  82.460  56.080  1.00  0.00           H 
ATOM   2022  CD1 LEU A 569      67.040  84.260  56.890  1.00  0.00           C 
ATOM   2023 1HD1 LEU A 569      65.990  83.920  56.740  1.00  0.00           H 
ATOM   2024 2HD1 LEU A 569      67.350  84.190  57.950  1.00  0.00           H 
ATOM   2025 3HD1 LEU A 569      66.890  85.280  56.470  1.00  0.00           H 
ATOM   2026  CD2 LEU A 569      67.620  83.900  54.440  1.00  0.00           C 
ATOM   2027 1HD2 LEU A 569      68.160  83.360  53.630  1.00  0.00           H 
ATOM   2028 2HD2 LEU A 569      66.530  83.740  54.300  1.00  0.00           H 
ATOM   2029 3HD2 LEU A 569      67.890  84.980  54.400  1.00  0.00           H 
ATOM   2030  C   LEU A 569      71.810  83.830  55.190  1.00  0.00           C 
ATOM   2031  O   LEU A 569      72.050  84.380  54.100  1.00  0.00           O 
ATOM   2032  N   MET A 570      72.820  83.770  56.110  1.00  0.00           N 
ATOM   2033  HN  MET A 570      72.580  83.500  57.040  1.00  0.00           H 
ATOM   2034  CA  MET A 570      74.160  84.250  55.970  1.00  0.00           C 
ATOM   2035  HA  MET A 570      74.130  85.320  55.800  1.00  0.00           H 
ATOM   2036  CB  MET A 570      74.820  83.990  57.320  1.00  0.00           C 
ATOM   2037  HB1 MET A 570      74.850  82.900  57.540  1.00  0.00           H 
ATOM   2038  HB2 MET A 570      75.850  84.390  57.250  1.00  0.00           H 
ATOM   2039  CG  MET A 570      74.070  84.650  58.540  1.00  0.00           C 
ATOM   2040  HG1 MET A 570      72.960  84.590  58.640  1.00  0.00           H 
ATOM   2041  HG2 MET A 570      74.490  84.090  59.400  1.00  0.00           H 
ATOM   2042  SD  MET A 570      74.450  86.420  58.600  1.00  0.00           S 
ATOM   2043  CE  MET A 570      75.760  86.220  59.810  1.00  0.00           C 
ATOM   2044  HE1 MET A 570      75.330  85.730  60.710  1.00  0.00           H 
ATOM   2045  HE2 MET A 570      76.630  85.660  59.410  1.00  0.00           H 
ATOM   2046  HE3 MET A 570      76.240  87.160  60.150  1.00  0.00           H 
ATOM   2047  C   MET A 570      75.010  83.580  54.870  1.00  0.00           C 
ATOM   2048  O   MET A 570      75.660  84.320  54.100  1.00  0.00           O 
ATOM   2049  N   LEU A 571      75.030  82.230  54.710  1.00  0.00           N 
ATOM   2050  HN  LEU A 571      74.500  81.570  55.240  1.00  0.00           H 
ATOM   2051  CA  LEU A 571      75.570  81.630  53.500  1.00  0.00           C 
ATOM   2052  HA  LEU A 571      76.610  81.910  53.380  1.00  0.00           H 
ATOM   2053  CB  LEU A 571      75.300  80.110  53.510  1.00  0.00           C 
ATOM   2054  HB1 LEU A 571      74.200  80.010  53.620  1.00  0.00           H 
ATOM   2055  HB2 LEU A 571      75.590  79.590  52.570  1.00  0.00           H 
ATOM   2056  CG  LEU A 571      75.880  79.210  54.660  1.00  0.00           C 
ATOM   2057  HG  LEU A 571      75.670  79.600  55.680  1.00  0.00           H 
ATOM   2058  CD1 LEU A 571      75.500  77.700  54.510  1.00  0.00           C 
ATOM   2059 1HD1 LEU A 571      75.920  77.250  55.440  1.00  0.00           H 
ATOM   2060 2HD1 LEU A 571      74.400  77.580  54.550  1.00  0.00           H 
ATOM   2061 3HD1 LEU A 571      75.940  77.260  53.590  1.00  0.00           H 
ATOM   2062  CD2 LEU A 571      77.390  79.190  54.730  1.00  0.00           C 
ATOM   2063 1HD2 LEU A 571      77.760  80.180  54.400  1.00  0.00           H 
ATOM   2064 2HD2 LEU A 571      77.650  78.950  55.780  1.00  0.00           H 
ATOM   2065 3HD2 LEU A 571      77.880  78.480  54.030  1.00  0.00           H 
ATOM   2066  C   LEU A 571      74.870  82.170  52.230  1.00  0.00           C 
ATOM   2067  O   LEU A 571      75.630  82.580  51.330  1.00  0.00           O 
ATOM   2068  N   ASN A 572      73.560  82.210  52.130  1.00  0.00           N 
ATOM   2069  HN  ASN A 572      72.910  81.830  52.780  1.00  0.00           H 
ATOM   2070  CA  ASN A 572      72.880  82.710  50.910  1.00  0.00           C 
ATOM   2071  HA  ASN A 572      73.260  82.210  50.030  1.00  0.00           H 
ATOM   2072  CB  ASN A 572      71.290  82.520  50.820  1.00  0.00           C 
ATOM   2073  HB1 ASN A 572      70.780  83.140  51.590  1.00  0.00           H 
ATOM   2074  HB2 ASN A 572      71.000  82.960  49.840  1.00  0.00           H 
ATOM   2075  CG  ASN A 572      70.780  81.090  50.650  1.00  0.00           C 
ATOM   2076  OD1 ASN A 572      71.460  80.090  50.450  1.00  0.00           O 
ATOM   2077  ND2 ASN A 572      69.420  80.940  50.780  1.00  0.00           N 
ATOM   2078 1HD2 ASN A 572      68.870  81.780  50.770  1.00  0.00           H 
ATOM   2079 2HD2 ASN A 572      69.070  80.010  50.680  1.00  0.00           H 
ATOM   2080  C   ASN A 572      73.120  84.130  50.620  1.00  0.00           C 
ATOM   2081  O   ASN A 572      73.130  84.510  49.470  1.00  0.00           O 
ATOM   2082  N   LEU A 573      73.350  84.940  51.600  1.00  0.00           N 
ATOM   2083  HN  LEU A 573      73.120  84.740  52.550  1.00  0.00           H 
ATOM   2084  CA  LEU A 573      73.760  86.300  51.430  1.00  0.00           C 
ATOM   2085  HA  LEU A 573      73.070  86.870  50.820  1.00  0.00           H 
ATOM   2086  CB  LEU A 573      73.780  87.080  52.720  1.00  0.00           C 
ATOM   2087  HB1 LEU A 573      72.690  87.210  52.880  1.00  0.00           H 
ATOM   2088  HB2 LEU A 573      74.070  86.420  53.570  1.00  0.00           H 
ATOM   2089  CG  LEU A 573      74.520  88.370  52.780  1.00  0.00           C 
ATOM   2090  HG  LEU A 573      75.570  88.200  52.460  1.00  0.00           H 
ATOM   2091  CD1 LEU A 573      73.850  89.490  51.940  1.00  0.00           C 
ATOM   2092 1HD1 LEU A 573      74.270  90.510  52.100  1.00  0.00           H 
ATOM   2093 2HD1 LEU A 573      73.900  89.370  50.840  1.00  0.00           H 
ATOM   2094 3HD1 LEU A 573      72.800  89.620  52.270  1.00  0.00           H 
ATOM   2095  CD2 LEU A 573      74.610  88.780  54.260  1.00  0.00           C 
ATOM   2096 1HD2 LEU A 573      75.690  88.900  54.500  1.00  0.00           H 
ATOM   2097 2HD2 LEU A 573      74.090  89.730  54.500  1.00  0.00           H 
ATOM   2098 3HD2 LEU A 573      74.080  88.070  54.930  1.00  0.00           H 
ATOM   2099  C   LEU A 573      75.150  86.490  50.690  1.00  0.00           C 
ATOM   2100  O   LEU A 573      75.360  87.340  49.820  1.00  0.00           O 
ATOM   2101  N   LEU A 574      76.170  85.640  51.140  1.00  0.00           N 
ATOM   2102  HN  LEU A 574      75.950  84.870  51.730  1.00  0.00           H 
ATOM   2103  CA  LEU A 574      77.570  85.630  50.590  1.00  0.00           C 
ATOM   2104  HA  LEU A 574      78.010  86.610  50.610  1.00  0.00           H 
ATOM   2105  CB  LEU A 574      78.420  84.650  51.430  1.00  0.00           C 
ATOM   2106  HB1 LEU A 574      78.260  84.930  52.490  1.00  0.00           H 
ATOM   2107  HB2 LEU A 574      77.930  83.660  51.510  1.00  0.00           H 
ATOM   2108  CG  LEU A 574      79.840  84.340  50.920  1.00  0.00           C 
ATOM   2109  HG  LEU A 574      80.440  84.100  51.830  1.00  0.00           H 
ATOM   2110  CD1 LEU A 574      79.880  83.100  50.080  1.00  0.00           C 
ATOM   2111 1HD1 LEU A 574      80.960  82.920  49.920  1.00  0.00           H 
ATOM   2112 2HD1 LEU A 574      79.500  82.260  50.700  1.00  0.00           H 
ATOM   2113 3HD1 LEU A 574      79.390  83.240  49.090  1.00  0.00           H 
ATOM   2114  CD2 LEU A 574      80.570  85.570  50.300  1.00  0.00           C 
ATOM   2115 1HD2 LEU A 574      80.440  86.510  50.870  1.00  0.00           H 
ATOM   2116 2HD2 LEU A 574      81.630  85.260  50.210  1.00  0.00           H 
ATOM   2117 3HD2 LEU A 574      80.230  85.750  49.260  1.00  0.00           H 
ATOM   2118  C   LEU A 574      77.450  85.290  49.090  1.00  0.00           C 
ATOM   2119  O   LEU A 574      77.960  85.980  48.210  1.00  0.00           O 
ATOM   2120  N   ILE A 575      76.610  84.260  48.750  1.00  0.00           N 
ATOM   2121  HN  ILE A 575      76.260  83.640  49.450  1.00  0.00           H 
ATOM   2122  CA  ILE A 575      76.250  83.850  47.400  1.00  0.00           C 
ATOM   2123  HA  ILE A 575      77.160  83.630  46.860  1.00  0.00           H 
ATOM   2124  CB  ILE A 575      75.530  82.470  47.340  1.00  0.00           C 
ATOM   2125  HB  ILE A 575      74.500  82.590  47.750  1.00  0.00           H 
ATOM   2126  CG2 ILE A 575      75.430  82.020  45.850  1.00  0.00           C 
ATOM   2127 1HG2 ILE A 575      74.900  81.040  45.850  1.00  0.00           H 
ATOM   2128 2HG2 ILE A 575      74.830  82.760  45.280  1.00  0.00           H 
ATOM   2129 3HG2 ILE A 575      76.400  82.030  45.320  1.00  0.00           H 
ATOM   2130  CG1 ILE A 575      76.280  81.430  48.230  1.00  0.00           C 
ATOM   2131 1HG1 ILE A 575      76.530  81.790  49.250  1.00  0.00           H 
ATOM   2132 2HG1 ILE A 575      75.480  80.660  48.320  1.00  0.00           H 
ATOM   2133  CD  ILE A 575      77.520  80.710  47.620  1.00  0.00           C 
ATOM   2134  HD1 ILE A 575      77.870  79.940  48.350  1.00  0.00           H 
ATOM   2135  HD2 ILE A 575      77.220  80.190  46.690  1.00  0.00           H 
ATOM   2136  HD3 ILE A 575      78.320  81.440  47.370  1.00  0.00           H 
ATOM   2137  C   ILE A 575      75.450  84.870  46.650  1.00  0.00           C 
ATOM   2138  O   ILE A 575      75.670  85.060  45.490  1.00  0.00           O 
ATOM   2139  N   ALA A 576      74.570  85.580  47.220  1.00  0.00           N 
ATOM   2140  HN  ALA A 576      74.400  85.490  48.200  1.00  0.00           H 
ATOM   2141  CA  ALA A 576      74.010  86.810  46.580  1.00  0.00           C 
ATOM   2142  HA  ALA A 576      73.610  86.510  45.620  1.00  0.00           H 
ATOM   2143  CB  ALA A 576      72.900  87.300  47.450  1.00  0.00           C 
ATOM   2144  HB1 ALA A 576      72.310  88.090  46.940  1.00  0.00           H 
ATOM   2145  HB2 ALA A 576      72.210  86.460  47.680  1.00  0.00           H 
ATOM   2146  HB3 ALA A 576      73.200  87.660  48.460  1.00  0.00           H 
ATOM   2147  C   ALA A 576      74.940  87.950  46.240  1.00  0.00           C 
ATOM   2148  O   ALA A 576      74.960  88.450  45.150  1.00  0.00           O 
ATOM   2149  N   MET A 577      75.830  88.350  47.150  1.00  0.00           N 
ATOM   2150  HN  MET A 577      75.940  87.940  48.050  1.00  0.00           H 
ATOM   2151  CA  MET A 577      76.820  89.300  46.850  1.00  0.00           C 
ATOM   2152  HA  MET A 577      76.330  90.230  46.600  1.00  0.00           H 
ATOM   2153  CB  MET A 577      77.620  89.600  48.110  1.00  0.00           C 
ATOM   2154  HB1 MET A 577      77.770  88.610  48.590  1.00  0.00           H 
ATOM   2155  HB2 MET A 577      78.600  90.100  47.940  1.00  0.00           H 
ATOM   2156  CG  MET A 577      76.780  90.470  48.990  1.00  0.00           C 
ATOM   2157  HG1 MET A 577      77.090  91.460  48.600  1.00  0.00           H 
ATOM   2158  HG2 MET A 577      75.700  90.230  48.880  1.00  0.00           H 
ATOM   2159  SD  MET A 577      77.360  90.330  50.720  1.00  0.00           S 
ATOM   2160  CE  MET A 577      76.510  91.820  51.320  1.00  0.00           C 
ATOM   2161  HE1 MET A 577      75.520  91.960  50.830  1.00  0.00           H 
ATOM   2162  HE2 MET A 577      76.340  91.750  52.410  1.00  0.00           H 
ATOM   2163  HE3 MET A 577      77.040  92.760  51.040  1.00  0.00           H 
ATOM   2164  C   MET A 577      77.760  89.040  45.710  1.00  0.00           C 
ATOM   2165  O   MET A 577      78.070  89.940  44.930  1.00  0.00           O 
ATOM   2166  N   MET A 578      78.190  87.730  45.560  1.00  0.00           N 
ATOM   2167  HN  MET A 578      78.000  87.110  46.320  1.00  0.00           H 
ATOM   2168  CA  MET A 578      78.820  87.120  44.460  1.00  0.00           C 
ATOM   2169  HA  MET A 578      79.750  87.660  44.320  1.00  0.00           H 
ATOM   2170  CB  MET A 578      79.330  85.720  44.720  1.00  0.00           C 
ATOM   2171  HB1 MET A 578      78.400  85.190  45.010  1.00  0.00           H 
ATOM   2172  HB2 MET A 578      79.860  85.250  43.870  1.00  0.00           H 
ATOM   2173  CG  MET A 578      80.370  85.670  45.850  1.00  0.00           C 
ATOM   2174  HG1 MET A 578      81.410  85.830  45.500  1.00  0.00           H 
ATOM   2175  HG2 MET A 578      80.300  86.560  46.510  1.00  0.00           H 
ATOM   2176  SD  MET A 578      80.350  84.140  46.860  1.00  0.00           S 
ATOM   2177  CE  MET A 578      80.710  83.040  45.560  1.00  0.00           C 
ATOM   2178  HE1 MET A 578      79.900  83.170  44.810  1.00  0.00           H 
ATOM   2179  HE2 MET A 578      81.690  83.280  45.090  1.00  0.00           H 
ATOM   2180  HE3 MET A 578      80.680  82.000  45.960  1.00  0.00           H 
ATOM   2181  C   MET A 578      77.980  87.180  43.230  1.00  0.00           C 
ATOM   2182  O   MET A 578      78.410  87.330  42.070  1.00  0.00           O 
ATOM   2183  N   GLY A 579      76.690  86.940  43.420  1.00  0.00           N 
ATOM   2184  HN  GLY A 579      76.450  86.600  44.330  1.00  0.00           H 
ATOM   2185  CA  GLY A 579      75.700  87.040  42.340  1.00  0.00           C 
ATOM   2186  HA1 GLY A 579      76.020  86.260  41.670  1.00  0.00           H 
ATOM   2187  HA2 GLY A 579      74.680  86.900  42.660  1.00  0.00           H 
ATOM   2188  C   GLY A 579      75.710  88.400  41.620  1.00  0.00           C 
ATOM   2189  O   GLY A 579      75.690  88.410  40.400  1.00  0.00           O 
ATOM   2190  N   ASP A 580      75.640  89.560  42.380  1.00  0.00           N 
ATOM   2191  HN  ASP A 580      75.640  89.580  43.380  1.00  0.00           H 
ATOM   2192  CA  ASP A 580      75.550  90.900  41.690  1.00  0.00           C 
ATOM   2193  HA  ASP A 580      75.000  90.690  40.780  1.00  0.00           H 
ATOM   2194  CB  ASP A 580      74.840  92.050  42.510  1.00  0.00           C 
ATOM   2195  HB1 ASP A 580      74.000  91.610  43.100  1.00  0.00           H 
ATOM   2196  HB2 ASP A 580      75.500  92.520  43.270  1.00  0.00           H 
ATOM   2197  CG  ASP A 580      74.290  93.180  41.640  1.00  0.00           C 
ATOM   2198  OD1 ASP A 580      73.900  92.860  40.460  1.00  0.00           O 
ATOM   2199  OD2 ASP A 580      74.070  94.300  42.210  1.00  0.00           O 
ATOM   2200  C   ASP A 580      76.970  91.270  41.210  1.00  0.00           C 
ATOM   2201  O   ASP A 580      77.150  91.790  40.160  1.00  0.00           O 
ATOM   2202  N   THR A 581      78.010  90.740  41.970  1.00  0.00           N 
ATOM   2203  HN  THR A 581      77.770  90.300  42.830  1.00  0.00           H 
ATOM   2204  CA  THR A 581      79.430  90.780  41.560  1.00  0.00           C 
ATOM   2205  HA  THR A 581      79.700  91.830  41.590  1.00  0.00           H 
ATOM   2206  CB  THR A 581      80.440  90.060  42.430  1.00  0.00           C 
ATOM   2207  HB  THR A 581      80.170  89.000  42.620  1.00  0.00           H 
ATOM   2208  OG1 THR A 581      80.430  90.660  43.750  1.00  0.00           O 
ATOM   2209  HG1 THR A 581      79.530  90.550  44.070  1.00  0.00           H 
ATOM   2210  CG2 THR A 581      81.880  90.290  41.960  1.00  0.00           C 
ATOM   2211 1HG2 THR A 581      82.670  89.930  42.650  1.00  0.00           H 
ATOM   2212 2HG2 THR A 581      82.100  89.780  41.000  1.00  0.00           H 
ATOM   2213 3HG2 THR A 581      82.100  91.370  41.840  1.00  0.00           H 
ATOM   2214  C   THR A 581      79.620  90.260  40.150  1.00  0.00           C 
ATOM   2215  O   THR A 581      80.030  90.990  39.270  1.00  0.00           O 
ATOM   2216  N   HSD A 582      79.260  88.920  39.860  1.00  0.00           N 
ATOM   2217  HN  HSD A 582      78.880  88.250  40.500  1.00  0.00           H 
ATOM   2218  CA  HSD A 582      79.310  88.460  38.500  1.00  0.00           C 
ATOM   2219  HA  HSD A 582      80.340  88.460  38.170  1.00  0.00           H 
ATOM   2220  CB  HSD A 582      78.990  86.940  38.300  1.00  0.00           C 
ATOM   2221  HB1 HSD A 582      79.770  86.320  38.790  1.00  0.00           H 
ATOM   2222  HB2 HSD A 582      78.030  86.650  38.770  1.00  0.00           H 
ATOM   2223  ND1 HSD A 582      79.960  86.230  36.130  1.00  0.00           N 
ATOM   2224  HD1 HSD A 582      80.950  86.270  36.290  1.00  0.00           H 
ATOM   2225  CG  HSD A 582      78.820  86.430  36.900  1.00  0.00           C 
ATOM   2226  CE1 HSD A 582      79.520  85.890  34.910  1.00  0.00           C 
ATOM   2227  HE1 HSD A 582      80.200  85.630  34.100  1.00  0.00           H 
ATOM   2228  NE2 HSD A 582      78.160  85.850  34.830  1.00  0.00           N 
ATOM   2229  CD2 HSD A 582      77.750  86.160  36.100  1.00  0.00           C 
ATOM   2230  HD2 HSD A 582      76.700  86.210  36.340  1.00  0.00           H 
ATOM   2231  C   HSD A 582      78.560  89.260  37.420  1.00  0.00           C 
ATOM   2232  O   HSD A 582      78.980  89.610  36.310  1.00  0.00           O 
ATOM   2233  N   TRP A 583      77.310  89.520  37.800  1.00  0.00           N 
ATOM   2234  HN  TRP A 583      77.010  89.410  38.740  1.00  0.00           H 
ATOM   2235  CA  TRP A 583      76.350  90.160  36.930  1.00  0.00           C 
ATOM   2236  HA  TRP A 583      76.330  89.650  35.980  1.00  0.00           H 
ATOM   2237  CB  TRP A 583      74.920  90.180  37.550  1.00  0.00           C 
ATOM   2238  HB1 TRP A 583      74.700  89.120  37.780  1.00  0.00           H 
ATOM   2239  HB2 TRP A 583      75.020  90.710  38.520  1.00  0.00           H 
ATOM   2240  CG  TRP A 583      73.810  90.770  36.730  1.00  0.00           C 
ATOM   2241  CD1 TRP A 583      73.440  92.060  36.730  1.00  0.00           C 
ATOM   2242  HD1 TRP A 583      73.670  92.770  37.510  1.00  0.00           H 
ATOM   2243  NE1 TRP A 583      72.500  92.270  35.760  1.00  0.00           N 
ATOM   2244  HE1 TRP A 583      72.100  93.150  35.620  1.00  0.00           H 
ATOM   2245  CE2 TRP A 583      72.480  91.180  34.950  1.00  0.00           C 
ATOM   2246  CD2 TRP A 583      73.310  90.150  35.510  1.00  0.00           C 
ATOM   2247  CE3 TRP A 583      73.420  88.910  34.830  1.00  0.00           C 
ATOM   2248  HE3 TRP A 583      74.110  88.160  35.190  1.00  0.00           H 
ATOM   2249  CZ3 TRP A 583      72.800  88.770  33.600  1.00  0.00           C 
ATOM   2250  HZ3 TRP A 583      73.030  87.890  33.020  1.00  0.00           H 
ATOM   2251  CZ2 TRP A 583      71.700  90.920  33.860  1.00  0.00           C 
ATOM   2252  HZ2 TRP A 583      70.930  91.580  33.480  1.00  0.00           H 
ATOM   2253  CH2 TRP A 583      71.920  89.720  33.100  1.00  0.00           C 
ATOM   2254  HH2 TRP A 583      71.310  89.500  32.240  1.00  0.00           H 
ATOM   2255  C   TRP A 583      76.770  91.580  36.510  1.00  0.00           C 
ATOM   2256  O   TRP A 583      76.620  92.020  35.360  1.00  0.00           O 
ATOM   2257  N   ARG A 584      77.190  92.410  37.490  1.00  0.00           N 
ATOM   2258  HN  ARG A 584      77.270  92.310  38.480  1.00  0.00           H 
ATOM   2259  CA  ARG A 584      77.570  93.750  37.300  1.00  0.00           C 
ATOM   2260  HA  ARG A 584      76.820  94.250  36.700  1.00  0.00           H 
ATOM   2261  CB  ARG A 584      77.660  94.540  38.590  1.00  0.00           C 
ATOM   2262  HB1 ARG A 584      78.340  94.000  39.270  1.00  0.00           H 
ATOM   2263  HB2 ARG A 584      78.060  95.550  38.340  1.00  0.00           H 
ATOM   2264  CG  ARG A 584      76.190  94.770  39.250  1.00  0.00           C 
ATOM   2265  HG1 ARG A 584      75.540  95.250  38.490  1.00  0.00           H 
ATOM   2266  HG2 ARG A 584      75.800  93.770  39.540  1.00  0.00           H 
ATOM   2267  CD  ARG A 584      76.280  95.760  40.410  1.00  0.00           C 
ATOM   2268  HD1 ARG A 584      75.310  95.830  40.960  1.00  0.00           H 
ATOM   2269  HD2 ARG A 584      77.030  95.370  41.120  1.00  0.00           H 
ATOM   2270  NE  ARG A 584      76.610  97.080  39.830  1.00  0.00           N 
ATOM   2271  HE  ARG A 584      77.400  97.600  40.150  1.00  0.00           H 
ATOM   2272  CZ  ARG A 584      75.820  97.910  39.150  1.00  0.00           C 
ATOM   2273  NH1 ARG A 584      76.390  99.050  38.800  1.00  0.00           N 
ATOM   2274 1HH1 ARG A 584      77.360  99.040  38.570  1.00  0.00           H 
ATOM   2275 2HH1 ARG A 584      75.820  99.820  38.510  1.00  0.00           H 
ATOM   2276  NH2 ARG A 584      74.560  97.660  38.950  1.00  0.00           N 
ATOM   2277 1HH2 ARG A 584      74.180  96.790  39.270  1.00  0.00           H 
ATOM   2278 2HH2 ARG A 584      74.020  98.040  38.200  1.00  0.00           H 
ATOM   2279  C   ARG A 584      78.900  93.720  36.460  1.00  0.00           C 
ATOM   2280  O   ARG A 584      78.980  94.330  35.360  1.00  0.00           O 
ATOM   2281  N   VAL A 585      79.890  92.940  36.870  1.00  0.00           N 
ATOM   2282  HN  VAL A 585      79.770  92.490  37.750  1.00  0.00           H 
ATOM   2283  CA  VAL A 585      81.150  92.770  36.060  1.00  0.00           C 
ATOM   2284  HA  VAL A 585      81.580  93.740  35.870  1.00  0.00           H 
ATOM   2285  CB  VAL A 585      82.190  91.910  36.830  1.00  0.00           C 
ATOM   2286  HB  VAL A 585      81.610  91.040  37.210  1.00  0.00           H 
ATOM   2287  CG1 VAL A 585      83.300  91.310  35.960  1.00  0.00           C 
ATOM   2288 1HG1 VAL A 585      83.970  90.640  36.550  1.00  0.00           H 
ATOM   2289 2HG1 VAL A 585      82.930  90.660  35.140  1.00  0.00           H 
ATOM   2290 3HG1 VAL A 585      83.910  92.090  35.450  1.00  0.00           H 
ATOM   2291  CG2 VAL A 585      82.760  92.740  37.910  1.00  0.00           C 
ATOM   2292 1HG2 VAL A 585      83.710  92.250  38.230  1.00  0.00           H 
ATOM   2293 2HG2 VAL A 585      83.010  93.780  37.630  1.00  0.00           H 
ATOM   2294 3HG2 VAL A 585      82.060  92.790  38.770  1.00  0.00           H 
ATOM   2295  C   VAL A 585      81.000  92.270  34.640  1.00  0.00           C 
ATOM   2296  O   VAL A 585      81.630  92.800  33.710  1.00  0.00           O 
ATOM   2297  N   ALA A 586      80.130  91.260  34.430  1.00  0.00           N 
ATOM   2298  HN  ALA A 586      79.750  90.840  35.250  1.00  0.00           H 
ATOM   2299  CA  ALA A 586      80.130  90.480  33.180  1.00  0.00           C 
ATOM   2300  HA  ALA A 586      81.020  90.780  32.660  1.00  0.00           H 
ATOM   2301  CB  ALA A 586      80.090  88.930  33.500  1.00  0.00           C 
ATOM   2302  HB1 ALA A 586      80.950  88.730  34.170  1.00  0.00           H 
ATOM   2303  HB2 ALA A 586      79.130  88.600  33.950  1.00  0.00           H 
ATOM   2304  HB3 ALA A 586      80.230  88.320  32.580  1.00  0.00           H 
ATOM   2305  C   ALA A 586      78.920  90.770  32.370  1.00  0.00           C 
ATOM   2306  O   ALA A 586      78.960  90.510  31.150  1.00  0.00           O 
ATOM   2307  N   HSD A 587      77.850  91.380  32.850  1.00  0.00           N 
ATOM   2308  HN  HSD A 587      77.710  91.690  33.790  1.00  0.00           H 
ATOM   2309  CA  HSD A 587      76.680  91.660  31.990  1.00  0.00           C 
ATOM   2310  HA  HSD A 587      76.910  91.480  30.950  1.00  0.00           H 
ATOM   2311  CB  HSD A 587      75.490  90.840  32.490  1.00  0.00           C 
ATOM   2312  HB1 HSD A 587      75.200  91.000  33.550  1.00  0.00           H 
ATOM   2313  HB2 HSD A 587      74.580  91.100  31.900  1.00  0.00           H 
ATOM   2314  ND1 HSD A 587      75.140  88.900  30.990  1.00  0.00           N 
ATOM   2315  HD1 HSD A 587      74.610  89.340  30.270  1.00  0.00           H 
ATOM   2316  CG  HSD A 587      75.600  89.420  32.220  1.00  0.00           C 
ATOM   2317  CE1 HSD A 587      75.560  87.590  31.030  1.00  0.00           C 
ATOM   2318  HE1 HSD A 587      75.290  86.930  30.200  1.00  0.00           H 
ATOM   2319  NE2 HSD A 587      76.080  87.230  32.210  1.00  0.00           N 
ATOM   2320  CD2 HSD A 587      76.170  88.400  32.960  1.00  0.00           C 
ATOM   2321  HD2 HSD A 587      76.510  88.450  33.990  1.00  0.00           H 
ATOM   2322  C   HSD A 587      76.320  93.170  31.960  1.00  0.00           C 
ATOM   2323  O   HSD A 587      76.370  93.730  30.820  1.00  0.00           O 
ATOM   2324  N   GLU A 588      75.990  93.810  33.110  1.00  0.00           N 
ATOM   2325  HN  GLU A 588      76.210  93.460  34.020  1.00  0.00           H 
ATOM   2326  CA  GLU A 588      75.680  95.220  33.120  1.00  0.00           C 
ATOM   2327  HA  GLU A 588      74.750  95.350  32.590  1.00  0.00           H 
ATOM   2328  CB  GLU A 588      75.530  95.860  34.530  1.00  0.00           C 
ATOM   2329  HB1 GLU A 588      76.480  95.620  35.050  1.00  0.00           H 
ATOM   2330  HB2 GLU A 588      75.410  96.960  34.400  1.00  0.00           H 
ATOM   2331  CG  GLU A 588      74.340  95.220  35.330  1.00  0.00           C 
ATOM   2332  HG1 GLU A 588      74.550  94.130  35.380  1.00  0.00           H 
ATOM   2333  HG2 GLU A 588      74.370  95.540  36.390  1.00  0.00           H 
ATOM   2334  CD  GLU A 588      73.030  95.620  34.860  1.00  0.00           C 
ATOM   2335  OE1 GLU A 588      72.930  96.780  34.370  1.00  0.00           O 
ATOM   2336  OE2 GLU A 588      72.010  94.850  34.930  1.00  0.00           O 
ATOM   2337  C   GLU A 588      76.690  96.060  32.330  1.00  0.00           C 
ATOM   2338  O   GLU A 588      76.350  96.840  31.470  1.00  0.00           O 
ATOM   2339  N   ARG A 589      78.030  95.960  32.640  1.00  0.00           N 
ATOM   2340  HN  ARG A 589      78.280  95.440  33.450  1.00  0.00           H 
ATOM   2341  CA  ARG A 589      79.150  96.410  31.770  1.00  0.00           C 
ATOM   2342  HA  ARG A 589      79.970  96.120  32.420  1.00  0.00           H 
ATOM   2343  CB  ARG A 589      79.240  95.730  30.380  1.00  0.00           C 
ATOM   2344  HB1 ARG A 589      78.320  95.860  29.780  1.00  0.00           H 
ATOM   2345  HB2 ARG A 589      80.060  96.120  29.730  1.00  0.00           H 
ATOM   2346  CG  ARG A 589      79.460  94.200  30.530  1.00  0.00           C 
ATOM   2347  HG1 ARG A 589      79.230  93.730  31.510  1.00  0.00           H 
ATOM   2348  HG2 ARG A 589      78.950  93.830  29.620  1.00  0.00           H 
ATOM   2349  CD  ARG A 589      81.070  93.950  30.410  1.00  0.00           C 
ATOM   2350  HD1 ARG A 589      81.390  94.340  29.420  1.00  0.00           H 
ATOM   2351  HD2 ARG A 589      81.660  94.410  31.230  1.00  0.00           H 
ATOM   2352  NE  ARG A 589      81.250  92.510  30.280  1.00  0.00           N 
ATOM   2353  HE  ARG A 589      80.410  91.980  30.130  1.00  0.00           H 
ATOM   2354  CZ  ARG A 589      82.470  91.980  30.280  1.00  0.00           C 
ATOM   2355  NH1 ARG A 589      83.520  92.590  30.680  1.00  0.00           N 
ATOM   2356 1HH1 ARG A 589      83.390  93.570  30.820  1.00  0.00           H 
ATOM   2357 2HH1 ARG A 589      84.390  92.100  30.610  1.00  0.00           H 
ATOM   2358  NH2 ARG A 589      82.690  90.730  29.910  1.00  0.00           N 
ATOM   2359 1HH2 ARG A 589      81.890  90.160  29.740  1.00  0.00           H 
ATOM   2360 2HH2 ARG A 589      83.600  90.350  30.070  1.00  0.00           H 
ATOM   2361  C   ARG A 589      79.460  97.970  31.700  1.00  0.00           C 
ATOM   2362  O   ARG A 589      80.300  98.430  30.910  1.00  0.00           O 
ATOM   2363  N   MET B 454     113.140  82.940  71.710  1.00  0.00           N 
ATOM   2364  HN  MET B 454     113.450  83.250  72.600  1.00  0.00           H 
ATOM   2365  CA  MET B 454     112.490  81.570  71.660  1.00  0.00           C 
ATOM   2366  HA  MET B 454     113.210  80.980  71.110  1.00  0.00           H 
ATOM   2367  CB  MET B 454     112.350  80.840  73.000  1.00  0.00           C 
ATOM   2368  HB1 MET B 454     112.080  81.610  73.760  1.00  0.00           H 
ATOM   2369  HB2 MET B 454     111.580  80.040  73.100  1.00  0.00           H 
ATOM   2370  CG  MET B 454     113.740  80.390  73.550  1.00  0.00           C 
ATOM   2371  HG1 MET B 454     114.140  79.560  72.940  1.00  0.00           H 
ATOM   2372  HG2 MET B 454     114.390  81.290  73.540  1.00  0.00           H 
ATOM   2373  SD  MET B 454     113.520  79.610  75.140  1.00  0.00           S 
ATOM   2374  CE  MET B 454     115.180  79.120  75.530  1.00  0.00           C 
ATOM   2375  HE1 MET B 454     115.360  78.970  76.620  1.00  0.00           H 
ATOM   2376  HE2 MET B 454     115.330  78.130  75.040  1.00  0.00           H 
ATOM   2377  HE3 MET B 454     115.820  79.980  75.240  1.00  0.00           H 
ATOM   2378  C   MET B 454     111.150  81.520  70.890  1.00  0.00           C 
ATOM   2379  O   MET B 454     111.050  80.800  69.850  1.00  0.00           O 
ATOM   2380  N   SER B 455     110.080  82.250  71.310  1.00  0.00           N 
ATOM   2381  HN  SER B 455     110.140  82.800  72.140  1.00  0.00           H 
ATOM   2382  CA  SER B 455     108.780  82.240  70.710  1.00  0.00           C 
ATOM   2383  HA  SER B 455     108.260  81.310  70.890  1.00  0.00           H 
ATOM   2384  CB  SER B 455     107.970  83.270  71.470  1.00  0.00           C 
ATOM   2385  HB1 SER B 455     108.510  84.240  71.440  1.00  0.00           H 
ATOM   2386  HB2 SER B 455     106.940  83.390  71.080  1.00  0.00           H 
ATOM   2387  OG  SER B 455     107.960  83.090  72.910  1.00  0.00           O 
ATOM   2388  HG1 SER B 455     108.780  83.350  73.340  1.00  0.00           H 
ATOM   2389  C   SER B 455     108.660  82.480  69.260  1.00  0.00           C 
ATOM   2390  O   SER B 455     108.100  81.710  68.480  1.00  0.00           O 
ATOM   2391  N   PHE B 456     109.390  83.530  68.800  1.00  0.00           N 
ATOM   2392  HN  PHE B 456     109.860  84.090  69.480  1.00  0.00           H 
ATOM   2393  CA  PHE B 456     109.640  83.810  67.380  1.00  0.00           C 
ATOM   2394  HA  PHE B 456     108.680  83.950  66.900  1.00  0.00           H 
ATOM   2395  CB  PHE B 456     110.620  84.950  67.200  1.00  0.00           C 
ATOM   2396  HB1 PHE B 456     111.510  84.840  67.860  1.00  0.00           H 
ATOM   2397  HB2 PHE B 456     111.030  85.100  66.180  1.00  0.00           H 
ATOM   2398  CG  PHE B 456     110.060  86.250  67.560  1.00  0.00           C 
ATOM   2399  CD1 PHE B 456     108.980  86.780  66.870  1.00  0.00           C 
ATOM   2400  HD1 PHE B 456     108.610  86.160  66.060  1.00  0.00           H 
ATOM   2401  CE1 PHE B 456     108.550  88.100  67.060  1.00  0.00           C 
ATOM   2402  HE1 PHE B 456     107.760  88.510  66.440  1.00  0.00           H 
ATOM   2403  CZ  PHE B 456     109.300  88.940  67.960  1.00  0.00           C 
ATOM   2404  HZ  PHE B 456     109.090  89.990  68.050  1.00  0.00           H 
ATOM   2405  CD2 PHE B 456     110.630  87.050  68.570  1.00  0.00           C 
ATOM   2406  HD2 PHE B 456     111.500  86.660  69.070  1.00  0.00           H 
ATOM   2407  CE2 PHE B 456     110.190  88.400  68.850  1.00  0.00           C 
ATOM   2408  HE2 PHE B 456     110.680  89.060  69.560  1.00  0.00           H 
ATOM   2409  C   PHE B 456     110.240  82.660  66.660  1.00  0.00           C 
ATOM   2410  O   PHE B 456     109.710  82.260  65.650  1.00  0.00           O 
ATOM   2411  N   ALA B 457     111.370  82.120  67.170  1.00  0.00           N 
ATOM   2412  HN  ALA B 457     111.680  82.340  68.090  1.00  0.00           H 
ATOM   2413  CA  ALA B 457     112.110  80.990  66.640  1.00  0.00           C 
ATOM   2414  HA  ALA B 457     112.340  81.180  65.600  1.00  0.00           H 
ATOM   2415  CB  ALA B 457     113.420  80.880  67.500  1.00  0.00           C 
ATOM   2416  HB1 ALA B 457     114.150  80.080  67.250  1.00  0.00           H 
ATOM   2417  HB2 ALA B 457     113.940  81.860  67.570  1.00  0.00           H 
ATOM   2418  HB3 ALA B 457     113.130  80.470  68.490  1.00  0.00           H 
ATOM   2419  C   ALA B 457     111.280  79.700  66.530  1.00  0.00           C 
ATOM   2420  O   ALA B 457     111.160  79.100  65.470  1.00  0.00           O 
ATOM   2421  N   LEU B 458     110.460  79.350  67.590  1.00  0.00           N 
ATOM   2422  HN  LEU B 458     110.520  79.910  68.410  1.00  0.00           H 
ATOM   2423  CA  LEU B 458     109.510  78.230  67.420  1.00  0.00           C 
ATOM   2424  HA  LEU B 458     109.990  77.280  67.270  1.00  0.00           H 
ATOM   2425  CB  LEU B 458     108.670  77.980  68.640  1.00  0.00           C 
ATOM   2426  HB1 LEU B 458     108.110  78.870  69.010  1.00  0.00           H 
ATOM   2427  HB2 LEU B 458     107.860  77.260  68.390  1.00  0.00           H 
ATOM   2428  CG  LEU B 458     109.180  77.120  69.830  1.00  0.00           C 
ATOM   2429  HG  LEU B 458     108.240  76.880  70.380  1.00  0.00           H 
ATOM   2430  CD1 LEU B 458     109.840  75.740  69.500  1.00  0.00           C 
ATOM   2431 1HD1 LEU B 458     110.730  75.900  68.860  1.00  0.00           H 
ATOM   2432 2HD1 LEU B 458     110.230  75.270  70.430  1.00  0.00           H 
ATOM   2433 3HD1 LEU B 458     109.080  75.140  68.960  1.00  0.00           H 
ATOM   2434  CD2 LEU B 458     110.080  77.970  70.680  1.00  0.00           C 
ATOM   2435 1HD2 LEU B 458     110.070  77.420  71.640  1.00  0.00           H 
ATOM   2436 2HD2 LEU B 458     111.120  78.130  70.320  1.00  0.00           H 
ATOM   2437 3HD2 LEU B 458     109.650  79.000  70.650  1.00  0.00           H 
ATOM   2438  C   LEU B 458     108.540  78.450  66.270  1.00  0.00           C 
ATOM   2439  O   LEU B 458     108.300  77.590  65.460  1.00  0.00           O 
ATOM   2440  N   VAL B 459     108.000  79.640  66.070  1.00  0.00           N 
ATOM   2441  HN  VAL B 459     108.370  80.400  66.590  1.00  0.00           H 
ATOM   2442  CA  VAL B 459     107.120  79.900  64.970  1.00  0.00           C 
ATOM   2443  HA  VAL B 459     106.280  79.230  65.050  1.00  0.00           H 
ATOM   2444  CB  VAL B 459     106.500  81.290  65.240  1.00  0.00           C 
ATOM   2445  HB  VAL B 459     107.290  82.020  65.530  1.00  0.00           H 
ATOM   2446  CG1 VAL B 459     105.690  81.920  64.080  1.00  0.00           C 
ATOM   2447 1HG1 VAL B 459     105.090  82.760  64.500  1.00  0.00           H 
ATOM   2448 2HG1 VAL B 459     106.480  82.220  63.360  1.00  0.00           H 
ATOM   2449 3HG1 VAL B 459     105.010  81.270  63.500  1.00  0.00           H 
ATOM   2450  CG2 VAL B 459     105.490  81.030  66.400  1.00  0.00           C 
ATOM   2451 1HG2 VAL B 459     104.830  81.930  66.410  1.00  0.00           H 
ATOM   2452 2HG2 VAL B 459     104.810  80.200  66.130  1.00  0.00           H 
ATOM   2453 3HG2 VAL B 459     106.040  80.710  67.310  1.00  0.00           H 
ATOM   2454  C   VAL B 459     107.820  79.770  63.600  1.00  0.00           C 
ATOM   2455  O   VAL B 459     107.350  78.990  62.770  1.00  0.00           O 
ATOM   2456  N   LEU B 460     108.890  80.550  63.400  1.00  0.00           N 
ATOM   2457  HN  LEU B 460     109.080  81.250  64.090  1.00  0.00           H 
ATOM   2458  CA  LEU B 460     109.780  80.520  62.230  1.00  0.00           C 
ATOM   2459  HA  LEU B 460     109.130  80.800  61.410  1.00  0.00           H 
ATOM   2460  CB  LEU B 460     110.880  81.550  62.300  1.00  0.00           C 
ATOM   2461  HB1 LEU B 460     111.310  81.610  63.320  1.00  0.00           H 
ATOM   2462  HB2 LEU B 460     111.680  81.260  61.590  1.00  0.00           H 
ATOM   2463  CG  LEU B 460     110.400  82.930  61.800  1.00  0.00           C 
ATOM   2464  HG  LEU B 460     110.070  82.750  60.750  1.00  0.00           H 
ATOM   2465  CD1 LEU B 460     109.240  83.620  62.690  1.00  0.00           C 
ATOM   2466 1HD1 LEU B 460     108.320  82.990  62.760  1.00  0.00           H 
ATOM   2467 2HD1 LEU B 460     109.540  83.650  63.760  1.00  0.00           H 
ATOM   2468 3HD1 LEU B 460     109.110  84.620  62.230  1.00  0.00           H 
ATOM   2469  CD2 LEU B 460     111.630  83.890  61.600  1.00  0.00           C 
ATOM   2470 1HD2 LEU B 460     112.390  83.380  60.970  1.00  0.00           H 
ATOM   2471 2HD2 LEU B 460     111.310  84.790  61.020  1.00  0.00           H 
ATOM   2472 3HD2 LEU B 460     112.160  84.070  62.560  1.00  0.00           H 
ATOM   2473  C   LEU B 460     110.340  79.150  61.900  1.00  0.00           C 
ATOM   2474  O   LEU B 460     110.260  78.700  60.750  1.00  0.00           O 
ATOM   2475  N   GLY B 461     110.790  78.450  62.940  1.00  0.00           N 
ATOM   2476  HN  GLY B 461     110.840  78.800  63.870  1.00  0.00           H 
ATOM   2477  CA  GLY B 461     111.420  77.180  62.730  1.00  0.00           C 
ATOM   2478  HA1 GLY B 461     112.190  77.230  61.970  1.00  0.00           H 
ATOM   2479  HA2 GLY B 461     111.820  76.900  63.700  1.00  0.00           H 
ATOM   2480  C   GLY B 461     110.510  76.100  62.160  1.00  0.00           C 
ATOM   2481  O   GLY B 461     110.820  75.360  61.240  1.00  0.00           O 
ATOM   2482  N   TRP B 462     109.320  76.030  62.740  1.00  0.00           N 
ATOM   2483  HN  TRP B 462     109.130  76.690  63.470  1.00  0.00           H 
ATOM   2484  CA  TRP B 462     108.190  75.250  62.320  1.00  0.00           C 
ATOM   2485  HA  TRP B 462     108.620  74.280  62.090  1.00  0.00           H 
ATOM   2486  CB  TRP B 462     107.170  75.160  63.440  1.00  0.00           C 
ATOM   2487  HB1 TRP B 462     106.790  76.130  63.820  1.00  0.00           H 
ATOM   2488  HB2 TRP B 462     106.240  74.780  62.970  1.00  0.00           H 
ATOM   2489  CG  TRP B 462     107.570  74.170  64.490  1.00  0.00           C 
ATOM   2490  CD1 TRP B 462     108.070  74.390  65.730  1.00  0.00           C 
ATOM   2491  HD1 TRP B 462     107.910  75.290  66.310  1.00  0.00           H 
ATOM   2492  NE1 TRP B 462     108.390  73.190  66.340  1.00  0.00           N 
ATOM   2493  HE1 TRP B 462     109.030  73.140  67.070  1.00  0.00           H 
ATOM   2494  CE2 TRP B 462     108.100  72.210  65.460  1.00  0.00           C 
ATOM   2495  CD2 TRP B 462     107.640  72.750  64.260  1.00  0.00           C 
ATOM   2496  CE3 TRP B 462     107.340  71.940  63.200  1.00  0.00           C 
ATOM   2497  HE3 TRP B 462     106.920  72.450  62.340  1.00  0.00           H 
ATOM   2498  CZ3 TRP B 462     107.550  70.520  63.190  1.00  0.00           C 
ATOM   2499  HZ3 TRP B 462     107.680  69.890  62.320  1.00  0.00           H 
ATOM   2500  CZ2 TRP B 462     108.220  70.840  65.570  1.00  0.00           C 
ATOM   2501  HZ2 TRP B 462     108.550  70.430  66.520  1.00  0.00           H 
ATOM   2502  CH2 TRP B 462     108.060  70.030  64.380  1.00  0.00           C 
ATOM   2503  HH2 TRP B 462     108.280  68.980  64.510  1.00  0.00           H 
ATOM   2504  C   TRP B 462     107.610  75.700  60.980  1.00  0.00           C 
ATOM   2505  O   TRP B 462     107.310  74.920  60.070  1.00  0.00           O 
ATOM   2506  N   CYS B 463     107.360  77.000  60.670  1.00  0.00           N 
ATOM   2507  HN  CYS B 463     107.480  77.620  61.440  1.00  0.00           H 
ATOM   2508  CA  CYS B 463     106.730  77.370  59.340  1.00  0.00           C 
ATOM   2509  HA  CYS B 463     105.830  76.780  59.250  1.00  0.00           H 
ATOM   2510  CB  CYS B 463     106.180  78.850  59.340  1.00  0.00           C 
ATOM   2511  HB1 CYS B 463     107.020  79.570  59.430  1.00  0.00           H 
ATOM   2512  HB2 CYS B 463     105.880  78.950  58.280  1.00  0.00           H 
ATOM   2513  SG  CYS B 463     104.780  79.180  60.370  1.00  0.00           S 
ATOM   2514  HG1 CYS B 463     105.550  79.290  61.450  1.00  0.00           H 
ATOM   2515  C   CYS B 463     107.660  77.150  58.210  1.00  0.00           C 
ATOM   2516  O   CYS B 463     107.230  76.870  57.090  1.00  0.00           O 
ATOM   2517  N   ASN B 464     109.000  77.110  58.430  1.00  0.00           N 
ATOM   2518  HN  ASN B 464     109.370  77.390  59.310  1.00  0.00           H 
ATOM   2519  CA  ASN B 464     110.000  76.760  57.450  1.00  0.00           C 
ATOM   2520  HA  ASN B 464     109.860  77.420  56.600  1.00  0.00           H 
ATOM   2521  CB  ASN B 464     111.470  76.870  57.980  1.00  0.00           C 
ATOM   2522  HB1 ASN B 464     111.420  76.400  58.990  1.00  0.00           H 
ATOM   2523  HB2 ASN B 464     112.240  76.390  57.330  1.00  0.00           H 
ATOM   2524  CG  ASN B 464     111.980  78.250  57.990  1.00  0.00           C 
ATOM   2525  OD1 ASN B 464     111.680  79.140  57.200  1.00  0.00           O 
ATOM   2526  ND2 ASN B 464     112.990  78.500  58.840  1.00  0.00           N 
ATOM   2527 1HD2 ASN B 464     113.430  77.770  59.360  1.00  0.00           H 
ATOM   2528 2HD2 ASN B 464     113.380  79.400  58.660  1.00  0.00           H 
ATOM   2529  C   ASN B 464     109.860  75.290  56.990  1.00  0.00           C 
ATOM   2530  O   ASN B 464     110.470  74.960  56.040  1.00  0.00           O 
ATOM   2531  N   VAL B 465     109.040  74.450  57.720  1.00  0.00           N 
ATOM   2532  HN  VAL B 465     108.470  74.750  58.480  1.00  0.00           H 
ATOM   2533  CA  VAL B 465     108.810  73.120  57.330  1.00  0.00           C 
ATOM   2534  HA  VAL B 465     109.760  72.660  57.090  1.00  0.00           H 
ATOM   2535  CB  VAL B 465     108.250  72.250  58.440  1.00  0.00           C 
ATOM   2536  HB  VAL B 465     107.280  72.720  58.690  1.00  0.00           H 
ATOM   2537  CG1 VAL B 465     108.090  70.740  58.030  1.00  0.00           C 
ATOM   2538 1HG1 VAL B 465     109.090  70.360  57.730  1.00  0.00           H 
ATOM   2539 2HG1 VAL B 465     107.680  70.040  58.790  1.00  0.00           H 
ATOM   2540 3HG1 VAL B 465     107.460  70.570  57.130  1.00  0.00           H 
ATOM   2541  CG2 VAL B 465     109.230  72.230  59.690  1.00  0.00           C 
ATOM   2542 1HG2 VAL B 465     108.770  71.520  60.420  1.00  0.00           H 
ATOM   2543 2HG2 VAL B 465     110.090  71.660  59.280  1.00  0.00           H 
ATOM   2544 3HG2 VAL B 465     109.490  73.200  60.170  1.00  0.00           H 
ATOM   2545  C   VAL B 465     107.960  73.060  56.090  1.00  0.00           C 
ATOM   2546  O   VAL B 465     108.130  72.210  55.230  1.00  0.00           O 
ATOM   2547  N   MET B 466     107.070  74.040  55.920  1.00  0.00           N 
ATOM   2548  HN  MET B 466     107.050  74.720  56.650  1.00  0.00           H 
ATOM   2549  CA  MET B 466     106.160  74.250  54.790  1.00  0.00           C 
ATOM   2550  HA  MET B 466     105.540  73.360  54.830  1.00  0.00           H 
ATOM   2551  CB  MET B 466     105.230  75.450  55.170  1.00  0.00           C 
ATOM   2552  HB1 MET B 466     105.050  75.330  56.260  1.00  0.00           H 
ATOM   2553  HB2 MET B 466     105.820  76.380  55.020  1.00  0.00           H 
ATOM   2554  CG  MET B 466     103.820  75.510  54.500  1.00  0.00           C 
ATOM   2555  HG1 MET B 466     104.130  75.370  53.440  1.00  0.00           H 
ATOM   2556  HG2 MET B 466     103.310  74.560  54.750  1.00  0.00           H 
ATOM   2557  SD  MET B 466     102.840  77.010  54.950  1.00  0.00           S 
ATOM   2558  CE  MET B 466     102.310  76.080  56.550  1.00  0.00           C 
ATOM   2559  HE1 MET B 466     101.600  76.740  57.090  1.00  0.00           H 
ATOM   2560  HE2 MET B 466     101.820  75.090  56.440  1.00  0.00           H 
ATOM   2561  HE3 MET B 466     103.270  76.060  57.120  1.00  0.00           H 
ATOM   2562  C   MET B 466     106.800  74.420  53.450  1.00  0.00           C 
ATOM   2563  O   MET B 466     106.240  74.250  52.370  1.00  0.00           O 
ATOM   2564  N   TYR B 467     108.160  74.740  53.560  1.00  0.00           N 
ATOM   2565  HN  TYR B 467     108.530  74.980  54.450  1.00  0.00           H 
ATOM   2566  CA  TYR B 467     108.960  74.940  52.360  1.00  0.00           C 
ATOM   2567  HA  TYR B 467     108.580  75.720  51.720  1.00  0.00           H 
ATOM   2568  CB  TYR B 467     110.390  75.320  52.690  1.00  0.00           C 
ATOM   2569  HB1 TYR B 467     110.310  76.310  53.200  1.00  0.00           H 
ATOM   2570  HB2 TYR B 467     110.730  74.580  53.440  1.00  0.00           H 
ATOM   2571  CG  TYR B 467     111.370  75.420  51.520  1.00  0.00           C 
ATOM   2572  CD1 TYR B 467     111.330  76.440  50.520  1.00  0.00           C 
ATOM   2573  HD1 TYR B 467     110.470  77.070  50.370  1.00  0.00           H 
ATOM   2574  CE1 TYR B 467     112.440  76.630  49.710  1.00  0.00           C 
ATOM   2575  HE1 TYR B 467     112.430  77.460  49.020  1.00  0.00           H 
ATOM   2576  CZ  TYR B 467     113.490  75.690  49.720  1.00  0.00           C 
ATOM   2577  OH  TYR B 467     114.590  75.790  48.890  1.00  0.00           O 
ATOM   2578  HH  TYR B 467     114.470  76.630  48.430  1.00  0.00           H 
ATOM   2579  CD2 TYR B 467     112.540  74.560  51.570  1.00  0.00           C 
ATOM   2580  HD2 TYR B 467     112.620  73.910  52.430  1.00  0.00           H 
ATOM   2581  CE2 TYR B 467     113.550  74.630  50.640  1.00  0.00           C 
ATOM   2582  HE2 TYR B 467     114.440  74.020  50.710  1.00  0.00           H 
ATOM   2583  C   TYR B 467     109.030  73.640  51.470  1.00  0.00           C 
ATOM   2584  O   TYR B 467     108.780  73.610  50.280  1.00  0.00           O 
ATOM   2585  N   PHE B 468     109.230  72.510  52.180  1.00  0.00           N 
ATOM   2586  HN  PHE B 468     109.100  72.550  53.170  1.00  0.00           H 
ATOM   2587  CA  PHE B 468     109.450  71.170  51.720  1.00  0.00           C 
ATOM   2588  HA  PHE B 468     110.150  71.290  50.900  1.00  0.00           H 
ATOM   2589  CB  PHE B 468     109.990  70.310  52.870  1.00  0.00           C 
ATOM   2590  HB1 PHE B 468     109.240  70.340  53.690  1.00  0.00           H 
ATOM   2591  HB2 PHE B 468     110.140  69.290  52.460  1.00  0.00           H 
ATOM   2592  CG  PHE B 468     111.350  70.810  53.360  1.00  0.00           C 
ATOM   2593  CD1 PHE B 468     112.540  70.510  52.620  1.00  0.00           C 
ATOM   2594  HD1 PHE B 468     112.450  69.830  51.780  1.00  0.00           H 
ATOM   2595  CE1 PHE B 468     113.730  71.130  52.870  1.00  0.00           C 
ATOM   2596  HE1 PHE B 468     114.560  71.050  52.180  1.00  0.00           H 
ATOM   2597  CZ  PHE B 468     113.860  71.930  54.060  1.00  0.00           C 
ATOM   2598  HZ  PHE B 468     114.760  72.490  54.280  1.00  0.00           H 
ATOM   2599  CD2 PHE B 468     111.520  71.540  54.560  1.00  0.00           C 
ATOM   2600  HD2 PHE B 468     110.670  71.830  55.160  1.00  0.00           H 
ATOM   2601  CE2 PHE B 468     112.770  72.080  54.860  1.00  0.00           C 
ATOM   2602  HE2 PHE B 468     112.870  72.760  55.690  1.00  0.00           H 
ATOM   2603  C   PHE B 468     108.300  70.540  51.010  1.00  0.00           C 
ATOM   2604  O   PHE B 468     108.500  69.710  50.160  1.00  0.00           O 
ATOM   2605  N   ALA B 469     107.060  71.090  51.260  1.00  0.00           N 
ATOM   2606  HN  ALA B 469     107.070  71.810  51.950  1.00  0.00           H 
ATOM   2607  CA  ALA B 469     105.810  70.710  50.620  1.00  0.00           C 
ATOM   2608  HA  ALA B 469     105.530  69.710  50.910  1.00  0.00           H 
ATOM   2609  CB  ALA B 469     104.670  71.610  51.000  1.00  0.00           C 
ATOM   2610  HB1 ALA B 469     103.680  71.130  50.870  1.00  0.00           H 
ATOM   2611  HB2 ALA B 469     104.740  71.640  52.110  1.00  0.00           H 
ATOM   2612  HB3 ALA B 469     104.640  72.670  50.660  1.00  0.00           H 
ATOM   2613  C   ALA B 469     105.820  70.540  49.110  1.00  0.00           C 
ATOM   2614  O   ALA B 469     105.130  69.730  48.550  1.00  0.00           O 
ATOM   2615  N   ARG B 470     106.630  71.380  48.480  1.00  0.00           N 
ATOM   2616  HN  ARG B 470     107.160  72.060  48.970  1.00  0.00           H 
ATOM   2617  CA  ARG B 470     106.840  71.390  47.100  1.00  0.00           C 
ATOM   2618  HA  ARG B 470     105.870  71.530  46.660  1.00  0.00           H 
ATOM   2619  CB  ARG B 470     107.810  72.590  46.780  1.00  0.00           C 
ATOM   2620  HB1 ARG B 470     107.730  73.020  45.760  1.00  0.00           H 
ATOM   2621  HB2 ARG B 470     107.550  73.450  47.440  1.00  0.00           H 
ATOM   2622  CG  ARG B 470     109.310  72.330  47.110  1.00  0.00           C 
ATOM   2623  HG1 ARG B 470     109.430  71.820  48.090  1.00  0.00           H 
ATOM   2624  HG2 ARG B 470     109.650  71.630  46.320  1.00  0.00           H 
ATOM   2625  CD  ARG B 470     110.230  73.580  46.940  1.00  0.00           C 
ATOM   2626  HD1 ARG B 470     111.310  73.440  47.130  1.00  0.00           H 
ATOM   2627  HD2 ARG B 470     110.260  73.970  45.900  1.00  0.00           H 
ATOM   2628  NE  ARG B 470     109.640  74.650  47.800  1.00  0.00           N 
ATOM   2629  HE  ARG B 470     109.500  74.420  48.760  1.00  0.00           H 
ATOM   2630  CZ  ARG B 470     109.280  75.850  47.380  1.00  0.00           C 
ATOM   2631  NH1 ARG B 470     109.780  76.440  46.350  1.00  0.00           N 
ATOM   2632 1HH1 ARG B 470     110.310  75.880  45.720  1.00  0.00           H 
ATOM   2633 2HH1 ARG B 470     109.320  77.310  46.210  1.00  0.00           H 
ATOM   2634  NH2 ARG B 470     108.450  76.560  48.190  1.00  0.00           N 
ATOM   2635 1HH2 ARG B 470     107.920  75.930  48.750  1.00  0.00           H 
ATOM   2636 2HH2 ARG B 470     108.220  77.470  47.850  1.00  0.00           H 
ATOM   2637  C   ARG B 470     107.360  70.100  46.430  1.00  0.00           C 
ATOM   2638  O   ARG B 470     107.250  69.900  45.210  1.00  0.00           O 
ATOM   2639  N   GLY B 471     108.000  69.280  47.260  1.00  0.00           N 
ATOM   2640  HN  GLY B 471     107.900  69.480  48.230  1.00  0.00           H 
ATOM   2641  CA  GLY B 471     108.640  68.060  46.880  1.00  0.00           C 
ATOM   2642  HA1 GLY B 471     109.280  68.200  46.020  1.00  0.00           H 
ATOM   2643  HA2 GLY B 471     109.260  67.940  47.760  1.00  0.00           H 
ATOM   2644  C   GLY B 471     107.710  66.910  46.570  1.00  0.00           C 
ATOM   2645  O   GLY B 471     108.070  65.950  45.810  1.00  0.00           O 
ATOM   2646  N   PHE B 472     106.540  66.990  47.170  1.00  0.00           N 
ATOM   2647  HN  PHE B 472     106.380  67.790  47.750  1.00  0.00           H 
ATOM   2648  CA  PHE B 472     105.500  65.950  47.190  1.00  0.00           C 
ATOM   2649  HA  PHE B 472     105.950  65.080  46.740  1.00  0.00           H 
ATOM   2650  CB  PHE B 472     104.930  65.680  48.540  1.00  0.00           C 
ATOM   2651  HB1 PHE B 472     104.430  66.590  48.930  1.00  0.00           H 
ATOM   2652  HB2 PHE B 472     104.220  64.830  48.670  1.00  0.00           H 
ATOM   2653  CG  PHE B 472     106.070  65.270  49.400  1.00  0.00           C 
ATOM   2654  CD1 PHE B 472     106.660  64.000  49.240  1.00  0.00           C 
ATOM   2655  HD1 PHE B 472     106.260  63.240  48.590  1.00  0.00           H 
ATOM   2656  CE1 PHE B 472     107.810  63.690  50.000  1.00  0.00           C 
ATOM   2657  HE1 PHE B 472     108.130  62.660  49.880  1.00  0.00           H 
ATOM   2658  CZ  PHE B 472     108.420  64.650  50.870  1.00  0.00           C 
ATOM   2659  HZ  PHE B 472     109.320  64.460  51.430  1.00  0.00           H 
ATOM   2660  CD2 PHE B 472     106.650  66.210  50.270  1.00  0.00           C 
ATOM   2661  HD2 PHE B 472     106.300  67.230  50.270  1.00  0.00           H 
ATOM   2662  CE2 PHE B 472     107.840  65.910  50.990  1.00  0.00           C 
ATOM   2663  HE2 PHE B 472     108.280  66.650  51.650  1.00  0.00           H 
ATOM   2664  C   PHE B 472     104.340  66.310  46.180  1.00  0.00           C 
ATOM   2665  O   PHE B 472     103.650  67.320  46.360  1.00  0.00           O 
ATOM   2666  N   GLN B 473     104.170  65.540  45.140  1.00  0.00           N 
ATOM   2667  HN  GLN B 473     104.700  64.700  45.160  1.00  0.00           H 
ATOM   2668  CA  GLN B 473     103.170  65.730  44.050  1.00  0.00           C 
ATOM   2669  HA  GLN B 473     103.420  66.650  43.540  1.00  0.00           H 
ATOM   2670  CB  GLN B 473     103.200  64.560  43.020  1.00  0.00           C 
ATOM   2671  HB1 GLN B 473     104.290  64.420  42.890  1.00  0.00           H 
ATOM   2672  HB2 GLN B 473     102.780  63.640  43.470  1.00  0.00           H 
ATOM   2673  CG  GLN B 473     102.560  64.930  41.660  1.00  0.00           C 
ATOM   2674  HG1 GLN B 473     101.450  64.910  41.680  1.00  0.00           H 
ATOM   2675  HG2 GLN B 473     102.690  65.960  41.260  1.00  0.00           H 
ATOM   2676  CD  GLN B 473     103.050  64.030  40.450  1.00  0.00           C 
ATOM   2677  OE1 GLN B 473     104.040  63.320  40.360  1.00  0.00           O 
ATOM   2678  NE2 GLN B 473     102.240  64.060  39.340  1.00  0.00           N 
ATOM   2679 1HE2 GLN B 473     101.530  64.760  39.390  1.00  0.00           H 
ATOM   2680 2HE2 GLN B 473     102.510  63.580  38.510  1.00  0.00           H 
ATOM   2681  C   GLN B 473     101.770  65.840  44.640  1.00  0.00           C 
ATOM   2682  O   GLN B 473     100.970  66.640  44.150  1.00  0.00           O 
ATOM   2683  N   MET B 474     101.440  65.080  45.680  1.00  0.00           N 
ATOM   2684  HN  MET B 474     102.210  64.520  45.980  1.00  0.00           H 
ATOM   2685  CA  MET B 474     100.230  65.220  46.440  1.00  0.00           C 
ATOM   2686  HA  MET B 474      99.340  65.110  45.840  1.00  0.00           H 
ATOM   2687  CB  MET B 474     100.220  64.210  47.540  1.00  0.00           C 
ATOM   2688  HB1 MET B 474     101.040  64.260  48.280  1.00  0.00           H 
ATOM   2689  HB2 MET B 474      99.310  64.340  48.160  1.00  0.00           H 
ATOM   2690  CG  MET B 474     100.120  62.760  47.000  1.00  0.00           C 
ATOM   2691  HG1 MET B 474      99.040  62.500  46.930  1.00  0.00           H 
ATOM   2692  HG2 MET B 474     100.580  62.660  45.990  1.00  0.00           H 
ATOM   2693  SD  MET B 474     100.760  61.500  48.100  1.00  0.00           S 
ATOM   2694  CE  MET B 474      99.410  61.630  49.440  1.00  0.00           C 
ATOM   2695  HE1 MET B 474      98.440  61.180  49.140  1.00  0.00           H 
ATOM   2696  HE2 MET B 474      99.770  61.190  50.390  1.00  0.00           H 
ATOM   2697  HE3 MET B 474      99.220  62.700  49.690  1.00  0.00           H 
ATOM   2698  C   MET B 474      99.840  66.630  47.030  1.00  0.00           C 
ATOM   2699  O   MET B 474      98.650  66.990  47.210  1.00  0.00           O 
ATOM   2700  N   LEU B 475     100.850  67.380  47.460  1.00  0.00           N 
ATOM   2701  HN  LEU B 475     101.790  67.100  47.270  1.00  0.00           H 
ATOM   2702  CA  LEU B 475     100.690  68.600  48.210  1.00  0.00           C 
ATOM   2703  HA  LEU B 475      99.630  68.730  48.350  1.00  0.00           H 
ATOM   2704  CB  LEU B 475     101.480  68.570  49.530  1.00  0.00           C 
ATOM   2705  HB1 LEU B 475     102.550  68.640  49.250  1.00  0.00           H 
ATOM   2706  HB2 LEU B 475     101.300  69.520  50.080  1.00  0.00           H 
ATOM   2707  CG  LEU B 475     101.320  67.310  50.400  1.00  0.00           C 
ATOM   2708  HG  LEU B 475     101.290  66.400  49.770  1.00  0.00           H 
ATOM   2709  CD1 LEU B 475     102.450  67.330  51.460  1.00  0.00           C 
ATOM   2710 1HD1 LEU B 475     102.430  66.440  52.130  1.00  0.00           H 
ATOM   2711 2HD1 LEU B 475     103.390  67.360  50.870  1.00  0.00           H 
ATOM   2712 3HD1 LEU B 475     102.280  68.280  52.020  1.00  0.00           H 
ATOM   2713  CD2 LEU B 475      99.960  67.290  51.170  1.00  0.00           C 
ATOM   2714 1HD2 LEU B 475      99.840  68.160  51.850  1.00  0.00           H 
ATOM   2715 2HD2 LEU B 475      99.140  67.360  50.420  1.00  0.00           H 
ATOM   2716 3HD2 LEU B 475      99.770  66.420  51.830  1.00  0.00           H 
ATOM   2717  C   LEU B 475     101.070  69.850  47.430  1.00  0.00           C 
ATOM   2718  O   LEU B 475     100.340  70.850  47.530  1.00  0.00           O 
ATOM   2719  N   GLY B 476     102.140  69.780  46.660  1.00  0.00           N 
ATOM   2720  HN  GLY B 476     102.640  68.920  46.600  1.00  0.00           H 
ATOM   2721  CA  GLY B 476     102.800  70.900  45.940  1.00  0.00           C 
ATOM   2722  HA1 GLY B 476     103.210  71.560  46.700  1.00  0.00           H 
ATOM   2723  HA2 GLY B 476     103.580  70.480  45.320  1.00  0.00           H 
ATOM   2724  C   GLY B 476     101.960  71.870  45.090  1.00  0.00           C 
ATOM   2725  O   GLY B 476     102.010  73.090  45.300  1.00  0.00           O 
ATOM   2726  N   PRO B 477     101.140  71.450  44.180  1.00  0.00           N 
ATOM   2727  CD  PRO B 477     101.190  70.100  43.560  1.00  0.00           C 
ATOM   2728  HD1 PRO B 477     100.790  69.380  44.310  1.00  0.00           H 
ATOM   2729  HD2 PRO B 477     102.220  69.840  43.250  1.00  0.00           H 
ATOM   2730  CA  PRO B 477     100.340  72.410  43.390  1.00  0.00           C 
ATOM   2731  HA  PRO B 477     100.950  73.200  42.990  1.00  0.00           H 
ATOM   2732  CB  PRO B 477      99.760  71.500  42.330  1.00  0.00           C 
ATOM   2733  HB1 PRO B 477      98.740  71.120  42.550  1.00  0.00           H 
ATOM   2734  HB2 PRO B 477      99.750  71.960  41.320  1.00  0.00           H 
ATOM   2735  CG  PRO B 477     100.520  70.210  42.210  1.00  0.00           C 
ATOM   2736  HG1 PRO B 477      99.890  69.320  42.010  1.00  0.00           H 
ATOM   2737  HG2 PRO B 477     101.180  70.210  41.320  1.00  0.00           H 
ATOM   2738  C   PRO B 477      99.200  73.030  44.260  1.00  0.00           C 
ATOM   2739  O   PRO B 477      98.640  74.110  43.970  1.00  0.00           O 
ATOM   2740  N   PHE B 478      98.700  72.300  45.240  1.00  0.00           N 
ATOM   2741  HN  PHE B 478      99.250  71.470  45.340  1.00  0.00           H 
ATOM   2742  CA  PHE B 478      97.620  72.720  46.230  1.00  0.00           C 
ATOM   2743  HA  PHE B 478      96.750  73.150  45.750  1.00  0.00           H 
ATOM   2744  CB  PHE B 478      96.990  71.450  47.000  1.00  0.00           C 
ATOM   2745  HB1 PHE B 478      96.440  70.850  46.240  1.00  0.00           H 
ATOM   2746  HB2 PHE B 478      97.650  70.710  47.510  1.00  0.00           H 
ATOM   2747  CG  PHE B 478      95.930  71.820  47.980  1.00  0.00           C 
ATOM   2748  CD1 PHE B 478      94.560  72.150  47.600  1.00  0.00           C 
ATOM   2749  HD1 PHE B 478      94.170  71.880  46.630  1.00  0.00           H 
ATOM   2750  CE1 PHE B 478      93.550  72.440  48.510  1.00  0.00           C 
ATOM   2751  HE1 PHE B 478      92.560  72.730  48.190  1.00  0.00           H 
ATOM   2752  CZ  PHE B 478      93.860  72.420  49.890  1.00  0.00           C 
ATOM   2753  HZ  PHE B 478      93.010  72.640  50.520  1.00  0.00           H 
ATOM   2754  CD2 PHE B 478      96.150  72.050  49.380  1.00  0.00           C 
ATOM   2755  HD2 PHE B 478      97.160  71.980  49.750  1.00  0.00           H 
ATOM   2756  CE2 PHE B 478      95.130  72.190  50.360  1.00  0.00           C 
ATOM   2757  HE2 PHE B 478      95.200  72.310  51.430  1.00  0.00           H 
ATOM   2758  C   PHE B 478      98.160  73.780  47.090  1.00  0.00           C 
ATOM   2759  O   PHE B 478      97.510  74.790  47.320  1.00  0.00           O 
ATOM   2760  N   THR B 479      99.520  73.660  47.360  1.00  0.00           N 
ATOM   2761  HN  THR B 479      99.890  72.740  47.280  1.00  0.00           H 
ATOM   2762  CA  THR B 479     100.260  74.650  48.160  1.00  0.00           C 
ATOM   2763  HA  THR B 479      99.620  74.870  49.000  1.00  0.00           H 
ATOM   2764  CB  THR B 479     101.590  74.070  48.820  1.00  0.00           C 
ATOM   2765  HB  THR B 479     102.180  73.620  47.990  1.00  0.00           H 
ATOM   2766  OG1 THR B 479     101.270  72.980  49.640  1.00  0.00           O 
ATOM   2767  HG1 THR B 479     101.000  72.310  49.010  1.00  0.00           H 
ATOM   2768  CG2 THR B 479     102.520  75.040  49.550  1.00  0.00           C 
ATOM   2769 1HG2 THR B 479     101.990  75.490  50.410  1.00  0.00           H 
ATOM   2770 2HG2 THR B 479     103.470  74.570  49.870  1.00  0.00           H 
ATOM   2771 3HG2 THR B 479     102.820  75.880  48.880  1.00  0.00           H 
ATOM   2772  C   THR B 479     100.510  75.970  47.530  1.00  0.00           C 
ATOM   2773  O   THR B 479     100.580  76.980  48.260  1.00  0.00           O 
ATOM   2774  N   ILE B 480     100.580  75.990  46.130  1.00  0.00           N 
ATOM   2775  HN  ILE B 480     100.830  75.190  45.590  1.00  0.00           H 
ATOM   2776  CA  ILE B 480     100.660  77.170  45.350  1.00  0.00           C 
ATOM   2777  HA  ILE B 480     101.380  77.920  45.640  1.00  0.00           H 
ATOM   2778  CB  ILE B 480     100.710  76.850  43.790  1.00  0.00           C 
ATOM   2779  HB  ILE B 480      99.790  76.270  43.560  1.00  0.00           H 
ATOM   2780  CG2 ILE B 480     100.610  78.170  43.000  1.00  0.00           C 
ATOM   2781 1HG2 ILE B 480      99.620  78.650  43.170  1.00  0.00           H 
ATOM   2782 2HG2 ILE B 480     101.400  78.860  43.350  1.00  0.00           H 
ATOM   2783 3HG2 ILE B 480     100.710  77.970  41.910  1.00  0.00           H 
ATOM   2784  CG1 ILE B 480     101.920  76.010  43.460  1.00  0.00           C 
ATOM   2785 1HG1 ILE B 480     101.850  75.000  43.920  1.00  0.00           H 
ATOM   2786 2HG1 ILE B 480     101.770  75.570  42.450  1.00  0.00           H 
ATOM   2787  CD  ILE B 480     103.370  76.400  43.780  1.00  0.00           C 
ATOM   2788  HD1 ILE B 480     104.110  75.790  43.230  1.00  0.00           H 
ATOM   2789  HD2 ILE B 480     103.450  77.480  43.530  1.00  0.00           H 
ATOM   2790  HD3 ILE B 480     103.380  76.370  44.890  1.00  0.00           H 
ATOM   2791  C   ILE B 480      99.460  78.060  45.640  1.00  0.00           C 
ATOM   2792  O   ILE B 480      99.490  79.240  45.840  1.00  0.00           O 
ATOM   2793  N   MET B 481      98.270  77.450  45.670  1.00  0.00           N 
ATOM   2794  HN  MET B 481      98.280  76.450  45.620  1.00  0.00           H 
ATOM   2795  CA  MET B 481      96.980  78.050  45.840  1.00  0.00           C 
ATOM   2796  HA  MET B 481      96.860  78.900  45.180  1.00  0.00           H 
ATOM   2797  CB  MET B 481      95.770  77.020  45.650  1.00  0.00           C 
ATOM   2798  HB1 MET B 481      95.810  76.290  46.490  1.00  0.00           H 
ATOM   2799  HB2 MET B 481      94.850  77.630  45.610  1.00  0.00           H 
ATOM   2800  CG  MET B 481      95.860  76.260  44.300  1.00  0.00           C 
ATOM   2801  HG1 MET B 481      95.670  76.960  43.460  1.00  0.00           H 
ATOM   2802  HG2 MET B 481      96.840  75.770  44.120  1.00  0.00           H 
ATOM   2803  SD  MET B 481      94.520  75.100  44.130  1.00  0.00           S 
ATOM   2804  CE  MET B 481      93.280  76.320  43.530  1.00  0.00           C 
ATOM   2805  HE1 MET B 481      93.140  77.130  44.280  1.00  0.00           H 
ATOM   2806  HE2 MET B 481      93.660  76.640  42.530  1.00  0.00           H 
ATOM   2807  HE3 MET B 481      92.300  75.840  43.340  1.00  0.00           H 
ATOM   2808  C   MET B 481      96.910  78.660  47.210  1.00  0.00           C 
ATOM   2809  O   MET B 481      96.630  79.840  47.420  1.00  0.00           O 
ATOM   2810  N   ILE B 482      97.320  77.830  48.200  1.00  0.00           N 
ATOM   2811  HN  ILE B 482      97.600  76.930  47.880  1.00  0.00           H 
ATOM   2812  CA  ILE B 482      97.170  78.170  49.640  1.00  0.00           C 
ATOM   2813  HA  ILE B 482      96.140  78.450  49.770  1.00  0.00           H 
ATOM   2814  CB  ILE B 482      97.470  76.940  50.610  1.00  0.00           C 
ATOM   2815  HB  ILE B 482      98.450  76.540  50.280  1.00  0.00           H 
ATOM   2816  CG2 ILE B 482      97.620  77.370  52.090  1.00  0.00           C 
ATOM   2817 1HG2 ILE B 482      97.770  76.390  52.590  1.00  0.00           H 
ATOM   2818 2HG2 ILE B 482      98.430  78.080  52.370  1.00  0.00           H 
ATOM   2819 3HG2 ILE B 482      96.690  77.910  52.370  1.00  0.00           H 
ATOM   2820  CG1 ILE B 482      96.420  75.770  50.450  1.00  0.00           C 
ATOM   2821 1HG1 ILE B 482      96.410  75.380  49.410  1.00  0.00           H 
ATOM   2822 2HG1 ILE B 482      96.740  74.890  51.050  1.00  0.00           H 
ATOM   2823  CD  ILE B 482      94.960  76.180  50.930  1.00  0.00           C 
ATOM   2824  HD1 ILE B 482      94.310  75.310  50.720  1.00  0.00           H 
ATOM   2825  HD2 ILE B 482      94.870  76.260  52.040  1.00  0.00           H 
ATOM   2826  HD3 ILE B 482      94.470  77.060  50.470  1.00  0.00           H 
ATOM   2827  C   ILE B 482      98.070  79.340  49.940  1.00  0.00           C 
ATOM   2828  O   ILE B 482      97.560  80.230  50.620  1.00  0.00           O 
ATOM   2829  N   GLN B 483      99.330  79.350  49.490  1.00  0.00           N 
ATOM   2830  HN  GLN B 483      99.530  78.620  48.830  1.00  0.00           H 
ATOM   2831  CA  GLN B 483     100.310  80.360  49.830  1.00  0.00           C 
ATOM   2832  HA  GLN B 483     100.240  80.550  50.890  1.00  0.00           H 
ATOM   2833  CB  GLN B 483     101.810  79.810  49.590  1.00  0.00           C 
ATOM   2834  HB1 GLN B 483     101.720  79.380  48.570  1.00  0.00           H 
ATOM   2835  HB2 GLN B 483     102.560  80.630  49.650  1.00  0.00           H 
ATOM   2836  CG  GLN B 483     102.350  78.790  50.670  1.00  0.00           C 
ATOM   2837  HG1 GLN B 483     102.310  79.370  51.610  1.00  0.00           H 
ATOM   2838  HG2 GLN B 483     101.640  77.930  50.670  1.00  0.00           H 
ATOM   2839  CD  GLN B 483     103.690  78.330  50.310  1.00  0.00           C 
ATOM   2840  OE1 GLN B 483     104.180  78.530  49.180  1.00  0.00           O 
ATOM   2841  NE2 GLN B 483     104.440  77.610  51.210  1.00  0.00           N 
ATOM   2842 1HE2 GLN B 483     104.030  77.440  52.110  1.00  0.00           H 
ATOM   2843 2HE2 GLN B 483     105.240  77.090  50.900  1.00  0.00           H 
ATOM   2844  C   GLN B 483     100.150  81.710  49.140  1.00  0.00           C 
ATOM   2845  O   GLN B 483     100.870  82.700  49.370  1.00  0.00           O 
ATOM   2846  N   LYS B 484      99.160  81.750  48.220  1.00  0.00           N 
ATOM   2847  HN  LYS B 484      98.620  80.930  48.070  1.00  0.00           H 
ATOM   2848  CA  LYS B 484      98.950  82.920  47.360  1.00  0.00           C 
ATOM   2849  HA  LYS B 484      99.910  83.390  47.210  1.00  0.00           H 
ATOM   2850  CB  LYS B 484      98.420  82.570  45.940  1.00  0.00           C 
ATOM   2851  HB1 LYS B 484      99.010  81.700  45.580  1.00  0.00           H 
ATOM   2852  HB2 LYS B 484      97.380  82.240  46.140  1.00  0.00           H 
ATOM   2853  CG  LYS B 484      98.380  83.840  45.020  1.00  0.00           C 
ATOM   2854  HG1 LYS B 484      97.610  83.440  44.330  1.00  0.00           H 
ATOM   2855  HG2 LYS B 484      97.860  84.760  45.360  1.00  0.00           H 
ATOM   2856  CD  LYS B 484      99.670  84.100  44.300  1.00  0.00           C 
ATOM   2857  HD1 LYS B 484     100.350  84.510  45.080  1.00  0.00           H 
ATOM   2858  HD2 LYS B 484     100.030  83.170  43.810  1.00  0.00           H 
ATOM   2859  CE  LYS B 484      99.540  85.220  43.260  1.00  0.00           C 
ATOM   2860  HE1 LYS B 484      98.710  85.070  42.540  1.00  0.00           H 
ATOM   2861  HE2 LYS B 484      99.200  86.120  43.820  1.00  0.00           H 
ATOM   2862  NZ  LYS B 484     100.720  85.550  42.520  1.00  0.00           N 
ATOM   2863  HZ1 LYS B 484     101.070  84.730  41.990  1.00  0.00           H 
ATOM   2864  HZ2 LYS B 484     100.570  86.270  41.790  1.00  0.00           H 
ATOM   2865  HZ3 LYS B 484     101.470  86.000  43.090  1.00  0.00           H 
ATOM   2866  C   LYS B 484      98.070  83.900  48.010  1.00  0.00           C 
ATOM   2867  O   LYS B 484      96.860  84.010  47.780  1.00  0.00           O 
ATOM   2868  N   MET B 485      98.540  84.680  49.000  1.00  0.00           N 
ATOM   2869  HN  MET B 485      99.460  84.550  49.350  1.00  0.00           H 
ATOM   2870  CA  MET B 485      97.800  85.850  49.470  1.00  0.00           C 
ATOM   2871  HA  MET B 485      96.760  85.790  49.180  1.00  0.00           H 
ATOM   2872  CB  MET B 485      98.050  85.980  50.990  1.00  0.00           C 
ATOM   2873  HB1 MET B 485      97.460  86.790  51.470  1.00  0.00           H 
ATOM   2874  HB2 MET B 485      97.770  85.010  51.440  1.00  0.00           H 
ATOM   2875  CG  MET B 485      99.510  86.200  51.350  1.00  0.00           C 
ATOM   2876  HG1 MET B 485     100.100  85.350  50.940  1.00  0.00           H 
ATOM   2877  HG2 MET B 485      99.790  87.120  50.790  1.00  0.00           H 
ATOM   2878  SD  MET B 485      99.870  86.470  53.130  1.00  0.00           S 
ATOM   2879  CE  MET B 485      99.280  88.150  53.250  1.00  0.00           C 
ATOM   2880  HE1 MET B 485      99.810  88.890  52.620  1.00  0.00           H 
ATOM   2881  HE2 MET B 485      98.200  88.030  53.020  1.00  0.00           H 
ATOM   2882  HE3 MET B 485      99.260  88.480  54.310  1.00  0.00           H 
ATOM   2883  C   MET B 485      98.150  87.080  48.610  1.00  0.00           C 
ATOM   2884  O   MET B 485      99.270  87.430  48.250  1.00  0.00           O 
ATOM   2885  N   ILE B 486      97.110  87.940  48.380  1.00  0.00           N 
ATOM   2886  HN  ILE B 486      96.160  87.830  48.660  1.00  0.00           H 
ATOM   2887  CA  ILE B 486      97.150  89.080  47.430  1.00  0.00           C 
ATOM   2888  HA  ILE B 486      98.040  89.070  46.810  1.00  0.00           H 
ATOM   2889  CB  ILE B 486      95.910  89.120  46.470  1.00  0.00           C 
ATOM   2890  HB  ILE B 486      95.980  90.070  45.900  1.00  0.00           H 
ATOM   2891  CG2 ILE B 486      96.210  87.940  45.530  1.00  0.00           C 
ATOM   2892 1HG2 ILE B 486      97.240  88.130  45.160  1.00  0.00           H 
ATOM   2893 2HG2 ILE B 486      96.160  86.970  46.070  1.00  0.00           H 
ATOM   2894 3HG2 ILE B 486      95.460  87.970  44.710  1.00  0.00           H 
ATOM   2895  CG1 ILE B 486      94.500  89.010  47.200  1.00  0.00           C 
ATOM   2896 1HG1 ILE B 486      94.360  87.910  47.290  1.00  0.00           H 
ATOM   2897 2HG1 ILE B 486      94.550  89.560  48.160  1.00  0.00           H 
ATOM   2898  CD  ILE B 486      93.410  89.520  46.280  1.00  0.00           C 
ATOM   2899  HD1 ILE B 486      92.410  89.290  46.690  1.00  0.00           H 
ATOM   2900  HD2 ILE B 486      93.510  90.630  46.220  1.00  0.00           H 
ATOM   2901  HD3 ILE B 486      93.400  89.090  45.250  1.00  0.00           H 
ATOM   2902  C   ILE B 486      97.310  90.480  48.130  1.00  0.00           C 
ATOM   2903  O   ILE B 486      96.390  91.040  48.730  1.00  0.00           O 
ATOM   2904  N   PHE B 487      98.530  91.080  48.020  1.00  0.00           N 
ATOM   2905  HN  PHE B 487      99.200  90.560  47.500  1.00  0.00           H 
ATOM   2906  CA  PHE B 487      98.980  92.280  48.760  1.00  0.00           C 
ATOM   2907  HA  PHE B 487      98.670  92.120  49.780  1.00  0.00           H 
ATOM   2908  CB  PHE B 487     100.440  92.570  48.660  1.00  0.00           C 
ATOM   2909  HB1 PHE B 487     100.630  92.520  47.570  1.00  0.00           H 
ATOM   2910  HB2 PHE B 487     100.670  93.600  49.000  1.00  0.00           H 
ATOM   2911  CG  PHE B 487     101.320  91.590  49.250  1.00  0.00           C 
ATOM   2912  CD1 PHE B 487     101.120  91.140  50.580  1.00  0.00           C 
ATOM   2913  HD1 PHE B 487     100.270  91.590  51.080  1.00  0.00           H 
ATOM   2914  CE1 PHE B 487     101.850  90.050  51.040  1.00  0.00           C 
ATOM   2915  HE1 PHE B 487     101.640  89.700  52.040  1.00  0.00           H 
ATOM   2916  CZ  PHE B 487     102.910  89.560  50.320  1.00  0.00           C 
ATOM   2917  HZ  PHE B 487     103.350  88.640  50.690  1.00  0.00           H 
ATOM   2918  CD2 PHE B 487     102.400  91.050  48.520  1.00  0.00           C 
ATOM   2919  HD2 PHE B 487     102.540  91.370  47.500  1.00  0.00           H 
ATOM   2920  CE2 PHE B 487     103.140  89.940  48.990  1.00  0.00           C 
ATOM   2921  HE2 PHE B 487     103.730  89.320  48.340  1.00  0.00           H 
ATOM   2922  C   PHE B 487      98.160  93.500  48.500  1.00  0.00           C 
ATOM   2923  O   PHE B 487      97.730  94.220  49.390  1.00  0.00           O 
ATOM   2924  N   GLY B 488      97.860  93.760  47.190  1.00  0.00           N 
ATOM   2925  HN  GLY B 488      98.120  93.100  46.490  1.00  0.00           H 
ATOM   2926  CA  GLY B 488      97.050  94.920  46.710  1.00  0.00           C 
ATOM   2927  HA1 GLY B 488      97.540  95.840  46.990  1.00  0.00           H 
ATOM   2928  HA2 GLY B 488      96.820  94.680  45.680  1.00  0.00           H 
ATOM   2929  C   GLY B 488      95.680  95.070  47.280  1.00  0.00           C 
ATOM   2930  O   GLY B 488      95.160  96.180  47.310  1.00  0.00           O 
ATOM   2931  N   ASP B 489      95.140  94.060  47.950  1.00  0.00           N 
ATOM   2932  HN  ASP B 489      95.520  93.140  47.990  1.00  0.00           H 
ATOM   2933  CA  ASP B 489      93.820  94.160  48.480  1.00  0.00           C 
ATOM   2934  HA  ASP B 489      93.580  95.210  48.510  1.00  0.00           H 
ATOM   2935  CB  ASP B 489      92.950  93.300  47.520  1.00  0.00           C 
ATOM   2936  HB1 ASP B 489      93.600  92.860  46.740  1.00  0.00           H 
ATOM   2937  HB2 ASP B 489      92.390  92.590  48.160  1.00  0.00           H 
ATOM   2938  CG  ASP B 489      91.920  94.170  46.750  1.00  0.00           C 
ATOM   2939  OD1 ASP B 489      91.510  95.230  47.250  1.00  0.00           O 
ATOM   2940  OD2 ASP B 489      91.530  93.720  45.660  1.00  0.00           O 
ATOM   2941  C   ASP B 489      93.870  93.730  49.960  1.00  0.00           C 
ATOM   2942  O   ASP B 489      93.080  94.260  50.800  1.00  0.00           O 
ATOM   2943  N   LEU B 490      94.850  92.890  50.360  1.00  0.00           N 
ATOM   2944  HN  LEU B 490      95.530  92.510  49.740  1.00  0.00           H 
ATOM   2945  CA  LEU B 490      95.050  92.510  51.760  1.00  0.00           C 
ATOM   2946  HA  LEU B 490      94.140  92.150  52.210  1.00  0.00           H 
ATOM   2947  CB  LEU B 490      96.060  91.290  51.830  1.00  0.00           C 
ATOM   2948  HB1 LEU B 490      95.590  90.520  51.180  1.00  0.00           H 
ATOM   2949  HB2 LEU B 490      97.050  91.560  51.410  1.00  0.00           H 
ATOM   2950  CG  LEU B 490      96.320  90.480  53.150  1.00  0.00           C 
ATOM   2951  HG  LEU B 490      96.630  89.450  52.860  1.00  0.00           H 
ATOM   2952  CD1 LEU B 490      97.350  91.110  54.040  1.00  0.00           C 
ATOM   2953 1HD1 LEU B 490      97.280  92.210  54.200  1.00  0.00           H 
ATOM   2954 2HD1 LEU B 490      97.280  90.620  55.030  1.00  0.00           H 
ATOM   2955 3HD1 LEU B 490      98.380  90.790  53.780  1.00  0.00           H 
ATOM   2956  CD2 LEU B 490      95.040  90.300  53.870  1.00  0.00           C 
ATOM   2957 1HD2 LEU B 490      95.090  89.840  54.880  1.00  0.00           H 
ATOM   2958 2HD2 LEU B 490      94.390  91.200  53.960  1.00  0.00           H 
ATOM   2959 3HD2 LEU B 490      94.420  89.610  53.250  1.00  0.00           H 
ATOM   2960  C   LEU B 490      95.580  93.690  52.550  1.00  0.00           C 
ATOM   2961  O   LEU B 490      95.130  93.850  53.690  1.00  0.00           O 
ATOM   2962  N   MET B 491      96.510  94.460  51.990  1.00  0.00           N 
ATOM   2963  HN  MET B 491      96.930  94.130  51.150  1.00  0.00           H 
ATOM   2964  CA  MET B 491      97.070  95.750  52.540  1.00  0.00           C 
ATOM   2965  HA  MET B 491      97.500  95.550  53.510  1.00  0.00           H 
ATOM   2966  CB  MET B 491      98.330  96.350  51.810  1.00  0.00           C 
ATOM   2967  HB1 MET B 491      97.980  96.700  50.810  1.00  0.00           H 
ATOM   2968  HB2 MET B 491      98.640  97.260  52.370  1.00  0.00           H 
ATOM   2969  CG  MET B 491      99.610  95.490  51.710  1.00  0.00           C 
ATOM   2970  HG1 MET B 491      99.320  94.660  51.030  1.00  0.00           H 
ATOM   2971  HG2 MET B 491     100.340  96.140  51.180  1.00  0.00           H 
ATOM   2972  SD  MET B 491     100.270  94.970  53.380  1.00  0.00           S 
ATOM   2973  CE  MET B 491     101.770  94.200  52.710  1.00  0.00           C 
ATOM   2974  HE1 MET B 491     102.440  94.920  52.200  1.00  0.00           H 
ATOM   2975  HE2 MET B 491     102.350  93.670  53.490  1.00  0.00           H 
ATOM   2976  HE3 MET B 491     101.550  93.440  51.930  1.00  0.00           H 
ATOM   2977  C   MET B 491      96.010  96.780  52.830  1.00  0.00           C 
ATOM   2978  O   MET B 491      95.990  97.440  53.860  1.00  0.00           O 
ATOM   2979  N   ARG B 492      95.010  96.780  51.840  1.00  0.00           N 
ATOM   2980  HN  ARG B 492      95.250  96.300  51.000  1.00  0.00           H 
ATOM   2981  CA  ARG B 492      93.740  97.440  52.030  1.00  0.00           C 
ATOM   2982  HA  ARG B 492      94.000  98.420  52.400  1.00  0.00           H 
ATOM   2983  CB  ARG B 492      92.890  97.570  50.690  1.00  0.00           C 
ATOM   2984  HB1 ARG B 492      93.490  98.220  50.020  1.00  0.00           H 
ATOM   2985  HB2 ARG B 492      92.910  96.560  50.230  1.00  0.00           H 
ATOM   2986  CG  ARG B 492      91.440  98.040  50.850  1.00  0.00           C 
ATOM   2987  HG1 ARG B 492      90.800  97.340  51.440  1.00  0.00           H 
ATOM   2988  HG2 ARG B 492      91.480  98.890  51.570  1.00  0.00           H 
ATOM   2989  CD  ARG B 492      90.800  98.330  49.530  1.00  0.00           C 
ATOM   2990  HD1 ARG B 492      89.880  98.930  49.700  1.00  0.00           H 
ATOM   2991  HD2 ARG B 492      91.450  98.850  48.790  1.00  0.00           H 
ATOM   2992  NE  ARG B 492      90.380  97.020  48.960  1.00  0.00           N 
ATOM   2993  HE  ARG B 492      90.920  96.670  48.190  1.00  0.00           H 
ATOM   2994  CZ  ARG B 492      89.360  96.240  49.470  1.00  0.00           C 
ATOM   2995  NH1 ARG B 492      88.560  96.470  50.490  1.00  0.00           N 
ATOM   2996 1HH1 ARG B 492      88.780  97.270  51.050  1.00  0.00           H 
ATOM   2997 2HH1 ARG B 492      87.740  95.930  50.650  1.00  0.00           H 
ATOM   2998  NH2 ARG B 492      89.300  95.100  48.850  1.00  0.00           N 
ATOM   2999 1HH2 ARG B 492      90.040  95.060  48.180  1.00  0.00           H 
ATOM   3000 2HH2 ARG B 492      88.700  94.380  49.180  1.00  0.00           H 
ATOM   3001  C   ARG B 492      92.970  96.810  53.140  1.00  0.00           C 
ATOM   3002  O   ARG B 492      92.490  97.580  54.010  1.00  0.00           O 
ATOM   3003  N   PHE B 493      92.790  95.440  53.250  1.00  0.00           N 
ATOM   3004  HN  PHE B 493      93.100  94.730  52.620  1.00  0.00           H 
ATOM   3005  CA  PHE B 493      92.030  94.950  54.390  1.00  0.00           C 
ATOM   3006  HA  PHE B 493      91.070  95.440  54.450  1.00  0.00           H 
ATOM   3007  CB  PHE B 493      91.670  93.480  54.050  1.00  0.00           C 
ATOM   3008  HB1 PHE B 493      90.960  93.540  53.190  1.00  0.00           H 
ATOM   3009  HB2 PHE B 493      92.620  93.020  53.700  1.00  0.00           H 
ATOM   3010  CG  PHE B 493      91.030  92.810  55.250  1.00  0.00           C 
ATOM   3011  CD1 PHE B 493      89.580  93.020  55.480  1.00  0.00           C 
ATOM   3012  HD1 PHE B 493      89.050  93.690  54.820  1.00  0.00           H 
ATOM   3013  CE1 PHE B 493      88.920  92.400  56.550  1.00  0.00           C 
ATOM   3014  HE1 PHE B 493      87.890  92.650  56.740  1.00  0.00           H 
ATOM   3015  CZ  PHE B 493      89.740  91.650  57.440  1.00  0.00           C 
ATOM   3016  HZ  PHE B 493      89.170  91.210  58.240  1.00  0.00           H 
ATOM   3017  CD2 PHE B 493      91.770  91.960  56.060  1.00  0.00           C 
ATOM   3018  HD2 PHE B 493      92.820  91.820  55.860  1.00  0.00           H 
ATOM   3019  CE2 PHE B 493      91.110  91.370  57.170  1.00  0.00           C 
ATOM   3020  HE2 PHE B 493      91.610  90.620  57.770  1.00  0.00           H 
ATOM   3021  C   PHE B 493      92.610  95.330  55.710  1.00  0.00           C 
ATOM   3022  O   PHE B 493      91.970  95.890  56.570  1.00  0.00           O 
ATOM   3023  N   CYS B 494      93.950  95.080  55.800  1.00  0.00           N 
ATOM   3024  HN  CYS B 494      94.430  94.610  55.060  1.00  0.00           H 
ATOM   3025  CA  CYS B 494      94.770  95.420  57.010  1.00  0.00           C 
ATOM   3026  HA  CYS B 494      94.290  94.810  57.760  1.00  0.00           H 
ATOM   3027  CB  CYS B 494      96.270  94.970  56.840  1.00  0.00           C 
ATOM   3028  HB1 CYS B 494      96.590  95.220  55.810  1.00  0.00           H 
ATOM   3029  HB2 CYS B 494      96.880  95.540  57.570  1.00  0.00           H 
ATOM   3030  SG  CYS B 494      96.570  93.200  56.990  1.00  0.00           S 
ATOM   3031  HG1 CYS B 494      96.440  92.990  55.690  1.00  0.00           H 
ATOM   3032  C   CYS B 494      94.730  96.920  57.450  1.00  0.00           C 
ATOM   3033  O   CYS B 494      94.830  97.240  58.640  1.00  0.00           O 
ATOM   3034  N   TRP B 495      94.740  97.860  56.450  1.00  0.00           N 
ATOM   3035  HN  TRP B 495      94.820  97.660  55.480  1.00  0.00           H 
ATOM   3036  CA  TRP B 495      94.670  99.280  56.740  1.00  0.00           C 
ATOM   3037  HA  TRP B 495      95.200  99.460  57.660  1.00  0.00           H 
ATOM   3038  CB  TRP B 495      95.210 100.140  55.510  1.00  0.00           C 
ATOM   3039  HB1 TRP B 495      96.310 100.010  55.470  1.00  0.00           H 
ATOM   3040  HB2 TRP B 495      95.010  99.730  54.500  1.00  0.00           H 
ATOM   3041  CG  TRP B 495      94.950 101.580  55.750  1.00  0.00           C 
ATOM   3042  CD1 TRP B 495      93.910 102.290  55.260  1.00  0.00           C 
ATOM   3043  HD1 TRP B 495      93.220 101.830  54.570  1.00  0.00           H 
ATOM   3044  NE1 TRP B 495      93.820 103.530  55.750  1.00  0.00           N 
ATOM   3045  HE1 TRP B 495      93.040 104.110  55.800  1.00  0.00           H 
ATOM   3046  CE2 TRP B 495      94.920 103.710  56.580  1.00  0.00           C 
ATOM   3047  CD2 TRP B 495      95.690 102.510  56.600  1.00  0.00           C 
ATOM   3048  CE3 TRP B 495      96.880 102.480  57.250  1.00  0.00           C 
ATOM   3049  HE3 TRP B 495      97.560 101.650  57.350  1.00  0.00           H 
ATOM   3050  CZ3 TRP B 495      97.310 103.570  58.040  1.00  0.00           C 
ATOM   3051  HZ3 TRP B 495      98.180 103.450  58.670  1.00  0.00           H 
ATOM   3052  CZ2 TRP B 495      95.330 104.870  57.230  1.00  0.00           C 
ATOM   3053  HZ2 TRP B 495      94.820 105.810  57.070  1.00  0.00           H 
ATOM   3054  CH2 TRP B 495      96.570 104.740  58.010  1.00  0.00           C 
ATOM   3055  HH2 TRP B 495      96.970 105.690  58.320  1.00  0.00           H 
ATOM   3056  C   TRP B 495      93.250  99.680  57.270  1.00  0.00           C 
ATOM   3057  O   TRP B 495      93.120 100.300  58.320  1.00  0.00           O 
ATOM   3058  N   LEU B 496      92.210  99.210  56.520  1.00  0.00           N 
ATOM   3059  HN  LEU B 496      92.270  98.720  55.650  1.00  0.00           H 
ATOM   3060  CA  LEU B 496      90.830  99.480  56.910  1.00  0.00           C 
ATOM   3061  HA  LEU B 496      90.750 100.550  57.020  1.00  0.00           H 
ATOM   3062  CB  LEU B 496      89.790  99.010  55.850  1.00  0.00           C 
ATOM   3063  HB1 LEU B 496      90.170  98.040  55.450  1.00  0.00           H 
ATOM   3064  HB2 LEU B 496      88.810  98.810  56.320  1.00  0.00           H 
ATOM   3065  CG  LEU B 496      89.440 100.150  54.740  1.00  0.00           C 
ATOM   3066  HG  LEU B 496      89.050 101.020  55.310  1.00  0.00           H 
ATOM   3067  CD1 LEU B 496      90.720 100.390  53.890  1.00  0.00           C 
ATOM   3068 1HD1 LEU B 496      91.310  99.480  53.660  1.00  0.00           H 
ATOM   3069 2HD1 LEU B 496      90.450 100.930  52.960  1.00  0.00           H 
ATOM   3070 3HD1 LEU B 496      91.410 101.060  54.440  1.00  0.00           H 
ATOM   3071  CD2 LEU B 496      88.260  99.700  53.770  1.00  0.00           C 
ATOM   3072 1HD2 LEU B 496      88.460 100.250  52.820  1.00  0.00           H 
ATOM   3073 2HD2 LEU B 496      88.360  98.600  53.640  1.00  0.00           H 
ATOM   3074 3HD2 LEU B 496      87.250 100.080  54.040  1.00  0.00           H 
ATOM   3075  C   LEU B 496      90.540  98.910  58.280  1.00  0.00           C 
ATOM   3076  O   LEU B 496      89.910  99.500  59.200  1.00  0.00           O 
ATOM   3077  N   MET B 497      91.120  97.710  58.540  1.00  0.00           N 
ATOM   3078  HN  MET B 497      91.660  97.210  57.870  1.00  0.00           H 
ATOM   3079  CA  MET B 497      90.920  96.930  59.740  1.00  0.00           C 
ATOM   3080  HA  MET B 497      89.870  96.920  60.000  1.00  0.00           H 
ATOM   3081  CB  MET B 497      91.580  95.530  59.640  1.00  0.00           C 
ATOM   3082  HB1 MET B 497      90.970  94.940  58.930  1.00  0.00           H 
ATOM   3083  HB2 MET B 497      92.550  95.710  59.130  1.00  0.00           H 
ATOM   3084  CG  MET B 497      91.870  94.810  60.970  1.00  0.00           C 
ATOM   3085  HG1 MET B 497      92.670  95.360  61.510  1.00  0.00           H 
ATOM   3086  HG2 MET B 497      90.940  94.840  61.580  1.00  0.00           H 
ATOM   3087  SD  MET B 497      92.440  93.120  60.900  1.00  0.00           S 
ATOM   3088  CE  MET B 497      94.090  93.530  60.330  1.00  0.00           C 
ATOM   3089  HE1 MET B 497      94.240  94.460  59.750  1.00  0.00           H 
ATOM   3090  HE2 MET B 497      94.760  93.710  61.190  1.00  0.00           H 
ATOM   3091  HE3 MET B 497      94.520  92.660  59.790  1.00  0.00           H 
ATOM   3092  C   MET B 497      91.540  97.640  60.890  1.00  0.00           C 
ATOM   3093  O   MET B 497      90.880  97.730  61.920  1.00  0.00           O 
ATOM   3094  N   ALA B 498      92.780  98.290  60.730  1.00  0.00           N 
ATOM   3095  HN  ALA B 498      93.110  98.280  59.790  1.00  0.00           H 
ATOM   3096  CA  ALA B 498      93.460  99.150  61.640  1.00  0.00           C 
ATOM   3097  HA  ALA B 498      93.560  98.670  62.600  1.00  0.00           H 
ATOM   3098  CB  ALA B 498      94.810  99.530  61.130  1.00  0.00           C 
ATOM   3099  HB1 ALA B 498      95.250 100.400  61.660  1.00  0.00           H 
ATOM   3100  HB2 ALA B 498      95.380  98.580  61.150  1.00  0.00           H 
ATOM   3101  HB3 ALA B 498      94.850  99.810  60.050  1.00  0.00           H 
ATOM   3102  C   ALA B 498      92.630 100.440  61.970  1.00  0.00           C 
ATOM   3103  O   ALA B 498      92.400 100.710  63.120  1.00  0.00           O 
ATOM   3104  N   VAL B 499      92.170 101.140  60.930  1.00  0.00           N 
ATOM   3105  HN  VAL B 499      92.320 100.670  60.070  1.00  0.00           H 
ATOM   3106  CA  VAL B 499      91.300 102.330  61.100  1.00  0.00           C 
ATOM   3107  HA  VAL B 499      91.870 103.040  61.680  1.00  0.00           H 
ATOM   3108  CB  VAL B 499      90.950 102.970  59.750  1.00  0.00           C 
ATOM   3109  HB  VAL B 499      90.690 102.170  59.020  1.00  0.00           H 
ATOM   3110  CG1 VAL B 499      89.720 103.870  59.780  1.00  0.00           C 
ATOM   3111 1HG1 VAL B 499      89.730 104.520  58.880  1.00  0.00           H 
ATOM   3112 2HG1 VAL B 499      88.720 103.410  59.930  1.00  0.00           H 
ATOM   3113 3HG1 VAL B 499      89.940 104.490  60.680  1.00  0.00           H 
ATOM   3114  CG2 VAL B 499      92.290 103.650  59.320  1.00  0.00           C 
ATOM   3115 1HG2 VAL B 499      92.080 104.140  58.340  1.00  0.00           H 
ATOM   3116 2HG2 VAL B 499      92.600 104.450  60.030  1.00  0.00           H 
ATOM   3117 3HG2 VAL B 499      93.160 102.960  59.230  1.00  0.00           H 
ATOM   3118  C   VAL B 499      90.020 102.040  61.950  1.00  0.00           C 
ATOM   3119  O   VAL B 499      89.560 102.820  62.780  1.00  0.00           O 
ATOM   3120  N   VAL B 500      89.280 100.860  61.620  1.00  0.00           N 
ATOM   3121  HN  VAL B 500      89.660 100.140  61.040  1.00  0.00           H 
ATOM   3122  CA  VAL B 500      88.140 100.450  62.310  1.00  0.00           C 
ATOM   3123  HA  VAL B 500      87.510 101.330  62.310  1.00  0.00           H 
ATOM   3124  CB  VAL B 500      87.370  99.360  61.630  1.00  0.00           C 
ATOM   3125  HB  VAL B 500      88.060  98.530  61.370  1.00  0.00           H 
ATOM   3126  CG1 VAL B 500      86.250  98.810  62.510  1.00  0.00           C 
ATOM   3127 1HG1 VAL B 500      85.640  98.050  61.990  1.00  0.00           H 
ATOM   3128 2HG1 VAL B 500      86.650  98.260  63.390  1.00  0.00           H 
ATOM   3129 3HG1 VAL B 500      85.610  99.660  62.850  1.00  0.00           H 
ATOM   3130  CG2 VAL B 500      86.690  99.920  60.360  1.00  0.00           C 
ATOM   3131 1HG2 VAL B 500      86.060  99.090  59.970  1.00  0.00           H 
ATOM   3132 2HG2 VAL B 500      86.100 100.860  60.420  1.00  0.00           H 
ATOM   3133 3HG2 VAL B 500      87.490 100.000  59.590  1.00  0.00           H 
ATOM   3134  C   VAL B 500      88.420 100.170  63.770  1.00  0.00           C 
ATOM   3135  O   VAL B 500      87.760 100.600  64.740  1.00  0.00           O 
ATOM   3136  N   ILE B 501      89.530  99.390  64.080  1.00  0.00           N 
ATOM   3137  HN  ILE B 501      90.210  99.130  63.390  1.00  0.00           H 
ATOM   3138  CA  ILE B 501      89.900  99.120  65.420  1.00  0.00           C 
ATOM   3139  HA  ILE B 501      89.020  98.730  65.920  1.00  0.00           H 
ATOM   3140  CB  ILE B 501      91.000  98.040  65.450  1.00  0.00           C 
ATOM   3141  HB  ILE B 501      91.890  98.400  64.890  1.00  0.00           H 
ATOM   3142  CG2 ILE B 501      91.490  97.890  66.910  1.00  0.00           C 
ATOM   3143 1HG2 ILE B 501      90.630  97.690  67.590  1.00  0.00           H 
ATOM   3144 2HG2 ILE B 501      92.170  97.010  66.930  1.00  0.00           H 
ATOM   3145 3HG2 ILE B 501      91.990  98.830  67.240  1.00  0.00           H 
ATOM   3146  CG1 ILE B 501      90.630  96.680  64.800  1.00  0.00           C 
ATOM   3147 1HG1 ILE B 501      89.990  96.090  65.490  1.00  0.00           H 
ATOM   3148 2HG1 ILE B 501      90.060  96.820  63.860  1.00  0.00           H 
ATOM   3149  CD  ILE B 501      91.800  95.760  64.400  1.00  0.00           C 
ATOM   3150  HD1 ILE B 501      91.380  94.860  63.890  1.00  0.00           H 
ATOM   3151  HD2 ILE B 501      92.330  96.320  63.600  1.00  0.00           H 
ATOM   3152  HD3 ILE B 501      92.460  95.480  65.250  1.00  0.00           H 
ATOM   3153  C   ILE B 501      90.320 100.290  66.250  1.00  0.00           C 
ATOM   3154  O   ILE B 501      89.920 100.390  67.430  1.00  0.00           O 
ATOM   3155  N   LEU B 502      91.050 101.270  65.740  1.00  0.00           N 
ATOM   3156  HN  LEU B 502      91.440 101.130  64.830  1.00  0.00           H 
ATOM   3157  CA  LEU B 502      91.390 102.590  66.430  1.00  0.00           C 
ATOM   3158  HA  LEU B 502      91.900 102.360  67.360  1.00  0.00           H 
ATOM   3159  CB  LEU B 502      92.360 103.270  65.470  1.00  0.00           C 
ATOM   3160  HB1 LEU B 502      92.230 102.880  64.440  1.00  0.00           H 
ATOM   3161  HB2 LEU B 502      92.380 104.370  65.600  1.00  0.00           H 
ATOM   3162  CG  LEU B 502      93.890 103.000  65.850  1.00  0.00           C 
ATOM   3163  HG  LEU B 502      93.970 101.900  65.740  1.00  0.00           H 
ATOM   3164  CD1 LEU B 502      94.850 103.500  64.780  1.00  0.00           C 
ATOM   3165 1HD1 LEU B 502      95.900 103.160  64.940  1.00  0.00           H 
ATOM   3166 2HD1 LEU B 502      94.590 103.110  63.770  1.00  0.00           H 
ATOM   3167 3HD1 LEU B 502      94.750 104.590  64.610  1.00  0.00           H 
ATOM   3168  CD2 LEU B 502      94.280 103.460  67.210  1.00  0.00           C 
ATOM   3169 1HD2 LEU B 502      93.900 102.740  67.960  1.00  0.00           H 
ATOM   3170 2HD2 LEU B 502      95.380 103.380  67.310  1.00  0.00           H 
ATOM   3171 3HD2 LEU B 502      93.900 104.490  67.410  1.00  0.00           H 
ATOM   3172  C   LEU B 502      90.210 103.390  66.830  1.00  0.00           C 
ATOM   3173  O   LEU B 502      90.130 103.780  68.050  1.00  0.00           O 
ATOM   3174  N   GLY B 503      89.250 103.590  65.930  1.00  0.00           N 
ATOM   3175  HN  GLY B 503      89.320 103.190  65.020  1.00  0.00           H 
ATOM   3176  CA  GLY B 503      88.000 104.120  66.150  1.00  0.00           C 
ATOM   3177  HA1 GLY B 503      88.210 105.140  66.430  1.00  0.00           H 
ATOM   3178  HA2 GLY B 503      87.440 104.190  65.230  1.00  0.00           H 
ATOM   3179  C   GLY B 503      87.110 103.580  67.180  1.00  0.00           C 
ATOM   3180  O   GLY B 503      86.610 104.240  68.090  1.00  0.00           O 
ATOM   3181  N   PHE B 504      86.810 102.320  66.990  1.00  0.00           N 
ATOM   3182  HN  PHE B 504      87.080 101.770  66.210  1.00  0.00           H 
ATOM   3183  CA  PHE B 504      85.860 101.730  67.930  1.00  0.00           C 
ATOM   3184  HA  PHE B 504      85.020 102.330  68.230  1.00  0.00           H 
ATOM   3185  CB  PHE B 504      85.330 100.450  67.340  1.00  0.00           C 
ATOM   3186  HB1 PHE B 504      86.090  99.900  66.750  1.00  0.00           H 
ATOM   3187  HB2 PHE B 504      84.900  99.760  68.100  1.00  0.00           H 
ATOM   3188  CG  PHE B 504      84.300 100.990  66.310  1.00  0.00           C 
ATOM   3189  CD1 PHE B 504      82.970 101.000  66.710  1.00  0.00           C 
ATOM   3190  HD1 PHE B 504      82.810 100.680  67.730  1.00  0.00           H 
ATOM   3191  CE1 PHE B 504      81.950 101.230  65.840  1.00  0.00           C 
ATOM   3192  HE1 PHE B 504      80.920 101.210  66.170  1.00  0.00           H 
ATOM   3193  CZ  PHE B 504      82.230 101.590  64.520  1.00  0.00           C 
ATOM   3194  HZ  PHE B 504      81.400 101.890  63.890  1.00  0.00           H 
ATOM   3195  CD2 PHE B 504      84.580 101.220  64.960  1.00  0.00           C 
ATOM   3196  HD2 PHE B 504      85.630 101.160  64.730  1.00  0.00           H 
ATOM   3197  CE2 PHE B 504      83.580 101.650  64.090  1.00  0.00           C 
ATOM   3198  HE2 PHE B 504      83.880 101.990  63.110  1.00  0.00           H 
ATOM   3199  C   PHE B 504      86.510 101.400  69.310  1.00  0.00           C 
ATOM   3200  O   PHE B 504      85.860 101.430  70.330  1.00  0.00           O 
ATOM   3201  N   ALA B 505      87.810 101.080  69.410  1.00  0.00           N 
ATOM   3202  HN  ALA B 505      88.400 101.190  68.620  1.00  0.00           H 
ATOM   3203  CA  ALA B 505      88.560 100.890  70.670  1.00  0.00           C 
ATOM   3204  HA  ALA B 505      88.020 100.140  71.230  1.00  0.00           H 
ATOM   3205  CB  ALA B 505      90.130 100.610  70.540  1.00  0.00           C 
ATOM   3206  HB1 ALA B 505      90.590 100.410  71.530  1.00  0.00           H 
ATOM   3207  HB2 ALA B 505      90.180  99.680  69.940  1.00  0.00           H 
ATOM   3208  HB3 ALA B 505      90.660 101.480  70.100  1.00  0.00           H 
ATOM   3209  C   ALA B 505      88.510 102.150  71.360  1.00  0.00           C 
ATOM   3210  O   ALA B 505      88.260 102.150  72.570  1.00  0.00           O 
ATOM   3211  N   SER B 506      88.640 103.350  70.720  1.00  0.00           N 
ATOM   3212  HN  SER B 506      88.750 103.340  69.730  1.00  0.00           H 
ATOM   3213  CA  SER B 506      88.590 104.620  71.370  1.00  0.00           C 
ATOM   3214  HA  SER B 506      89.380 104.660  72.110  1.00  0.00           H 
ATOM   3215  CB  SER B 506      88.900 105.750  70.390  1.00  0.00           C 
ATOM   3216  HB1 SER B 506      88.120 105.780  69.590  1.00  0.00           H 
ATOM   3217  HB2 SER B 506      88.960 106.780  70.810  1.00  0.00           H 
ATOM   3218  OG  SER B 506      90.220 105.640  69.820  1.00  0.00           O 
ATOM   3219  HG1 SER B 506      90.090 105.090  69.050  1.00  0.00           H 
ATOM   3220  C   SER B 506      87.270 104.960  71.950  1.00  0.00           C 
ATOM   3221  O   SER B 506      87.200 105.440  73.090  1.00  0.00           O 
ATOM   3222  N   ALA B 507      86.260 104.590  71.230  1.00  0.00           N 
ATOM   3223  HN  ALA B 507      86.480 104.100  70.390  1.00  0.00           H 
ATOM   3224  CA  ALA B 507      84.890 104.640  71.580  1.00  0.00           C 
ATOM   3225  HA  ALA B 507      84.700 105.610  72.020  1.00  0.00           H 
ATOM   3226  CB  ALA B 507      84.020 104.460  70.380  1.00  0.00           C 
ATOM   3227  HB1 ALA B 507      82.940 104.550  70.630  1.00  0.00           H 
ATOM   3228  HB2 ALA B 507      84.080 105.210  69.560  1.00  0.00           H 
ATOM   3229  HB3 ALA B 507      84.290 103.480  69.920  1.00  0.00           H 
ATOM   3230  C   ALA B 507      84.580 103.770  72.700  1.00  0.00           C 
ATOM   3231  O   ALA B 507      83.890 104.220  73.580  1.00  0.00           O 
ATOM   3232  N   PHE B 508      84.900 102.480  72.640  1.00  0.00           N 
ATOM   3233  HN  PHE B 508      85.340 102.220  71.780  1.00  0.00           H 
ATOM   3234  CA  PHE B 508      84.570 101.490  73.610  1.00  0.00           C 
ATOM   3235  HA  PHE B 508      83.510 101.420  73.810  1.00  0.00           H 
ATOM   3236  CB  PHE B 508      84.970 100.000  73.220  1.00  0.00           C 
ATOM   3237  HB1 PHE B 508      86.030 100.130  72.930  1.00  0.00           H 
ATOM   3238  HB2 PHE B 508      84.920  99.370  74.130  1.00  0.00           H 
ATOM   3239  CG  PHE B 508      84.090  99.380  72.170  1.00  0.00           C 
ATOM   3240  CD1 PHE B 508      82.680  99.430  72.260  1.00  0.00           C 
ATOM   3241  HD1 PHE B 508      82.190  99.940  73.080  1.00  0.00           H 
ATOM   3242  CE1 PHE B 508      81.840  98.780  71.380  1.00  0.00           C 
ATOM   3243  HE1 PHE B 508      80.770  98.860  71.500  1.00  0.00           H 
ATOM   3244  CZ  PHE B 508      82.440  97.960  70.330  1.00  0.00           C 
ATOM   3245  HZ  PHE B 508      81.820  97.430  69.610  1.00  0.00           H 
ATOM   3246  CD2 PHE B 508      84.580  98.440  71.240  1.00  0.00           C 
ATOM   3247  HD2 PHE B 508      85.650  98.290  71.270  1.00  0.00           H 
ATOM   3248  CE2 PHE B 508      83.790  97.790  70.290  1.00  0.00           C 
ATOM   3249  HE2 PHE B 508      84.230  97.160  69.530  1.00  0.00           H 
ATOM   3250  C   PHE B 508      85.230 101.910  74.890  1.00  0.00           C 
ATOM   3251  O   PHE B 508      84.680 101.870  75.950  1.00  0.00           O 
ATOM   3252  N   TYR B 509      86.470 102.390  74.880  1.00  0.00           N 
ATOM   3253  HN  TYR B 509      86.860 102.570  73.980  1.00  0.00           H 
ATOM   3254  CA  TYR B 509      87.260 102.970  75.940  1.00  0.00           C 
ATOM   3255  HA  TYR B 509      87.250 102.200  76.700  1.00  0.00           H 
ATOM   3256  CB  TYR B 509      88.740 103.150  75.650  1.00  0.00           C 
ATOM   3257  HB1 TYR B 509      89.190 102.170  75.370  1.00  0.00           H 
ATOM   3258  HB2 TYR B 509      88.710 103.820  74.760  1.00  0.00           H 
ATOM   3259  CG  TYR B 509      89.520 103.860  76.800  1.00  0.00           C 
ATOM   3260  CD1 TYR B 509      90.120 103.150  77.810  1.00  0.00           C 
ATOM   3261  HD1 TYR B 509      90.140 102.080  77.960  1.00  0.00           H 
ATOM   3262  CE1 TYR B 509      90.880 103.860  78.790  1.00  0.00           C 
ATOM   3263  HE1 TYR B 509      91.480 103.320  79.510  1.00  0.00           H 
ATOM   3264  CZ  TYR B 509      90.930 105.270  78.780  1.00  0.00           C 
ATOM   3265  OH  TYR B 509      91.770 106.040  79.650  1.00  0.00           O 
ATOM   3266  HH  TYR B 509      92.010 105.550  80.440  1.00  0.00           H 
ATOM   3267  CD2 TYR B 509      89.590 105.250  76.780  1.00  0.00           C 
ATOM   3268  HD2 TYR B 509      89.200 105.700  75.880  1.00  0.00           H 
ATOM   3269  CE2 TYR B 509      90.350 105.960  77.760  1.00  0.00           C 
ATOM   3270  HE2 TYR B 509      90.530 107.020  77.640  1.00  0.00           H 
ATOM   3271  C   TYR B 509      86.570 104.120  76.610  1.00  0.00           C 
ATOM   3272  O   TYR B 509      86.370 104.180  77.760  1.00  0.00           O 
ATOM   3273  N   ILE B 510      86.100 105.070  75.850  1.00  0.00           N 
ATOM   3274  HN  ILE B 510      86.390 105.200  74.910  1.00  0.00           H 
ATOM   3275  CA  ILE B 510      85.330 106.220  76.440  1.00  0.00           C 
ATOM   3276  HA  ILE B 510      85.770 106.520  77.380  1.00  0.00           H 
ATOM   3277  CB  ILE B 510      85.290 107.530  75.700  1.00  0.00           C 
ATOM   3278  HB  ILE B 510      84.750 108.240  76.360  1.00  0.00           H 
ATOM   3279  CG2 ILE B 510      86.850 107.960  75.560  1.00  0.00           C 
ATOM   3280 1HG2 ILE B 510      86.850 109.030  75.260  1.00  0.00           H 
ATOM   3281 2HG2 ILE B 510      87.440 107.940  76.500  1.00  0.00           H 
ATOM   3282 3HG2 ILE B 510      87.340 107.310  74.800  1.00  0.00           H 
ATOM   3283  CG1 ILE B 510      84.630 107.480  74.310  1.00  0.00           C 
ATOM   3284 1HG1 ILE B 510      85.400 107.170  73.570  1.00  0.00           H 
ATOM   3285 2HG1 ILE B 510      83.860 106.680  74.250  1.00  0.00           H 
ATOM   3286  CD  ILE B 510      83.860 108.790  73.920  1.00  0.00           C 
ATOM   3287  HD1 ILE B 510      83.200 108.520  73.070  1.00  0.00           H 
ATOM   3288  HD2 ILE B 510      83.340 109.250  74.780  1.00  0.00           H 
ATOM   3289  HD3 ILE B 510      84.650 109.490  73.560  1.00  0.00           H 
ATOM   3290  C   ILE B 510      83.970 105.930  76.970  1.00  0.00           C 
ATOM   3291  O   ILE B 510      83.550 106.470  77.990  1.00  0.00           O 
ATOM   3292  N   ILE B 511      83.240 105.030  76.340  1.00  0.00           N 
ATOM   3293  HN  ILE B 511      83.680 104.560  75.580  1.00  0.00           H 
ATOM   3294  CA  ILE B 511      82.000 104.470  76.860  1.00  0.00           C 
ATOM   3295  HA  ILE B 511      81.290 105.260  77.040  1.00  0.00           H 
ATOM   3296  CB  ILE B 511      81.400 103.560  75.840  1.00  0.00           C 
ATOM   3297  HB  ILE B 511      82.200 102.860  75.520  1.00  0.00           H 
ATOM   3298  CG2 ILE B 511      80.140 102.790  76.420  1.00  0.00           C 
ATOM   3299 1HG2 ILE B 511      79.470 103.420  77.030  1.00  0.00           H 
ATOM   3300 2HG2 ILE B 511      79.590 102.290  75.590  1.00  0.00           H 
ATOM   3301 3HG2 ILE B 511      80.490 101.940  77.050  1.00  0.00           H 
ATOM   3302  CG1 ILE B 511      80.890 104.330  74.570  1.00  0.00           C 
ATOM   3303 1HG1 ILE B 511      79.980 104.920  74.820  1.00  0.00           H 
ATOM   3304 2HG1 ILE B 511      81.670 105.060  74.270  1.00  0.00           H 
ATOM   3305  CD  ILE B 511      80.800 103.430  73.290  1.00  0.00           C 
ATOM   3306  HD1 ILE B 511      79.850 102.850  73.370  1.00  0.00           H 
ATOM   3307  HD2 ILE B 511      80.630 103.970  72.330  1.00  0.00           H 
ATOM   3308  HD3 ILE B 511      81.560 102.630  73.180  1.00  0.00           H 
ATOM   3309  C   ILE B 511      82.220 103.740  78.210  1.00  0.00           C 
ATOM   3310  O   ILE B 511      81.300 103.870  79.080  1.00  0.00           O 
ATOM   3311  N   PHE B 512      83.340 103.050  78.450  1.00  0.00           N 
ATOM   3312  HN  PHE B 512      84.090 102.910  77.810  1.00  0.00           H 
ATOM   3313  CA  PHE B 512      83.440 102.170  79.580  1.00  0.00           C 
ATOM   3314  HA  PHE B 512      82.520 102.130  80.140  1.00  0.00           H 
ATOM   3315  CB  PHE B 512      83.920 100.780  79.180  1.00  0.00           C 
ATOM   3316  HB1 PHE B 512      84.710 100.810  78.400  1.00  0.00           H 
ATOM   3317  HB2 PHE B 512      84.330 100.230  80.060  1.00  0.00           H 
ATOM   3318  CG  PHE B 512      82.660  99.900  78.750  1.00  0.00           C 
ATOM   3319  CD1 PHE B 512      81.670  99.490  79.720  1.00  0.00           C 
ATOM   3320  HD1 PHE B 512      81.680  99.800  80.750  1.00  0.00           H 
ATOM   3321  CE1 PHE B 512      80.580  98.670  79.430  1.00  0.00           C 
ATOM   3322  HE1 PHE B 512      79.940  98.260  80.200  1.00  0.00           H 
ATOM   3323  CZ  PHE B 512      80.400  98.250  78.080  1.00  0.00           C 
ATOM   3324  HZ  PHE B 512      79.510  97.680  77.860  1.00  0.00           H 
ATOM   3325  CD2 PHE B 512      82.410  99.430  77.450  1.00  0.00           C 
ATOM   3326  HD2 PHE B 512      83.080  99.650  76.630  1.00  0.00           H 
ATOM   3327  CE2 PHE B 512      81.250  98.730  77.080  1.00  0.00           C 
ATOM   3328  HE2 PHE B 512      81.160  98.430  76.050  1.00  0.00           H 
ATOM   3329  C   PHE B 512      84.460 102.740  80.580  1.00  0.00           C 
ATOM   3330  O   PHE B 512      84.610 102.160  81.660  1.00  0.00           O 
ATOM   3331  N   GLN B 513      85.130 103.890  80.350  1.00  0.00           N 
ATOM   3332  HN  GLN B 513      85.080 104.320  79.450  1.00  0.00           H 
ATOM   3333  CA  GLN B 513      86.000 104.620  81.250  1.00  0.00           C 
ATOM   3334  HA  GLN B 513      86.770 103.890  81.460  1.00  0.00           H 
ATOM   3335  CB  GLN B 513      86.680 105.780  80.440  1.00  0.00           C 
ATOM   3336  HB1 GLN B 513      87.290 105.330  79.630  1.00  0.00           H 
ATOM   3337  HB2 GLN B 513      85.870 106.240  79.840  1.00  0.00           H 
ATOM   3338  CG  GLN B 513      87.530 106.780  81.190  1.00  0.00           C 
ATOM   3339  HG1 GLN B 513      86.890 107.110  82.040  1.00  0.00           H 
ATOM   3340  HG2 GLN B 513      88.370 106.140  81.530  1.00  0.00           H 
ATOM   3341  CD  GLN B 513      87.960 107.970  80.280  1.00  0.00           C 
ATOM   3342  OE1 GLN B 513      87.150 108.360  79.410  1.00  0.00           O 
ATOM   3343  NE2 GLN B 513      89.200 108.450  80.490  1.00  0.00           N 
ATOM   3344 1HE2 GLN B 513      89.850 107.960  81.070  1.00  0.00           H 
ATOM   3345 2HE2 GLN B 513      89.550 109.200  79.930  1.00  0.00           H 
ATOM   3346  C   GLN B 513      85.400 104.980  82.600  1.00  0.00           C 
ATOM   3347  O   GLN B 513      85.960 105.020  83.720  1.00  0.00           O 
ATOM   3348  N   THR B 514      84.090 105.170  82.570  1.00  0.00           N 
ATOM   3349  HN  THR B 514      83.530 105.250  81.750  1.00  0.00           H 
ATOM   3350  CA  THR B 514      83.330 105.610  83.700  1.00  0.00           C 
ATOM   3351  HA  THR B 514      83.880 106.370  84.240  1.00  0.00           H 
ATOM   3352  CB  THR B 514      82.170 106.390  83.170  1.00  0.00           C 
ATOM   3353  HB  THR B 514      81.440 106.540  83.990  1.00  0.00           H 
ATOM   3354  OG1 THR B 514      81.560 105.700  82.190  1.00  0.00           O 
ATOM   3355  HG1 THR B 514      80.840 105.240  82.630  1.00  0.00           H 
ATOM   3356  CG2 THR B 514      82.700 107.780  82.700  1.00  0.00           C 
ATOM   3357 1HG2 THR B 514      81.950 108.410  82.190  1.00  0.00           H 
ATOM   3358 2HG2 THR B 514      83.170 108.310  83.560  1.00  0.00           H 
ATOM   3359 3HG2 THR B 514      83.560 107.500  82.050  1.00  0.00           H 
ATOM   3360  C   THR B 514      82.890 104.460  84.660  1.00  0.00           C 
ATOM   3361  O   THR B 514      82.620 104.630  85.790  1.00  0.00           O 
ATOM   3362  N   GLU B 515      82.770 103.270  84.070  1.00  0.00           N 
ATOM   3363  HN  GLU B 515      82.980 103.190  83.100  1.00  0.00           H 
ATOM   3364  CA  GLU B 515      82.080 102.130  84.750  1.00  0.00           C 
ATOM   3365  HA  GLU B 515      81.300 102.480  85.410  1.00  0.00           H 
ATOM   3366  CB  GLU B 515      81.370 101.350  83.710  1.00  0.00           C 
ATOM   3367  HB1 GLU B 515      81.920 100.650  83.040  1.00  0.00           H 
ATOM   3368  HB2 GLU B 515      80.580 100.830  84.290  1.00  0.00           H 
ATOM   3369  CG  GLU B 515      80.620 102.200  82.640  1.00  0.00           C 
ATOM   3370  HG1 GLU B 515      81.310 102.830  82.040  1.00  0.00           H 
ATOM   3371  HG2 GLU B 515      80.120 101.590  81.860  1.00  0.00           H 
ATOM   3372  CD  GLU B 515      79.600 103.070  83.260  1.00  0.00           C 
ATOM   3373  OE1 GLU B 515      78.570 102.560  83.790  1.00  0.00           O 
ATOM   3374  OE2 GLU B 515      79.690 104.300  83.260  1.00  0.00           O 
ATOM   3375  C   GLU B 515      83.020 101.180  85.460  1.00  0.00           C 
ATOM   3376  O   GLU B 515      84.190 101.190  85.070  1.00  0.00           O 
ATOM   3377  N   ASP B 516      82.520 100.380  86.410  1.00  0.00           N 
ATOM   3378  HN  ASP B 516      81.570 100.500  86.690  1.00  0.00           H 
ATOM   3379  CA  ASP B 516      83.380  99.530  87.200  1.00  0.00           C 
ATOM   3380  HA  ASP B 516      84.070 100.210  87.690  1.00  0.00           H 
ATOM   3381  CB  ASP B 516      82.560  98.970  88.370  1.00  0.00           C 
ATOM   3382  HB1 ASP B 516      81.930  99.780  88.800  1.00  0.00           H 
ATOM   3383  HB2 ASP B 516      81.830  98.200  88.040  1.00  0.00           H 
ATOM   3384  CG  ASP B 516      83.360  98.490  89.530  1.00  0.00           C 
ATOM   3385  OD1 ASP B 516      84.530  98.050  89.450  1.00  0.00           O 
ATOM   3386  OD2 ASP B 516      82.630  98.390  90.590  1.00  0.00           O 
ATOM   3387  C   ASP B 516      84.090  98.460  86.410  1.00  0.00           C 
ATOM   3388  O   ASP B 516      83.380  97.670  85.720  1.00  0.00           O 
ATOM   3389  N   PRO B 517      85.400  98.250  86.500  1.00  0.00           N 
ATOM   3390  CD  PRO B 517      86.270  99.340  87.070  1.00  0.00           C 
ATOM   3391  HD1 PRO B 517      86.190  99.450  88.170  1.00  0.00           H 
ATOM   3392  HD2 PRO B 517      85.980 100.280  86.540  1.00  0.00           H 
ATOM   3393  CA  PRO B 517      86.190  97.450  85.440  1.00  0.00           C 
ATOM   3394  HA  PRO B 517      85.610  97.300  84.540  1.00  0.00           H 
ATOM   3395  CB  PRO B 517      87.380  98.330  85.190  1.00  0.00           C 
ATOM   3396  HB1 PRO B 517      88.230  97.720  84.820  1.00  0.00           H 
ATOM   3397  HB2 PRO B 517      87.030  99.090  84.460  1.00  0.00           H 
ATOM   3398  CG  PRO B 517      87.670  99.000  86.490  1.00  0.00           C 
ATOM   3399  HG1 PRO B 517      88.220  98.310  87.160  1.00  0.00           H 
ATOM   3400  HG2 PRO B 517      88.240  99.930  86.280  1.00  0.00           H 
ATOM   3401  C   PRO B 517      86.550  96.160  86.000  1.00  0.00           C 
ATOM   3402  O   PRO B 517      87.240  95.370  85.350  1.00  0.00           O 
ATOM   3403  N   GLU B 518      86.260  95.830  87.250  1.00  0.00           N 
ATOM   3404  HN  GLU B 518      85.800  96.490  87.830  1.00  0.00           H 
ATOM   3405  CA  GLU B 518      86.210  94.480  87.740  1.00  0.00           C 
ATOM   3406  HA  GLU B 518      86.970  93.900  87.230  1.00  0.00           H 
ATOM   3407  CB  GLU B 518      86.620  94.440  89.270  1.00  0.00           C 
ATOM   3408  HB1 GLU B 518      86.350  95.410  89.750  1.00  0.00           H 
ATOM   3409  HB2 GLU B 518      86.140  93.640  89.860  1.00  0.00           H 
ATOM   3410  CG  GLU B 518      88.130  94.350  89.580  1.00  0.00           C 
ATOM   3411  HG1 GLU B 518      88.030  94.090  90.650  1.00  0.00           H 
ATOM   3412  HG2 GLU B 518      88.590  93.470  89.080  1.00  0.00           H 
ATOM   3413  CD  GLU B 518      89.060  95.470  89.310  1.00  0.00           C 
ATOM   3414  OE1 GLU B 518      88.820  96.670  89.580  1.00  0.00           O 
ATOM   3415  OE2 GLU B 518      90.220  95.110  88.790  1.00  0.00           O 
ATOM   3416  C   GLU B 518      84.970  93.760  87.580  1.00  0.00           C 
ATOM   3417  O   GLU B 518      84.980  92.560  87.320  1.00  0.00           O 
ATOM   3418  N   GLU B 519      83.860  94.500  87.320  1.00  0.00           N 
ATOM   3419  HN  GLU B 519      83.990  95.480  87.440  1.00  0.00           H 
ATOM   3420  CA  GLU B 519      82.700  94.030  86.640  1.00  0.00           C 
ATOM   3421  HA  GLU B 519      82.340  93.100  87.070  1.00  0.00           H 
ATOM   3422  CB  GLU B 519      81.520  95.020  86.670  1.00  0.00           C 
ATOM   3423  HB1 GLU B 519      81.640  95.890  87.350  1.00  0.00           H 
ATOM   3424  HB2 GLU B 519      81.200  95.490  85.720  1.00  0.00           H 
ATOM   3425  CG  GLU B 519      80.280  94.340  87.390  1.00  0.00           C 
ATOM   3426  HG1 GLU B 519      79.370  94.950  87.180  1.00  0.00           H 
ATOM   3427  HG2 GLU B 519      80.150  93.390  86.830  1.00  0.00           H 
ATOM   3428  CD  GLU B 519      80.360  94.070  88.900  1.00  0.00           C 
ATOM   3429  OE1 GLU B 519      80.590  95.070  89.650  1.00  0.00           O 
ATOM   3430  OE2 GLU B 519      80.170  92.900  89.280  1.00  0.00           O 
ATOM   3431  C   GLU B 519      82.800  93.660  85.160  1.00  0.00           C 
ATOM   3432  O   GLU B 519      82.530  92.580  84.670  1.00  0.00           O 
ATOM   3433  N   LEU B 520      83.480  94.460  84.320  1.00  0.00           N 
ATOM   3434  HN  LEU B 520      83.760  95.380  84.590  1.00  0.00           H 
ATOM   3435  CA  LEU B 520      83.590  94.190  82.890  1.00  0.00           C 
ATOM   3436  HA  LEU B 520      83.420  93.140  82.710  1.00  0.00           H 
ATOM   3437  CB  LEU B 520      82.580  95.070  82.140  1.00  0.00           C 
ATOM   3438  HB1 LEU B 520      81.620  94.990  82.700  1.00  0.00           H 
ATOM   3439  HB2 LEU B 520      82.940  96.120  82.250  1.00  0.00           H 
ATOM   3440  CG  LEU B 520      82.400  94.820  80.640  1.00  0.00           C 
ATOM   3441  HG  LEU B 520      82.610  93.730  80.530  1.00  0.00           H 
ATOM   3442  CD1 LEU B 520      80.840  94.980  80.170  1.00  0.00           C 
ATOM   3443 1HD1 LEU B 520      80.580  96.050  80.330  1.00  0.00           H 
ATOM   3444 2HD1 LEU B 520      80.690  94.670  79.110  1.00  0.00           H 
ATOM   3445 3HD1 LEU B 520      80.210  94.260  80.720  1.00  0.00           H 
ATOM   3446  CD2 LEU B 520      83.420  95.570  79.740  1.00  0.00           C 
ATOM   3447 1HD2 LEU B 520      83.500  96.650  80.000  1.00  0.00           H 
ATOM   3448 2HD2 LEU B 520      84.460  95.180  79.810  1.00  0.00           H 
ATOM   3449 3HD2 LEU B 520      83.070  95.560  78.680  1.00  0.00           H 
ATOM   3450  C   LEU B 520      85.020  94.430  82.510  1.00  0.00           C 
ATOM   3451  O   LEU B 520      85.510  95.560  82.510  1.00  0.00           O 
ATOM   3452  N   GLY B 521      85.820  93.410  82.130  1.00  0.00           N 
ATOM   3453  HN  GLY B 521      85.500  92.480  81.960  1.00  0.00           H 
ATOM   3454  CA  GLY B 521      87.310  93.680  81.980  1.00  0.00           C 
ATOM   3455  HA1 GLY B 521      87.620  94.350  82.760  1.00  0.00           H 
ATOM   3456  HA2 GLY B 521      87.820  92.730  82.020  1.00  0.00           H 
ATOM   3457  C   GLY B 521      87.780  94.230  80.750  1.00  0.00           C 
ATOM   3458  O   GLY B 521      88.830  94.840  80.720  1.00  0.00           O 
ATOM   3459  N   HSD B 522      86.990  94.070  79.680  1.00  0.00           N 
ATOM   3460  HN  HSD B 522      86.090  93.670  79.850  1.00  0.00           H 
ATOM   3461  CA  HSD B 522      87.430  94.310  78.320  1.00  0.00           C 
ATOM   3462  HA  HSD B 522      88.180  93.540  78.190  1.00  0.00           H 
ATOM   3463  CB  HSD B 522      86.280  94.090  77.290  1.00  0.00           C 
ATOM   3464  HB1 HSD B 522      85.490  94.840  77.510  1.00  0.00           H 
ATOM   3465  HB2 HSD B 522      86.630  94.120  76.240  1.00  0.00           H 
ATOM   3466  ND1 HSD B 522      85.660  91.660  76.820  1.00  0.00           N 
ATOM   3467  HD1 HSD B 522      86.370  91.420  76.160  1.00  0.00           H 
ATOM   3468  CG  HSD B 522      85.540  92.820  77.550  1.00  0.00           C 
ATOM   3469  CE1 HSD B 522      84.850  90.730  77.360  1.00  0.00           C 
ATOM   3470  HE1 HSD B 522      84.870  89.730  76.930  1.00  0.00           H 
ATOM   3471  NE2 HSD B 522      84.210  91.230  78.370  1.00  0.00           N 
ATOM   3472  CD2 HSD B 522      84.660  92.520  78.500  1.00  0.00           C 
ATOM   3473  HD2 HSD B 522      84.330  93.040  79.390  1.00  0.00           H 
ATOM   3474  C   HSD B 522      88.110  95.680  77.980  1.00  0.00           C 
ATOM   3475  O   HSD B 522      88.970  95.630  77.120  1.00  0.00           O 
ATOM   3476  N   PHE B 523      87.690  96.750  78.580  1.00  0.00           N 
ATOM   3477  HN  PHE B 523      87.010  96.660  79.310  1.00  0.00           H 
ATOM   3478  CA  PHE B 523      88.210  98.020  78.140  1.00  0.00           C 
ATOM   3479  HA  PHE B 523      89.170  97.900  77.650  1.00  0.00           H 
ATOM   3480  CB  PHE B 523      87.270  98.820  77.200  1.00  0.00           C 
ATOM   3481  HB1 PHE B 523      86.540  99.360  77.830  1.00  0.00           H 
ATOM   3482  HB2 PHE B 523      87.820  99.570  76.600  1.00  0.00           H 
ATOM   3483  CG  PHE B 523      86.560  98.000  76.190  1.00  0.00           C 
ATOM   3484  CD1 PHE B 523      86.970  97.690  74.860  1.00  0.00           C 
ATOM   3485  HD1 PHE B 523      87.900  98.110  74.510  1.00  0.00           H 
ATOM   3486  CE1 PHE B 523      86.270  96.720  74.140  1.00  0.00           C 
ATOM   3487  HE1 PHE B 523      86.650  96.500  73.150  1.00  0.00           H 
ATOM   3488  CZ  PHE B 523      85.010  96.260  74.620  1.00  0.00           C 
ATOM   3489  HZ  PHE B 523      84.370  95.630  74.030  1.00  0.00           H 
ATOM   3490  CD2 PHE B 523      85.300  97.460  76.640  1.00  0.00           C 
ATOM   3491  HD2 PHE B 523      84.860  97.670  77.610  1.00  0.00           H 
ATOM   3492  CE2 PHE B 523      84.470  96.720  75.820  1.00  0.00           C 
ATOM   3493  HE2 PHE B 523      83.470  96.400  76.050  1.00  0.00           H 
ATOM   3494  C   PHE B 523      88.770  98.840  79.260  1.00  0.00           C 
ATOM   3495  O   PHE B 523      88.520 100.050  79.410  1.00  0.00           O 
ATOM   3496  N   TYR B 524      89.440  98.150  80.150  1.00  0.00           N 
ATOM   3497  HN  TYR B 524      89.640  97.190  79.960  1.00  0.00           H 
ATOM   3498  CA  TYR B 524      89.930  98.710  81.460  1.00  0.00           C 
ATOM   3499  HA  TYR B 524      89.140  99.290  81.910  1.00  0.00           H 
ATOM   3500  CB  TYR B 524      90.250  97.480  82.480  1.00  0.00           C 
ATOM   3501  HB1 TYR B 524      90.290  97.990  83.460  1.00  0.00           H 
ATOM   3502  HB2 TYR B 524      89.490  96.680  82.530  1.00  0.00           H 
ATOM   3503  CG  TYR B 524      91.590  96.800  82.310  1.00  0.00           C 
ATOM   3504  CD1 TYR B 524      91.630  95.410  82.070  1.00  0.00           C 
ATOM   3505  HD1 TYR B 524      90.690  94.940  81.840  1.00  0.00           H 
ATOM   3506  CE1 TYR B 524      92.820  94.740  81.880  1.00  0.00           C 
ATOM   3507  HE1 TYR B 524      92.800  93.710  81.560  1.00  0.00           H 
ATOM   3508  CZ  TYR B 524      94.010  95.430  81.950  1.00  0.00           C 
ATOM   3509  OH  TYR B 524      95.270  94.810  81.660  1.00  0.00           O 
ATOM   3510  HH  TYR B 524      95.960  95.480  81.680  1.00  0.00           H 
ATOM   3511  CD2 TYR B 524      92.830  97.390  82.560  1.00  0.00           C 
ATOM   3512  HD2 TYR B 524      92.850  98.420  82.880  1.00  0.00           H 
ATOM   3513  CE2 TYR B 524      94.020  96.750  82.330  1.00  0.00           C 
ATOM   3514  HE2 TYR B 524      94.890  97.360  82.520  1.00  0.00           H 
ATOM   3515  C   TYR B 524      90.980  99.720  81.280  1.00  0.00           C 
ATOM   3516  O   TYR B 524      91.140 100.690  82.040  1.00  0.00           O 
ATOM   3517  N   ASP B 525      91.920  99.480  80.360  1.00  0.00           N 
ATOM   3518  HN  ASP B 525      91.850  98.600  79.890  1.00  0.00           H 
ATOM   3519  CA  ASP B 525      92.910 100.450  79.830  1.00  0.00           C 
ATOM   3520  HA  ASP B 525      92.600 101.470  79.990  1.00  0.00           H 
ATOM   3521  CB  ASP B 525      94.310 100.230  80.510  1.00  0.00           C 
ATOM   3522  HB1 ASP B 525      94.800 101.230  80.470  1.00  0.00           H 
ATOM   3523  HB2 ASP B 525      94.090 100.120  81.590  1.00  0.00           H 
ATOM   3524  CG  ASP B 525      95.330  99.210  80.050  1.00  0.00           C 
ATOM   3525  OD1 ASP B 525      95.150  98.480  79.070  1.00  0.00           O 
ATOM   3526  OD2 ASP B 525      96.370  99.180  80.740  1.00  0.00           O 
ATOM   3527  C   ASP B 525      92.970 100.360  78.310  1.00  0.00           C 
ATOM   3528  O   ASP B 525      92.620  99.340  77.680  1.00  0.00           O 
ATOM   3529  N   TYR B 526      93.510 101.400  77.650  1.00  0.00           N 
ATOM   3530  HN  TYR B 526      93.680 102.180  78.240  1.00  0.00           H 
ATOM   3531  CA  TYR B 526      93.450 101.550  76.260  1.00  0.00           C 
ATOM   3532  HA  TYR B 526      92.410 101.450  75.970  1.00  0.00           H 
ATOM   3533  CB  TYR B 526      93.740 102.990  75.800  1.00  0.00           C 
ATOM   3534  HB1 TYR B 526      92.980 103.670  76.240  1.00  0.00           H 
ATOM   3535  HB2 TYR B 526      94.700 103.320  76.240  1.00  0.00           H 
ATOM   3536  CG  TYR B 526      93.630 103.260  74.340  1.00  0.00           C 
ATOM   3537  CD1 TYR B 526      92.360 103.270  73.680  1.00  0.00           C 
ATOM   3538  HD1 TYR B 526      91.470 102.870  74.140  1.00  0.00           H 
ATOM   3539  CE1 TYR B 526      92.260 103.740  72.400  1.00  0.00           C 
ATOM   3540  HE1 TYR B 526      91.300 103.740  71.900  1.00  0.00           H 
ATOM   3541  CZ  TYR B 526      93.380 104.290  71.720  1.00  0.00           C 
ATOM   3542  OH  TYR B 526      93.260 104.970  70.470  1.00  0.00           O 
ATOM   3543  HH  TYR B 526      92.340 105.260  70.460  1.00  0.00           H 
ATOM   3544  CD2 TYR B 526      94.760 103.740  73.650  1.00  0.00           C 
ATOM   3545  HD2 TYR B 526      95.720 103.790  74.140  1.00  0.00           H 
ATOM   3546  CE2 TYR B 526      94.610 104.150  72.320  1.00  0.00           C 
ATOM   3547  HE2 TYR B 526      95.470 104.640  71.890  1.00  0.00           H 
ATOM   3548  C   TYR B 526      94.230 100.470  75.460  1.00  0.00           C 
ATOM   3549  O   TYR B 526      93.790 100.190  74.330  1.00  0.00           O 
ATOM   3550  N   PRO B 527      95.320  99.830  75.880  1.00  0.00           N 
ATOM   3551  CD  PRO B 527      96.290 100.510  76.720  1.00  0.00           C 
ATOM   3552  HD1 PRO B 527      96.240 100.140  77.770  1.00  0.00           H 
ATOM   3553  HD2 PRO B 527      96.200 101.610  76.800  1.00  0.00           H 
ATOM   3554  CA  PRO B 527      95.970  98.830  75.040  1.00  0.00           C 
ATOM   3555  HA  PRO B 527      96.030  99.140  74.010  1.00  0.00           H 
ATOM   3556  CB  PRO B 527      97.420  98.730  75.690  1.00  0.00           C 
ATOM   3557  HB1 PRO B 527      97.500  97.980  76.510  1.00  0.00           H 
ATOM   3558  HB2 PRO B 527      98.150  98.570  74.860  1.00  0.00           H 
ATOM   3559  CG  PRO B 527      97.720 100.150  76.270  1.00  0.00           C 
ATOM   3560  HG1 PRO B 527      98.390 100.210  77.150  1.00  0.00           H 
ATOM   3561  HG2 PRO B 527      98.050 100.900  75.510  1.00  0.00           H 
ATOM   3562  C   PRO B 527      95.130  97.540  75.080  1.00  0.00           C 
ATOM   3563  O   PRO B 527      95.060  96.980  73.990  1.00  0.00           O 
ATOM   3564  N   MET B 528      94.580  97.150  76.210  1.00  0.00           N 
ATOM   3565  HN  MET B 528      94.670  97.670  77.050  1.00  0.00           H 
ATOM   3566  CA  MET B 528      93.700  96.060  76.340  1.00  0.00           C 
ATOM   3567  HA  MET B 528      94.240  95.220  75.920  1.00  0.00           H 
ATOM   3568  CB  MET B 528      93.360  95.880  77.890  1.00  0.00           C 
ATOM   3569  HB1 MET B 528      94.290  95.880  78.490  1.00  0.00           H 
ATOM   3570  HB2 MET B 528      92.630  96.700  78.100  1.00  0.00           H 
ATOM   3571  CG  MET B 528      92.570  94.600  78.250  1.00  0.00           C 
ATOM   3572  HG1 MET B 528      92.560  94.440  79.350  1.00  0.00           H 
ATOM   3573  HG2 MET B 528      91.560  94.690  77.800  1.00  0.00           H 
ATOM   3574  SD  MET B 528      93.300  93.100  77.500  1.00  0.00           S 
ATOM   3575  CE  MET B 528      94.870  93.110  78.230  1.00  0.00           C 
ATOM   3576  HE1 MET B 528      95.420  94.040  77.960  1.00  0.00           H 
ATOM   3577  HE2 MET B 528      94.810  93.030  79.340  1.00  0.00           H 
ATOM   3578  HE3 MET B 528      95.500  92.260  77.880  1.00  0.00           H 
ATOM   3579  C   MET B 528      92.470  96.330  75.550  1.00  0.00           C 
ATOM   3580  O   MET B 528      91.910  95.400  74.950  1.00  0.00           O 
ATOM   3581  N   ALA B 529      91.980  97.580  75.500  1.00  0.00           N 
ATOM   3582  HN  ALA B 529      92.250  98.200  76.240  1.00  0.00           H 
ATOM   3583  CA  ALA B 529      90.880  97.930  74.750  1.00  0.00           C 
ATOM   3584  HA  ALA B 529      90.110  97.180  74.900  1.00  0.00           H 
ATOM   3585  CB  ALA B 529      90.340  99.340  74.960  1.00  0.00           C 
ATOM   3586  HB1 ALA B 529      89.660  99.660  74.140  1.00  0.00           H 
ATOM   3587  HB2 ALA B 529      89.760  99.410  75.910  1.00  0.00           H 
ATOM   3588  HB3 ALA B 529      91.250  99.970  74.930  1.00  0.00           H 
ATOM   3589  C   ALA B 529      91.210  97.840  73.290  1.00  0.00           C 
ATOM   3590  O   ALA B 529      90.400  97.490  72.470  1.00  0.00           O 
ATOM   3591  N   LEU B 530      92.420  98.170  72.900  1.00  0.00           N 
ATOM   3592  HN  LEU B 530      93.030  98.600  73.550  1.00  0.00           H 
ATOM   3593  CA  LEU B 530      92.920  97.970  71.580  1.00  0.00           C 
ATOM   3594  HA  LEU B 530      92.270  98.470  70.880  1.00  0.00           H 
ATOM   3595  CB  LEU B 530      94.320  98.500  71.500  1.00  0.00           C 
ATOM   3596  HB1 LEU B 530      94.630  99.070  72.400  1.00  0.00           H 
ATOM   3597  HB2 LEU B 530      95.070  97.690  71.350  1.00  0.00           H 
ATOM   3598  CG  LEU B 530      94.490  99.530  70.300  1.00  0.00           C 
ATOM   3599  HG  LEU B 530      95.590  99.660  70.220  1.00  0.00           H 
ATOM   3600  CD1 LEU B 530      94.040  99.170  68.840  1.00  0.00           C 
ATOM   3601 1HD1 LEU B 530      93.830  98.090  68.660  1.00  0.00           H 
ATOM   3602 2HD1 LEU B 530      93.050  99.650  68.670  1.00  0.00           H 
ATOM   3603 3HD1 LEU B 530      94.780  99.580  68.110  1.00  0.00           H 
ATOM   3604  CD2 LEU B 530      93.880 100.940  70.540  1.00  0.00           C 
ATOM   3605 1HD2 LEU B 530      92.780 100.970  70.390  1.00  0.00           H 
ATOM   3606 2HD2 LEU B 530      94.130 101.240  71.580  1.00  0.00           H 
ATOM   3607 3HD2 LEU B 530      94.360 101.750  69.950  1.00  0.00           H 
ATOM   3608  C   LEU B 530      92.910  96.490  71.230  1.00  0.00           C 
ATOM   3609  O   LEU B 530      92.240  96.110  70.250  1.00  0.00           O 
ATOM   3610  N   PHE B 531      93.570  95.660  72.090  1.00  0.00           N 
ATOM   3611  HN  PHE B 531      93.990  96.020  72.920  1.00  0.00           H 
ATOM   3612  CA  PHE B 531      93.680  94.290  71.860  1.00  0.00           C 
ATOM   3613  HA  PHE B 531      94.160  94.180  70.900  1.00  0.00           H 
ATOM   3614  CB  PHE B 531      94.690  93.680  72.900  1.00  0.00           C 
ATOM   3615  HB1 PHE B 531      95.650  94.230  72.970  1.00  0.00           H 
ATOM   3616  HB2 PHE B 531      94.140  93.860  73.850  1.00  0.00           H 
ATOM   3617  CG  PHE B 531      94.970  92.210  72.800  1.00  0.00           C 
ATOM   3618  CD1 PHE B 531      95.380  91.620  71.550  1.00  0.00           C 
ATOM   3619  HD1 PHE B 531      95.440  92.170  70.620  1.00  0.00           H 
ATOM   3620  CE1 PHE B 531      95.800  90.300  71.520  1.00  0.00           C 
ATOM   3621  HE1 PHE B 531      95.910  89.780  70.580  1.00  0.00           H 
ATOM   3622  CZ  PHE B 531      95.780  89.540  72.710  1.00  0.00           C 
ATOM   3623  HZ  PHE B 531      95.930  88.490  72.510  1.00  0.00           H 
ATOM   3624  CD2 PHE B 531      94.990  91.410  74.000  1.00  0.00           C 
ATOM   3625  HD2 PHE B 531      94.770  91.840  74.970  1.00  0.00           H 
ATOM   3626  CE2 PHE B 531      95.360  90.070  73.930  1.00  0.00           C 
ATOM   3627  HE2 PHE B 531      95.070  89.450  74.760  1.00  0.00           H 
ATOM   3628  C   PHE B 531      92.320  93.500  71.770  1.00  0.00           C 
ATOM   3629  O   PHE B 531      92.190  92.750  70.870  1.00  0.00           O 
ATOM   3630  N   SER B 532      91.300  93.810  72.570  1.00  0.00           N 
ATOM   3631  HN  SER B 532      91.320  94.540  73.250  1.00  0.00           H 
ATOM   3632  CA  SER B 532      90.080  93.140  72.610  1.00  0.00           C 
ATOM   3633  HA  SER B 532      90.260  92.100  72.370  1.00  0.00           H 
ATOM   3634  CB  SER B 532      89.430  92.960  74.010  1.00  0.00           C 
ATOM   3635  HB1 SER B 532      89.260  93.950  74.480  1.00  0.00           H 
ATOM   3636  HB2 SER B 532      88.420  92.490  73.950  1.00  0.00           H 
ATOM   3637  OG  SER B 532      90.300  92.140  74.830  1.00  0.00           O 
ATOM   3638  HG1 SER B 532      90.690  91.440  74.300  1.00  0.00           H 
ATOM   3639  C   SER B 532      89.180  93.750  71.620  1.00  0.00           C 
ATOM   3640  O   SER B 532      88.260  93.060  71.200  1.00  0.00           O 
ATOM   3641  N   THR B 533      89.460  94.970  71.070  1.00  0.00           N 
ATOM   3642  HN  THR B 533      90.230  95.520  71.390  1.00  0.00           H 
ATOM   3643  CA  THR B 533      88.680  95.460  69.940  1.00  0.00           C 
ATOM   3644  HA  THR B 533      87.620  95.280  69.940  1.00  0.00           H 
ATOM   3645  CB  THR B 533      88.740  97.000  69.740  1.00  0.00           C 
ATOM   3646  HB  THR B 533      89.810  97.270  69.590  1.00  0.00           H 
ATOM   3647  OG1 THR B 533      88.160  97.690  70.860  1.00  0.00           O 
ATOM   3648  HG1 THR B 533      88.650  97.440  71.650  1.00  0.00           H 
ATOM   3649  CG2 THR B 533      87.940  97.550  68.550  1.00  0.00           C 
ATOM   3650 1HG2 THR B 533      88.000  98.640  68.350  1.00  0.00           H 
ATOM   3651 2HG2 THR B 533      88.290  97.160  67.570  1.00  0.00           H 
ATOM   3652 3HG2 THR B 533      86.860  97.350  68.740  1.00  0.00           H 
ATOM   3653  C   THR B 533      89.170  94.740  68.680  1.00  0.00           C 
ATOM   3654  O   THR B 533      88.350  94.220  67.940  1.00  0.00           O 
ATOM   3655  N   PHE B 534      90.530  94.500  68.590  1.00  0.00           N 
ATOM   3656  HN  PHE B 534      91.170  94.980  69.190  1.00  0.00           H 
ATOM   3657  CA  PHE B 534      91.180  93.560  67.630  1.00  0.00           C 
ATOM   3658  HA  PHE B 534      91.060  93.870  66.600  1.00  0.00           H 
ATOM   3659  CB  PHE B 534      92.680  93.730  67.850  1.00  0.00           C 
ATOM   3660  HB1 PHE B 534      92.900  94.730  67.420  1.00  0.00           H 
ATOM   3661  HB2 PHE B 534      93.020  93.850  68.900  1.00  0.00           H 
ATOM   3662  CG  PHE B 534      93.380  92.640  67.110  1.00  0.00           C 
ATOM   3663  CD1 PHE B 534      93.310  92.510  65.690  1.00  0.00           C 
ATOM   3664  HD1 PHE B 534      92.670  93.160  65.120  1.00  0.00           H 
ATOM   3665  CE1 PHE B 534      94.000  91.450  65.030  1.00  0.00           C 
ATOM   3666  HE1 PHE B 534      94.140  91.370  63.960  1.00  0.00           H 
ATOM   3667  CZ  PHE B 534      94.650  90.490  65.870  1.00  0.00           C 
ATOM   3668  HZ  PHE B 534      95.220  89.710  65.380  1.00  0.00           H 
ATOM   3669  CD2 PHE B 534      93.930  91.650  67.910  1.00  0.00           C 
ATOM   3670  HD2 PHE B 534      93.850  91.660  68.990  1.00  0.00           H 
ATOM   3671  CE2 PHE B 534      94.490  90.570  67.280  1.00  0.00           C 
ATOM   3672  HE2 PHE B 534      94.980  89.900  67.980  1.00  0.00           H 
ATOM   3673  C   PHE B 534      90.570  92.170  67.710  1.00  0.00           C 
ATOM   3674  O   PHE B 534      90.190  91.660  66.650  1.00  0.00           O 
ATOM   3675  N   GLU B 535      90.490  91.520  68.940  1.00  0.00           N 
ATOM   3676  HN  GLU B 535      90.990  91.880  69.730  1.00  0.00           H 
ATOM   3677  CA  GLU B 535      89.820  90.240  69.100  1.00  0.00           C 
ATOM   3678  HA  GLU B 535      90.350  89.540  68.460  1.00  0.00           H 
ATOM   3679  CB  GLU B 535      90.080  89.660  70.550  1.00  0.00           C 
ATOM   3680  HB1 GLU B 535      89.470  90.330  71.200  1.00  0.00           H 
ATOM   3681  HB2 GLU B 535      89.610  88.660  70.690  1.00  0.00           H 
ATOM   3682  CG  GLU B 535      91.540  89.520  70.950  1.00  0.00           C 
ATOM   3683  HG1 GLU B 535      92.070  88.700  70.420  1.00  0.00           H 
ATOM   3684  HG2 GLU B 535      92.180  90.430  70.910  1.00  0.00           H 
ATOM   3685  CD  GLU B 535      91.600  89.220  72.470  1.00  0.00           C 
ATOM   3686  OE1 GLU B 535      91.230  90.090  73.260  1.00  0.00           O 
ATOM   3687  OE2 GLU B 535      92.100  88.160  72.830  1.00  0.00           O 
ATOM   3688  C   GLU B 535      88.270  90.180  68.820  1.00  0.00           C 
ATOM   3689  O   GLU B 535      87.860  89.190  68.190  1.00  0.00           O 
ATOM   3690  N   LEU B 536      87.460  91.190  69.140  1.00  0.00           N 
ATOM   3691  HN  LEU B 536      87.760  91.880  69.800  1.00  0.00           H 
ATOM   3692  CA  LEU B 536      86.120  91.300  68.630  1.00  0.00           C 
ATOM   3693  HA  LEU B 536      85.660  90.360  68.890  1.00  0.00           H 
ATOM   3694  CB  LEU B 536      85.220  92.360  69.200  1.00  0.00           C 
ATOM   3695  HB1 LEU B 536      85.490  93.400  68.920  1.00  0.00           H 
ATOM   3696  HB2 LEU B 536      84.140  92.350  68.960  1.00  0.00           H 
ATOM   3697  CG  LEU B 536      85.030  92.180  70.750  1.00  0.00           C 
ATOM   3698  HG  LEU B 536      85.950  91.780  71.230  1.00  0.00           H 
ATOM   3699  CD1 LEU B 536      84.740  93.620  71.300  1.00  0.00           C 
ATOM   3700 1HD1 LEU B 536      85.520  94.350  70.990  1.00  0.00           H 
ATOM   3701 2HD1 LEU B 536      83.820  94.040  70.830  1.00  0.00           H 
ATOM   3702 3HD1 LEU B 536      84.570  93.730  72.390  1.00  0.00           H 
ATOM   3703  CD2 LEU B 536      83.890  91.250  71.120  1.00  0.00           C 
ATOM   3704 1HD2 LEU B 536      83.900  90.920  72.180  1.00  0.00           H 
ATOM   3705 2HD2 LEU B 536      82.910  91.580  70.720  1.00  0.00           H 
ATOM   3706 3HD2 LEU B 536      84.050  90.260  70.650  1.00  0.00           H 
ATOM   3707  C   LEU B 536      85.950  91.410  67.110  1.00  0.00           C 
ATOM   3708  O   LEU B 536      85.040  90.780  66.540  1.00  0.00           O 
ATOM   3709  N   PHE B 537      86.800  92.170  66.380  1.00  0.00           N 
ATOM   3710  HN  PHE B 537      87.460  92.760  66.840  1.00  0.00           H 
ATOM   3711  CA  PHE B 537      86.850  92.330  64.940  1.00  0.00           C 
ATOM   3712  HA  PHE B 537      85.960  92.890  64.700  1.00  0.00           H 
ATOM   3713  CB  PHE B 537      88.150  93.120  64.600  1.00  0.00           C 
ATOM   3714  HB1 PHE B 537      88.340  93.940  65.320  1.00  0.00           H 
ATOM   3715  HB2 PHE B 537      89.060  92.490  64.670  1.00  0.00           H 
ATOM   3716  CG  PHE B 537      88.060  93.720  63.210  1.00  0.00           C 
ATOM   3717  CD1 PHE B 537      87.220  94.830  62.880  1.00  0.00           C 
ATOM   3718  HD1 PHE B 537      86.540  95.180  63.650  1.00  0.00           H 
ATOM   3719  CE1 PHE B 537      87.100  95.400  61.600  1.00  0.00           C 
ATOM   3720  HE1 PHE B 537      86.420  96.230  61.510  1.00  0.00           H 
ATOM   3721  CZ  PHE B 537      87.830  94.760  60.540  1.00  0.00           C 
ATOM   3722  HZ  PHE B 537      87.690  95.110  59.530  1.00  0.00           H 
ATOM   3723  CD2 PHE B 537      88.770  93.190  62.170  1.00  0.00           C 
ATOM   3724  HD2 PHE B 537      89.530  92.450  62.390  1.00  0.00           H 
ATOM   3725  CE2 PHE B 537      88.660  93.640  60.830  1.00  0.00           C 
ATOM   3726  HE2 PHE B 537      89.270  93.220  60.040  1.00  0.00           H 
ATOM   3727  C   PHE B 537      86.810  91.000  64.170  1.00  0.00           C 
ATOM   3728  O   PHE B 537      86.120  90.800  63.170  1.00  0.00           O 
ATOM   3729  N   LEU B 538      87.680  90.050  64.660  1.00  0.00           N 
ATOM   3730  HN  LEU B 538      88.260  90.330  65.420  1.00  0.00           H 
ATOM   3731  CA  LEU B 538      87.930  88.780  64.020  1.00  0.00           C 
ATOM   3732  HA  LEU B 538      87.740  88.830  62.960  1.00  0.00           H 
ATOM   3733  CB  LEU B 538      89.400  88.360  64.250  1.00  0.00           C 
ATOM   3734  HB1 LEU B 538      89.620  88.420  65.340  1.00  0.00           H 
ATOM   3735  HB2 LEU B 538      89.540  87.370  63.760  1.00  0.00           H 
ATOM   3736  CG  LEU B 538      90.520  89.180  63.650  1.00  0.00           C 
ATOM   3737  HG  LEU B 538      90.420  90.210  64.040  1.00  0.00           H 
ATOM   3738  CD1 LEU B 538      91.870  88.760  64.170  1.00  0.00           C 
ATOM   3739 1HD1 LEU B 538      91.980  88.870  65.270  1.00  0.00           H 
ATOM   3740 2HD1 LEU B 538      91.970  87.670  63.990  1.00  0.00           H 
ATOM   3741 3HD1 LEU B 538      92.700  89.290  63.650  1.00  0.00           H 
ATOM   3742  CD2 LEU B 538      90.520  89.220  62.150  1.00  0.00           C 
ATOM   3743 1HD2 LEU B 538      90.680  88.220  61.700  1.00  0.00           H 
ATOM   3744 2HD2 LEU B 538      89.570  89.600  61.710  1.00  0.00           H 
ATOM   3745 3HD2 LEU B 538      91.350  89.870  61.810  1.00  0.00           H 
ATOM   3746  C   LEU B 538      87.020  87.760  64.590  1.00  0.00           C 
ATOM   3747  O   LEU B 538      87.090  86.560  64.270  1.00  0.00           O 
ATOM   3748  N   THR B 539      86.130  88.140  65.490  1.00  0.00           N 
ATOM   3749  HN  THR B 539      86.260  89.090  65.780  1.00  0.00           H 
ATOM   3750  CA  THR B 539      85.040  87.400  66.140  1.00  0.00           C 
ATOM   3751  HA  THR B 539      84.590  88.160  66.770  1.00  0.00           H 
ATOM   3752  CB  THR B 539      83.890  86.900  65.280  1.00  0.00           C 
ATOM   3753  HB  THR B 539      83.260  86.120  65.770  1.00  0.00           H 
ATOM   3754  OG1 THR B 539      84.320  86.320  64.100  1.00  0.00           O 
ATOM   3755  HG1 THR B 539      85.170  85.890  64.240  1.00  0.00           H 
ATOM   3756  CG2 THR B 539      83.010  88.120  64.840  1.00  0.00           C 
ATOM   3757 1HG2 THR B 539      82.220  87.840  64.110  1.00  0.00           H 
ATOM   3758 2HG2 THR B 539      82.630  88.720  65.700  1.00  0.00           H 
ATOM   3759 3HG2 THR B 539      83.640  88.850  64.280  1.00  0.00           H 
ATOM   3760  C   THR B 539      85.640  86.290  67.000  1.00  0.00           C 
ATOM   3761  O   THR B 539      85.130  85.180  66.970  1.00  0.00           O 
ATOM   3762  N   ILE B 540      86.830  86.520  67.700  1.00  0.00           N 
ATOM   3763  HN  ILE B 540      87.240  87.400  67.460  1.00  0.00           H 
ATOM   3764  CA  ILE B 540      87.520  85.430  68.410  1.00  0.00           C 
ATOM   3765  HA  ILE B 540      87.070  84.500  68.090  1.00  0.00           H 
ATOM   3766  CB  ILE B 540      89.020  85.190  68.110  1.00  0.00           C 
ATOM   3767  HB  ILE B 540      89.420  84.280  68.610  1.00  0.00           H 
ATOM   3768  CG2 ILE B 540      89.140  84.840  66.600  1.00  0.00           C 
ATOM   3769 1HG2 ILE B 540      89.130  85.740  65.950  1.00  0.00           H 
ATOM   3770 2HG2 ILE B 540      90.080  84.310  66.350  1.00  0.00           H 
ATOM   3771 3HG2 ILE B 540      88.320  84.290  66.090  1.00  0.00           H 
ATOM   3772  CG1 ILE B 540      89.960  86.260  68.470  1.00  0.00           C 
ATOM   3773 1HG1 ILE B 540      89.490  87.200  68.120  1.00  0.00           H 
ATOM   3774 2HG1 ILE B 540      90.140  86.340  69.560  1.00  0.00           H 
ATOM   3775  CD  ILE B 540      91.340  86.270  67.790  1.00  0.00           C 
ATOM   3776  HD1 ILE B 540      91.940  87.090  68.250  1.00  0.00           H 
ATOM   3777  HD2 ILE B 540      91.850  85.300  67.980  1.00  0.00           H 
ATOM   3778  HD3 ILE B 540      91.340  86.430  66.690  1.00  0.00           H 
ATOM   3779  C   ILE B 540      87.260  85.500  69.910  1.00  0.00           C 
ATOM   3780  O   ILE B 540      87.870  84.750  70.650  1.00  0.00           O 
ATOM   3781  N   ILE B 541      86.410  86.440  70.370  1.00  0.00           N 
ATOM   3782  HN  ILE B 541      86.110  87.200  69.800  1.00  0.00           H 
ATOM   3783  CA  ILE B 541      85.930  86.360  71.720  1.00  0.00           C 
ATOM   3784  HA  ILE B 541      85.830  85.380  72.170  1.00  0.00           H 
ATOM   3785  CB  ILE B 541      86.740  87.210  72.720  1.00  0.00           C 
ATOM   3786  HB  ILE B 541      86.120  87.210  73.640  1.00  0.00           H 
ATOM   3787  CG2 ILE B 541      88.040  86.510  73.050  1.00  0.00           C 
ATOM   3788 1HG2 ILE B 541      88.430  86.910  74.010  1.00  0.00           H 
ATOM   3789 2HG2 ILE B 541      87.930  85.430  73.290  1.00  0.00           H 
ATOM   3790 3HG2 ILE B 541      88.840  86.630  72.290  1.00  0.00           H 
ATOM   3791  CG1 ILE B 541      86.880  88.710  72.250  1.00  0.00           C 
ATOM   3792 1HG1 ILE B 541      87.500  88.660  71.330  1.00  0.00           H 
ATOM   3793 2HG1 ILE B 541      85.910  89.090  71.880  1.00  0.00           H 
ATOM   3794  CD  ILE B 541      87.410  89.590  73.380  1.00  0.00           C 
ATOM   3795  HD1 ILE B 541      86.610  89.860  74.100  1.00  0.00           H 
ATOM   3796  HD2 ILE B 541      88.260  89.200  73.970  1.00  0.00           H 
ATOM   3797  HD3 ILE B 541      87.860  90.510  72.960  1.00  0.00           H 
ATOM   3798  C   ILE B 541      84.480  86.870  71.650  1.00  0.00           C 
ATOM   3799  O   ILE B 541      84.160  87.770  70.920  1.00  0.00           O 
ATOM   3800  N   ASP B 542      83.520  86.330  72.430  1.00  0.00           N 
ATOM   3801  HN  ASP B 542      83.630  85.510  72.980  1.00  0.00           H 
ATOM   3802  CA  ASP B 542      82.090  86.740  72.550  1.00  0.00           C 
ATOM   3803  HA  ASP B 542      81.670  86.540  71.570  1.00  0.00           H 
ATOM   3804  CB  ASP B 542      81.470  85.930  73.710  1.00  0.00           C 
ATOM   3805  HB1 ASP B 542      82.080  86.140  74.610  1.00  0.00           H 
ATOM   3806  HB2 ASP B 542      80.400  86.220  73.830  1.00  0.00           H 
ATOM   3807  CG  ASP B 542      81.490  84.460  73.400  1.00  0.00           C 
ATOM   3808  OD1 ASP B 542      82.080  84.000  72.360  1.00  0.00           O 
ATOM   3809  OD2 ASP B 542      81.070  83.670  74.260  1.00  0.00           O 
ATOM   3810  C   ASP B 542      81.940  88.200  72.930  1.00  0.00           C 
ATOM   3811  O   ASP B 542      82.790  88.720  73.680  1.00  0.00           O 
ATOM   3812  N   GLY B 543      80.780  88.750  72.490  1.00  0.00           N 
ATOM   3813  HN  GLY B 543      80.320  88.180  71.820  1.00  0.00           H 
ATOM   3814  CA  GLY B 543      80.420  90.110  72.730  1.00  0.00           C 
ATOM   3815  HA1 GLY B 543      81.130  90.680  72.140  1.00  0.00           H 
ATOM   3816  HA2 GLY B 543      79.430  90.360  72.370  1.00  0.00           H 
ATOM   3817  C   GLY B 543      80.360  90.440  74.260  1.00  0.00           C 
ATOM   3818  O   GLY B 543      79.680  89.670  75.000  1.00  0.00           O 
ATOM   3819  N   PRO B 544      80.920  91.530  74.720  1.00  0.00           N 
ATOM   3820  CD  PRO B 544      81.910  92.260  73.960  1.00  0.00           C 
ATOM   3821  HD1 PRO B 544      81.330  92.820  73.200  1.00  0.00           H 
ATOM   3822  HD2 PRO B 544      82.640  91.570  73.490  1.00  0.00           H 
ATOM   3823  CA  PRO B 544      81.020  91.870  76.180  1.00  0.00           C 
ATOM   3824  HA  PRO B 544      81.610  91.120  76.690  1.00  0.00           H 
ATOM   3825  CB  PRO B 544      81.700  93.250  76.150  1.00  0.00           C 
ATOM   3826  HB1 PRO B 544      81.080  94.130  75.860  1.00  0.00           H 
ATOM   3827  HB2 PRO B 544      82.230  93.440  77.110  1.00  0.00           H 
ATOM   3828  CG  PRO B 544      82.780  93.010  75.050  1.00  0.00           C 
ATOM   3829  HG1 PRO B 544      83.230  93.980  74.760  1.00  0.00           H 
ATOM   3830  HG2 PRO B 544      83.510  92.300  75.510  1.00  0.00           H 
ATOM   3831  C   PRO B 544      79.630  91.990  76.910  1.00  0.00           C 
ATOM   3832  O   PRO B 544      78.960  93.020  76.880  1.00  0.00           O 
ATOM   3833  N   ALA B 545      79.250  90.940  77.590  1.00  0.00           N 
ATOM   3834  HN  ALA B 545      79.820  90.120  77.530  1.00  0.00           H 
ATOM   3835  CA  ALA B 545      78.000  90.890  78.270  1.00  0.00           C 
ATOM   3836  HA  ALA B 545      77.580  91.880  78.300  1.00  0.00           H 
ATOM   3837  CB  ALA B 545      77.060  89.890  77.590  1.00  0.00           C 
ATOM   3838  HB1 ALA B 545      76.790  90.390  76.630  1.00  0.00           H 
ATOM   3839  HB2 ALA B 545      77.570  88.910  77.430  1.00  0.00           H 
ATOM   3840  HB3 ALA B 545      76.120  89.670  78.130  1.00  0.00           H 
ATOM   3841  C   ALA B 545      78.110  90.550  79.740  1.00  0.00           C 
ATOM   3842  O   ALA B 545      79.070  89.870  80.150  1.00  0.00           O 
ATOM   3843  N   ASN B 546      77.220  91.070  80.610  1.00  0.00           N 
ATOM   3844  HN  ASN B 546      76.450  91.630  80.310  1.00  0.00           H 
ATOM   3845  CA  ASN B 546      77.170  90.690  82.050  1.00  0.00           C 
ATOM   3846  HA  ASN B 546      77.720  89.770  82.130  1.00  0.00           H 
ATOM   3847  CB  ASN B 546      77.910  91.810  82.860  1.00  0.00           C 
ATOM   3848  HB1 ASN B 546      78.930  91.710  82.440  1.00  0.00           H 
ATOM   3849  HB2 ASN B 546      77.510  92.830  82.670  1.00  0.00           H 
ATOM   3850  CG  ASN B 546      77.970  91.360  84.310  1.00  0.00           C 
ATOM   3851  OD1 ASN B 546      77.830  90.180  84.580  1.00  0.00           O 
ATOM   3852  ND2 ASN B 546      78.010  92.250  85.310  1.00  0.00           N 
ATOM   3853 1HD2 ASN B 546      78.050  93.240  85.150  1.00  0.00           H 
ATOM   3854 2HD2 ASN B 546      78.120  91.910  86.240  1.00  0.00           H 
ATOM   3855  C   ASN B 546      75.680  90.440  82.490  1.00  0.00           C 
ATOM   3856  O   ASN B 546      75.400  89.470  83.150  1.00  0.00           O 
ATOM   3857  N   TYR B 547      74.670  91.250  82.000  1.00  0.00           N 
ATOM   3858  HN  TYR B 547      74.810  92.010  81.370  1.00  0.00           H 
ATOM   3859  CA  TYR B 547      73.300  91.000  82.280  1.00  0.00           C 
ATOM   3860  HA  TYR B 547      72.760  91.730  81.700  1.00  0.00           H 
ATOM   3861  CB  TYR B 547      72.550  89.650  81.720  1.00  0.00           C 
ATOM   3862  HB1 TYR B 547      72.780  88.720  82.290  1.00  0.00           H 
ATOM   3863  HB2 TYR B 547      71.460  89.830  81.840  1.00  0.00           H 
ATOM   3864  CG  TYR B 547      72.860  89.270  80.240  1.00  0.00           C 
ATOM   3865  CD1 TYR B 547      72.190  90.030  79.160  1.00  0.00           C 
ATOM   3866  HD1 TYR B 547      71.420  90.760  79.360  1.00  0.00           H 
ATOM   3867  CE1 TYR B 547      72.400  89.590  77.850  1.00  0.00           C 
ATOM   3868  HE1 TYR B 547      71.890  90.160  77.090  1.00  0.00           H 
ATOM   3869  CZ  TYR B 547      73.290  88.570  77.600  1.00  0.00           C 
ATOM   3870  OH  TYR B 547      73.630  88.320  76.280  1.00  0.00           O 
ATOM   3871  HH  TYR B 547      73.090  88.830  75.680  1.00  0.00           H 
ATOM   3872  CD2 TYR B 547      73.800  88.260  79.970  1.00  0.00           C 
ATOM   3873  HD2 TYR B 547      74.250  87.730  80.790  1.00  0.00           H 
ATOM   3874  CE2 TYR B 547      74.010  87.930  78.620  1.00  0.00           C 
ATOM   3875  HE2 TYR B 547      74.780  87.210  78.360  1.00  0.00           H 
ATOM   3876  C   TYR B 547      72.840  91.290  83.700  1.00  0.00           C 
ATOM   3877  O   TYR B 547      71.820  91.880  83.930  1.00  0.00           O 
ATOM   3878  N   ASN B 548      73.640  90.970  84.710  1.00  0.00           N 
ATOM   3879  HN  ASN B 548      74.420  90.430  84.390  1.00  0.00           H 
ATOM   3880  CA  ASN B 548      73.330  91.200  86.110  1.00  0.00           C 
ATOM   3881  HA  ASN B 548      72.310  91.030  86.430  1.00  0.00           H 
ATOM   3882  CB  ASN B 548      74.020  90.220  87.030  1.00  0.00           C 
ATOM   3883  HB1 ASN B 548      75.120  90.390  87.030  1.00  0.00           H 
ATOM   3884  HB2 ASN B 548      73.590  90.240  88.060  1.00  0.00           H 
ATOM   3885  CG  ASN B 548      73.830  88.700  86.620  1.00  0.00           C 
ATOM   3886  OD1 ASN B 548      72.780  88.540  86.040  1.00  0.00           O 
ATOM   3887  ND2 ASN B 548      74.770  87.810  86.880  1.00  0.00           N 
ATOM   3888 1HD2 ASN B 548      75.600  88.010  87.400  1.00  0.00           H 
ATOM   3889 2HD2 ASN B 548      74.900  87.020  86.280  1.00  0.00           H 
ATOM   3890  C   ASN B 548      73.780  92.630  86.490  1.00  0.00           C 
ATOM   3891  O   ASN B 548      73.940  92.920  87.650  1.00  0.00           O 
ATOM   3892  N   VAL B 549      74.000  93.550  85.540  1.00  0.00           N 
ATOM   3893  HN  VAL B 549      73.890  93.290  84.580  1.00  0.00           H 
ATOM   3894  CA  VAL B 549      74.360  94.990  85.740  1.00  0.00           C 
ATOM   3895  HA  VAL B 549      73.880  95.260  86.670  1.00  0.00           H 
ATOM   3896  CB  VAL B 549      75.890  95.140  85.910  1.00  0.00           C 
ATOM   3897  HB  VAL B 549      76.190  94.270  86.540  1.00  0.00           H 
ATOM   3898  CG1 VAL B 549      76.610  95.240  84.590  1.00  0.00           C 
ATOM   3899 1HG1 VAL B 549      77.700  95.300  84.810  1.00  0.00           H 
ATOM   3900 2HG1 VAL B 549      76.450  94.290  84.040  1.00  0.00           H 
ATOM   3901 3HG1 VAL B 549      76.260  96.090  83.970  1.00  0.00           H 
ATOM   3902  CG2 VAL B 549      76.210  96.340  86.760  1.00  0.00           C 
ATOM   3903 1HG2 VAL B 549      77.310  96.450  86.870  1.00  0.00           H 
ATOM   3904 2HG2 VAL B 549      75.660  97.220  86.360  1.00  0.00           H 
ATOM   3905 3HG2 VAL B 549      75.830  96.190  87.790  1.00  0.00           H 
ATOM   3906  C   VAL B 549      73.740  95.730  84.650  1.00  0.00           C 
ATOM   3907  O   VAL B 549      73.580  95.120  83.570  1.00  0.00           O 
ATOM   3908  N   ASP B 550      73.420  97.010  84.740  1.00  0.00           N 
ATOM   3909  HN  ASP B 550      73.420  97.390  85.660  1.00  0.00           H 
ATOM   3910  CA  ASP B 550      72.930  97.860  83.640  1.00  0.00           C 
ATOM   3911  HA  ASP B 550      72.310  97.210  83.040  1.00  0.00           H 
ATOM   3912  CB  ASP B 550      71.980  98.900  84.130  1.00  0.00           C 
ATOM   3913  HB1 ASP B 550      72.530  99.610  84.780  1.00  0.00           H 
ATOM   3914  HB2 ASP B 550      71.650  99.530  83.270  1.00  0.00           H 
ATOM   3915  CG  ASP B 550      70.690  98.480  84.920  1.00  0.00           C 
ATOM   3916  OD1 ASP B 550      70.140  97.400  84.720  1.00  0.00           O 
ATOM   3917  OD2 ASP B 550      70.210  99.290  85.710  1.00  0.00           O 
ATOM   3918  C   ASP B 550      74.120  98.410  82.820  1.00  0.00           C 
ATOM   3919  O   ASP B 550      75.000  99.250  83.220  1.00  0.00           O 
ATOM   3920  N   LEU B 551      74.310  97.930  81.520  1.00  0.00           N 
ATOM   3921  HN  LEU B 551      73.720  97.250  81.090  1.00  0.00           H 
ATOM   3922  CA  LEU B 551      75.380  98.490  80.700  1.00  0.00           C 
ATOM   3923  HA  LEU B 551      76.190  98.760  81.360  1.00  0.00           H 
ATOM   3924  CB  LEU B 551      75.950  97.490  79.520  1.00  0.00           C 
ATOM   3925  HB1 LEU B 551      75.150  97.360  78.770  1.00  0.00           H 
ATOM   3926  HB2 LEU B 551      76.800  97.980  79.010  1.00  0.00           H 
ATOM   3927  CG  LEU B 551      76.320  96.150  80.070  1.00  0.00           C 
ATOM   3928  HG  LEU B 551      75.470  95.700  80.630  1.00  0.00           H 
ATOM   3929  CD1 LEU B 551      76.680  95.310  78.840  1.00  0.00           C 
ATOM   3930 1HD1 LEU B 551      75.770  95.330  78.200  1.00  0.00           H 
ATOM   3931 2HD1 LEU B 551      77.330  95.920  78.170  1.00  0.00           H 
ATOM   3932 3HD1 LEU B 551      77.240  94.360  79.010  1.00  0.00           H 
ATOM   3933  CD2 LEU B 551      77.520  96.150  81.040  1.00  0.00           C 
ATOM   3934 1HD2 LEU B 551      77.830  95.100  81.210  1.00  0.00           H 
ATOM   3935 2HD2 LEU B 551      78.410  96.620  80.580  1.00  0.00           H 
ATOM   3936 3HD2 LEU B 551      77.220  96.610  82.000  1.00  0.00           H 
ATOM   3937  C   LEU B 551      74.940  99.870  80.080  1.00  0.00           C 
ATOM   3938  O   LEU B 551      73.820 100.010  79.530  1.00  0.00           O 
ATOM   3939  N   PRO B 552      75.870 100.870  79.930  1.00  0.00           N 
ATOM   3940  CD  PRO B 552      77.300 100.830  80.270  1.00  0.00           C 
ATOM   3941  HD1 PRO B 552      77.800  99.840  80.290  1.00  0.00           H 
ATOM   3942  HD2 PRO B 552      77.450 101.250  81.290  1.00  0.00           H 
ATOM   3943  CA  PRO B 552      75.520 102.010  79.090  1.00  0.00           C 
ATOM   3944  HA  PRO B 552      74.870 102.540  79.770  1.00  0.00           H 
ATOM   3945  CB  PRO B 552      76.840 102.790  78.890  1.00  0.00           C 
ATOM   3946  HB1 PRO B 552      76.950 103.070  77.820  1.00  0.00           H 
ATOM   3947  HB2 PRO B 552      76.880 103.610  79.640  1.00  0.00           H 
ATOM   3948  CG  PRO B 552      78.030 101.830  79.260  1.00  0.00           C 
ATOM   3949  HG1 PRO B 552      78.440 101.280  78.390  1.00  0.00           H 
ATOM   3950  HG2 PRO B 552      78.830 102.370  79.810  1.00  0.00           H 
ATOM   3951  C   PRO B 552      74.860 101.780  77.800  1.00  0.00           C 
ATOM   3952  O   PRO B 552      75.380 101.040  77.000  1.00  0.00           O 
ATOM   3953  N   PHE B 553      73.780 102.540  77.440  1.00  0.00           N 
ATOM   3954  HN  PHE B 553      73.570 103.270  78.080  1.00  0.00           H 
ATOM   3955  CA  PHE B 553      73.060 102.370  76.160  1.00  0.00           C 
ATOM   3956  HA  PHE B 553      72.840 101.310  76.090  1.00  0.00           H 
ATOM   3957  CB  PHE B 553      71.670 103.120  76.270  1.00  0.00           C 
ATOM   3958  HB1 PHE B 553      70.970 102.530  76.900  1.00  0.00           H 
ATOM   3959  HB2 PHE B 553      71.770 104.050  76.860  1.00  0.00           H 
ATOM   3960  CG  PHE B 553      70.930 103.400  74.990  1.00  0.00           C 
ATOM   3961  CD1 PHE B 553      69.850 102.560  74.700  1.00  0.00           C 
ATOM   3962  HD1 PHE B 553      69.790 101.650  75.290  1.00  0.00           H 
ATOM   3963  CE1 PHE B 553      69.010 102.850  73.640  1.00  0.00           C 
ATOM   3964  HE1 PHE B 553      68.360 102.070  73.260  1.00  0.00           H 
ATOM   3965  CZ  PHE B 553      69.060 104.130  73.140  1.00  0.00           C 
ATOM   3966  HZ  PHE B 553      68.380 104.440  72.360  1.00  0.00           H 
ATOM   3967  CD2 PHE B 553      71.150 104.600  74.330  1.00  0.00           C 
ATOM   3968  HD2 PHE B 553      71.920 105.310  74.600  1.00  0.00           H 
ATOM   3969  CE2 PHE B 553      70.200 104.990  73.410  1.00  0.00           C 
ATOM   3970  HE2 PHE B 553      70.130 105.940  72.910  1.00  0.00           H 
ATOM   3971  C   PHE B 553      73.880 102.560  74.890  1.00  0.00           C 
ATOM   3972  O   PHE B 553      73.610 101.900  73.860  1.00  0.00           O 
ATOM   3973  N   MET B 554      74.940 103.390  74.890  1.00  0.00           N 
ATOM   3974  HN  MET B 554      75.090 103.960  75.700  1.00  0.00           H 
ATOM   3975  CA  MET B 554      75.790 103.500  73.770  1.00  0.00           C 
ATOM   3976  HA  MET B 554      75.180 103.510  72.880  1.00  0.00           H 
ATOM   3977  CB  MET B 554      76.560 104.840  73.960  1.00  0.00           C 
ATOM   3978  HB1 MET B 554      77.030 104.840  74.970  1.00  0.00           H 
ATOM   3979  HB2 MET B 554      77.330 104.940  73.170  1.00  0.00           H 
ATOM   3980  CG  MET B 554      75.770 106.170  73.860  1.00  0.00           C 
ATOM   3981  HG1 MET B 554      75.140 106.310  74.760  1.00  0.00           H 
ATOM   3982  HG2 MET B 554      76.420 107.070  73.880  1.00  0.00           H 
ATOM   3983  SD  MET B 554      74.830 106.230  72.280  1.00  0.00           S 
ATOM   3984  CE  MET B 554      76.280 106.620  71.280  1.00  0.00           C 
ATOM   3985  HE1 MET B 554      76.560 107.690  71.380  1.00  0.00           H 
ATOM   3986  HE2 MET B 554      77.220 106.070  71.510  1.00  0.00           H 
ATOM   3987  HE3 MET B 554      76.190 106.610  70.170  1.00  0.00           H 
ATOM   3988  C   MET B 554      76.640 102.290  73.510  1.00  0.00           C 
ATOM   3989  O   MET B 554      77.210 102.250  72.410  1.00  0.00           O 
ATOM   3990  N   TYR B 555      76.830 101.320  74.430  1.00  0.00           N 
ATOM   3991  HN  TYR B 555      76.210 101.330  75.210  1.00  0.00           H 
ATOM   3992  CA  TYR B 555      77.600 100.160  74.080  1.00  0.00           C 
ATOM   3993  HA  TYR B 555      78.600 100.420  73.780  1.00  0.00           H 
ATOM   3994  CB  TYR B 555      77.790  99.360  75.370  1.00  0.00           C 
ATOM   3995  HB1 TYR B 555      78.480  99.920  76.050  1.00  0.00           H 
ATOM   3996  HB2 TYR B 555      76.790  99.250  75.830  1.00  0.00           H 
ATOM   3997  CG  TYR B 555      78.280  97.970  75.100  1.00  0.00           C 
ATOM   3998  CD1 TYR B 555      79.430  97.700  74.350  1.00  0.00           C 
ATOM   3999  HD1 TYR B 555      80.100  98.520  74.140  1.00  0.00           H 
ATOM   4000  CE1 TYR B 555      79.790  96.410  74.000  1.00  0.00           C 
ATOM   4001  HE1 TYR B 555      80.720  96.200  73.500  1.00  0.00           H 
ATOM   4002  CZ  TYR B 555      78.890  95.350  74.240  1.00  0.00           C 
ATOM   4003  OH  TYR B 555      79.250  94.050  73.720  1.00  0.00           O 
ATOM   4004  HH  TYR B 555      78.600  93.390  74.000  1.00  0.00           H 
ATOM   4005  CD2 TYR B 555      77.500  96.820  75.480  1.00  0.00           C 
ATOM   4006  HD2 TYR B 555      76.550  96.910  75.990  1.00  0.00           H 
ATOM   4007  CE2 TYR B 555      77.800  95.530  74.970  1.00  0.00           C 
ATOM   4008  HE2 TYR B 555      77.180  94.670  75.180  1.00  0.00           H 
ATOM   4009  C   TYR B 555      76.870  99.320  73.080  1.00  0.00           C 
ATOM   4010  O   TYR B 555      77.540  98.860  72.120  1.00  0.00           O 
ATOM   4011  N   SER B 556      75.550  99.090  73.250  1.00  0.00           N 
ATOM   4012  HN  SER B 556      74.990  99.450  74.000  1.00  0.00           H 
ATOM   4013  CA  SER B 556      74.740  98.310  72.400  1.00  0.00           C 
ATOM   4014  HA  SER B 556      75.150  97.320  72.290  1.00  0.00           H 
ATOM   4015  CB  SER B 556      73.270  98.210  72.960  1.00  0.00           C 
ATOM   4016  HB1 SER B 556      72.810  99.190  73.210  1.00  0.00           H 
ATOM   4017  HB2 SER B 556      72.560  97.690  72.280  1.00  0.00           H 
ATOM   4018  OG  SER B 556      73.340  97.500  74.240  1.00  0.00           O 
ATOM   4019  HG1 SER B 556      73.770  96.670  74.020  1.00  0.00           H 
ATOM   4020  C   SER B 556      74.740  98.930  71.070  1.00  0.00           C 
ATOM   4021  O   SER B 556      74.830  98.240  70.070  1.00  0.00           O 
ATOM   4022  N   ILE B 557      74.640 100.280  70.940  1.00  0.00           N 
ATOM   4023  HN  ILE B 557      74.570 100.820  71.770  1.00  0.00           H 
ATOM   4024  CA  ILE B 557      74.570 100.990  69.610  1.00  0.00           C 
ATOM   4025  HA  ILE B 557      73.780 100.550  69.010  1.00  0.00           H 
ATOM   4026  CB  ILE B 557      74.200 102.490  69.850  1.00  0.00           C 
ATOM   4027  HB  ILE B 557      74.990 103.080  70.360  1.00  0.00           H 
ATOM   4028  CG2 ILE B 557      73.830 103.120  68.430  1.00  0.00           C 
ATOM   4029 1HG2 ILE B 557      73.400 104.130  68.610  1.00  0.00           H 
ATOM   4030 2HG2 ILE B 557      74.810 103.230  67.920  1.00  0.00           H 
ATOM   4031 3HG2 ILE B 557      73.120 102.490  67.860  1.00  0.00           H 
ATOM   4032  CG1 ILE B 557      72.920 102.620  70.740  1.00  0.00           C 
ATOM   4033 1HG1 ILE B 557      72.950 102.060  71.700  1.00  0.00           H 
ATOM   4034 2HG1 ILE B 557      72.790 103.690  71.020  1.00  0.00           H 
ATOM   4035  CD  ILE B 557      71.620 102.390  70.010  1.00  0.00           C 
ATOM   4036  HD1 ILE B 557      71.790 101.430  69.480  1.00  0.00           H 
ATOM   4037  HD2 ILE B 557      70.860 102.180  70.800  1.00  0.00           H 
ATOM   4038  HD3 ILE B 557      71.380 103.180  69.260  1.00  0.00           H 
ATOM   4039  C   ILE B 557      75.790 100.920  68.830  1.00  0.00           C 
ATOM   4040  O   ILE B 557      75.780 100.710  67.590  1.00  0.00           O 
ATOM   4041  N   THR B 558      76.950 101.190  69.510  1.00  0.00           N 
ATOM   4042  HN  THR B 558      76.830 101.470  70.460  1.00  0.00           H 
ATOM   4043  CA  THR B 558      78.340 101.210  68.980  1.00  0.00           C 
ATOM   4044  HA  THR B 558      78.250 101.720  68.030  1.00  0.00           H 
ATOM   4045  CB  THR B 558      79.260 101.970  69.930  1.00  0.00           C 
ATOM   4046  HB  THR B 558      79.420 101.260  70.770  1.00  0.00           H 
ATOM   4047  OG1 THR B 558      78.660 103.190  70.340  1.00  0.00           O 
ATOM   4048  HG1 THR B 558      78.110 103.000  71.100  1.00  0.00           H 
ATOM   4049  CG2 THR B 558      80.610 102.260  69.310  1.00  0.00           C 
ATOM   4050 1HG2 THR B 558      81.340 102.860  69.900  1.00  0.00           H 
ATOM   4051 2HG2 THR B 558      81.130 101.280  69.300  1.00  0.00           H 
ATOM   4052 3HG2 THR B 558      80.450 102.730  68.310  1.00  0.00           H 
ATOM   4053  C   THR B 558      78.860  99.770  68.620  1.00  0.00           C 
ATOM   4054  O   THR B 558      79.570  99.570  67.620  1.00  0.00           O 
ATOM   4055  N   TYR B 559      78.340  98.760  69.400  1.00  0.00           N 
ATOM   4056  HN  TYR B 559      77.910  98.880  70.290  1.00  0.00           H 
ATOM   4057  CA  TYR B 559      78.630  97.330  69.080  1.00  0.00           C 
ATOM   4058  HA  TYR B 559      79.680  97.210  68.870  1.00  0.00           H 
ATOM   4059  CB  TYR B 559      78.340  96.350  70.300  1.00  0.00           C 
ATOM   4060  HB1 TYR B 559      78.850  96.860  71.150  1.00  0.00           H 
ATOM   4061  HB2 TYR B 559      77.250  96.270  70.470  1.00  0.00           H 
ATOM   4062  CG  TYR B 559      78.910  94.960  70.150  1.00  0.00           C 
ATOM   4063  CD1 TYR B 559      80.190  94.670  69.660  1.00  0.00           C 
ATOM   4064  HD1 TYR B 559      80.900  95.430  69.370  1.00  0.00           H 
ATOM   4065  CE1 TYR B 559      80.660  93.360  69.370  1.00  0.00           C 
ATOM   4066  HE1 TYR B 559      81.670  93.230  69.000  1.00  0.00           H 
ATOM   4067  CZ  TYR B 559      79.830  92.290  69.680  1.00  0.00           C 
ATOM   4068  OH  TYR B 559      80.330  91.000  69.470  1.00  0.00           O 
ATOM   4069  HH  TYR B 559      79.590  90.390  69.410  1.00  0.00           H 
ATOM   4070  CD2 TYR B 559      78.150  93.840  70.490  1.00  0.00           C 
ATOM   4071  HD2 TYR B 559      77.170  93.900  70.930  1.00  0.00           H 
ATOM   4072  CE2 TYR B 559      78.610  92.520  70.360  1.00  0.00           C 
ATOM   4073  HE2 TYR B 559      77.990  91.680  70.620  1.00  0.00           H 
ATOM   4074  C   TYR B 559      78.000  96.820  67.830  1.00  0.00           C 
ATOM   4075  O   TYR B 559      78.720  96.300  67.000  1.00  0.00           O 
ATOM   4076  N   ALA B 560      76.660  97.100  67.740  1.00  0.00           N 
ATOM   4077  HN  ALA B 560      76.100  97.470  68.480  1.00  0.00           H 
ATOM   4078  CA  ALA B 560      75.910  96.720  66.510  1.00  0.00           C 
ATOM   4079  HA  ALA B 560      76.010  95.650  66.460  1.00  0.00           H 
ATOM   4080  CB  ALA B 560      74.370  97.040  66.680  1.00  0.00           C 
ATOM   4081  HB1 ALA B 560      73.740  96.950  65.770  1.00  0.00           H 
ATOM   4082  HB2 ALA B 560      73.910  96.500  67.540  1.00  0.00           H 
ATOM   4083  HB3 ALA B 560      74.330  98.120  66.950  1.00  0.00           H 
ATOM   4084  C   ALA B 560      76.590  97.370  65.310  1.00  0.00           C 
ATOM   4085  O   ALA B 560      76.830  96.700  64.310  1.00  0.00           O 
ATOM   4086  N   ALA B 561      76.930  98.720  65.320  1.00  0.00           N 
ATOM   4087  HN  ALA B 561      76.680  99.270  66.110  1.00  0.00           H 
ATOM   4088  CA  ALA B 561      77.630  99.420  64.270  1.00  0.00           C 
ATOM   4089  HA  ALA B 561      76.960  99.310  63.430  1.00  0.00           H 
ATOM   4090  CB  ALA B 561      77.730 100.810  64.780  1.00  0.00           C 
ATOM   4091  HB1 ALA B 561      78.250 101.460  64.040  1.00  0.00           H 
ATOM   4092  HB2 ALA B 561      76.760 101.310  64.990  1.00  0.00           H 
ATOM   4093  HB3 ALA B 561      78.270 100.720  65.740  1.00  0.00           H 
ATOM   4094  C   ALA B 561      79.020  98.790  63.920  1.00  0.00           C 
ATOM   4095  O   ALA B 561      79.350  98.500  62.780  1.00  0.00           O 
ATOM   4096  N   PHE B 562      79.740  98.390  64.980  1.00  0.00           N 
ATOM   4097  HN  PHE B 562      79.520  98.630  65.920  1.00  0.00           H 
ATOM   4098  CA  PHE B 562      81.040  97.790  64.780  1.00  0.00           C 
ATOM   4099  HA  PHE B 562      81.670  98.370  64.120  1.00  0.00           H 
ATOM   4100  CB  PHE B 562      81.740  97.580  66.170  1.00  0.00           C 
ATOM   4101  HB1 PHE B 562      81.790  98.570  66.680  1.00  0.00           H 
ATOM   4102  HB2 PHE B 562      81.050  96.920  66.740  1.00  0.00           H 
ATOM   4103  CG  PHE B 562      83.060  96.890  66.160  1.00  0.00           C 
ATOM   4104  CD1 PHE B 562      84.240  97.570  65.710  1.00  0.00           C 
ATOM   4105  HD1 PHE B 562      84.190  98.640  65.620  1.00  0.00           H 
ATOM   4106  CE1 PHE B 562      85.400  96.880  65.710  1.00  0.00           C 
ATOM   4107  HE1 PHE B 562      86.370  97.280  65.460  1.00  0.00           H 
ATOM   4108  CZ  PHE B 562      85.480  95.530  66.170  1.00  0.00           C 
ATOM   4109  HZ  PHE B 562      86.470  95.120  66.290  1.00  0.00           H 
ATOM   4110  CD2 PHE B 562      83.120  95.530  66.490  1.00  0.00           C 
ATOM   4111  HD2 PHE B 562      82.170  95.070  66.740  1.00  0.00           H 
ATOM   4112  CE2 PHE B 562      84.290  94.810  66.470  1.00  0.00           C 
ATOM   4113  HE2 PHE B 562      84.370  93.840  66.940  1.00  0.00           H 
ATOM   4114  C   PHE B 562      81.020  96.400  64.120  1.00  0.00           C 
ATOM   4115  O   PHE B 562      81.770  96.050  63.210  1.00  0.00           O 
ATOM   4116  N   ALA B 563      80.040  95.530  64.550  1.00  0.00           N 
ATOM   4117  HN  ALA B 563      79.410  95.770  65.290  1.00  0.00           H 
ATOM   4118  CA  ALA B 563      79.920  94.200  63.980  1.00  0.00           C 
ATOM   4119  HA  ALA B 563      80.810  93.640  64.200  1.00  0.00           H 
ATOM   4120  CB  ALA B 563      78.770  93.560  64.870  1.00  0.00           C 
ATOM   4121  HB1 ALA B 563      78.560  92.570  64.400  1.00  0.00           H 
ATOM   4122  HB2 ALA B 563      79.230  93.300  65.850  1.00  0.00           H 
ATOM   4123  HB3 ALA B 563      77.830  94.140  65.010  1.00  0.00           H 
ATOM   4124  C   ALA B 563      79.670  94.240  62.480  1.00  0.00           C 
ATOM   4125  O   ALA B 563      80.400  93.640  61.680  1.00  0.00           O 
ATOM   4126  N   ILE B 564      78.720  95.150  62.040  1.00  0.00           N 
ATOM   4127  HN  ILE B 564      78.320  95.700  62.770  1.00  0.00           H 
ATOM   4128  CA  ILE B 564      78.200  95.380  60.690  1.00  0.00           C 
ATOM   4129  HA  ILE B 564      77.950  94.420  60.260  1.00  0.00           H 
ATOM   4130  CB  ILE B 564      76.990  96.320  60.710  1.00  0.00           C 
ATOM   4131  HB  ILE B 564      77.210  97.250  61.270  1.00  0.00           H 
ATOM   4132  CG2 ILE B 564      76.640  96.790  59.310  1.00  0.00           C 
ATOM   4133 1HG2 ILE B 564      75.600  97.160  59.190  1.00  0.00           H 
ATOM   4134 2HG2 ILE B 564      77.440  97.430  58.870  1.00  0.00           H 
ATOM   4135 3HG2 ILE B 564      76.650  95.860  58.700  1.00  0.00           H 
ATOM   4136  CG1 ILE B 564      75.730  95.480  61.350  1.00  0.00           C 
ATOM   4137 1HG1 ILE B 564      75.530  94.690  60.600  1.00  0.00           H 
ATOM   4138 2HG1 ILE B 564      76.190  95.120  62.300  1.00  0.00           H 
ATOM   4139  CD  ILE B 564      74.480  96.250  61.660  1.00  0.00           C 
ATOM   4140  HD1 ILE B 564      74.060  96.680  60.730  1.00  0.00           H 
ATOM   4141  HD2 ILE B 564      73.680  95.640  62.130  1.00  0.00           H 
ATOM   4142  HD3 ILE B 564      74.540  97.150  62.310  1.00  0.00           H 
ATOM   4143  C   ILE B 564      79.330  95.920  59.780  1.00  0.00           C 
ATOM   4144  O   ILE B 564      79.590  95.400  58.690  1.00  0.00           O 
ATOM   4145  N   ILE B 565      80.180  96.840  60.250  1.00  0.00           N 
ATOM   4146  HN  ILE B 565      80.060  97.070  61.210  1.00  0.00           H 
ATOM   4147  CA  ILE B 565      81.380  97.250  59.620  1.00  0.00           C 
ATOM   4148  HA  ILE B 565      81.190  97.430  58.570  1.00  0.00           H 
ATOM   4149  CB  ILE B 565      82.000  98.550  60.160  1.00  0.00           C 
ATOM   4150  HB  ILE B 565      82.130  98.480  61.260  1.00  0.00           H 
ATOM   4151  CG2 ILE B 565      83.440  98.780  59.580  1.00  0.00           C 
ATOM   4152 1HG2 ILE B 565      83.770  99.830  59.710  1.00  0.00           H 
ATOM   4153 2HG2 ILE B 565      84.210  98.140  60.060  1.00  0.00           H 
ATOM   4154 3HG2 ILE B 565      83.490  98.610  58.480  1.00  0.00           H 
ATOM   4155  CG1 ILE B 565      81.050  99.760  59.800  1.00  0.00           C 
ATOM   4156 1HG1 ILE B 565      81.010  99.860  58.690  1.00  0.00           H 
ATOM   4157 2HG1 ILE B 565      80.060  99.500  60.240  1.00  0.00           H 
ATOM   4158  CD  ILE B 565      81.450 101.000  60.590  1.00  0.00           C 
ATOM   4159  HD1 ILE B 565      82.300 101.490  60.060  1.00  0.00           H 
ATOM   4160  HD2 ILE B 565      80.750 101.860  60.640  1.00  0.00           H 
ATOM   4161  HD3 ILE B 565      81.700 100.730  61.640  1.00  0.00           H 
ATOM   4162  C   ILE B 565      82.460  96.100  59.460  1.00  0.00           C 
ATOM   4163  O   ILE B 565      83.030  95.800  58.380  1.00  0.00           O 
ATOM   4164  N   ALA B 566      82.690  95.290  60.520  1.00  0.00           N 
ATOM   4165  HN  ALA B 566      82.210  95.470  61.380  1.00  0.00           H 
ATOM   4166  CA  ALA B 566      83.570  94.110  60.530  1.00  0.00           C 
ATOM   4167  HA  ALA B 566      84.460  94.460  60.030  1.00  0.00           H 
ATOM   4168  CB  ALA B 566      83.800  93.670  61.990  1.00  0.00           C 
ATOM   4169  HB1 ALA B 566      84.470  92.790  62.100  1.00  0.00           H 
ATOM   4170  HB2 ALA B 566      83.970  94.550  62.640  1.00  0.00           H 
ATOM   4171  HB3 ALA B 566      82.910  93.130  62.380  1.00  0.00           H 
ATOM   4172  C   ALA B 566      83.160  92.970  59.610  1.00  0.00           C 
ATOM   4173  O   ALA B 566      83.940  92.480  58.760  1.00  0.00           O 
ATOM   4174  N   THR B 567      81.850  92.630  59.620  1.00  0.00           N 
ATOM   4175  HN  THR B 567      81.250  93.100  60.260  1.00  0.00           H 
ATOM   4176  CA  THR B 567      81.120  91.940  58.550  1.00  0.00           C 
ATOM   4177  HA  THR B 567      81.280  90.870  58.540  1.00  0.00           H 
ATOM   4178  CB  THR B 567      79.510  92.080  58.880  1.00  0.00           C 
ATOM   4179  HB  THR B 567      79.400  93.040  59.420  1.00  0.00           H 
ATOM   4180  OG1 THR B 567      79.070  91.000  59.680  1.00  0.00           O 
ATOM   4181  HG1 THR B 567      78.300  90.590  59.290  1.00  0.00           H 
ATOM   4182  CG2 THR B 567      78.550  92.070  57.610  1.00  0.00           C 
ATOM   4183 1HG2 THR B 567      77.500  92.180  57.950  1.00  0.00           H 
ATOM   4184 2HG2 THR B 567      78.760  92.940  56.950  1.00  0.00           H 
ATOM   4185 3HG2 THR B 567      78.690  91.100  57.090  1.00  0.00           H 
ATOM   4186  C   THR B 567      81.380  92.430  57.110  1.00  0.00           C 
ATOM   4187  O   THR B 567      81.900  91.750  56.250  1.00  0.00           O 
ATOM   4188  N   LEU B 568      81.110  93.700  56.890  1.00  0.00           N 
ATOM   4189  HN  LEU B 568      80.630  94.260  57.560  1.00  0.00           H 
ATOM   4190  CA  LEU B 568      81.380  94.290  55.610  1.00  0.00           C 
ATOM   4191  HA  LEU B 568      80.830  93.760  54.850  1.00  0.00           H 
ATOM   4192  CB  LEU B 568      80.920  95.800  55.760  1.00  0.00           C 
ATOM   4193  HB1 LEU B 568      79.850  95.800  56.050  1.00  0.00           H 
ATOM   4194  HB2 LEU B 568      81.460  96.310  56.590  1.00  0.00           H 
ATOM   4195  CG  LEU B 568      81.080  96.700  54.500  1.00  0.00           C 
ATOM   4196  HG  LEU B 568      82.150  96.680  54.190  1.00  0.00           H 
ATOM   4197  CD1 LEU B 568      80.310  96.150  53.320  1.00  0.00           C 
ATOM   4198 1HD1 LEU B 568      80.680  96.640  52.390  1.00  0.00           H 
ATOM   4199 2HD1 LEU B 568      80.340  95.050  53.170  1.00  0.00           H 
ATOM   4200 3HD1 LEU B 568      79.260  96.510  53.370  1.00  0.00           H 
ATOM   4201  CD2 LEU B 568      80.680  98.110  54.890  1.00  0.00           C 
ATOM   4202 1HD2 LEU B 568      79.660  98.180  55.320  1.00  0.00           H 
ATOM   4203 2HD2 LEU B 568      81.270  98.490  55.750  1.00  0.00           H 
ATOM   4204 3HD2 LEU B 568      80.730  98.810  54.030  1.00  0.00           H 
ATOM   4205  C   LEU B 568      82.800  94.180  55.100  1.00  0.00           C 
ATOM   4206  O   LEU B 568      83.050  93.900  53.950  1.00  0.00           O 
ATOM   4207  N   LEU B 569      83.770  94.450  56.010  1.00  0.00           N 
ATOM   4208  HN  LEU B 569      83.500  94.680  56.940  1.00  0.00           H 
ATOM   4209  CA  LEU B 569      85.210  94.290  55.680  1.00  0.00           C 
ATOM   4210  HA  LEU B 569      85.330  94.770  54.720  1.00  0.00           H 
ATOM   4211  CB  LEU B 569      86.010  95.010  56.720  1.00  0.00           C 
ATOM   4212  HB1 LEU B 569      85.690  94.710  57.740  1.00  0.00           H 
ATOM   4213  HB2 LEU B 569      87.050  94.650  56.610  1.00  0.00           H 
ATOM   4214  CG  LEU B 569      85.790  96.560  56.810  1.00  0.00           C 
ATOM   4215  HG  LEU B 569      84.700  96.630  56.990  1.00  0.00           H 
ATOM   4216  CD1 LEU B 569      86.510  97.210  57.990  1.00  0.00           C 
ATOM   4217 1HD1 LEU B 569      86.400  98.310  57.890  1.00  0.00           H 
ATOM   4218 2HD1 LEU B 569      86.160  96.920  59.000  1.00  0.00           H 
ATOM   4219 3HD1 LEU B 569      87.600  97.010  57.900  1.00  0.00           H 
ATOM   4220  CD2 LEU B 569      86.130  97.350  55.520  1.00  0.00           C 
ATOM   4221 1HD2 LEU B 569      85.470  97.000  54.700  1.00  0.00           H 
ATOM   4222 2HD2 LEU B 569      86.040  98.440  55.730  1.00  0.00           H 
ATOM   4223 3HD2 LEU B 569      87.200  97.210  55.250  1.00  0.00           H 
ATOM   4224  C   LEU B 569      85.590  92.840  55.450  1.00  0.00           C 
ATOM   4225  O   LEU B 569      86.420  92.640  54.540  1.00  0.00           O 
ATOM   4226  N   MET B 570      84.970  91.820  56.060  1.00  0.00           N 
ATOM   4227  HN  MET B 570      84.260  92.000  56.730  1.00  0.00           H 
ATOM   4228  CA  MET B 570      85.200  90.430  55.720  1.00  0.00           C 
ATOM   4229  HA  MET B 570      86.260  90.230  55.770  1.00  0.00           H 
ATOM   4230  CB  MET B 570      84.550  89.590  56.890  1.00  0.00           C 
ATOM   4231  HB1 MET B 570      83.600  90.110  57.140  1.00  0.00           H 
ATOM   4232  HB2 MET B 570      84.240  88.540  56.690  1.00  0.00           H 
ATOM   4233  CG  MET B 570      85.400  89.530  58.190  1.00  0.00           C 
ATOM   4234  HG1 MET B 570      85.550  90.580  58.520  1.00  0.00           H 
ATOM   4235  HG2 MET B 570      84.940  88.950  59.010  1.00  0.00           H 
ATOM   4236  SD  MET B 570      87.130  88.880  58.070  1.00  0.00           S 
ATOM   4237  CE  MET B 570      87.330  88.880  59.830  1.00  0.00           C 
ATOM   4238  HE1 MET B 570      86.650  88.170  60.340  1.00  0.00           H 
ATOM   4239  HE2 MET B 570      88.330  88.510  60.160  1.00  0.00           H 
ATOM   4240  HE3 MET B 570      87.050  89.830  60.330  1.00  0.00           H 
ATOM   4241  C   MET B 570      84.670  89.930  54.380  1.00  0.00           C 
ATOM   4242  O   MET B 570      85.320  89.260  53.590  1.00  0.00           O 
ATOM   4243  N   LEU B 571      83.490  90.460  54.000  1.00  0.00           N 
ATOM   4244  HN  LEU B 571      83.040  91.120  54.600  1.00  0.00           H 
ATOM   4245  CA  LEU B 571      82.930  90.230  52.680  1.00  0.00           C 
ATOM   4246  HA  LEU B 571      82.920  89.180  52.430  1.00  0.00           H 
ATOM   4247  CB  LEU B 571      81.530  90.820  52.610  1.00  0.00           C 
ATOM   4248  HB1 LEU B 571      81.570  91.800  53.130  1.00  0.00           H 
ATOM   4249  HB2 LEU B 571      81.190  90.830  51.550  1.00  0.00           H 
ATOM   4250  CG  LEU B 571      80.570  89.990  53.560  1.00  0.00           C 
ATOM   4251  HG  LEU B 571      81.070  89.720  54.510  1.00  0.00           H 
ATOM   4252  CD1 LEU B 571      79.250  90.810  53.940  1.00  0.00           C 
ATOM   4253 1HD1 LEU B 571      78.700  91.290  53.100  1.00  0.00           H 
ATOM   4254 2HD1 LEU B 571      78.460  90.160  54.380  1.00  0.00           H 
ATOM   4255 3HD1 LEU B 571      79.420  91.610  54.690  1.00  0.00           H 
ATOM   4256  CD2 LEU B 571      80.050  88.710  52.880  1.00  0.00           C 
ATOM   4257 1HD2 LEU B 571      79.450  88.070  53.570  1.00  0.00           H 
ATOM   4258 2HD2 LEU B 571      79.430  88.900  51.980  1.00  0.00           H 
ATOM   4259 3HD2 LEU B 571      80.860  88.060  52.500  1.00  0.00           H 
ATOM   4260  C   LEU B 571      83.740  90.850  51.530  1.00  0.00           C 
ATOM   4261  O   LEU B 571      83.960  90.350  50.440  1.00  0.00           O 
ATOM   4262  N   ASN B 572      84.240  92.120  51.880  1.00  0.00           N 
ATOM   4263  HN  ASN B 572      83.990  92.480  52.770  1.00  0.00           H 
ATOM   4264  CA  ASN B 572      85.180  92.880  51.020  1.00  0.00           C 
ATOM   4265  HA  ASN B 572      84.730  92.870  50.040  1.00  0.00           H 
ATOM   4266  CB  ASN B 572      85.460  94.280  51.590  1.00  0.00           C 
ATOM   4267  HB1 ASN B 572      85.140  94.250  52.650  1.00  0.00           H 
ATOM   4268  HB2 ASN B 572      86.530  94.570  51.640  1.00  0.00           H 
ATOM   4269  CG  ASN B 572      84.670  95.340  50.850  1.00  0.00           C 
ATOM   4270  OD1 ASN B 572      85.190  95.880  49.850  1.00  0.00           O 
ATOM   4271  ND2 ASN B 572      83.380  95.460  51.270  1.00  0.00           N 
ATOM   4272 1HD2 ASN B 572      83.060  94.840  51.980  1.00  0.00           H 
ATOM   4273 2HD2 ASN B 572      82.710  96.050  50.820  1.00  0.00           H 
ATOM   4274  C   ASN B 572      86.480  92.120  50.680  1.00  0.00           C 
ATOM   4275  O   ASN B 572      87.000  92.340  49.580  1.00  0.00           O 
ATOM   4276  N   LEU B 573      87.040  91.400  51.590  1.00  0.00           N 
ATOM   4277  HN  LEU B 573      86.760  91.470  52.540  1.00  0.00           H 
ATOM   4278  CA  LEU B 573      88.100  90.480  51.350  1.00  0.00           C 
ATOM   4279  HA  LEU B 573      88.810  90.990  50.720  1.00  0.00           H 
ATOM   4280  CB  LEU B 573      88.830  90.070  52.670  1.00  0.00           C 
ATOM   4281  HB1 LEU B 573      88.990  90.970  53.300  1.00  0.00           H 
ATOM   4282  HB2 LEU B 573      88.170  89.470  53.340  1.00  0.00           H 
ATOM   4283  CG  LEU B 573      90.150  89.310  52.400  1.00  0.00           C 
ATOM   4284  HG  LEU B 573      89.890  88.490  51.700  1.00  0.00           H 
ATOM   4285  CD1 LEU B 573      91.210  90.130  51.660  1.00  0.00           C 
ATOM   4286 1HD1 LEU B 573      92.080  89.510  51.360  1.00  0.00           H 
ATOM   4287 2HD1 LEU B 573      90.810  90.570  50.720  1.00  0.00           H 
ATOM   4288 3HD1 LEU B 573      91.510  90.900  52.410  1.00  0.00           H 
ATOM   4289  CD2 LEU B 573      90.800  88.690  53.690  1.00  0.00           C 
ATOM   4290 1HD2 LEU B 573      90.110  87.960  54.160  1.00  0.00           H 
ATOM   4291 2HD2 LEU B 573      91.810  88.260  53.530  1.00  0.00           H 
ATOM   4292 3HD2 LEU B 573      90.870  89.550  54.390  1.00  0.00           H 
ATOM   4293  C   LEU B 573      87.710  89.260  50.560  1.00  0.00           C 
ATOM   4294  O   LEU B 573      88.360  88.860  49.620  1.00  0.00           O 
ATOM   4295  N   LEU B 574      86.600  88.610  50.930  1.00  0.00           N 
ATOM   4296  HN  LEU B 574      86.000  88.830  51.690  1.00  0.00           H 
ATOM   4297  CA  LEU B 574      86.250  87.390  50.160  1.00  0.00           C 
ATOM   4298  HA  LEU B 574      87.080  86.710  50.180  1.00  0.00           H 
ATOM   4299  CB  LEU B 574      84.980  86.690  50.670  1.00  0.00           C 
ATOM   4300  HB1 LEU B 574      84.280  87.450  51.060  1.00  0.00           H 
ATOM   4301  HB2 LEU B 574      84.400  86.080  49.950  1.00  0.00           H 
ATOM   4302  CG  LEU B 574      85.220  85.630  51.820  1.00  0.00           C 
ATOM   4303  HG  LEU B 574      85.820  86.160  52.580  1.00  0.00           H 
ATOM   4304  CD1 LEU B 574      83.960  85.060  52.470  1.00  0.00           C 
ATOM   4305 1HD1 LEU B 574      84.280  84.470  53.350  1.00  0.00           H 
ATOM   4306 2HD1 LEU B 574      83.280  85.840  52.880  1.00  0.00           H 
ATOM   4307 3HD1 LEU B 574      83.460  84.420  51.710  1.00  0.00           H 
ATOM   4308  CD2 LEU B 574      86.020  84.370  51.450  1.00  0.00           C 
ATOM   4309 1HD2 LEU B 574      87.050  84.690  51.200  1.00  0.00           H 
ATOM   4310 2HD2 LEU B 574      86.110  83.730  52.360  1.00  0.00           H 
ATOM   4311 3HD2 LEU B 574      85.640  83.720  50.630  1.00  0.00           H 
ATOM   4312  C   LEU B 574      86.010  87.640  48.670  1.00  0.00           C 
ATOM   4313  O   LEU B 574      86.480  86.920  47.780  1.00  0.00           O 
ATOM   4314  N   ILE B 575      85.240  88.720  48.320  1.00  0.00           N 
ATOM   4315  HN  ILE B 575      84.680  89.200  48.980  1.00  0.00           H 
ATOM   4316  CA  ILE B 575      85.000  89.080  46.930  1.00  0.00           C 
ATOM   4317  HA  ILE B 575      84.580  88.180  46.510  1.00  0.00           H 
ATOM   4318  CB  ILE B 575      84.020  90.250  46.860  1.00  0.00           C 
ATOM   4319  HB  ILE B 575      84.410  91.040  47.540  1.00  0.00           H 
ATOM   4320  CG2 ILE B 575      84.030  90.920  45.440  1.00  0.00           C 
ATOM   4321 1HG2 ILE B 575      83.110  91.550  45.410  1.00  0.00           H 
ATOM   4322 2HG2 ILE B 575      84.900  91.560  45.170  1.00  0.00           H 
ATOM   4323 3HG2 ILE B 575      83.810  90.140  44.690  1.00  0.00           H 
ATOM   4324  CG1 ILE B 575      82.650  89.950  47.330  1.00  0.00           C 
ATOM   4325 1HG1 ILE B 575      82.690  89.610  48.390  1.00  0.00           H 
ATOM   4326 2HG1 ILE B 575      82.060  90.880  47.180  1.00  0.00           H 
ATOM   4327  CD  ILE B 575      81.940  88.870  46.570  1.00  0.00           C 
ATOM   4328  HD1 ILE B 575      80.870  88.850  46.880  1.00  0.00           H 
ATOM   4329  HD2 ILE B 575      82.040  89.080  45.480  1.00  0.00           H 
ATOM   4330  HD3 ILE B 575      82.470  87.950  46.910  1.00  0.00           H 
ATOM   4331  C   ILE B 575      86.300  89.480  46.160  1.00  0.00           C 
ATOM   4332  O   ILE B 575      86.430  89.040  45.000  1.00  0.00           O 
ATOM   4333  N   ALA B 576      87.210  90.220  46.840  1.00  0.00           N 
ATOM   4334  HN  ALA B 576      87.010  90.640  47.720  1.00  0.00           H 
ATOM   4335  CA  ALA B 576      88.510  90.610  46.310  1.00  0.00           C 
ATOM   4336  HA  ALA B 576      88.340  91.080  45.350  1.00  0.00           H 
ATOM   4337  CB  ALA B 576      89.150  91.610  47.230  1.00  0.00           C 
ATOM   4338  HB1 ALA B 576      90.080  91.990  46.760  1.00  0.00           H 
ATOM   4339  HB2 ALA B 576      88.480  92.460  47.460  1.00  0.00           H 
ATOM   4340  HB3 ALA B 576      89.430  91.170  48.210  1.00  0.00           H 
ATOM   4341  C   ALA B 576      89.410  89.400  46.060  1.00  0.00           C 
ATOM   4342  O   ALA B 576      90.190  89.490  45.090  1.00  0.00           O 
ATOM   4343  N   MET B 577      89.330  88.290  46.830  1.00  0.00           N 
ATOM   4344  HN  MET B 577      88.640  88.240  47.540  1.00  0.00           H 
ATOM   4345  CA  MET B 577      89.970  87.060  46.480  1.00  0.00           C 
ATOM   4346  HA  MET B 577      90.960  87.340  46.150  1.00  0.00           H 
ATOM   4347  CB  MET B 577      89.980  86.090  47.730  1.00  0.00           C 
ATOM   4348  HB1 MET B 577      88.990  85.610  47.860  1.00  0.00           H 
ATOM   4349  HB2 MET B 577      90.620  85.230  47.420  1.00  0.00           H 
ATOM   4350  CG  MET B 577      90.670  86.670  49.020  1.00  0.00           C 
ATOM   4351  HG1 MET B 577      91.760  86.530  48.880  1.00  0.00           H 
ATOM   4352  HG2 MET B 577      90.480  87.750  49.200  1.00  0.00           H 
ATOM   4353  SD  MET B 577      90.320  85.590  50.520  1.00  0.00           S 
ATOM   4354  CE  MET B 577      91.810  86.060  51.380  1.00  0.00           C 
ATOM   4355  HE1 MET B 577      92.670  85.670  50.800  1.00  0.00           H 
ATOM   4356  HE2 MET B 577      91.890  87.170  51.430  1.00  0.00           H 
ATOM   4357  HE3 MET B 577      91.820  85.750  52.450  1.00  0.00           H 
ATOM   4358  C   MET B 577      89.440  86.370  45.210  1.00  0.00           C 
ATOM   4359  O   MET B 577      90.170  85.980  44.290  1.00  0.00           O 
ATOM   4360  N   MET B 578      88.140  86.290  45.100  1.00  0.00           N 
ATOM   4361  HN  MET B 578      87.630  86.670  45.870  1.00  0.00           H 
ATOM   4362  CA  MET B 578      87.490  85.740  43.950  1.00  0.00           C 
ATOM   4363  HA  MET B 578      87.870  84.750  43.750  1.00  0.00           H 
ATOM   4364  CB  MET B 578      85.960  85.500  44.320  1.00  0.00           C 
ATOM   4365  HB1 MET B 578      85.610  86.460  44.750  1.00  0.00           H 
ATOM   4366  HB2 MET B 578      85.300  85.210  43.480  1.00  0.00           H 
ATOM   4367  CG  MET B 578      85.780  84.490  45.520  1.00  0.00           C 
ATOM   4368  HG1 MET B 578      86.020  83.490  45.090  1.00  0.00           H 
ATOM   4369  HG2 MET B 578      86.480  84.740  46.350  1.00  0.00           H 
ATOM   4370  SD  MET B 578      84.100  84.590  46.240  1.00  0.00           S 
ATOM   4371  CE  MET B 578      84.490  83.480  47.640  1.00  0.00           C 
ATOM   4372  HE1 MET B 578      84.560  82.430  47.300  1.00  0.00           H 
ATOM   4373  HE2 MET B 578      85.430  83.810  48.140  1.00  0.00           H 
ATOM   4374  HE3 MET B 578      83.680  83.570  48.390  1.00  0.00           H 
ATOM   4375  C   MET B 578      87.620  86.390  42.620  1.00  0.00           C 
ATOM   4376  O   MET B 578      87.260  85.840  41.610  1.00  0.00           O 
ATOM   4377  N   GLY B 579      88.170  87.560  42.630  1.00  0.00           N 
ATOM   4378  HN  GLY B 579      88.570  87.780  43.520  1.00  0.00           H 
ATOM   4379  CA  GLY B 579      88.530  88.360  41.450  1.00  0.00           C 
ATOM   4380  HA1 GLY B 579      87.750  88.250  40.710  1.00  0.00           H 
ATOM   4381  HA2 GLY B 579      88.460  89.380  41.800  1.00  0.00           H 
ATOM   4382  C   GLY B 579      89.930  88.130  40.790  1.00  0.00           C 
ATOM   4383  O   GLY B 579      90.920  88.370  41.490  1.00  0.00           O 
ATOM   4384  N   ASP B 580      90.000  87.750  39.490  1.00  0.00           N 
ATOM   4385  HN  ASP B 580      89.120  87.540  39.070  1.00  0.00           H 
ATOM   4386  CA  ASP B 580      91.140  87.810  38.490  1.00  0.00           C 
ATOM   4387  HA  ASP B 580      90.920  87.070  37.740  1.00  0.00           H 
ATOM   4388  CB  ASP B 580      91.180  89.230  37.870  1.00  0.00           C 
ATOM   4389  HB1 ASP B 580      91.300  90.020  38.640  1.00  0.00           H 
ATOM   4390  HB2 ASP B 580      92.000  89.340  37.130  1.00  0.00           H 
ATOM   4391  CG  ASP B 580      89.910  89.560  37.150  1.00  0.00           C 
ATOM   4392  OD1 ASP B 580      89.320  88.690  36.460  1.00  0.00           O 
ATOM   4393  OD2 ASP B 580      89.490  90.740  37.090  1.00  0.00           O 
ATOM   4394  C   ASP B 580      92.590  87.490  38.920  1.00  0.00           C 
ATOM   4395  O   ASP B 580      93.480  87.320  38.110  1.00  0.00           O 
ATOM   4396  N   THR B 581      92.920  87.250  40.180  1.00  0.00           N 
ATOM   4397  HN  THR B 581      92.210  87.380  40.860  1.00  0.00           H 
ATOM   4398  CA  THR B 581      94.260  86.820  40.590  1.00  0.00           C 
ATOM   4399  HA  THR B 581      94.960  87.050  39.800  1.00  0.00           H 
ATOM   4400  CB  THR B 581      94.870  87.500  41.820  1.00  0.00           C 
ATOM   4401  HB  THR B 581      94.140  87.570  42.660  1.00  0.00           H 
ATOM   4402  OG1 THR B 581      95.490  88.710  41.450  1.00  0.00           O 
ATOM   4403  HG1 THR B 581      94.680  89.230  41.420  1.00  0.00           H 
ATOM   4404  CG2 THR B 581      96.020  86.550  42.290  1.00  0.00           C 
ATOM   4405 1HG2 THR B 581      96.690  86.970  43.070  1.00  0.00           H 
ATOM   4406 2HG2 THR B 581      95.530  85.660  42.740  1.00  0.00           H 
ATOM   4407 3HG2 THR B 581      96.640  86.280  41.410  1.00  0.00           H 
ATOM   4408  C   THR B 581      94.120  85.330  40.730  1.00  0.00           C 
ATOM   4409  O   THR B 581      94.680  84.610  39.880  1.00  0.00           O 
ATOM   4410  N   HSE B 582      93.370  84.750  41.670  1.00  0.00           N 
ATOM   4411  HN  HSE B 582      92.980  85.390  42.320  1.00  0.00           H 
ATOM   4412  CA  HSE B 582      93.360  83.330  41.910  1.00  0.00           C 
ATOM   4413  HA  HSE B 582      94.380  82.990  41.860  1.00  0.00           H 
ATOM   4414  CB  HSE B 582      92.700  82.970  43.250  1.00  0.00           C 
ATOM   4415  HB1 HSE B 582      91.590  83.000  43.240  1.00  0.00           H 
ATOM   4416  HB2 HSE B 582      93.010  81.940  43.550  1.00  0.00           H 
ATOM   4417  ND1 HSE B 582      94.590  83.940  44.580  1.00  0.00           N 
ATOM   4418  CG  HSE B 582      93.240  83.820  44.350  1.00  0.00           C 
ATOM   4419  CE1 HSE B 582      94.720  84.660  45.740  1.00  0.00           C 
ATOM   4420  HE1 HSE B 582      95.630  84.940  46.270  1.00  0.00           H 
ATOM   4421  NE2 HSE B 582      93.500  85.030  46.200  1.00  0.00           N 
ATOM   4422  HE2 HSE B 582      93.450  85.510  47.080  1.00  0.00           H 
ATOM   4423  CD2 HSE B 582      92.540  84.490  45.310  1.00  0.00           C 
ATOM   4424  HD2 HSE B 582      91.470  84.570  45.410  1.00  0.00           H 
ATOM   4425  C   HSE B 582      92.660  82.550  40.790  1.00  0.00           C 
ATOM   4426  O   HSE B 582      92.850  81.380  40.420  1.00  0.00           O 
ATOM   4427  N   TRP B 583      91.840  83.320  39.990  1.00  0.00           N 
ATOM   4428  HN  TRP B 583      91.700  84.270  40.270  1.00  0.00           H 
ATOM   4429  CA  TRP B 583      91.250  82.970  38.680  1.00  0.00           C 
ATOM   4430  HA  TRP B 583      90.600  82.130  38.890  1.00  0.00           H 
ATOM   4431  CB  TRP B 583      90.380  84.200  38.130  1.00  0.00           C 
ATOM   4432  HB1 TRP B 583      89.480  84.450  38.730  1.00  0.00           H 
ATOM   4433  HB2 TRP B 583      90.960  85.140  38.000  1.00  0.00           H 
ATOM   4434  CG  TRP B 583      89.790  83.860  36.800  1.00  0.00           C 
ATOM   4435  CD1 TRP B 583      90.060  84.420  35.560  1.00  0.00           C 
ATOM   4436  HD1 TRP B 583      90.680  85.290  35.400  1.00  0.00           H 
ATOM   4437  NE1 TRP B 583      89.120  83.880  34.700  1.00  0.00           N 
ATOM   4438  HE1 TRP B 583      88.790  84.260  33.870  1.00  0.00           H 
ATOM   4439  CE2 TRP B 583      88.320  82.950  35.270  1.00  0.00           C 
ATOM   4440  CD2 TRP B 583      88.770  82.800  36.570  1.00  0.00           C 
ATOM   4441  CE3 TRP B 583      88.130  81.820  37.410  1.00  0.00           C 
ATOM   4442  HE3 TRP B 583      88.390  81.590  38.430  1.00  0.00           H 
ATOM   4443  CZ3 TRP B 583      87.130  81.000  36.840  1.00  0.00           C 
ATOM   4444  HZ3 TRP B 583      86.800  80.160  37.430  1.00  0.00           H 
ATOM   4445  CZ2 TRP B 583      87.270  82.200  34.740  1.00  0.00           C 
ATOM   4446  HZ2 TRP B 583      86.940  82.370  33.730  1.00  0.00           H 
ATOM   4447  CH2 TRP B 583      86.770  81.150  35.540  1.00  0.00           C 
ATOM   4448  HH2 TRP B 583      86.050  80.530  35.030  1.00  0.00           H 
ATOM   4449  C   TRP B 583      92.300  82.540  37.740  1.00  0.00           C 
ATOM   4450  O   TRP B 583      92.270  81.490  37.120  1.00  0.00           O 
ATOM   4451  N   ARG B 584      93.370  83.330  37.580  1.00  0.00           N 
ATOM   4452  HN  ARG B 584      93.530  84.140  38.140  1.00  0.00           H 
ATOM   4453  CA  ARG B 584      94.480  83.060  36.780  1.00  0.00           C 
ATOM   4454  HA  ARG B 584      94.200  82.840  35.760  1.00  0.00           H 
ATOM   4455  CB  ARG B 584      95.310  84.360  36.590  1.00  0.00           C 
ATOM   4456  HB1 ARG B 584      94.770  84.940  35.820  1.00  0.00           H 
ATOM   4457  HB2 ARG B 584      95.390  84.900  37.560  1.00  0.00           H 
ATOM   4458  CG  ARG B 584      96.700  84.100  35.970  1.00  0.00           C 
ATOM   4459  HG1 ARG B 584      97.410  83.570  36.640  1.00  0.00           H 
ATOM   4460  HG2 ARG B 584      96.500  83.520  35.050  1.00  0.00           H 
ATOM   4461  CD  ARG B 584      97.440  85.470  35.760  1.00  0.00           C 
ATOM   4462  HD1 ARG B 584      96.620  86.230  35.740  1.00  0.00           H 
ATOM   4463  HD2 ARG B 584      98.130  85.750  36.580  1.00  0.00           H 
ATOM   4464  NE  ARG B 584      98.070  85.360  34.410  1.00  0.00           N 
ATOM   4465  HE  ARG B 584      98.480  84.500  34.120  1.00  0.00           H 
ATOM   4466  CZ  ARG B 584      97.650  86.050  33.360  1.00  0.00           C 
ATOM   4467  NH1 ARG B 584      96.920  87.150  33.310  1.00  0.00           N 
ATOM   4468 1HH1 ARG B 584      96.840  87.640  34.180  1.00  0.00           H 
ATOM   4469 2HH1 ARG B 584      96.490  87.390  32.440  1.00  0.00           H 
ATOM   4470  NH2 ARG B 584      98.150  85.550  32.170  1.00  0.00           N 
ATOM   4471 1HH2 ARG B 584      98.660  84.690  32.180  1.00  0.00           H 
ATOM   4472 2HH2 ARG B 584      98.200  86.080  31.330  1.00  0.00           H 
ATOM   4473  C   ARG B 584      95.250  81.930  37.420  1.00  0.00           C 
ATOM   4474  O   ARG B 584      95.570  80.970  36.760  1.00  0.00           O 
ATOM   4475  N   VAL B 585      95.480  81.840  38.770  1.00  0.00           N 
ATOM   4476  HN  VAL B 585      95.070  82.500  39.390  1.00  0.00           H 
ATOM   4477  CA  VAL B 585      96.260  80.830  39.510  1.00  0.00           C 
ATOM   4478  HA  VAL B 585      97.250  80.740  39.090  1.00  0.00           H 
ATOM   4479  CB  VAL B 585      96.570  81.160  41.010  1.00  0.00           C 
ATOM   4480  HB  VAL B 585      95.640  81.400  41.570  1.00  0.00           H 
ATOM   4481  CG1 VAL B 585      97.370  80.040  41.830  1.00  0.00           C 
ATOM   4482 1HG1 VAL B 585      97.130  80.170  42.910  1.00  0.00           H 
ATOM   4483 2HG1 VAL B 585      96.930  79.060  41.530  1.00  0.00           H 
ATOM   4484 3HG1 VAL B 585      98.430  80.000  41.510  1.00  0.00           H 
ATOM   4485  CG2 VAL B 585      97.460  82.450  41.100  1.00  0.00           C 
ATOM   4486 1HG2 VAL B 585      96.920  83.300  40.640  1.00  0.00           H 
ATOM   4487 2HG2 VAL B 585      97.750  82.760  42.130  1.00  0.00           H 
ATOM   4488 3HG2 VAL B 585      98.370  82.200  40.510  1.00  0.00           H 
ATOM   4489  C   VAL B 585      95.730  79.390  39.300  1.00  0.00           C 
ATOM   4490  O   VAL B 585      96.510  78.430  39.080  1.00  0.00           O 
ATOM   4491  N   ALA B 586      94.420  79.270  39.280  1.00  0.00           N 
ATOM   4492  HN  ALA B 586      93.890  80.050  39.610  1.00  0.00           H 
ATOM   4493  CA  ALA B 586      93.530  78.170  38.890  1.00  0.00           C 
ATOM   4494  HA  ALA B 586      93.520  77.450  39.700  1.00  0.00           H 
ATOM   4495  CB  ALA B 586      92.100  78.560  38.610  1.00  0.00           C 
ATOM   4496  HB1 ALA B 586      91.290  77.800  38.690  1.00  0.00           H 
ATOM   4497  HB2 ALA B 586      91.800  79.300  39.380  1.00  0.00           H 
ATOM   4498  HB3 ALA B 586      91.960  79.090  37.640  1.00  0.00           H 
ATOM   4499  C   ALA B 586      94.030  77.360  37.660  1.00  0.00           C 
ATOM   4500  O   ALA B 586      93.850  76.160  37.590  1.00  0.00           O 
ATOM   4501  N   HSD B 587      94.710  78.100  36.710  1.00  0.00           N 
ATOM   4502  HN  HSD B 587      94.870  79.070  36.860  1.00  0.00           H 
ATOM   4503  CA  HSD B 587      95.180  77.550  35.410  1.00  0.00           C 
ATOM   4504  HA  HSD B 587      95.010  76.490  35.470  1.00  0.00           H 
ATOM   4505  CB  HSD B 587      94.380  78.170  34.280  1.00  0.00           C 
ATOM   4506  HB1 HSD B 587      94.760  79.210  34.210  1.00  0.00           H 
ATOM   4507  HB2 HSD B 587      94.650  77.610  33.360  1.00  0.00           H 
ATOM   4508  ND1 HSD B 587      92.350  79.290  35.160  1.00  0.00           N 
ATOM   4509  HD1 HSD B 587      92.880  79.880  35.770  1.00  0.00           H 
ATOM   4510  CG  HSD B 587      92.890  78.250  34.390  1.00  0.00           C 
ATOM   4511  CE1 HSD B 587      91.060  79.320  34.970  1.00  0.00           C 
ATOM   4512  HE1 HSD B 587      90.330  80.020  35.380  1.00  0.00           H 
ATOM   4513  NE2 HSD B 587      90.670  78.350  34.100  1.00  0.00           N 
ATOM   4514  CD2 HSD B 587      91.820  77.740  33.690  1.00  0.00           C 
ATOM   4515  HD2 HSD B 587      91.860  76.880  33.030  1.00  0.00           H 
ATOM   4516  C   HSD B 587      96.750  77.720  35.270  1.00  0.00           C 
ATOM   4517  O   HSD B 587      97.310  77.330  34.240  1.00  0.00           O 
ATOM   4518  N   GLU B 588      97.420  78.150  36.380  1.00  0.00           N 
ATOM   4519  HN  GLU B 588      96.990  78.510  37.200  1.00  0.00           H 
ATOM   4520  CA  GLU B 588      98.850  78.230  36.350  1.00  0.00           C 
ATOM   4521  HA  GLU B 588      99.220  77.910  35.390  1.00  0.00           H 
ATOM   4522  CB  GLU B 588      99.210  79.720  36.560  1.00  0.00           C 
ATOM   4523  HB1 GLU B 588      98.640  80.090  37.440  1.00  0.00           H 
ATOM   4524  HB2 GLU B 588     100.310  79.840  36.670  1.00  0.00           H 
ATOM   4525  CG  GLU B 588      98.690  80.640  35.390  1.00  0.00           C 
ATOM   4526  HG1 GLU B 588      98.720  80.080  34.430  1.00  0.00           H 
ATOM   4527  HG2 GLU B 588      97.650  80.970  35.580  1.00  0.00           H 
ATOM   4528  CD  GLU B 588      99.480  81.870  34.930  1.00  0.00           C 
ATOM   4529  OE1 GLU B 588     100.680  82.110  35.250  1.00  0.00           O 
ATOM   4530  OE2 GLU B 588      98.850  82.650  34.160  1.00  0.00           O 
ATOM   4531  C   GLU B 588      99.540  77.320  37.410  1.00  0.00           C 
ATOM   4532  O   GLU B 588     100.760  77.130  37.360  1.00  0.00           O 
ATOM   4533  N   ARG B 589      98.720  76.650  38.310  1.00  0.00           N 
ATOM   4534  HN  ARG B 589      97.740  76.800  38.240  1.00  0.00           H 
ATOM   4535  CA  ARG B 589      99.170  75.960  39.520  1.00  0.00           C 
ATOM   4536  HA  ARG B 589      99.660  76.660  40.180  1.00  0.00           H 
ATOM   4537  CB  ARG B 589      97.920  75.480  40.370  1.00  0.00           C 
ATOM   4538  HB1 ARG B 589      98.370  75.190  41.340  1.00  0.00           H 
ATOM   4539  HB2 ARG B 589      97.330  76.400  40.570  1.00  0.00           H 
ATOM   4540  CG  ARG B 589      96.940  74.480  39.720  1.00  0.00           C 
ATOM   4541  HG1 ARG B 589      96.400  74.900  38.840  1.00  0.00           H 
ATOM   4542  HG2 ARG B 589      97.660  73.680  39.450  1.00  0.00           H 
ATOM   4543  CD  ARG B 589      95.890  73.900  40.770  1.00  0.00           C 
ATOM   4544  HD1 ARG B 589      96.410  73.760  41.740  1.00  0.00           H 
ATOM   4545  HD2 ARG B 589      95.130  74.710  40.900  1.00  0.00           H 
ATOM   4546  NE  ARG B 589      95.340  72.670  40.110  1.00  0.00           N 
ATOM   4547  HE  ARG B 589      95.500  72.600  39.130  1.00  0.00           H 
ATOM   4548  CZ  ARG B 589      94.180  72.060  40.460  1.00  0.00           C 
ATOM   4549  NH1 ARG B 589      93.590  72.210  41.600  1.00  0.00           N 
ATOM   4550 1HH1 ARG B 589      93.970  72.900  42.210  1.00  0.00           H 
ATOM   4551 2HH1 ARG B 589      92.670  71.830  41.720  1.00  0.00           H 
ATOM   4552  NH2 ARG B 589      93.740  71.030  39.780  1.00  0.00           N 
ATOM   4553 1HH2 ARG B 589      94.250  70.640  39.010  1.00  0.00           H 
ATOM   4554 2HH2 ARG B 589      93.060  70.530  40.310  1.00  0.00           H 
ATOM   4555  C   ARG B 589     100.170  74.810  39.230  1.00  0.00           C 
ATOM   4556  O   ARG B 589     101.200  74.730  39.950  1.00  0.00           O 
ATOM   4557  N   MET C 454      84.190  51.300  72.190  1.00  0.00           N 
ATOM   4558  HN  MET C 454      84.570  51.290  73.110  1.00  0.00           H 
ATOM   4559  CA  MET C 454      82.790  51.720  72.040  1.00  0.00           C 
ATOM   4560  HA  MET C 454      82.410  50.900  71.460  1.00  0.00           H 
ATOM   4561  CB  MET C 454      81.960  51.770  73.440  1.00  0.00           C 
ATOM   4562  HB1 MET C 454      82.620  52.140  74.260  1.00  0.00           H 
ATOM   4563  HB2 MET C 454      81.030  52.360  73.310  1.00  0.00           H 
ATOM   4564  CG  MET C 454      81.430  50.350  73.900  1.00  0.00           C 
ATOM   4565  HG1 MET C 454      80.790  49.940  73.090  1.00  0.00           H 
ATOM   4566  HG2 MET C 454      82.310  49.700  74.090  1.00  0.00           H 
ATOM   4567  SD  MET C 454      80.360  50.520  75.420  1.00  0.00           S 
ATOM   4568  CE  MET C 454      79.660  48.880  75.440  1.00  0.00           C 
ATOM   4569  HE1 MET C 454      79.360  48.590  74.410  1.00  0.00           H 
ATOM   4570  HE2 MET C 454      80.430  48.130  75.730  1.00  0.00           H 
ATOM   4571  HE3 MET C 454      78.820  48.860  76.170  1.00  0.00           H 
ATOM   4572  C   MET C 454      82.540  53.030  71.230  1.00  0.00           C 
ATOM   4573  O   MET C 454      81.610  53.100  70.430  1.00  0.00           O 
ATOM   4574  N   SER C 455      83.360  54.100  71.560  1.00  0.00           N 
ATOM   4575  HN  SER C 455      83.900  53.930  72.380  1.00  0.00           H 
ATOM   4576  CA  SER C 455      83.330  55.350  70.930  1.00  0.00           C 
ATOM   4577  HA  SER C 455      82.280  55.600  70.920  1.00  0.00           H 
ATOM   4578  CB  SER C 455      84.200  56.360  71.610  1.00  0.00           C 
ATOM   4579  HB1 SER C 455      85.280  56.090  71.570  1.00  0.00           H 
ATOM   4580  HB2 SER C 455      84.230  57.320  71.050  1.00  0.00           H 
ATOM   4581  OG  SER C 455      83.750  56.590  72.920  1.00  0.00           O 
ATOM   4582  HG1 SER C 455      83.980  55.870  73.510  1.00  0.00           H 
ATOM   4583  C   SER C 455      83.710  55.330  69.500  1.00  0.00           C 
ATOM   4584  O   SER C 455      83.030  55.960  68.700  1.00  0.00           O 
ATOM   4585  N   PHE C 456      84.800  54.600  69.210  1.00  0.00           N 
ATOM   4586  HN  PHE C 456      85.300  54.080  69.900  1.00  0.00           H 
ATOM   4587  CA  PHE C 456      85.190  54.200  67.900  1.00  0.00           C 
ATOM   4588  HA  PHE C 456      85.270  55.060  67.250  1.00  0.00           H 
ATOM   4589  CB  PHE C 456      86.360  53.270  67.970  1.00  0.00           C 
ATOM   4590  HB1 PHE C 456      86.230  52.500  68.770  1.00  0.00           H 
ATOM   4591  HB2 PHE C 456      86.440  52.670  67.040  1.00  0.00           H 
ATOM   4592  CG  PHE C 456      87.720  54.030  68.190  1.00  0.00           C 
ATOM   4593  CD1 PHE C 456      88.120  55.190  67.490  1.00  0.00           C 
ATOM   4594  HD1 PHE C 456      87.450  55.630  66.770  1.00  0.00           H 
ATOM   4595  CE1 PHE C 456      89.330  55.850  67.740  1.00  0.00           C 
ATOM   4596  HE1 PHE C 456      89.480  56.800  67.260  1.00  0.00           H 
ATOM   4597  CZ  PHE C 456      90.160  55.400  68.740  1.00  0.00           C 
ATOM   4598  HZ  PHE C 456      91.040  55.910  69.090  1.00  0.00           H 
ATOM   4599  CD2 PHE C 456      88.670  53.490  69.080  1.00  0.00           C 
ATOM   4600  HD2 PHE C 456      88.300  52.610  69.580  1.00  0.00           H 
ATOM   4601  CE2 PHE C 456      89.840  54.200  69.410  1.00  0.00           C 
ATOM   4602  HE2 PHE C 456      90.490  53.930  70.230  1.00  0.00           H 
ATOM   4603  C   PHE C 456      84.060  53.490  67.190  1.00  0.00           C 
ATOM   4604  O   PHE C 456      83.880  53.770  66.020  1.00  0.00           O 
ATOM   4605  N   ALA C 457      83.330  52.620  67.790  1.00  0.00           N 
ATOM   4606  HN  ALA C 457      83.400  52.530  68.780  1.00  0.00           H 
ATOM   4607  CA  ALA C 457      82.300  51.860  67.090  1.00  0.00           C 
ATOM   4608  HA  ALA C 457      82.690  51.480  66.160  1.00  0.00           H 
ATOM   4609  CB  ALA C 457      81.910  50.630  67.910  1.00  0.00           C 
ATOM   4610  HB1 ALA C 457      81.270  49.890  67.390  1.00  0.00           H 
ATOM   4611  HB2 ALA C 457      82.890  50.110  68.020  1.00  0.00           H 
ATOM   4612  HB3 ALA C 457      81.370  50.870  68.850  1.00  0.00           H 
ATOM   4613  C   ALA C 457      81.040  52.730  66.840  1.00  0.00           C 
ATOM   4614  O   ALA C 457      80.430  52.580  65.750  1.00  0.00           O 
ATOM   4615  N   LEU C 458      80.660  53.620  67.840  1.00  0.00           N 
ATOM   4616  HN  LEU C 458      81.230  53.590  68.660  1.00  0.00           H 
ATOM   4617  CA  LEU C 458      79.720  54.710  67.610  1.00  0.00           C 
ATOM   4618  HA  LEU C 458      78.830  54.230  67.230  1.00  0.00           H 
ATOM   4619  CB  LEU C 458      79.390  55.620  68.790  1.00  0.00           C 
ATOM   4620  HB1 LEU C 458      80.350  55.990  69.210  1.00  0.00           H 
ATOM   4621  HB2 LEU C 458      78.800  56.500  68.450  1.00  0.00           H 
ATOM   4622  CG  LEU C 458      78.440  55.090  69.840  1.00  0.00           C 
ATOM   4623  HG  LEU C 458      78.420  55.850  70.650  1.00  0.00           H 
ATOM   4624  CD1 LEU C 458      76.940  54.990  69.310  1.00  0.00           C 
ATOM   4625 1HD1 LEU C 458      76.250  54.790  70.150  1.00  0.00           H 
ATOM   4626 2HD1 LEU C 458      76.660  55.860  68.680  1.00  0.00           H 
ATOM   4627 3HD1 LEU C 458      76.810  54.160  68.590  1.00  0.00           H 
ATOM   4628  CD2 LEU C 458      78.760  53.800  70.590  1.00  0.00           C 
ATOM   4629 1HD2 LEU C 458      77.860  53.300  71.000  1.00  0.00           H 
ATOM   4630 2HD2 LEU C 458      79.220  53.050  69.910  1.00  0.00           H 
ATOM   4631 3HD2 LEU C 458      79.590  53.970  71.310  1.00  0.00           H 
ATOM   4632  C   LEU C 458      80.110  55.720  66.430  1.00  0.00           C 
ATOM   4633  O   LEU C 458      79.250  56.060  65.610  1.00  0.00           O 
ATOM   4634  N   VAL C 459      81.370  56.120  66.340  1.00  0.00           N 
ATOM   4635  HN  VAL C 459      82.040  55.900  67.050  1.00  0.00           H 
ATOM   4636  CA  VAL C 459      81.800  57.010  65.300  1.00  0.00           C 
ATOM   4637  HA  VAL C 459      80.990  57.730  65.240  1.00  0.00           H 
ATOM   4638  CB  VAL C 459      83.080  57.770  65.570  1.00  0.00           C 
ATOM   4639  HB  VAL C 459      83.780  57.060  66.070  1.00  0.00           H 
ATOM   4640  CG1 VAL C 459      83.870  58.370  64.400  1.00  0.00           C 
ATOM   4641 1HG1 VAL C 459      84.750  58.950  64.750  1.00  0.00           H 
ATOM   4642 2HG1 VAL C 459      84.370  57.590  63.790  1.00  0.00           H 
ATOM   4643 3HG1 VAL C 459      83.210  59.020  63.780  1.00  0.00           H 
ATOM   4644  CG2 VAL C 459      82.800  58.880  66.590  1.00  0.00           C 
ATOM   4645 1HG2 VAL C 459      83.640  59.520  66.930  1.00  0.00           H 
ATOM   4646 2HG2 VAL C 459      81.910  59.480  66.310  1.00  0.00           H 
ATOM   4647 3HG2 VAL C 459      82.350  58.390  67.480  1.00  0.00           H 
ATOM   4648  C   VAL C 459      81.740  56.310  63.910  1.00  0.00           C 
ATOM   4649  O   VAL C 459      81.150  56.840  62.930  1.00  0.00           O 
ATOM   4650  N   LEU C 460      82.290  55.080  63.740  1.00  0.00           N 
ATOM   4651  HN  LEU C 460      82.880  54.680  64.440  1.00  0.00           H 
ATOM   4652  CA  LEU C 460      82.350  54.440  62.460  1.00  0.00           C 
ATOM   4653  HA  LEU C 460      82.530  55.160  61.680  1.00  0.00           H 
ATOM   4654  CB  LEU C 460      83.390  53.260  62.440  1.00  0.00           C 
ATOM   4655  HB1 LEU C 460      83.000  52.580  63.220  1.00  0.00           H 
ATOM   4656  HB2 LEU C 460      83.240  52.680  61.500  1.00  0.00           H 
ATOM   4657  CG  LEU C 460      84.900  53.520  62.760  1.00  0.00           C 
ATOM   4658  HG  LEU C 460      85.130  53.400  63.840  1.00  0.00           H 
ATOM   4659  CD1 LEU C 460      85.790  52.500  62.040  1.00  0.00           C 
ATOM   4660 1HD1 LEU C 460      85.850  52.670  60.940  1.00  0.00           H 
ATOM   4661 2HD1 LEU C 460      86.830  52.570  62.440  1.00  0.00           H 
ATOM   4662 3HD1 LEU C 460      85.480  51.470  62.320  1.00  0.00           H 
ATOM   4663  CD2 LEU C 460      85.420  54.870  62.310  1.00  0.00           C 
ATOM   4664 1HD2 LEU C 460      85.240  54.990  61.220  1.00  0.00           H 
ATOM   4665 2HD2 LEU C 460      84.910  55.680  62.880  1.00  0.00           H 
ATOM   4666 3HD2 LEU C 460      86.500  54.930  62.560  1.00  0.00           H 
ATOM   4667  C   LEU C 460      80.960  53.860  62.070  1.00  0.00           C 
ATOM   4668  O   LEU C 460      80.640  53.980  60.870  1.00  0.00           O 
ATOM   4669  N   GLY C 461      80.150  53.280  62.950  1.00  0.00           N 
ATOM   4670  HN  GLY C 461      80.500  53.120  63.870  1.00  0.00           H 
ATOM   4671  CA  GLY C 461      78.870  52.650  62.690  1.00  0.00           C 
ATOM   4672  HA1 GLY C 461      78.990  51.760  62.090  1.00  0.00           H 
ATOM   4673  HA2 GLY C 461      78.520  52.410  63.680  1.00  0.00           H 
ATOM   4674  C   GLY C 461      77.920  53.650  62.080  1.00  0.00           C 
ATOM   4675  O   GLY C 461      77.340  53.340  61.060  1.00  0.00           O 
ATOM   4676  N   TRP C 462      77.890  54.840  62.660  1.00  0.00           N 
ATOM   4677  HN  TRP C 462      78.520  54.940  63.430  1.00  0.00           H 
ATOM   4678  CA  TRP C 462      77.110  55.990  62.180  1.00  0.00           C 
ATOM   4679  HA  TRP C 462      76.220  55.510  61.810  1.00  0.00           H 
ATOM   4680  CB  TRP C 462      76.810  56.970  63.380  1.00  0.00           C 
ATOM   4681  HB1 TRP C 462      77.700  57.100  64.040  1.00  0.00           H 
ATOM   4682  HB2 TRP C 462      76.610  57.980  62.960  1.00  0.00           H 
ATOM   4683  CG  TRP C 462      75.610  56.540  64.230  1.00  0.00           C 
ATOM   4684  CD1 TRP C 462      75.670  56.250  65.560  1.00  0.00           C 
ATOM   4685  HD1 TRP C 462      76.520  56.240  66.230  1.00  0.00           H 
ATOM   4686  NE1 TRP C 462      74.420  55.860  65.970  1.00  0.00           N 
ATOM   4687  HE1 TRP C 462      74.110  55.580  66.850  1.00  0.00           H 
ATOM   4688  CE2 TRP C 462      73.570  55.990  64.960  1.00  0.00           C 
ATOM   4689  CD2 TRP C 462      74.260  56.510  63.870  1.00  0.00           C 
ATOM   4690  CE3 TRP C 462      73.560  56.810  62.700  1.00  0.00           C 
ATOM   4691  HE3 TRP C 462      73.950  57.380  61.870  1.00  0.00           H 
ATOM   4692  CZ3 TRP C 462      72.220  56.410  62.650  1.00  0.00           C 
ATOM   4693  HZ3 TRP C 462      71.610  56.550  61.770  1.00  0.00           H 
ATOM   4694  CZ2 TRP C 462      72.240  55.800  64.910  1.00  0.00           C 
ATOM   4695  HZ2 TRP C 462      71.640  55.410  65.720  1.00  0.00           H 
ATOM   4696  CH2 TRP C 462      71.560  55.850  63.710  1.00  0.00           C 
ATOM   4697  HH2 TRP C 462      70.540  55.530  63.570  1.00  0.00           H 
ATOM   4698  C   TRP C 462      77.650  56.690  60.990  1.00  0.00           C 
ATOM   4699  O   TRP C 462      76.900  57.080  60.130  1.00  0.00           O 
ATOM   4700  N   CYS C 463      79.000  56.700  60.740  1.00  0.00           N 
ATOM   4701  HN  CYS C 463      79.650  56.370  61.430  1.00  0.00           H 
ATOM   4702  CA  CYS C 463      79.550  57.260  59.520  1.00  0.00           C 
ATOM   4703  HA  CYS C 463      79.130  58.250  59.410  1.00  0.00           H 
ATOM   4704  CB  CYS C 463      81.050  57.650  59.610  1.00  0.00           C 
ATOM   4705  HB1 CYS C 463      81.630  56.830  60.090  1.00  0.00           H 
ATOM   4706  HB2 CYS C 463      81.450  57.890  58.600  1.00  0.00           H 
ATOM   4707  SG  CYS C 463      81.450  59.050  60.710  1.00  0.00           S 
ATOM   4708  HG1 CYS C 463      81.250  58.180  61.690  1.00  0.00           H 
ATOM   4709  C   CYS C 463      79.220  56.540  58.240  1.00  0.00           C 
ATOM   4710  O   CYS C 463      78.880  57.180  57.220  1.00  0.00           O 
ATOM   4711  N   ASN C 464      78.980  55.230  58.270  1.00  0.00           N 
ATOM   4712  HN  ASN C 464      79.000  54.760  59.150  1.00  0.00           H 
ATOM   4713  CA  ASN C 464      78.550  54.490  57.070  1.00  0.00           C 
ATOM   4714  HA  ASN C 464      79.060  54.770  56.160  1.00  0.00           H 
ATOM   4715  CB  ASN C 464      78.790  53.020  57.360  1.00  0.00           C 
ATOM   4716  HB1 ASN C 464      78.310  52.690  58.310  1.00  0.00           H 
ATOM   4717  HB2 ASN C 464      78.370  52.320  56.610  1.00  0.00           H 
ATOM   4718  CG  ASN C 464      80.300  52.650  57.480  1.00  0.00           C 
ATOM   4719  OD1 ASN C 464      81.110  53.410  56.970  1.00  0.00           O 
ATOM   4720  ND2 ASN C 464      80.580  51.550  58.250  1.00  0.00           N 
ATOM   4721 1HD2 ASN C 464      79.720  51.250  58.660  1.00  0.00           H 
ATOM   4722 2HD2 ASN C 464      81.520  51.200  58.290  1.00  0.00           H 
ATOM   4723  C   ASN C 464      77.070  54.700  56.750  1.00  0.00           C 
ATOM   4724  O   ASN C 464      76.550  54.200  55.750  1.00  0.00           O 
ATOM   4725  N   VAL C 465      76.260  55.330  57.660  1.00  0.00           N 
ATOM   4726  HN  VAL C 465      76.600  55.680  58.530  1.00  0.00           H 
ATOM   4727  CA  VAL C 465      74.870  55.690  57.270  1.00  0.00           C 
ATOM   4728  HA  VAL C 465      74.470  54.780  56.850  1.00  0.00           H 
ATOM   4729  CB  VAL C 465      74.090  56.070  58.530  1.00  0.00           C 
ATOM   4730  HB  VAL C 465      74.460  57.020  58.960  1.00  0.00           H 
ATOM   4731  CG1 VAL C 465      72.670  56.340  58.070  1.00  0.00           C 
ATOM   4732 1HG1 VAL C 465      72.130  56.650  58.990  1.00  0.00           H 
ATOM   4733 2HG1 VAL C 465      72.600  57.240  57.420  1.00  0.00           H 
ATOM   4734 3HG1 VAL C 465      72.170  55.430  57.670  1.00  0.00           H 
ATOM   4735  CG2 VAL C 465      74.050  54.870  59.530  1.00  0.00           C 
ATOM   4736 1HG2 VAL C 465      73.270  55.140  60.280  1.00  0.00           H 
ATOM   4737 2HG2 VAL C 465      73.670  53.920  59.090  1.00  0.00           H 
ATOM   4738 3HG2 VAL C 465      74.990  54.730  60.100  1.00  0.00           H 
ATOM   4739  C   VAL C 465      74.810  56.710  56.110  1.00  0.00           C 
ATOM   4740  O   VAL C 465      73.890  56.720  55.250  1.00  0.00           O 
ATOM   4741  N   MET C 466      75.820  57.570  56.020  1.00  0.00           N 
ATOM   4742  HN  MET C 466      76.440  57.670  56.800  1.00  0.00           H 
ATOM   4743  CA  MET C 466      76.010  58.590  54.970  1.00  0.00           C 
ATOM   4744  HA  MET C 466      75.170  59.270  55.020  1.00  0.00           H 
ATOM   4745  CB  MET C 466      77.350  59.400  55.210  1.00  0.00           C 
ATOM   4746  HB1 MET C 466      78.190  58.690  55.060  1.00  0.00           H 
ATOM   4747  HB2 MET C 466      77.400  60.150  54.400  1.00  0.00           H 
ATOM   4748  CG  MET C 466      77.390  60.090  56.530  1.00  0.00           C 
ATOM   4749  HG1 MET C 466      76.540  60.790  56.700  1.00  0.00           H 
ATOM   4750  HG2 MET C 466      77.270  59.250  57.250  1.00  0.00           H 
ATOM   4751  SD  MET C 466      79.060  60.730  56.910  1.00  0.00           S 
ATOM   4752  CE  MET C 466      78.730  61.150  58.630  1.00  0.00           C 
ATOM   4753  HE1 MET C 466      78.490  60.240  59.220  1.00  0.00           H 
ATOM   4754  HE2 MET C 466      79.670  61.550  59.060  1.00  0.00           H 
ATOM   4755  HE3 MET C 466      77.900  61.860  58.810  1.00  0.00           H 
ATOM   4756  C   MET C 466      76.110  58.010  53.540  1.00  0.00           C 
ATOM   4757  O   MET C 466      75.610  58.500  52.500  1.00  0.00           O 
ATOM   4758  N   TYR C 467      76.830  56.850  53.490  1.00  0.00           N 
ATOM   4759  HN  TYR C 467      77.380  56.590  54.280  1.00  0.00           H 
ATOM   4760  CA  TYR C 467      77.090  56.140  52.280  1.00  0.00           C 
ATOM   4761  HA  TYR C 467      77.390  56.940  51.630  1.00  0.00           H 
ATOM   4762  CB  TYR C 467      78.300  55.230  52.590  1.00  0.00           C 
ATOM   4763  HB1 TYR C 467      77.860  54.520  53.330  1.00  0.00           H 
ATOM   4764  HB2 TYR C 467      78.620  54.650  51.700  1.00  0.00           H 
ATOM   4765  CG  TYR C 467      79.550  55.960  53.090  1.00  0.00           C 
ATOM   4766  CD1 TYR C 467      79.850  57.330  52.810  1.00  0.00           C 
ATOM   4767  HD1 TYR C 467      79.270  57.910  52.110  1.00  0.00           H 
ATOM   4768  CE1 TYR C 467      80.910  57.950  53.380  1.00  0.00           C 
ATOM   4769  HE1 TYR C 467      81.220  58.930  53.030  1.00  0.00           H 
ATOM   4770  CZ  TYR C 467      81.770  57.250  54.260  1.00  0.00           C 
ATOM   4771  OH  TYR C 467      82.900  57.890  54.760  1.00  0.00           O 
ATOM   4772  HH  TYR C 467      83.420  57.320  55.330  1.00  0.00           H 
ATOM   4773  CD2 TYR C 467      80.410  55.260  53.930  1.00  0.00           C 
ATOM   4774  HD2 TYR C 467      80.220  54.220  54.130  1.00  0.00           H 
ATOM   4775  CE2 TYR C 467      81.540  55.890  54.530  1.00  0.00           C 
ATOM   4776  HE2 TYR C 467      82.150  55.260  55.150  1.00  0.00           H 
ATOM   4777  C   TYR C 467      75.840  55.400  51.750  1.00  0.00           C 
ATOM   4778  O   TYR C 467      75.670  55.330  50.550  1.00  0.00           O 
ATOM   4779  N   PHE C 468      74.990  54.910  52.630  1.00  0.00           N 
ATOM   4780  HN  PHE C 468      75.150  55.040  53.610  1.00  0.00           H 
ATOM   4781  CA  PHE C 468      73.670  54.470  52.240  1.00  0.00           C 
ATOM   4782  HA  PHE C 468      73.850  53.890  51.350  1.00  0.00           H 
ATOM   4783  CB  PHE C 468      72.880  53.620  53.310  1.00  0.00           C 
ATOM   4784  HB1 PHE C 468      73.060  53.910  54.370  1.00  0.00           H 
ATOM   4785  HB2 PHE C 468      71.810  53.460  53.070  1.00  0.00           H 
ATOM   4786  CG  PHE C 468      73.570  52.220  53.330  1.00  0.00           C 
ATOM   4787  CD1 PHE C 468      73.090  51.210  52.450  1.00  0.00           C 
ATOM   4788  HD1 PHE C 468      72.280  51.370  51.750  1.00  0.00           H 
ATOM   4789  CE1 PHE C 468      73.610  49.910  52.420  1.00  0.00           C 
ATOM   4790  HE1 PHE C 468      73.240  49.140  51.750  1.00  0.00           H 
ATOM   4791  CZ  PHE C 468      74.510  49.540  53.410  1.00  0.00           C 
ATOM   4792  HZ  PHE C 468      74.830  48.510  53.400  1.00  0.00           H 
ATOM   4793  CD2 PHE C 468      74.520  51.810  54.310  1.00  0.00           C 
ATOM   4794  HD2 PHE C 468      74.830  52.460  55.110  1.00  0.00           H 
ATOM   4795  CE2 PHE C 468      75.060  50.510  54.240  1.00  0.00           C 
ATOM   4796  HE2 PHE C 468      75.860  50.190  54.900  1.00  0.00           H 
ATOM   4797  C   PHE C 468      72.770  55.620  51.720  1.00  0.00           C 
ATOM   4798  O   PHE C 468      72.020  55.530  50.770  1.00  0.00           O 
ATOM   4799  N   ALA C 469      72.850  56.770  52.430  1.00  0.00           N 
ATOM   4800  HN  ALA C 469      73.480  56.700  53.200  1.00  0.00           H 
ATOM   4801  CA  ALA C 469      72.150  57.910  52.100  1.00  0.00           C 
ATOM   4802  HA  ALA C 469      71.130  57.580  52.200  1.00  0.00           H 
ATOM   4803  CB  ALA C 469      72.450  59.090  53.050  1.00  0.00           C 
ATOM   4804  HB1 ALA C 469      71.610  59.790  52.850  1.00  0.00           H 
ATOM   4805  HB2 ALA C 469      72.420  58.740  54.100  1.00  0.00           H 
ATOM   4806  HB3 ALA C 469      73.440  59.570  52.880  1.00  0.00           H 
ATOM   4807  C   ALA C 469      72.310  58.450  50.690  1.00  0.00           C 
ATOM   4808  O   ALA C 469      71.440  59.060  50.030  1.00  0.00           O 
ATOM   4809  N   ARG C 470      73.510  58.230  50.150  1.00  0.00           N 
ATOM   4810  HN  ARG C 470      74.290  58.060  50.740  1.00  0.00           H 
ATOM   4811  CA  ARG C 470      73.800  58.530  48.770  1.00  0.00           C 
ATOM   4812  HA  ARG C 470      73.610  59.580  48.640  1.00  0.00           H 
ATOM   4813  CB  ARG C 470      75.340  58.490  48.690  1.00  0.00           C 
ATOM   4814  HB1 ARG C 470      75.750  59.040  49.560  1.00  0.00           H 
ATOM   4815  HB2 ARG C 470      75.720  57.450  48.700  1.00  0.00           H 
ATOM   4816  CG  ARG C 470      75.970  59.220  47.360  1.00  0.00           C 
ATOM   4817  HG1 ARG C 470      75.340  58.790  46.560  1.00  0.00           H 
ATOM   4818  HG2 ARG C 470      75.930  60.330  47.350  1.00  0.00           H 
ATOM   4819  CD  ARG C 470      77.430  58.860  47.150  1.00  0.00           C 
ATOM   4820  HD1 ARG C 470      77.530  57.760  47.280  1.00  0.00           H 
ATOM   4821  HD2 ARG C 470      78.010  58.970  46.210  1.00  0.00           H 
ATOM   4822  NE  ARG C 470      78.110  59.670  48.230  1.00  0.00           N 
ATOM   4823  HE  ARG C 470      77.850  60.630  48.320  1.00  0.00           H 
ATOM   4824  CZ  ARG C 470      79.070  59.250  49.060  1.00  0.00           C 
ATOM   4825  NH1 ARG C 470      79.490  57.950  49.090  1.00  0.00           N 
ATOM   4826 1HH1 ARG C 470      78.970  57.380  48.450  1.00  0.00           H 
ATOM   4827 2HH1 ARG C 470      79.830  57.560  49.940  1.00  0.00           H 
ATOM   4828  NH2 ARG C 470      79.610  60.170  49.860  1.00  0.00           N 
ATOM   4829 1HH2 ARG C 470      79.330  61.110  49.650  1.00  0.00           H 
ATOM   4830 2HH2 ARG C 470      80.250  59.960  50.600  1.00  0.00           H 
ATOM   4831  C   ARG C 470      72.980  57.760  47.640  1.00  0.00           C 
ATOM   4832  O   ARG C 470      72.990  58.250  46.530  1.00  0.00           O 
ATOM   4833  N   GLY C 471      72.260  56.630  47.970  1.00  0.00           N 
ATOM   4834  HN  GLY C 471      72.350  56.310  48.910  1.00  0.00           H 
ATOM   4835  CA  GLY C 471      71.340  55.960  46.990  1.00  0.00           C 
ATOM   4836  HA1 GLY C 471      71.770  56.140  46.010  1.00  0.00           H 
ATOM   4837  HA2 GLY C 471      71.240  54.920  47.280  1.00  0.00           H 
ATOM   4838  C   GLY C 471      70.000  56.430  47.020  1.00  0.00           C 
ATOM   4839  O   GLY C 471      69.190  56.020  46.160  1.00  0.00           O 
ATOM   4840  N   PHE C 472      69.620  57.360  47.920  1.00  0.00           N 
ATOM   4841  HN  PHE C 472      70.180  57.540  48.730  1.00  0.00           H 
ATOM   4842  CA  PHE C 472      68.390  58.100  47.830  1.00  0.00           C 
ATOM   4843  HA  PHE C 472      67.600  57.500  47.390  1.00  0.00           H 
ATOM   4844  CB  PHE C 472      67.900  58.360  49.310  1.00  0.00           C 
ATOM   4845  HB1 PHE C 472      68.490  59.150  49.810  1.00  0.00           H 
ATOM   4846  HB2 PHE C 472      66.890  58.820  49.230  1.00  0.00           H 
ATOM   4847  CG  PHE C 472      67.650  57.080  50.060  1.00  0.00           C 
ATOM   4848  CD1 PHE C 472      66.370  56.570  50.150  1.00  0.00           C 
ATOM   4849  HD1 PHE C 472      65.530  57.120  49.760  1.00  0.00           H 
ATOM   4850  CE1 PHE C 472      66.070  55.490  51.060  1.00  0.00           C 
ATOM   4851  HE1 PHE C 472      65.070  55.080  51.020  1.00  0.00           H 
ATOM   4852  CZ  PHE C 472      67.100  54.840  51.700  1.00  0.00           C 
ATOM   4853  HZ  PHE C 472      66.910  53.990  52.330  1.00  0.00           H 
ATOM   4854  CD2 PHE C 472      68.680  56.500  50.790  1.00  0.00           C 
ATOM   4855  HD2 PHE C 472      69.630  56.990  50.640  1.00  0.00           H 
ATOM   4856  CE2 PHE C 472      68.420  55.320  51.570  1.00  0.00           C 
ATOM   4857  HE2 PHE C 472      69.220  54.770  52.040  1.00  0.00           H 
ATOM   4858  C   PHE C 472      68.510  59.470  47.060  1.00  0.00           C 
ATOM   4859  O   PHE C 472      67.560  60.170  46.720  1.00  0.00           O 
ATOM   4860  N   GLN C 473      69.730  59.690  46.620  1.00  0.00           N 
ATOM   4861  HN  GLN C 473      70.430  59.060  46.930  1.00  0.00           H 
ATOM   4862  CA  GLN C 473      70.150  60.530  45.530  1.00  0.00           C 
ATOM   4863  HA  GLN C 473      69.550  61.410  45.710  1.00  0.00           H 
ATOM   4864  CB  GLN C 473      71.670  60.860  45.440  1.00  0.00           C 
ATOM   4865  HB1 GLN C 473      72.230  59.920  45.230  1.00  0.00           H 
ATOM   4866  HB2 GLN C 473      71.770  61.450  44.510  1.00  0.00           H 
ATOM   4867  CG  GLN C 473      72.320  61.620  46.570  1.00  0.00           C 
ATOM   4868  HG1 GLN C 473      71.680  62.490  46.810  1.00  0.00           H 
ATOM   4869  HG2 GLN C 473      72.280  60.970  47.470  1.00  0.00           H 
ATOM   4870  CD  GLN C 473      73.760  62.080  46.300  1.00  0.00           C 
ATOM   4871  OE1 GLN C 473      74.490  62.430  47.240  1.00  0.00           O 
ATOM   4872  NE2 GLN C 473      74.250  62.080  44.980  1.00  0.00           N 
ATOM   4873 1HE2 GLN C 473      73.620  61.720  44.290  1.00  0.00           H 
ATOM   4874 2HE2 GLN C 473      75.170  62.450  44.830  1.00  0.00           H 
ATOM   4875  C   GLN C 473      69.600  60.020  44.190  1.00  0.00           C 
ATOM   4876  O   GLN C 473      69.410  58.850  43.910  1.00  0.00           O 
ATOM   4877  N   MET C 474      69.440  60.980  43.280  1.00  0.00           N 
ATOM   4878  HN  MET C 474      69.450  61.900  43.670  1.00  0.00           H 
ATOM   4879  CA  MET C 474      68.950  60.820  41.950  1.00  0.00           C 
ATOM   4880  HA  MET C 474      68.490  59.850  41.860  1.00  0.00           H 
ATOM   4881  CB  MET C 474      67.950  62.000  41.630  1.00  0.00           C 
ATOM   4882  HB1 MET C 474      68.360  63.000  41.880  1.00  0.00           H 
ATOM   4883  HB2 MET C 474      67.840  62.180  40.540  1.00  0.00           H 
ATOM   4884  CG  MET C 474      66.560  61.840  42.310  1.00  0.00           C 
ATOM   4885  HG1 MET C 474      66.760  61.520  43.360  1.00  0.00           H 
ATOM   4886  HG2 MET C 474      66.150  62.870  42.320  1.00  0.00           H 
ATOM   4887  SD  MET C 474      65.440  60.580  41.630  1.00  0.00           S 
ATOM   4888  CE  MET C 474      65.460  60.900  39.890  1.00  0.00           C 
ATOM   4889  HE1 MET C 474      64.850  61.810  39.690  1.00  0.00           H 
ATOM   4890  HE2 MET C 474      66.430  61.060  39.370  1.00  0.00           H 
ATOM   4891  HE3 MET C 474      64.880  60.090  39.390  1.00  0.00           H 
ATOM   4892  C   MET C 474      70.020  60.840  40.900  1.00  0.00           C 
ATOM   4893  O   MET C 474      69.700  60.750  39.740  1.00  0.00           O 
ATOM   4894  N   LEU C 475      71.320  61.020  41.280  1.00  0.00           N 
ATOM   4895  HN  LEU C 475      71.370  61.280  42.240  1.00  0.00           H 
ATOM   4896  CA  LEU C 475      72.520  60.810  40.590  1.00  0.00           C 
ATOM   4897  HA  LEU C 475      73.260  60.860  41.380  1.00  0.00           H 
ATOM   4898  CB  LEU C 475      72.690  59.420  39.870  1.00  0.00           C 
ATOM   4899  HB1 LEU C 475      71.750  59.260  39.300  1.00  0.00           H 
ATOM   4900  HB2 LEU C 475      73.530  59.510  39.150  1.00  0.00           H 
ATOM   4901  CG  LEU C 475      73.030  58.190  40.670  1.00  0.00           C 
ATOM   4902  HG  LEU C 475      73.120  57.320  39.980  1.00  0.00           H 
ATOM   4903  CD1 LEU C 475      74.480  58.220  41.310  1.00  0.00           C 
ATOM   4904 1HD1 LEU C 475      74.790  57.370  41.950  1.00  0.00           H 
ATOM   4905 2HD1 LEU C 475      75.240  58.200  40.500  1.00  0.00           H 
ATOM   4906 3HD1 LEU C 475      74.720  59.210  41.760  1.00  0.00           H 
ATOM   4907  CD2 LEU C 475      71.910  57.820  41.600  1.00  0.00           C 
ATOM   4908 1HD2 LEU C 475      72.260  57.020  42.280  1.00  0.00           H 
ATOM   4909 2HD2 LEU C 475      71.580  58.630  42.280  1.00  0.00           H 
ATOM   4910 3HD2 LEU C 475      71.080  57.560  40.900  1.00  0.00           H 
ATOM   4911  C   LEU C 475      72.930  61.990  39.700  1.00  0.00           C 
ATOM   4912  O   LEU C 475      73.060  61.880  38.500  1.00  0.00           O 
ATOM   4913  N   GLY C 476      73.050  63.260  40.240  1.00  0.00           N 
ATOM   4914  HN  GLY C 476      72.850  63.520  41.180  1.00  0.00           H 
ATOM   4915  CA  GLY C 476      73.550  64.340  39.390  1.00  0.00           C 
ATOM   4916  HA1 GLY C 476      72.820  64.480  38.610  1.00  0.00           H 
ATOM   4917  HA2 GLY C 476      73.620  65.160  40.090  1.00  0.00           H 
ATOM   4918  C   GLY C 476      75.060  64.110  38.930  1.00  0.00           C 
ATOM   4919  O   GLY C 476      75.850  63.570  39.750  1.00  0.00           O 
ATOM   4920  N   PRO C 477      75.420  64.700  37.790  1.00  0.00           N 
ATOM   4921  CD  PRO C 477      74.510  65.480  36.900  1.00  0.00           C 
ATOM   4922  HD1 PRO C 477      73.970  66.280  37.440  1.00  0.00           H 
ATOM   4923  HD2 PRO C 477      73.840  64.830  36.310  1.00  0.00           H 
ATOM   4924  CA  PRO C 477      76.620  64.330  37.150  1.00  0.00           C 
ATOM   4925  HA  PRO C 477      76.560  63.250  37.090  1.00  0.00           H 
ATOM   4926  CB  PRO C 477      76.660  65.030  35.780  1.00  0.00           C 
ATOM   4927  HB1 PRO C 477      77.600  65.580  35.570  1.00  0.00           H 
ATOM   4928  HB2 PRO C 477      76.310  64.280  35.040  1.00  0.00           H 
ATOM   4929  CG  PRO C 477      75.530  66.090  35.920  1.00  0.00           C 
ATOM   4930  HG1 PRO C 477      75.990  66.980  36.400  1.00  0.00           H 
ATOM   4931  HG2 PRO C 477      75.120  66.380  34.930  1.00  0.00           H 
ATOM   4932  C   PRO C 477      77.910  64.650  37.980  1.00  0.00           C 
ATOM   4933  O   PRO C 477      78.770  63.800  38.120  1.00  0.00           O 
ATOM   4934  N   PHE C 478      78.050  65.800  38.640  1.00  0.00           N 
ATOM   4935  HN  PHE C 478      77.310  66.470  38.590  1.00  0.00           H 
ATOM   4936  CA  PHE C 478      79.260  66.130  39.340  1.00  0.00           C 
ATOM   4937  HA  PHE C 478      80.070  65.490  39.040  1.00  0.00           H 
ATOM   4938  CB  PHE C 478      79.720  67.520  39.050  1.00  0.00           C 
ATOM   4939  HB1 PHE C 478      78.940  68.260  39.320  1.00  0.00           H 
ATOM   4940  HB2 PHE C 478      80.660  67.820  39.570  1.00  0.00           H 
ATOM   4941  CG  PHE C 478      79.850  67.530  37.550  1.00  0.00           C 
ATOM   4942  CD1 PHE C 478      80.770  66.660  36.940  1.00  0.00           C 
ATOM   4943  HD1 PHE C 478      81.320  65.970  37.550  1.00  0.00           H 
ATOM   4944  CE1 PHE C 478      80.790  66.430  35.600  1.00  0.00           C 
ATOM   4945  HE1 PHE C 478      81.450  65.640  35.260  1.00  0.00           H 
ATOM   4946  CZ  PHE C 478      80.040  67.270  34.780  1.00  0.00           C 
ATOM   4947  HZ  PHE C 478      80.050  67.020  33.730  1.00  0.00           H 
ATOM   4948  CD2 PHE C 478      79.060  68.260  36.660  1.00  0.00           C 
ATOM   4949  HD2 PHE C 478      78.390  68.950  37.150  1.00  0.00           H 
ATOM   4950  CE2 PHE C 478      79.120  68.120  35.270  1.00  0.00           C 
ATOM   4951  HE2 PHE C 478      78.490  68.780  34.680  1.00  0.00           H 
ATOM   4952  C   PHE C 478      79.150  65.930  40.940  1.00  0.00           C 
ATOM   4953  O   PHE C 478      80.090  66.040  41.650  1.00  0.00           O 
ATOM   4954  N   THR C 479      77.930  65.500  41.430  1.00  0.00           N 
ATOM   4955  HN  THR C 479      77.260  65.340  40.710  1.00  0.00           H 
ATOM   4956  CA  THR C 479      77.590  65.310  42.860  1.00  0.00           C 
ATOM   4957  HA  THR C 479      77.720  66.280  43.330  1.00  0.00           H 
ATOM   4958  CB  THR C 479      76.250  64.790  43.020  1.00  0.00           C 
ATOM   4959  HB  THR C 479      76.000  64.620  44.090  1.00  0.00           H 
ATOM   4960  OG1 THR C 479      75.940  63.550  42.350  1.00  0.00           O 
ATOM   4961  HG1 THR C 479      76.110  63.560  41.410  1.00  0.00           H 
ATOM   4962  CG2 THR C 479      75.320  65.870  42.480  1.00  0.00           C 
ATOM   4963 1HG2 THR C 479      74.390  65.590  43.010  1.00  0.00           H 
ATOM   4964 2HG2 THR C 479      75.710  66.830  42.870  1.00  0.00           H 
ATOM   4965 3HG2 THR C 479      75.290  65.900  41.370  1.00  0.00           H 
ATOM   4966  C   THR C 479      78.610  64.460  43.700  1.00  0.00           C 
ATOM   4967  O   THR C 479      79.060  64.850  44.770  1.00  0.00           O 
ATOM   4968  N   ILE C 480      78.930  63.260  43.290  1.00  0.00           N 
ATOM   4969  HN  ILE C 480      78.490  62.840  42.500  1.00  0.00           H 
ATOM   4970  CA  ILE C 480      79.780  62.390  43.970  1.00  0.00           C 
ATOM   4971  HA  ILE C 480      79.470  62.390  45.000  1.00  0.00           H 
ATOM   4972  CB  ILE C 480      79.530  60.900  43.690  1.00  0.00           C 
ATOM   4973  HB  ILE C 480      79.780  60.580  42.660  1.00  0.00           H 
ATOM   4974  CG2 ILE C 480      80.380  60.000  44.650  1.00  0.00           C 
ATOM   4975 1HG2 ILE C 480      80.130  58.920  44.710  1.00  0.00           H 
ATOM   4976 2HG2 ILE C 480      81.420  60.110  44.270  1.00  0.00           H 
ATOM   4977 3HG2 ILE C 480      80.350  60.450  45.670  1.00  0.00           H 
ATOM   4978  CG1 ILE C 480      78.050  60.540  43.800  1.00  0.00           C 
ATOM   4979 1HG1 ILE C 480      77.680  60.790  44.820  1.00  0.00           H 
ATOM   4980 2HG1 ILE C 480      77.520  61.230  43.100  1.00  0.00           H 
ATOM   4981  CD  ILE C 480      77.650  59.150  43.430  1.00  0.00           C 
ATOM   4982  HD1 ILE C 480      76.550  59.130  43.600  1.00  0.00           H 
ATOM   4983  HD2 ILE C 480      77.810  58.970  42.340  1.00  0.00           H 
ATOM   4984  HD3 ILE C 480      78.180  58.320  43.940  1.00  0.00           H 
ATOM   4985  C   ILE C 480      81.270  62.770  43.880  1.00  0.00           C 
ATOM   4986  O   ILE C 480      81.990  62.700  44.890  1.00  0.00           O 
ATOM   4987  N   MET C 481      81.720  63.140  42.690  1.00  0.00           N 
ATOM   4988  HN  MET C 481      81.130  63.180  41.880  1.00  0.00           H 
ATOM   4989  CA  MET C 481      83.160  63.450  42.500  1.00  0.00           C 
ATOM   4990  HA  MET C 481      83.690  62.560  42.800  1.00  0.00           H 
ATOM   4991  CB  MET C 481      83.510  63.700  41.000  1.00  0.00           C 
ATOM   4992  HB1 MET C 481      83.330  62.790  40.390  1.00  0.00           H 
ATOM   4993  HB2 MET C 481      82.780  64.500  40.750  1.00  0.00           H 
ATOM   4994  CG  MET C 481      85.030  64.050  40.740  1.00  0.00           C 
ATOM   4995  HG1 MET C 481      85.250  65.040  41.190  1.00  0.00           H 
ATOM   4996  HG2 MET C 481      85.470  63.290  41.420  1.00  0.00           H 
ATOM   4997  SD  MET C 481      85.470  63.970  38.990  1.00  0.00           S 
ATOM   4998  CE  MET C 481      84.380  65.410  38.510  1.00  0.00           C
[truncated: 8,907,998 more chars]
