# Supplementary material for: Structural mechanism of human oncochannel TRPV6 inhibition by the natural phytoestrogen genistein
Source: Nat Commun. 2023 May 9;14:2659. doi: 10.1038/s41467-023-38352-5 (PMC10169861; doi:10.1038/s41467-023-38352-5)
Supplement: Supplementary file 4 — Supplementary Data 1 [file 41467_2023_38352_MOESM4_ESM.zip › MD states/chs_run2.pdb]

t=0
MODEL 1                                                                        
CRYST1   66.960   66.930   62.990  90.00  90.00  90.00 P 1           1
ATOM      1  CS1 CHS     1      77.720  86.360  55.550  1.00  0.00           C 
ATOM      2  CS2 CHS     1      76.730  87.400  55.830  1.00  0.00           C 
ATOM      3  HS4 CHS     1      75.800  86.920  56.200  1.00  0.00           H 
ATOM      4  HS5 CHS     1      76.530  87.990  54.910  1.00  0.00           H 
ATOM      5  CS3 CHS     1      77.220  88.290  56.990  1.00  0.00           C 
ATOM      6  HS1 CHS     1      78.290  88.550  56.810  1.00  0.00           H 
ATOM      7  HS6 CHS     1      77.330  87.670  57.900  1.00  0.00           H 
ATOM      8  CS4 CHS     1      76.540  89.690  57.100  1.00  0.00           C 
ATOM      9  OS1 CHS     1      78.010  86.010  54.400  1.00  0.00           O 
ATOM     10  OS2 CHS     1      77.340  90.670  57.250  1.00  0.00           O 
ATOM     11  OS3 CHS     1      75.330  89.860  56.920  1.00  0.00           O 
ATOM     12  C3  CHS     1      79.220  84.890  56.700  1.00  0.00           C 
ATOM     13  H3  CHS     1      79.400  84.720  57.780  1.00  0.00           H 
ATOM     14  O3  CHS     1      78.290  85.950  56.640  1.00  0.00           O 
ATOM     15  C4  CHS     1      80.620  85.330  56.090  1.00  0.00           C 
ATOM     16  H4A CHS     1      80.330  85.650  55.060  1.00  0.00           H 
ATOM     17  H4B CHS     1      81.000  86.270  56.530  1.00  0.00           H 
ATOM     18  C5  CHS     1      81.640  84.210  56.080  1.00  0.00           C 
ATOM     19  C6  CHS     1      82.850  84.410  56.640  1.00  0.00           C 
ATOM     20  H6  CHS     1      82.980  85.430  57.030  1.00  0.00           H 
ATOM     21  C7  CHS     1      83.950  83.410  56.660  1.00  0.00           C 
ATOM     22  H7A CHS     1      84.930  83.800  56.310  1.00  0.00           H 
ATOM     23  H7B CHS     1      84.180  83.230  57.730  1.00  0.00           H 
ATOM     24  C8  CHS     1      83.610  82.190  55.840  1.00  0.00           C 
ATOM     25  H8  CHS     1      83.790  82.440  54.770  1.00  0.00           H 
ATOM     26  C14 CHS     1      84.570  81.050  56.300  1.00  0.00           C 
ATOM     27  H14 CHS     1      84.400  80.960  57.390  1.00  0.00           H 
ATOM     28  C15 CHS     1      86.090  81.260  56.230  1.00  0.00           C 
ATOM     29 H15A CHS     1      86.380  81.670  55.240  1.00  0.00           H 
ATOM     30 H15B CHS     1      86.420  82.000  56.990  1.00  0.00           H 
ATOM     31  C16 CHS     1      86.720  79.840  56.470  1.00  0.00           C 
ATOM     32 H16A CHS     1      87.460  79.640  55.660  1.00  0.00           H 
ATOM     33 H16B CHS     1      87.010  79.870  57.540  1.00  0.00           H 
ATOM     34  C17 CHS     1      85.520  78.870  56.420  1.00  0.00           C 
ATOM     35  H17 CHS     1      85.250  78.740  57.490  1.00  0.00           H 
ATOM     36  C13 CHS     1      84.380  79.710  55.720  1.00  0.00           C 
ATOM     37  C18 CHS     1      84.750  79.760  54.220  1.00  0.00           C 
ATOM     38 H18A CHS     1      84.570  78.820  53.660  1.00  0.00           H 
ATOM     39 H18B CHS     1      84.160  80.570  53.730  1.00  0.00           H 
ATOM     40 H18C CHS     1      85.800  80.050  54.020  1.00  0.00           H 
ATOM     41  C12 CHS     1      82.910  79.270  55.990  1.00  0.00           C 
ATOM     42 H12A CHS     1      82.750  78.320  55.430  1.00  0.00           H 
ATOM     43 H12B CHS     1      82.770  78.990  57.060  1.00  0.00           H 
ATOM     44  C11 CHS     1      81.860  80.260  55.440  1.00  0.00           C 
ATOM     45 H11A CHS     1      82.110  80.210  54.360  1.00  0.00           H 
ATOM     46 H11B CHS     1      80.840  79.840  55.590  1.00  0.00           H 
ATOM     47  C9  CHS     1      82.100  81.700  56.010  1.00  0.00           C 
ATOM     48  H9  CHS     1      82.060  81.530  57.110  1.00  0.00           H 
ATOM     49  C10 CHS     1      81.190  82.840  55.560  1.00  0.00           C 
ATOM     50  C19 CHS     1      81.020  82.890  54.110  1.00  0.00           C 
ATOM     51 H19A CHS     1      81.960  83.180  53.600  1.00  0.00           H 
ATOM     52 H19B CHS     1      80.630  82.000  53.570  1.00  0.00           H 
ATOM     53 H19C CHS     1      80.360  83.710  53.750  1.00  0.00           H 
ATOM     54  C1  CHS     1      79.800  82.530  56.200  1.00  0.00           C 
ATOM     55  H1A CHS     1      79.460  81.590  55.710  1.00  0.00           H 
ATOM     56  H1B CHS     1      79.840  82.250  57.270  1.00  0.00           H 
ATOM     57  C2  CHS     1      78.750  83.630  56.060  1.00  0.00           C 
ATOM     58  H2A CHS     1      77.760  83.390  56.500  1.00  0.00           H 
ATOM     59  H2B CHS     1      78.620  83.730  54.960  1.00  0.00           H 
ATOM     60  C20 CHS     1      85.860  77.410  55.930  1.00  0.00           C 
ATOM     61  H20 CHS     1      85.900  77.450  54.820  1.00  0.00           H 
ATOM     62  C21 CHS     1      84.690  76.470  56.280  1.00  0.00           C 
ATOM     63 H21A CHS     1      84.770  75.420  55.930  1.00  0.00           H 
ATOM     64 H21B CHS     1      83.690  76.860  55.980  1.00  0.00           H 
ATOM     65 H21C CHS     1      84.630  76.360  57.380  1.00  0.00           H 
ATOM     66  C22 CHS     1      87.100  76.860  56.640  1.00  0.00           C 
ATOM     67 H22A CHS     1      87.950  77.550  56.460  1.00  0.00           H 
ATOM     68 H22B CHS     1      86.970  76.830  57.740  1.00  0.00           H 
ATOM     69  C23 CHS     1      87.650  75.520  56.220  1.00  0.00           C 
ATOM     70 H23A CHS     1      86.780  74.840  56.110  1.00  0.00           H 
ATOM     71 H23B CHS     1      88.160  75.630  55.240  1.00  0.00           H 
ATOM     72  C24 CHS     1      88.640  75.000  57.290  1.00  0.00           C 
ATOM     73 H24A CHS     1      89.540  75.640  57.350  1.00  0.00           H 
ATOM     74 H24B CHS     1      88.040  75.130  58.210  1.00  0.00           H 
ATOM     75  C25 CHS     1      89.110  73.580  57.220  1.00  0.00           C 
ATOM     76  H25 CHS     1      88.230  72.900  57.110  1.00  0.00           H 
ATOM     77  C26 CHS     1      90.110  73.400  56.040  1.00  0.00           C 
ATOM     78 H26A CHS     1      89.620  73.140  55.080  1.00  0.00           H 
ATOM     79 H26B CHS     1      90.730  74.300  55.830  1.00  0.00           H 
ATOM     80 H26C CHS     1      90.750  72.560  56.370  1.00  0.00           H 
ATOM     81  C27 CHS     1      89.910  73.220  58.430  1.00  0.00           C 
ATOM     82 H27A CHS     1      90.720  73.970  58.580  1.00  0.00           H 
ATOM     83 H27B CHS     1      89.280  73.170  59.340  1.00  0.00           H 
ATOM     84 H27C CHS     1      90.630  72.370  58.410  1.00  0.00           H 
ATOM     85  CS1 CHS     2      87.920  79.410  39.470  1.00  0.00           C 
ATOM     86  CS2 CHS     2      89.100  78.420  39.190  1.00  0.00           C 
ATOM     87  HS4 CHS     2      88.740  77.370  39.290  1.00  0.00           H 
ATOM     88  HS5 CHS     2      89.770  78.640  40.050  1.00  0.00           H 
ATOM     89  CS3 CHS     2      89.890  78.730  37.880  1.00  0.00           C 
ATOM     90  HS1 CHS     2      90.900  78.290  37.760  1.00  0.00           H 
ATOM     91  HS6 CHS     2      90.020  79.830  37.800  1.00  0.00           H 
ATOM     92  CS4 CHS     2      89.140  78.140  36.640  1.00  0.00           C 
ATOM     93  OS1 CHS     2      88.150  80.570  39.670  1.00  0.00           O 
ATOM     94  OS2 CHS     2      89.410  77.040  36.140  1.00  0.00           O 
ATOM     95  OS3 CHS     2      88.410  78.730  35.880  1.00  0.00           O 
ATOM     96  C3  CHS     2      85.550  79.530  39.520  1.00  0.00           C 
ATOM     97  H3  CHS     2      85.570  80.260  38.680  1.00  0.00           H 
ATOM     98  O3  CHS     2      86.810  78.730  39.450  1.00  0.00           O 
ATOM     99  C4  CHS     2      85.350  80.290  40.850  1.00  0.00           C 
ATOM    100  H4A CHS     2      85.460  79.580  41.700  1.00  0.00           H 
ATOM    101  H4B CHS     2      86.210  80.980  40.920  1.00  0.00           H 
ATOM    102  C5  CHS     2      84.010  80.970  40.850  1.00  0.00           C 
ATOM    103  C6  CHS     2      83.940  82.310  41.040  1.00  0.00           C 
ATOM    104  H6  CHS     2      84.800  82.980  41.230  1.00  0.00           H 
ATOM    105  C7  CHS     2      82.600  83.070  41.170  1.00  0.00           C 
ATOM    106  H7A CHS     2      82.580  83.870  41.940  1.00  0.00           H 
ATOM    107  H7B CHS     2      82.410  83.490  40.160  1.00  0.00           H 
ATOM    108  C8  CHS     2      81.490  82.010  41.460  1.00  0.00           C 
ATOM    109  H8  CHS     2      81.540  81.640  42.510  1.00  0.00           H 
ATOM    110  C14 CHS     2      80.170  82.730  41.150  1.00  0.00           C 
ATOM    111  H14 CHS     2      80.150  82.880  40.050  1.00  0.00           H 
ATOM    112  C15 CHS     2      79.940  84.240  41.530  1.00  0.00           C 
ATOM    113 H15A CHS     2      80.450  84.290  42.520  1.00  0.00           H 
ATOM    114 H15B CHS     2      80.380  84.990  40.840  1.00  0.00           H 
ATOM    115  C16 CHS     2      78.370  84.340  41.500  1.00  0.00           C 
ATOM    116 H16A CHS     2      78.050  84.580  42.540  1.00  0.00           H 
ATOM    117 H16B CHS     2      78.000  85.240  40.960  1.00  0.00           H 
ATOM    118  C17 CHS     2      77.810  82.920  41.020  1.00  0.00           C 
ATOM    119  H17 CHS     2      78.000  83.020  39.930  1.00  0.00           H 
ATOM    120  C13 CHS     2      78.880  81.870  41.470  1.00  0.00           C 
ATOM    121  C18 CHS     2      78.790  81.650  42.970  1.00  0.00           C 
ATOM    122 H18A CHS     2      77.880  81.140  43.340  1.00  0.00           H 
ATOM    123 H18B CHS     2      79.720  81.150  43.330  1.00  0.00           H 
ATOM    124 H18C CHS     2      78.710  82.610  43.520  1.00  0.00           H 
ATOM    125  C12 CHS     2      79.010  80.520  40.650  1.00  0.00           C 
ATOM    126 H12A CHS     2      78.150  79.940  41.030  1.00  0.00           H 
ATOM    127 H12B CHS     2      78.920  80.660  39.550  1.00  0.00           H 
ATOM    128  C11 CHS     2      80.290  79.800  40.900  1.00  0.00           C 
ATOM    129 H11A CHS     2      80.290  79.460  41.960  1.00  0.00           H 
ATOM    130 H11B CHS     2      80.400  79.020  40.110  1.00  0.00           H 
ATOM    131  C9  CHS     2      81.520  80.760  40.610  1.00  0.00           C 
ATOM    132  H9  CHS     2      81.340  81.140  39.580  1.00  0.00           H 
ATOM    133  C10 CHS     2      82.850  79.980  40.690  1.00  0.00           C 
ATOM    134  C19 CHS     2      82.820  78.940  41.820  1.00  0.00           C 
ATOM    135 H19A CHS     2      83.810  78.430  41.900  1.00  0.00           H 
ATOM    136 H19B CHS     2      82.650  79.380  42.820  1.00  0.00           H 
ATOM    137 H19C CHS     2      82.060  78.130  41.720  1.00  0.00           H 
ATOM    138  C1  CHS     2      83.080  79.340  39.310  1.00  0.00           C 
ATOM    139  H1A CHS     2      82.240  78.640  39.150  1.00  0.00           H 
ATOM    140  H1B CHS     2      82.970  80.100  38.500  1.00  0.00           H 
ATOM    141  C2  CHS     2      84.350  78.630  39.240  1.00  0.00           C 
ATOM    142  H2A CHS     2      84.530  78.300  38.190  1.00  0.00           H 
ATOM    143  H2B CHS     2      84.290  77.720  39.870  1.00  0.00           H 
ATOM    144  C20 CHS     2      76.380  82.580  41.210  1.00  0.00           C 
ATOM    145  H20 CHS     2      76.360  81.470  41.230  1.00  0.00           H 
ATOM    146  C21 CHS     2      75.690  83.110  40.020  1.00  0.00           C 
ATOM    147 H21A CHS     2      76.050  82.660  39.070  1.00  0.00           H 
ATOM    148 H21B CHS     2      75.810  84.210  39.960  1.00  0.00           H 
ATOM    149 H21C CHS     2      74.600  82.920  39.960  1.00  0.00           H 
ATOM    150  C22 CHS     2      75.690  83.290  42.370  1.00  0.00           C 
ATOM    151 H22A CHS     2      76.350  83.290  43.260  1.00  0.00           H 
ATOM    152 H22B CHS     2      75.600  84.370  42.150  1.00  0.00           H 
ATOM    153  C23 CHS     2      74.260  82.810  42.770  1.00  0.00           C 
ATOM    154 H23A CHS     2      73.770  82.450  41.840  1.00  0.00           H 
ATOM    155 H23B CHS     2      74.250  81.940  43.460  1.00  0.00           H 
ATOM    156  C24 CHS     2      73.380  83.950  43.480  1.00  0.00           C 
ATOM    157 H24A CHS     2      73.960  84.480  44.270  1.00  0.00           H 
ATOM    158 H24B CHS     2      73.090  84.760  42.770  1.00  0.00           H 
ATOM    159  C25 CHS     2      72.140  83.360  44.090  1.00  0.00           C 
ATOM    160  H25 CHS     2      72.510  82.350  44.380  1.00  0.00           H 
ATOM    161  C26 CHS     2      71.690  84.100  45.420  1.00  0.00           C 
ATOM    162 H26A CHS     2      71.390  85.150  45.200  1.00  0.00           H 
ATOM    163 H26B CHS     2      70.840  83.540  45.860  1.00  0.00           H 
ATOM    164 H26C CHS     2      72.490  83.980  46.180  1.00  0.00           H 
ATOM    165  C27 CHS     2      70.910  83.340  43.190  1.00  0.00           C 
ATOM    166 H27A CHS     2      70.650  84.340  42.780  1.00  0.00           H 
ATOM    167 H27B CHS     2      71.070  82.660  42.320  1.00  0.00           H 
ATOM    168 H27C CHS     2      70.000  83.100  43.770  1.00  0.00           H 
ATOM    169  N   MET A 454      80.450 112.430  71.540  1.00  0.00           N 
ATOM    170  HN  MET A 454      80.100 112.770  72.410  1.00  0.00           H 
ATOM    171  CA  MET A 454      81.750 111.810  71.390  1.00  0.00           C 
ATOM    172  HA  MET A 454      82.320 112.520  70.810  1.00  0.00           H 
ATOM    173  CB  MET A 454      82.560 111.740  72.690  1.00  0.00           C 
ATOM    174  HB1 MET A 454      82.020 111.280  73.540  1.00  0.00           H 
ATOM    175  HB2 MET A 454      83.470 111.140  72.470  1.00  0.00           H 
ATOM    176  CG  MET A 454      83.170 113.100  73.110  1.00  0.00           C 
ATOM    177  HG1 MET A 454      83.890 113.590  72.420  1.00  0.00           H 
ATOM    178  HG2 MET A 454      82.260 113.720  73.270  1.00  0.00           H 
ATOM    179  SD  MET A 454      84.030 112.930  74.770  1.00  0.00           S 
ATOM    180  CE  MET A 454      84.470 114.710  74.970  1.00  0.00           C 
ATOM    181  HE1 MET A 454      85.060 115.140  74.130  1.00  0.00           H 
ATOM    182  HE2 MET A 454      83.510 115.280  74.980  1.00  0.00           H 
ATOM    183  HE3 MET A 454      85.140 114.880  75.840  1.00  0.00           H 
ATOM    184  C   MET A 454      81.850 110.450  70.630  1.00  0.00           C 
ATOM    185  O   MET A 454      82.600 110.250  69.670  1.00  0.00           O 
ATOM    186  N   SER A 455      81.120 109.520  71.220  1.00  0.00           N 
ATOM    187  HN  SER A 455      80.490 109.630  71.980  1.00  0.00           H 
ATOM    188  CA  SER A 455      81.140 108.120  70.820  1.00  0.00           C 
ATOM    189  HA  SER A 455      82.190 107.850  70.810  1.00  0.00           H 
ATOM    190  CB  SER A 455      80.290 107.210  71.700  1.00  0.00           C 
ATOM    191  HB1 SER A 455      79.260 107.620  71.690  1.00  0.00           H 
ATOM    192  HB2 SER A 455      80.190 106.150  71.370  1.00  0.00           H 
ATOM    193  OG  SER A 455      80.700 107.180  73.060  1.00  0.00           O 
ATOM    194  HG1 SER A 455      80.430 108.010  73.460  1.00  0.00           H 
ATOM    195  C   SER A 455      80.660 107.970  69.360  1.00  0.00           C 
ATOM    196  O   SER A 455      81.330 107.220  68.620  1.00  0.00           O 
ATOM    197  N   PHE A 456      79.640 108.700  68.900  1.00  0.00           N 
ATOM    198  HN  PHE A 456      79.040 109.130  69.560  1.00  0.00           H 
ATOM    199  CA  PHE A 456      79.290 108.930  67.520  1.00  0.00           C 
ATOM    200  HA  PHE A 456      79.140 107.940  67.100  1.00  0.00           H 
ATOM    201  CB  PHE A 456      77.960 109.760  67.340  1.00  0.00           C 
ATOM    202  HB1 PHE A 456      78.050 110.630  68.020  1.00  0.00           H 
ATOM    203  HB2 PHE A 456      77.750 110.120  66.310  1.00  0.00           H 
ATOM    204  CG  PHE A 456      76.720 108.870  67.650  1.00  0.00           C 
ATOM    205  CD1 PHE A 456      76.320 107.900  66.800  1.00  0.00           C 
ATOM    206  HD1 PHE A 456      76.900 107.680  65.920  1.00  0.00           H 
ATOM    207  CE1 PHE A 456      75.110 107.300  66.880  1.00  0.00           C 
ATOM    208  HE1 PHE A 456      74.880 106.510  66.180  1.00  0.00           H 
ATOM    209  CZ  PHE A 456      74.210 107.740  67.920  1.00  0.00           C 
ATOM    210  HZ  PHE A 456      73.250 107.280  68.090  1.00  0.00           H 
ATOM    211  CD2 PHE A 456      75.830 109.330  68.620  1.00  0.00           C 
ATOM    212  HD2 PHE A 456      76.180 110.120  69.270  1.00  0.00           H 
ATOM    213  CE2 PHE A 456      74.600 108.770  68.850  1.00  0.00           C 
ATOM    214  HE2 PHE A 456      73.930 109.100  69.620  1.00  0.00           H 
ATOM    215  C   PHE A 456      80.290 109.560  66.630  1.00  0.00           C 
ATOM    216  O   PHE A 456      80.630 108.990  65.590  1.00  0.00           O 
ATOM    217  N   ALA A 457      80.740 110.770  67.060  1.00  0.00           N 
ATOM    218  HN  ALA A 457      80.370 111.290  67.830  1.00  0.00           H 
ATOM    219  CA  ALA A 457      81.900 111.370  66.500  1.00  0.00           C 
ATOM    220  HA  ALA A 457      81.710 111.700  65.490  1.00  0.00           H 
ATOM    221  CB  ALA A 457      82.200 112.660  67.210  1.00  0.00           C 
ATOM    222  HB1 ALA A 457      82.980 113.350  66.820  1.00  0.00           H 
ATOM    223  HB2 ALA A 457      81.270 113.270  67.280  1.00  0.00           H 
ATOM    224  HB3 ALA A 457      82.400 112.410  68.270  1.00  0.00           H 
ATOM    225  C   ALA A 457      83.190 110.570  66.370  1.00  0.00           C 
ATOM    226  O   ALA A 457      83.890 110.790  65.360  1.00  0.00           O 
ATOM    227  N   LEU A 458      83.590 109.760  67.350  1.00  0.00           N 
ATOM    228  HN  LEU A 458      83.220 109.840  68.270  1.00  0.00           H 
ATOM    229  CA  LEU A 458      84.680 108.870  67.110  1.00  0.00           C 
ATOM    230  HA  LEU A 458      85.590 109.360  66.810  1.00  0.00           H 
ATOM    231  CB  LEU A 458      84.970 107.880  68.310  1.00  0.00           C 
ATOM    232  HB1 LEU A 458      84.010 107.490  68.700  1.00  0.00           H 
ATOM    233  HB2 LEU A 458      85.470 106.980  67.900  1.00  0.00           H 
ATOM    234  CG  LEU A 458      86.030 108.390  69.360  1.00  0.00           C 
ATOM    235  HG  LEU A 458      86.190 107.550  70.080  1.00  0.00           H 
ATOM    236  CD1 LEU A 458      87.380 108.790  68.740  1.00  0.00           C 
ATOM    237 1HD1 LEU A 458      88.120 109.160  69.480  1.00  0.00           H 
ATOM    238 2HD1 LEU A 458      87.810 108.020  68.070  1.00  0.00           H 
ATOM    239 3HD1 LEU A 458      87.220 109.630  68.030  1.00  0.00           H 
ATOM    240  CD2 LEU A 458      85.600 109.510  70.300  1.00  0.00           C 
ATOM    241 1HD2 LEU A 458      86.320 109.640  71.130  1.00  0.00           H 
ATOM    242 2HD2 LEU A 458      85.520 110.500  69.810  1.00  0.00           H 
ATOM    243 3HD2 LEU A 458      84.610 109.290  70.750  1.00  0.00           H 
ATOM    244  C   LEU A 458      84.420 108.000  65.850  1.00  0.00           C 
ATOM    245  O   LEU A 458      85.200 107.960  64.910  1.00  0.00           O 
ATOM    246  N   VAL A 459      83.260 107.280  65.830  1.00  0.00           N 
ATOM    247  HN  VAL A 459      82.540 107.360  66.520  1.00  0.00           H 
ATOM    248  CA  VAL A 459      83.010 106.340  64.740  1.00  0.00           C 
ATOM    249  HA  VAL A 459      83.900 105.740  64.630  1.00  0.00           H 
ATOM    250  CB  VAL A 459      81.710 105.570  65.060  1.00  0.00           C 
ATOM    251  HB  VAL A 459      80.980 106.330  65.390  1.00  0.00           H 
ATOM    252  CG1 VAL A 459      81.200 104.730  63.870  1.00  0.00           C 
ATOM    253 1HG1 VAL A 459      80.280 104.190  64.170  1.00  0.00           H 
ATOM    254 2HG1 VAL A 459      80.950 105.400  63.020  1.00  0.00           H 
ATOM    255 3HG1 VAL A 459      81.930 103.950  63.570  1.00  0.00           H 
ATOM    256  CG2 VAL A 459      82.200 104.590  66.120  1.00  0.00           C 
ATOM    257 1HG2 VAL A 459      82.640 105.110  67.000  1.00  0.00           H 
ATOM    258 2HG2 VAL A 459      81.290 104.040  66.460  1.00  0.00           H 
ATOM    259 3HG2 VAL A 459      82.880 103.820  65.700  1.00  0.00           H 
ATOM    260  C   VAL A 459      82.850 107.010  63.370  1.00  0.00           C 
ATOM    261  O   VAL A 459      83.670 106.570  62.530  1.00  0.00           O 
ATOM    262  N   LEU A 460      82.060 108.150  63.250  1.00  0.00           N 
ATOM    263  HN  LEU A 460      81.540 108.470  64.030  1.00  0.00           H 
ATOM    264  CA  LEU A 460      81.970 108.920  62.030  1.00  0.00           C 
ATOM    265  HA  LEU A 460      81.640 108.320  61.200  1.00  0.00           H 
ATOM    266  CB  LEU A 460      81.020 110.130  62.150  1.00  0.00           C 
ATOM    267  HB1 LEU A 460      81.380 110.880  62.880  1.00  0.00           H 
ATOM    268  HB2 LEU A 460      80.930 110.510  61.110  1.00  0.00           H 
ATOM    269  CG  LEU A 460      79.530 109.790  62.430  1.00  0.00           C 
ATOM    270  HG  LEU A 460      79.550 109.480  63.500  1.00  0.00           H 
ATOM    271  CD1 LEU A 460      78.610 110.990  62.310  1.00  0.00           C 
ATOM    272 1HD1 LEU A 460      77.580 110.590  62.460  1.00  0.00           H 
ATOM    273 2HD1 LEU A 460      78.990 111.750  63.030  1.00  0.00           H 
ATOM    274 3HD1 LEU A 460      78.670 111.450  61.300  1.00  0.00           H 
ATOM    275  CD2 LEU A 460      78.920 108.530  61.760  1.00  0.00           C 
ATOM    276 1HD2 LEU A 460      79.060 108.430  60.660  1.00  0.00           H 
ATOM    277 2HD2 LEU A 460      79.420 107.620  62.150  1.00  0.00           H 
ATOM    278 3HD2 LEU A 460      77.820 108.470  61.920  1.00  0.00           H 
ATOM    279  C   LEU A 460      83.310 109.580  61.510  1.00  0.00           C 
ATOM    280  O   LEU A 460      83.620 109.680  60.330  1.00  0.00           O 
ATOM    281  N   GLY A 461      84.060 110.130  62.480  1.00  0.00           N 
ATOM    282  HN  GLY A 461      83.820 109.930  63.430  1.00  0.00           H 
ATOM    283  CA  GLY A 461      85.330 110.690  62.240  1.00  0.00           C 
ATOM    284  HA1 GLY A 461      85.360 111.500  61.530  1.00  0.00           H 
ATOM    285  HA2 GLY A 461      85.530 111.140  63.200  1.00  0.00           H 
ATOM    286  C   GLY A 461      86.480 109.790  61.730  1.00  0.00           C 
ATOM    287  O   GLY A 461      87.090 110.150  60.700  1.00  0.00           O 
ATOM    288  N   TRP A 462      86.640 108.590  62.330  1.00  0.00           N 
ATOM    289  HN  TRP A 462      86.220 108.400  63.210  1.00  0.00           H 
ATOM    290  CA  TRP A 462      87.500 107.570  61.820  1.00  0.00           C 
ATOM    291  HA  TRP A 462      88.450 108.050  61.610  1.00  0.00           H 
ATOM    292  CB  TRP A 462      87.790 106.430  62.880  1.00  0.00           C 
ATOM    293  HB1 TRP A 462      86.830 106.100  63.340  1.00  0.00           H 
ATOM    294  HB2 TRP A 462      88.190 105.540  62.350  1.00  0.00           H 
ATOM    295  CG  TRP A 462      88.790 106.910  63.830  1.00  0.00           C 
ATOM    296  CD1 TRP A 462      88.580 107.390  65.050  1.00  0.00           C 
ATOM    297  HD1 TRP A 462      87.610 107.810  65.280  1.00  0.00           H 
ATOM    298  NE1 TRP A 462      89.750 107.620  65.670  1.00  0.00           N 
ATOM    299  HE1 TRP A 462      89.890 108.020  66.550  1.00  0.00           H 
ATOM    300  CE2 TRP A 462      90.830 107.290  64.800  1.00  0.00           C 
ATOM    301  CD2 TRP A 462      90.180 106.800  63.630  1.00  0.00           C 
ATOM    302  CE3 TRP A 462      91.000 106.280  62.570  1.00  0.00           C 
ATOM    303  HE3 TRP A 462      90.500 105.850  61.710  1.00  0.00           H 
ATOM    304  CZ3 TRP A 462      92.380 106.550  62.660  1.00  0.00           C 
ATOM    305  HZ3 TRP A 462      92.900 106.240  61.770  1.00  0.00           H 
ATOM    306  CZ2 TRP A 462      92.190 107.470  64.870  1.00  0.00           C 
ATOM    307  HZ2 TRP A 462      92.630 107.990  65.710  1.00  0.00           H 
ATOM    308  CH2 TRP A 462      92.940 107.140  63.730  1.00  0.00           C 
ATOM    309  HH2 TRP A 462      93.990 107.370  63.610  1.00  0.00           H 
ATOM    310  C   TRP A 462      87.140 107.020  60.470  1.00  0.00           C 
ATOM    311  O   TRP A 462      88.040 106.790  59.660  1.00  0.00           O 
ATOM    312  N   CYS A 463      85.860 106.700  60.170  1.00  0.00           N 
ATOM    313  HN  CYS A 463      85.220 106.790  60.930  1.00  0.00           H 
ATOM    314  CA  CYS A 463      85.370 105.810  59.040  1.00  0.00           C 
ATOM    315  HA  CYS A 463      85.950 104.930  58.820  1.00  0.00           H 
ATOM    316  CB  CYS A 463      83.920 105.440  59.310  1.00  0.00           C 
ATOM    317  HB1 CYS A 463      83.330 106.360  59.510  1.00  0.00           H 
ATOM    318  HB2 CYS A 463      83.350 104.980  58.470  1.00  0.00           H 
ATOM    319  SG  CYS A 463      83.760 104.180  60.600  1.00  0.00           S 
ATOM    320  HG1 CYS A 463      83.740 105.020  61.620  1.00  0.00           H 
ATOM    321  C   CYS A 463      85.450 106.610  57.690  1.00  0.00           C 
ATOM    322  O   CYS A 463      85.640 105.980  56.640  1.00  0.00           O 
ATOM    323  N   ASN A 464      85.570 107.940  57.720  1.00  0.00           N 
ATOM    324  HN  ASN A 464      85.420 108.370  58.610  1.00  0.00           H 
ATOM    325  CA  ASN A 464      86.050 108.820  56.630  1.00  0.00           C 
ATOM    326  HA  ASN A 464      85.550 108.550  55.710  1.00  0.00           H 
ATOM    327  CB  ASN A 464      85.810 110.310  57.020  1.00  0.00           C 
ATOM    328  HB1 ASN A 464      86.110 110.390  58.090  1.00  0.00           H 
ATOM    329  HB2 ASN A 464      86.320 111.070  56.400  1.00  0.00           H 
ATOM    330  CG  ASN A 464      84.260 110.500  56.930  1.00  0.00           C 
ATOM    331  OD1 ASN A 464      83.530 109.800  56.290  1.00  0.00           O 
ATOM    332  ND2 ASN A 464      83.800 111.470  57.710  1.00  0.00           N 
ATOM    333 1HD2 ASN A 464      84.420 111.930  58.340  1.00  0.00           H 
ATOM    334 2HD2 ASN A 464      82.810 111.630  57.700  1.00  0.00           H 
ATOM    335  C   ASN A 464      87.410 108.600  56.170  1.00  0.00           C 
ATOM    336  O   ASN A 464      87.780 108.770  55.030  1.00  0.00           O 
ATOM    337  N   VAL A 465      88.280 108.040  57.050  1.00  0.00           N 
ATOM    338  HN  VAL A 465      88.060 108.010  58.020  1.00  0.00           H 
ATOM    339  CA  VAL A 465      89.620 107.620  56.710  1.00  0.00           C 
ATOM    340  HA  VAL A 465      90.180 108.430  56.260  1.00  0.00           H 
ATOM    341  CB  VAL A 465      90.590 107.320  57.900  1.00  0.00           C 
ATOM    342  HB  VAL A 465      90.120 106.550  58.540  1.00  0.00           H 
ATOM    343  CG1 VAL A 465      91.950 106.730  57.370  1.00  0.00           C 
ATOM    344 1HG1 VAL A 465      92.440 107.360  56.590  1.00  0.00           H 
ATOM    345 2HG1 VAL A 465      92.670 106.550  58.190  1.00  0.00           H 
ATOM    346 3HG1 VAL A 465      91.810 105.700  56.970  1.00  0.00           H 
ATOM    347  CG2 VAL A 465      90.740 108.610  58.780  1.00  0.00           C 
ATOM    348 1HG2 VAL A 465      91.340 108.290  59.660  1.00  0.00           H 
ATOM    349 2HG2 VAL A 465      91.310 109.370  58.200  1.00  0.00           H 
ATOM    350 3HG2 VAL A 465      89.770 109.030  59.140  1.00  0.00           H 
ATOM    351  C   VAL A 465      89.640 106.560  55.630  1.00  0.00           C 
ATOM    352  O   VAL A 465      90.420 106.530  54.680  1.00  0.00           O 
ATOM    353  N   MET A 466      88.690 105.640  55.740  1.00  0.00           N 
ATOM    354  HN  MET A 466      87.950 105.700  56.410  1.00  0.00           H 
ATOM    355  CA  MET A 466      88.540 104.520  54.740  1.00  0.00           C 
ATOM    356  HA  MET A 466      89.480 104.000  54.820  1.00  0.00           H 
ATOM    357  CB  MET A 466      87.450 103.530  55.230  1.00  0.00           C 
ATOM    358  HB1 MET A 466      86.450 104.000  55.240  1.00  0.00           H 
ATOM    359  HB2 MET A 466      87.240 102.870  54.360  1.00  0.00           H 
ATOM    360  CG  MET A 466      87.670 102.880  56.570  1.00  0.00           C 
ATOM    361  HG1 MET A 466      88.730 102.580  56.710  1.00  0.00           H 
ATOM    362  HG2 MET A 466      87.550 103.620  57.390  1.00  0.00           H 
ATOM    363  SD  MET A 466      86.610 101.340  56.940  1.00  0.00           S 
ATOM    364  CE  MET A 466      85.110 102.200  57.460  1.00  0.00           C 
ATOM    365  HE1 MET A 466      84.890 103.150  56.930  1.00  0.00           H 
ATOM    366  HE2 MET A 466      84.240 101.520  57.470  1.00  0.00           H 
ATOM    367  HE3 MET A 466      85.240 102.630  58.480  1.00  0.00           H 
ATOM    368  C   MET A 466      88.370 105.110  53.330  1.00  0.00           C 
ATOM    369  O   MET A 466      88.860 104.590  52.320  1.00  0.00           O 
ATOM    370  N   TYR A 467      87.580 106.200  53.210  1.00  0.00           N 
ATOM    371  HN  TYR A 467      87.080 106.510  54.020  1.00  0.00           H 
ATOM    372  CA  TYR A 467      87.190 106.790  51.990  1.00  0.00           C 
ATOM    373  HA  TYR A 467      86.990 106.100  51.180  1.00  0.00           H 
ATOM    374  CB  TYR A 467      85.930 107.740  52.200  1.00  0.00           C 
ATOM    375  HB1 TYR A 467      86.150 108.540  52.930  1.00  0.00           H 
ATOM    376  HB2 TYR A 467      85.550 108.200  51.260  1.00  0.00           H 
ATOM    377  CG  TYR A 467      84.770 106.970  52.780  1.00  0.00           C 
ATOM    378  CD1 TYR A 467      84.530 105.590  52.460  1.00  0.00           C 
ATOM    379  HD1 TYR A 467      85.230 104.940  51.960  1.00  0.00           H 
ATOM    380  CE1 TYR A 467      83.430 104.980  53.000  1.00  0.00           C 
ATOM    381  HE1 TYR A 467      83.180 103.940  52.820  1.00  0.00           H 
ATOM    382  CZ  TYR A 467      82.510 105.720  53.730  1.00  0.00           C 
ATOM    383  OH  TYR A 467      81.300 105.130  54.080  1.00  0.00           O 
ATOM    384  HH  TYR A 467      80.910 105.720  54.730  1.00  0.00           H 
ATOM    385  CD2 TYR A 467      83.860 107.630  53.650  1.00  0.00           C 
ATOM    386  HD2 TYR A 467      84.120 108.630  53.950  1.00  0.00           H 
ATOM    387  CE2 TYR A 467      82.680 107.080  54.040  1.00  0.00           C 
ATOM    388  HE2 TYR A 467      82.070 107.790  54.580  1.00  0.00           H 
ATOM    389  C   TYR A 467      88.270 107.710  51.350  1.00  0.00           C 
ATOM    390  O   TYR A 467      88.430 107.670  50.110  1.00  0.00           O 
ATOM    391  N   PHE A 468      89.170 108.330  52.140  1.00  0.00           N 
ATOM    392  HN  PHE A 468      88.980 108.250  53.120  1.00  0.00           H 
ATOM    393  CA  PHE A 468      90.540 108.840  51.770  1.00  0.00           C 
ATOM    394  HA  PHE A 468      90.380 109.480  50.920  1.00  0.00           H 
ATOM    395  CB  PHE A 468      91.190 109.720  52.920  1.00  0.00           C 
ATOM    396  HB1 PHE A 468      91.130 109.120  53.860  1.00  0.00           H 
ATOM    397  HB2 PHE A 468      92.250 109.970  52.680  1.00  0.00           H 
ATOM    398  CG  PHE A 468      90.520 111.010  53.190  1.00  0.00           C 
ATOM    399  CD1 PHE A 468      90.560 111.900  52.150  1.00  0.00           C 
ATOM    400  HD1 PHE A 468      91.080 111.680  51.230  1.00  0.00           H 
ATOM    401  CE1 PHE A 468      89.890 113.150  52.210  1.00  0.00           C 
ATOM    402  HE1 PHE A 468      90.110 113.820  51.390  1.00  0.00           H 
ATOM    403  CZ  PHE A 468      89.350 113.540  53.480  1.00  0.00           C 
ATOM    404  HZ  PHE A 468      88.910 114.530  53.530  1.00  0.00           H 
ATOM    405  CD2 PHE A 468      89.860 111.370  54.420  1.00  0.00           C 
ATOM    406  HD2 PHE A 468      89.920 110.750  55.310  1.00  0.00           H 
ATOM    407  CE2 PHE A 468      89.360 112.730  54.560  1.00  0.00           C 
ATOM    408  HE2 PHE A 468      88.970 113.060  55.510  1.00  0.00           H 
ATOM    409  C   PHE A 468      91.500 107.740  51.380  1.00  0.00           C 
ATOM    410  O   PHE A 468      92.310 108.010  50.490  1.00  0.00           O 
ATOM    411  N   ALA A 469      91.550 106.550  52.000  1.00  0.00           N 
ATOM    412  HN  ALA A 469      90.930 106.470  52.780  1.00  0.00           H 
ATOM    413  CA  ALA A 469      92.460 105.440  51.610  1.00  0.00           C 
ATOM    414  HA  ALA A 469      93.460 105.840  51.640  1.00  0.00           H 
ATOM    415  CB  ALA A 469      92.310 104.270  52.610  1.00  0.00           C 
ATOM    416  HB1 ALA A 469      91.280 103.850  52.520  1.00  0.00           H 
ATOM    417  HB2 ALA A 469      93.050 103.470  52.420  1.00  0.00           H 
ATOM    418  HB3 ALA A 469      92.310 104.670  53.650  1.00  0.00           H 
ATOM    419  C   ALA A 469      92.130 104.950  50.160  1.00  0.00           C 
ATOM    420  O   ALA A 469      93.010 104.500  49.410  1.00  0.00           O 
ATOM    421  N   ARG A 470      90.820 105.020  49.740  1.00  0.00           N 
ATOM    422  HN  ARG A 470      90.180 105.350  50.430  1.00  0.00           H 
ATOM    423  CA  ARG A 470      90.360 104.650  48.430  1.00  0.00           C 
ATOM    424  HA  ARG A 470      90.580 103.600  48.290  1.00  0.00           H 
ATOM    425  CB  ARG A 470      88.800 105.000  48.180  1.00  0.00           C 
ATOM    426  HB1 ARG A 470      88.290 104.380  48.950  1.00  0.00           H 
ATOM    427  HB2 ARG A 470      88.730 106.090  48.400  1.00  0.00           H 
ATOM    428  CG  ARG A 470      88.160 104.600  46.840  1.00  0.00           C 
ATOM    429  HG1 ARG A 470      88.520 105.210  45.980  1.00  0.00           H 
ATOM    430  HG2 ARG A 470      88.430 103.530  46.710  1.00  0.00           H 
ATOM    431  CD  ARG A 470      86.570 104.760  46.960  1.00  0.00           C 
ATOM    432  HD1 ARG A 470      86.540 105.730  47.500  1.00  0.00           H 
ATOM    433  HD2 ARG A 470      86.010 104.700  46.000  1.00  0.00           H 
ATOM    434  NE  ARG A 470      86.040 103.710  47.820  1.00  0.00           N 
ATOM    435  HE  ARG A 470      86.520 102.830  47.820  1.00  0.00           H 
ATOM    436  CZ  ARG A 470      85.100 103.820  48.830  1.00  0.00           C 
ATOM    437  NH1 ARG A 470      84.480 104.940  49.080  1.00  0.00           N 
ATOM    438 1HH1 ARG A 470      84.740 105.820  48.670  1.00  0.00           H 
ATOM    439 2HH1 ARG A 470      83.920 105.040  49.900  1.00  0.00           H 
ATOM    440  NH2 ARG A 470      84.740 102.660  49.340  1.00  0.00           N 
ATOM    441 1HH2 ARG A 470      85.320 101.860  49.180  1.00  0.00           H 
ATOM    442 2HH2 ARG A 470      84.400 102.540  50.270  1.00  0.00           H 
ATOM    443  C   ARG A 470      91.160 105.340  47.350  1.00  0.00           C 
ATOM    444  O   ARG A 470      91.190 104.740  46.270  1.00  0.00           O 
ATOM    445  N   GLY A 471      91.680 106.570  47.550  1.00  0.00           N 
ATOM    446  HN  GLY A 471      91.570 106.930  48.470  1.00  0.00           H 
ATOM    447  CA  GLY A 471      92.490 107.300  46.550  1.00  0.00           C 
ATOM    448  HA1 GLY A 471      92.010 107.150  45.590  1.00  0.00           H 
ATOM    449  HA2 GLY A 471      92.540 108.340  46.850  1.00  0.00           H 
ATOM    450  C   GLY A 471      93.900 106.860  46.390  1.00  0.00           C 
ATOM    451  O   GLY A 471      94.630 107.180  45.460  1.00  0.00           O 
ATOM    452  N   PHE A 472      94.300 106.010  47.330  1.00  0.00           N 
ATOM    453  HN  PHE A 472      93.750 105.840  48.140  1.00  0.00           H 
ATOM    454  CA  PHE A 472      95.600 105.290  47.290  1.00  0.00           C 
ATOM    455  HA  PHE A 472      96.290 105.980  46.830  1.00  0.00           H 
ATOM    456  CB  PHE A 472      96.220 104.960  48.710  1.00  0.00           C 
ATOM    457  HB1 PHE A 472      95.560 104.380  49.390  1.00  0.00           H 
ATOM    458  HB2 PHE A 472      97.130 104.320  48.640  1.00  0.00           H 
ATOM    459  CG  PHE A 472      96.570 106.240  49.440  1.00  0.00           C 
ATOM    460  CD1 PHE A 472      97.890 106.760  49.570  1.00  0.00           C 
ATOM    461  HD1 PHE A 472      98.740 106.290  49.100  1.00  0.00           H 
ATOM    462  CE1 PHE A 472      98.150 107.900  50.290  1.00  0.00           C 
ATOM    463  HE1 PHE A 472      99.150 108.310  50.280  1.00  0.00           H 
ATOM    464  CZ  PHE A 472      97.100 108.500  51.010  1.00  0.00           C 
ATOM    465  HZ  PHE A 472      97.280 109.470  51.460  1.00  0.00           H 
ATOM    466  CD2 PHE A 472      95.510 106.880  50.110  1.00  0.00           C 
ATOM    467  HD2 PHE A 472      94.480 106.560  50.000  1.00  0.00           H 
ATOM    468  CE2 PHE A 472      95.790 108.050  50.860  1.00  0.00           C 
ATOM    469  HE2 PHE A 472      94.960 108.460  51.420  1.00  0.00           H 
ATOM    470  C   PHE A 472      95.610 104.030  46.380  1.00  0.00           C 
ATOM    471  O   PHE A 472      96.610 103.640  45.770  1.00  0.00           O 
ATOM    472  N   GLN A 473      94.400 103.500  46.060  1.00  0.00           N 
ATOM    473  HN  GLN A 473      93.540 103.840  46.440  1.00  0.00           H 
ATOM    474  CA  GLN A 473      94.300 102.440  45.030  1.00  0.00           C 
ATOM    475  HA  GLN A 473      95.060 101.750  45.350  1.00  0.00           H 
ATOM    476  CB  GLN A 473      92.890 101.670  45.090  1.00  0.00           C 
ATOM    477  HB1 GLN A 473      92.050 102.290  44.710  1.00  0.00           H 
ATOM    478  HB2 GLN A 473      93.020 100.870  44.330  1.00  0.00           H 
ATOM    479  CG  GLN A 473      92.560 101.020  46.430  1.00  0.00           C 
ATOM    480  HG1 GLN A 473      93.150 100.100  46.640  1.00  0.00           H 
ATOM    481  HG2 GLN A 473      92.710 101.740  47.270  1.00  0.00           H 
ATOM    482  CD  GLN A 473      91.100 100.660  46.430  1.00  0.00           C 
ATOM    483  OE1 GLN A 473      90.250 101.190  47.160  1.00  0.00           O 
ATOM    484  NE2 GLN A 473      90.670  99.680  45.570  1.00  0.00           N 
ATOM    485 1HE2 GLN A 473      91.360  99.250  44.980  1.00  0.00           H 
ATOM    486 2HE2 GLN A 473      89.780  99.230  45.620  1.00  0.00           H 
ATOM    487  C   GLN A 473      94.680 102.870  43.630  1.00  0.00           C 
ATOM    488  O   GLN A 473      94.560 104.040  43.230  1.00  0.00           O 
ATOM    489  N   MET A 474      95.160 101.880  42.870  1.00  0.00           N 
ATOM    490  HN  MET A 474      95.390 101.020  43.320  1.00  0.00           H 
ATOM    491  CA  MET A 474      95.450 102.050  41.460  1.00  0.00           C 
ATOM    492  HA  MET A 474      96.050 102.930  41.300  1.00  0.00           H 
ATOM    493  CB  MET A 474      96.230 100.700  41.030  1.00  0.00           C 
ATOM    494  HB1 MET A 474      95.560  99.830  41.200  1.00  0.00           H 
ATOM    495  HB2 MET A 474      96.280 100.720  39.920  1.00  0.00           H 
ATOM    496  CG  MET A 474      97.540 100.370  41.690  1.00  0.00           C 
ATOM    497  HG1 MET A 474      97.380 100.120  42.760  1.00  0.00           H 
ATOM    498  HG2 MET A 474      97.980  99.490  41.170  1.00  0.00           H 
ATOM    499  SD  MET A 474      98.730 101.720  41.540  1.00  0.00           S 
ATOM    500  CE  MET A 474      98.680 101.840  39.740  1.00  0.00           C 
ATOM    501  HE1 MET A 474      99.510 102.550  39.500  1.00  0.00           H 
ATOM    502  HE2 MET A 474      98.660 100.850  39.250  1.00  0.00           H 
ATOM    503  HE3 MET A 474      97.800 102.340  39.280  1.00  0.00           H 
ATOM    504  C   MET A 474      94.280 102.220  40.480  1.00  0.00           C 
ATOM    505  O   MET A 474      94.470 102.170  39.240  1.00  0.00           O 
ATOM    506  N   LEU A 475      93.050 102.410  40.970  1.00  0.00           N 
ATOM    507  HN  LEU A 475      92.930 102.440  41.960  1.00  0.00           H 
ATOM    508  CA  LEU A 475      91.810 102.770  40.260  1.00  0.00           C 
ATOM    509  HA  LEU A 475      90.980 102.620  40.930  1.00  0.00           H 
ATOM    510  CB  LEU A 475      91.870 104.280  39.740  1.00  0.00           C 
ATOM    511  HB1 LEU A 475      92.920 104.590  39.560  1.00  0.00           H 
ATOM    512  HB2 LEU A 475      91.370 104.430  38.760  1.00  0.00           H 
ATOM    513  CG  LEU A 475      91.070 105.260  40.690  1.00  0.00           C 
ATOM    514  HG  LEU A 475      91.210 106.230  40.160  1.00  0.00           H 
ATOM    515  CD1 LEU A 475      89.600 105.050  40.770  1.00  0.00           C 
ATOM    516 1HD1 LEU A 475      89.160 105.820  41.430  1.00  0.00           H 
ATOM    517 2HD1 LEU A 475      89.120 105.160  39.770  1.00  0.00           H 
ATOM    518 3HD1 LEU A 475      89.390 104.090  41.280  1.00  0.00           H 
ATOM    519  CD2 LEU A 475      91.570 105.430  42.170  1.00  0.00           C 
ATOM    520 1HD2 LEU A 475      90.800 105.980  42.760  1.00  0.00           H 
ATOM    521 2HD2 LEU A 475      91.720 104.480  42.720  1.00  0.00           H 
ATOM    522 3HD2 LEU A 475      92.570 105.900  42.280  1.00  0.00           H 
ATOM    523  C   LEU A 475      91.400 101.860  39.020  1.00  0.00           C 
ATOM    524  O   LEU A 475      90.910 102.340  38.030  1.00  0.00           O 
ATOM    525  N   GLY A 476      91.510 100.510  39.130  1.00  0.00           N 
ATOM    526  HN  GLY A 476      91.830 100.030  39.940  1.00  0.00           H 
ATOM    527  CA  GLY A 476      90.880  99.560  38.150  1.00  0.00           C 
ATOM    528  HA1 GLY A 476      91.270  99.800  37.170  1.00  0.00           H 
ATOM    529  HA2 GLY A 476      90.970  98.590  38.610  1.00  0.00           H 
ATOM    530  C   GLY A 476      89.370  99.720  38.100  1.00  0.00           C 
ATOM    531  O   GLY A 476      88.770 100.460  38.880  1.00  0.00           O 
ATOM    532  N   PRO A 477      88.680  98.970  37.160  1.00  0.00           N 
ATOM    533  CD  PRO A 477      89.390  98.230  36.030  1.00  0.00           C 
ATOM    534  HD1 PRO A 477      90.140  97.490  36.370  1.00  0.00           H 
ATOM    535  HD2 PRO A 477      89.930  99.000  35.440  1.00  0.00           H 
ATOM    536  CA  PRO A 477      87.300  99.250  36.800  1.00  0.00           C 
ATOM    537  HA  PRO A 477      87.200 100.320  36.710  1.00  0.00           H 
ATOM    538  CB  PRO A 477      87.040  98.530  35.410  1.00  0.00           C 
ATOM    539  HB1 PRO A 477      86.020  98.110  35.300  1.00  0.00           H 
ATOM    540  HB2 PRO A 477      87.090  99.420  34.750  1.00  0.00           H 
ATOM    541  CG  PRO A 477      88.220  97.510  35.310  1.00  0.00           C 
ATOM    542  HG1 PRO A 477      87.890  96.620  35.890  1.00  0.00           H 
ATOM    543  HG2 PRO A 477      88.430  97.340  34.230  1.00  0.00           H 
ATOM    544  C   PRO A 477      86.240  98.800  37.830  1.00  0.00           C 
ATOM    545  O   PRO A 477      85.340  99.520  38.150  1.00  0.00           O 
ATOM    546  N   PHE A 478      86.360  97.550  38.230  1.00  0.00           N 
ATOM    547  HN  PHE A 478      86.990  96.910  37.780  1.00  0.00           H 
ATOM    548  CA  PHE A 478      85.470  96.810  39.040  1.00  0.00           C 
ATOM    549  HA  PHE A 478      84.550  97.370  39.030  1.00  0.00           H 
ATOM    550  CB  PHE A 478      85.020  95.470  38.440  1.00  0.00           C 
ATOM    551  HB1 PHE A 478      85.760  94.660  38.630  1.00  0.00           H 
ATOM    552  HB2 PHE A 478      84.040  95.170  38.870  1.00  0.00           H 
ATOM    553  CG  PHE A 478      84.690  95.520  36.990  1.00  0.00           C 
ATOM    554  CD1 PHE A 478      83.440  96.150  36.640  1.00  0.00           C 
ATOM    555  HD1 PHE A 478      82.780  96.520  37.410  1.00  0.00           H 
ATOM    556  CE1 PHE A 478      83.050  96.270  35.340  1.00  0.00           C 
ATOM    557  HE1 PHE A 478      82.070  96.660  35.130  1.00  0.00           H 
ATOM    558  CZ  PHE A 478      83.910  95.820  34.300  1.00  0.00           C 
ATOM    559  HZ  PHE A 478      83.640  95.880  33.260  1.00  0.00           H 
ATOM    560  CD2 PHE A 478      85.490  95.050  35.910  1.00  0.00           C 
ATOM    561  HD2 PHE A 478      86.440  94.600  36.150  1.00  0.00           H 
ATOM    562  CE2 PHE A 478      85.130  95.220  34.610  1.00  0.00           C 
ATOM    563  HE2 PHE A 478      85.740  94.930  33.770  1.00  0.00           H 
ATOM    564  C   PHE A 478      86.150  96.810  40.430  1.00  0.00           C 
ATOM    565  O   PHE A 478      86.080  95.800  41.140  1.00  0.00           O 
ATOM    566  N   THR A 479      86.760  97.910  40.800  1.00  0.00           N 
ATOM    567  HN  THR A 479      86.850  98.710  40.210  1.00  0.00           H 
ATOM    568  CA  THR A 479      87.250  98.080  42.170  1.00  0.00           C 
ATOM    569  HA  THR A 479      87.350  97.140  42.690  1.00  0.00           H 
ATOM    570  CB  THR A 479      88.580  98.740  42.260  1.00  0.00           C 
ATOM    571  HB  THR A 479      88.780  98.960  43.330  1.00  0.00           H 
ATOM    572  OG1 THR A 479      88.640 100.010  41.570  1.00  0.00           O 
ATOM    573  HG1 THR A 479      88.730  99.740  40.650  1.00  0.00           H 
ATOM    574  CG2 THR A 479      89.670  97.750  41.650  1.00  0.00           C 
ATOM    575 1HG2 THR A 479      89.780  96.770  42.160  1.00  0.00           H 
ATOM    576 2HG2 THR A 479      89.470  97.610  40.570  1.00  0.00           H 
ATOM    577 3HG2 THR A 479      90.680  98.190  41.780  1.00  0.00           H 
ATOM    578  C   THR A 479      86.220  98.810  42.960  1.00  0.00           C 
ATOM    579  O   THR A 479      85.400  98.280  43.700  1.00  0.00           O 
ATOM    580  N   ILE A 480      86.130 100.140  42.760  1.00  0.00           N 
ATOM    581  HN  ILE A 480      86.780 100.480  42.090  1.00  0.00           H 
ATOM    582  CA  ILE A 480      85.330 101.110  43.480  1.00  0.00           C 
ATOM    583  HA  ILE A 480      85.670 100.890  44.480  1.00  0.00           H 
ATOM    584  CB  ILE A 480      85.810 102.530  43.160  1.00  0.00           C 
ATOM    585  HB  ILE A 480      85.730 102.680  42.060  1.00  0.00           H 
ATOM    586  CG2 ILE A 480      84.860 103.460  43.960  1.00  0.00           C 
ATOM    587 1HG2 ILE A 480      85.140 104.530  43.850  1.00  0.00           H 
ATOM    588 2HG2 ILE A 480      83.770 103.440  43.740  1.00  0.00           H 
ATOM    589 3HG2 ILE A 480      85.010 103.220  45.030  1.00  0.00           H 
ATOM    590  CG1 ILE A 480      87.310 102.670  43.550  1.00  0.00           C 
ATOM    591 1HG1 ILE A 480      87.630 102.340  44.560  1.00  0.00           H 
ATOM    592 2HG1 ILE A 480      87.920 102.080  42.830  1.00  0.00           H 
ATOM    593  CD  ILE A 480      87.750 104.130  43.350  1.00  0.00           C 
ATOM    594  HD1 ILE A 480      87.520 104.390  42.290  1.00  0.00           H 
ATOM    595  HD2 ILE A 480      87.220 104.850  44.010  1.00  0.00           H 
ATOM    596  HD3 ILE A 480      88.840 104.330  43.450  1.00  0.00           H 
ATOM    597  C   ILE A 480      83.840 100.900  43.390  1.00  0.00           C 
ATOM    598  O   ILE A 480      83.100 100.880  44.370  1.00  0.00           O 
ATOM    599  N   MET A 481      83.310 100.600  42.150  1.00  0.00           N 
ATOM    600  HN  MET A 481      83.980 100.400  41.440  1.00  0.00           H 
ATOM    601  CA  MET A 481      81.930 100.230  42.110  1.00  0.00           C 
ATOM    602  HA  MET A 481      81.320 100.980  42.600  1.00  0.00           H 
ATOM    603  CB  MET A 481      81.420 100.200  40.650  1.00  0.00           C 
ATOM    604  HB1 MET A 481      80.420  99.730  40.740  1.00  0.00           H 
ATOM    605  HB2 MET A 481      81.390 101.230  40.250  1.00  0.00           H 
ATOM    606  CG  MET A 481      82.340  99.350  39.800  1.00  0.00           C 
ATOM    607  HG1 MET A 481      83.330  99.860  39.720  1.00  0.00           H 
ATOM    608  HG2 MET A 481      82.520  98.370  40.280  1.00  0.00           H 
ATOM    609  SD  MET A 481      81.610  99.140  38.160  1.00  0.00           S 
ATOM    610  CE  MET A 481      80.270  97.910  38.550  1.00  0.00           C 
ATOM    611  HE1 MET A 481      79.870  97.600  37.560  1.00  0.00           H 
ATOM    612  HE2 MET A 481      80.620  97.040  39.150  1.00  0.00           H 
ATOM    613  HE3 MET A 481      79.510  98.360  39.230  1.00  0.00           H 
ATOM    614  C   MET A 481      81.560  98.930  42.830  1.00  0.00           C 
ATOM    615  O   MET A 481      80.450  98.950  43.330  1.00  0.00           O 
ATOM    616  N   ILE A 482      82.450  97.970  42.910  1.00  0.00           N 
ATOM    617  HN  ILE A 482      83.390  98.040  42.580  1.00  0.00           H 
ATOM    618  CA  ILE A 482      82.130  96.730  43.730  1.00  0.00           C 
ATOM    619  HA  ILE A 482      81.100  96.480  43.520  1.00  0.00           H 
ATOM    620  CB  ILE A 482      83.110  95.630  43.250  1.00  0.00           C 
ATOM    621  HB  ILE A 482      84.140  96.000  43.420  1.00  0.00           H 
ATOM    622  CG2 ILE A 482      82.780  94.390  44.130  1.00  0.00           C 
ATOM    623 1HG2 ILE A 482      82.980  94.690  45.180  1.00  0.00           H 
ATOM    624 2HG2 ILE A 482      81.700  94.160  44.040  1.00  0.00           H 
ATOM    625 3HG2 ILE A 482      83.430  93.520  43.870  1.00  0.00           H 
ATOM    626  CG1 ILE A 482      82.850  95.320  41.740  1.00  0.00           C 
ATOM    627 1HG1 ILE A 482      83.420  96.070  41.150  1.00  0.00           H 
ATOM    628 2HG1 ILE A 482      83.240  94.290  41.640  1.00  0.00           H 
ATOM    629  CD  ILE A 482      81.420  95.150  41.320  1.00  0.00           C 
ATOM    630  HD1 ILE A 482      80.860  96.110  41.390  1.00  0.00           H 
ATOM    631  HD2 ILE A 482      81.360  94.830  40.260  1.00  0.00           H 
ATOM    632  HD3 ILE A 482      80.970  94.340  41.930  1.00  0.00           H 
ATOM    633  C   ILE A 482      82.190  96.970  45.270  1.00  0.00           C 
ATOM    634  O   ILE A 482      81.370  96.410  46.000  1.00  0.00           O 
ATOM    635  N   GLN A 483      83.130  97.830  45.870  1.00  0.00           N 
ATOM    636  HN  GLN A 483      83.880  98.230  45.340  1.00  0.00           H 
ATOM    637  CA  GLN A 483      83.030  98.260  47.270  1.00  0.00           C 
ATOM    638  HA  GLN A 483      83.090  97.420  47.950  1.00  0.00           H 
ATOM    639  CB  GLN A 483      84.120  99.290  47.620  1.00  0.00           C 
ATOM    640  HB1 GLN A 483      84.200 100.130  46.900  1.00  0.00           H 
ATOM    641  HB2 GLN A 483      84.020  99.650  48.670  1.00  0.00           H 
ATOM    642  CG  GLN A 483      85.550  98.680  47.500  1.00  0.00           C 
ATOM    643  HG1 GLN A 483      85.670  97.900  48.280  1.00  0.00           H 
ATOM    644  HG2 GLN A 483      85.670  98.220  46.500  1.00  0.00           H 
ATOM    645  CD  GLN A 483      86.630  99.750  47.770  1.00  0.00           C 
ATOM    646  OE1 GLN A 483      86.350 100.850  48.180  1.00  0.00           O 
ATOM    647  NE2 GLN A 483      87.880  99.400  47.390  1.00  0.00           N 
ATOM    648 1HE2 GLN A 483      88.000  98.500  46.970  1.00  0.00           H 
ATOM    649 2HE2 GLN A 483      88.500 100.190  47.440  1.00  0.00           H 
ATOM    650  C   GLN A 483      81.720  98.940  47.680  1.00  0.00           C 
ATOM    651  O   GLN A 483      81.240  98.760  48.780  1.00  0.00           O 
ATOM    652  N   LYS A 484      81.220  99.840  46.750  1.00  0.00           N 
ATOM    653  HN  LYS A 484      81.740  99.950  45.910  1.00  0.00           H 
ATOM    654  CA  LYS A 484      79.920 100.490  47.020  1.00  0.00           C 
ATOM    655  HA  LYS A 484      79.860 100.880  48.020  1.00  0.00           H 
ATOM    656  CB  LYS A 484      79.620 101.740  46.010  1.00  0.00           C 
ATOM    657  HB1 LYS A 484      79.810 101.380  44.980  1.00  0.00           H 
ATOM    658  HB2 LYS A 484      78.650 102.270  46.100  1.00  0.00           H 
ATOM    659  CG  LYS A 484      80.580 102.930  46.240  1.00  0.00           C 
ATOM    660  HG1 LYS A 484      80.570 103.200  47.320  1.00  0.00           H 
ATOM    661  HG2 LYS A 484      81.570 102.560  45.900  1.00  0.00           H 
ATOM    662  CD  LYS A 484      80.460 104.190  45.320  1.00  0.00           C 
ATOM    663  HD1 LYS A 484      80.600 103.850  44.270  1.00  0.00           H 
ATOM    664  HD2 LYS A 484      79.430 104.590  45.450  1.00  0.00           H 
ATOM    665  CE  LYS A 484      81.430 105.290  45.740  1.00  0.00           C 
ATOM    666  HE1 LYS A 484      81.280 105.640  46.780  1.00  0.00           H 
ATOM    667  HE2 LYS A 484      82.460 104.880  45.660  1.00  0.00           H 
ATOM    668  NZ  LYS A 484      81.310 106.500  44.780  1.00  0.00           N 
ATOM    669  HZ1 LYS A 484      81.950 107.180  45.250  1.00  0.00           H 
ATOM    670  HZ2 LYS A 484      81.710 106.270  43.850  1.00  0.00           H 
ATOM    671  HZ3 LYS A 484      80.370 106.910  44.620  1.00  0.00           H 
ATOM    672  C   LYS A 484      78.720  99.560  46.960  1.00  0.00           C 
ATOM    673  O   LYS A 484      77.840  99.600  47.810  1.00  0.00           O 
ATOM    674  N   MET A 485      78.670  98.620  46.010  1.00  0.00           N 
ATOM    675  HN  MET A 485      79.500  98.620  45.450  1.00  0.00           H 
ATOM    676  CA  MET A 485      77.600  97.620  45.770  1.00  0.00           C 
ATOM    677  HA  MET A 485      76.660  98.090  45.530  1.00  0.00           H 
ATOM    678  CB  MET A 485      78.060  96.790  44.500  1.00  0.00           C 
ATOM    679  HB1 MET A 485      77.900  97.530  43.690  1.00  0.00           H 
ATOM    680  HB2 MET A 485      79.110  96.510  44.720  1.00  0.00           H 
ATOM    681  CG  MET A 485      77.130  95.570  44.060  1.00  0.00           C 
ATOM    682  HG1 MET A 485      76.570  95.140  44.910  1.00  0.00           H 
ATOM    683  HG2 MET A 485      76.430  95.970  43.290  1.00  0.00           H 
ATOM    684  SD  MET A 485      78.090  94.200  43.360  1.00  0.00           S 
ATOM    685  CE  MET A 485      78.490  93.500  44.980  1.00  0.00           C 
ATOM    686  HE1 MET A 485      79.390  92.850  44.940  1.00  0.00           H 
ATOM    687  HE2 MET A 485      78.660  94.390  45.630  1.00  0.00           H 
ATOM    688  HE3 MET A 485      77.570  92.940  45.260  1.00  0.00           H 
ATOM    689  C   MET A 485      77.470  96.670  46.960  1.00  0.00           C 
ATOM    690  O   MET A 485      76.360  96.440  47.490  1.00  0.00           O 
ATOM    691  N   ILE A 486      78.610  96.140  47.510  1.00  0.00           N 
ATOM    692  HN  ILE A 486      79.380  96.160  46.880  1.00  0.00           H 
ATOM    693  CA  ILE A 486      78.640  95.190  48.590  1.00  0.00           C 
ATOM    694  HA  ILE A 486      78.030  94.350  48.280  1.00  0.00           H 
ATOM    695  CB  ILE A 486      80.090  94.780  49.020  1.00  0.00           C 
ATOM    696  HB  ILE A 486      80.680  95.670  49.330  1.00  0.00           H 
ATOM    697  CG2 ILE A 486      80.160  93.850  50.280  1.00  0.00           C 
ATOM    698 1HG2 ILE A 486      79.620  92.920  50.020  1.00  0.00           H 
ATOM    699 2HG2 ILE A 486      81.200  93.510  50.490  1.00  0.00           H 
ATOM    700 3HG2 ILE A 486      79.610  94.260  51.160  1.00  0.00           H 
ATOM    701  CG1 ILE A 486      80.770  94.010  47.860  1.00  0.00           C 
ATOM    702 1HG1 ILE A 486      80.350  92.980  47.800  1.00  0.00           H 
ATOM    703 2HG1 ILE A 486      80.530  94.540  46.920  1.00  0.00           H 
ATOM    704  CD  ILE A 486      82.340  94.120  47.980  1.00  0.00           C 
ATOM    705  HD1 ILE A 486      82.700  95.160  47.840  1.00  0.00           H 
ATOM    706  HD2 ILE A 486      82.670  93.740  48.970  1.00  0.00           H 
ATOM    707  HD3 ILE A 486      82.760  93.470  47.190  1.00  0.00           H 
ATOM    708  C   ILE A 486      77.890  95.730  49.840  1.00  0.00           C 
ATOM    709  O   ILE A 486      76.980  95.050  50.330  1.00  0.00           O 
ATOM    710  N   PHE A 487      78.200  96.990  50.180  1.00  0.00           N 
ATOM    711  HN  PHE A 487      78.880  97.440  49.610  1.00  0.00           H 
ATOM    712  CA  PHE A 487      77.480  97.870  51.140  1.00  0.00           C 
ATOM    713  HA  PHE A 487      77.680  97.410  52.100  1.00  0.00           H 
ATOM    714  CB  PHE A 487      78.190  99.190  51.240  1.00  0.00           C 
ATOM    715  HB1 PHE A 487      79.060  99.140  51.920  1.00  0.00           H 
ATOM    716  HB2 PHE A 487      78.420  99.460  50.190  1.00  0.00           H 
ATOM    717  CG  PHE A 487      77.390 100.260  51.990  1.00  0.00           C 
ATOM    718  CD1 PHE A 487      76.960 100.040  53.350  1.00  0.00           C 
ATOM    719  HD1 PHE A 487      77.300  99.170  53.900  1.00  0.00           H 
ATOM    720  CE1 PHE A 487      76.140 100.990  53.960  1.00  0.00           C 
ATOM    721  HE1 PHE A 487      75.720 100.810  54.940  1.00  0.00           H 
ATOM    722  CZ  PHE A 487      75.830 102.180  53.330  1.00  0.00           C 
ATOM    723  HZ  PHE A 487      75.130 102.860  53.790  1.00  0.00           H 
ATOM    724  CD2 PHE A 487      77.130 101.460  51.320  1.00  0.00           C 
ATOM    725  HD2 PHE A 487      77.390 101.580  50.280  1.00  0.00           H 
ATOM    726  CE2 PHE A 487      76.290 102.410  51.980  1.00  0.00           C 
ATOM    727  HE2 PHE A 487      76.050 103.280  51.390  1.00  0.00           H 
ATOM    728  C   PHE A 487      75.970  98.030  50.830  1.00  0.00           C 
ATOM    729  O   PHE A 487      75.220  98.020  51.850  1.00  0.00           O 
ATOM    730  N   GLY A 488      75.540  98.070  49.560  1.00  0.00           N 
ATOM    731  HN  GLY A 488      76.210  98.240  48.850  1.00  0.00           H 
ATOM    732  CA  GLY A 488      74.140  98.070  49.120  1.00  0.00           C 
ATOM    733  HA1 GLY A 488      73.680  98.860  49.690  1.00  0.00           H 
ATOM    734  HA2 GLY A 488      73.940  98.380  48.100  1.00  0.00           H 
ATOM    735  C   GLY A 488      73.360  96.770  49.270  1.00  0.00           C 
ATOM    736  O   GLY A 488      72.260  96.770  49.840  1.00  0.00           O 
ATOM    737  N   ASP A 489      73.930  95.700  48.910  1.00  0.00           N 
ATOM    738  HN  ASP A 489      74.820  95.670  48.460  1.00  0.00           H 
ATOM    739  CA  ASP A 489      73.390  94.390  49.210  1.00  0.00           C 
ATOM    740  HA  ASP A 489      72.350  94.400  48.920  1.00  0.00           H 
ATOM    741  CB  ASP A 489      74.090  93.290  48.330  1.00  0.00           C 
ATOM    742  HB1 ASP A 489      75.180  93.500  48.280  1.00  0.00           H 
ATOM    743  HB2 ASP A 489      73.900  92.240  48.640  1.00  0.00           H 
ATOM    744  CG  ASP A 489      73.620  93.210  46.940  1.00  0.00           C 
ATOM    745  OD1 ASP A 489      72.460  93.620  46.660  1.00  0.00           O 
ATOM    746  OD2 ASP A 489      74.410  92.760  46.050  1.00  0.00           O 
ATOM    747  C   ASP A 489      73.380  94.000  50.670  1.00  0.00           C 
ATOM    748  O   ASP A 489      72.380  93.450  51.150  1.00  0.00           O 
ATOM    749  N   LEU A 490      74.370  94.370  51.450  1.00  0.00           N 
ATOM    750  HN  LEU A 490      75.170  94.910  51.220  1.00  0.00           H 
ATOM    751  CA  LEU A 490      74.260  94.310  52.930  1.00  0.00           C 
ATOM    752  HA  LEU A 490      74.020  93.270  53.080  1.00  0.00           H 
ATOM    753  CB  LEU A 490      75.570  94.730  53.670  1.00  0.00           C 
ATOM    754  HB1 LEU A 490      76.380  94.220  53.110  1.00  0.00           H 
ATOM    755  HB2 LEU A 490      75.840  95.810  53.620  1.00  0.00           H 
ATOM    756  CG  LEU A 490      75.610  94.390  55.310  1.00  0.00           C 
ATOM    757  HG  LEU A 490      74.930  95.000  55.930  1.00  0.00           H 
ATOM    758  CD1 LEU A 490      75.190  92.970  55.530  1.00  0.00           C 
ATOM    759 1HD1 LEU A 490      75.190  92.740  56.620  1.00  0.00           H 
ATOM    760 2HD1 LEU A 490      74.140  92.700  55.270  1.00  0.00           H 
ATOM    761 3HD1 LEU A 490      75.870  92.230  55.060  1.00  0.00           H 
ATOM    762  CD2 LEU A 490      77.060  94.530  55.780  1.00  0.00           C 
ATOM    763 1HD2 LEU A 490      76.980  94.300  56.860  1.00  0.00           H 
ATOM    764 2HD2 LEU A 490      77.720  93.820  55.240  1.00  0.00           H 
ATOM    765 3HD2 LEU A 490      77.450  95.570  55.690  1.00  0.00           H 
ATOM    766  C   LEU A 490      73.130  95.170  53.500  1.00  0.00           C 
ATOM    767  O   LEU A 490      72.260  94.720  54.220  1.00  0.00           O 
ATOM    768  N   MET A 491      73.000  96.480  53.130  1.00  0.00           N 
ATOM    769  HN  MET A 491      73.790  96.870  52.660  1.00  0.00           H 
ATOM    770  CA  MET A 491      71.790  97.250  53.470  1.00  0.00           C 
ATOM    771  HA  MET A 491      71.690  97.220  54.550  1.00  0.00           H 
ATOM    772  CB  MET A 491      72.090  98.660  53.060  1.00  0.00           C 
ATOM    773  HB1 MET A 491      72.430  98.700  52.000  1.00  0.00           H 
ATOM    774  HB2 MET A 491      71.170  99.290  52.990  1.00  0.00           H 
ATOM    775  CG  MET A 491      73.230  99.260  53.960  1.00  0.00           C 
ATOM    776  HG1 MET A 491      74.220  98.780  53.770  1.00  0.00           H 
ATOM    777  HG2 MET A 491      73.340 100.300  53.580  1.00  0.00           H 
ATOM    778  SD  MET A 491      72.860  99.380  55.700  1.00  0.00           S 
ATOM    779  CE  MET A 491      73.850  97.970  56.450  1.00  0.00           C 
ATOM    780  HE1 MET A 491      73.610  97.770  57.520  1.00  0.00           H 
ATOM    781  HE2 MET A 491      73.820  97.050  55.820  1.00  0.00           H 
ATOM    782  HE3 MET A 491      74.910  98.300  56.350  1.00  0.00           H 
ATOM    783  C   MET A 491      70.450  96.700  52.970  1.00  0.00           C 
ATOM    784  O   MET A 491      69.440  96.760  53.740  1.00  0.00           O 
ATOM    785  N   ARG A 492      70.330  96.100  51.770  1.00  0.00           N 
ATOM    786  HN  ARG A 492      71.180  96.120  51.250  1.00  0.00           H 
ATOM    787  CA  ARG A 492      69.180  95.330  51.250  1.00  0.00           C 
ATOM    788  HA  ARG A 492      68.340  95.980  51.440  1.00  0.00           H 
ATOM    789  CB  ARG A 492      69.310  94.800  49.840  1.00  0.00           C 
ATOM    790  HB1 ARG A 492      70.290  94.280  49.840  1.00  0.00           H 
ATOM    791  HB2 ARG A 492      68.650  93.930  49.660  1.00  0.00           H 
ATOM    792  CG  ARG A 492      69.070  95.670  48.640  1.00  0.00           C 
ATOM    793  HG1 ARG A 492      68.020  95.610  48.290  1.00  0.00           H 
ATOM    794  HG2 ARG A 492      69.270  96.700  48.990  1.00  0.00           H 
ATOM    795  CD  ARG A 492      69.930  95.350  47.440  1.00  0.00           C 
ATOM    796  HD1 ARG A 492      70.980  95.560  47.740  1.00  0.00           H 
ATOM    797  HD2 ARG A 492      69.850  94.280  47.160  1.00  0.00           H 
ATOM    798  NE  ARG A 492      69.580  96.220  46.280  1.00  0.00           N 
ATOM    799  HE  ARG A 492      68.620  96.400  46.060  1.00  0.00           H 
ATOM    800  CZ  ARG A 492      70.480  96.330  45.240  1.00  0.00           C 
ATOM    801  NH1 ARG A 492      70.170  96.980  44.120  1.00  0.00           N 
ATOM    802 1HH1 ARG A 492      69.280  97.420  43.980  1.00  0.00           H 
ATOM    803 2HH1 ARG A 492      70.850  97.060  43.390  1.00  0.00           H 
ATOM    804  NH2 ARG A 492      71.780  95.940  45.320  1.00  0.00           N 
ATOM    805 1HH2 ARG A 492      72.030  95.140  45.870  1.00  0.00           H 
ATOM    806 2HH2 ARG A 492      72.320  96.090  44.490  1.00  0.00           H 
ATOM    807  C   ARG A 492      68.860  94.160  52.130  1.00  0.00           C 
ATOM    808  O   ARG A 492      67.650  93.970  52.410  1.00  0.00           O 
ATOM    809  N   PHE A 493      69.840  93.350  52.670  1.00  0.00           N 
ATOM    810  HN  PHE A 493      70.770  93.550  52.390  1.00  0.00           H 
ATOM    811  CA  PHE A 493      69.630  92.170  53.540  1.00  0.00           C 
ATOM    812  HA  PHE A 493      68.930  91.500  53.070  1.00  0.00           H 
ATOM    813  CB  PHE A 493      70.960  91.430  53.700  1.00  0.00           C 
ATOM    814  HB1 PHE A 493      71.420  91.240  52.710  1.00  0.00           H 
ATOM    815  HB2 PHE A 493      71.650  92.140  54.200  1.00  0.00           H 
ATOM    816  CG  PHE A 493      70.930  90.080  54.440  1.00  0.00           C 
ATOM    817  CD1 PHE A 493      70.320  88.980  53.840  1.00  0.00           C 
ATOM    818  HD1 PHE A 493      69.840  89.170  52.890  1.00  0.00           H 
ATOM    819  CE1 PHE A 493      70.460  87.700  54.440  1.00  0.00           C 
ATOM    820  HE1 PHE A 493      69.990  86.890  53.890  1.00  0.00           H 
ATOM    821  CZ  PHE A 493      71.110  87.540  55.620  1.00  0.00           C 
ATOM    822  HZ  PHE A 493      71.190  86.540  56.020  1.00  0.00           H 
ATOM    823  CD2 PHE A 493      71.630  89.890  55.650  1.00  0.00           C 
ATOM    824  HD2 PHE A 493      72.050  90.710  56.210  1.00  0.00           H 
ATOM    825  CE2 PHE A 493      71.810  88.590  56.190  1.00  0.00           C 
ATOM    826  HE2 PHE A 493      72.400  88.480  57.090  1.00  0.00           H 
ATOM    827  C   PHE A 493      69.070  92.550  54.920  1.00  0.00           C 
ATOM    828  O   PHE A 493      68.210  91.940  55.580  1.00  0.00           O 
ATOM    829  N   CYS A 494      69.540  93.750  55.490  1.00  0.00           N 
ATOM    830  HN  CYS A 494      70.300  94.220  55.050  1.00  0.00           H 
ATOM    831  CA  CYS A 494      69.220  94.320  56.730  1.00  0.00           C 
ATOM    832  HA  CYS A 494      69.510  93.600  57.480  1.00  0.00           H 
ATOM    833  CB  CYS A 494      69.930  95.670  56.920  1.00  0.00           C 
ATOM    834  HB1 CYS A 494      69.760  96.320  56.040  1.00  0.00           H 
ATOM    835  HB2 CYS A 494      69.520  96.090  57.860  1.00  0.00           H 
ATOM    836  SG  CYS A 494      71.750  95.410  57.210  1.00  0.00           S 
ATOM    837  HG1 CYS A 494      72.020  95.150  55.940  1.00  0.00           H 
ATOM    838  C   CYS A 494      67.720  94.610  56.920  1.00  0.00           C 
ATOM    839  O   CYS A 494      67.210  94.470  58.000  1.00  0.00           O 
ATOM    840  N   TRP A 495      67.060  95.060  55.800  1.00  0.00           N 
ATOM    841  HN  TRP A 495      67.520  95.450  55.010  1.00  0.00           H 
ATOM    842  CA  TRP A 495      65.660  95.120  55.750  1.00  0.00           C 
ATOM    843  HA  TRP A 495      65.320  95.830  56.490  1.00  0.00           H 
ATOM    844  CB  TRP A 495      65.200  95.650  54.330  1.00  0.00           C 
ATOM    845  HB1 TRP A 495      65.800  95.110  53.570  1.00  0.00           H 
ATOM    846  HB2 TRP A 495      64.100  95.530  54.250  1.00  0.00           H 
ATOM    847  CG  TRP A 495      65.550  97.060  54.070  1.00  0.00           C 
ATOM    848  CD1 TRP A 495      66.430  97.650  53.220  1.00  0.00           C 
ATOM    849  HD1 TRP A 495      67.180  97.120  52.640  1.00  0.00           H 
ATOM    850  NE1 TRP A 495      66.460  99.020  53.460  1.00  0.00           N 
ATOM    851  HE1 TRP A 495      67.200  99.630  53.280  1.00  0.00           H 
ATOM    852  CE2 TRP A 495      65.520  99.310  54.450  1.00  0.00           C 
ATOM    853  CD2 TRP A 495      64.910  98.150  54.820  1.00  0.00           C 
ATOM    854  CE3 TRP A 495      63.930  98.230  55.800  1.00  0.00           C 
ATOM    855  HE3 TRP A 495      63.420  97.390  56.250  1.00  0.00           H 
ATOM    856  CZ3 TRP A 495      63.570  99.400  56.300  1.00  0.00           C 
ATOM    857  HZ3 TRP A 495      62.910  99.280  57.150  1.00  0.00           H 
ATOM    858  CZ2 TRP A 495      65.200 100.580  54.980  1.00  0.00           C 
ATOM    859  HZ2 TRP A 495      65.530 101.530  54.600  1.00  0.00           H 
ATOM    860  CH2 TRP A 495      64.090 100.600  55.870  1.00  0.00           C 
ATOM    861  HH2 TRP A 495      63.670 101.530  56.230  1.00  0.00           H 
ATOM    862  C   TRP A 495      64.920  93.790  55.910  1.00  0.00           C 
ATOM    863  O   TRP A 495      64.000  93.690  56.730  1.00  0.00           O 
ATOM    864  N   LEU A 496      65.250  92.740  55.140  1.00  0.00           N 
ATOM    865  HN  LEU A 496      66.000  92.930  54.520  1.00  0.00           H 
ATOM    866  CA  LEU A 496      64.720  91.360  55.290  1.00  0.00           C 
ATOM    867  HA  LEU A 496      63.650  91.460  55.200  1.00  0.00           H 
ATOM    868  CB  LEU A 496      65.340  90.470  54.170  1.00  0.00           C 
ATOM    869  HB1 LEU A 496      66.420  90.680  54.010  1.00  0.00           H 
ATOM    870  HB2 LEU A 496      65.420  89.430  54.560  1.00  0.00           H 
ATOM    871  CG  LEU A 496      64.640  90.560  52.760  1.00  0.00           C 
ATOM    872  HG  LEU A 496      63.540  90.490  52.920  1.00  0.00           H 
ATOM    873  CD1 LEU A 496      65.030  91.910  52.080  1.00  0.00           C 
ATOM    874 1HD1 LEU A 496      64.360  92.040  51.200  1.00  0.00           H 
ATOM    875 2HD1 LEU A 496      64.760  92.760  52.740  1.00  0.00           H 
ATOM    876 3HD1 LEU A 496      66.080  91.980  51.740  1.00  0.00           H 
ATOM    877  CD2 LEU A 496      65.110  89.430  51.780  1.00  0.00           C 
ATOM    878 1HD2 LEU A 496      64.650  89.530  50.770  1.00  0.00           H 
ATOM    879 2HD2 LEU A 496      66.210  89.570  51.820  1.00  0.00           H 
ATOM    880 3HD2 LEU A 496      64.780  88.470  52.230  1.00  0.00           H 
ATOM    881  C   LEU A 496      64.940  90.700  56.650  1.00  0.00           C 
ATOM    882  O   LEU A 496      64.100  90.000  57.220  1.00  0.00           O 
ATOM    883  N   MET A 497      66.200  90.910  57.200  1.00  0.00           N 
ATOM    884  HN  MET A 497      66.870  91.440  56.680  1.00  0.00           H 
ATOM    885  CA  MET A 497      66.690  90.270  58.380  1.00  0.00           C 
ATOM    886  HA  MET A 497      66.340  89.250  58.300  1.00  0.00           H 
ATOM    887  CB  MET A 497      68.150  90.190  58.450  1.00  0.00           C 
ATOM    888  HB1 MET A 497      68.610  91.200  58.370  1.00  0.00           H 
ATOM    889  HB2 MET A 497      68.410  89.700  59.410  1.00  0.00           H 
ATOM    890  CG  MET A 497      68.910  89.200  57.480  1.00  0.00           C 
ATOM    891  HG1 MET A 497      68.880  89.690  56.490  1.00  0.00           H 
ATOM    892  HG2 MET A 497      69.940  89.070  57.880  1.00  0.00           H 
ATOM    893  SD  MET A 497      68.140  87.530  57.450  1.00  0.00           S 
ATOM    894  CE  MET A 497      67.320  87.630  55.870  1.00  0.00           C 
ATOM    895  HE1 MET A 497      66.790  86.720  55.510  1.00  0.00           H 
ATOM    896  HE2 MET A 497      66.630  88.490  55.930  1.00  0.00           H 
ATOM    897  HE3 MET A 497      68.030  87.720  55.020  1.00  0.00           H 
ATOM    898  C   MET A 497      65.990  90.840  59.690  1.00  0.00           C 
ATOM    899  O   MET A 497      65.960  90.290  60.790  1.00  0.00           O 
ATOM    900  N   ALA A 498      65.500  92.030  59.590  1.00  0.00           N 
ATOM    901  HN  ALA A 498      65.490  92.620  58.790  1.00  0.00           H 
ATOM    902  CA  ALA A 498      64.910  92.700  60.770  1.00  0.00           C 
ATOM    903  HA  ALA A 498      65.670  92.690  61.530  1.00  0.00           H 
ATOM    904  CB  ALA A 498      64.510  94.180  60.420  1.00  0.00           C 
ATOM    905  HB1 ALA A 498      64.030  94.720  61.260  1.00  0.00           H 
ATOM    906  HB2 ALA A 498      65.300  94.840  60.010  1.00  0.00           H 
ATOM    907  HB3 ALA A 498      63.710  94.120  59.650  1.00  0.00           H 
ATOM    908  C   ALA A 498      63.700  91.880  61.220  1.00  0.00           C 
ATOM    909  O   ALA A 498      63.430  91.680  62.430  1.00  0.00           O 
ATOM    910  N   VAL A 499      62.870  91.350  60.270  1.00  0.00           N 
ATOM    911  HN  VAL A 499      63.040  91.560  59.310  1.00  0.00           H 
ATOM    912  CA  VAL A 499      61.590  90.710  60.520  1.00  0.00           C 
ATOM    913  HA  VAL A 499      61.200  91.090  61.450  1.00  0.00           H 
ATOM    914  CB  VAL A 499      60.550  90.910  59.450  1.00  0.00           C 
ATOM    915  HB  VAL A 499      59.600  90.540  59.890  1.00  0.00           H 
ATOM    916  CG1 VAL A 499      60.350  92.400  59.200  1.00  0.00           C 
ATOM    917 1HG1 VAL A 499      61.240  92.850  58.710  1.00  0.00           H 
ATOM    918 2HG1 VAL A 499      59.520  92.570  58.480  1.00  0.00           H 
ATOM    919 3HG1 VAL A 499      60.090  92.900  60.160  1.00  0.00           H 
ATOM    920  CG2 VAL A 499      60.710  90.010  58.150  1.00  0.00           C 
ATOM    921 1HG2 VAL A 499      61.600  90.380  57.600  1.00  0.00           H 
ATOM    922 2HG2 VAL A 499      60.910  88.930  58.340  1.00  0.00           H 
ATOM    923 3HG2 VAL A 499      59.820  90.150  57.500  1.00  0.00           H 
ATOM    924  C   VAL A 499      61.810  89.250  61.010  1.00  0.00           C 
ATOM    925  O   VAL A 499      61.070  88.610  61.760  1.00  0.00           O 
ATOM    926  N   VAL A 500      63.030  88.780  60.670  1.00  0.00           N 
ATOM    927  HN  VAL A 500      63.640  89.400  60.200  1.00  0.00           H 
ATOM    928  CA  VAL A 500      63.510  87.510  61.170  1.00  0.00           C 
ATOM    929  HA  VAL A 500      62.750  86.760  61.040  1.00  0.00           H 
ATOM    930  CB  VAL A 500      64.740  87.010  60.380  1.00  0.00           C 
ATOM    931  HB  VAL A 500      65.540  87.790  60.390  1.00  0.00           H 
ATOM    932  CG1 VAL A 500      65.340  85.730  61.060  1.00  0.00           C 
ATOM    933 1HG1 VAL A 500      66.070  85.290  60.350  1.00  0.00           H 
ATOM    934 2HG1 VAL A 500      65.950  85.930  61.960  1.00  0.00           H 
ATOM    935 3HG1 VAL A 500      64.530  84.980  61.220  1.00  0.00           H 
ATOM    936  CG2 VAL A 500      64.330  86.730  58.890  1.00  0.00           C 
ATOM    937 1HG2 VAL A 500      65.120  86.230  58.300  1.00  0.00           H 
ATOM    938 2HG2 VAL A 500      63.520  85.970  58.940  1.00  0.00           H 
ATOM    939 3HG2 VAL A 500      63.990  87.670  58.410  1.00  0.00           H 
ATOM    940  C   VAL A 500      63.810  87.630  62.680  1.00  0.00           C 
ATOM    941  O   VAL A 500      63.310  86.890  63.530  1.00  0.00           O 
ATOM    942  N   ILE A 501      64.610  88.670  63.030  1.00  0.00           N 
ATOM    943  HN  ILE A 501      64.990  89.270  62.330  1.00  0.00           H 
ATOM    944  CA  ILE A 501      65.070  88.920  64.490  1.00  0.00           C 
ATOM    945  HA  ILE A 501      65.470  87.970  64.810  1.00  0.00           H 
ATOM    946  CB  ILE A 501      66.180  89.930  64.490  1.00  0.00           C 
ATOM    947  HB  ILE A 501      65.920  90.580  63.630  1.00  0.00           H 
ATOM    948  CG2 ILE A 501      66.390  90.640  65.880  1.00  0.00           C 
ATOM    949 1HG2 ILE A 501      66.550  89.770  66.560  1.00  0.00           H 
ATOM    950 2HG2 ILE A 501      67.280  91.300  65.910  1.00  0.00           H 
ATOM    951 3HG2 ILE A 501      65.500  91.130  66.330  1.00  0.00           H 
ATOM    952  CG1 ILE A 501      67.580  89.310  64.100  1.00  0.00           C 
ATOM    953 1HG1 ILE A 501      68.000  88.830  65.010  1.00  0.00           H 
ATOM    954 2HG1 ILE A 501      67.410  88.470  63.390  1.00  0.00           H 
ATOM    955  CD  ILE A 501      68.460  90.370  63.460  1.00  0.00           C 
ATOM    956  HD1 ILE A 501      69.000  90.860  64.300  1.00  0.00           H 
ATOM    957  HD2 ILE A 501      69.200  89.840  62.820  1.00  0.00           H 
ATOM    958  HD3 ILE A 501      67.910  91.070  62.800  1.00  0.00           H 
ATOM    959  C   ILE A 501      63.980  89.270  65.330  1.00  0.00           C 
ATOM    960  O   ILE A 501      63.880  88.770  66.490  1.00  0.00           O 
ATOM    961  N   LEU A 502      63.020  90.090  64.850  1.00  0.00           N 
ATOM    962  HN  LEU A 502      63.070  90.470  63.930  1.00  0.00           H 
ATOM    963  CA  LEU A 502      61.870  90.570  65.680  1.00  0.00           C 
ATOM    964  HA  LEU A 502      62.260  91.050  66.570  1.00  0.00           H 
ATOM    965  CB  LEU A 502      61.150  91.680  64.900  1.00  0.00           C 
ATOM    966  HB1 LEU A 502      61.090  91.440  63.820  1.00  0.00           H 
ATOM    967  HB2 LEU A 502      60.050  91.710  65.030  1.00  0.00           H 
ATOM    968  CG  LEU A 502      61.700  93.080  65.030  1.00  0.00           C 
ATOM    969  HG  LEU A 502      62.790  92.920  65.160  1.00  0.00           H 
ATOM    970  CD1 LEU A 502      61.320  93.940  63.870  1.00  0.00           C 
ATOM    971 1HD1 LEU A 502      60.250  94.230  63.870  1.00  0.00           H 
ATOM    972 2HD1 LEU A 502      61.870  94.900  63.940  1.00  0.00           H 
ATOM    973 3HD1 LEU A 502      61.600  93.500  62.890  1.00  0.00           H 
ATOM    974  CD2 LEU A 502      61.270  93.780  66.400  1.00  0.00           C 
ATOM    975 1HD2 LEU A 502      60.170  93.920  66.440  1.00  0.00           H 
ATOM    976 2HD2 LEU A 502      61.380  93.110  67.280  1.00  0.00           H 
ATOM    977 3HD2 LEU A 502      61.680  94.810  66.510  1.00  0.00           H 
ATOM    978  C   LEU A 502      60.950  89.510  66.240  1.00  0.00           C 
ATOM    979  O   LEU A 502      60.720  89.450  67.460  1.00  0.00           O 
ATOM    980  N   GLY A 503      60.600  88.570  65.410  1.00  0.00           N 
ATOM    981  HN  GLY A 503      61.010  88.580  64.500  1.00  0.00           H 
ATOM    982  CA  GLY A 503      59.610  87.500  65.720  1.00  0.00           C 
ATOM    983  HA1 GLY A 503      58.760  87.880  66.260  1.00  0.00           H 
ATOM    984  HA2 GLY A 503      59.380  87.010  64.780  1.00  0.00           H 
ATOM    985  C   GLY A 503      60.230  86.490  66.680  1.00  0.00           C 
ATOM    986  O   GLY A 503      59.700  86.140  67.710  1.00  0.00           O 
ATOM    987  N   PHE A 504      61.450  86.070  66.320  1.00  0.00           N 
ATOM    988  HN  PHE A 504      61.920  86.420  65.510  1.00  0.00           H 
ATOM    989  CA  PHE A 504      62.310  85.250  67.150  1.00  0.00           C 
ATOM    990  HA  PHE A 504      61.660  84.420  67.400  1.00  0.00           H 
ATOM    991  CB  PHE A 504      63.570  84.750  66.430  1.00  0.00           C 
ATOM    992  HB1 PHE A 504      64.020  85.480  65.730  1.00  0.00           H 
ATOM    993  HB2 PHE A 504      64.260  84.450  67.250  1.00  0.00           H 
ATOM    994  CG  PHE A 504      63.240  83.480  65.650  1.00  0.00           C 
ATOM    995  CD1 PHE A 504      63.110  82.260  66.410  1.00  0.00           C 
ATOM    996  HD1 PHE A 504      63.190  82.360  67.480  1.00  0.00           H 
ATOM    997  CE1 PHE A 504      62.880  81.110  65.700  1.00  0.00           C 
ATOM    998  HE1 PHE A 504      62.700  80.230  66.300  1.00  0.00           H 
ATOM    999  CZ  PHE A 504      62.820  81.030  64.300  1.00  0.00           C 
ATOM   1000  HZ  PHE A 504      62.470  80.140  63.790  1.00  0.00           H 
ATOM   1001  CD2 PHE A 504      63.130  83.470  64.230  1.00  0.00           C 
ATOM   1002  HD2 PHE A 504      63.110  84.360  63.620  1.00  0.00           H 
ATOM   1003  CE2 PHE A 504      62.930  82.230  63.540  1.00  0.00           C 
ATOM   1004  HE2 PHE A 504      62.860  82.260  62.460  1.00  0.00           H 
ATOM   1005  C   PHE A 504      62.630  85.930  68.500  1.00  0.00           C 
ATOM   1006  O   PHE A 504      62.460  85.400  69.600  1.00  0.00           O 
ATOM   1007  N   ALA A 505      63.040  87.190  68.510  1.00  0.00           N 
ATOM   1008  HN  ALA A 505      63.180  87.560  67.590  1.00  0.00           H 
ATOM   1009  CA  ALA A 505      63.320  88.020  69.740  1.00  0.00           C 
ATOM   1010  HA  ALA A 505      63.980  87.590  70.480  1.00  0.00           H 
ATOM   1011  CB  ALA A 505      63.880  89.400  69.420  1.00  0.00           C 
ATOM   1012  HB1 ALA A 505      64.250  89.860  70.360  1.00  0.00           H 
ATOM   1013  HB2 ALA A 505      64.740  89.270  68.730  1.00  0.00           H 
ATOM   1014  HB3 ALA A 505      63.170  90.070  68.890  1.00  0.00           H 
ATOM   1015  C   ALA A 505      62.100  88.230  70.630  1.00  0.00           C 
ATOM   1016  O   ALA A 505      62.150  88.040  71.850  1.00  0.00           O 
ATOM   1017  N   SER A 506      60.890  88.530  70.070  1.00  0.00           N 
ATOM   1018  HN  SER A 506      60.800  88.740  69.100  1.00  0.00           H 
ATOM   1019  CA  SER A 506      59.580  88.370  70.770  1.00  0.00           C 
ATOM   1020  HA  SER A 506      59.570  89.110  71.550  1.00  0.00           H 
ATOM   1021  CB  SER A 506      58.380  88.740  69.770  1.00  0.00           C 
ATOM   1022  HB1 SER A 506      58.320  87.990  68.950  1.00  0.00           H 
ATOM   1023  HB2 SER A 506      57.420  88.710  70.330  1.00  0.00           H 
ATOM   1024  OG  SER A 506      58.670  90.010  69.230  1.00  0.00           O 
ATOM   1025  HG1 SER A 506      59.140  89.760  68.430  1.00  0.00           H 
ATOM   1026  C   SER A 506      59.410  86.990  71.330  1.00  0.00           C 
ATOM   1027  O   SER A 506      59.140  86.810  72.530  1.00  0.00           O 
ATOM   1028  N   ALA A 507      59.550  85.900  70.560  1.00  0.00           N 
ATOM   1029  HN  ALA A 507      59.690  86.050  69.580  1.00  0.00           H 
ATOM   1030  CA  ALA A 507      59.280  84.520  71.040  1.00  0.00           C 
ATOM   1031  HA  ALA A 507      58.280  84.540  71.450  1.00  0.00           H 
ATOM   1032  CB  ALA A 507      59.560  83.630  69.830  1.00  0.00           C 
ATOM   1033  HB1 ALA A 507      59.260  82.580  70.030  1.00  0.00           H 
ATOM   1034  HB2 ALA A 507      58.970  84.000  68.960  1.00  0.00           H 
ATOM   1035  HB3 ALA A 507      60.610  83.780  69.500  1.00  0.00           H 
ATOM   1036  C   ALA A 507      60.150  84.200  72.260  1.00  0.00           C 
ATOM   1037  O   ALA A 507      59.620  83.580  73.200  1.00  0.00           O 
ATOM   1038  N   PHE A 508      61.520  84.490  72.190  1.00  0.00           N 
ATOM   1039  HN  PHE A 508      61.970  84.760  71.340  1.00  0.00           H 
ATOM   1040  CA  PHE A 508      62.400  84.320  73.360  1.00  0.00           C 
ATOM   1041  HA  PHE A 508      62.310  83.280  73.640  1.00  0.00           H 
ATOM   1042  CB  PHE A 508      63.960  84.530  73.070  1.00  0.00           C 
ATOM   1043  HB1 PHE A 508      63.960  85.610  72.810  1.00  0.00           H 
ATOM   1044  HB2 PHE A 508      64.510  84.430  74.030  1.00  0.00           H 
ATOM   1045  CG  PHE A 508      64.530  83.740  71.910  1.00  0.00           C 
ATOM   1046  CD1 PHE A 508      64.360  82.430  71.930  1.00  0.00           C 
ATOM   1047  HD1 PHE A 508      63.810  81.840  72.650  1.00  0.00           H 
ATOM   1048  CE1 PHE A 508      65.100  81.680  70.980  1.00  0.00           C 
ATOM   1049  HE1 PHE A 508      64.990  80.610  71.000  1.00  0.00           H 
ATOM   1050  CZ  PHE A 508      65.940  82.240  70.070  1.00  0.00           C 
ATOM   1051  HZ  PHE A 508      66.390  81.550  69.370  1.00  0.00           H 
ATOM   1052  CD2 PHE A 508      65.430  84.330  71.070  1.00  0.00           C 
ATOM   1053  HD2 PHE A 508      65.690  85.380  71.030  1.00  0.00           H 
ATOM   1054  CE2 PHE A 508      66.180  83.600  70.130  1.00  0.00           C 
ATOM   1055  HE2 PHE A 508      66.720  84.170  69.390  1.00  0.00           H 
ATOM   1056  C   PHE A 508      62.040  85.080  74.600  1.00  0.00           C 
ATOM   1057  O   PHE A 508      62.060  84.630  75.760  1.00  0.00           O 
ATOM   1058  N   TYR A 509      61.700  86.350  74.310  1.00  0.00           N 
ATOM   1059  HN  TYR A 509      61.570  86.590  73.350  1.00  0.00           H 
ATOM   1060  CA  TYR A 509      61.190  87.230  75.400  1.00  0.00           C 
ATOM   1061  HA  TYR A 509      62.000  87.220  76.110  1.00  0.00           H 
ATOM   1062  CB  TYR A 509      60.950  88.640  74.880  1.00  0.00           C 
ATOM   1063  HB1 TYR A 509      61.940  89.050  74.580  1.00  0.00           H 
ATOM   1064  HB2 TYR A 509      60.240  88.610  74.020  1.00  0.00           H 
ATOM   1065  CG  TYR A 509      60.370  89.430  76.030  1.00  0.00           C 
ATOM   1066  CD1 TYR A 509      61.080  89.830  77.130  1.00  0.00           C 
ATOM   1067  HD1 TYR A 509      62.140  89.640  77.180  1.00  0.00           H 
ATOM   1068  CE1 TYR A 509      60.420  90.410  78.230  1.00  0.00           C 
ATOM   1069  HE1 TYR A 509      60.970  90.610  79.140  1.00  0.00           H 
ATOM   1070  CZ  TYR A 509      59.050  90.660  78.180  1.00  0.00           C 
ATOM   1071  OH  TYR A 509      58.430  91.410  79.240  1.00  0.00           O 
ATOM   1072  HH  TYR A 509      57.500  91.620  79.110  1.00  0.00           H 
ATOM   1073  CD2 TYR A 509      59.050  89.730  75.980  1.00  0.00           C 
ATOM   1074  HD2 TYR A 509      58.550  89.260  75.150  1.00  0.00           H 
ATOM   1075  CE2 TYR A 509      58.370  90.320  77.030  1.00  0.00           C 
ATOM   1076  HE2 TYR A 509      57.330  90.590  77.030  1.00  0.00           H 
ATOM   1077  C   TYR A 509      59.930  86.640  76.050  1.00  0.00           C 
ATOM   1078  O   TYR A 509      59.930  86.590  77.280  1.00  0.00           O 
ATOM   1079  N   ILE A 510      58.930  86.130  75.360  1.00  0.00           N 
ATOM   1080  HN  ILE A 510      58.800  86.290  74.380  1.00  0.00           H 
ATOM   1081  CA  ILE A 510      57.830  85.580  76.040  1.00  0.00           C 
ATOM   1082  HA  ILE A 510      57.590  86.080  76.960  1.00  0.00           H 
ATOM   1083  CB  ILE A 510      56.530  85.500  75.260  1.00  0.00           C 
ATOM   1084  HB  ILE A 510      55.660  85.190  75.880  1.00  0.00           H 
ATOM   1085  CG2 ILE A 510      56.170  86.870  74.810  1.00  0.00           C 
ATOM   1086 1HG2 ILE A 510      55.260  86.850  74.170  1.00  0.00           H 
ATOM   1087 2HG2 ILE A 510      55.860  87.530  75.650  1.00  0.00           H 
ATOM   1088 3HG2 ILE A 510      56.980  87.360  74.220  1.00  0.00           H 
ATOM   1089  CG1 ILE A 510      56.610  84.550  74.050  1.00  0.00           C 
ATOM   1090 1HG1 ILE A 510      57.480  84.700  73.370  1.00  0.00           H 
ATOM   1091 2HG1 ILE A 510      56.780  83.540  74.490  1.00  0.00           H 
ATOM   1092  CD  ILE A 510      55.370  84.320  73.220  1.00  0.00           C 
ATOM   1093  HD1 ILE A 510      55.380  83.360  72.670  1.00  0.00           H 
ATOM   1094  HD2 ILE A 510      54.450  84.390  73.830  1.00  0.00           H 
ATOM   1095  HD3 ILE A 510      55.200  85.060  72.400  1.00  0.00           H 
ATOM   1096  C   ILE A 510      58.090  84.150  76.570  1.00  0.00           C 
ATOM   1097  O   ILE A 510      57.480  83.790  77.590  1.00  0.00           O 
ATOM   1098  N   ILE A 511      59.060  83.410  76.020  1.00  0.00           N 
ATOM   1099  HN  ILE A 511      59.540  83.790  75.230  1.00  0.00           H 
ATOM   1100  CA  ILE A 511      59.490  82.140  76.570  1.00  0.00           C 
ATOM   1101  HA  ILE A 511      58.560  81.600  76.680  1.00  0.00           H 
ATOM   1102  CB  ILE A 511      60.460  81.360  75.590  1.00  0.00           C 
ATOM   1103  HB  ILE A 511      61.270  82.030  75.210  1.00  0.00           H 
ATOM   1104  CG2 ILE A 511      61.260  80.260  76.400  1.00  0.00           C 
ATOM   1105 1HG2 ILE A 511      61.730  79.540  75.690  1.00  0.00           H 
ATOM   1106 2HG2 ILE A 511      62.040  80.780  76.990  1.00  0.00           H 
ATOM   1107 3HG2 ILE A 511      60.470  79.710  76.960  1.00  0.00           H 
ATOM   1108  CG1 ILE A 511      59.560  80.740  74.490  1.00  0.00           C 
ATOM   1109 1HG1 ILE A 511      58.900  79.950  74.890  1.00  0.00           H 
ATOM   1110 2HG1 ILE A 511      58.930  81.530  74.030  1.00  0.00           H 
ATOM   1111  CD  ILE A 511      60.370  80.100  73.320  1.00  0.00           C 
ATOM   1112  HD1 ILE A 511      59.660  79.900  72.490  1.00  0.00           H 
ATOM   1113  HD2 ILE A 511      61.250  80.640  72.900  1.00  0.00           H 
ATOM   1114  HD3 ILE A 511      60.840  79.110  73.500  1.00  0.00           H 
ATOM   1115  C   ILE A 511      60.130  82.340  77.900  1.00  0.00           C 
ATOM   1116  O   ILE A 511      59.740  81.750  78.910  1.00  0.00           O 
ATOM   1117  N   PHE A 512      61.130  83.210  78.020  1.00  0.00           N 
ATOM   1118  HN  PHE A 512      61.580  83.610  77.230  1.00  0.00           H 
ATOM   1119  CA  PHE A 512      61.850  83.400  79.280  1.00  0.00           C 
ATOM   1120  HA  PHE A 512      61.870  82.510  79.900  1.00  0.00           H 
ATOM   1121  CB  PHE A 512      63.320  83.810  79.050  1.00  0.00           C 
ATOM   1122  HB1 PHE A 512      63.370  84.660  78.340  1.00  0.00           H 
ATOM   1123  HB2 PHE A 512      63.780  84.250  79.960  1.00  0.00           H 
ATOM   1124  CG  PHE A 512      64.160  82.680  78.640  1.00  0.00           C 
ATOM   1125  CD1 PHE A 512      64.670  81.800  79.660  1.00  0.00           C 
ATOM   1126  HD1 PHE A 512      64.430  81.960  80.700  1.00  0.00           H 
ATOM   1127  CE1 PHE A 512      65.440  80.710  79.280  1.00  0.00           C 
ATOM   1128  HE1 PHE A 512      65.900  80.040  79.990  1.00  0.00           H 
ATOM   1129  CZ  PHE A 512      65.690  80.390  77.930  1.00  0.00           C 
ATOM   1130  HZ  PHE A 512      66.410  79.620  77.710  1.00  0.00           H 
ATOM   1131  CD2 PHE A 512      64.490  82.390  77.320  1.00  0.00           C 
ATOM   1132  HD2 PHE A 512      64.090  82.940  76.480  1.00  0.00           H 
ATOM   1133  CE2 PHE A 512      65.260  81.290  76.980  1.00  0.00           C 
ATOM   1134  HE2 PHE A 512      65.580  81.260  75.950  1.00  0.00           H 
ATOM   1135  C   PHE A 512      61.160  84.350  80.300  1.00  0.00           C 
ATOM   1136  O   PHE A 512      61.690  84.630  81.330  1.00  0.00           O 
ATOM   1137  N   GLN A 513      59.920  84.810  79.950  1.00  0.00           N 
ATOM   1138  HN  GLN A 513      59.620  84.500  79.050  1.00  0.00           H 
ATOM   1139  CA  GLN A 513      59.240  85.810  80.670  1.00  0.00           C 
ATOM   1140  HA  GLN A 513      60.010  86.550  80.840  1.00  0.00           H 
ATOM   1141  CB  GLN A 513      58.010  86.290  79.910  1.00  0.00           C 
ATOM   1142  HB1 GLN A 513      58.040  86.110  78.810  1.00  0.00           H 
ATOM   1143  HB2 GLN A 513      57.170  85.660  80.290  1.00  0.00           H 
ATOM   1144  CG  GLN A 513      57.790  87.840  80.200  1.00  0.00           C 
ATOM   1145  HG1 GLN A 513      57.680  88.030  81.290  1.00  0.00           H 
ATOM   1146  HG2 GLN A 513      58.610  88.510  79.870  1.00  0.00           H 
ATOM   1147  CD  GLN A 513      56.510  88.460  79.630  1.00  0.00           C 
ATOM   1148  OE1 GLN A 513      55.790  89.230  80.230  1.00  0.00           O 
ATOM   1149  NE2 GLN A 513      56.370  88.260  78.280  1.00  0.00           N 
ATOM   1150 1HE2 GLN A 513      57.160  87.970  77.750  1.00  0.00           H 
ATOM   1151 2HE2 GLN A 513      55.700  88.850  77.840  1.00  0.00           H 
ATOM   1152  C   GLN A 513      58.810  85.410  82.160  1.00  0.00           C 
ATOM   1153  O   GLN A 513      58.680  86.280  83.070  1.00  0.00           O 
ATOM   1154  N   THR A 514      58.570  84.070  82.380  1.00  0.00           N 
ATOM   1155  HN  THR A 514      58.810  83.450  81.640  1.00  0.00           H 
ATOM   1156  CA  THR A 514      58.140  83.440  83.660  1.00  0.00           C 
ATOM   1157  HA  THR A 514      57.680  84.200  84.270  1.00  0.00           H 
ATOM   1158  CB  THR A 514      57.210  82.210  83.400  1.00  0.00           C 
ATOM   1159  HB  THR A 514      57.330  81.440  84.200  1.00  0.00           H 
ATOM   1160  OG1 THR A 514      57.500  81.480  82.230  1.00  0.00           O 
ATOM   1161  HG1 THR A 514      58.260  80.940  82.480  1.00  0.00           H 
ATOM   1162  CG2 THR A 514      55.740  82.670  83.190  1.00  0.00           C 
ATOM   1163 1HG2 THR A 514      55.800  83.380  82.340  1.00  0.00           H 
ATOM   1164 2HG2 THR A 514      55.020  81.850  82.990  1.00  0.00           H 
ATOM   1165 3HG2 THR A 514      55.410  83.090  84.160  1.00  0.00           H 
ATOM   1166  C   THR A 514      59.270  82.960  84.480  1.00  0.00           C 
ATOM   1167  O   THR A 514      59.080  82.650  85.660  1.00  0.00           O 
ATOM   1168  N   GLU A 515      60.520  83.000  83.920  1.00  0.00           N 
ATOM   1169  HN  GLU A 515      60.670  83.450  83.040  1.00  0.00           H 
ATOM   1170  CA  GLU A 515      61.700  82.410  84.500  1.00  0.00           C 
ATOM   1171  HA  GLU A 515      61.460  81.610  85.180  1.00  0.00           H 
ATOM   1172  CB  GLU A 515      62.600  81.910  83.380  1.00  0.00           C 
ATOM   1173  HB1 GLU A 515      62.890  82.690  82.650  1.00  0.00           H 
ATOM   1174  HB2 GLU A 515      63.450  81.320  83.790  1.00  0.00           H 
ATOM   1175  CG  GLU A 515      61.770  80.890  82.440  1.00  0.00           C 
ATOM   1176  HG1 GLU A 515      61.310  81.620  81.740  1.00  0.00           H 
ATOM   1177  HG2 GLU A 515      62.420  80.290  81.770  1.00  0.00           H 
ATOM   1178  CD  GLU A 515      60.800  80.030  83.160  1.00  0.00           C 
ATOM   1179  OE1 GLU A 515      61.200  79.150  84.010  1.00  0.00           O 
ATOM   1180  OE2 GLU A 515      59.560  80.090  82.800  1.00  0.00           O 
ATOM   1181  C   GLU A 515      62.450  83.460  85.310  1.00  0.00           C 
ATOM   1182  O   GLU A 515      62.100  84.600  85.340  1.00  0.00           O 
ATOM   1183  N   ASP A 516      63.380  83.000  86.160  1.00  0.00           N 
ATOM   1184  HN  ASP A 516      63.400  82.000  86.160  1.00  0.00           H 
ATOM   1185  CA  ASP A 516      64.270  83.780  87.030  1.00  0.00           C 
ATOM   1186  HA  ASP A 516      63.740  84.640  87.410  1.00  0.00           H 
ATOM   1187  CB  ASP A 516      64.700  82.910  88.270  1.00  0.00           C 
ATOM   1188  HB1 ASP A 516      63.760  82.460  88.640  1.00  0.00           H 
ATOM   1189  HB2 ASP A 516      65.300  82.050  87.910  1.00  0.00           H 
ATOM   1190  CG  ASP A 516      65.380  83.720  89.420  1.00  0.00           C 
ATOM   1191  OD1 ASP A 516      66.040  84.750  89.260  1.00  0.00           O 
ATOM   1192  OD2 ASP A 516      65.360  83.160  90.570  1.00  0.00           O 
ATOM   1193  C   ASP A 516      65.470  84.400  86.190  1.00  0.00           C 
ATOM   1194  O   ASP A 516      66.210  83.670  85.580  1.00  0.00           O 
ATOM   1195  N   PRO A 517      65.760  85.720  86.290  1.00  0.00           N 
ATOM   1196  CD  PRO A 517      64.790  86.790  86.670  1.00  0.00           C 
ATOM   1197  HD1 PRO A 517      64.540  86.720  87.750  1.00  0.00           H 
ATOM   1198  HD2 PRO A 517      63.910  86.540  86.040  1.00  0.00           H 
ATOM   1199  CA  PRO A 517      66.650  86.190  85.240  1.00  0.00           C 
ATOM   1200  HA  PRO A 517      66.550  85.620  84.330  1.00  0.00           H 
ATOM   1201  CB  PRO A 517      66.260  87.670  84.950  1.00  0.00           C 
ATOM   1202  HB1 PRO A 517      67.170  88.300  84.830  1.00  0.00           H 
ATOM   1203  HB2 PRO A 517      65.600  87.630  84.060  1.00  0.00           H 
ATOM   1204  CG  PRO A 517      65.560  88.100  86.310  1.00  0.00           C 
ATOM   1205  HG1 PRO A 517      66.330  88.310  87.080  1.00  0.00           H 
ATOM   1206  HG2 PRO A 517      65.090  89.100  86.180  1.00  0.00           H 
ATOM   1207  C   PRO A 517      68.050  85.990  85.690  1.00  0.00           C 
ATOM   1208  O   PRO A 517      69.030  86.040  84.910  1.00  0.00           O 
ATOM   1209  N   GLU A 518      68.250  85.850  87.020  1.00  0.00           N 
ATOM   1210  HN  GLU A 518      67.490  85.730  87.660  1.00  0.00           H 
ATOM   1211  CA  GLU A 518      69.580  85.700  87.720  1.00  0.00           C 
ATOM   1212  HA  GLU A 518      70.260  86.480  87.410  1.00  0.00           H 
ATOM   1213  CB  GLU A 518      69.420  85.810  89.270  1.00  0.00           C 
ATOM   1214  HB1 GLU A 518      68.510  85.370  89.730  1.00  0.00           H 
ATOM   1215  HB2 GLU A 518      70.280  85.450  89.880  1.00  0.00           H 
ATOM   1216  CG  GLU A 518      69.380  87.330  89.510  1.00  0.00           C 
ATOM   1217  HG1 GLU A 518      70.430  87.650  89.670  1.00  0.00           H 
ATOM   1218  HG2 GLU A 518      69.000  87.870  88.610  1.00  0.00           H 
ATOM   1219  CD  GLU A 518      68.560  87.780  90.660  1.00  0.00           C 
ATOM   1220  OE1 GLU A 518      67.790  88.770  90.530  1.00  0.00           O 
ATOM   1221  OE2 GLU A 518      68.650  87.200  91.760  1.00  0.00           O 
ATOM   1222  C   GLU A 518      70.260  84.490  87.250  1.00  0.00           C 
ATOM   1223  O   GLU A 518      71.480  84.420  87.100  1.00  0.00           O 
ATOM   1224  N   GLU A 519      69.540  83.420  87.060  1.00  0.00           N 
ATOM   1225  HN  GLU A 519      68.610  83.320  87.400  1.00  0.00           H 
ATOM   1226  CA  GLU A 519      69.920  82.220  86.290  1.00  0.00           C 
ATOM   1227  HA  GLU A 519      70.790  81.850  86.820  1.00  0.00           H 
ATOM   1228  CB  GLU A 519      68.890  81.090  86.490  1.00  0.00           C 
ATOM   1229  HB1 GLU A 519      67.890  81.570  86.520  1.00  0.00           H 
ATOM   1230  HB2 GLU A 519      68.850  80.460  85.580  1.00  0.00           H 
ATOM   1231  CG  GLU A 519      69.260  80.070  87.610  1.00  0.00           C 
ATOM   1232  HG1 GLU A 519      68.560  79.210  87.530  1.00  0.00           H 
ATOM   1233  HG2 GLU A 519      70.280  79.710  87.360  1.00  0.00           H 
ATOM   1234  CD  GLU A 519      69.210  80.680  89.010  1.00  0.00           C 
ATOM   1235  OE1 GLU A 519      68.060  81.000  89.490  1.00  0.00           O 
ATOM   1236  OE2 GLU A 519      70.240  80.750  89.710  1.00  0.00           O 
ATOM   1237  C   GLU A 519      70.360  82.290  84.840  1.00  0.00           C 
ATOM   1238  O   GLU A 519      71.320  81.600  84.500  1.00  0.00           O 
ATOM   1239  N   LEU A 520      69.670  83.030  83.970  1.00  0.00           N 
ATOM   1240  HN  LEU A 520      68.920  83.580  84.320  1.00  0.00           H 
ATOM   1241  CA  LEU A 520      70.020  83.130  82.590  1.00  0.00           C 
ATOM   1242  HA  LEU A 520      71.080  83.000  82.470  1.00  0.00           H 
ATOM   1243  CB  LEU A 520      69.240  82.010  81.760  1.00  0.00           C 
ATOM   1244  HB1 LEU A 520      69.610  81.090  82.260  1.00  0.00           H 
ATOM   1245  HB2 LEU A 520      68.150  82.130  81.910  1.00  0.00           H 
ATOM   1246  CG  LEU A 520      69.690  81.850  80.320  1.00  0.00           C 
ATOM   1247  HG  LEU A 520      70.640  82.400  80.180  1.00  0.00           H 
ATOM   1248  CD1 LEU A 520      69.850  80.390  79.920  1.00  0.00           C 
ATOM   1249 1HD1 LEU A 520      70.420  80.330  78.970  1.00  0.00           H 
ATOM   1250 2HD1 LEU A 520      70.490  79.740  80.550  1.00  0.00           H 
ATOM   1251 3HD1 LEU A 520      68.850  79.900  79.850  1.00  0.00           H 
ATOM   1252  CD2 LEU A 520      68.700  82.420  79.360  1.00  0.00           C 
ATOM   1253 1HD2 LEU A 520      67.790  81.790  79.500  1.00  0.00           H 
ATOM   1254 2HD2 LEU A 520      68.400  83.460  79.620  1.00  0.00           H 
ATOM   1255 3HD2 LEU A 520      69.080  82.400  78.320  1.00  0.00           H 
ATOM   1256  C   LEU A 520      69.530  84.500  82.120  1.00  0.00           C 
ATOM   1257  O   LEU A 520      68.320  84.730  82.010  1.00  0.00           O 
ATOM   1258  N   GLY A 521      70.400  85.430  81.800  1.00  0.00           N 
ATOM   1259  HN  GLY A 521      71.370  85.230  81.750  1.00  0.00           H 
ATOM   1260  CA  GLY A 521      70.080  86.830  81.760  1.00  0.00           C 
ATOM   1261  HA1 GLY A 521      69.270  86.960  82.470  1.00  0.00           H 
ATOM   1262  HA2 GLY A 521      71.020  87.330  81.930  1.00  0.00           H 
ATOM   1263  C   GLY A 521      69.630  87.350  80.460  1.00  0.00           C 
ATOM   1264  O   GLY A 521      69.210  88.550  80.310  1.00  0.00           O 
ATOM   1265  N   HSD A 522      69.760  86.540  79.400  1.00  0.00           N 
ATOM   1266  HN  HSD A 522      69.880  85.550  79.440  1.00  0.00           H 
ATOM   1267  CA  HSD A 522      69.930  87.020  78.040  1.00  0.00           C 
ATOM   1268  HA  HSD A 522      70.730  87.740  78.060  1.00  0.00           H 
ATOM   1269  CB  HSD A 522      70.370  85.870  76.980  1.00  0.00           C 
ATOM   1270  HB1 HSD A 522      69.710  84.980  76.960  1.00  0.00           H 
ATOM   1271  HB2 HSD A 522      70.400  86.250  75.940  1.00  0.00           H 
ATOM   1272  ND1 HSD A 522      72.830  85.360  76.710  1.00  0.00           N 
ATOM   1273  HD1 HSD A 522      72.930  85.960  75.920  1.00  0.00           H 
ATOM   1274  CG  HSD A 522      71.680  85.230  77.420  1.00  0.00           C 
ATOM   1275  CE1 HSD A 522      73.780  84.660  77.400  1.00  0.00           C 
ATOM   1276  HE1 HSD A 522      74.790  84.680  76.980  1.00  0.00           H 
ATOM   1277  NE2 HSD A 522      73.280  84.130  78.520  1.00  0.00           N 
ATOM   1278  CD2 HSD A 522      71.960  84.510  78.530  1.00  0.00           C 
ATOM   1279  HD2 HSD A 522      71.350  84.360  79.410  1.00  0.00           H 
ATOM   1280  C   HSD A 522      68.750  87.850  77.510  1.00  0.00           C 
ATOM   1281  O   HSD A 522      68.790  88.910  76.940  1.00  0.00           O 
ATOM   1282  N   PHE A 523      67.530  87.410  77.860  1.00  0.00           N 
ATOM   1283  HN  PHE A 523      67.460  86.590  78.420  1.00  0.00           H 
ATOM   1284  CA  PHE A 523      66.380  88.000  77.240  1.00  0.00           C 
ATOM   1285  HA  PHE A 523      66.700  88.730  76.520  1.00  0.00           H 
ATOM   1286  CB  PHE A 523      65.470  86.940  76.480  1.00  0.00           C 
ATOM   1287  HB1 PHE A 523      65.100  86.240  77.260  1.00  0.00           H 
ATOM   1288  HB2 PHE A 523      64.580  87.280  75.910  1.00  0.00           H 
ATOM   1289  CG  PHE A 523      66.310  86.110  75.530  1.00  0.00           C 
ATOM   1290  CD1 PHE A 523      66.620  86.680  74.260  1.00  0.00           C 
ATOM   1291  HD1 PHE A 523      66.310  87.650  73.900  1.00  0.00           H 
ATOM   1292  CE1 PHE A 523      67.510  86.020  73.440  1.00  0.00           C 
ATOM   1293  HE1 PHE A 523      67.640  86.360  72.420  1.00  0.00           H 
ATOM   1294  CZ  PHE A 523      67.900  84.750  73.750  1.00  0.00           C 
ATOM   1295  HZ  PHE A 523      68.580  84.170  73.130  1.00  0.00           H 
ATOM   1296  CD2 PHE A 523      66.770  84.850  75.840  1.00  0.00           C 
ATOM   1297  HD2 PHE A 523      66.520  84.370  76.780  1.00  0.00           H 
ATOM   1298  CE2 PHE A 523      67.530  84.100  74.940  1.00  0.00           C 
ATOM   1299  HE2 PHE A 523      67.800  83.070  75.110  1.00  0.00           H 
ATOM   1300  C   PHE A 523      65.630  88.640  78.410  1.00  0.00           C 
ATOM   1301  O   PHE A 523      64.430  88.440  78.390  1.00  0.00           O 
ATOM   1302  N   TYR A 524      66.270  89.350  79.390  1.00  0.00           N 
ATOM   1303  HN  TYR A 524      67.260  89.470  79.340  1.00  0.00           H 
ATOM   1304  CA  TYR A 524      65.510  89.820  80.610  1.00  0.00           C 
ATOM   1305  HA  TYR A 524      64.950  88.940  80.880  1.00  0.00           H 
ATOM   1306  CB  TYR A 524      66.580  90.210  81.730  1.00  0.00           C 
ATOM   1307  HB1 TYR A 524      65.950  90.330  82.640  1.00  0.00           H 
ATOM   1308  HB2 TYR A 524      67.380  89.480  81.950  1.00  0.00           H 
ATOM   1309  CG  TYR A 524      67.240  91.560  81.480  1.00  0.00           C 
ATOM   1310  CD1 TYR A 524      68.520  91.650  80.800  1.00  0.00           C 
ATOM   1311  HD1 TYR A 524      69.080  90.800  80.450  1.00  0.00           H 
ATOM   1312  CE1 TYR A 524      69.190  92.820  80.840  1.00  0.00           C 
ATOM   1313  HE1 TYR A 524      70.240  92.760  80.590  1.00  0.00           H 
ATOM   1314  CZ  TYR A 524      68.600  93.950  81.450  1.00  0.00           C 
ATOM   1315  OH  TYR A 524      69.450  95.120  81.470  1.00  0.00           O 
ATOM   1316  HH  TYR A 524      69.040  95.780  80.900  1.00  0.00           H 
ATOM   1317  CD2 TYR A 524      66.660  92.720  82.010  1.00  0.00           C 
ATOM   1318  HD2 TYR A 524      65.710  92.670  82.510  1.00  0.00           H 
ATOM   1319  CE2 TYR A 524      67.360  93.920  81.950  1.00  0.00           C 
ATOM   1320  HE2 TYR A 524      66.930  94.810  82.370  1.00  0.00           H 
ATOM   1321  C   TYR A 524      64.440  90.770  80.430  1.00  0.00           C 
ATOM   1322  O   TYR A 524      63.350  90.700  80.990  1.00  0.00           O 
ATOM   1323  N   ASP A 525      64.710  91.850  79.660  1.00  0.00           N 
ATOM   1324  HN  ASP A 525      65.590  91.980  79.210  1.00  0.00           H 
ATOM   1325  CA  ASP A 525      63.720  92.780  79.230  1.00  0.00           C 
ATOM   1326  HA  ASP A 525      62.740  92.410  79.500  1.00  0.00           H 
ATOM   1327  CB  ASP A 525      64.070  94.170  79.830  1.00  0.00           C 
ATOM   1328  HB1 ASP A 525      63.210  94.850  79.650  1.00  0.00           H 
ATOM   1329  HB2 ASP A 525      64.040  93.860  80.900  1.00  0.00           H 
ATOM   1330  CG  ASP A 525      65.350  94.860  79.450  1.00  0.00           C 
ATOM   1331  OD1 ASP A 525      65.980  94.480  78.430  1.00  0.00           O 
ATOM   1332  OD2 ASP A 525      65.700  95.900  80.060  1.00  0.00           O 
ATOM   1333  C   ASP A 525      63.660  92.740  77.730  1.00  0.00           C 
ATOM   1334  O   ASP A 525      64.430  92.110  77.030  1.00  0.00           O 
ATOM   1335  N   TYR A 526      62.610  93.350  77.140  1.00  0.00           N 
ATOM   1336  HN  TYR A 526      62.060  93.920  77.750  1.00  0.00           H 
ATOM   1337  CA  TYR A 526      62.380  93.360  75.710  1.00  0.00           C 
ATOM   1338  HA  TYR A 526      62.470  92.320  75.420  1.00  0.00           H 
ATOM   1339  CB  TYR A 526      60.920  93.570  75.270  1.00  0.00           C 
ATOM   1340  HB1 TYR A 526      60.250  92.970  75.930  1.00  0.00           H 
ATOM   1341  HB2 TYR A 526      60.630  94.600  75.560  1.00  0.00           H 
ATOM   1342  CG  TYR A 526      60.610  93.300  73.840  1.00  0.00           C 
ATOM   1343  CD1 TYR A 526      60.500  91.970  73.370  1.00  0.00           C 
ATOM   1344  HD1 TYR A 526      60.560  91.150  74.070  1.00  0.00           H 
ATOM   1345  CE1 TYR A 526      60.310  91.780  71.950  1.00  0.00           C 
ATOM   1346  HE1 TYR A 526      60.280  90.770  71.560  1.00  0.00           H 
ATOM   1347  CZ  TYR A 526      60.250  92.890  71.150  1.00  0.00           C 
ATOM   1348  OH  TYR A 526      59.840  92.670  69.840  1.00  0.00           O 
ATOM   1349  HH  TYR A 526      59.200  91.960  69.870  1.00  0.00           H 
ATOM   1350  CD2 TYR A 526      60.520  94.420  72.990  1.00  0.00           C 
ATOM   1351  HD2 TYR A 526      60.640  95.390  73.440  1.00  0.00           H 
ATOM   1352  CE2 TYR A 526      60.340  94.190  71.600  1.00  0.00           C 
ATOM   1353  HE2 TYR A 526      60.260  95.000  70.890  1.00  0.00           H 
ATOM   1354  C   TYR A 526      63.500  94.140  74.880  1.00  0.00           C 
ATOM   1355  O   TYR A 526      63.950  93.480  73.950  1.00  0.00           O 
ATOM   1356  N   PRO A 527      64.080  95.340  75.190  1.00  0.00           N 
ATOM   1357  CD  PRO A 527      63.660  96.360  76.120  1.00  0.00           C 
ATOM   1358  HD1 PRO A 527      64.120  96.170  77.110  1.00  0.00           H 
ATOM   1359  HD2 PRO A 527      62.560  96.480  76.240  1.00  0.00           H 
ATOM   1360  CA  PRO A 527      65.190  95.680  74.380  1.00  0.00           C 
ATOM   1361  HA  PRO A 527      64.870  95.730  73.350  1.00  0.00           H 
ATOM   1362  CB  PRO A 527      65.500  97.130  74.820  1.00  0.00           C 
ATOM   1363  HB1 PRO A 527      66.270  97.270  75.610  1.00  0.00           H 
ATOM   1364  HB2 PRO A 527      65.720  97.720  73.900  1.00  0.00           H 
ATOM   1365  CG  PRO A 527      64.190  97.620  75.440  1.00  0.00           C 
ATOM   1366  HG1 PRO A 527      64.350  98.500  76.100  1.00  0.00           H 
ATOM   1367  HG2 PRO A 527      63.580  97.820  74.530  1.00  0.00           H 
ATOM   1368  C   PRO A 527      66.470  94.850  74.380  1.00  0.00           C 
ATOM   1369  O   PRO A 527      67.120  94.730  73.390  1.00  0.00           O 
ATOM   1370  N   MET A 528      66.900  94.190  75.530  1.00  0.00           N 
ATOM   1371  HN  MET A 528      66.480  94.480  76.390  1.00  0.00           H 
ATOM   1372  CA  MET A 528      67.960  93.280  75.580  1.00  0.00           C 
ATOM   1373  HA  MET A 528      68.780  93.720  75.020  1.00  0.00           H 
ATOM   1374  CB  MET A 528      68.270  92.820  77.020  1.00  0.00           C 
ATOM   1375  HB1 MET A 528      68.240  93.650  77.750  1.00  0.00           H 
ATOM   1376  HB2 MET A 528      67.510  92.050  77.290  1.00  0.00           H 
ATOM   1377  CG  MET A 528      69.570  92.030  77.070  1.00  0.00           C 
ATOM   1378  HG1 MET A 528      69.920  91.810  78.100  1.00  0.00           H 
ATOM   1379  HG2 MET A 528      69.370  91.100  76.500  1.00  0.00           H 
ATOM   1380  SD  MET A 528      71.060  92.730  76.290  1.00  0.00           S 
ATOM   1381  CE  MET A 528      71.240  94.360  77.050  1.00  0.00           C 
ATOM   1382  HE1 MET A 528      71.330  94.270  78.150  1.00  0.00           H 
ATOM   1383  HE2 MET A 528      72.140  94.920  76.720  1.00  0.00           H 
ATOM   1384  HE3 MET A 528      70.310  94.940  76.890  1.00  0.00           H 
ATOM   1385  C   MET A 528      67.580  92.030  74.780  1.00  0.00           C 
ATOM   1386  O   MET A 528      68.400  91.560  73.930  1.00  0.00           O 
ATOM   1387  N   ALA A 529      66.420  91.470  74.950  1.00  0.00           N 
ATOM   1388  HN  ALA A 529      65.690  91.750  75.560  1.00  0.00           H 
ATOM   1389  CA  ALA A 529      66.020  90.350  74.110  1.00  0.00           C 
ATOM   1390  HA  ALA A 529      66.740  89.570  74.280  1.00  0.00           H 
ATOM   1391  CB  ALA A 529      64.580  89.990  74.430  1.00  0.00           C 
ATOM   1392  HB1 ALA A 529      64.320  88.950  74.150  1.00  0.00           H 
ATOM   1393  HB2 ALA A 529      64.450  89.840  75.520  1.00  0.00           H 
ATOM   1394  HB3 ALA A 529      63.830  90.690  74.020  1.00  0.00           H 
ATOM   1395  C   ALA A 529      66.160  90.620  72.570  1.00  0.00           C 
ATOM   1396  O   ALA A 529      66.580  89.730  71.850  1.00  0.00           O 
ATOM   1397  N   LEU A 530      65.810  91.820  72.160  1.00  0.00           N 
ATOM   1398  HN  LEU A 530      65.420  92.500  72.770  1.00  0.00           H 
ATOM   1399  CA  LEU A 530      66.080  92.250  70.770  1.00  0.00           C 
ATOM   1400  HA  LEU A 530      65.590  91.600  70.060  1.00  0.00           H 
ATOM   1401  CB  LEU A 530      65.570  93.720  70.470  1.00  0.00           C 
ATOM   1402  HB1 LEU A 530      65.960  94.450  71.200  1.00  0.00           H 
ATOM   1403  HB2 LEU A 530      65.880  93.880  69.420  1.00  0.00           H 
ATOM   1404  CG  LEU A 530      64.080  93.890  70.320  1.00  0.00           C 
ATOM   1405  HG  LEU A 530      63.610  93.410  71.210  1.00  0.00           H 
ATOM   1406  CD1 LEU A 530      63.600  93.300  68.970  1.00  0.00           C 
ATOM   1407 1HD1 LEU A 530      63.730  92.200  68.840  1.00  0.00           H 
ATOM   1408 2HD1 LEU A 530      62.520  93.550  68.870  1.00  0.00           H 
ATOM   1409 3HD1 LEU A 530      64.110  93.780  68.100  1.00  0.00           H 
ATOM   1410  CD2 LEU A 530      63.700  95.380  70.350  1.00  0.00           C 
ATOM   1411 1HD2 LEU A 530      62.610  95.510  70.210  1.00  0.00           H 
ATOM   1412 2HD2 LEU A 530      63.860  95.950  71.290  1.00  0.00           H 
ATOM   1413 3HD2 LEU A 530      64.280  95.960  69.600  1.00  0.00           H 
ATOM   1414  C   LEU A 530      67.590  92.290  70.390  1.00  0.00           C 
ATOM   1415  O   LEU A 530      67.980  91.780  69.320  1.00  0.00           O 
ATOM   1416  N   PHE A 531      68.380  93.010  71.220  1.00  0.00           N 
ATOM   1417  HN  PHE A 531      67.980  93.450  72.020  1.00  0.00           H 
ATOM   1418  CA  PHE A 531      69.820  93.150  71.120  1.00  0.00           C 
ATOM   1419  HA  PHE A 531      70.060  93.470  70.120  1.00  0.00           H 
ATOM   1420  CB  PHE A 531      70.350  94.240  72.180  1.00  0.00           C 
ATOM   1421  HB1 PHE A 531      69.950  95.220  71.850  1.00  0.00           H 
ATOM   1422  HB2 PHE A 531      69.960  94.050  73.200  1.00  0.00           H 
ATOM   1423  CG  PHE A 531      71.850  94.350  72.060  1.00  0.00           C 
ATOM   1424  CD1 PHE A 531      72.440  94.970  70.910  1.00  0.00           C 
ATOM   1425  HD1 PHE A 531      71.770  95.110  70.070  1.00  0.00           H 
ATOM   1426  CE1 PHE A 531      73.860  95.010  70.860  1.00  0.00           C 
ATOM   1427  HE1 PHE A 531      74.360  95.550  70.070  1.00  0.00           H 
ATOM   1428  CZ  PHE A 531      74.670  94.730  72.000  1.00  0.00           C 
ATOM   1429  HZ  PHE A 531      75.740  94.640  71.920  1.00  0.00           H 
ATOM   1430  CD2 PHE A 531      72.660  94.150  73.210  1.00  0.00           C 
ATOM   1431  HD2 PHE A 531      72.270  93.760  74.140  1.00  0.00           H 
ATOM   1432  CE2 PHE A 531      74.020  94.300  73.190  1.00  0.00           C 
ATOM   1433  HE2 PHE A 531      74.650  93.870  73.950  1.00  0.00           H 
ATOM   1434  C   PHE A 531      70.650  91.830  71.160  1.00  0.00           C 
ATOM   1435  O   PHE A 531      71.490  91.670  70.280  1.00  0.00           O 
ATOM   1436  N   SER A 532      70.420  90.850  72.100  1.00  0.00           N 
ATOM   1437  HN  SER A 532      69.590  90.970  72.650  1.00  0.00           H 
ATOM   1438  CA  SER A 532      71.130  89.540  72.060  1.00  0.00           C 
ATOM   1439  HA  SER A 532      72.150  89.840  71.840  1.00  0.00           H 
ATOM   1440  CB  SER A 532      71.270  88.750  73.360  1.00  0.00           C 
ATOM   1441  HB1 SER A 532      70.310  88.610  73.890  1.00  0.00           H 
ATOM   1442  HB2 SER A 532      71.690  87.740  73.170  1.00  0.00           H 
ATOM   1443  OG  SER A 532      72.090  89.480  74.290  1.00  0.00           O 
ATOM   1444  HG1 SER A 532      72.830  89.870  73.810  1.00  0.00           H 
ATOM   1445  C   SER A 532      70.600  88.700  70.960  1.00  0.00           C 
ATOM   1446  O   SER A 532      71.260  87.760  70.540  1.00  0.00           O 
ATOM   1447  N   THR A 533      69.320  88.900  70.570  1.00  0.00           N 
ATOM   1448  HN  THR A 533      68.720  89.530  71.060  1.00  0.00           H 
ATOM   1449  CA  THR A 533      68.800  88.190  69.390  1.00  0.00           C 
ATOM   1450  HA  THR A 533      69.030  87.150  69.570  1.00  0.00           H 
ATOM   1451  CB  THR A 533      67.340  88.340  69.050  1.00  0.00           C 
ATOM   1452  HB  THR A 533      67.040  89.410  69.010  1.00  0.00           H 
ATOM   1453  OG1 THR A 533      66.640  87.750  70.170  1.00  0.00           O 
ATOM   1454  HG1 THR A 533      66.650  88.400  70.880  1.00  0.00           H 
ATOM   1455  CG2 THR A 533      67.030  87.500  67.790  1.00  0.00           C 
ATOM   1456 1HG2 THR A 533      67.630  87.810  66.910  1.00  0.00           H 
ATOM   1457 2HG2 THR A 533      67.170  86.430  68.030  1.00  0.00           H 
ATOM   1458 3HG2 THR A 533      66.000  87.710  67.430  1.00  0.00           H 
ATOM   1459  C   THR A 533      69.640  88.620  68.210  1.00  0.00           C 
ATOM   1460  O   THR A 533      70.090  87.740  67.480  1.00  0.00           O 
ATOM   1461  N   PHE A 534      69.940  89.960  68.000  1.00  0.00           N 
ATOM   1462  HN  PHE A 534      69.590  90.720  68.540  1.00  0.00           H 
ATOM   1463  CA  PHE A 534      70.850  90.430  66.970  1.00  0.00           C 
ATOM   1464  HA  PHE A 534      70.470  90.040  66.040  1.00  0.00           H 
ATOM   1465  CB  PHE A 534      70.800  92.010  66.750  1.00  0.00           C 
ATOM   1466  HB1 PHE A 534      69.970  92.290  66.070  1.00  0.00           H 
ATOM   1467  HB2 PHE A 534      70.720  92.570  67.710  1.00  0.00           H 
ATOM   1468  CG  PHE A 534      72.080  92.570  66.140  1.00  0.00           C 
ATOM   1469  CD1 PHE A 534      72.030  92.960  64.760  1.00  0.00           C 
ATOM   1470  HD1 PHE A 534      71.110  92.690  64.270  1.00  0.00           H 
ATOM   1471  CE1 PHE A 534      73.050  93.670  64.120  1.00  0.00           C 
ATOM   1472  HE1 PHE A 534      72.900  93.930  63.080  1.00  0.00           H 
ATOM   1473  CZ  PHE A 534      74.210  93.830  64.890  1.00  0.00           C 
ATOM   1474  HZ  PHE A 534      75.010  94.370  64.420  1.00  0.00           H 
ATOM   1475  CD2 PHE A 534      73.260  92.820  66.860  1.00  0.00           C 
ATOM   1476  HD2 PHE A 534      73.410  92.520  67.890  1.00  0.00           H 
ATOM   1477  CE2 PHE A 534      74.320  93.430  66.240  1.00  0.00           C 
ATOM   1478  HE2 PHE A 534      75.230  93.530  66.810  1.00  0.00           H 
ATOM   1479  C   PHE A 534      72.280  89.850  67.120  1.00  0.00           C 
ATOM   1480  O   PHE A 534      72.880  89.360  66.140  1.00  0.00           O 
ATOM   1481  N   GLU A 535      72.850  89.800  68.370  1.00  0.00           N 
ATOM   1482  HN  GLU A 535      72.320  90.220  69.110  1.00  0.00           H 
ATOM   1483  CA  GLU A 535      74.120  89.180  68.710  1.00  0.00           C 
ATOM   1484  HA  GLU A 535      74.860  89.600  68.050  1.00  0.00           H 
ATOM   1485  CB  GLU A 535      74.540  89.270  70.220  1.00  0.00           C 
ATOM   1486  HB1 GLU A 535      73.780  88.800  70.880  1.00  0.00           H 
ATOM   1487  HB2 GLU A 535      75.540  88.810  70.360  1.00  0.00           H 
ATOM   1488  CG  GLU A 535      74.740  90.710  70.620  1.00  0.00           C 
ATOM   1489  HG1 GLU A 535      75.680  91.010  70.100  1.00  0.00           H 
ATOM   1490  HG2 GLU A 535      73.860  91.370  70.440  1.00  0.00           H 
ATOM   1491  CD  GLU A 535      75.050  90.950  72.080  1.00  0.00           C 
ATOM   1492  OE1 GLU A 535      74.220  90.460  72.960  1.00  0.00           O 
ATOM   1493  OE2 GLU A 535      76.050  91.660  72.490  1.00  0.00           O 
ATOM   1494  C   GLU A 535      74.190  87.740  68.290  1.00  0.00           C 
ATOM   1495  O   GLU A 535      75.150  87.280  67.660  1.00  0.00           O 
ATOM   1496  N   LEU A 536      73.110  86.950  68.580  1.00  0.00           N 
ATOM   1497  HN  LEU A 536      72.350  87.200  69.180  1.00  0.00           H 
ATOM   1498  CA  LEU A 536      72.980  85.550  68.210  1.00  0.00           C 
ATOM   1499  HA  LEU A 536      73.940  85.100  68.440  1.00  0.00           H 
ATOM   1500  CB  LEU A 536      71.890  84.860  69.120  1.00  0.00           C 
ATOM   1501  HB1 LEU A 536      70.910  85.340  68.900  1.00  0.00           H 
ATOM   1502  HB2 LEU A 536      71.720  83.850  68.690  1.00  0.00           H 
ATOM   1503  CG  LEU A 536      72.180  84.620  70.620  1.00  0.00           C 
ATOM   1504  HG  LEU A 536      72.350  85.650  70.990  1.00  0.00           H 
ATOM   1505  CD1 LEU A 536      70.950  84.060  71.300  1.00  0.00           C 
ATOM   1506 1HD1 LEU A 536      71.070  83.860  72.390  1.00  0.00           H 
ATOM   1507 2HD1 LEU A 536      70.110  84.770  71.150  1.00  0.00           H 
ATOM   1508 3HD1 LEU A 536      70.580  83.110  70.870  1.00  0.00           H 
ATOM   1509  CD2 LEU A 536      73.250  83.590  70.810  1.00  0.00           C 
ATOM   1510 1HD2 LEU A 536      74.180  83.640  70.200  1.00  0.00           H 
ATOM   1511 2HD2 LEU A 536      73.600  83.670  71.860  1.00  0.00           H 
ATOM   1512 3HD2 LEU A 536      72.730  82.620  70.660  1.00  0.00           H 
ATOM   1513  C   LEU A 536      72.870  85.210  66.750  1.00  0.00           C 
ATOM   1514  O   LEU A 536      73.460  84.300  66.130  1.00  0.00           O 
ATOM   1515  N   PHE A 537      72.160  86.120  66.010  1.00  0.00           N 
ATOM   1516  HN  PHE A 537      71.680  86.890  66.420  1.00  0.00           H 
ATOM   1517  CA  PHE A 537      72.100  86.100  64.550  1.00  0.00           C 
ATOM   1518  HA  PHE A 537      71.810  85.090  64.300  1.00  0.00           H 
ATOM   1519  CB  PHE A 537      71.070  87.150  64.060  1.00  0.00           C 
ATOM   1520  HB1 PHE A 537      70.180  87.090  64.720  1.00  0.00           H 
ATOM   1521  HB2 PHE A 537      71.460  88.190  64.100  1.00  0.00           H 
ATOM   1522  CG  PHE A 537      70.550  86.760  62.700  1.00  0.00           C 
ATOM   1523  CD1 PHE A 537      69.590  85.780  62.470  1.00  0.00           C 
ATOM   1524  HD1 PHE A 537      69.190  85.200  63.290  1.00  0.00           H 
ATOM   1525  CE1 PHE A 537      69.200  85.450  61.200  1.00  0.00           C 
ATOM   1526  HE1 PHE A 537      68.520  84.630  61.040  1.00  0.00           H 
ATOM   1527  CZ  PHE A 537      69.880  86.000  60.080  1.00  0.00           C 
ATOM   1528  HZ  PHE A 537      69.680  85.710  59.060  1.00  0.00           H 
ATOM   1529  CD2 PHE A 537      71.020  87.510  61.550  1.00  0.00           C 
ATOM   1530  HD2 PHE A 537      71.690  88.350  61.670  1.00  0.00           H 
ATOM   1531  CE2 PHE A 537      70.600  87.130  60.260  1.00  0.00           C 
ATOM   1532  HE2 PHE A 537      71.080  87.540  59.390  1.00  0.00           H 
ATOM   1533  C   PHE A 537      73.360  86.190  63.770  1.00  0.00           C 
ATOM   1534  O   PHE A 537      73.620  85.440  62.830  1.00  0.00           O 
ATOM   1535  N   LEU A 538      74.290  87.090  64.220  1.00  0.00           N 
ATOM   1536  HN  LEU A 538      74.000  87.810  64.840  1.00  0.00           H 
ATOM   1537  CA  LEU A 538      75.620  87.210  63.600  1.00  0.00           C 
ATOM   1538  HA  LEU A 538      75.560  86.930  62.560  1.00  0.00           H 
ATOM   1539  CB  LEU A 538      76.010  88.720  63.620  1.00  0.00           C 
ATOM   1540  HB1 LEU A 538      76.280  88.960  64.670  1.00  0.00           H 
ATOM   1541  HB2 LEU A 538      77.010  88.770  63.140  1.00  0.00           H 
ATOM   1542  CG  LEU A 538      75.140  89.850  62.930  1.00  0.00           C 
ATOM   1543  HG  LEU A 538      74.190  89.900  63.510  1.00  0.00           H 
ATOM   1544  CD1 LEU A 538      75.940  91.120  63.140  1.00  0.00           C 
ATOM   1545 1HD1 LEU A 538      75.410  91.980  62.680  1.00  0.00           H 
ATOM   1546 2HD1 LEU A 538      76.090  91.320  64.220  1.00  0.00           H 
ATOM   1547 3HD1 LEU A 538      76.910  90.990  62.610  1.00  0.00           H 
ATOM   1548  CD2 LEU A 538      74.810  89.610  61.440  1.00  0.00           C 
ATOM   1549 1HD2 LEU A 538      74.410  88.610  61.160  1.00  0.00           H 
ATOM   1550 2HD2 LEU A 538      74.090  90.350  61.040  1.00  0.00           H 
ATOM   1551 3HD2 LEU A 538      75.700  89.760  60.790  1.00  0.00           H 
ATOM   1552  C   LEU A 538      76.650  86.350  64.330  1.00  0.00           C 
ATOM   1553  O   LEU A 538      77.840  86.370  64.050  1.00  0.00           O 
ATOM   1554  N   THR A 539      76.170  85.520  65.340  1.00  0.00           N 
ATOM   1555  HN  THR A 539      75.180  85.410  65.400  1.00  0.00           H 
ATOM   1556  CA  THR A 539      77.000  84.570  66.080  1.00  0.00           C 
ATOM   1557  HA  THR A 539      76.360  84.300  66.910  1.00  0.00           H 
ATOM   1558  CB  THR A 539      77.350  83.230  65.390  1.00  0.00           C 
ATOM   1559  HB  THR A 539      78.020  82.680  66.090  1.00  0.00           H 
ATOM   1560  OG1 THR A 539      77.810  83.410  64.100  1.00  0.00           O 
ATOM   1561  HG1 THR A 539      78.280  84.240  64.070  1.00  0.00           H 
ATOM   1562  CG2 THR A 539      76.210  82.160  65.270  1.00  0.00           C 
ATOM   1563 1HG2 THR A 539      76.610  81.130  65.130  1.00  0.00           H 
ATOM   1564 2HG2 THR A 539      75.530  82.280  66.140  1.00  0.00           H 
ATOM   1565 3HG2 THR A 539      75.580  82.280  64.360  1.00  0.00           H 
ATOM   1566  C   THR A 539      78.280  85.120  66.700  1.00  0.00           C 
ATOM   1567  O   THR A 539      79.370  84.580  66.690  1.00  0.00           O 
ATOM   1568  N   ILE A 540      78.100  86.260  67.390  1.00  0.00           N 
ATOM   1569  HN  ILE A 540      77.220  86.720  67.330  1.00  0.00           H 
ATOM   1570  CA  ILE A 540      79.180  86.950  68.080  1.00  0.00           C 
ATOM   1571  HA  ILE A 540      80.100  86.390  67.970  1.00  0.00           H 
ATOM   1572  CB  ILE A 540      79.180  88.400  67.600  1.00  0.00           C 
ATOM   1573  HB  ILE A 540      80.120  88.820  68.020  1.00  0.00           H 
ATOM   1574  CG2 ILE A 540      79.420  88.440  66.090  1.00  0.00           C 
ATOM   1575 1HG2 ILE A 540      78.400  88.400  65.640  1.00  0.00           H 
ATOM   1576 2HG2 ILE A 540      79.720  89.450  65.740  1.00  0.00           H 
ATOM   1577 3HG2 ILE A 540      80.190  87.730  65.720  1.00  0.00           H 
ATOM   1578  CG1 ILE A 540      77.990  89.280  68.020  1.00  0.00           C 
ATOM   1579 1HG1 ILE A 540      77.090  88.690  67.760  1.00  0.00           H 
ATOM   1580 2HG1 ILE A 540      78.000  89.240  69.130  1.00  0.00           H 
ATOM   1581  CD  ILE A 540      78.040  90.690  67.380  1.00  0.00           C 
ATOM   1582  HD1 ILE A 540      78.990  91.250  67.490  1.00  0.00           H 
ATOM   1583  HD2 ILE A 540      77.970  90.640  66.270  1.00  0.00           H 
ATOM   1584  HD3 ILE A 540      77.260  91.390  67.740  1.00  0.00           H 
ATOM   1585  C   ILE A 540      79.020  86.920  69.550  1.00  0.00           C 
ATOM   1586  O   ILE A 540      79.880  87.390  70.260  1.00  0.00           O 
ATOM   1587  N   ILE A 541      77.920  86.150  70.090  1.00  0.00           N 
ATOM   1588  HN  ILE A 541      77.200  85.810  69.490  1.00  0.00           H 
ATOM   1589  CA  ILE A 541      77.880  85.530  71.450  1.00  0.00           C 
ATOM   1590  HA  ILE A 541      78.910  85.520  71.770  1.00  0.00           H 
ATOM   1591  CB  ILE A 541      76.970  86.310  72.490  1.00  0.00           C 
ATOM   1592  HB  ILE A 541      76.930  85.730  73.440  1.00  0.00           H 
ATOM   1593  CG2 ILE A 541      77.580  87.700  72.860  1.00  0.00           C 
ATOM   1594 1HG2 ILE A 541      76.860  88.210  73.540  1.00  0.00           H 
ATOM   1595 2HG2 ILE A 541      78.610  87.530  73.250  1.00  0.00           H 
ATOM   1596 3HG2 ILE A 541      77.590  88.410  72.000  1.00  0.00           H 
ATOM   1597  CG1 ILE A 541      75.510  86.350  72.040  1.00  0.00           C 
ATOM   1598 1HG1 ILE A 541      75.600  87.080  71.200  1.00  0.00           H 
ATOM   1599 2HG1 ILE A 541      75.170  85.420  71.540  1.00  0.00           H 
ATOM   1600  CD  ILE A 541      74.430  86.830  72.950  1.00  0.00           C 
ATOM   1601  HD1 ILE A 541      74.480  87.930  73.090  1.00  0.00           H 
ATOM   1602  HD2 ILE A 541      73.470  86.870  72.390  1.00  0.00           H 
ATOM   1603  HD3 ILE A 541      74.530  86.400  73.970  1.00  0.00           H 
ATOM   1604  C   ILE A 541      77.410  84.140  71.260  1.00  0.00           C 
ATOM   1605  O   ILE A 541      76.670  83.820  70.370  1.00  0.00           O 
ATOM   1606  N   ASP A 542      77.910  83.230  72.210  1.00  0.00           N 
ATOM   1607  HN  ASP A 542      78.640  83.610  72.780  1.00  0.00           H 
ATOM   1608  CA  ASP A 542      77.500  81.820  72.370  1.00  0.00           C 
ATOM   1609  HA  ASP A 542      77.560  81.420  71.370  1.00  0.00           H 
ATOM   1610  CB  ASP A 542      78.260  81.080  73.520  1.00  0.00           C 
ATOM   1611  HB1 ASP A 542      77.880  81.440  74.500  1.00  0.00           H 
ATOM   1612  HB2 ASP A 542      78.150  79.980  73.580  1.00  0.00           H 
ATOM   1613  CG  ASP A 542      79.700  81.260  73.500  1.00  0.00           C 
ATOM   1614  OD1 ASP A 542      80.230  81.620  72.420  1.00  0.00           O 
ATOM   1615  OD2 ASP A 542      80.400  81.010  74.480  1.00  0.00           O 
ATOM   1616  C   ASP A 542      76.000  81.600  72.700  1.00  0.00           C 
ATOM   1617  O   ASP A 542      75.320  82.450  73.220  1.00  0.00           O 
ATOM   1618  N   GLY A 543      75.420  80.360  72.410  1.00  0.00           N 
ATOM   1619  HN  GLY A 543      75.960  79.680  71.920  1.00  0.00           H 
ATOM   1620  CA  GLY A 543      74.110  79.900  72.920  1.00  0.00           C 
ATOM   1621  HA1 GLY A 543      73.380  80.420  72.310  1.00  0.00           H 
ATOM   1622  HA2 GLY A 543      74.080  78.820  72.900  1.00  0.00           H 
ATOM   1623  C   GLY A 543      73.820  80.270  74.380  1.00  0.00           C 
ATOM   1624  O   GLY A 543      74.730  80.150  75.270  1.00  0.00           O 
ATOM   1625  N   PRO A 544      72.660  80.660  74.840  1.00  0.00           N 
ATOM   1626  CD  PRO A 544      71.710  81.510  74.050  1.00  0.00           C 
ATOM   1627  HD1 PRO A 544      70.950  80.800  73.660  1.00  0.00           H 
ATOM   1628  HD2 PRO A 544      72.230  82.020  73.210  1.00  0.00           H 
ATOM   1629  CA  PRO A 544      72.380  80.720  76.280  1.00  0.00           C 
ATOM   1630  HA  PRO A 544      73.150  81.270  76.790  1.00  0.00           H 
ATOM   1631  CB  PRO A 544      71.130  81.630  76.370  1.00  0.00           C 
ATOM   1632  HB1 PRO A 544      70.190  81.040  76.300  1.00  0.00           H 
ATOM   1633  HB2 PRO A 544      71.210  82.210  77.310  1.00  0.00           H 
ATOM   1634  CG  PRO A 544      71.160  82.500  75.090  1.00  0.00           C 
ATOM   1635  HG1 PRO A 544      70.220  83.020  74.800  1.00  0.00           H 
ATOM   1636  HG2 PRO A 544      71.930  83.260  75.350  1.00  0.00           H 
ATOM   1637  C   PRO A 544      72.160  79.340  76.940  1.00  0.00           C 
ATOM   1638  O   PRO A 544      71.060  78.780  76.950  1.00  0.00           O 
ATOM   1639  N   ALA A 545      73.210  78.730  77.530  1.00  0.00           N 
ATOM   1640  HN  ALA A 545      74.090  79.200  77.580  1.00  0.00           H 
ATOM   1641  CA  ALA A 545      73.030  77.380  77.990  1.00  0.00           C 
ATOM   1642  HA  ALA A 545      72.000  77.050  78.030  1.00  0.00           H 
ATOM   1643  CB  ALA A 545      73.790  76.480  76.960  1.00  0.00           C 
ATOM   1644  HB1 ALA A 545      73.930  75.420  77.260  1.00  0.00           H 
ATOM   1645  HB2 ALA A 545      73.350  76.560  75.940  1.00  0.00           H 
ATOM   1646  HB3 ALA A 545      74.820  76.890  76.880  1.00  0.00           H 
ATOM   1647  C   ALA A 545      73.590  77.360  79.360  1.00  0.00           C 
ATOM   1648  O   ALA A 545      74.770  77.670  79.620  1.00  0.00           O 
ATOM   1649  N   ASN A 546      72.760  77.130  80.380  1.00  0.00           N 
ATOM   1650  HN  ASN A 546      71.790  77.030  80.190  1.00  0.00           H 
ATOM   1651  CA  ASN A 546      73.160  77.100  81.780  1.00  0.00           C 
ATOM   1652  HA  ASN A 546      74.000  77.770  81.930  1.00  0.00           H 
ATOM   1653  CB  ASN A 546      72.010  77.700  82.660  1.00  0.00           C 
ATOM   1654  HB1 ASN A 546      71.900  78.740  82.280  1.00  0.00           H 
ATOM   1655  HB2 ASN A 546      71.100  77.080  82.490  1.00  0.00           H 
ATOM   1656  CG  ASN A 546      72.230  77.730  84.170  1.00  0.00           C 
ATOM   1657  OD1 ASN A 546      72.490  76.650  84.690  1.00  0.00           O 
ATOM   1658  ND2 ASN A 546      72.120  78.840  84.960  1.00  0.00           N 
ATOM   1659 1HD2 ASN A 546      71.910  79.770  84.640  1.00  0.00           H 
ATOM   1660 2HD2 ASN A 546      72.190  78.700  85.950  1.00  0.00           H 
ATOM   1661  C   ASN A 546      73.690  75.730  82.280  1.00  0.00           C 
ATOM   1662  O   ASN A 546      74.710  75.570  82.890  1.00  0.00           O 
ATOM   1663  N   TYR A 547      72.930  74.660  81.900  1.00  0.00           N 
ATOM   1664  HN  TYR A 547      72.070  74.770  81.420  1.00  0.00           H 
ATOM   1665  CA  TYR A 547      73.120  73.220  82.120  1.00  0.00           C 
ATOM   1666  HA  TYR A 547      72.410  72.710  81.480  1.00  0.00           H 
ATOM   1667  CB  TYR A 547      74.520  72.620  81.760  1.00  0.00           C 
ATOM   1668  HB1 TYR A 547      75.400  72.720  82.440  1.00  0.00           H 
ATOM   1669  HB2 TYR A 547      74.360  71.520  81.820  1.00  0.00           H 
ATOM   1670  CG  TYR A 547      74.910  72.940  80.330  1.00  0.00           C 
ATOM   1671  CD1 TYR A 547      74.320  72.100  79.370  1.00  0.00           C 
ATOM   1672  HD1 TYR A 547      73.560  71.420  79.740  1.00  0.00           H 
ATOM   1673  CE1 TYR A 547      74.550  72.270  77.990  1.00  0.00           C 
ATOM   1674  HE1 TYR A 547      74.080  71.530  77.360  1.00  0.00           H 
ATOM   1675  CZ  TYR A 547      75.590  73.150  77.590  1.00  0.00           C 
ATOM   1676  OH  TYR A 547      76.040  73.070  76.260  1.00  0.00           O 
ATOM   1677  HH  TYR A 547      75.310  72.620  75.820  1.00  0.00           H 
ATOM   1678  CD2 TYR A 547      75.820  73.880  79.870  1.00  0.00           C 
ATOM   1679  HD2 TYR A 547      76.180  74.630  80.560  1.00  0.00           H 
ATOM   1680  CE2 TYR A 547      76.160  73.950  78.500  1.00  0.00           C 
ATOM   1681  HE2 TYR A 547      76.920  74.660  78.230  1.00  0.00           H 
ATOM   1682  C   TYR A 547      72.660  72.720  83.470  1.00  0.00           C 
ATOM   1683  O   TYR A 547      71.930  71.700  83.550  1.00  0.00           O 
ATOM   1684  N   ASN A 548      73.040  73.540  84.510  1.00  0.00           N 
ATOM   1685  HN  ASN A 548      73.660  74.300  84.300  1.00  0.00           H 
ATOM   1686  CA  ASN A 548      72.860  73.240  85.910  1.00  0.00           C 
ATOM   1687  HA  ASN A 548      73.080  72.190  86.030  1.00  0.00           H 
ATOM   1688  CB  ASN A 548      73.810  74.120  86.780  1.00  0.00           C 
ATOM   1689  HB1 ASN A 548      73.650  75.210  86.640  1.00  0.00           H 
ATOM   1690  HB2 ASN A 548      73.610  73.910  87.850  1.00  0.00           H 
ATOM   1691  CG  ASN A 548      75.260  73.860  86.450  1.00  0.00           C 
ATOM   1692  OD1 ASN A 548      75.640  72.820  85.890  1.00  0.00           O 
ATOM   1693  ND2 ASN A 548      76.140  74.720  87.020  1.00  0.00           N 
ATOM   1694 1HD2 ASN A 548      75.790  75.500  87.540  1.00  0.00           H 
ATOM   1695 2HD2 ASN A 548      77.130  74.630  86.910  1.00  0.00           H 
ATOM   1696  C   ASN A 548      71.420  73.460  86.270  1.00  0.00           C 
ATOM   1697  O   ASN A 548      71.040  73.090  87.360  1.00  0.00           O 
ATOM   1698  N   VAL A 549      70.550  74.130  85.510  1.00  0.00           N 
ATOM   1699  HN  VAL A 549      70.850  74.570  84.670  1.00  0.00           H 
ATOM   1700  CA  VAL A 549      69.150  74.480  85.850  1.00  0.00           C 
ATOM   1701  HA  VAL A 549      68.830  73.770  86.590  1.00  0.00           H 
ATOM   1702  CB  VAL A 549      69.030  75.930  86.160  1.00  0.00           C 
ATOM   1703  HB  VAL A 549      69.950  76.160  86.740  1.00  0.00           H 
ATOM   1704  CG1 VAL A 549      69.050  76.810  84.830  1.00  0.00           C 
ATOM   1705 1HG1 VAL A 549      69.170  77.880  85.120  1.00  0.00           H 
ATOM   1706 2HG1 VAL A 549      69.900  76.450  84.210  1.00  0.00           H 
ATOM   1707 3HG1 VAL A 549      68.050  76.640  84.380  1.00  0.00           H 
ATOM   1708  CG2 VAL A 549      67.900  76.280  87.170  1.00  0.00           C 
ATOM   1709 1HG2 VAL A 549      67.900  77.340  87.500  1.00  0.00           H 
ATOM   1710 2HG2 VAL A 549      66.970  76.210  86.570  1.00  0.00           H 
ATOM   1711 3HG2 VAL A 549      67.910  75.540  88.000  1.00  0.00           H 
ATOM   1712  C   VAL A 549      68.300  73.950  84.700  1.00  0.00           C 
ATOM   1713  O   VAL A 549      68.690  73.730  83.560  1.00  0.00           O 
ATOM   1714  N   ASP A 550      67.010  73.560  84.950  1.00  0.00           N 
ATOM   1715  HN  ASP A 550      66.510  73.750  85.790  1.00  0.00           H 
ATOM   1716  CA  ASP A 550      66.050  73.170  83.890  1.00  0.00           C 
ATOM   1717  HA  ASP A 550      66.580  72.580  83.160  1.00  0.00           H 
ATOM   1718  CB  ASP A 550      64.930  72.280  84.440  1.00  0.00           C 
ATOM   1719  HB1 ASP A 550      64.350  72.830  85.210  1.00  0.00           H 
ATOM   1720  HB2 ASP A 550      64.150  72.070  83.670  1.00  0.00           H 
ATOM   1721  CG  ASP A 550      65.450  70.940  84.820  1.00  0.00           C 
ATOM   1722  OD1 ASP A 550      66.450  70.460  84.250  1.00  0.00           O 
ATOM   1723  OD2 ASP A 550      64.630  70.210  85.530  1.00  0.00           O 
ATOM   1724  C   ASP A 550      65.580  74.360  83.170  1.00  0.00           C 
ATOM   1725  O   ASP A 550      64.890  75.160  83.730  1.00  0.00           O 
ATOM   1726  N   LEU A 551      65.820  74.480  81.870  1.00  0.00           N 
ATOM   1727  HN  LEU A 551      66.150  73.660  81.410  1.00  0.00           H 
ATOM   1728  CA  LEU A 551      65.450  75.560  80.960  1.00  0.00           C 
ATOM   1729  HA  LEU A 551      65.320  76.460  81.540  1.00  0.00           H 
ATOM   1730  CB  LEU A 551      66.540  75.850  79.950  1.00  0.00           C 
ATOM   1731  HB1 LEU A 551      66.770  74.990  79.280  1.00  0.00           H 
ATOM   1732  HB2 LEU A 551      66.340  76.680  79.240  1.00  0.00           H 
ATOM   1733  CG  LEU A 551      67.830  76.350  80.490  1.00  0.00           C 
ATOM   1734  HG  LEU A 551      68.380  75.500  80.960  1.00  0.00           H 
ATOM   1735  CD1 LEU A 551      68.770  76.790  79.320  1.00  0.00           C 
ATOM   1736 1HD1 LEU A 551      68.440  77.710  78.790  1.00  0.00           H 
ATOM   1737 2HD1 LEU A 551      69.750  76.990  79.810  1.00  0.00           H 
ATOM   1738 3HD1 LEU A 551      68.890  76.020  78.530  1.00  0.00           H 
ATOM   1739  CD2 LEU A 551      67.660  77.460  81.570  1.00  0.00           C 
ATOM   1740 1HD2 LEU A 551      68.620  78.020  81.560  1.00  0.00           H 
ATOM   1741 2HD2 LEU A 551      66.810  78.110  81.270  1.00  0.00           H 
ATOM   1742 3HD2 LEU A 551      67.430  77.050  82.580  1.00  0.00           H 
ATOM   1743  C   LEU A 551      64.120  75.220  80.270  1.00  0.00           C 
ATOM   1744  O   LEU A 551      63.860  74.100  79.970  1.00  0.00           O 
ATOM   1745  N   PRO A 552      63.170  76.170  79.960  1.00  0.00           N 
ATOM   1746  CD  PRO A 552      63.510  77.600  80.150  1.00  0.00           C 
ATOM   1747  HD1 PRO A 552      64.440  77.890  79.610  1.00  0.00           H 
ATOM   1748  HD2 PRO A 552      63.700  77.930  81.190  1.00  0.00           H 
ATOM   1749  CA  PRO A 552      62.020  75.870  79.010  1.00  0.00           C 
ATOM   1750  HA  PRO A 552      61.330  75.330  79.640  1.00  0.00           H 
ATOM   1751  CB  PRO A 552      61.490  77.320  78.590  1.00  0.00           C 
ATOM   1752  HB1 PRO A 552      61.830  77.420  77.540  1.00  0.00           H 
ATOM   1753  HB2 PRO A 552      60.380  77.360  78.680  1.00  0.00           H 
ATOM   1754  CG  PRO A 552      62.300  78.330  79.520  1.00  0.00           C 
ATOM   1755  HG1 PRO A 552      62.590  79.190  78.880  1.00  0.00           H 
ATOM   1756  HG2 PRO A 552      61.590  78.720  80.280  1.00  0.00           H 
ATOM   1757  C   PRO A 552      62.360  75.060  77.780  1.00  0.00           C 
ATOM   1758  O   PRO A 552      63.430  75.250  77.120  1.00  0.00           O 
ATOM   1759  N   PHE A 553      61.600  73.930  77.530  1.00  0.00           N 
ATOM   1760  HN  PHE A 553      60.930  73.660  78.220  1.00  0.00           H 
ATOM   1761  CA  PHE A 553      61.720  73.110  76.410  1.00  0.00           C 
ATOM   1762  HA  PHE A 553      62.700  72.650  76.400  1.00  0.00           H 
ATOM   1763  CB  PHE A 553      60.760  71.880  76.500  1.00  0.00           C 
ATOM   1764  HB1 PHE A 553      61.000  71.280  77.410  1.00  0.00           H 
ATOM   1765  HB2 PHE A 553      59.750  72.290  76.720  1.00  0.00           H 
ATOM   1766  CG  PHE A 553      60.750  70.960  75.310  1.00  0.00           C 
ATOM   1767  CD1 PHE A 553      61.460  69.770  75.270  1.00  0.00           C 
ATOM   1768  HD1 PHE A 553      62.120  69.530  76.090  1.00  0.00           H 
ATOM   1769  CE1 PHE A 553      61.420  68.880  74.180  1.00  0.00           C 
ATOM   1770  HE1 PHE A 553      62.110  68.050  74.080  1.00  0.00           H 
ATOM   1771  CZ  PHE A 553      60.580  69.170  73.110  1.00  0.00           C 
ATOM   1772  HZ  PHE A 553      60.620  68.510  72.250  1.00  0.00           H 
ATOM   1773  CD2 PHE A 553      59.890  71.210  74.190  1.00  0.00           C 
ATOM   1774  HD2 PHE A 553      59.250  72.070  74.030  1.00  0.00           H 
ATOM   1775  CE2 PHE A 553      59.750  70.320  73.180  1.00  0.00           C 
ATOM   1776  HE2 PHE A 553      59.120  70.550  72.340  1.00  0.00           H 
ATOM   1777  C   PHE A 553      61.600  73.830  75.060  1.00  0.00           C 
ATOM   1778  O   PHE A 553      62.320  73.570  74.140  1.00  0.00           O 
ATOM   1779  N   MET A 554      60.670  74.750  75.080  1.00  0.00           N 
ATOM   1780  HN  MET A 554      60.030  74.830  75.840  1.00  0.00           H 
ATOM   1781  CA  MET A 554      60.350  75.470  73.830  1.00  0.00           C 
ATOM   1782  HA  MET A 554      59.940  74.770  73.110  1.00  0.00           H 
ATOM   1783  CB  MET A 554      59.080  76.320  73.970  1.00  0.00           C 
ATOM   1784  HB1 MET A 554      58.200  75.810  74.420  1.00  0.00           H 
ATOM   1785  HB2 MET A 554      59.390  77.130  74.660  1.00  0.00           H 
ATOM   1786  CG  MET A 554      58.520  76.910  72.680  1.00  0.00           C 
ATOM   1787  HG1 MET A 554      57.940  77.830  72.900  1.00  0.00           H 
ATOM   1788  HG2 MET A 554      59.270  77.300  71.960  1.00  0.00           H 
ATOM   1789  SD  MET A 554      57.430  75.830  71.730  1.00  0.00           S 
ATOM   1790  CE  MET A 554      57.580  76.720  70.130  1.00  0.00           C 
ATOM   1791  HE1 MET A 554      56.690  76.560  69.490  1.00  0.00           H 
ATOM   1792  HE2 MET A 554      57.700  77.800  70.360  1.00  0.00           H 
ATOM   1793  HE3 MET A 554      58.510  76.460  69.580  1.00  0.00           H 
ATOM   1794  C   MET A 554      61.550  76.250  73.290  1.00  0.00           C 
ATOM   1795  O   MET A 554      61.770  76.310  72.080  1.00  0.00           O 
ATOM   1796  N   TYR A 555      62.400  76.780  74.170  1.00  0.00           N 
ATOM   1797  HN  TYR A 555      62.340  76.470  75.110  1.00  0.00           H 
ATOM   1798  CA  TYR A 555      63.600  77.600  73.820  1.00  0.00           C 
ATOM   1799  HA  TYR A 555      63.240  78.440  73.250  1.00  0.00           H 
ATOM   1800  CB  TYR A 555      64.200  78.110  75.170  1.00  0.00           C 
ATOM   1801  HB1 TYR A 555      63.760  79.110  75.360  1.00  0.00           H 
ATOM   1802  HB2 TYR A 555      63.960  77.440  76.020  1.00  0.00           H 
ATOM   1803  CG  TYR A 555      65.720  78.330  75.110  1.00  0.00           C 
ATOM   1804  CD1 TYR A 555      66.240  79.280  74.170  1.00  0.00           C 
ATOM   1805  HD1 TYR A 555      65.600  80.000  73.690  1.00  0.00           H 
ATOM   1806  CE1 TYR A 555      67.640  79.410  73.990  1.00  0.00           C 
ATOM   1807  HE1 TYR A 555      68.050  80.230  73.420  1.00  0.00           H 
ATOM   1808  CZ  TYR A 555      68.470  78.510  74.660  1.00  0.00           C 
ATOM   1809  OH  TYR A 555      69.870  78.710  74.590  1.00  0.00           O 
ATOM   1810  HH  TYR A 555      70.270  78.200  75.300  1.00  0.00           H 
ATOM   1811  CD2 TYR A 555      66.570  77.550  75.800  1.00  0.00           C 
ATOM   1812  HD2 TYR A 555      66.120  76.900  76.540  1.00  0.00           H 
ATOM   1813  CE2 TYR A 555      67.950  77.600  75.550  1.00  0.00           C 
ATOM   1814  HE2 TYR A 555      68.570  76.980  76.190  1.00  0.00           H 
ATOM   1815  C   TYR A 555      64.580  76.900  72.960  1.00  0.00           C 
ATOM   1816  O   TYR A 555      65.050  77.420  71.940  1.00  0.00           O 
ATOM   1817  N   SER A 556      64.830  75.650  73.320  1.00  0.00           N 
ATOM   1818  HN  SER A 556      64.640  75.280  74.230  1.00  0.00           H 
ATOM   1819  CA  SER A 556      65.630  74.780  72.510  1.00  0.00           C 
ATOM   1820  HA  SER A 556      66.610  75.210  72.370  1.00  0.00           H 
ATOM   1821  CB  SER A 556      65.890  73.490  73.360  1.00  0.00           C 
ATOM   1822  HB1 SER A 556      64.930  72.980  73.560  1.00  0.00           H 
ATOM   1823  HB2 SER A 556      66.520  72.820  72.730  1.00  0.00           H 
ATOM   1824  OG  SER A 556      66.590  73.940  74.560  1.00  0.00           O 
ATOM   1825  HG1 SER A 556      67.520  73.960  74.330  1.00  0.00           H 
ATOM   1826  C   SER A 556      65.220  74.470  71.090  1.00  0.00           C 
ATOM   1827  O   SER A 556      66.000  74.570  70.160  1.00  0.00           O 
ATOM   1828  N   ILE A 557      63.890  74.320  70.880  1.00  0.00           N 
ATOM   1829  HN  ILE A 557      63.230  74.150  71.610  1.00  0.00           H 
ATOM   1830  CA  ILE A 557      63.540  74.010  69.520  1.00  0.00           C 
ATOM   1831  HA  ILE A 557      64.340  73.460  69.040  1.00  0.00           H 
ATOM   1832  CB  ILE A 557      62.230  73.170  69.430  1.00  0.00           C 
ATOM   1833  HB  ILE A 557      61.880  73.220  68.380  1.00  0.00           H 
ATOM   1834  CG2 ILE A 557      62.680  71.790  69.810  1.00  0.00           C 
ATOM   1835 1HG2 ILE A 557      61.750  71.210  69.980  1.00  0.00           H 
ATOM   1836 2HG2 ILE A 557      63.240  71.140  69.110  1.00  0.00           H 
ATOM   1837 3HG2 ILE A 557      63.190  71.870  70.790  1.00  0.00           H 
ATOM   1838  CG1 ILE A 557      61.030  73.620  70.290  1.00  0.00           C 
ATOM   1839 1HG1 ILE A 557      61.360  73.470  71.340  1.00  0.00           H 
ATOM   1840 2HG1 ILE A 557      60.940  74.710  70.120  1.00  0.00           H 
ATOM   1841  CD  ILE A 557      59.750  72.900  69.850  1.00  0.00           C 
ATOM   1842  HD1 ILE A 557      59.810  71.800  70.020  1.00  0.00           H 
ATOM   1843  HD2 ILE A 557      58.910  73.200  70.520  1.00  0.00           H 
ATOM   1844  HD3 ILE A 557      59.440  73.230  68.830  1.00  0.00           H 
ATOM   1845  C   ILE A 557      63.360  75.280  68.780  1.00  0.00           C 
ATOM   1846  O   ILE A 557      63.670  75.350  67.590  1.00  0.00           O 
ATOM   1847  N   THR A 558      62.950  76.390  69.450  1.00  0.00           N 
ATOM   1848  HN  THR A 558      62.700  76.230  70.400  1.00  0.00           H 
ATOM   1849  CA  THR A 558      62.940  77.760  68.890  1.00  0.00           C 
ATOM   1850  HA  THR A 558      62.300  77.720  68.020  1.00  0.00           H 
ATOM   1851  CB  THR A 558      62.380  78.730  69.900  1.00  0.00           C 
ATOM   1852  HB  THR A 558      63.020  78.830  70.800  1.00  0.00           H 
ATOM   1853  OG1 THR A 558      61.130  78.310  70.410  1.00  0.00           O 
ATOM   1854  HG1 THR A 558      61.360  77.510  70.900  1.00  0.00           H 
ATOM   1855  CG2 THR A 558      62.200  80.200  69.350  1.00  0.00           C 
ATOM   1856 1HG2 THR A 558      61.740  80.880  70.100  1.00  0.00           H 
ATOM   1857 2HG2 THR A 558      63.230  80.550  69.120  1.00  0.00           H 
ATOM   1858 3HG2 THR A 558      61.610  80.150  68.410  1.00  0.00           H 
ATOM   1859  C   THR A 558      64.300  78.290  68.480  1.00  0.00           C 
ATOM   1860  O   THR A 558      64.530  78.770  67.290  1.00  0.00           O 
ATOM   1861  N   TYR A 559      65.360  78.070  69.360  1.00  0.00           N 
ATOM   1862  HN  TYR A 559      65.240  77.630  70.250  1.00  0.00           H 
ATOM   1863  CA  TYR A 559      66.710  78.350  69.040  1.00  0.00           C 
ATOM   1864  HA  TYR A 559      66.740  79.380  68.700  1.00  0.00           H 
ATOM   1865  CB  TYR A 559      67.570  78.320  70.410  1.00  0.00           C 
ATOM   1866  HB1 TYR A 559      67.090  79.120  71.010  1.00  0.00           H 
ATOM   1867  HB2 TYR A 559      67.490  77.390  71.010  1.00  0.00           H 
ATOM   1868  CG  TYR A 559      69.020  78.720  70.340  1.00  0.00           C 
ATOM   1869  CD1 TYR A 559      69.330  80.060  69.870  1.00  0.00           C 
ATOM   1870  HD1 TYR A 559      68.450  80.690  69.800  1.00  0.00           H 
ATOM   1871  CE1 TYR A 559      70.610  80.440  69.540  1.00  0.00           C 
ATOM   1872  HE1 TYR A 559      70.820  81.450  69.220  1.00  0.00           H 
ATOM   1873  CZ  TYR A 559      71.700  79.550  69.740  1.00  0.00           C 
ATOM   1874  OH  TYR A 559      73.040  80.050  69.560  1.00  0.00           O 
ATOM   1875  HH  TYR A 559      73.670  79.380  69.840  1.00  0.00           H 
ATOM   1876  CD2 TYR A 559      70.120  77.870  70.410  1.00  0.00           C 
ATOM   1877  HD2 TYR A 559      69.960  76.850  70.740  1.00  0.00           H 
ATOM   1878  CE2 TYR A 559      71.440  78.280  70.190  1.00  0.00           C 
ATOM   1879  HE2 TYR A 559      72.220  77.540  70.280  1.00  0.00           H 
ATOM   1880  C   TYR A 559      67.270  77.490  67.980  1.00  0.00           C 
ATOM   1881  O   TYR A 559      67.980  78.000  67.140  1.00  0.00           O 
ATOM   1882  N   ALA A 560      66.920  76.170  67.930  1.00  0.00           N 
ATOM   1883  HN  ALA A 560      66.380  75.740  68.650  1.00  0.00           H 
ATOM   1884  CA  ALA A 560      67.300  75.250  66.830  1.00  0.00           C 
ATOM   1885  HA  ALA A 560      68.380  75.320  66.880  1.00  0.00           H 
ATOM   1886  CB  ALA A 560      66.800  73.830  67.060  1.00  0.00           C 
ATOM   1887  HB1 ALA A 560      67.340  73.160  66.350  1.00  0.00           H 
ATOM   1888  HB2 ALA A 560      66.910  73.420  68.090  1.00  0.00           H 
ATOM   1889  HB3 ALA A 560      65.720  73.670  66.850  1.00  0.00           H 
ATOM   1890  C   ALA A 560      66.810  75.730  65.460  1.00  0.00           C 
ATOM   1891  O   ALA A 560      67.540  75.800  64.500  1.00  0.00           O 
ATOM   1892  N   ALA A 561      65.560  76.110  65.390  1.00  0.00           N 
ATOM   1893  HN  ALA A 561      65.010  75.930  66.200  1.00  0.00           H 
ATOM   1894  CA  ALA A 561      64.980  76.690  64.190  1.00  0.00           C 
ATOM   1895  HA  ALA A 561      65.120  75.920  63.450  1.00  0.00           H 
ATOM   1896  CB  ALA A 561      63.520  77.030  64.430  1.00  0.00           C 
ATOM   1897  HB1 ALA A 561      62.980  76.150  64.830  1.00  0.00           H 
ATOM   1898  HB2 ALA A 561      63.500  77.770  65.250  1.00  0.00           H 
ATOM   1899  HB3 ALA A 561      62.980  77.380  63.520  1.00  0.00           H 
ATOM   1900  C   ALA A 561      65.750  77.930  63.740  1.00  0.00           C 
ATOM   1901  O   ALA A 561      66.180  78.160  62.620  1.00  0.00           O 
ATOM   1902  N   PHE A 562      65.940  78.880  64.710  1.00  0.00           N 
ATOM   1903  HN  PHE A 562      65.570  78.650  65.610  1.00  0.00           H 
ATOM   1904  CA  PHE A 562      66.560  80.190  64.520  1.00  0.00           C 
ATOM   1905  HA  PHE A 562      66.010  80.670  63.720  1.00  0.00           H 
ATOM   1906  CB  PHE A 562      66.610  80.990  65.870  1.00  0.00           C 
ATOM   1907  HB1 PHE A 562      65.580  81.200  66.220  1.00  0.00           H 
ATOM   1908  HB2 PHE A 562      66.920  80.300  66.680  1.00  0.00           H 
ATOM   1909  CG  PHE A 562      67.360  82.310  65.990  1.00  0.00           C 
ATOM   1910  CD1 PHE A 562      66.910  83.330  65.170  1.00  0.00           C 
ATOM   1911  HD1 PHE A 562      66.090  83.270  64.480  1.00  0.00           H 
ATOM   1912  CE1 PHE A 562      67.560  84.610  65.310  1.00  0.00           C 
ATOM   1913  HE1 PHE A 562      67.270  85.460  64.710  1.00  0.00           H 
ATOM   1914  CZ  PHE A 562      68.610  84.790  66.250  1.00  0.00           C 
ATOM   1915  HZ  PHE A 562      69.030  85.770  66.380  1.00  0.00           H 
ATOM   1916  CD2 PHE A 562      68.490  82.440  66.830  1.00  0.00           C 
ATOM   1917  HD2 PHE A 562      68.920  81.620  67.390  1.00  0.00           H 
ATOM   1918  CE2 PHE A 562      69.040  83.690  66.990  1.00  0.00           C 
ATOM   1919  HE2 PHE A 562      69.820  83.950  67.690  1.00  0.00           H 
ATOM   1920  C   PHE A 562      68.020  80.010  64.010  1.00  0.00           C 
ATOM   1921  O   PHE A 562      68.350  80.520  62.950  1.00  0.00           O 
ATOM   1922  N   ALA A 563      68.810  79.090  64.650  1.00  0.00           N 
ATOM   1923  HN  ALA A 563      68.490  78.680  65.500  1.00  0.00           H 
ATOM   1924  CA  ALA A 563      70.190  78.900  64.270  1.00  0.00           C 
ATOM   1925  HA  ALA A 563      70.750  79.830  64.280  1.00  0.00           H 
ATOM   1926  CB  ALA A 563      70.820  77.840  65.160  1.00  0.00           C 
ATOM   1927  HB1 ALA A 563      71.910  77.720  64.970  1.00  0.00           H 
ATOM   1928  HB2 ALA A 563      70.750  78.160  66.220  1.00  0.00           H 
ATOM   1929  HB3 ALA A 563      70.300  76.860  65.080  1.00  0.00           H 
ATOM   1930  C   ALA A 563      70.320  78.270  62.880  1.00  0.00           C 
ATOM   1931  O   ALA A 563      71.210  78.770  62.200  1.00  0.00           O 
ATOM   1932  N   ILE A 564      69.450  77.300  62.410  1.00  0.00           N 
ATOM   1933  HN  ILE A 564      68.750  76.970  63.050  1.00  0.00           H 
ATOM   1934  CA  ILE A 564      69.400  76.870  61.010  1.00  0.00           C 
ATOM   1935  HA  ILE A 564      70.400  76.500  60.840  1.00  0.00           H 
ATOM   1936  CB  ILE A 564      68.510  75.670  60.860  1.00  0.00           C 
ATOM   1937  HB  ILE A 564      67.560  75.850  61.420  1.00  0.00           H 
ATOM   1938  CG2 ILE A 564      68.180  75.270  59.440  1.00  0.00           C 
ATOM   1939 1HG2 ILE A 564      67.550  74.380  59.250  1.00  0.00           H 
ATOM   1940 2HG2 ILE A 564      67.630  76.110  58.960  1.00  0.00           H 
ATOM   1941 3HG2 ILE A 564      69.130  75.200  58.870  1.00  0.00           H 
ATOM   1942  CG1 ILE A 564      69.140  74.520  61.640  1.00  0.00           C 
ATOM   1943 1HG1 ILE A 564      69.860  74.100  60.910  1.00  0.00           H 
ATOM   1944 2HG1 ILE A 564      69.670  74.790  62.580  1.00  0.00           H 
ATOM   1945  CD  ILE A 564      68.140  73.390  62.140  1.00  0.00           C 
ATOM   1946  HD1 ILE A 564      67.750  72.800  61.280  1.00  0.00           H 
ATOM   1947  HD2 ILE A 564      68.790  72.750  62.770  1.00  0.00           H 
ATOM   1948  HD3 ILE A 564      67.390  73.810  62.840  1.00  0.00           H 
ATOM   1949  C   ILE A 564      69.040  78.070  60.040  1.00  0.00           C 
ATOM   1950  O   ILE A 564      69.750  78.350  59.110  1.00  0.00           O 
ATOM   1951  N   ILE A 565      68.020  78.850  60.450  1.00  0.00           N 
ATOM   1952  HN  ILE A 565      67.540  78.510  61.260  1.00  0.00           H 
ATOM   1953  CA  ILE A 565      67.510  80.070  59.700  1.00  0.00           C 
ATOM   1954  HA  ILE A 565      67.440  79.670  58.700  1.00  0.00           H 
ATOM   1955  CB  ILE A 565      66.150  80.580  60.180  1.00  0.00           C 
ATOM   1956  HB  ILE A 565      66.200  80.480  61.290  1.00  0.00           H 
ATOM   1957  CG2 ILE A 565      65.820  82.030  59.950  1.00  0.00           C 
ATOM   1958 1HG2 ILE A 565      65.120  82.460  60.700  1.00  0.00           H 
ATOM   1959 2HG2 ILE A 565      66.750  82.620  60.110  1.00  0.00           H 
ATOM   1960 3HG2 ILE A 565      65.360  82.200  58.960  1.00  0.00           H 
ATOM   1961  CG1 ILE A 565      65.050  79.490  59.810  1.00  0.00           C 
ATOM   1962 1HG1 ILE A 565      64.610  79.700  58.810  1.00  0.00           H 
ATOM   1963 2HG1 ILE A 565      65.460  78.460  59.800  1.00  0.00           H 
ATOM   1964  CD  ILE A 565      63.860  79.440  60.790  1.00  0.00           C 
ATOM   1965  HD1 ILE A 565      63.080  78.790  60.350  1.00  0.00           H 
ATOM   1966  HD2 ILE A 565      64.000  79.120  61.840  1.00  0.00           H 
ATOM   1967  HD3 ILE A 565      63.360  80.430  60.830  1.00  0.00           H 
ATOM   1968  C   ILE A 565      68.550  81.120  59.590  1.00  0.00           C 
ATOM   1969  O   ILE A 565      68.800  81.720  58.550  1.00  0.00           O 
ATOM   1970  N   ALA A 566      69.200  81.540  60.700  1.00  0.00           N 
ATOM   1971  HN  ALA A 566      68.880  81.220  61.590  1.00  0.00           H 
ATOM   1972  CA  ALA A 566      70.470  82.310  60.640  1.00  0.00           C 
ATOM   1973  HA  ALA A 566      70.240  83.280  60.220  1.00  0.00           H 
ATOM   1974  CB  ALA A 566      71.090  82.510  62.020  1.00  0.00           C 
ATOM   1975  HB1 ALA A 566      70.240  82.950  62.580  1.00  0.00           H 
ATOM   1976  HB2 ALA A 566      71.650  81.640  62.440  1.00  0.00           H 
ATOM   1977  HB3 ALA A 566      71.810  83.360  61.930  1.00  0.00           H 
ATOM   1978  C   ALA A 566      71.510  81.700  59.710  1.00  0.00           C 
ATOM   1979  O   ALA A 566      71.850  82.280  58.700  1.00  0.00           O 
ATOM   1980  N   THR A 567      71.970  80.450  59.970  1.00  0.00           N 
ATOM   1981  HN  THR A 567      71.610  79.910  60.730  1.00  0.00           H 
ATOM   1982  CA  THR A 567      73.030  79.750  59.190  1.00  0.00           C 
ATOM   1983  HA  THR A 567      73.970  80.160  59.520  1.00  0.00           H 
ATOM   1984  CB  THR A 567      73.090  78.260  59.570  1.00  0.00           C 
ATOM   1985  HB  THR A 567      72.100  77.750  59.590  1.00  0.00           H 
ATOM   1986  OG1 THR A 567      73.580  78.100  60.940  1.00  0.00           O 
ATOM   1987  HG1 THR A 567      72.840  78.280  61.520  1.00  0.00           H 
ATOM   1988  CG2 THR A 567      74.120  77.520  58.670  1.00  0.00           C 
ATOM   1989 1HG2 THR A 567      74.360  76.520  59.100  1.00  0.00           H 
ATOM   1990 2HG2 THR A 567      73.690  77.370  57.660  1.00  0.00           H 
ATOM   1991 3HG2 THR A 567      75.050  78.120  58.560  1.00  0.00           H 
ATOM   1992  C   THR A 567      72.840  79.840  57.680  1.00  0.00           C 
ATOM   1993  O   THR A 567      73.660  80.370  56.940  1.00  0.00           O 
ATOM   1994  N   LEU A 568      71.680  79.360  57.220  1.00  0.00           N 
ATOM   1995  HN  LEU A 568      70.950  79.010  57.800  1.00  0.00           H 
ATOM   1996  CA  LEU A 568      71.360  79.420  55.820  1.00  0.00           C 
ATOM   1997  HA  LEU A 568      72.130  78.970  55.210  1.00  0.00           H 
ATOM   1998  CB  LEU A 568      70.020  78.670  55.710  1.00  0.00           C 
ATOM   1999  HB1 LEU A 568      69.290  79.160  56.400  1.00  0.00           H 
ATOM   2000  HB2 LEU A 568      69.620  78.810  54.680  1.00  0.00           H 
ATOM   2001  CG  LEU A 568      70.040  77.180  55.980  1.00  0.00           C 
ATOM   2002  HG  LEU A 568      70.320  76.960  57.030  1.00  0.00           H 
ATOM   2003  CD1 LEU A 568      68.690  76.490  55.660  1.00  0.00           C 
ATOM   2004 1HD1 LEU A 568      68.720  75.380  55.760  1.00  0.00           H 
ATOM   2005 2HD1 LEU A 568      67.890  76.860  56.340  1.00  0.00           H 
ATOM   2006 3HD1 LEU A 568      68.360  76.620  54.610  1.00  0.00           H 
ATOM   2007  CD2 LEU A 568      71.070  76.550  55.020  1.00  0.00           C 
ATOM   2008 1HD2 LEU A 568      70.910  75.460  54.890  1.00  0.00           H 
ATOM   2009 2HD2 LEU A 568      70.980  77.100  54.060  1.00  0.00           H 
ATOM   2010 3HD2 LEU A 568      72.080  76.710  55.450  1.00  0.00           H 
ATOM   2011  C   LEU A 568      71.160  80.790  55.200  1.00  0.00           C 
ATOM   2012  O   LEU A 568      71.420  80.990  54.000  1.00  0.00           O 
ATOM   2013  N   LEU A 569      70.610  81.780  55.990  1.00  0.00           N 
ATOM   2014  HN  LEU A 569      70.400  81.720  56.960  1.00  0.00           H 
ATOM   2015  CA  LEU A 569      70.390  83.100  55.470  1.00  0.00           C 
ATOM   2016  HA  LEU A 569      70.070  83.080  54.440  1.00  0.00           H 
ATOM   2017  CB  LEU A 569      69.330  83.910  56.300  1.00  0.00           C 
ATOM   2018  HB1 LEU A 569      69.550  83.870  57.390  1.00  0.00           H 
ATOM   2019  HB2 LEU A 569      69.310  84.980  55.990  1.00  0.00           H 
ATOM   2020  CG  LEU A 569      67.920  83.400  56.180  1.00  0.00           C 
ATOM   2021  HG  LEU A 569      67.800  82.330  56.440  1.00  0.00           H 
ATOM   2022  CD1 LEU A 569      67.080  84.090  57.160  1.00  0.00           C 
ATOM   2023 1HD1 LEU A 569      66.180  83.470  57.350  1.00  0.00           H 
ATOM   2024 2HD1 LEU A 569      67.440  84.160  58.210  1.00  0.00           H 
ATOM   2025 3HD1 LEU A 569      66.800  85.110  56.830  1.00  0.00           H 
ATOM   2026  CD2 LEU A 569      67.370  83.510  54.760  1.00  0.00           C 
ATOM   2027 1HD2 LEU A 569      67.620  84.470  54.250  1.00  0.00           H 
ATOM   2028 2HD2 LEU A 569      67.710  82.710  54.080  1.00  0.00           H 
ATOM   2029 3HD2 LEU A 569      66.280  83.330  54.690  1.00  0.00           H 
ATOM   2030  C   LEU A 569      71.670  83.960  55.450  1.00  0.00           C 
ATOM   2031  O   LEU A 569      71.830  84.750  54.460  1.00  0.00           O 
ATOM   2032  N   MET A 570      72.500  83.800  56.440  1.00  0.00           N 
ATOM   2033  HN  MET A 570      72.270  83.270  57.250  1.00  0.00           H 
ATOM   2034  CA  MET A 570      73.880  84.310  56.380  1.00  0.00           C 
ATOM   2035  HA  MET A 570      73.820  85.390  56.330  1.00  0.00           H 
ATOM   2036  CB  MET A 570      74.570  84.010  57.670  1.00  0.00           C 
ATOM   2037  HB1 MET A 570      74.410  82.980  58.040  1.00  0.00           H 
ATOM   2038  HB2 MET A 570      75.660  84.170  57.770  1.00  0.00           H 
ATOM   2039  CG  MET A 570      73.950  84.880  58.880  1.00  0.00           C 
ATOM   2040  HG1 MET A 570      72.850  85.000  58.820  1.00  0.00           H 
ATOM   2041  HG2 MET A 570      74.150  84.270  59.790  1.00  0.00           H 
ATOM   2042  SD  MET A 570      74.610  86.570  58.820  1.00  0.00           S 
ATOM   2043  CE  MET A 570      75.990  86.160  59.830  1.00  0.00           C 
ATOM   2044  HE1 MET A 570      76.680  85.490  59.280  1.00  0.00           H 
ATOM   2045  HE2 MET A 570      76.550  87.070  60.140  1.00  0.00           H 
ATOM   2046  HE3 MET A 570      75.620  85.640  60.740  1.00  0.00           H 
ATOM   2047  C   MET A 570      74.690  83.790  55.180  1.00  0.00           C 
ATOM   2048  O   MET A 570      75.360  84.540  54.420  1.00  0.00           O 
ATOM   2049  N   LEU A 571      74.610  82.440  54.970  1.00  0.00           N 
ATOM   2050  HN  LEU A 571      74.040  81.910  55.600  1.00  0.00           H 
ATOM   2051  CA  LEU A 571      75.250  81.800  53.810  1.00  0.00           C 
ATOM   2052  HA  LEU A 571      76.260  82.170  53.800  1.00  0.00           H 
ATOM   2053  CB  LEU A 571      75.200  80.240  53.920  1.00  0.00           C 
ATOM   2054  HB1 LEU A 571      74.120  79.990  53.950  1.00  0.00           H 
ATOM   2055  HB2 LEU A 571      75.620  79.780  53.000  1.00  0.00           H 
ATOM   2056  CG  LEU A 571      76.050  79.600  55.030  1.00  0.00           C 
ATOM   2057  HG  LEU A 571      75.860  80.010  56.040  1.00  0.00           H 
ATOM   2058  CD1 LEU A 571      75.720  78.060  55.060  1.00  0.00           C 
ATOM   2059 1HD1 LEU A 571      76.440  77.420  55.610  1.00  0.00           H 
ATOM   2060 2HD1 LEU A 571      74.640  77.990  55.300  1.00  0.00           H 
ATOM   2061 3HD1 LEU A 571      75.820  77.740  54.000  1.00  0.00           H 
ATOM   2062  CD2 LEU A 571      77.580  79.720  54.780  1.00  0.00           C 
ATOM   2063 1HD2 LEU A 571      77.760  79.140  53.850  1.00  0.00           H 
ATOM   2064 2HD2 LEU A 571      77.880  80.730  54.440  1.00  0.00           H 
ATOM   2065 3HD2 LEU A 571      78.150  79.260  55.620  1.00  0.00           H 
ATOM   2066  C   LEU A 571      74.690  82.230  52.440  1.00  0.00           C 
ATOM   2067  O   LEU A 571      75.370  82.590  51.540  1.00  0.00           O 
ATOM   2068  N   ASN A 572      73.370  82.260  52.280  1.00  0.00           N 
ATOM   2069  HN  ASN A 572      72.720  81.900  52.940  1.00  0.00           H 
ATOM   2070  CA  ASN A 572      72.700  82.690  51.050  1.00  0.00           C 
ATOM   2071  HA  ASN A 572      72.990  82.020  50.250  1.00  0.00           H 
ATOM   2072  CB  ASN A 572      71.190  82.650  51.190  1.00  0.00           C 
ATOM   2073  HB1 ASN A 572      70.930  82.930  52.230  1.00  0.00           H 
ATOM   2074  HB2 ASN A 572      70.700  83.300  50.430  1.00  0.00           H 
ATOM   2075  CG  ASN A 572      70.630  81.250  51.070  1.00  0.00           C 
ATOM   2076  OD1 ASN A 572      71.200  80.140  51.020  1.00  0.00           O 
ATOM   2077  ND2 ASN A 572      69.290  81.260  50.870  1.00  0.00           N 
ATOM   2078 1HD2 ASN A 572      68.700  82.060  50.980  1.00  0.00           H 
ATOM   2079 2HD2 ASN A 572      68.790  80.390  50.830  1.00  0.00           H 
ATOM   2080  C   ASN A 572      73.120  84.160  50.570  1.00  0.00           C 
ATOM   2081  O   ASN A 572      73.230  84.410  49.380  1.00  0.00           O 
ATOM   2082  N   LEU A 573      73.310  85.070  51.520  1.00  0.00           N 
ATOM   2083  HN  LEU A 573      73.050  84.960  52.480  1.00  0.00           H 
ATOM   2084  CA  LEU A 573      73.730  86.440  51.280  1.00  0.00           C 
ATOM   2085  HA  LEU A 573      72.930  86.910  50.720  1.00  0.00           H 
ATOM   2086  CB  LEU A 573      73.860  87.380  52.530  1.00  0.00           C 
ATOM   2087  HB1 LEU A 573      72.880  87.510  53.040  1.00  0.00           H 
ATOM   2088  HB2 LEU A 573      74.500  86.850  53.270  1.00  0.00           H 
ATOM   2089  CG  LEU A 573      74.360  88.870  52.340  1.00  0.00           C 
ATOM   2090  HG  LEU A 573      75.410  88.910  51.980  1.00  0.00           H 
ATOM   2091  CD1 LEU A 573      73.440  89.630  51.470  1.00  0.00           C 
ATOM   2092 1HD1 LEU A 573      73.520  89.320  50.410  1.00  0.00           H 
ATOM   2093 2HD1 LEU A 573      72.450  89.560  51.960  1.00  0.00           H 
ATOM   2094 3HD1 LEU A 573      73.700  90.710  51.390  1.00  0.00           H 
ATOM   2095  CD2 LEU A 573      74.520  89.520  53.690  1.00  0.00           C 
ATOM   2096 1HD2 LEU A 573      74.170  90.570  53.660  1.00  0.00           H 
ATOM   2097 2HD2 LEU A 573      73.850  89.010  54.420  1.00  0.00           H 
ATOM   2098 3HD2 LEU A 573      75.530  89.530  54.150  1.00  0.00           H 
ATOM   2099  C   LEU A 573      75.010  86.620  50.530  1.00  0.00           C 
ATOM   2100  O   LEU A 573      75.110  87.340  49.520  1.00  0.00           O 
ATOM   2101  N   LEU A 574      76.030  85.870  51.010  1.00  0.00           N 
ATOM   2102  HN  LEU A 574      75.870  85.280  51.800  1.00  0.00           H 
ATOM   2103  CA  LEU A 574      77.320  85.890  50.440  1.00  0.00           C 
ATOM   2104  HA  LEU A 574      77.660  86.920  50.430  1.00  0.00           H 
ATOM   2105  CB  LEU A 574      78.320  85.070  51.350  1.00  0.00           C 
ATOM   2106  HB1 LEU A 574      78.630  85.740  52.180  1.00  0.00           H 
ATOM   2107  HB2 LEU A 574      77.820  84.160  51.750  1.00  0.00           H 
ATOM   2108  CG  LEU A 574      79.730  84.630  50.920  1.00  0.00           C 
ATOM   2109  HG  LEU A 574      80.340  84.470  51.840  1.00  0.00           H 
ATOM   2110  CD1 LEU A 574      79.620  83.210  50.310  1.00  0.00           C 
ATOM   2111 1HD1 LEU A 574      80.610  82.920  49.900  1.00  0.00           H 
ATOM   2112 2HD1 LEU A 574      79.160  82.490  51.030  1.00  0.00           H 
ATOM   2113 3HD1 LEU A 574      79.030  83.380  49.390  1.00  0.00           H 
ATOM   2114  CD2 LEU A 574      80.680  85.630  50.160  1.00  0.00           C 
ATOM   2115 1HD2 LEU A 574      81.530  85.030  49.770  1.00  0.00           H 
ATOM   2116 2HD2 LEU A 574      80.230  86.250  49.350  1.00  0.00           H 
ATOM   2117 3HD2 LEU A 574      81.060  86.380  50.890  1.00  0.00           H 
ATOM   2118  C   LEU A 574      77.270  85.420  48.960  1.00  0.00           C 
ATOM   2119  O   LEU A 574      77.860  86.050  48.060  1.00  0.00           O 
ATOM   2120  N   ILE A 575      76.540  84.410  48.600  1.00  0.00           N 
ATOM   2121  HN  ILE A 575      76.040  83.850  49.260  1.00  0.00           H 
ATOM   2122  CA  ILE A 575      76.280  83.830  47.260  1.00  0.00           C 
ATOM   2123  HA  ILE A 575      77.240  83.680  46.800  1.00  0.00           H 
ATOM   2124  CB  ILE A 575      75.650  82.440  47.300  1.00  0.00           C 
ATOM   2125  HB  ILE A 575      74.710  82.790  47.790  1.00  0.00           H 
ATOM   2126  CG2 ILE A 575      75.440  82.040  45.830  1.00  0.00           C 
ATOM   2127 1HG2 ILE A 575      76.220  82.420  45.140  1.00  0.00           H 
ATOM   2128 2HG2 ILE A 575      75.480  80.940  45.650  1.00  0.00           H 
ATOM   2129 3HG2 ILE A 575      74.430  82.410  45.550  1.00  0.00           H 
ATOM   2130  CG1 ILE A 575      76.270  81.410  48.320  1.00  0.00           C 
ATOM   2131 1HG1 ILE A 575      76.590  82.020  49.190  1.00  0.00           H 
ATOM   2132 2HG1 ILE A 575      75.440  80.780  48.700  1.00  0.00           H 
ATOM   2133  CD  ILE A 575      77.470  80.780  47.670  1.00  0.00           C 
ATOM   2134  HD1 ILE A 575      78.070  80.320  48.480  1.00  0.00           H 
ATOM   2135  HD2 ILE A 575      77.280  79.910  47.000  1.00  0.00           H 
ATOM   2136  HD3 ILE A 575      78.120  81.530  47.170  1.00  0.00           H 
ATOM   2137  C   ILE A 575      75.580  84.890  46.360  1.00  0.00           C 
ATOM   2138  O   ILE A 575      76.020  85.080  45.250  1.00  0.00           O 
ATOM   2139  N   ALA A 576      74.620  85.720  46.900  1.00  0.00           N 
ATOM   2140  HN  ALA A 576      74.330  85.500  47.830  1.00  0.00           H 
ATOM   2141  CA  ALA A 576      74.110  86.990  46.260  1.00  0.00           C 
ATOM   2142  HA  ALA A 576      73.860  86.770  45.230  1.00  0.00           H 
ATOM   2143  CB  ALA A 576      72.900  87.550  46.950  1.00  0.00           C 
ATOM   2144  HB1 ALA A 576      72.700  88.550  46.510  1.00  0.00           H 
ATOM   2145  HB2 ALA A 576      71.990  86.930  46.800  1.00  0.00           H 
ATOM   2146  HB3 ALA A 576      73.100  87.670  48.040  1.00  0.00           H 
ATOM   2147  C   ALA A 576      75.080  88.130  45.980  1.00  0.00           C 
ATOM   2148  O   ALA A 576      75.130  88.730  44.890  1.00  0.00           O 
ATOM   2149  N   MET A 577      75.860  88.480  47.030  1.00  0.00           N 
ATOM   2150  HN  MET A 577      75.680  87.990  47.880  1.00  0.00           H 
ATOM   2151  CA  MET A 577      76.960  89.440  46.920  1.00  0.00           C 
ATOM   2152  HA  MET A 577      76.570  90.380  46.560  1.00  0.00           H 
ATOM   2153  CB  MET A 577      77.660  89.600  48.200  1.00  0.00           C 
ATOM   2154  HB1 MET A 577      77.990  88.620  48.600  1.00  0.00           H 
ATOM   2155  HB2 MET A 577      78.580  90.190  48.010  1.00  0.00           H 
ATOM   2156  CG  MET A 577      76.940  90.380  49.280  1.00  0.00           C 
ATOM   2157  HG1 MET A 577      76.550  91.340  48.880  1.00  0.00           H 
ATOM   2158  HG2 MET A 577      76.190  89.720  49.760  1.00  0.00           H 
ATOM   2159  SD  MET A 577      78.100  90.830  50.630  1.00  0.00           S 
ATOM   2160  CE  MET A 577      76.700  91.570  51.480  1.00  0.00           C 
ATOM   2161  HE1 MET A 577      76.130  90.820  52.080  1.00  0.00           H 
ATOM   2162  HE2 MET A 577      76.950  92.370  52.210  1.00  0.00           H 
ATOM   2163  HE3 MET A 577      76.040  92.040  50.730  1.00  0.00           H 
ATOM   2164  C   MET A 577      77.960  89.090  45.880  1.00  0.00           C 
ATOM   2165  O   MET A 577      78.210  89.860  45.000  1.00  0.00           O 
ATOM   2166  N   MET A 578      78.470  87.840  45.900  1.00  0.00           N 
ATOM   2167  HN  MET A 578      78.350  87.230  46.680  1.00  0.00           H 
ATOM   2168  CA  MET A 578      79.080  87.150  44.740  1.00  0.00           C 
ATOM   2169  HA  MET A 578      80.000  87.690  44.580  1.00  0.00           H 
ATOM   2170  CB  MET A 578      79.310  85.700  45.110  1.00  0.00           C 
ATOM   2171  HB1 MET A 578      78.380  85.240  45.500  1.00  0.00           H 
ATOM   2172  HB2 MET A 578      79.620  85.080  44.240  1.00  0.00           H 
ATOM   2173  CG  MET A 578      80.400  85.510  46.160  1.00  0.00           C 
ATOM   2174  HG1 MET A 578      81.430  85.750  45.810  1.00  0.00           H 
ATOM   2175  HG2 MET A 578      80.060  86.090  47.040  1.00  0.00           H 
ATOM   2176  SD  MET A 578      80.350  83.700  46.620  1.00  0.00           S 
ATOM   2177  CE  MET A 578      81.560  83.070  45.450  1.00  0.00           C 
ATOM   2178  HE1 MET A 578      82.600  83.420  45.620  1.00  0.00           H 
ATOM   2179  HE2 MET A 578      81.550  81.960  45.490  1.00  0.00           H 
ATOM   2180  HE3 MET A 578      81.410  83.280  44.370  1.00  0.00           H 
ATOM   2181  C   MET A 578      78.270  87.290  43.390  1.00  0.00           C 
ATOM   2182  O   MET A 578      78.850  87.610  42.340  1.00  0.00           O 
ATOM   2183  N   GLY A 579      76.980  87.040  43.370  1.00  0.00           N 
ATOM   2184  HN  GLY A 579      76.560  86.800  44.240  1.00  0.00           H 
ATOM   2185  CA  GLY A 579      76.190  87.070  42.190  1.00  0.00           C 
ATOM   2186  HA1 GLY A 579      76.550  86.350  41.460  1.00  0.00           H 
ATOM   2187  HA2 GLY A 579      75.230  86.850  42.620  1.00  0.00           H 
ATOM   2188  C   GLY A 579      76.140  88.400  41.530  1.00  0.00           C 
ATOM   2189  O   GLY A 579      76.350  88.490  40.300  1.00  0.00           O 
ATOM   2190  N   ASP A 580      76.000  89.480  42.300  1.00  0.00           N 
ATOM   2191  HN  ASP A 580      75.990  89.300  43.280  1.00  0.00           H 
ATOM   2192  CA  ASP A 580      75.860  90.860  41.820  1.00  0.00           C 
ATOM   2193  HA  ASP A 580      75.340  90.850  40.880  1.00  0.00           H 
ATOM   2194  CB  ASP A 580      75.070  91.830  42.700  1.00  0.00           C 
ATOM   2195  HB1 ASP A 580      74.170  91.390  43.180  1.00  0.00           H 
ATOM   2196  HB2 ASP A 580      75.700  92.280  43.490  1.00  0.00           H 
ATOM   2197  CG  ASP A 580      74.330  92.930  41.800  1.00  0.00           C 
ATOM   2198  OD1 ASP A 580      73.990  92.680  40.620  1.00  0.00           O 
ATOM   2199  OD2 ASP A 580      73.880  94.000  42.330  1.00  0.00           O 
ATOM   2200  C   ASP A 580      77.250  91.390  41.450  1.00  0.00           C 
ATOM   2201  O   ASP A 580      77.370  92.100  40.470  1.00  0.00           O 
ATOM   2202  N   THR A 581      78.350  90.920  42.050  1.00  0.00           N 
ATOM   2203  HN  THR A 581      78.210  90.410  42.890  1.00  0.00           H 
ATOM   2204  CA  THR A 581      79.710  91.090  41.460  1.00  0.00           C 
ATOM   2205  HA  THR A 581      79.910  92.140  41.310  1.00  0.00           H 
ATOM   2206  CB  THR A 581      80.840  90.430  42.310  1.00  0.00           C 
ATOM   2207  HB  THR A 581      80.660  89.340  42.380  1.00  0.00           H 
ATOM   2208  OG1 THR A 581      80.790  90.950  43.670  1.00  0.00           O 
ATOM   2209  HG1 THR A 581      80.030  90.540  44.090  1.00  0.00           H 
ATOM   2210  CG2 THR A 581      82.310  90.850  41.890  1.00  0.00           C 
ATOM   2211 1HG2 THR A 581      82.460  91.950  41.990  1.00  0.00           H 
ATOM   2212 2HG2 THR A 581      82.960  90.210  42.520  1.00  0.00           H 
ATOM   2213 3HG2 THR A 581      82.550  90.460  40.880  1.00  0.00           H 
ATOM   2214  C   THR A 581      79.930  90.460  40.120  1.00  0.00           C 
ATOM   2215  O   THR A 581      80.290  91.210  39.200  1.00  0.00           O 
ATOM   2216  N   HSD A 582      79.620  89.110  39.960  1.00  0.00           N 
ATOM   2217  HN  HSD A 582      79.060  88.620  40.630  1.00  0.00           H 
ATOM   2218  CA  HSD A 582      79.590  88.600  38.570  1.00  0.00           C 
ATOM   2219  HA  HSD A 582      80.590  88.780  38.210  1.00  0.00           H 
ATOM   2220  CB  HSD A 582      79.200  87.010  38.640  1.00  0.00           C 
ATOM   2221  HB1 HSD A 582      80.000  86.480  39.200  1.00  0.00           H 
ATOM   2222  HB2 HSD A 582      78.260  86.830  39.200  1.00  0.00           H 
ATOM   2223  ND1 HSD A 582      80.020  86.330  36.340  1.00  0.00           N 
ATOM   2224  HD1 HSD A 582      80.940  86.710  36.400  1.00  0.00           H 
ATOM   2225  CG  HSD A 582      79.040  86.330  37.290  1.00  0.00           C 
ATOM   2226  CE1 HSD A 582      79.550  85.700  35.230  1.00  0.00           C 
ATOM   2227  HE1 HSD A 582      80.230  85.550  34.400  1.00  0.00           H 
ATOM   2228  NE2 HSD A 582      78.220  85.340  35.380  1.00  0.00           N 
ATOM   2229  CD2 HSD A 582      77.910  85.740  36.720  1.00  0.00           C 
ATOM   2230  HD2 HSD A 582      76.840  85.730  36.890  1.00  0.00           H 
ATOM   2231  C   HSD A 582      78.660  89.280  37.620  1.00  0.00           C 
ATOM   2232  O   HSD A 582      79.030  89.580  36.510  1.00  0.00           O 
ATOM   2233  N   TRP A 583      77.350  89.560  37.960  1.00  0.00           N 
ATOM   2234  HN  TRP A 583      77.000  89.290  38.860  1.00  0.00           H 
ATOM   2235  CA  TRP A 583      76.440  90.240  37.080  1.00  0.00           C 
ATOM   2236  HA  TRP A 583      76.590  89.700  36.160  1.00  0.00           H 
ATOM   2237  CB  TRP A 583      74.990  90.070  37.630  1.00  0.00           C 
ATOM   2238  HB1 TRP A 583      74.790  89.000  37.830  1.00  0.00           H 
ATOM   2239  HB2 TRP A 583      74.950  90.510  38.650  1.00  0.00           H 
ATOM   2240  CG  TRP A 583      73.840  90.690  36.800  1.00  0.00           C 
ATOM   2241  CD1 TRP A 583      73.410  91.910  37.050  1.00  0.00           C 
ATOM   2242  HD1 TRP A 583      73.690  92.490  37.920  1.00  0.00           H 
ATOM   2243  NE1 TRP A 583      72.520  92.270  36.080  1.00  0.00           N 
ATOM   2244  HE1 TRP A 583      71.980  93.090  36.050  1.00  0.00           H 
ATOM   2245  CE2 TRP A 583      72.340  91.240  35.160  1.00  0.00           C 
ATOM   2246  CD2 TRP A 583      73.160  90.210  35.660  1.00  0.00           C 
ATOM   2247  CE3 TRP A 583      73.160  88.990  34.980  1.00  0.00           C 
ATOM   2248  HE3 TRP A 583      73.730  88.170  35.390  1.00  0.00           H 
ATOM   2249  CZ3 TRP A 583      72.250  88.690  34.000  1.00  0.00           C 
ATOM   2250  HZ3 TRP A 583      72.070  87.740  33.520  1.00  0.00           H 
ATOM   2251  CZ2 TRP A 583      71.490  91.070  34.130  1.00  0.00           C 
ATOM   2252  HZ2 TRP A 583      70.760  91.790  33.800  1.00  0.00           H 
ATOM   2253  CH2 TRP A 583      71.470  89.780  33.580  1.00  0.00           C 
ATOM   2254  HH2 TRP A 583      70.680  89.520  32.880  1.00  0.00           H 
ATOM   2255  C   TRP A 583      76.820  91.600  36.650  1.00  0.00           C 
ATOM   2256  O   TRP A 583      76.840  91.920  35.480  1.00  0.00           O 
ATOM   2257  N   ARG A 584      77.230  92.420  37.550  1.00  0.00           N 
ATOM   2258  HN  ARG A 584      77.320  92.100  38.490  1.00  0.00           H 
ATOM   2259  CA  ARG A 584      77.720  93.810  37.250  1.00  0.00           C 
ATOM   2260  HA  ARG A 584      76.930  94.210  36.630  1.00  0.00           H 
ATOM   2261  CB  ARG A 584      77.750  94.700  38.490  1.00  0.00           C 
ATOM   2262  HB1 ARG A 584      78.370  94.200  39.260  1.00  0.00           H 
ATOM   2263  HB2 ARG A 584      78.280  95.660  38.280  1.00  0.00           H 
ATOM   2264  CG  ARG A 584      76.310  94.870  39.100  1.00  0.00           C 
ATOM   2265  HG1 ARG A 584      75.590  95.130  38.300  1.00  0.00           H 
ATOM   2266  HG2 ARG A 584      75.900  93.870  39.370  1.00  0.00           H 
ATOM   2267  CD  ARG A 584      76.210  95.690  40.410  1.00  0.00           C 
ATOM   2268  HD1 ARG A 584      75.260  95.530  40.960  1.00  0.00           H 
ATOM   2269  HD2 ARG A 584      76.970  95.230  41.080  1.00  0.00           H 
ATOM   2270  NE  ARG A 584      76.690  97.050  40.040  1.00  0.00           N 
ATOM   2271  HE  ARG A 584      77.640  97.220  39.790  1.00  0.00           H 
ATOM   2272  CZ  ARG A 584      75.910  97.900  39.360  1.00  0.00           C 
ATOM   2273  NH1 ARG A 584      76.480  98.900  38.710  1.00  0.00           N 
ATOM   2274 1HH1 ARG A 584      77.430  99.220  38.740  1.00  0.00           H 
ATOM   2275 2HH1 ARG A 584      75.910  99.030  37.900  1.00  0.00           H 
ATOM   2276  NH2 ARG A 584      74.650  97.670  39.050  1.00  0.00           N 
ATOM   2277 1HH2 ARG A 584      74.150  96.940  39.510  1.00  0.00           H 
ATOM   2278 2HH2 ARG A 584      74.250  98.120  38.250  1.00  0.00           H 
ATOM   2279  C   ARG A 584      78.890  93.870  36.380  1.00  0.00           C 
ATOM   2280  O   ARG A 584      78.940  94.550  35.400  1.00  0.00           O 
ATOM   2281  N   VAL A 585      79.910  93.060  36.750  1.00  0.00           N 
ATOM   2282  HN  VAL A 585      79.840  92.380  37.470  1.00  0.00           H 
ATOM   2283  CA  VAL A 585      81.110  92.900  35.920  1.00  0.00           C 
ATOM   2284  HA  VAL A 585      81.640  93.840  35.870  1.00  0.00           H 
ATOM   2285  CB  VAL A 585      82.210  91.970  36.550  1.00  0.00           C 
ATOM   2286  HB  VAL A 585      81.700  91.000  36.740  1.00  0.00           H 
ATOM   2287  CG1 VAL A 585      83.440  91.720  35.630  1.00  0.00           C 
ATOM   2288 1HG1 VAL A 585      84.270  91.210  36.150  1.00  0.00           H 
ATOM   2289 2HG1 VAL A 585      83.080  90.930  34.930  1.00  0.00           H 
ATOM   2290 3HG1 VAL A 585      83.840  92.510  34.950  1.00  0.00           H 
ATOM   2291  CG2 VAL A 585      82.630  92.410  37.890  1.00  0.00           C 
ATOM   2292 1HG2 VAL A 585      81.800  92.860  38.480  1.00  0.00           H 
ATOM   2293 2HG2 VAL A 585      83.120  91.580  38.440  1.00  0.00           H 
ATOM   2294 3HG2 VAL A 585      83.410  93.200  37.790  1.00  0.00           H 
ATOM   2295  C   VAL A 585      80.820  92.410  34.560  1.00  0.00           C 
ATOM   2296  O   VAL A 585      81.050  93.180  33.590  1.00  0.00           O 
ATOM   2297  N   ALA A 586      80.290  91.220  34.380  1.00  0.00           N 
ATOM   2298  HN  ALA A 586      79.880  90.720  35.130  1.00  0.00           H 
ATOM   2299  CA  ALA A 586      80.360  90.520  33.140  1.00  0.00           C 
ATOM   2300  HA  ALA A 586      81.260  90.760  32.590  1.00  0.00           H 
ATOM   2301  CB  ALA A 586      80.680  89.060  33.560  1.00  0.00           C 
ATOM   2302  HB1 ALA A 586      81.300  88.550  32.800  1.00  0.00           H 
ATOM   2303  HB2 ALA A 586      81.220  89.010  34.530  1.00  0.00           H 
ATOM   2304  HB3 ALA A 586      79.780  88.400  33.600  1.00  0.00           H 
ATOM   2305  C   ALA A 586      79.180  90.730  32.280  1.00  0.00           C 
ATOM   2306  O   ALA A 586      79.190  90.210  31.170  1.00  0.00           O 
ATOM   2307  N   HSD A 587      78.160  91.420  32.780  1.00  0.00           N 
ATOM   2308  HN  HSD A 587      78.270  91.830  33.680  1.00  0.00           H 
ATOM   2309  CA  HSD A 587      76.920  91.410  32.030  1.00  0.00           C 
ATOM   2310  HA  HSD A 587      77.020  91.100  31.000  1.00  0.00           H 
ATOM   2311  CB  HSD A 587      75.750  90.640  32.580  1.00  0.00           C 
ATOM   2312  HB1 HSD A 587      75.660  90.810  33.670  1.00  0.00           H 
ATOM   2313  HB2 HSD A 587      74.730  90.820  32.180  1.00  0.00           H 
ATOM   2314  ND1 HSD A 587      75.400  88.360  31.550  1.00  0.00           N 
ATOM   2315  HD1 HSD A 587      74.930  88.700  30.730  1.00  0.00           H 
ATOM   2316  CG  HSD A 587      76.020  89.110  32.540  1.00  0.00           C 
ATOM   2317  CE1 HSD A 587      75.680  87.070  31.740  1.00  0.00           C 
ATOM   2318  HE1 HSD A 587      75.480  86.190  31.120  1.00  0.00           H 
ATOM   2319  NE2 HSD A 587      76.350  86.910  32.930  1.00  0.00           N 
ATOM   2320  CD2 HSD A 587      76.480  88.240  33.430  1.00  0.00           C 
ATOM   2321  HD2 HSD A 587      77.040  88.350  34.350  1.00  0.00           H 
ATOM   2322  C   HSD A 587      76.540  92.870  31.910  1.00  0.00           C 
ATOM   2323  O   HSD A 587      76.310  93.350  30.780  1.00  0.00           O 
ATOM   2324  N   GLU A 588      76.410  93.590  33.010  1.00  0.00           N 
ATOM   2325  HN  GLU A 588      76.560  93.090  33.860  1.00  0.00           H 
ATOM   2326  CA  GLU A 588      76.060  95.040  33.010  1.00  0.00           C 
ATOM   2327  HA  GLU A 588      75.150  95.050  32.430  1.00  0.00           H 
ATOM   2328  CB  GLU A 588      75.870  95.500  34.400  1.00  0.00           C 
ATOM   2329  HB1 GLU A 588      76.780  95.380  35.020  1.00  0.00           H 
ATOM   2330  HB2 GLU A 588      75.630  96.580  34.300  1.00  0.00           H 
ATOM   2331  CG  GLU A 588      74.610  94.920  35.110  1.00  0.00           C 
ATOM   2332  HG1 GLU A 588      74.520  93.820  34.970  1.00  0.00           H 
ATOM   2333  HG2 GLU A 588      74.590  95.190  36.190  1.00  0.00           H 
ATOM   2334  CD  GLU A 588      73.420  95.640  34.590  1.00  0.00           C 
ATOM   2335  OE1 GLU A 588      73.290  96.810  34.910  1.00  0.00           O 
ATOM   2336  OE2 GLU A 588      72.520  94.980  34.000  1.00  0.00           O 
ATOM   2337  C   GLU A 588      77.110  95.880  32.280  1.00  0.00           C 
ATOM   2338  O   GLU A 588      76.780  96.710  31.410  1.00  0.00           O 
ATOM   2339  N   ARG A 589      78.410  95.620  32.470  1.00  0.00           N 
ATOM   2340  HN  ARG A 589      78.640  94.910  33.130  1.00  0.00           H 
ATOM   2341  CA  ARG A 589      79.500  96.270  31.680  1.00  0.00           C 
ATOM   2342  HA  ARG A 589      80.400  95.810  32.060  1.00  0.00           H 
ATOM   2343  CB  ARG A 589      79.530  95.760  30.170  1.00  0.00           C 
ATOM   2344  HB1 ARG A 589      78.570  96.100  29.730  1.00  0.00           H 
ATOM   2345  HB2 ARG A 589      80.390  96.270  29.670  1.00  0.00           H 
ATOM   2346  CG  ARG A 589      79.730  94.230  30.040  1.00  0.00           C 
ATOM   2347  HG1 ARG A 589      79.050  93.710  30.750  1.00  0.00           H 
ATOM   2348  HG2 ARG A 589      79.490  94.050  28.970  1.00  0.00           H 
ATOM   2349  CD  ARG A 589      81.150  93.810  30.250  1.00  0.00           C 
ATOM   2350  HD1 ARG A 589      81.780  94.360  29.520  1.00  0.00           H 
ATOM   2351  HD2 ARG A 589      81.510  94.150  31.240  1.00  0.00           H 
ATOM   2352  NE  ARG A 589      81.270  92.340  30.140  1.00  0.00           N 
ATOM   2353  HE  ARG A 589      80.430  91.840  29.960  1.00  0.00           H 
ATOM   2354  CZ  ARG A 589      82.370  91.650  30.060  1.00  0.00           C 
ATOM   2355  NH1 ARG A 589      83.570  92.170  30.140  1.00  0.00           N 
ATOM   2356 1HH1 ARG A 589      83.640  93.130  30.390  1.00  0.00           H 
ATOM   2357 2HH1 ARG A 589      84.420  91.670  29.960  1.00  0.00           H 
ATOM   2358  NH2 ARG A 589      82.260  90.330  29.860  1.00  0.00           N 
ATOM   2359 1HH2 ARG A 589      81.440  89.880  29.510  1.00  0.00           H 
ATOM   2360 2HH2 ARG A 589      83.070  89.750  29.800  1.00  0.00           H 
ATOM   2361  C   ARG A 589      79.760  97.740  31.700  1.00  0.00           C 
ATOM   2362  O   ARG A 589      80.450  98.310  30.810  1.00  0.00           O 
ATOM   2363  N   MET B 454     113.050  83.000  71.750  1.00  0.00           N 
ATOM   2364  HN  MET B 454     113.280  83.260  72.680  1.00  0.00           H 
ATOM   2365  CA  MET B 454     112.650  81.570  71.610  1.00  0.00           C 
ATOM   2366  HA  MET B 454     113.350  81.100  70.930  1.00  0.00           H 
ATOM   2367  CB  MET B 454     112.500  80.830  72.980  1.00  0.00           C 
ATOM   2368  HB1 MET B 454     111.950  81.470  73.700  1.00  0.00           H 
ATOM   2369  HB2 MET B 454     111.880  79.920  72.820  1.00  0.00           H 
ATOM   2370  CG  MET B 454     113.750  80.280  73.570  1.00  0.00           C 
ATOM   2371  HG1 MET B 454     114.120  79.580  72.780  1.00  0.00           H 
ATOM   2372  HG2 MET B 454     114.520  81.030  73.840  1.00  0.00           H 
ATOM   2373  SD  MET B 454     113.350  79.290  75.120  1.00  0.00           S 
ATOM   2374  CE  MET B 454     115.120  78.760  75.280  1.00  0.00           C 
ATOM   2375  HE1 MET B 454     115.280  78.220  76.240  1.00  0.00           H 
ATOM   2376  HE2 MET B 454     115.310  77.940  74.560  1.00  0.00           H 
ATOM   2377  HE3 MET B 454     115.930  79.520  75.190  1.00  0.00           H 
ATOM   2378  C   MET B 454     111.280  81.370  70.870  1.00  0.00           C 
ATOM   2379  O   MET B 454     111.160  80.570  69.970  1.00  0.00           O 
ATOM   2380  N   SER B 455     110.320  82.220  71.260  1.00  0.00           N 
ATOM   2381  HN  SER B 455     110.410  82.780  72.080  1.00  0.00           H 
ATOM   2382  CA  SER B 455     108.980  82.150  70.670  1.00  0.00           C 
ATOM   2383  HA  SER B 455     108.610  81.140  70.750  1.00  0.00           H 
ATOM   2384  CB  SER B 455     107.960  83.100  71.410  1.00  0.00           C 
ATOM   2385  HB1 SER B 455     108.180  84.190  71.350  1.00  0.00           H 
ATOM   2386  HB2 SER B 455     106.980  83.040  70.900  1.00  0.00           H 
ATOM   2387  OG  SER B 455     107.800  82.810  72.790  1.00  0.00           O 
ATOM   2388  HG1 SER B 455     108.480  83.330  73.230  1.00  0.00           H 
ATOM   2389  C   SER B 455     108.970  82.470  69.200  1.00  0.00           C 
ATOM   2390  O   SER B 455     108.330  81.820  68.450  1.00  0.00           O 
ATOM   2391  N   PHE B 456     109.720  83.500  68.770  1.00  0.00           N 
ATOM   2392  HN  PHE B 456     110.180  84.040  69.470  1.00  0.00           H 
ATOM   2393  CA  PHE B 456     109.990  83.780  67.370  1.00  0.00           C 
ATOM   2394  HA  PHE B 456     109.090  84.010  66.820  1.00  0.00           H 
ATOM   2395  CB  PHE B 456     110.920  85.070  67.190  1.00  0.00           C 
ATOM   2396  HB1 PHE B 456     111.790  85.040  67.870  1.00  0.00           H 
ATOM   2397  HB2 PHE B 456     111.420  85.220  66.210  1.00  0.00           H 
ATOM   2398  CG  PHE B 456     110.040  86.320  67.320  1.00  0.00           C 
ATOM   2399  CD1 PHE B 456     108.890  86.630  66.480  1.00  0.00           C 
ATOM   2400  HD1 PHE B 456     108.590  85.920  65.720  1.00  0.00           H 
ATOM   2401  CE1 PHE B 456     108.360  87.900  66.590  1.00  0.00           C 
ATOM   2402  HE1 PHE B 456     107.510  88.160  65.970  1.00  0.00           H 
ATOM   2403  CZ  PHE B 456     108.740  88.780  67.580  1.00  0.00           C 
ATOM   2404  HZ  PHE B 456     108.200  89.690  67.800  1.00  0.00           H 
ATOM   2405  CD2 PHE B 456     110.520  87.320  68.210  1.00  0.00           C 
ATOM   2406  HD2 PHE B 456     111.430  87.070  68.740  1.00  0.00           H 
ATOM   2407  CE2 PHE B 456     109.850  88.490  68.420  1.00  0.00           C 
ATOM   2408  HE2 PHE B 456     110.150  89.200  69.180  1.00  0.00           H 
ATOM   2409  C   PHE B 456     110.630  82.610  66.550  1.00  0.00           C 
ATOM   2410  O   PHE B 456     110.110  82.220  65.490  1.00  0.00           O 
ATOM   2411  N   ALA B 457     111.710  82.040  67.140  1.00  0.00           N 
ATOM   2412  HN  ALA B 457     112.000  82.300  68.060  1.00  0.00           H 
ATOM   2413  CA  ALA B 457     112.260  80.880  66.610  1.00  0.00           C 
ATOM   2414  HA  ALA B 457     112.470  81.030  65.560  1.00  0.00           H 
ATOM   2415  CB  ALA B 457     113.540  80.520  67.380  1.00  0.00           C 
ATOM   2416  HB1 ALA B 457     114.220  79.770  66.930  1.00  0.00           H 
ATOM   2417  HB2 ALA B 457     114.070  81.470  67.590  1.00  0.00           H 
ATOM   2418  HB3 ALA B 457     113.250  80.100  68.370  1.00  0.00           H 
ATOM   2419  C   ALA B 457     111.410  79.590  66.580  1.00  0.00           C 
ATOM   2420  O   ALA B 457     111.450  78.810  65.620  1.00  0.00           O 
ATOM   2421  N   LEU B 458     110.570  79.290  67.590  1.00  0.00           N 
ATOM   2422  HN  LEU B 458     110.690  79.770  68.460  1.00  0.00           H 
ATOM   2423  CA  LEU B 458     109.630  78.170  67.490  1.00  0.00           C 
ATOM   2424  HA  LEU B 458     110.210  77.300  67.230  1.00  0.00           H 
ATOM   2425  CB  LEU B 458     108.730  77.910  68.770  1.00  0.00           C 
ATOM   2426  HB1 LEU B 458     108.280  78.870  69.100  1.00  0.00           H 
ATOM   2427  HB2 LEU B 458     107.890  77.250  68.450  1.00  0.00           H 
ATOM   2428  CG  LEU B 458     109.350  77.130  69.890  1.00  0.00           C 
ATOM   2429  HG  LEU B 458     108.460  77.080  70.560  1.00  0.00           H 
ATOM   2430  CD1 LEU B 458     109.650  75.700  69.450  1.00  0.00           C 
ATOM   2431 1HD1 LEU B 458     109.870  75.220  70.430  1.00  0.00           H 
ATOM   2432 2HD1 LEU B 458     108.810  75.110  69.020  1.00  0.00           H 
ATOM   2433 3HD1 LEU B 458     110.480  75.710  68.720  1.00  0.00           H 
ATOM   2434  CD2 LEU B 458     110.520  77.810  70.670  1.00  0.00           C 
ATOM   2435 1HD2 LEU B 458     110.000  78.730  71.020  1.00  0.00           H 
ATOM   2436 2HD2 LEU B 458     110.990  77.140  71.420  1.00  0.00           H 
ATOM   2437 3HD2 LEU B 458     111.370  78.120  70.020  1.00  0.00           H 
ATOM   2438  C   LEU B 458     108.690  78.390  66.340  1.00  0.00           C 
ATOM   2439  O   LEU B 458     108.350  77.500  65.640  1.00  0.00           O 
ATOM   2440  N   VAL B 459     108.110  79.610  66.220  1.00  0.00           N 
ATOM   2441  HN  VAL B 459     108.350  80.220  66.970  1.00  0.00           H 
ATOM   2442  CA  VAL B 459     107.150  79.930  65.170  1.00  0.00           C 
ATOM   2443  HA  VAL B 459     106.380  79.170  65.120  1.00  0.00           H 
ATOM   2444  CB  VAL B 459     106.580  81.280  65.460  1.00  0.00           C 
ATOM   2445  HB  VAL B 459     107.330  82.050  65.740  1.00  0.00           H 
ATOM   2446  CG1 VAL B 459     105.810  81.830  64.220  1.00  0.00           C 
ATOM   2447 1HG1 VAL B 459     105.230  82.720  64.550  1.00  0.00           H 
ATOM   2448 2HG1 VAL B 459     106.570  82.130  63.460  1.00  0.00           H 
ATOM   2449 3HG1 VAL B 459     105.170  81.030  63.800  1.00  0.00           H 
ATOM   2450  CG2 VAL B 459     105.630  81.160  66.640  1.00  0.00           C 
ATOM   2451 1HG2 VAL B 459     105.110  82.130  66.790  1.00  0.00           H 
ATOM   2452 2HG2 VAL B 459     104.850  80.370  66.520  1.00  0.00           H 
ATOM   2453 3HG2 VAL B 459     106.140  80.830  67.570  1.00  0.00           H 
ATOM   2454  C   VAL B 459     107.810  79.820  63.780  1.00  0.00           C 
ATOM   2455  O   VAL B 459     107.270  79.170  62.910  1.00  0.00           O 
ATOM   2456  N   LEU B 460     109.040  80.420  63.630  1.00  0.00           N 
ATOM   2457  HN  LEU B 460     109.530  80.800  64.410  1.00  0.00           H 
ATOM   2458  CA  LEU B 460     109.690  80.530  62.310  1.00  0.00           C 
ATOM   2459  HA  LEU B 460     108.920  80.730  61.580  1.00  0.00           H 
ATOM   2460  CB  LEU B 460     110.740  81.720  62.290  1.00  0.00           C 
ATOM   2461  HB1 LEU B 460     111.200  81.860  63.290  1.00  0.00           H 
ATOM   2462  HB2 LEU B 460     111.640  81.380  61.730  1.00  0.00           H 
ATOM   2463  CG  LEU B 460     110.260  83.000  61.720  1.00  0.00           C 
ATOM   2464  HG  LEU B 460     109.730  82.880  60.750  1.00  0.00           H 
ATOM   2465  CD1 LEU B 460     109.370  83.810  62.690  1.00  0.00           C 
ATOM   2466 1HD1 LEU B 460     108.970  84.770  62.300  1.00  0.00           H 
ATOM   2467 2HD1 LEU B 460     108.520  83.230  63.100  1.00  0.00           H 
ATOM   2468 3HD1 LEU B 460     109.970  83.960  63.620  1.00  0.00           H 
ATOM   2469  CD2 LEU B 460     111.450  83.890  61.350  1.00  0.00           C 
ATOM   2470 1HD2 LEU B 460     111.120  84.810  60.830  1.00  0.00           H 
ATOM   2471 2HD2 LEU B 460     112.010  84.300  62.210  1.00  0.00           H 
ATOM   2472 3HD2 LEU B 460     112.130  83.330  60.660  1.00  0.00           H 
ATOM   2473  C   LEU B 460     110.270  79.130  61.930  1.00  0.00           C 
ATOM   2474  O   LEU B 460     110.180  78.720  60.810  1.00  0.00           O 
ATOM   2475  N   GLY B 461     110.720  78.380  63.000  1.00  0.00           N 
ATOM   2476  HN  GLY B 461     110.570  78.690  63.930  1.00  0.00           H 
ATOM   2477  CA  GLY B 461     111.320  77.070  62.930  1.00  0.00           C 
ATOM   2478  HA1 GLY B 461     112.170  77.160  62.280  1.00  0.00           H 
ATOM   2479  HA2 GLY B 461     111.460  76.750  63.950  1.00  0.00           H 
ATOM   2480  C   GLY B 461     110.460  76.090  62.360  1.00  0.00           C 
ATOM   2481  O   GLY B 461     110.780  75.470  61.330  1.00  0.00           O 
ATOM   2482  N   TRP B 462     109.270  76.020  62.940  1.00  0.00           N 
ATOM   2483  HN  TRP B 462     108.990  76.460  63.790  1.00  0.00           H 
ATOM   2484  CA  TRP B 462     108.180  75.210  62.340  1.00  0.00           C 
ATOM   2485  HA  TRP B 462     108.610  74.240  62.130  1.00  0.00           H 
ATOM   2486  CB  TRP B 462     107.030  75.010  63.370  1.00  0.00           C 
ATOM   2487  HB1 TRP B 462     106.940  76.000  63.870  1.00  0.00           H 
ATOM   2488  HB2 TRP B 462     106.160  74.700  62.750  1.00  0.00           H 
ATOM   2489  CG  TRP B 462     107.280  73.990  64.440  1.00  0.00           C 
ATOM   2490  CD1 TRP B 462     107.800  74.130  65.700  1.00  0.00           C 
ATOM   2491  HD1 TRP B 462     107.900  75.050  66.260  1.00  0.00           H 
ATOM   2492  NE1 TRP B 462     108.130  72.860  66.270  1.00  0.00           N 
ATOM   2493  HE1 TRP B 462     108.710  72.780  67.050  1.00  0.00           H 
ATOM   2494  CE2 TRP B 462     107.980  71.900  65.280  1.00  0.00           C 
ATOM   2495  CD2 TRP B 462     107.380  72.600  64.110  1.00  0.00           C 
ATOM   2496  CE3 TRP B 462     107.180  71.890  62.880  1.00  0.00           C 
ATOM   2497  HE3 TRP B 462     106.880  72.410  61.980  1.00  0.00           H 
ATOM   2498  CZ3 TRP B 462     107.460  70.520  62.900  1.00  0.00           C 
ATOM   2499  HZ3 TRP B 462     107.140  70.050  61.980  1.00  0.00           H 
ATOM   2500  CZ2 TRP B 462     108.320  70.560  65.200  1.00  0.00           C 
ATOM   2501  HZ2 TRP B 462     108.970  70.200  65.980  1.00  0.00           H 
ATOM   2502  CH2 TRP B 462     107.910  69.880  64.020  1.00  0.00           C 
ATOM   2503  HH2 TRP B 462     108.190  68.850  63.860  1.00  0.00           H 
ATOM   2504  C   TRP B 462     107.660  75.700  61.040  1.00  0.00           C 
ATOM   2505  O   TRP B 462     107.330  74.910  60.160  1.00  0.00           O 
ATOM   2506  N   CYS B 463     107.500  77.010  60.760  1.00  0.00           N 
ATOM   2507  HN  CYS B 463     107.630  77.710  61.460  1.00  0.00           H 
ATOM   2508  CA  CYS B 463     107.020  77.470  59.470  1.00  0.00           C 
ATOM   2509  HA  CYS B 463     106.120  76.890  59.310  1.00  0.00           H 
ATOM   2510  CB  CYS B 463     106.730  79.000  59.440  1.00  0.00           C 
ATOM   2511  HB1 CYS B 463     107.540  79.710  59.740  1.00  0.00           H 
ATOM   2512  HB2 CYS B 463     106.470  79.270  58.400  1.00  0.00           H 
ATOM   2513  SG  CYS B 463     105.360  79.350  60.640  1.00  0.00           S 
ATOM   2514  HG1 CYS B 463     105.930  78.790  61.690  1.00  0.00           H 
ATOM   2515  C   CYS B 463     107.810  77.120  58.240  1.00  0.00           C 
ATOM   2516  O   CYS B 463     107.330  76.810  57.100  1.00  0.00           O 
ATOM   2517  N   ASN B 464     109.100  77.150  58.380  1.00  0.00           N 
ATOM   2518  HN  ASN B 464     109.520  77.550  59.190  1.00  0.00           H 
ATOM   2519  CA  ASN B 464     110.070  76.680  57.420  1.00  0.00           C 
ATOM   2520  HA  ASN B 464     109.820  77.260  56.540  1.00  0.00           H 
ATOM   2521  CB  ASN B 464     111.530  76.850  57.990  1.00  0.00           C 
ATOM   2522  HB1 ASN B 464     111.410  76.520  59.050  1.00  0.00           H 
ATOM   2523  HB2 ASN B 464     112.300  76.240  57.470  1.00  0.00           H 
ATOM   2524  CG  ASN B 464     111.930  78.380  57.960  1.00  0.00           C 
ATOM   2525  OD1 ASN B 464     111.310  79.240  57.310  1.00  0.00           O 
ATOM   2526  ND2 ASN B 464     112.970  78.780  58.770  1.00  0.00           N 
ATOM   2527 1HD2 ASN B 464     113.440  78.040  59.250  1.00  0.00           H 
ATOM   2528 2HD2 ASN B 464     113.140  79.760  58.800  1.00  0.00           H 
ATOM   2529  C   ASN B 464     109.940  75.150  56.990  1.00  0.00           C 
ATOM   2530  O   ASN B 464     110.480  74.810  55.940  1.00  0.00           O 
ATOM   2531  N   VAL B 465     109.160  74.340  57.740  1.00  0.00           N 
ATOM   2532  HN  VAL B 465     108.710  74.720  58.540  1.00  0.00           H 
ATOM   2533  CA  VAL B 465     108.990  72.950  57.400  1.00  0.00           C 
ATOM   2534  HA  VAL B 465     109.940  72.530  57.110  1.00  0.00           H 
ATOM   2535  CB  VAL B 465     108.440  72.150  58.640  1.00  0.00           C 
ATOM   2536  HB  VAL B 465     107.510  72.640  58.990  1.00  0.00           H 
ATOM   2537  CG1 VAL B 465     108.100  70.680  58.270  1.00  0.00           C 
ATOM   2538 1HG1 VAL B 465     107.450  70.470  57.390  1.00  0.00           H 
ATOM   2539 2HG1 VAL B 465     109.110  70.230  58.140  1.00  0.00           H 
ATOM   2540 3HG1 VAL B 465     107.560  70.200  59.110  1.00  0.00           H 
ATOM   2541  CG2 VAL B 465     109.470  72.260  59.770  1.00  0.00           C 
ATOM   2542 1HG2 VAL B 465     109.020  71.700  60.620  1.00  0.00           H 
ATOM   2543 2HG2 VAL B 465     110.470  71.840  59.550  1.00  0.00           H 
ATOM   2544 3HG2 VAL B 465     109.550  73.290  60.170  1.00  0.00           H 
ATOM   2545  C   VAL B 465     107.930  72.880  56.260  1.00  0.00           C 
ATOM   2546  O   VAL B 465     107.910  71.890  55.510  1.00  0.00           O 
ATOM   2547  N   MET B 466     107.140  73.980  56.130  1.00  0.00           N 
ATOM   2548  HN  MET B 466     107.130  74.710  56.810  1.00  0.00           H 
ATOM   2549  CA  MET B 466     106.160  74.040  55.070  1.00  0.00           C 
ATOM   2550  HA  MET B 466     105.660  73.090  54.980  1.00  0.00           H 
ATOM   2551  CB  MET B 466     105.100  75.180  55.390  1.00  0.00           C 
ATOM   2552  HB1 MET B 466     104.600  75.070  56.380  1.00  0.00           H 
ATOM   2553  HB2 MET B 466     105.610  76.160  55.490  1.00  0.00           H 
ATOM   2554  CG  MET B 466     104.000  75.410  54.280  1.00  0.00           C 
ATOM   2555  HG1 MET B 466     104.510  75.630  53.320  1.00  0.00           H 
ATOM   2556  HG2 MET B 466     103.430  74.460  54.170  1.00  0.00           H 
ATOM   2557  SD  MET B 466     102.930  76.790  54.630  1.00  0.00           S 
ATOM   2558  CE  MET B 466     101.980  76.340  55.990  1.00  0.00           C 
ATOM   2559  HE1 MET B 466     102.620  76.110  56.870  1.00  0.00           H 
ATOM   2560  HE2 MET B 466     101.200  77.070  56.310  1.00  0.00           H 
ATOM   2561  HE3 MET B 466     101.440  75.410  55.730  1.00  0.00           H 
ATOM   2562  C   MET B 466     106.790  74.370  53.680  1.00  0.00           C 
ATOM   2563  O   MET B 466     106.250  74.050  52.630  1.00  0.00           O 
ATOM   2564  N   TYR B 467     108.130  74.800  53.670  1.00  0.00           N 
ATOM   2565  HN  TYR B 467     108.640  74.820  54.530  1.00  0.00           H 
ATOM   2566  CA  TYR B 467     108.910  74.920  52.410  1.00  0.00           C 
ATOM   2567  HA  TYR B 467     108.550  75.720  51.780  1.00  0.00           H 
ATOM   2568  CB  TYR B 467     110.370  75.350  52.860  1.00  0.00           C 
ATOM   2569  HB1 TYR B 467     110.260  76.360  53.320  1.00  0.00           H 
ATOM   2570  HB2 TYR B 467     110.670  74.560  53.580  1.00  0.00           H 
ATOM   2571  CG  TYR B 467     111.400  75.380  51.710  1.00  0.00           C 
ATOM   2572  CD1 TYR B 467     111.340  76.390  50.800  1.00  0.00           C 
ATOM   2573  HD1 TYR B 467     110.500  77.070  50.770  1.00  0.00           H 
ATOM   2574  CE1 TYR B 467     112.380  76.650  49.850  1.00  0.00           C 
ATOM   2575  HE1 TYR B 467     112.270  77.390  49.070  1.00  0.00           H 
ATOM   2576  CZ  TYR B 467     113.490  75.720  49.890  1.00  0.00           C 
ATOM   2577  OH  TYR B 467     114.530  75.880  48.980  1.00  0.00           O 
ATOM   2578  HH  TYR B 467     114.970  76.710  49.190  1.00  0.00           H 
ATOM   2579  CD2 TYR B 467     112.480  74.470  51.680  1.00  0.00           C 
ATOM   2580  HD2 TYR B 467     112.380  73.650  52.370  1.00  0.00           H 
ATOM   2581  CE2 TYR B 467     113.520  74.650  50.800  1.00  0.00           C 
ATOM   2582  HE2 TYR B 467     114.400  74.030  50.730  1.00  0.00           H 
ATOM   2583  C   TYR B 467     109.000  73.640  51.480  1.00  0.00           C 
ATOM   2584  O   TYR B 467     108.840  73.700  50.240  1.00  0.00           O 
ATOM   2585  N   PHE B 468     109.180  72.470  52.120  1.00  0.00           N 
ATOM   2586  HN  PHE B 468     109.170  72.540  53.110  1.00  0.00           H 
ATOM   2587  CA  PHE B 468     109.430  71.180  51.520  1.00  0.00           C 
ATOM   2588  HA  PHE B 468     110.200  71.350  50.780  1.00  0.00           H 
ATOM   2589  CB  PHE B 468     110.020  70.290  52.700  1.00  0.00           C 
ATOM   2590  HB1 PHE B 468     109.280  70.330  53.530  1.00  0.00           H 
ATOM   2591  HB2 PHE B 468     110.170  69.280  52.270  1.00  0.00           H 
ATOM   2592  CG  PHE B 468     111.370  70.810  53.200  1.00  0.00           C 
ATOM   2593  CD1 PHE B 468     112.540  70.510  52.490  1.00  0.00           C 
ATOM   2594  HD1 PHE B 468     112.460  69.830  51.660  1.00  0.00           H 
ATOM   2595  CE1 PHE B 468     113.790  71.040  52.880  1.00  0.00           C 
ATOM   2596  HE1 PHE B 468     114.720  70.830  52.370  1.00  0.00           H 
ATOM   2597  CZ  PHE B 468     113.850  71.790  54.050  1.00  0.00           C 
ATOM   2598  HZ  PHE B 468     114.790  71.980  54.560  1.00  0.00           H 
ATOM   2599  CD2 PHE B 468     111.520  71.520  54.400  1.00  0.00           C 
ATOM   2600  HD2 PHE B 468     110.650  71.610  55.030  1.00  0.00           H 
ATOM   2601  CE2 PHE B 468     112.710  71.930  54.860  1.00  0.00           C 
ATOM   2602  HE2 PHE B 468     112.800  72.520  55.760  1.00  0.00           H 
ATOM   2603  C   PHE B 468     108.250  70.480  50.920  1.00  0.00           C 
ATOM   2604  O   PHE B 468     108.440  69.460  50.180  1.00  0.00           O 
ATOM   2605  N   ALA B 469     107.020  71.000  51.130  1.00  0.00           N 
ATOM   2606  HN  ALA B 469     106.980  71.850  51.660  1.00  0.00           H 
ATOM   2607  CA  ALA B 469     105.760  70.490  50.540  1.00  0.00           C 
ATOM   2608  HA  ALA B 469     105.650  69.450  50.810  1.00  0.00           H 
ATOM   2609  CB  ALA B 469     104.550  71.270  51.180  1.00  0.00           C 
ATOM   2610  HB1 ALA B 469     103.590  70.920  50.740  1.00  0.00           H 
ATOM   2611  HB2 ALA B 469     104.480  71.230  52.290  1.00  0.00           H 
ATOM   2612  HB3 ALA B 469     104.640  72.320  50.820  1.00  0.00           H 
ATOM   2613  C   ALA B 469     105.720  70.420  49.070  1.00  0.00           C 
ATOM   2614  O   ALA B 469     104.970  69.650  48.510  1.00  0.00           O 
ATOM   2615  N   ARG B 470     106.560  71.230  48.420  1.00  0.00           N 
ATOM   2616  HN  ARG B 470     107.190  71.760  48.980  1.00  0.00           H 
ATOM   2617  CA  ARG B 470     106.950  71.380  46.990  1.00  0.00           C 
ATOM   2618  HA  ARG B 470     106.040  71.540  46.420  1.00  0.00           H 
ATOM   2619  CB  ARG B 470     107.770  72.580  46.710  1.00  0.00           C 
ATOM   2620  HB1 ARG B 470     107.830  72.790  45.620  1.00  0.00           H 
ATOM   2621  HB2 ARG B 470     107.270  73.400  47.260  1.00  0.00           H 
ATOM   2622  CG  ARG B 470     109.210  72.450  47.160  1.00  0.00           C 
ATOM   2623  HG1 ARG B 470     109.200  72.310  48.260  1.00  0.00           H 
ATOM   2624  HG2 ARG B 470     109.790  71.630  46.680  1.00  0.00           H 
ATOM   2625  CD  ARG B 470     110.060  73.670  46.830  1.00  0.00           C 
ATOM   2626  HD1 ARG B 470     111.110  73.650  47.180  1.00  0.00           H 
ATOM   2627  HD2 ARG B 470     109.900  73.870  45.750  1.00  0.00           H 
ATOM   2628  NE  ARG B 470     109.440  74.820  47.610  1.00  0.00           N 
ATOM   2629  HE  ARG B 470     108.680  74.610  48.230  1.00  0.00           H 
ATOM   2630  CZ  ARG B 470     109.720  76.070  47.310  1.00  0.00           C 
ATOM   2631  NH1 ARG B 470     110.670  76.400  46.440  1.00  0.00           N 
ATOM   2632 1HH1 ARG B 470     111.210  75.680  46.020  1.00  0.00           H 
ATOM   2633 2HH1 ARG B 470     110.890  77.380  46.430  1.00  0.00           H 
ATOM   2634  NH2 ARG B 470     109.000  76.980  47.790  1.00  0.00           N 
ATOM   2635 1HH2 ARG B 470     108.080  76.780  48.130  1.00  0.00           H 
ATOM   2636 2HH2 ARG B 470     109.330  77.910  47.600  1.00  0.00           H 
ATOM   2637  C   ARG B 470     107.480  70.040  46.470  1.00  0.00           C 
ATOM   2638  O   ARG B 470     107.210  69.750  45.280  1.00  0.00           O 
ATOM   2639  N   GLY B 471     108.180  69.130  47.260  1.00  0.00           N 
ATOM   2640  HN  GLY B 471     108.250  69.340  48.230  1.00  0.00           H 
ATOM   2641  CA  GLY B 471     108.840  67.940  46.770  1.00  0.00           C 
ATOM   2642  HA1 GLY B 471     109.330  68.120  45.830  1.00  0.00           H 
ATOM   2643  HA2 GLY B 471     109.490  67.570  47.540  1.00  0.00           H 
ATOM   2644  C   GLY B 471     107.880  66.840  46.530  1.00  0.00           C 
ATOM   2645  O   GLY B 471     108.240  65.870  45.960  1.00  0.00           O 
ATOM   2646  N   PHE B 472     106.640  67.030  46.990  1.00  0.00           N 
ATOM   2647  HN  PHE B 472     106.460  67.950  47.320  1.00  0.00           H 
ATOM   2648  CA  PHE B 472     105.560  66.070  46.910  1.00  0.00           C 
ATOM   2649  HA  PHE B 472     105.890  65.060  46.720  1.00  0.00           H 
ATOM   2650  CB  PHE B 472     104.850  65.860  48.280  1.00  0.00           C 
ATOM   2651  HB1 PHE B 472     104.290  66.760  48.620  1.00  0.00           H 
ATOM   2652  HB2 PHE B 472     104.120  65.030  48.150  1.00  0.00           H 
ATOM   2653  CG  PHE B 472     105.910  65.400  49.330  1.00  0.00           C 
ATOM   2654  CD1 PHE B 472     106.480  64.190  49.330  1.00  0.00           C 
ATOM   2655  HD1 PHE B 472     106.290  63.520  48.500  1.00  0.00           H 
ATOM   2656  CE1 PHE B 472     107.530  63.940  50.200  1.00  0.00           C 
ATOM   2657  HE1 PHE B 472     108.080  63.030  50.050  1.00  0.00           H 
ATOM   2658  CZ  PHE B 472     107.880  64.860  51.220  1.00  0.00           C 
ATOM   2659  HZ  PHE B 472     108.690  64.710  51.920  1.00  0.00           H 
ATOM   2660  CD2 PHE B 472     106.270  66.400  50.280  1.00  0.00           C 
ATOM   2661  HD2 PHE B 472     105.830  67.380  50.240  1.00  0.00           H 
ATOM   2662  CE2 PHE B 472     107.220  66.100  51.250  1.00  0.00           C 
ATOM   2663  HE2 PHE B 472     107.550  66.850  51.950  1.00  0.00           H 
ATOM   2664  C   PHE B 472     104.480  66.470  45.960  1.00  0.00           C 
ATOM   2665  O   PHE B 472     103.820  67.510  46.170  1.00  0.00           O 
ATOM   2666  N   GLN B 473     104.160  65.660  44.980  1.00  0.00           N 
ATOM   2667  HN  GLN B 473     104.800  64.910  44.850  1.00  0.00           H 
ATOM   2668  CA  GLN B 473     103.270  65.910  43.890  1.00  0.00           C 
ATOM   2669  HA  GLN B 473     103.390  66.910  43.490  1.00  0.00           H 
ATOM   2670  CB  GLN B 473     103.400  64.860  42.740  1.00  0.00           C 
ATOM   2671  HB1 GLN B 473     104.450  64.900  42.380  1.00  0.00           H 
ATOM   2672  HB2 GLN B 473     103.140  63.850  43.130  1.00  0.00           H 
ATOM   2673  CG  GLN B 473     102.470  65.040  41.570  1.00  0.00           C 
ATOM   2674  HG1 GLN B 473     101.380  64.920  41.770  1.00  0.00           H 
ATOM   2675  HG2 GLN B 473     102.720  66.050  41.180  1.00  0.00           H 
ATOM   2676  CD  GLN B 473     102.880  64.060  40.450  1.00  0.00           C 
ATOM   2677  OE1 GLN B 473     103.870  63.330  40.480  1.00  0.00           O 
ATOM   2678  NE2 GLN B 473     102.020  63.920  39.430  1.00  0.00           N 
ATOM   2679 1HE2 GLN B 473     101.100  64.300  39.530  1.00  0.00           H 
ATOM   2680 2HE2 GLN B 473     102.340  63.260  38.760  1.00  0.00           H 
ATOM   2681  C   GLN B 473     101.820  65.910  44.370  1.00  0.00           C 
ATOM   2682  O   GLN B 473     100.920  66.450  43.730  1.00  0.00           O 
ATOM   2683  N   MET B 474     101.550  65.260  45.580  1.00  0.00           N 
ATOM   2684  HN  MET B 474     102.360  64.860  46.000  1.00  0.00           H 
ATOM   2685  CA  MET B 474     100.250  65.340  46.180  1.00  0.00           C 
ATOM   2686  HA  MET B 474      99.530  65.120  45.400  1.00  0.00           H 
ATOM   2687  CB  MET B 474     100.130  64.250  47.280  1.00  0.00           C 
ATOM   2688  HB1 MET B 474     100.990  64.220  47.990  1.00  0.00           H 
ATOM   2689  HB2 MET B 474      99.240  64.540  47.880  1.00  0.00           H 
ATOM   2690  CG  MET B 474     100.000  62.750  46.800  1.00  0.00           C 
ATOM   2691  HG1 MET B 474      99.000  62.640  46.320  1.00  0.00           H 
ATOM   2692  HG2 MET B 474     100.750  62.660  45.990  1.00  0.00           H 
ATOM   2693  SD  MET B 474     100.080  61.310  47.940  1.00  0.00           S 
ATOM   2694  CE  MET B 474      99.100  62.130  49.280  1.00  0.00           C 
ATOM   2695  HE1 MET B 474      99.140  61.440  50.150  1.00  0.00           H 
ATOM   2696  HE2 MET B 474      99.610  63.070  49.600  1.00  0.00           H 
ATOM   2697  HE3 MET B 474      98.140  62.540  48.900  1.00  0.00           H 
ATOM   2698  C   MET B 474      99.900  66.750  46.780  1.00  0.00           C 
ATOM   2699  O   MET B 474      98.800  67.250  46.610  1.00  0.00           O 
ATOM   2700  N   LEU B 475     100.890  67.420  47.350  1.00  0.00           N 
ATOM   2701  HN  LEU B 475     101.770  66.960  47.380  1.00  0.00           H 
ATOM   2702  CA  LEU B 475     100.690  68.610  48.170  1.00  0.00           C 
ATOM   2703  HA  LEU B 475      99.670  68.800  48.480  1.00  0.00           H 
ATOM   2704  CB  LEU B 475     101.670  68.560  49.390  1.00  0.00           C 
ATOM   2705  HB1 LEU B 475     102.750  68.530  49.130  1.00  0.00           H 
ATOM   2706  HB2 LEU B 475     101.490  69.490  49.960  1.00  0.00           H 
ATOM   2707  CG  LEU B 475     101.300  67.370  50.310  1.00  0.00           C 
ATOM   2708  HG  LEU B 475     101.590  66.430  49.780  1.00  0.00           H 
ATOM   2709  CD1 LEU B 475     102.120  67.460  51.610  1.00  0.00           C 
ATOM   2710 1HD1 LEU B 475     101.920  66.680  52.380  1.00  0.00           H 
ATOM   2711 2HD1 LEU B 475     103.200  67.320  51.410  1.00  0.00           H 
ATOM   2712 3HD1 LEU B 475     101.980  68.430  52.140  1.00  0.00           H 
ATOM   2713  CD2 LEU B 475      99.760  67.270  50.560  1.00  0.00           C 
ATOM   2714 1HD2 LEU B 475      99.540  66.350  51.140  1.00  0.00           H 
ATOM   2715 2HD2 LEU B 475      99.340  68.170  51.060  1.00  0.00           H 
ATOM   2716 3HD2 LEU B 475      99.240  67.110  49.590  1.00  0.00           H 
ATOM   2717  C   LEU B 475     100.970  69.840  47.310  1.00  0.00           C 
ATOM   2718  O   LEU B 475     100.230  70.850  47.490  1.00  0.00           O 
ATOM   2719  N   GLY B 476     101.990  69.780  46.440  1.00  0.00           N 
ATOM   2720  HN  GLY B 476     102.520  68.940  46.300  1.00  0.00           H 
ATOM   2721  CA  GLY B 476     102.480  70.920  45.680  1.00  0.00           C 
ATOM   2722  HA1 GLY B 476     103.010  71.530  46.400  1.00  0.00           H 
ATOM   2723  HA2 GLY B 476     103.130  70.420  44.970  1.00  0.00           H 
ATOM   2724  C   GLY B 476     101.550  71.800  44.950  1.00  0.00           C 
ATOM   2725  O   GLY B 476     101.360  72.950  45.390  1.00  0.00           O 
ATOM   2726  N   PRO B 477     100.780  71.380  43.850  1.00  0.00           N 
ATOM   2727  CD  PRO B 477     101.110  70.180  43.150  1.00  0.00           C 
ATOM   2728  HD1 PRO B 477     100.930  69.270  43.760  1.00  0.00           H 
ATOM   2729  HD2 PRO B 477     102.170  70.120  42.820  1.00  0.00           H 
ATOM   2730  CA  PRO B 477      99.780  72.130  43.220  1.00  0.00           C 
ATOM   2731  HA  PRO B 477     100.250  72.960  42.720  1.00  0.00           H 
ATOM   2732  CB  PRO B 477      99.070  71.110  42.200  1.00  0.00           C 
ATOM   2733  HB1 PRO B 477      98.260  70.570  42.730  1.00  0.00           H 
ATOM   2734  HB2 PRO B 477      98.800  71.650  41.270  1.00  0.00           H 
ATOM   2735  CG  PRO B 477     100.300  70.240  41.840  1.00  0.00           C 
ATOM   2736  HG1 PRO B 477     100.100  69.200  41.500  1.00  0.00           H 
ATOM   2737  HG2 PRO B 477     100.760  70.810  41.010  1.00  0.00           H 
ATOM   2738  C   PRO B 477      98.770  72.740  44.150  1.00  0.00           C 
ATOM   2739  O   PRO B 477      98.420  73.910  43.960  1.00  0.00           O 
ATOM   2740  N   PHE B 478      98.310  72.070  45.180  1.00  0.00           N 
ATOM   2741  HN  PHE B 478      98.620  71.130  45.330  1.00  0.00           H 
ATOM   2742  CA  PHE B 478      97.460  72.630  46.250  1.00  0.00           C 
ATOM   2743  HA  PHE B 478      96.670  73.200  45.790  1.00  0.00           H 
ATOM   2744  CB  PHE B 478      96.860  71.400  47.050  1.00  0.00           C 
ATOM   2745  HB1 PHE B 478      96.410  70.840  46.200  1.00  0.00           H 
ATOM   2746  HB2 PHE B 478      97.680  70.810  47.510  1.00  0.00           H 
ATOM   2747  CG  PHE B 478      95.770  71.770  47.980  1.00  0.00           C 
ATOM   2748  CD1 PHE B 478      94.490  72.160  47.520  1.00  0.00           C 
ATOM   2749  HD1 PHE B 478      94.180  72.150  46.490  1.00  0.00           H 
ATOM   2750  CE1 PHE B 478      93.520  72.540  48.460  1.00  0.00           C 
ATOM   2751  HE1 PHE B 478      92.500  72.760  48.190  1.00  0.00           H 
ATOM   2752  CZ  PHE B 478      93.780  72.530  49.810  1.00  0.00           C 
ATOM   2753  HZ  PHE B 478      93.010  72.830  50.500  1.00  0.00           H 
ATOM   2754  CD2 PHE B 478      96.050  71.620  49.330  1.00  0.00           C 
ATOM   2755  HD2 PHE B 478      96.980  71.230  49.730  1.00  0.00           H 
ATOM   2756  CE2 PHE B 478      95.020  72.020  50.230  1.00  0.00           C 
ATOM   2757  HE2 PHE B 478      95.210  71.960  51.290  1.00  0.00           H 
ATOM   2758  C   PHE B 478      98.120  73.780  47.110  1.00  0.00           C 
ATOM   2759  O   PHE B 478      97.580  74.870  47.250  1.00  0.00           O 
ATOM   2760  N   THR B 479      99.420  73.580  47.520  1.00  0.00           N 
ATOM   2761  HN  THR B 479      99.810  72.670  47.420  1.00  0.00           H 
ATOM   2762  CA  THR B 479     100.310  74.460  48.330  1.00  0.00           C 
ATOM   2763  HA  THR B 479      99.860  74.730  49.270  1.00  0.00           H 
ATOM   2764  CB  THR B 479     101.680  73.880  48.580  1.00  0.00           C 
ATOM   2765  HB  THR B 479     102.250  73.630  47.660  1.00  0.00           H 
ATOM   2766  OG1 THR B 479     101.510  72.630  49.250  1.00  0.00           O 
ATOM   2767  HG1 THR B 479     100.660  72.350  48.900  1.00  0.00           H 
ATOM   2768  CG2 THR B 479     102.550  74.780  49.460  1.00  0.00           C 
ATOM   2769 1HG2 THR B 479     103.410  74.200  49.850  1.00  0.00           H 
ATOM   2770 2HG2 THR B 479     102.920  75.700  48.960  1.00  0.00           H 
ATOM   2771 3HG2 THR B 479     102.000  75.080  50.370  1.00  0.00           H 
ATOM   2772  C   THR B 479     100.620  75.780  47.650  1.00  0.00           C 
ATOM   2773  O   THR B 479     100.560  76.840  48.300  1.00  0.00           O 
ATOM   2774  N   ILE B 480     100.810  75.820  46.320  1.00  0.00           N 
ATOM   2775  HN  ILE B 480     101.060  74.900  46.010  1.00  0.00           H 
ATOM   2776  CA  ILE B 480     100.720  77.060  45.450  1.00  0.00           C 
ATOM   2777  HA  ILE B 480     101.530  77.770  45.550  1.00  0.00           H 
ATOM   2778  CB  ILE B 480     100.640  76.650  44.000  1.00  0.00           C 
ATOM   2779  HB  ILE B 480      99.780  75.940  43.930  1.00  0.00           H 
ATOM   2780  CG2 ILE B 480     100.420  77.830  43.120  1.00  0.00           C 
ATOM   2781 1HG2 ILE B 480     100.300  77.430  42.090  1.00  0.00           H 
ATOM   2782 2HG2 ILE B 480      99.430  78.280  43.340  1.00  0.00           H 
ATOM   2783 3HG2 ILE B 480     101.090  78.710  43.230  1.00  0.00           H 
ATOM   2784  CG1 ILE B 480     101.940  75.960  43.470  1.00  0.00           C 
ATOM   2785 1HG1 ILE B 480     102.220  75.050  44.050  1.00  0.00           H 
ATOM   2786 2HG1 ILE B 480     101.720  75.600  42.440  1.00  0.00           H 
ATOM   2787  CD  ILE B 480     103.200  76.850  43.560  1.00  0.00           C 
ATOM   2788  HD1 ILE B 480     103.190  77.310  44.570  1.00  0.00           H 
ATOM   2789  HD2 ILE B 480     104.090  76.220  43.350  1.00  0.00           H 
ATOM   2790  HD3 ILE B 480     103.150  77.720  42.870  1.00  0.00           H 
ATOM   2791  C   ILE B 480      99.510  77.880  45.690  1.00  0.00           C 
ATOM   2792  O   ILE B 480      99.590  79.130  45.860  1.00  0.00           O 
ATOM   2793  N   MET B 481      98.300  77.220  45.650  1.00  0.00           N 
ATOM   2794  HN  MET B 481      98.180  76.260  45.390  1.00  0.00           H 
ATOM   2795  CA  MET B 481      97.050  77.950  45.900  1.00  0.00           C 
ATOM   2796  HA  MET B 481      97.060  78.790  45.220  1.00  0.00           H 
ATOM   2797  CB  MET B 481      95.810  77.060  45.580  1.00  0.00           C 
ATOM   2798  HB1 MET B 481      95.720  76.420  46.490  1.00  0.00           H 
ATOM   2799  HB2 MET B 481      94.890  77.670  45.490  1.00  0.00           H 
ATOM   2800  CG  MET B 481      95.970  76.330  44.250  1.00  0.00           C 
ATOM   2801  HG1 MET B 481      96.000  77.030  43.390  1.00  0.00           H 
ATOM   2802  HG2 MET B 481      96.910  75.730  44.190  1.00  0.00           H 
ATOM   2803  SD  MET B 481      94.560  75.220  43.920  1.00  0.00           S 
ATOM   2804  CE  MET B 481      93.380  76.470  43.330  1.00  0.00           C 
ATOM   2805  HE1 MET B 481      93.240  76.200  42.260  1.00  0.00           H 
ATOM   2806  HE2 MET B 481      92.460  76.500  43.960  1.00  0.00           H 
ATOM   2807  HE3 MET B 481      93.940  77.430  43.390  1.00  0.00           H 
ATOM   2808  C   MET B 481      96.860  78.480  47.320  1.00  0.00           C 
ATOM   2809  O   MET B 481      96.540  79.640  47.540  1.00  0.00           O 
ATOM   2810  N   ILE B 482      97.170  77.640  48.360  1.00  0.00           N 
ATOM   2811  HN  ILE B 482      97.500  76.720  48.170  1.00  0.00           H 
ATOM   2812  CA  ILE B 482      97.080  78.010  49.770  1.00  0.00           C 
ATOM   2813  HA  ILE B 482      96.060  78.360  49.870  1.00  0.00           H 
ATOM   2814  CB  ILE B 482      97.400  76.790  50.740  1.00  0.00           C 
ATOM   2815  HB  ILE B 482      98.360  76.350  50.380  1.00  0.00           H 
ATOM   2816  CG2 ILE B 482      97.530  77.170  52.190  1.00  0.00           C 
ATOM   2817 1HG2 ILE B 482      97.420  76.260  52.810  1.00  0.00           H 
ATOM   2818 2HG2 ILE B 482      98.560  77.520  52.400  1.00  0.00           H 
ATOM   2819 3HG2 ILE B 482      96.770  77.920  52.520  1.00  0.00           H 
ATOM   2820  CG1 ILE B 482      96.330  75.660  50.440  1.00  0.00           C 
ATOM   2821 1HG1 ILE B 482      96.720  75.230  49.490  1.00  0.00           H 
ATOM   2822 2HG1 ILE B 482      96.350  74.840  51.190  1.00  0.00           H 
ATOM   2823  CD  ILE B 482      94.930  76.150  50.210  1.00  0.00           C 
ATOM   2824  HD1 ILE B 482      94.280  75.250  50.120  1.00  0.00           H 
ATOM   2825  HD2 ILE B 482      94.600  76.810  51.040  1.00  0.00           H 
ATOM   2826  HD3 ILE B 482      94.840  76.740  49.280  1.00  0.00           H 
ATOM   2827  C   ILE B 482      98.000  79.160  50.190  1.00  0.00           C 
ATOM   2828  O   ILE B 482      97.630  79.980  50.990  1.00  0.00           O 
ATOM   2829  N   GLN B 483      99.210  79.230  49.680  1.00  0.00           N 
ATOM   2830  HN  GLN B 483      99.570  78.430  49.210  1.00  0.00           H 
ATOM   2831  CA  GLN B 483     100.130  80.310  49.960  1.00  0.00           C 
ATOM   2832  HA  GLN B 483     100.040  80.550  51.010  1.00  0.00           H 
ATOM   2833  CB  GLN B 483     101.620  79.910  49.620  1.00  0.00           C 
ATOM   2834  HB1 GLN B 483     101.650  79.440  48.620  1.00  0.00           H 
ATOM   2835  HB2 GLN B 483     102.300  80.790  49.640  1.00  0.00           H 
ATOM   2836  CG  GLN B 483     102.170  78.830  50.660  1.00  0.00           C 
ATOM   2837  HG1 GLN B 483     102.220  79.410  51.610  1.00  0.00           H 
ATOM   2838  HG2 GLN B 483     101.480  77.960  50.730  1.00  0.00           H 
ATOM   2839  CD  GLN B 483     103.610  78.230  50.390  1.00  0.00           C 
ATOM   2840  OE1 GLN B 483     104.360  78.240  49.390  1.00  0.00           O 
ATOM   2841  NE2 GLN B 483     104.100  77.720  51.500  1.00  0.00           N 
ATOM   2842 1HE2 GLN B 483     103.450  77.610  52.250  1.00  0.00           H 
ATOM   2843 2HE2 GLN B 483     105.020  77.340  51.460  1.00  0.00           H 
ATOM   2844  C   GLN B 483      99.890  81.660  49.240  1.00  0.00           C 
ATOM   2845  O   GLN B 483     100.580  82.610  49.530  1.00  0.00           O 
ATOM   2846  N   LYS B 484      99.040  81.740  48.160  1.00  0.00           N 
ATOM   2847  HN  LYS B 484      98.530  80.950  47.840  1.00  0.00           H 
ATOM   2848  CA  LYS B 484      98.990  83.000  47.360  1.00  0.00           C 
ATOM   2849  HA  LYS B 484     100.010  83.340  47.210  1.00  0.00           H 
ATOM   2850  CB  LYS B 484      98.490  82.620  45.880  1.00  0.00           C 
ATOM   2851  HB1 LYS B 484      99.220  81.860  45.540  1.00  0.00           H 
ATOM   2852  HB2 LYS B 484      97.520  82.070  45.860  1.00  0.00           H 
ATOM   2853  CG  LYS B 484      98.460  83.760  44.750  1.00  0.00           C 
ATOM   2854  HG1 LYS B 484      98.400  83.220  43.780  1.00  0.00           H 
ATOM   2855  HG2 LYS B 484      97.480  84.280  44.840  1.00  0.00           H 
ATOM   2856  CD  LYS B 484      99.620  84.710  44.740  1.00  0.00           C 
ATOM   2857  HD1 LYS B 484      99.490  85.280  45.690  1.00  0.00           H 
ATOM   2858  HD2 LYS B 484     100.500  84.050  44.890  1.00  0.00           H 
ATOM   2859  CE  LYS B 484      99.720  85.740  43.560  1.00  0.00           C 
ATOM   2860  HE1 LYS B 484      99.810  85.110  42.650  1.00  0.00           H 
ATOM   2861  HE2 LYS B 484      98.830  86.410  43.500  1.00  0.00           H 
ATOM   2862  NZ  LYS B 484     100.970  86.560  43.710  1.00  0.00           N 
ATOM   2863  HZ1 LYS B 484     101.030  87.060  44.620  1.00  0.00           H 
ATOM   2864  HZ2 LYS B 484     101.810  85.960  43.630  1.00  0.00           H 
ATOM   2865  HZ3 LYS B 484     100.950  87.270  42.950  1.00  0.00           H 
ATOM   2866  C   LYS B 484      98.120  84.080  47.930  1.00  0.00           C 
ATOM   2867  O   LYS B 484      97.060  84.370  47.360  1.00  0.00           O 
ATOM   2868  N   MET B 485      98.550  84.780  49.010  1.00  0.00           N 
ATOM   2869  HN  MET B 485      99.470  84.640  49.380  1.00  0.00           H 
ATOM   2870  CA  MET B 485      97.900  85.980  49.440  1.00  0.00           C 
ATOM   2871  HA  MET B 485      96.840  85.770  49.380  1.00  0.00           H 
ATOM   2872  CB  MET B 485      98.270  86.280  50.940  1.00  0.00           C 
ATOM   2873  HB1 MET B 485      97.770  87.230  51.240  1.00  0.00           H 
ATOM   2874  HB2 MET B 485      97.860  85.480  51.580  1.00  0.00           H 
ATOM   2875  CG  MET B 485      99.750  86.400  51.250  1.00  0.00           C 
ATOM   2876  HG1 MET B 485     100.300  85.490  50.920  1.00  0.00           H 
ATOM   2877  HG2 MET B 485     100.070  87.270  50.630  1.00  0.00           H 
ATOM   2878  SD  MET B 485     100.300  86.630  52.900  1.00  0.00           S 
ATOM   2879  CE  MET B 485      99.250  87.970  53.480  1.00  0.00           C 
ATOM   2880  HE1 MET B 485      99.330  88.900  52.870  1.00  0.00           H 
ATOM   2881  HE2 MET B 485      98.200  87.620  53.540  1.00  0.00           H 
ATOM   2882  HE3 MET B 485      99.730  88.200  54.460  1.00  0.00           H 
ATOM   2883  C   MET B 485      98.130  87.150  48.480  1.00  0.00           C 
ATOM   2884  O   MET B 485      99.180  87.310  47.880  1.00  0.00           O 
ATOM   2885  N   ILE B 486      97.110  87.980  48.330  1.00  0.00           N 
ATOM   2886  HN  ILE B 486      96.190  87.760  48.630  1.00  0.00           H 
ATOM   2887  CA  ILE B 486      97.130  89.050  47.270  1.00  0.00           C 
ATOM   2888  HA  ILE B 486      97.950  88.950  46.580  1.00  0.00           H 
ATOM   2889  CB  ILE B 486      95.810  89.060  46.470  1.00  0.00           C 
ATOM   2890  HB  ILE B 486      95.740  89.960  45.820  1.00  0.00           H 
ATOM   2891  CG2 ILE B 486      95.980  87.980  45.460  1.00  0.00           C 
ATOM   2892 1HG2 ILE B 486      96.070  87.020  46.000  1.00  0.00           H 
ATOM   2893 2HG2 ILE B 486      95.090  87.910  44.800  1.00  0.00           H 
ATOM   2894 3HG2 ILE B 486      96.910  88.120  44.870  1.00  0.00           H 
ATOM   2895  CG1 ILE B 486      94.490  88.960  47.360  1.00  0.00           C 
ATOM   2896 1HG1 ILE B 486      94.260  87.970  47.800  1.00  0.00           H 
ATOM   2897 2HG1 ILE B 486      94.660  89.650  48.210  1.00  0.00           H 
ATOM   2898  CD  ILE B 486      93.250  89.330  46.490  1.00  0.00           C 
ATOM   2899  HD1 ILE B 486      92.350  89.330  47.130  1.00  0.00           H 
ATOM   2900  HD2 ILE B 486      93.410  90.300  45.970  1.00  0.00           H 
ATOM   2901  HD3 ILE B 486      92.810  88.640  45.730  1.00  0.00           H 
ATOM   2902  C   ILE B 486      97.370  90.360  47.970  1.00  0.00           C 
ATOM   2903  O   ILE B 486      96.460  90.950  48.550  1.00  0.00           O 
ATOM   2904  N   PHE B 487      98.610  90.900  48.050  1.00  0.00           N 
ATOM   2905  HN  PHE B 487      99.410  90.340  47.830  1.00  0.00           H 
ATOM   2906  CA  PHE B 487      99.000  92.090  48.850  1.00  0.00           C 
ATOM   2907  HA  PHE B 487      98.680  91.920  49.870  1.00  0.00           H 
ATOM   2908  CB  PHE B 487     100.530  92.330  48.730  1.00  0.00           C 
ATOM   2909  HB1 PHE B 487     100.790  92.590  47.680  1.00  0.00           H 
ATOM   2910  HB2 PHE B 487     100.930  93.160  49.350  1.00  0.00           H 
ATOM   2911  CG  PHE B 487     101.260  91.080  49.170  1.00  0.00           C 
ATOM   2912  CD1 PHE B 487     101.320  90.700  50.520  1.00  0.00           C 
ATOM   2913  HD1 PHE B 487     100.750  91.220  51.280  1.00  0.00           H 
ATOM   2914  CE1 PHE B 487     102.080  89.650  50.940  1.00  0.00           C 
ATOM   2915  HE1 PHE B 487     102.090  89.290  51.960  1.00  0.00           H 
ATOM   2916  CZ  PHE B 487     102.860  88.950  50.000  1.00  0.00           C 
ATOM   2917  HZ  PHE B 487     103.450  88.120  50.360  1.00  0.00           H 
ATOM   2918  CD2 PHE B 487     102.000  90.360  48.200  1.00  0.00           C 
ATOM   2919  HD2 PHE B 487     101.930  90.570  47.140  1.00  0.00           H 
ATOM   2920  CE2 PHE B 487     102.870  89.310  48.630  1.00  0.00           C 
ATOM   2921  HE2 PHE B 487     103.460  88.650  48.010  1.00  0.00           H 
ATOM   2922  C   PHE B 487      98.250  93.390  48.490  1.00  0.00           C 
ATOM   2923  O   PHE B 487      98.110  94.220  49.360  1.00  0.00           O 
ATOM   2924  N   GLY B 488      97.770  93.510  47.180  1.00  0.00           N 
ATOM   2925  HN  GLY B 488      97.990  92.790  46.530  1.00  0.00           H 
ATOM   2926  CA  GLY B 488      97.140  94.710  46.580  1.00  0.00           C 
ATOM   2927  HA1 GLY B 488      97.740  95.590  46.790  1.00  0.00           H 
ATOM   2928  HA2 GLY B 488      96.960  94.430  45.550  1.00  0.00           H 
ATOM   2929  C   GLY B 488      95.780  94.920  47.190  1.00  0.00           C 
ATOM   2930  O   GLY B 488      95.370  96.070  47.360  1.00  0.00           O 
ATOM   2931  N   ASP B 489      95.020  93.870  47.690  1.00  0.00           N 
ATOM   2932  HN  ASP B 489      95.380  92.940  47.670  1.00  0.00           H 
ATOM   2933  CA  ASP B 489      93.740  94.090  48.430  1.00  0.00           C 
ATOM   2934  HA  ASP B 489      93.520  95.150  48.380  1.00  0.00           H 
ATOM   2935  CB  ASP B 489      92.530  93.350  47.790  1.00  0.00           C 
ATOM   2936  HB1 ASP B 489      92.800  92.330  47.450  1.00  0.00           H 
ATOM   2937  HB2 ASP B 489      91.670  93.130  48.460  1.00  0.00           H 
ATOM   2938  CG  ASP B 489      91.930  94.170  46.670  1.00  0.00           C 
ATOM   2939  OD1 ASP B 489      91.580  95.350  46.850  1.00  0.00           O 
ATOM   2940  OD2 ASP B 489      91.790  93.580  45.580  1.00  0.00           O 
ATOM   2941  C   ASP B 489      93.880  93.790  49.930  1.00  0.00           C 
ATOM   2942  O   ASP B 489      93.150  94.210  50.840  1.00  0.00           O 
ATOM   2943  N   LEU B 490      94.810  92.900  50.300  1.00  0.00           N 
ATOM   2944  HN  LEU B 490      95.360  92.460  49.590  1.00  0.00           H 
ATOM   2945  CA  LEU B 490      95.250  92.540  51.630  1.00  0.00           C 
ATOM   2946  HA  LEU B 490      94.400  92.170  52.190  1.00  0.00           H 
ATOM   2947  CB  LEU B 490      96.120  91.280  51.630  1.00  0.00           C 
ATOM   2948  HB1 LEU B 490      95.500  90.510  51.130  1.00  0.00           H 
ATOM   2949  HB2 LEU B 490      96.990  91.480  50.970  1.00  0.00           H 
ATOM   2950  CG  LEU B 490      96.650  90.530  52.850  1.00  0.00           C 
ATOM   2951  HG  LEU B 490      96.880  89.490  52.550  1.00  0.00           H 
ATOM   2952  CD1 LEU B 490      97.890  91.220  53.470  1.00  0.00           C 
ATOM   2953 1HD1 LEU B 490      98.350  90.610  54.280  1.00  0.00           H 
ATOM   2954 2HD1 LEU B 490      98.730  91.310  52.750  1.00  0.00           H 
ATOM   2955 3HD1 LEU B 490      97.690  92.260  53.820  1.00  0.00           H 
ATOM   2956  CD2 LEU B 490      95.510  90.390  53.850  1.00  0.00           C 
ATOM   2957 1HD2 LEU B 490      95.870  89.610  54.550  1.00  0.00           H 
ATOM   2958 2HD2 LEU B 490      95.280  91.350  54.360  1.00  0.00           H 
ATOM   2959 3HD2 LEU B 490      94.560  90.000  53.420  1.00  0.00           H 
ATOM   2960  C   LEU B 490      95.700  93.660  52.420  1.00  0.00           C 
ATOM   2961  O   LEU B 490      95.260  93.880  53.560  1.00  0.00           O 
ATOM   2962  N   MET B 491      96.660  94.450  51.880  1.00  0.00           N 
ATOM   2963  HN  MET B 491      97.040  94.310  50.970  1.00  0.00           H 
ATOM   2964  CA  MET B 491      97.100  95.690  52.530  1.00  0.00           C 
ATOM   2965  HA  MET B 491      97.380  95.620  53.570  1.00  0.00           H 
ATOM   2966  CB  MET B 491      98.370  96.330  51.900  1.00  0.00           C 
ATOM   2967  HB1 MET B 491      98.100  96.540  50.840  1.00  0.00           H 
ATOM   2968  HB2 MET B 491      98.600  97.260  52.460  1.00  0.00           H 
ATOM   2969  CG  MET B 491      99.700  95.510  51.960  1.00  0.00           C 
ATOM   2970  HG1 MET B 491      99.510  94.620  51.330  1.00  0.00           H 
ATOM   2971  HG2 MET B 491     100.510  96.030  51.400  1.00  0.00           H 
ATOM   2972  SD  MET B 491     100.180  94.920  53.560  1.00  0.00           S 
ATOM   2973  CE  MET B 491     101.730  94.170  52.980  1.00  0.00           C 
ATOM   2974  HE1 MET B 491     102.370  95.020  52.660  1.00  0.00           H 
ATOM   2975  HE2 MET B 491     102.340  93.680  53.760  1.00  0.00           H 
ATOM   2976  HE3 MET B 491     101.640  93.480  52.120  1.00  0.00           H 
ATOM   2977  C   MET B 491      96.020  96.760  52.650  1.00  0.00           C 
ATOM   2978  O   MET B 491      95.960  97.470  53.680  1.00  0.00           O 
ATOM   2979  N   ARG B 492      95.070  96.880  51.710  1.00  0.00           N 
ATOM   2980  HN  ARG B 492      95.150  96.350  50.870  1.00  0.00           H 
ATOM   2981  CA  ARG B 492      93.830  97.570  51.910  1.00  0.00           C 
ATOM   2982  HA  ARG B 492      94.030  98.620  52.090  1.00  0.00           H 
ATOM   2983  CB  ARG B 492      93.070  97.690  50.640  1.00  0.00           C 
ATOM   2984  HB1 ARG B 492      93.610  98.190  49.810  1.00  0.00           H 
ATOM   2985  HB2 ARG B 492      93.070  96.600  50.400  1.00  0.00           H 
ATOM   2986  CG  ARG B 492      91.540  98.080  50.740  1.00  0.00           C 
ATOM   2987  HG1 ARG B 492      90.940  97.430  51.400  1.00  0.00           H 
ATOM   2988  HG2 ARG B 492      91.620  99.100  51.180  1.00  0.00           H 
ATOM   2989  CD  ARG B 492      90.790  98.310  49.420  1.00  0.00           C 
ATOM   2990  HD1 ARG B 492      89.930  98.970  49.660  1.00  0.00           H 
ATOM   2991  HD2 ARG B 492      91.410  98.780  48.630  1.00  0.00           H 
ATOM   2992  NE  ARG B 492      90.380  96.990  48.890  1.00  0.00           N 
ATOM   2993  HE  ARG B 492      90.920  96.570  48.160  1.00  0.00           H 
ATOM   2994  CZ  ARG B 492      89.250  96.410  49.230  1.00  0.00           C 
ATOM   2995  NH1 ARG B 492      88.430  97.010  50.040  1.00  0.00           N 
ATOM   2996 1HH1 ARG B 492      88.850  97.630  50.700  1.00  0.00           H 
ATOM   2997 2HH1 ARG B 492      87.480  96.700  50.140  1.00  0.00           H 
ATOM   2998  NH2 ARG B 492      88.960  95.360  48.480  1.00  0.00           N 
ATOM   2999 1HH2 ARG B 492      89.690  95.100  47.850  1.00  0.00           H 
ATOM   3000 2HH2 ARG B 492      88.030  94.990  48.420  1.00  0.00           H 
ATOM   3001  C   ARG B 492      93.000  97.160  53.110  1.00  0.00           C 
ATOM   3002  O   ARG B 492      92.600  97.970  53.970  1.00  0.00           O 
ATOM   3003  N   PHE B 493      92.770  95.800  53.150  1.00  0.00           N 
ATOM   3004  HN  PHE B 493      93.160  95.080  52.580  1.00  0.00           H 
ATOM   3005  CA  PHE B 493      92.090  95.190  54.290  1.00  0.00           C 
ATOM   3006  HA  PHE B 493      91.110  95.600  54.490  1.00  0.00           H 
ATOM   3007  CB  PHE B 493      91.830  93.620  54.110  1.00  0.00           C 
ATOM   3008  HB1 PHE B 493      91.230  93.430  53.190  1.00  0.00           H 
ATOM   3009  HB2 PHE B 493      92.840  93.170  54.060  1.00  0.00           H 
ATOM   3010  CG  PHE B 493      91.190  92.960  55.390  1.00  0.00           C 
ATOM   3011  CD1 PHE B 493      89.800  92.940  55.570  1.00  0.00           C 
ATOM   3012  HD1 PHE B 493      89.200  93.460  54.840  1.00  0.00           H 
ATOM   3013  CE1 PHE B 493      89.210  92.290  56.680  1.00  0.00           C 
ATOM   3014  HE1 PHE B 493      88.170  92.210  56.960  1.00  0.00           H 
ATOM   3015  CZ  PHE B 493      90.090  91.530  57.540  1.00  0.00           C 
ATOM   3016  HZ  PHE B 493      89.670  90.910  58.310  1.00  0.00           H 
ATOM   3017  CD2 PHE B 493      92.000  92.260  56.290  1.00  0.00           C 
ATOM   3018  HD2 PHE B 493      93.080  92.310  56.230  1.00  0.00           H 
ATOM   3019  CE2 PHE B 493      91.440  91.530  57.350  1.00  0.00           C 
ATOM   3020  HE2 PHE B 493      92.130  90.990  57.970  1.00  0.00           H 
ATOM   3021  C   PHE B 493      92.770  95.470  55.630  1.00  0.00           C 
ATOM   3022  O   PHE B 493      92.160  95.930  56.570  1.00  0.00           O 
ATOM   3023  N   CYS B 494      94.080  95.290  55.730  1.00  0.00           N 
ATOM   3024  HN  CYS B 494      94.600  94.880  54.980  1.00  0.00           H 
ATOM   3025  CA  CYS B 494      94.780  95.470  56.980  1.00  0.00           C 
ATOM   3026  HA  CYS B 494      94.330  94.890  57.770  1.00  0.00           H 
ATOM   3027  CB  CYS B 494      96.280  94.900  56.820  1.00  0.00           C 
ATOM   3028  HB1 CYS B 494      96.700  95.490  55.980  1.00  0.00           H 
ATOM   3029  HB2 CYS B 494      97.010  95.140  57.630  1.00  0.00           H 
ATOM   3030  SG  CYS B 494      96.300  93.120  56.440  1.00  0.00           S 
ATOM   3031  HG1 CYS B 494      95.270  93.050  55.600  1.00  0.00           H 
ATOM   3032  C   CYS B 494      94.840  96.900  57.400  1.00  0.00           C 
ATOM   3033  O   CYS B 494      94.620  97.250  58.600  1.00  0.00           O 
ATOM   3034  N   TRP B 495      95.100  97.890  56.470  1.00  0.00           N 
ATOM   3035  HN  TRP B 495      95.430  97.760  55.540  1.00  0.00           H 
ATOM   3036  CA  TRP B 495      94.890  99.330  56.850  1.00  0.00           C 
ATOM   3037  HA  TRP B 495      95.570  99.570  57.660  1.00  0.00           H 
ATOM   3038  CB  TRP B 495      95.400 100.220  55.660  1.00  0.00           C 
ATOM   3039  HB1 TRP B 495      96.480 100.010  55.490  1.00  0.00           H 
ATOM   3040  HB2 TRP B 495      94.910  99.820  54.740  1.00  0.00           H 
ATOM   3041  CG  TRP B 495      95.280 101.700  55.780  1.00  0.00           C 
ATOM   3042  CD1 TRP B 495      94.360 102.480  55.040  1.00  0.00           C 
ATOM   3043  HD1 TRP B 495      93.620 102.070  54.380  1.00  0.00           H 
ATOM   3044  NE1 TRP B 495      94.470 103.830  55.500  1.00  0.00           N 
ATOM   3045  HE1 TRP B 495      93.940 104.640  55.380  1.00  0.00           H 
ATOM   3046  CE2 TRP B 495      95.290 103.870  56.590  1.00  0.00           C 
ATOM   3047  CD2 TRP B 495      95.880 102.570  56.780  1.00  0.00           C 
ATOM   3048  CE3 TRP B 495      96.790 102.410  57.770  1.00  0.00           C 
ATOM   3049  HE3 TRP B 495      97.250 101.460  57.990  1.00  0.00           H 
ATOM   3050  CZ3 TRP B 495      97.220 103.500  58.510  1.00  0.00           C 
ATOM   3051  HZ3 TRP B 495      98.020 103.310  59.210  1.00  0.00           H 
ATOM   3052  CZ2 TRP B 495      95.570 104.880  57.440  1.00  0.00           C 
ATOM   3053  HZ2 TRP B 495      95.090 105.840  57.480  1.00  0.00           H 
ATOM   3054  CH2 TRP B 495      96.560 104.690  58.420  1.00  0.00           C 
ATOM   3055  HH2 TRP B 495      96.830 105.500  59.090  1.00  0.00           H 
ATOM   3056  C   TRP B 495      93.480  99.760  57.220  1.00  0.00           C 
ATOM   3057  O   TRP B 495      93.190 100.400  58.260  1.00  0.00           O 
ATOM   3058  N   LEU B 496      92.450  99.320  56.470  1.00  0.00           N 
ATOM   3059  HN  LEU B 496      92.740  98.820  55.650  1.00  0.00           H 
ATOM   3060  CA  LEU B 496      91.070  99.480  56.750  1.00  0.00           C 
ATOM   3061  HA  LEU B 496      90.920 100.550  56.850  1.00  0.00           H 
ATOM   3062  CB  LEU B 496      90.080  99.030  55.610  1.00  0.00           C 
ATOM   3063  HB1 LEU B 496      90.460  98.050  55.250  1.00  0.00           H 
ATOM   3064  HB2 LEU B 496      89.050  98.960  56.020  1.00  0.00           H 
ATOM   3065  CG  LEU B 496      89.890 100.140  54.500  1.00  0.00           C 
ATOM   3066  HG  LEU B 496      89.290 101.010  54.830  1.00  0.00           H 
ATOM   3067  CD1 LEU B 496      91.170 100.790  53.960  1.00  0.00           C 
ATOM   3068 1HD1 LEU B 496      90.830 101.540  53.210  1.00  0.00           H 
ATOM   3069 2HD1 LEU B 496      91.560 101.390  54.810  1.00  0.00           H 
ATOM   3070 3HD1 LEU B 496      91.960 100.140  53.530  1.00  0.00           H 
ATOM   3071  CD2 LEU B 496      89.130  99.460  53.360  1.00  0.00           C 
ATOM   3072 1HD2 LEU B 496      89.630  98.590  52.880  1.00  0.00           H 
ATOM   3073 2HD2 LEU B 496      88.130  99.170  53.740  1.00  0.00           H 
ATOM   3074 3HD2 LEU B 496      88.940 100.150  52.510  1.00  0.00           H 
ATOM   3075  C   LEU B 496      90.660  98.840  58.110  1.00  0.00           C 
ATOM   3076  O   LEU B 496      89.960  99.510  58.880  1.00  0.00           O 
ATOM   3077  N   MET B 497      91.070  97.620  58.480  1.00  0.00           N 
ATOM   3078  HN  MET B 497      91.760  97.190  57.910  1.00  0.00           H 
ATOM   3079  CA  MET B 497      91.030  97.020  59.840  1.00  0.00           C 
ATOM   3080  HA  MET B 497      90.010  96.950  60.200  1.00  0.00           H 
ATOM   3081  CB  MET B 497      91.680  95.660  59.700  1.00  0.00           C 
ATOM   3082  HB1 MET B 497      91.030  94.990  59.090  1.00  0.00           H 
ATOM   3083  HB2 MET B 497      92.680  95.660  59.210  1.00  0.00           H 
ATOM   3084  CG  MET B 497      92.100  94.910  61.030  1.00  0.00           C 
ATOM   3085  HG1 MET B 497      92.830  95.480  61.640  1.00  0.00           H 
ATOM   3086  HG2 MET B 497      91.160  94.880  61.610  1.00  0.00           H 
ATOM   3087  SD  MET B 497      92.560  93.130  60.800  1.00  0.00           S 
ATOM   3088  CE  MET B 497      94.260  93.570  60.290  1.00  0.00           C 
ATOM   3089  HE1 MET B 497      94.780  92.660  59.930  1.00  0.00           H 
ATOM   3090  HE2 MET B 497      94.280  94.370  59.520  1.00  0.00           H 
ATOM   3091  HE3 MET B 497      94.860  93.910  61.160  1.00  0.00           H 
ATOM   3092  C   MET B 497      91.630  97.880  61.000  1.00  0.00           C 
ATOM   3093  O   MET B 497      90.970  98.180  61.970  1.00  0.00           O 
ATOM   3094  N   ALA B 498      92.880  98.320  60.960  1.00  0.00           N 
ATOM   3095  HN  ALA B 498      93.400  98.040  60.160  1.00  0.00           H 
ATOM   3096  CA  ALA B 498      93.380  99.290  61.840  1.00  0.00           C 
ATOM   3097  HA  ALA B 498      93.450  98.760  62.780  1.00  0.00           H 
ATOM   3098  CB  ALA B 498      94.830  99.600  61.410  1.00  0.00           C 
ATOM   3099  HB1 ALA B 498      95.210 100.170  62.280  1.00  0.00           H 
ATOM   3100  HB2 ALA B 498      95.390  98.640  61.360  1.00  0.00           H 
ATOM   3101  HB3 ALA B 498      94.970 100.220  60.500  1.00  0.00           H 
ATOM   3102  C   ALA B 498      92.630 100.590  62.010  1.00  0.00           C 
ATOM   3103  O   ALA B 498      92.410 101.030  63.140  1.00  0.00           O 
ATOM   3104  N   VAL B 499      92.260 101.210  60.860  1.00  0.00           N 
ATOM   3105  HN  VAL B 499      92.500 100.850  59.960  1.00  0.00           H 
ATOM   3106  CA  VAL B 499      91.260 102.310  60.840  1.00  0.00           C 
ATOM   3107  HA  VAL B 499      91.590 103.230  61.290  1.00  0.00           H 
ATOM   3108  CB  VAL B 499      90.950 102.760  59.420  1.00  0.00           C 
ATOM   3109  HB  VAL B 499      90.790 101.950  58.680  1.00  0.00           H 
ATOM   3110  CG1 VAL B 499      89.680 103.630  59.290  1.00  0.00           C 
ATOM   3111 1HG1 VAL B 499      89.600 104.180  58.330  1.00  0.00           H 
ATOM   3112 2HG1 VAL B 499      88.860 102.880  59.340  1.00  0.00           H 
ATOM   3113 3HG1 VAL B 499      89.570 104.320  60.150  1.00  0.00           H 
ATOM   3114  CG2 VAL B 499      92.210 103.480  58.930  1.00  0.00           C 
ATOM   3115 1HG2 VAL B 499      93.110 102.840  58.820  1.00  0.00           H 
ATOM   3116 2HG2 VAL B 499      92.040 103.770  57.870  1.00  0.00           H 
ATOM   3117 3HG2 VAL B 499      92.500 104.380  59.510  1.00  0.00           H 
ATOM   3118  C   VAL B 499      89.920 102.090  61.590  1.00  0.00           C 
ATOM   3119  O   VAL B 499      89.460 102.860  62.390  1.00  0.00           O 
ATOM   3120  N   VAL B 500      89.290 100.950  61.310  1.00  0.00           N 
ATOM   3121  HN  VAL B 500      89.600 100.370  60.560  1.00  0.00           H 
ATOM   3122  CA  VAL B 500      88.100 100.560  62.140  1.00  0.00           C 
ATOM   3123  HA  VAL B 500      87.390 101.370  62.050  1.00  0.00           H 
ATOM   3124  CB  VAL B 500      87.450  99.280  61.610  1.00  0.00           C 
ATOM   3125  HB  VAL B 500      88.290  98.580  61.420  1.00  0.00           H 
ATOM   3126  CG1 VAL B 500      86.610  98.580  62.640  1.00  0.00           C 
ATOM   3127 1HG1 VAL B 500      86.070  97.720  62.180  1.00  0.00           H 
ATOM   3128 2HG1 VAL B 500      87.180  98.230  63.520  1.00  0.00           H 
ATOM   3129 3HG1 VAL B 500      85.800  99.230  63.020  1.00  0.00           H 
ATOM   3130  CG2 VAL B 500      86.640  99.710  60.370  1.00  0.00           C 
ATOM   3131 1HG2 VAL B 500      86.200  98.780  59.960  1.00  0.00           H 
ATOM   3132 2HG2 VAL B 500      85.920 100.510  60.660  1.00  0.00           H 
ATOM   3133 3HG2 VAL B 500      87.310 100.180  59.620  1.00  0.00           H 
ATOM   3134  C   VAL B 500      88.340 100.420  63.650  1.00  0.00           C 
ATOM   3135  O   VAL B 500      87.610 101.050  64.440  1.00  0.00           O 
ATOM   3136  N   ILE B 501      89.350  99.620  64.000  1.00  0.00           N 
ATOM   3137  HN  ILE B 501      89.850  99.210  63.240  1.00  0.00           H 
ATOM   3138  CA  ILE B 501      89.810  99.230  65.310  1.00  0.00           C 
ATOM   3139  HA  ILE B 501      88.940  98.800  65.790  1.00  0.00           H 
ATOM   3140  CB  ILE B 501      90.790  98.040  65.360  1.00  0.00           C 
ATOM   3141  HB  ILE B 501      91.570  98.300  64.620  1.00  0.00           H 
ATOM   3142  CG2 ILE B 501      91.550  97.960  66.670  1.00  0.00           C 
ATOM   3143 1HG2 ILE B 501      92.270  97.130  66.530  1.00  0.00           H 
ATOM   3144 2HG2 ILE B 501      92.130  98.890  66.850  1.00  0.00           H 
ATOM   3145 3HG2 ILE B 501      90.880  97.770  67.530  1.00  0.00           H 
ATOM   3146  CG1 ILE B 501      90.130  96.720  64.960  1.00  0.00           C 
ATOM   3147 1HG1 ILE B 501      89.530  96.270  65.770  1.00  0.00           H 
ATOM   3148 2HG1 ILE B 501      89.320  96.990  64.240  1.00  0.00           H 
ATOM   3149  CD  ILE B 501      91.060  95.730  64.320  1.00  0.00           C 
ATOM   3150  HD1 ILE B 501      91.840  96.240  63.710  1.00  0.00           H 
ATOM   3151  HD2 ILE B 501      91.640  95.120  65.040  1.00  0.00           H 
ATOM   3152  HD3 ILE B 501      90.440  95.000  63.760  1.00  0.00           H 
ATOM   3153  C   ILE B 501      90.290 100.350  66.250  1.00  0.00           C 
ATOM   3154  O   ILE B 501      89.780 100.510  67.380  1.00  0.00           O 
ATOM   3155  N   LEU B 502      91.200 101.320  65.760  1.00  0.00           N 
ATOM   3156  HN  LEU B 502      91.560 101.250  64.830  1.00  0.00           H 
ATOM   3157  CA  LEU B 502      91.560 102.550  66.510  1.00  0.00           C 
ATOM   3158  HA  LEU B 502      92.080 102.220  67.400  1.00  0.00           H 
ATOM   3159  CB  LEU B 502      92.520 103.510  65.670  1.00  0.00           C 
ATOM   3160  HB1 LEU B 502      91.900 103.740  64.770  1.00  0.00           H 
ATOM   3161  HB2 LEU B 502      92.820 104.490  66.100  1.00  0.00           H 
ATOM   3162  CG  LEU B 502      93.880 102.890  65.340  1.00  0.00           C 
ATOM   3163  HG  LEU B 502      93.730 101.830  65.030  1.00  0.00           H 
ATOM   3164  CD1 LEU B 502      94.580 103.500  64.130  1.00  0.00           C 
ATOM   3165 1HD1 LEU B 502      95.600 103.130  63.910  1.00  0.00           H 
ATOM   3166 2HD1 LEU B 502      94.030 103.260  63.190  1.00  0.00           H 
ATOM   3167 3HD1 LEU B 502      94.660 104.590  64.300  1.00  0.00           H 
ATOM   3168  CD2 LEU B 502      94.740 102.990  66.580  1.00  0.00           C 
ATOM   3169 1HD2 LEU B 502      94.890 104.060  66.840  1.00  0.00           H 
ATOM   3170 2HD2 LEU B 502      94.310 102.500  67.480  1.00  0.00           H 
ATOM   3171 3HD2 LEU B 502      95.730 102.500  66.500  1.00  0.00           H 
ATOM   3172  C   LEU B 502      90.420 103.380  66.930  1.00  0.00           C 
ATOM   3173  O   LEU B 502      90.360 103.780  68.100  1.00  0.00           O 
ATOM   3174  N   GLY B 503      89.480 103.540  66.110  1.00  0.00           N 
ATOM   3175  HN  GLY B 503      89.490 103.100  65.210  1.00  0.00           H 
ATOM   3176  CA  GLY B 503      88.250 104.310  66.360  1.00  0.00           C 
ATOM   3177  HA1 GLY B 503      88.530 105.230  66.850  1.00  0.00           H 
ATOM   3178  HA2 GLY B 503      87.890 104.530  65.360  1.00  0.00           H 
ATOM   3179  C   GLY B 503      87.270 103.690  67.190  1.00  0.00           C 
ATOM   3180  O   GLY B 503      86.780 104.360  68.100  1.00  0.00           O 
ATOM   3181  N   PHE B 504      86.930 102.480  66.870  1.00  0.00           N 
ATOM   3182  HN  PHE B 504      87.280 101.890  66.140  1.00  0.00           H 
ATOM   3183  CA  PHE B 504      86.030 101.720  67.590  1.00  0.00           C 
ATOM   3184  HA  PHE B 504      85.260 102.430  67.870  1.00  0.00           H 
ATOM   3185  CB  PHE B 504      85.510 100.480  66.920  1.00  0.00           C 
ATOM   3186  HB1 PHE B 504      86.340 100.110  66.290  1.00  0.00           H 
ATOM   3187  HB2 PHE B 504      85.290  99.660  67.640  1.00  0.00           H 
ATOM   3188  CG  PHE B 504      84.280 100.920  66.120  1.00  0.00           C 
ATOM   3189  CD1 PHE B 504      83.060 100.860  66.860  1.00  0.00           C 
ATOM   3190  HD1 PHE B 504      83.130 100.680  67.920  1.00  0.00           H 
ATOM   3191  CE1 PHE B 504      81.820 101.120  66.180  1.00  0.00           C 
ATOM   3192  HE1 PHE B 504      80.880 101.120  66.720  1.00  0.00           H 
ATOM   3193  CZ  PHE B 504      81.740 101.460  64.860  1.00  0.00           C 
ATOM   3194  HZ  PHE B 504      80.880 101.820  64.320  1.00  0.00           H 
ATOM   3195  CD2 PHE B 504      84.190 101.240  64.800  1.00  0.00           C 
ATOM   3196  HD2 PHE B 504      85.120 101.340  64.250  1.00  0.00           H 
ATOM   3197  CE2 PHE B 504      82.970 101.410  64.110  1.00  0.00           C 
ATOM   3198  HE2 PHE B 504      82.970 101.740  63.080  1.00  0.00           H 
ATOM   3199  C   PHE B 504      86.550 101.460  69.060  1.00  0.00           C 
ATOM   3200  O   PHE B 504      85.770 101.620  69.990  1.00  0.00           O 
ATOM   3201  N   ALA B 505      87.850 101.110  69.240  1.00  0.00           N 
ATOM   3202  HN  ALA B 505      88.370 100.960  68.400  1.00  0.00           H 
ATOM   3203  CA  ALA B 505      88.450 100.860  70.520  1.00  0.00           C 
ATOM   3204  HA  ALA B 505      87.850 100.200  71.130  1.00  0.00           H 
ATOM   3205  CB  ALA B 505      89.870 100.330  70.480  1.00  0.00           C 
ATOM   3206  HB1 ALA B 505      90.360 100.200  71.470  1.00  0.00           H 
ATOM   3207  HB2 ALA B 505      89.940  99.340  69.990  1.00  0.00           H 
ATOM   3208  HB3 ALA B 505      90.650 101.030  70.100  1.00  0.00           H 
ATOM   3209  C   ALA B 505      88.490 102.160  71.270  1.00  0.00           C 
ATOM   3210  O   ALA B 505      88.390 102.150  72.520  1.00  0.00           O 
ATOM   3211  N   SER B 506      88.700 103.310  70.570  1.00  0.00           N 
ATOM   3212  HN  SER B 506      88.770 103.330  69.580  1.00  0.00           H 
ATOM   3213  CA  SER B 506      88.640 104.590  71.190  1.00  0.00           C 
ATOM   3214  HA  SER B 506      89.290 104.590  72.050  1.00  0.00           H 
ATOM   3215  CB  SER B 506      89.060 105.680  70.240  1.00  0.00           C 
ATOM   3216  HB1 SER B 506      88.450 105.710  69.310  1.00  0.00           H 
ATOM   3217  HB2 SER B 506      88.830 106.670  70.700  1.00  0.00           H 
ATOM   3218  OG  SER B 506      90.450 105.610  70.010  1.00  0.00           O 
ATOM   3219  HG1 SER B 506      90.460 104.940  69.320  1.00  0.00           H 
ATOM   3220  C   SER B 506      87.250 104.920  71.670  1.00  0.00           C 
ATOM   3221  O   SER B 506      87.180 105.340  72.790  1.00  0.00           O 
ATOM   3222  N   ALA B 507      86.220 104.580  70.850  1.00  0.00           N 
ATOM   3223  HN  ALA B 507      86.330 104.180  69.940  1.00  0.00           H 
ATOM   3224  CA  ALA B 507      84.850 104.750  71.290  1.00  0.00           C 
ATOM   3225  HA  ALA B 507      84.720 105.750  71.680  1.00  0.00           H 
ATOM   3226  CB  ALA B 507      83.800 104.520  70.160  1.00  0.00           C 
ATOM   3227  HB1 ALA B 507      84.200 105.180  69.360  1.00  0.00           H 
ATOM   3228  HB2 ALA B 507      83.790 103.470  69.780  1.00  0.00           H 
ATOM   3229  HB3 ALA B 507      82.780 104.890  70.400  1.00  0.00           H 
ATOM   3230  C   ALA B 507      84.560 103.820  72.510  1.00  0.00           C 
ATOM   3231  O   ALA B 507      83.980 104.270  73.520  1.00  0.00           O 
ATOM   3232  N   PHE B 508      84.900 102.550  72.520  1.00  0.00           N 
ATOM   3233  HN  PHE B 508      85.280 102.100  71.720  1.00  0.00           H 
ATOM   3234  CA  PHE B 508      84.670 101.680  73.700  1.00  0.00           C 
ATOM   3235  HA  PHE B 508      83.620 101.640  73.970  1.00  0.00           H 
ATOM   3236  CB  PHE B 508      85.020 100.130  73.430  1.00  0.00           C 
ATOM   3237  HB1 PHE B 508      86.110 100.160  73.240  1.00  0.00           H 
ATOM   3238  HB2 PHE B 508      84.740  99.600  74.360  1.00  0.00           H 
ATOM   3239  CG  PHE B 508      84.250  99.500  72.260  1.00  0.00           C 
ATOM   3240  CD1 PHE B 508      82.820  99.480  72.400  1.00  0.00           C 
ATOM   3241  HD1 PHE B 508      82.410  99.990  73.260  1.00  0.00           H 
ATOM   3242  CE1 PHE B 508      82.070  98.940  71.420  1.00  0.00           C 
ATOM   3243  HE1 PHE B 508      81.010  98.970  71.650  1.00  0.00           H 
ATOM   3244  CZ  PHE B 508      82.600  98.280  70.370  1.00  0.00           C 
ATOM   3245  HZ  PHE B 508      82.080  97.630  69.680  1.00  0.00           H 
ATOM   3246  CD2 PHE B 508      84.790  98.920  71.170  1.00  0.00           C 
ATOM   3247  HD2 PHE B 508      85.860  98.910  71.000  1.00  0.00           H 
ATOM   3248  CE2 PHE B 508      84.040  98.290  70.160  1.00  0.00           C 
ATOM   3249  HE2 PHE B 508      84.450  97.740  69.320  1.00  0.00           H 
ATOM   3250  C   PHE B 508      85.460 102.120  74.900  1.00  0.00           C 
ATOM   3251  O   PHE B 508      85.010 101.970  76.050  1.00  0.00           O 
ATOM   3252  N   TYR B 509      86.660 102.570  74.750  1.00  0.00           N 
ATOM   3253  HN  TYR B 509      87.040 102.570  73.830  1.00  0.00           H 
ATOM   3254  CA  TYR B 509      87.520 103.050  75.820  1.00  0.00           C 
ATOM   3255  HA  TYR B 509      87.460 102.260  76.550  1.00  0.00           H 
ATOM   3256  CB  TYR B 509      89.070 103.330  75.500  1.00  0.00           C 
ATOM   3257  HB1 TYR B 509      89.540 102.330  75.400  1.00  0.00           H 
ATOM   3258  HB2 TYR B 509      89.170 103.980  74.600  1.00  0.00           H 
ATOM   3259  CG  TYR B 509      89.780 104.010  76.670  1.00  0.00           C 
ATOM   3260  CD1 TYR B 509      90.210 103.190  77.680  1.00  0.00           C 
ATOM   3261  HD1 TYR B 509      90.110 102.120  77.740  1.00  0.00           H 
ATOM   3262  CE1 TYR B 509      90.770 103.760  78.840  1.00  0.00           C 
ATOM   3263  HE1 TYR B 509      91.060 103.060  79.610  1.00  0.00           H 
ATOM   3264  CZ  TYR B 509      90.880 105.170  78.920  1.00  0.00           C 
ATOM   3265  OH  TYR B 509      91.470 105.630  80.050  1.00  0.00           O 
ATOM   3266  HH  TYR B 509      91.670 104.900  80.650  1.00  0.00           H 
ATOM   3267  CD2 TYR B 509      89.890 105.380  76.740  1.00  0.00           C 
ATOM   3268  HD2 TYR B 509      89.570 105.970  75.900  1.00  0.00           H 
ATOM   3269  CE2 TYR B 509      90.490 105.990  77.870  1.00  0.00           C 
ATOM   3270  HE2 TYR B 509      90.630 107.060  77.920  1.00  0.00           H 
ATOM   3271  C   TYR B 509      86.850 104.180  76.580  1.00  0.00           C 
ATOM   3272  O   TYR B 509      86.730 104.130  77.760  1.00  0.00           O 
ATOM   3273  N   ILE B 510      86.390 105.170  75.860  1.00  0.00           N 
ATOM   3274  HN  ILE B 510      86.620 105.340  74.900  1.00  0.00           H 
ATOM   3275  CA  ILE B 510      85.570 106.280  76.450  1.00  0.00           C 
ATOM   3276  HA  ILE B 510      86.130 106.570  77.330  1.00  0.00           H 
ATOM   3277  CB  ILE B 510      85.530 107.600  75.590  1.00  0.00           C 
ATOM   3278  HB  ILE B 510      84.980 108.290  76.270  1.00  0.00           H 
ATOM   3279  CG2 ILE B 510      86.910 108.130  75.330  1.00  0.00           C 
ATOM   3280 1HG2 ILE B 510      87.600 107.470  74.750  1.00  0.00           H 
ATOM   3281 2HG2 ILE B 510      86.900 109.180  74.960  1.00  0.00           H 
ATOM   3282 3HG2 ILE B 510      87.440 108.210  76.300  1.00  0.00           H 
ATOM   3283  CG1 ILE B 510      84.660 107.500  74.260  1.00  0.00           C 
ATOM   3284 1HG1 ILE B 510      85.270 106.860  73.590  1.00  0.00           H 
ATOM   3285 2HG1 ILE B 510      83.730 106.910  74.430  1.00  0.00           H 
ATOM   3286  CD  ILE B 510      84.350 108.820  73.680  1.00  0.00           C 
ATOM   3287  HD1 ILE B 510      83.550 108.730  72.920  1.00  0.00           H 
ATOM   3288  HD2 ILE B 510      84.120 109.480  74.550  1.00  0.00           H 
ATOM   3289  HD3 ILE B 510      85.260 109.330  73.300  1.00  0.00           H 
ATOM   3290  C   ILE B 510      84.190 105.880  77.080  1.00  0.00           C 
ATOM   3291  O   ILE B 510      83.740 106.270  78.180  1.00  0.00           O 
ATOM   3292  N   ILE B 511      83.550 104.840  76.420  1.00  0.00           N 
ATOM   3293  HN  ILE B 511      83.840 104.410  75.570  1.00  0.00           H 
ATOM   3294  CA  ILE B 511      82.290 104.270  77.030  1.00  0.00           C 
ATOM   3295  HA  ILE B 511      81.810 105.170  77.380  1.00  0.00           H 
ATOM   3296  CB  ILE B 511      81.550 103.460  75.950  1.00  0.00           C 
ATOM   3297  HB  ILE B 511      82.320 102.790  75.520  1.00  0.00           H 
ATOM   3298  CG2 ILE B 511      80.430 102.480  76.560  1.00  0.00           C 
ATOM   3299 1HG2 ILE B 511      79.730 103.030  77.220  1.00  0.00           H 
ATOM   3300 2HG2 ILE B 511      79.810 102.090  75.730  1.00  0.00           H 
ATOM   3301 3HG2 ILE B 511      80.930 101.610  77.030  1.00  0.00           H 
ATOM   3302  CG1 ILE B 511      80.930 104.400  74.850  1.00  0.00           C 
ATOM   3303 1HG1 ILE B 511      80.270 105.150  75.340  1.00  0.00           H 
ATOM   3304 2HG1 ILE B 511      81.800 104.950  74.450  1.00  0.00           H 
ATOM   3305  CD  ILE B 511      80.320 103.730  73.650  1.00  0.00           C 
ATOM   3306  HD1 ILE B 511      81.000 102.920  73.320  1.00  0.00           H 
ATOM   3307  HD2 ILE B 511      79.260 103.410  73.790  1.00  0.00           H 
ATOM   3308  HD3 ILE B 511      80.300 104.440  72.790  1.00  0.00           H 
ATOM   3309  C   ILE B 511      82.400 103.570  78.260  1.00  0.00           C 
ATOM   3310  O   ILE B 511      81.660 103.850  79.220  1.00  0.00           O 
ATOM   3311  N   PHE B 512      83.430 102.670  78.440  1.00  0.00           N 
ATOM   3312  HN  PHE B 512      84.100 102.550  77.710  1.00  0.00           H 
ATOM   3313  CA  PHE B 512      83.610 101.850  79.660  1.00  0.00           C 
ATOM   3314  HA  PHE B 512      82.640 101.940  80.120  1.00  0.00           H 
ATOM   3315  CB  PHE B 512      83.980 100.420  79.340  1.00  0.00           C 
ATOM   3316  HB1 PHE B 512      84.810 100.280  78.610  1.00  0.00           H 
ATOM   3317  HB2 PHE B 512      84.140  99.980  80.350  1.00  0.00           H 
ATOM   3318  CG  PHE B 512      82.760  99.760  78.870  1.00  0.00           C 
ATOM   3319  CD1 PHE B 512      81.700  99.370  79.680  1.00  0.00           C 
ATOM   3320  HD1 PHE B 512      81.680  99.570  80.740  1.00  0.00           H 
ATOM   3321  CE1 PHE B 512      80.640  98.680  79.140  1.00  0.00           C 
ATOM   3322  HE1 PHE B 512      79.910  98.240  79.810  1.00  0.00           H 
ATOM   3323  CZ  PHE B 512      80.570  98.250  77.820  1.00  0.00           C 
ATOM   3324  HZ  PHE B 512      79.880  97.560  77.350  1.00  0.00           H 
ATOM   3325  CD2 PHE B 512      82.670  99.550  77.450  1.00  0.00           C 
ATOM   3326  HD2 PHE B 512      83.440  99.900  76.780  1.00  0.00           H 
ATOM   3327  CE2 PHE B 512      81.550  98.780  76.940  1.00  0.00           C 
ATOM   3328  HE2 PHE B 512      81.570  98.440  75.910  1.00  0.00           H 
ATOM   3329  C   PHE B 512      84.550 102.580  80.660  1.00  0.00           C 
ATOM   3330  O   PHE B 512      84.830 101.960  81.680  1.00  0.00           O 
ATOM   3331  N   GLN B 513      84.940 103.790  80.330  1.00  0.00           N 
ATOM   3332  HN  GLN B 513      84.600 104.230  79.510  1.00  0.00           H 
ATOM   3333  CA  GLN B 513      85.990 104.570  80.960  1.00  0.00           C 
ATOM   3334  HA  GLN B 513      86.840 103.900  81.020  1.00  0.00           H 
ATOM   3335  CB  GLN B 513      86.190 105.940  80.330  1.00  0.00           C 
ATOM   3336  HB1 GLN B 513      86.300 105.780  79.240  1.00  0.00           H 
ATOM   3337  HB2 GLN B 513      85.300 106.570  80.530  1.00  0.00           H 
ATOM   3338  CG  GLN B 513      87.560 106.530  80.790  1.00  0.00           C 
ATOM   3339  HG1 GLN B 513      87.490 106.890  81.840  1.00  0.00           H 
ATOM   3340  HG2 GLN B 513      88.330 105.730  80.840  1.00  0.00           H 
ATOM   3341  CD  GLN B 513      88.050 107.730  79.920  1.00  0.00           C 
ATOM   3342  OE1 GLN B 513      87.240 108.300  79.180  1.00  0.00           O 
ATOM   3343  NE2 GLN B 513      89.270 108.230  80.120  1.00  0.00           N 
ATOM   3344 1HE2 GLN B 513      90.020 107.690  80.490  1.00  0.00           H 
ATOM   3345 2HE2 GLN B 513      89.460 109.080  79.640  1.00  0.00           H 
ATOM   3346  C   GLN B 513      85.620 104.910  82.470  1.00  0.00           C 
ATOM   3347  O   GLN B 513      86.420 104.960  83.390  1.00  0.00           O 
ATOM   3348  N   THR B 514      84.330 105.080  82.690  1.00  0.00           N 
ATOM   3349  HN  THR B 514      83.670 104.990  81.950  1.00  0.00           H 
ATOM   3350  CA  THR B 514      83.630 105.550  83.840  1.00  0.00           C 
ATOM   3351  HA  THR B 514      84.340 106.030  84.500  1.00  0.00           H 
ATOM   3352  CB  THR B 514      82.500 106.470  83.450  1.00  0.00           C 
ATOM   3353  HB  THR B 514      81.750 106.540  84.260  1.00  0.00           H 
ATOM   3354  OG1 THR B 514      81.740 105.790  82.450  1.00  0.00           O 
ATOM   3355  HG1 THR B 514      81.090 105.240  82.880  1.00  0.00           H 
ATOM   3356  CG2 THR B 514      83.000 107.810  82.900  1.00  0.00           C 
ATOM   3357 1HG2 THR B 514      83.290 108.520  83.710  1.00  0.00           H 
ATOM   3358 2HG2 THR B 514      83.930 107.630  82.310  1.00  0.00           H 
ATOM   3359 3HG2 THR B 514      82.330 108.270  82.140  1.00  0.00           H 
ATOM   3360  C   THR B 514      83.090 104.380  84.660  1.00  0.00           C 
ATOM   3361  O   THR B 514      82.640 104.570  85.760  1.00  0.00           O 
ATOM   3362  N   GLU B 515      83.180 103.170  84.180  1.00  0.00           N 
ATOM   3363  HN  GLU B 515      83.670 102.930  83.350  1.00  0.00           H 
ATOM   3364  CA  GLU B 515      82.360 102.060  84.660  1.00  0.00           C 
ATOM   3365  HA  GLU B 515      81.580 102.400  85.320  1.00  0.00           H 
ATOM   3366  CB  GLU B 515      81.750 101.260  83.510  1.00  0.00           C 
ATOM   3367  HB1 GLU B 515      82.500 100.720  82.890  1.00  0.00           H 
ATOM   3368  HB2 GLU B 515      81.220 100.370  83.910  1.00  0.00           H 
ATOM   3369  CG  GLU B 515      80.790 102.160  82.600  1.00  0.00           C 
ATOM   3370  HG1 GLU B 515      81.410 102.880  82.010  1.00  0.00           H 
ATOM   3371  HG2 GLU B 515      80.200 101.570  81.870  1.00  0.00           H 
ATOM   3372  CD  GLU B 515      79.770 103.090  83.360  1.00  0.00           C 
ATOM   3373  OE1 GLU B 515      78.850 102.390  83.830  1.00  0.00           O 
ATOM   3374  OE2 GLU B 515      79.890 104.350  83.490  1.00  0.00           O 
ATOM   3375  C   GLU B 515      83.130 101.210  85.560  1.00  0.00           C 
ATOM   3376  O   GLU B 515      84.310 101.290  85.590  1.00  0.00           O 
ATOM   3377  N   ASP B 516      82.540 100.270  86.360  1.00  0.00           N 
ATOM   3378  HN  ASP B 516      81.560 100.120  86.440  1.00  0.00           H 
ATOM   3379  CA  ASP B 516      83.360  99.410  87.170  1.00  0.00           C 
ATOM   3380  HA  ASP B 516      84.140  99.990  87.630  1.00  0.00           H 
ATOM   3381  CB  ASP B 516      82.360  98.890  88.340  1.00  0.00           C 
ATOM   3382  HB1 ASP B 516      81.700  99.740  88.600  1.00  0.00           H 
ATOM   3383  HB2 ASP B 516      81.790  98.000  87.980  1.00  0.00           H 
ATOM   3384  CG  ASP B 516      83.170  98.600  89.590  1.00  0.00           C 
ATOM   3385  OD1 ASP B 516      84.220  97.990  89.480  1.00  0.00           O 
ATOM   3386  OD2 ASP B 516      82.580  98.750  90.680  1.00  0.00           O 
ATOM   3387  C   ASP B 516      84.120  98.310  86.310  1.00  0.00           C 
ATOM   3388  O   ASP B 516      83.470  97.370  85.690  1.00  0.00           O 
ATOM   3389  N   PRO B 517      85.440  98.360  86.080  1.00  0.00           N 
ATOM   3390  CD  PRO B 517      86.430  99.110  86.870  1.00  0.00           C 
ATOM   3391  HD1 PRO B 517      86.250  98.980  87.960  1.00  0.00           H 
ATOM   3392  HD2 PRO B 517      86.230 100.200  86.800  1.00  0.00           H 
ATOM   3393  CA  PRO B 517      86.150  97.400  85.250  1.00  0.00           C 
ATOM   3394  HA  PRO B 517      85.650  97.340  84.290  1.00  0.00           H 
ATOM   3395  CB  PRO B 517      87.580  97.960  85.170  1.00  0.00           C 
ATOM   3396  HB1 PRO B 517      88.350  97.190  84.950  1.00  0.00           H 
ATOM   3397  HB2 PRO B 517      87.630  98.690  84.340  1.00  0.00           H 
ATOM   3398  CG  PRO B 517      87.830  98.640  86.560  1.00  0.00           C 
ATOM   3399  HG1 PRO B 517      88.130  97.880  87.320  1.00  0.00           H 
ATOM   3400  HG2 PRO B 517      88.580  99.450  86.520  1.00  0.00           H 
ATOM   3401  C   PRO B 517      86.100  95.980  85.870  1.00  0.00           C 
ATOM   3402  O   PRO B 517      86.270  95.140  85.060  1.00  0.00           O 
ATOM   3403  N   GLU B 518      85.890  95.740  87.130  1.00  0.00           N 
ATOM   3404  HN  GLU B 518      86.030  96.440  87.820  1.00  0.00           H 
ATOM   3405  CA  GLU B 518      85.820  94.380  87.610  1.00  0.00           C 
ATOM   3406  HA  GLU B 518      86.650  93.870  87.140  1.00  0.00           H 
ATOM   3407  CB  GLU B 518      85.950  94.370  89.190  1.00  0.00           C 
ATOM   3408  HB1 GLU B 518      85.550  95.320  89.600  1.00  0.00           H 
ATOM   3409  HB2 GLU B 518      85.290  93.560  89.560  1.00  0.00           H 
ATOM   3410  CG  GLU B 518      87.420  94.180  89.700  1.00  0.00           C 
ATOM   3411  HG1 GLU B 518      87.460  94.440  90.780  1.00  0.00           H 
ATOM   3412  HG2 GLU B 518      87.660  93.150  89.370  1.00  0.00           H 
ATOM   3413  CD  GLU B 518      88.430  95.130  89.070  1.00  0.00           C 
ATOM   3414  OE1 GLU B 518      88.010  96.290  89.040  1.00  0.00           O 
ATOM   3415  OE2 GLU B 518      89.610  94.750  88.810  1.00  0.00           O 
ATOM   3416  C   GLU B 518      84.570  93.580  87.190  1.00  0.00           C 
ATOM   3417  O   GLU B 518      84.720  92.400  86.830  1.00  0.00           O 
ATOM   3418  N   GLU B 519      83.390  94.260  87.030  1.00  0.00           N 
ATOM   3419  HN  GLU B 519      83.410  95.220  87.300  1.00  0.00           H 
ATOM   3420  CA  GLU B 519      82.170  93.820  86.420  1.00  0.00           C 
ATOM   3421  HA  GLU B 519      81.780  92.890  86.810  1.00  0.00           H 
ATOM   3422  CB  GLU B 519      81.060  94.990  86.640  1.00  0.00           C 
ATOM   3423  HB1 GLU B 519      81.530  96.000  86.710  1.00  0.00           H 
ATOM   3424  HB2 GLU B 519      80.370  95.080  85.770  1.00  0.00           H 
ATOM   3425  CG  GLU B 519      80.150  94.660  87.870  1.00  0.00           C 
ATOM   3426  HG1 GLU B 519      79.840  95.670  88.230  1.00  0.00           H 
ATOM   3427  HG2 GLU B 519      79.310  93.980  87.610  1.00  0.00           H 
ATOM   3428  CD  GLU B 519      80.870  94.010  89.130  1.00  0.00           C 
ATOM   3429  OE1 GLU B 519      81.390  94.750  89.990  1.00  0.00           O 
ATOM   3430  OE2 GLU B 519      80.840  92.780  89.180  1.00  0.00           O 
ATOM   3431  C   GLU B 519      82.320  93.530  85.000  1.00  0.00           C 
ATOM   3432  O   GLU B 519      81.830  92.510  84.490  1.00  0.00           O 
ATOM   3433  N   LEU B 520      83.010  94.440  84.200  1.00  0.00           N 
ATOM   3434  HN  LEU B 520      83.520  95.080  84.770  1.00  0.00           H 
ATOM   3435  CA  LEU B 520      83.240  94.240  82.750  1.00  0.00           C 
ATOM   3436  HA  LEU B 520      83.210  93.190  82.490  1.00  0.00           H 
ATOM   3437  CB  LEU B 520      82.140  94.980  81.900  1.00  0.00           C 
ATOM   3438  HB1 LEU B 520      81.190  94.790  82.440  1.00  0.00           H 
ATOM   3439  HB2 LEU B 520      82.310  96.070  82.060  1.00  0.00           H 
ATOM   3440  CG  LEU B 520      82.000  94.550  80.420  1.00  0.00           C 
ATOM   3441  HG  LEU B 520      82.330  93.500  80.270  1.00  0.00           H 
ATOM   3442  CD1 LEU B 520      80.500  94.680  79.980  1.00  0.00           C 
ATOM   3443 1HD1 LEU B 520      80.140  95.710  80.210  1.00  0.00           H 
ATOM   3444 2HD1 LEU B 520      80.360  94.640  78.880  1.00  0.00           H 
ATOM   3445 3HD1 LEU B 520      79.920  93.820  80.380  1.00  0.00           H 
ATOM   3446  CD2 LEU B 520      82.850  95.570  79.570  1.00  0.00           C 
ATOM   3447 1HD2 LEU B 520      82.520  96.630  79.690  1.00  0.00           H 
ATOM   3448 2HD2 LEU B 520      83.910  95.520  79.910  1.00  0.00           H 
ATOM   3449 3HD2 LEU B 520      82.840  95.290  78.500  1.00  0.00           H 
ATOM   3450  C   LEU B 520      84.690  94.690  82.460  1.00  0.00           C 
ATOM   3451  O   LEU B 520      85.000  95.910  82.400  1.00  0.00           O 
ATOM   3452  N   GLY B 521      85.640  93.770  82.190  1.00  0.00           N 
ATOM   3453  HN  GLY B 521      85.410  92.800  82.150  1.00  0.00           H 
ATOM   3454  CA  GLY B 521      87.080  94.020  82.160  1.00  0.00           C 
ATOM   3455  HA1 GLY B 521      87.340  94.880  82.760  1.00  0.00           H 
ATOM   3456  HA2 GLY B 521      87.540  93.140  82.580  1.00  0.00           H 
ATOM   3457  C   GLY B 521      87.690  94.300  80.790  1.00  0.00           C 
ATOM   3458  O   GLY B 521      88.890  94.450  80.600  1.00  0.00           O 
ATOM   3459  N   HSD B 522      86.860  94.370  79.760  1.00  0.00           N 
ATOM   3460  HN  HSD B 522      85.870  94.270  79.810  1.00  0.00           H 
ATOM   3461  CA  HSD B 522      87.330  94.430  78.380  1.00  0.00           C 
ATOM   3462  HA  HSD B 522      88.170  93.750  78.330  1.00  0.00           H 
ATOM   3463  CB  HSD B 522      86.190  93.910  77.410  1.00  0.00           C 
ATOM   3464  HB1 HSD B 522      85.400  94.690  77.350  1.00  0.00           H 
ATOM   3465  HB2 HSD B 522      86.580  93.830  76.370  1.00  0.00           H 
ATOM   3466  ND1 HSD B 522      86.040  91.430  77.260  1.00  0.00           N 
ATOM   3467  HD1 HSD B 522      86.950  91.300  76.880  1.00  0.00           H 
ATOM   3468  CG  HSD B 522      85.650  92.570  77.890  1.00  0.00           C 
ATOM   3469  CE1 HSD B 522      85.160  90.420  77.630  1.00  0.00           C 
ATOM   3470  HE1 HSD B 522      85.210  89.460  77.110  1.00  0.00           H 
ATOM   3471  NE2 HSD B 522      84.220  90.870  78.390  1.00  0.00           N 
ATOM   3472  CD2 HSD B 522      84.490  92.180  78.550  1.00  0.00           C 
ATOM   3473  HD2 HSD B 522      83.880  92.800  79.190  1.00  0.00           H 
ATOM   3474  C   HSD B 522      87.950  95.670  77.860  1.00  0.00           C 
ATOM   3475  O   HSD B 522      88.730  95.540  76.900  1.00  0.00           O 
ATOM   3476  N   PHE B 523      87.670  96.810  78.470  1.00  0.00           N 
ATOM   3477  HN  PHE B 523      87.060  96.920  79.250  1.00  0.00           H 
ATOM   3478  CA  PHE B 523      88.290  98.070  78.000  1.00  0.00           C 
ATOM   3479  HA  PHE B 523      89.060  97.860  77.280  1.00  0.00           H 
ATOM   3480  CB  PHE B 523      87.140  98.860  77.370  1.00  0.00           C 
ATOM   3481  HB1 PHE B 523      86.390  99.300  78.060  1.00  0.00           H 
ATOM   3482  HB2 PHE B 523      87.570  99.750  76.860  1.00  0.00           H 
ATOM   3483  CG  PHE B 523      86.290  98.070  76.410  1.00  0.00           C 
ATOM   3484  CD1 PHE B 523      86.900  97.670  75.180  1.00  0.00           C 
ATOM   3485  HD1 PHE B 523      87.870  98.080  74.930  1.00  0.00           H 
ATOM   3486  CE1 PHE B 523      86.180  96.870  74.320  1.00  0.00           C 
ATOM   3487  HE1 PHE B 523      86.600  96.670  73.340  1.00  0.00           H 
ATOM   3488  CZ  PHE B 523      84.890  96.370  74.690  1.00  0.00           C 
ATOM   3489  HZ  PHE B 523      84.310  95.720  74.060  1.00  0.00           H 
ATOM   3490  CD2 PHE B 523      85.040  97.560  76.760  1.00  0.00           C 
ATOM   3491  HD2 PHE B 523      84.720  97.710  77.780  1.00  0.00           H 
ATOM   3492  CE2 PHE B 523      84.320  96.710  75.900  1.00  0.00           C 
ATOM   3493  HE2 PHE B 523      83.410  96.250  76.250  1.00  0.00           H 
ATOM   3494  C   PHE B 523      88.850  98.770  79.230  1.00  0.00           C 
ATOM   3495  O   PHE B 523      88.690  99.980  79.340  1.00  0.00           O 
ATOM   3496  N   TYR B 524      89.580  98.140  80.130  1.00  0.00           N 
ATOM   3497  HN  TYR B 524      89.750  97.170  79.970  1.00  0.00           H 
ATOM   3498  CA  TYR B 524      90.100  98.690  81.410  1.00  0.00           C 
ATOM   3499  HA  TYR B 524      89.370  99.410  81.730  1.00  0.00           H 
ATOM   3500  CB  TYR B 524      90.370  97.490  82.410  1.00  0.00           C 
ATOM   3501  HB1 TYR B 524      90.360  97.850  83.460  1.00  0.00           H 
ATOM   3502  HB2 TYR B 524      89.550  96.760  82.250  1.00  0.00           H 
ATOM   3503  CG  TYR B 524      91.670  96.870  82.230  1.00  0.00           C 
ATOM   3504  CD1 TYR B 524      91.700  95.520  81.880  1.00  0.00           C 
ATOM   3505  HD1 TYR B 524      90.790  94.940  81.840  1.00  0.00           H 
ATOM   3506  CE1 TYR B 524      92.900  94.850  81.480  1.00  0.00           C 
ATOM   3507  HE1 TYR B 524      92.850  93.830  81.120  1.00  0.00           H 
ATOM   3508  CZ  TYR B 524      94.160  95.540  81.610  1.00  0.00           C 
ATOM   3509  OH  TYR B 524      95.360  94.880  81.360  1.00  0.00           O 
ATOM   3510  HH  TYR B 524      96.090  95.460  81.560  1.00  0.00           H 
ATOM   3511  CD2 TYR B 524      92.910  97.460  82.430  1.00  0.00           C 
ATOM   3512  HD2 TYR B 524      92.920  98.460  82.840  1.00  0.00           H 
ATOM   3513  CE2 TYR B 524      94.120  96.830  82.110  1.00  0.00           C 
ATOM   3514  HE2 TYR B 524      95.010  97.430  82.240  1.00  0.00           H 
ATOM   3515  C   TYR B 524      91.320  99.710  81.200  1.00  0.00           C 
ATOM   3516  O   TYR B 524      91.540 100.610  81.980  1.00  0.00           O 
ATOM   3517  N   ASP B 525      92.090  99.590  80.110  1.00  0.00           N 
ATOM   3518  HN  ASP B 525      92.170  98.790  79.530  1.00  0.00           H 
ATOM   3519  CA  ASP B 525      93.200 100.500  79.810  1.00  0.00           C 
ATOM   3520  HA  ASP B 525      93.000 101.490  80.190  1.00  0.00           H 
ATOM   3521  CB  ASP B 525      94.590 100.260  80.430  1.00  0.00           C 
ATOM   3522  HB1 ASP B 525      95.110 101.230  80.290  1.00  0.00           H 
ATOM   3523  HB2 ASP B 525      94.440 100.110  81.520  1.00  0.00           H 
ATOM   3524  CG  ASP B 525      95.520  99.170  79.950  1.00  0.00           C 
ATOM   3525  OD1 ASP B 525      95.040  98.260  79.200  1.00  0.00           O 
ATOM   3526  OD2 ASP B 525      96.710  99.100  80.350  1.00  0.00           O 
ATOM   3527  C   ASP B 525      93.160 100.590  78.290  1.00  0.00           C 
ATOM   3528  O   ASP B 525      92.660  99.730  77.640  1.00  0.00           O 
ATOM   3529  N   TYR B 526      93.770 101.650  77.640  1.00  0.00           N 
ATOM   3530  HN  TYR B 526      94.300 102.290  78.200  1.00  0.00           H 
ATOM   3531  CA  TYR B 526      93.780 101.850  76.180  1.00  0.00           C 
ATOM   3532  HA  TYR B 526      92.730 102.010  75.970  1.00  0.00           H 
ATOM   3533  CB  TYR B 526      94.330 103.250  75.820  1.00  0.00           C 
ATOM   3534  HB1 TYR B 526      93.820 104.010  76.450  1.00  0.00           H 
ATOM   3535  HB2 TYR B 526      95.440 103.220  75.820  1.00  0.00           H 
ATOM   3536  CG  TYR B 526      94.010 103.600  74.400  1.00  0.00           C 
ATOM   3537  CD1 TYR B 526      92.630 103.630  73.960  1.00  0.00           C 
ATOM   3538  HD1 TYR B 526      91.840 103.270  74.600  1.00  0.00           H 
ATOM   3539  CE1 TYR B 526      92.240 103.950  72.630  1.00  0.00           C 
ATOM   3540  HE1 TYR B 526      91.190 103.800  72.410  1.00  0.00           H 
ATOM   3541  CZ  TYR B 526      93.210 104.450  71.760  1.00  0.00           C 
ATOM   3542  OH  TYR B 526      93.010 104.950  70.420  1.00  0.00           O 
ATOM   3543  HH  TYR B 526      92.080 105.190  70.330  1.00  0.00           H 
ATOM   3544  CD2 TYR B 526      94.950 104.100  73.470  1.00  0.00           C 
ATOM   3545  HD2 TYR B 526      96.010 104.080  73.670  1.00  0.00           H 
ATOM   3546  CE2 TYR B 526      94.520 104.450  72.190  1.00  0.00           C 
ATOM   3547  HE2 TYR B 526      95.200 104.790  71.420  1.00  0.00           H 
ATOM   3548  C   TYR B 526      94.390 100.650  75.380  1.00  0.00           C 
ATOM   3549  O   TYR B 526      93.820 100.170  74.400  1.00  0.00           O 
ATOM   3550  N   PRO B 527      95.450  99.980  75.790  1.00  0.00           N 
ATOM   3551  CD  PRO B 527      96.490 100.550  76.740  1.00  0.00           C 
ATOM   3552  HD1 PRO B 527      96.390  99.920  77.650  1.00  0.00           H 
ATOM   3553  HD2 PRO B 527      96.310 101.620  76.970  1.00  0.00           H 
ATOM   3554  CA  PRO B 527      96.020  98.880  75.060  1.00  0.00           C 
ATOM   3555  HA  PRO B 527      96.240  99.220  74.060  1.00  0.00           H 
ATOM   3556  CB  PRO B 527      97.430  98.830  75.660  1.00  0.00           C 
ATOM   3557  HB1 PRO B 527      97.510  98.110  76.500  1.00  0.00           H 
ATOM   3558  HB2 PRO B 527      98.080  98.490  74.830  1.00  0.00           H 
ATOM   3559  CG  PRO B 527      97.840 100.240  76.160  1.00  0.00           C 
ATOM   3560  HG1 PRO B 527      98.660 100.220  76.910  1.00  0.00           H 
ATOM   3561  HG2 PRO B 527      98.130 100.920  75.330  1.00  0.00           H 
ATOM   3562  C   PRO B 527      95.280  97.580  75.130  1.00  0.00           C 
ATOM   3563  O   PRO B 527      95.160  96.900  74.110  1.00  0.00           O 
ATOM   3564  N   MET B 528      94.650  97.320  76.330  1.00  0.00           N 
ATOM   3565  HN  MET B 528      94.770  97.820  77.180  1.00  0.00           H 
ATOM   3566  CA  MET B 528      93.600  96.260  76.350  1.00  0.00           C 
ATOM   3567  HA  MET B 528      94.150  95.390  76.020  1.00  0.00           H 
ATOM   3568  CB  MET B 528      93.140  96.070  77.750  1.00  0.00           C 
ATOM   3569  HB1 MET B 528      94.080  96.020  78.340  1.00  0.00           H 
ATOM   3570  HB2 MET B 528      92.570  96.970  78.060  1.00  0.00           H 
ATOM   3571  CG  MET B 528      92.230  94.820  78.020  1.00  0.00           C 
ATOM   3572  HG1 MET B 528      91.940  94.660  79.080  1.00  0.00           H 
ATOM   3573  HG2 MET B 528      91.290  94.920  77.440  1.00  0.00           H 
ATOM   3574  SD  MET B 528      93.010  93.300  77.350  1.00  0.00           S 
ATOM   3575  CE  MET B 528      94.340  92.920  78.550  1.00  0.00           C 
ATOM   3576  HE1 MET B 528      95.370  93.270  78.330  1.00  0.00           H 
ATOM   3577  HE2 MET B 528      94.010  93.340  79.520  1.00  0.00           H 
ATOM   3578  HE3 MET B 528      94.480  91.850  78.820  1.00  0.00           H 
ATOM   3579  C   MET B 528      92.410  96.590  75.390  1.00  0.00           C 
ATOM   3580  O   MET B 528      91.870  95.750  74.710  1.00  0.00           O 
ATOM   3581  N   ALA B 529      91.990  97.840  75.400  1.00  0.00           N 
ATOM   3582  HN  ALA B 529      92.480  98.580  75.850  1.00  0.00           H 
ATOM   3583  CA  ALA B 529      90.850  98.270  74.610  1.00  0.00           C 
ATOM   3584  HA  ALA B 529      89.990  97.660  74.850  1.00  0.00           H 
ATOM   3585  CB  ALA B 529      90.560  99.810  74.910  1.00  0.00           C 
ATOM   3586  HB1 ALA B 529      89.660 100.060  74.300  1.00  0.00           H 
ATOM   3587  HB2 ALA B 529      90.400  99.960  76.000  1.00  0.00           H 
ATOM   3588  HB3 ALA B 529      91.360 100.500  74.570  1.00  0.00           H 
ATOM   3589  C   ALA B 529      91.130  98.050  73.100  1.00  0.00           C 
ATOM   3590  O   ALA B 529      90.300  97.550  72.320  1.00  0.00           O 
ATOM   3591  N   LEU B 530      92.330  98.400  72.670  1.00  0.00           N 
ATOM   3592  HN  LEU B 530      93.010  98.970  73.140  1.00  0.00           H 
ATOM   3593  CA  LEU B 530      92.790  97.990  71.400  1.00  0.00           C 
ATOM   3594  HA  LEU B 530      92.150  98.420  70.640  1.00  0.00           H 
ATOM   3595  CB  LEU B 530      94.200  98.500  71.070  1.00  0.00           C 
ATOM   3596  HB1 LEU B 530      94.740  98.570  72.040  1.00  0.00           H 
ATOM   3597  HB2 LEU B 530      94.730  97.880  70.310  1.00  0.00           H 
ATOM   3598  CG  LEU B 530      94.330  99.870  70.350  1.00  0.00           C 
ATOM   3599  HG  LEU B 530      95.410 100.120  70.280  1.00  0.00           H 
ATOM   3600  CD1 LEU B 530      93.850  99.830  68.880  1.00  0.00           C 
ATOM   3601 1HD1 LEU B 530      92.740  99.740  68.890  1.00  0.00           H 
ATOM   3602 2HD1 LEU B 530      94.140 100.800  68.410  1.00  0.00           H 
ATOM   3603 3HD1 LEU B 530      94.170  98.960  68.260  1.00  0.00           H 
ATOM   3604  CD2 LEU B 530      93.740 101.160  70.980  1.00  0.00           C 
ATOM   3605 1HD2 LEU B 530      93.860 102.040  70.310  1.00  0.00           H 
ATOM   3606 2HD2 LEU B 530      92.650 101.040  71.130  1.00  0.00           H 
ATOM   3607 3HD2 LEU B 530      94.150 101.260  72.010  1.00  0.00           H 
ATOM   3608  C   LEU B 530      92.900  96.570  71.120  1.00  0.00           C 
ATOM   3609  O   LEU B 530      92.520  96.110  70.040  1.00  0.00           O 
ATOM   3610  N   PHE B 531      93.490  95.780  72.000  1.00  0.00           N 
ATOM   3611  HN  PHE B 531      94.030  96.110  72.770  1.00  0.00           H 
ATOM   3612  CA  PHE B 531      93.620  94.360  71.880  1.00  0.00           C 
ATOM   3613  HA  PHE B 531      94.100  94.090  70.950  1.00  0.00           H 
ATOM   3614  CB  PHE B 531      94.640  93.830  72.900  1.00  0.00           C 
ATOM   3615  HB1 PHE B 531      95.580  94.400  72.710  1.00  0.00           H 
ATOM   3616  HB2 PHE B 531      94.410  93.980  73.980  1.00  0.00           H 
ATOM   3617  CG  PHE B 531      94.860  92.370  72.710  1.00  0.00           C 
ATOM   3618  CD1 PHE B 531      95.470  92.000  71.530  1.00  0.00           C 
ATOM   3619  HD1 PHE B 531      95.760  92.720  70.770  1.00  0.00           H 
ATOM   3620  CE1 PHE B 531      95.930  90.690  71.350  1.00  0.00           C 
ATOM   3621  HE1 PHE B 531      96.490  90.440  70.460  1.00  0.00           H 
ATOM   3622  CZ  PHE B 531      95.570  89.680  72.250  1.00  0.00           C 
ATOM   3623  HZ  PHE B 531      95.730  88.670  71.910  1.00  0.00           H 
ATOM   3624  CD2 PHE B 531      94.740  91.370  73.700  1.00  0.00           C 
ATOM   3625  HD2 PHE B 531      94.320  91.710  74.630  1.00  0.00           H 
ATOM   3626  CE2 PHE B 531      94.930  90.000  73.460  1.00  0.00           C 
ATOM   3627  HE2 PHE B 531      94.750  89.230  74.190  1.00  0.00           H 
ATOM   3628  C   PHE B 531      92.320  93.590  71.850  1.00  0.00           C 
ATOM   3629  O   PHE B 531      92.090  92.810  70.900  1.00  0.00           O 
ATOM   3630  N   SER B 532      91.300  93.790  72.740  1.00  0.00           N 
ATOM   3631  HN  SER B 532      91.440  94.470  73.450  1.00  0.00           H 
ATOM   3632  CA  SER B 532      90.030  93.100  72.600  1.00  0.00           C 
ATOM   3633  HA  SER B 532      90.320  92.120  72.250  1.00  0.00           H 
ATOM   3634  CB  SER B 532      89.310  93.040  73.980  1.00  0.00           C 
ATOM   3635  HB1 SER B 532      89.240  94.040  74.450  1.00  0.00           H 
ATOM   3636  HB2 SER B 532      88.260  92.700  73.820  1.00  0.00           H 
ATOM   3637  OG  SER B 532      89.810  92.000  74.780  1.00  0.00           O 
ATOM   3638  HG1 SER B 532      90.240  91.370  74.200  1.00  0.00           H 
ATOM   3639  C   SER B 532      89.140  93.730  71.540  1.00  0.00           C 
ATOM   3640  O   SER B 532      88.260  93.110  71.000  1.00  0.00           O 
ATOM   3641  N   THR B 533      89.350  95.020  71.140  1.00  0.00           N 
ATOM   3642  HN  THR B 533      90.020  95.650  71.530  1.00  0.00           H 
ATOM   3643  CA  THR B 533      88.630  95.480  69.990  1.00  0.00           C 
ATOM   3644  HA  THR B 533      87.610  95.150  70.070  1.00  0.00           H 
ATOM   3645  CB  THR B 533      88.610  97.000  69.750  1.00  0.00           C 
ATOM   3646  HB  THR B 533      89.660  97.340  69.650  1.00  0.00           H 
ATOM   3647  OG1 THR B 533      87.990  97.660  70.860  1.00  0.00           O 
ATOM   3648  HG1 THR B 533      88.730  97.710  71.470  1.00  0.00           H 
ATOM   3649  CG2 THR B 533      87.740  97.300  68.520  1.00  0.00           C 
ATOM   3650 1HG2 THR B 533      87.840  98.380  68.270  1.00  0.00           H 
ATOM   3651 2HG2 THR B 533      88.020  96.720  67.620  1.00  0.00           H 
ATOM   3652 3HG2 THR B 533      86.650  97.150  68.680  1.00  0.00           H 
ATOM   3653  C   THR B 533      89.120  94.860  68.720  1.00  0.00           C 
ATOM   3654  O   THR B 533      88.370  94.520  67.790  1.00  0.00           O 
ATOM   3655  N   PHE B 534      90.410  94.560  68.700  1.00  0.00           N 
ATOM   3656  HN  PHE B 534      91.020  94.820  69.440  1.00  0.00           H 
ATOM   3657  CA  PHE B 534      91.130  93.740  67.680  1.00  0.00           C 
ATOM   3658  HA  PHE B 534      90.870  94.210  66.740  1.00  0.00           H 
ATOM   3659  CB  PHE B 534      92.610  93.760  67.780  1.00  0.00           C 
ATOM   3660  HB1 PHE B 534      92.930  94.730  67.340  1.00  0.00           H 
ATOM   3661  HB2 PHE B 534      92.980  93.800  68.830  1.00  0.00           H 
ATOM   3662  CG  PHE B 534      93.410  92.610  67.170  1.00  0.00           C 
ATOM   3663  CD1 PHE B 534      93.780  92.510  65.800  1.00  0.00           C 
ATOM   3664  HD1 PHE B 534      93.450  93.270  65.110  1.00  0.00           H 
ATOM   3665  CE1 PHE B 534      94.400  91.380  65.220  1.00  0.00           C 
ATOM   3666  HE1 PHE B 534      94.620  91.360  64.160  1.00  0.00           H 
ATOM   3667  CZ  PHE B 534      94.570  90.260  66.040  1.00  0.00           C 
ATOM   3668  HZ  PHE B 534      95.010  89.330  65.710  1.00  0.00           H 
ATOM   3669  CD2 PHE B 534      93.770  91.520  67.980  1.00  0.00           C 
ATOM   3670  HD2 PHE B 534      93.580  91.610  69.040  1.00  0.00           H 
ATOM   3671  CE2 PHE B 534      94.180  90.300  67.400  1.00  0.00           C 
ATOM   3672  HE2 PHE B 534      94.300  89.360  67.910  1.00  0.00           H 
ATOM   3673  C   PHE B 534      90.600  92.300  67.630  1.00  0.00           C 
ATOM   3674  O   PHE B 534      90.290  91.810  66.510  1.00  0.00           O 
ATOM   3675  N   GLU B 535      90.370  91.690  68.810  1.00  0.00           N 
ATOM   3676  HN  GLU B 535      90.600  92.170  69.650  1.00  0.00           H 
ATOM   3677  CA  GLU B 535      89.840  90.340  68.890  1.00  0.00           C 
ATOM   3678  HA  GLU B 535      90.250  89.730  68.100  1.00  0.00           H 
ATOM   3679  CB  GLU B 535      89.920  89.780  70.370  1.00  0.00           C 
ATOM   3680  HB1 GLU B 535      89.290  90.430  71.010  1.00  0.00           H 
ATOM   3681  HB2 GLU B 535      89.400  88.800  70.480  1.00  0.00           H 
ATOM   3682  CG  GLU B 535      91.350  89.740  70.980  1.00  0.00           C 
ATOM   3683  HG1 GLU B 535      91.820  88.880  70.470  1.00  0.00           H 
ATOM   3684  HG2 GLU B 535      92.010  90.570  70.660  1.00  0.00           H 
ATOM   3685  CD  GLU B 535      91.510  89.390  72.470  1.00  0.00           C 
ATOM   3686  OE1 GLU B 535      91.070  90.190  73.330  1.00  0.00           O 
ATOM   3687  OE2 GLU B 535      92.150  88.340  72.740  1.00  0.00           O 
ATOM   3688  C   GLU B 535      88.390  90.300  68.450  1.00  0.00           C 
ATOM   3689  O   GLU B 535      87.920  89.330  67.840  1.00  0.00           O 
ATOM   3690  N   LEU B 536      87.580  91.270  68.840  1.00  0.00           N 
ATOM   3691  HN  LEU B 536      87.910  91.940  69.500  1.00  0.00           H 
ATOM   3692  CA  LEU B 536      86.180  91.310  68.490  1.00  0.00           C 
ATOM   3693  HA  LEU B 536      85.800  90.320  68.680  1.00  0.00           H 
ATOM   3694  CB  LEU B 536      85.390  92.340  69.380  1.00  0.00           C 
ATOM   3695  HB1 LEU B 536      85.970  93.290  69.320  1.00  0.00           H 
ATOM   3696  HB2 LEU B 536      84.400  92.500  68.900  1.00  0.00           H 
ATOM   3697  CG  LEU B 536      85.180  92.030  70.850  1.00  0.00           C 
ATOM   3698  HG  LEU B 536      86.140  91.730  71.320  1.00  0.00           H 
ATOM   3699  CD1 LEU B 536      84.590  93.230  71.530  1.00  0.00           C 
ATOM   3700 1HD1 LEU B 536      84.240  93.010  72.560  1.00  0.00           H 
ATOM   3701 2HD1 LEU B 536      85.490  93.870  71.680  1.00  0.00           H 
ATOM   3702 3HD1 LEU B 536      83.720  93.610  70.960  1.00  0.00           H 
ATOM   3703  CD2 LEU B 536      84.220  90.810  70.940  1.00  0.00           C 
ATOM   3704 1HD2 LEU B 536      84.660  89.880  70.520  1.00  0.00           H 
ATOM   3705 2HD2 LEU B 536      83.950  90.690  72.010  1.00  0.00           H 
ATOM   3706 3HD2 LEU B 536      83.250  90.960  70.420  1.00  0.00           H 
ATOM   3707  C   LEU B 536      85.990  91.540  66.990  1.00  0.00           C 
ATOM   3708  O   LEU B 536      85.010  91.130  66.390  1.00  0.00           O 
ATOM   3709  N   PHE B 537      86.940  92.220  66.270  1.00  0.00           N 
ATOM   3710  HN  PHE B 537      87.690  92.650  66.770  1.00  0.00           H 
ATOM   3711  CA  PHE B 537      87.040  92.450  64.840  1.00  0.00           C 
ATOM   3712  HA  PHE B 537      86.120  92.890  64.500  1.00  0.00           H 
ATOM   3713  CB  PHE B 537      88.080  93.580  64.510  1.00  0.00           C 
ATOM   3714  HB1 PHE B 537      87.780  94.430  65.160  1.00  0.00           H 
ATOM   3715  HB2 PHE B 537      89.110  93.280  64.800  1.00  0.00           H 
ATOM   3716  CG  PHE B 537      88.030  93.770  63.030  1.00  0.00           C 
ATOM   3717  CD1 PHE B 537      87.160  94.690  62.520  1.00  0.00           C 
ATOM   3718  HD1 PHE B 537      86.550  95.270  63.200  1.00  0.00           H 
ATOM   3719  CE1 PHE B 537      87.090  94.920  61.120  1.00  0.00           C 
ATOM   3720  HE1 PHE B 537      86.470  95.720  60.740  1.00  0.00           H 
ATOM   3721  CZ  PHE B 537      88.000  94.260  60.320  1.00  0.00           C 
ATOM   3722  HZ  PHE B 537      88.000  94.440  59.260  1.00  0.00           H 
ATOM   3723  CD2 PHE B 537      88.940  93.100  62.180  1.00  0.00           C 
ATOM   3724  HD2 PHE B 537      89.680  92.440  62.610  1.00  0.00           H 
ATOM   3725  CE2 PHE B 537      88.830  93.310  60.850  1.00  0.00           C 
ATOM   3726  HE2 PHE B 537      89.350  92.710  60.110  1.00  0.00           H 
ATOM   3727  C   PHE B 537      87.190  91.160  64.130  1.00  0.00           C 
ATOM   3728  O   PHE B 537      86.610  90.900  63.050  1.00  0.00           O 
ATOM   3729  N   LEU B 538      87.950  90.230  64.760  1.00  0.00           N 
ATOM   3730  HN  LEU B 538      88.440  90.470  65.590  1.00  0.00           H 
ATOM   3731  CA  LEU B 538      88.180  88.910  64.170  1.00  0.00           C 
ATOM   3732  HA  LEU B 538      88.030  88.880  63.100  1.00  0.00           H 
ATOM   3733  CB  LEU B 538      89.630  88.410  64.470  1.00  0.00           C 
ATOM   3734  HB1 LEU B 538      89.710  88.340  65.580  1.00  0.00           H 
ATOM   3735  HB2 LEU B 538      89.690  87.360  64.120  1.00  0.00           H 
ATOM   3736  CG  LEU B 538      90.700  89.280  63.810  1.00  0.00           C 
ATOM   3737  HG  LEU B 538      90.630  90.330  64.150  1.00  0.00           H 
ATOM   3738  CD1 LEU B 538      92.220  88.820  64.130  1.00  0.00           C 
ATOM   3739 1HD1 LEU B 538      92.900  89.470  63.530  1.00  0.00           H 
ATOM   3740 2HD1 LEU B 538      92.500  88.830  65.210  1.00  0.00           H 
ATOM   3741 3HD1 LEU B 538      92.290  87.790  63.730  1.00  0.00           H 
ATOM   3742  CD2 LEU B 538      90.600  89.220  62.300  1.00  0.00           C 
ATOM   3743 1HD2 LEU B 538      89.650  89.720  62.030  1.00  0.00           H 
ATOM   3744 2HD2 LEU B 538      91.500  89.740  61.900  1.00  0.00           H 
ATOM   3745 3HD2 LEU B 538      90.600  88.130  62.060  1.00  0.00           H 
ATOM   3746  C   LEU B 538      87.170  87.920  64.650  1.00  0.00           C 
ATOM   3747  O   LEU B 538      87.290  86.760  64.360  1.00  0.00           O 
ATOM   3748  N   THR B 539      86.170  88.330  65.450  1.00  0.00           N 
ATOM   3749  HN  THR B 539      86.010  89.290  65.640  1.00  0.00           H 
ATOM   3750  CA  THR B 539      85.320  87.390  66.180  1.00  0.00           C 
ATOM   3751  HA  THR B 539      84.830  88.070  66.870  1.00  0.00           H 
ATOM   3752  CB  THR B 539      84.050  86.950  65.400  1.00  0.00           C 
ATOM   3753  HB  THR B 539      83.470  86.180  65.950  1.00  0.00           H 
ATOM   3754  OG1 THR B 539      84.360  86.530  64.020  1.00  0.00           O 
ATOM   3755  HG1 THR B 539      85.060  85.870  64.020  1.00  0.00           H 
ATOM   3756  CG2 THR B 539      83.190  88.200  65.330  1.00  0.00           C 
ATOM   3757 1HG2 THR B 539      82.250  88.030  64.760  1.00  0.00           H 
ATOM   3758 2HG2 THR B 539      82.850  88.530  66.330  1.00  0.00           H 
ATOM   3759 3HG2 THR B 539      83.760  89.060  64.920  1.00  0.00           H 
ATOM   3760  C   THR B 539      85.960  86.180  66.960  1.00  0.00           C 
ATOM   3761  O   THR B 539      85.320  85.120  67.070  1.00  0.00           O 
ATOM   3762  N   ILE B 540      87.060  86.430  67.620  1.00  0.00           N 
ATOM   3763  HN  ILE B 540      87.390  87.370  67.640  1.00  0.00           H 
ATOM   3764  CA  ILE B 540      87.820  85.400  68.250  1.00  0.00           C 
ATOM   3765  HA  ILE B 540      87.530  84.430  67.870  1.00  0.00           H 
ATOM   3766  CB  ILE B 540      89.300  85.390  67.910  1.00  0.00           C 
ATOM   3767  HB  ILE B 540      89.700  84.470  68.390  1.00  0.00           H 
ATOM   3768  CG2 ILE B 540      89.380  85.120  66.390  1.00  0.00           C 
ATOM   3769 1HG2 ILE B 540      88.750  85.860  65.840  1.00  0.00           H 
ATOM   3770 2HG2 ILE B 540      90.410  85.100  65.960  1.00  0.00           H 
ATOM   3771 3HG2 ILE B 540      88.830  84.180  66.190  1.00  0.00           H 
ATOM   3772  CG1 ILE B 540      90.100  86.570  68.430  1.00  0.00           C 
ATOM   3773 1HG1 ILE B 540      89.560  87.530  68.300  1.00  0.00           H 
ATOM   3774 2HG1 ILE B 540      90.210  86.410  69.520  1.00  0.00           H 
ATOM   3775  CD  ILE B 540      91.490  86.780  67.900  1.00  0.00           C 
ATOM   3776  HD1 ILE B 540      92.110  87.390  68.590  1.00  0.00           H 
ATOM   3777  HD2 ILE B 540      92.030  85.810  67.880  1.00  0.00           H 
ATOM   3778  HD3 ILE B 540      91.460  87.140  66.850  1.00  0.00           H 
ATOM   3779  C   ILE B 540      87.590  85.530  69.750  1.00  0.00           C 
ATOM   3780  O   ILE B 540      88.140  84.680  70.480  1.00  0.00           O 
ATOM   3781  N   ILE B 541      86.680  86.420  70.180  1.00  0.00           N 
ATOM   3782  HN  ILE B 541      86.160  87.000  69.550  1.00  0.00           H 
ATOM   3783  CA  ILE B 541      86.110  86.290  71.520  1.00  0.00           C 
ATOM   3784  HA  ILE B 541      86.120  85.240  71.770  1.00  0.00           H 
ATOM   3785  CB  ILE B 541      86.800  87.150  72.640  1.00  0.00           C 
ATOM   3786  HB  ILE B 541      86.290  86.920  73.600  1.00  0.00           H 
ATOM   3787  CG2 ILE B 541      88.230  86.670  72.820  1.00  0.00           C 
ATOM   3788 1HG2 ILE B 541      88.740  87.120  73.700  1.00  0.00           H 
ATOM   3789 2HG2 ILE B 541      88.280  85.570  73.000  1.00  0.00           H 
ATOM   3790 3HG2 ILE B 541      88.760  87.030  71.920  1.00  0.00           H 
ATOM   3791  CG1 ILE B 541      86.750  88.670  72.410  1.00  0.00           C 
ATOM   3792 1HG1 ILE B 541      87.420  88.880  71.550  1.00  0.00           H 
ATOM   3793 2HG1 ILE B 541      85.720  88.940  72.090  1.00  0.00           H 
ATOM   3794  CD  ILE B 541      87.500  89.530  73.460  1.00  0.00           C 
ATOM   3795  HD1 ILE B 541      87.430  89.100  74.480  1.00  0.00           H 
ATOM   3796  HD2 ILE B 541      88.580  89.570  73.200  1.00  0.00           H 
ATOM   3797  HD3 ILE B 541      87.050  90.540  73.350  1.00  0.00           H 
ATOM   3798  C   ILE B 541      84.670  86.770  71.490  1.00  0.00           C 
ATOM   3799  O   ILE B 541      84.290  87.590  70.670  1.00  0.00           O 
ATOM   3800  N   ASP B 542      83.870  86.280  72.430  1.00  0.00           N 
ATOM   3801  HN  ASP B 542      84.100  85.450  72.940  1.00  0.00           H 
ATOM   3802  CA  ASP B 542      82.500  86.700  72.530  1.00  0.00           C 
ATOM   3803  HA  ASP B 542      81.980  86.510  71.600  1.00  0.00           H 
ATOM   3804  CB  ASP B 542      81.600  86.010  73.600  1.00  0.00           C 
ATOM   3805  HB1 ASP B 542      81.880  86.320  74.630  1.00  0.00           H 
ATOM   3806  HB2 ASP B 542      80.520  86.250  73.500  1.00  0.00           H 
ATOM   3807  CG  ASP B 542      81.620  84.500  73.590  1.00  0.00           C 
ATOM   3808  OD1 ASP B 542      82.050  83.930  72.600  1.00  0.00           O 
ATOM   3809  OD2 ASP B 542      81.350  83.900  74.660  1.00  0.00           O 
ATOM   3810  C   ASP B 542      82.260  88.130  72.850  1.00  0.00           C 
ATOM   3811  O   ASP B 542      82.970  88.800  73.670  1.00  0.00           O 
ATOM   3812  N   GLY B 543      81.150  88.740  72.330  1.00  0.00           N 
ATOM   3813  HN  GLY B 543      80.650  88.320  71.570  1.00  0.00           H 
ATOM   3814  CA  GLY B 543      80.570  90.020  72.700  1.00  0.00           C 
ATOM   3815  HA1 GLY B 543      80.980  90.740  72.010  1.00  0.00           H 
ATOM   3816  HA2 GLY B 543      79.510  89.940  72.530  1.00  0.00           H 
ATOM   3817  C   GLY B 543      80.470  90.400  74.200  1.00  0.00           C 
ATOM   3818  O   GLY B 543      79.800  89.640  74.910  1.00  0.00           O 
ATOM   3819  N   PRO B 544      81.030  91.470  74.700  1.00  0.00           N 
ATOM   3820  CD  PRO B 544      82.000  92.320  73.990  1.00  0.00           C 
ATOM   3821  HD1 PRO B 544      81.480  93.070  73.350  1.00  0.00           H 
ATOM   3822  HD2 PRO B 544      82.660  91.780  73.280  1.00  0.00           H 
ATOM   3823  CA  PRO B 544      81.000  91.850  76.120  1.00  0.00           C 
ATOM   3824  HA  PRO B 544      81.610  91.180  76.710  1.00  0.00           H 
ATOM   3825  CB  PRO B 544      81.650  93.230  76.090  1.00  0.00           C 
ATOM   3826  HB1 PRO B 544      81.000  93.980  75.600  1.00  0.00           H 
ATOM   3827  HB2 PRO B 544      82.060  93.680  77.020  1.00  0.00           H 
ATOM   3828  CG  PRO B 544      82.810  92.990  75.110  1.00  0.00           C 
ATOM   3829  HG1 PRO B 544      83.380  93.880  74.770  1.00  0.00           H 
ATOM   3830  HG2 PRO B 544      83.580  92.310  75.530  1.00  0.00           H 
ATOM   3831  C   PRO B 544      79.590  92.050  76.710  1.00  0.00           C 
ATOM   3832  O   PRO B 544      78.790  92.890  76.290  1.00  0.00           O 
ATOM   3833  N   ALA B 545      79.300  91.200  77.690  1.00  0.00           N 
ATOM   3834  HN  ALA B 545      79.980  90.680  78.190  1.00  0.00           H 
ATOM   3835  CA  ALA B 545      77.970  91.030  78.180  1.00  0.00           C 
ATOM   3836  HA  ALA B 545      77.370  91.930  78.110  1.00  0.00           H 
ATOM   3837  CB  ALA B 545      77.210  89.920  77.410  1.00  0.00           C 
ATOM   3838  HB1 ALA B 545      76.310  89.650  78.000  1.00  0.00           H 
ATOM   3839  HB2 ALA B 545      76.850  90.300  76.430  1.00  0.00           H 
ATOM   3840  HB3 ALA B 545      77.740  88.960  77.230  1.00  0.00           H 
ATOM   3841  C   ALA B 545      78.160  90.740  79.700  1.00  0.00           C 
ATOM   3842  O   ALA B 545      79.120  90.160  80.120  1.00  0.00           O 
ATOM   3843  N   ASN B 546      77.190  91.090  80.540  1.00  0.00           N 
ATOM   3844  HN  ASN B 546      76.440  91.690  80.270  1.00  0.00           H 
ATOM   3845  CA  ASN B 546      77.180  90.680  81.950  1.00  0.00           C 
ATOM   3846  HA  ASN B 546      77.800  89.800  82.010  1.00  0.00           H 
ATOM   3847  CB  ASN B 546      77.790  91.820  82.840  1.00  0.00           C 
ATOM   3848  HB1 ASN B 546      78.860  91.790  82.550  1.00  0.00           H 
ATOM   3849  HB2 ASN B 546      77.350  92.820  82.630  1.00  0.00           H 
ATOM   3850  CG  ASN B 546      77.810  91.510  84.380  1.00  0.00           C 
ATOM   3851  OD1 ASN B 546      77.170  90.530  84.780  1.00  0.00           O 
ATOM   3852  ND2 ASN B 546      78.590  92.250  85.180  1.00  0.00           N 
ATOM   3853 1HD2 ASN B 546      79.300  92.780  84.720  1.00  0.00           H 
ATOM   3854 2HD2 ASN B 546      78.840  91.930  86.100  1.00  0.00           H 
ATOM   3855  C   ASN B 546      75.740  90.320  82.240  1.00  0.00           C 
ATOM   3856  O   ASN B 546      75.460  89.300  82.860  1.00  0.00           O 
ATOM   3857  N   TYR B 547      74.760  91.150  81.910  1.00  0.00           N 
ATOM   3858  HN  TYR B 547      75.020  92.070  81.610  1.00  0.00           H 
ATOM   3859  CA  TYR B 547      73.320  90.980  82.240  1.00  0.00           C 
ATOM   3860  HA  TYR B 547      72.820  91.710  81.620  1.00  0.00           H 
ATOM   3861  CB  TYR B 547      72.780  89.630  81.750  1.00  0.00           C 
ATOM   3862  HB1 TYR B 547      73.110  88.810  82.430  1.00  0.00           H 
ATOM   3863  HB2 TYR B 547      71.670  89.670  81.790  1.00  0.00           H 
ATOM   3864  CG  TYR B 547      73.120  89.380  80.320  1.00  0.00           C 
ATOM   3865  CD1 TYR B 547      72.540  90.250  79.270  1.00  0.00           C 
ATOM   3866  HD1 TYR B 547      71.960  91.070  79.670  1.00  0.00           H 
ATOM   3867  CE1 TYR B 547      72.720  89.920  77.960  1.00  0.00           C 
ATOM   3868  HE1 TYR B 547      72.240  90.520  77.210  1.00  0.00           H 
ATOM   3869  CZ  TYR B 547      73.570  88.810  77.560  1.00  0.00           C 
ATOM   3870  OH  TYR B 547      73.810  88.460  76.230  1.00  0.00           O 
ATOM   3871  HH  TYR B 547      73.570  89.210  75.690  1.00  0.00           H 
ATOM   3872  CD2 TYR B 547      73.880  88.330  79.940  1.00  0.00           C 
ATOM   3873  HD2 TYR B 547      74.330  87.670  80.670  1.00  0.00           H 
ATOM   3874  CE2 TYR B 547      74.100  88.070  78.580  1.00  0.00           C 
ATOM   3875  HE2 TYR B 547      74.690  87.200  78.340  1.00  0.00           H 
ATOM   3876  C   TYR B 547      72.930  91.310  83.630  1.00  0.00           C 
ATOM   3877  O   TYR B 547      71.860  91.860  83.890  1.00  0.00           O 
ATOM   3878  N   ASN B 548      73.770  90.950  84.630  1.00  0.00           N 
ATOM   3879  HN  ASN B 548      74.500  90.360  84.300  1.00  0.00           H 
ATOM   3880  CA  ASN B 548      73.420  91.080  86.030  1.00  0.00           C 
ATOM   3881  HA  ASN B 548      72.380  90.850  86.220  1.00  0.00           H 
ATOM   3882  CB  ASN B 548      74.250  90.050  86.840  1.00  0.00           C 
ATOM   3883  HB1 ASN B 548      75.300  90.170  86.510  1.00  0.00           H 
ATOM   3884  HB2 ASN B 548      74.160  90.130  87.940  1.00  0.00           H 
ATOM   3885  CG  ASN B 548      73.760  88.650  86.440  1.00  0.00           C 
ATOM   3886  OD1 ASN B 548      72.790  88.370  85.760  1.00  0.00           O 
ATOM   3887  ND2 ASN B 548      74.590  87.600  86.750  1.00  0.00           N 
ATOM   3888 1HD2 ASN B 548      75.460  87.840  87.190  1.00  0.00           H 
ATOM   3889 2HD2 ASN B 548      74.400  86.640  86.560  1.00  0.00           H 
ATOM   3890  C   ASN B 548      73.770  92.510  86.620  1.00  0.00           C 
ATOM   3891  O   ASN B 548      73.470  92.830  87.760  1.00  0.00           O 
ATOM   3892  N   VAL B 549      74.160  93.460  85.760  1.00  0.00           N 
ATOM   3893  HN  VAL B 549      74.360  93.140  84.840  1.00  0.00           H 
ATOM   3894  CA  VAL B 549      74.380  94.860  86.130  1.00  0.00           C 
ATOM   3895  HA  VAL B 549      73.840  95.130  87.030  1.00  0.00           H 
ATOM   3896  CB  VAL B 549      75.880  95.230  86.230  1.00  0.00           C 
ATOM   3897  HB  VAL B 549      76.390  94.370  86.710  1.00  0.00           H 
ATOM   3898  CG1 VAL B 549      76.470  95.410  84.780  1.00  0.00           C 
ATOM   3899 1HG1 VAL B 549      77.580  95.310  84.740  1.00  0.00           H 
ATOM   3900 2HG1 VAL B 549      76.080  94.660  84.060  1.00  0.00           H 
ATOM   3901 3HG1 VAL B 549      76.270  96.370  84.270  1.00  0.00           H 
ATOM   3902  CG2 VAL B 549      76.050  96.540  87.060  1.00  0.00           C 
ATOM   3903 1HG2 VAL B 549      77.110  96.860  87.170  1.00  0.00           H 
ATOM   3904 2HG2 VAL B 549      75.520  97.380  86.560  1.00  0.00           H 
ATOM   3905 3HG2 VAL B 549      75.730  96.420  88.120  1.00  0.00           H 
ATOM   3906  C   VAL B 549      73.860  95.600  84.890  1.00  0.00           C 
ATOM   3907  O   VAL B 549      73.720  95.050  83.840  1.00  0.00           O 
ATOM   3908  N   ASP B 550      73.480  96.900  84.990  1.00  0.00           N 
ATOM   3909  HN  ASP B 550      73.560  97.430  85.830  1.00  0.00           H 
ATOM   3910  CA  ASP B 550      73.060  97.700  83.820  1.00  0.00           C 
ATOM   3911  HA  ASP B 550      72.560  97.040  83.130  1.00  0.00           H 
ATOM   3912  CB  ASP B 550      72.060  98.850  84.240  1.00  0.00           C 
ATOM   3913  HB1 ASP B 550      72.600  99.530  84.920  1.00  0.00           H 
ATOM   3914  HB2 ASP B 550      71.830  99.360  83.280  1.00  0.00           H 
ATOM   3915  CG  ASP B 550      70.730  98.430  84.830  1.00  0.00           C 
ATOM   3916  OD1 ASP B 550      70.350  97.230  84.520  1.00  0.00           O 
ATOM   3917  OD2 ASP B 550      69.980  99.220  85.430  1.00  0.00           O 
ATOM   3918  C   ASP B 550      74.210  98.250  83.100  1.00  0.00           C 
ATOM   3919  O   ASP B 550      74.960  99.100  83.580  1.00  0.00           O 
ATOM   3920  N   LEU B 551      74.430  97.750  81.840  1.00  0.00           N 
ATOM   3921  HN  LEU B 551      73.720  97.180  81.430  1.00  0.00           H 
ATOM   3922  CA  LEU B 551      75.340  98.280  80.830  1.00  0.00           C 
ATOM   3923  HA  LEU B 551      76.200  98.510  81.450  1.00  0.00           H 
ATOM   3924  CB  LEU B 551      75.600  97.330  79.690  1.00  0.00           C 
ATOM   3925  HB1 LEU B 551      74.640  97.210  79.140  1.00  0.00           H 
ATOM   3926  HB2 LEU B 551      76.340  97.870  79.060  1.00  0.00           H 
ATOM   3927  CG  LEU B 551      76.220  95.970  80.090  1.00  0.00           C 
ATOM   3928  HG  LEU B 551      75.610  95.300  80.730  1.00  0.00           H 
ATOM   3929  CD1 LEU B 551      76.690  95.190  78.810  1.00  0.00           C 
ATOM   3930 1HD1 LEU B 551      75.830  94.900  78.160  1.00  0.00           H 
ATOM   3931 2HD1 LEU B 551      77.470  95.790  78.290  1.00  0.00           H 
ATOM   3932 3HD1 LEU B 551      77.260  94.300  79.140  1.00  0.00           H 
ATOM   3933  CD2 LEU B 551      77.490  96.110  81.010  1.00  0.00           C 
ATOM   3934 1HD2 LEU B 551      77.800  95.100  81.360  1.00  0.00           H 
ATOM   3935 2HD2 LEU B 551      78.220  96.570  80.320  1.00  0.00           H 
ATOM   3936 3HD2 LEU B 551      77.450  96.740  81.920  1.00  0.00           H 
ATOM   3937  C   LEU B 551      74.900  99.650  80.260  1.00  0.00           C 
ATOM   3938  O   LEU B 551      73.710  99.860  80.050  1.00  0.00           O 
ATOM   3939  N   PRO B 552      75.910 100.590  80.060  1.00  0.00           N 
ATOM   3940  CD  PRO B 552      77.320 100.330  80.420  1.00  0.00           C 
ATOM   3941  HD1 PRO B 552      77.600  99.500  79.730  1.00  0.00           H 
ATOM   3942  HD2 PRO B 552      77.580 100.080  81.470  1.00  0.00           H 
ATOM   3943  CA  PRO B 552      75.700 101.740  79.200  1.00  0.00           C 
ATOM   3944  HA  PRO B 552      75.170 102.450  79.810  1.00  0.00           H 
ATOM   3945  CB  PRO B 552      77.120 102.200  78.880  1.00  0.00           C 
ATOM   3946  HB1 PRO B 552      77.510 101.580  78.050  1.00  0.00           H 
ATOM   3947  HB2 PRO B 552      77.280 103.280  78.650  1.00  0.00           H 
ATOM   3948  CG  PRO B 552      78.080 101.650  80.030  1.00  0.00           C 
ATOM   3949  HG1 PRO B 552      79.120 101.480  79.680  1.00  0.00           H 
ATOM   3950  HG2 PRO B 552      77.970 102.390  80.850  1.00  0.00           H 
ATOM   3951  C   PRO B 552      74.950 101.570  77.930  1.00  0.00           C 
ATOM   3952  O   PRO B 552      75.210 100.650  77.090  1.00  0.00           O 
ATOM   3953  N   PHE B 553      73.970 102.450  77.580  1.00  0.00           N 
ATOM   3954  HN  PHE B 553      73.840 103.160  78.270  1.00  0.00           H 
ATOM   3955  CA  PHE B 553      73.090 102.600  76.430  1.00  0.00           C 
ATOM   3956  HA  PHE B 553      72.540 101.680  76.330  1.00  0.00           H 
ATOM   3957  CB  PHE B 553      72.140 103.840  76.550  1.00  0.00           C 
ATOM   3958  HB1 PHE B 553      71.470 103.640  77.410  1.00  0.00           H 
ATOM   3959  HB2 PHE B 553      72.680 104.790  76.730  1.00  0.00           H 
ATOM   3960  CG  PHE B 553      71.210 103.820  75.410  1.00  0.00           C 
ATOM   3961  CD1 PHE B 553      70.170 102.840  75.380  1.00  0.00           C 
ATOM   3962  HD1 PHE B 553      69.880 102.290  76.260  1.00  0.00           H 
ATOM   3963  CE1 PHE B 553      69.320 102.760  74.290  1.00  0.00           C 
ATOM   3964  HE1 PHE B 553      68.480 102.090  74.190  1.00  0.00           H 
ATOM   3965  CZ  PHE B 553      69.500 103.590  73.220  1.00  0.00           C 
ATOM   3966  HZ  PHE B 553      68.780 103.500  72.420  1.00  0.00           H 
ATOM   3967  CD2 PHE B 553      71.390 104.720  74.300  1.00  0.00           C 
ATOM   3968  HD2 PHE B 553      72.240 105.380  74.340  1.00  0.00           H 
ATOM   3969  CE2 PHE B 553      70.470 104.640  73.250  1.00  0.00           C 
ATOM   3970  HE2 PHE B 553      70.660 105.330  72.440  1.00  0.00           H 
ATOM   3971  C   PHE B 553      73.860 102.640  75.080  1.00  0.00           C 
ATOM   3972  O   PHE B 553      73.470 102.070  74.020  1.00  0.00           O 
ATOM   3973  N   MET B 554      74.990 103.420  75.060  1.00  0.00           N 
ATOM   3974  HN  MET B 554      75.310 103.790  75.930  1.00  0.00           H 
ATOM   3975  CA  MET B 554      75.760 103.590  73.850  1.00  0.00           C 
ATOM   3976  HA  MET B 554      75.100 103.820  73.020  1.00  0.00           H 
ATOM   3977  CB  MET B 554      76.820 104.740  74.000  1.00  0.00           C 
ATOM   3978  HB1 MET B 554      77.390 104.600  74.940  1.00  0.00           H 
ATOM   3979  HB2 MET B 554      77.500 104.760  73.120  1.00  0.00           H 
ATOM   3980  CG  MET B 554      76.100 106.150  74.100  1.00  0.00           C 
ATOM   3981  HG1 MET B 554      75.630 106.190  75.110  1.00  0.00           H 
ATOM   3982  HG2 MET B 554      76.940 106.880  74.090  1.00  0.00           H 
ATOM   3983  SD  MET B 554      74.880 106.580  72.820  1.00  0.00           S 
ATOM   3984  CE  MET B 554      75.750 106.450  71.250  1.00  0.00           C 
ATOM   3985  HE1 MET B 554      76.010 105.370  71.170  1.00  0.00           H 
ATOM   3986  HE2 MET B 554      75.020 106.730  70.450  1.00  0.00           H 
ATOM   3987  HE3 MET B 554      76.650 107.100  71.140  1.00  0.00           H 
ATOM   3988  C   MET B 554      76.520 102.340  73.380  1.00  0.00           C 
ATOM   3989  O   MET B 554      76.770 102.130  72.190  1.00  0.00           O 
ATOM   3990  N   TYR B 555      76.920 101.380  74.280  1.00  0.00           N 
ATOM   3991  HN  TYR B 555      76.670 101.420  75.240  1.00  0.00           H 
ATOM   3992  CA  TYR B 555      77.640 100.140  73.930  1.00  0.00           C 
ATOM   3993  HA  TYR B 555      78.530 100.450  73.410  1.00  0.00           H 
ATOM   3994  CB  TYR B 555      78.060  99.280  75.260  1.00  0.00           C 
ATOM   3995  HB1 TYR B 555      78.860  99.790  75.840  1.00  0.00           H 
ATOM   3996  HB2 TYR B 555      77.160  99.240  75.910  1.00  0.00           H 
ATOM   3997  CG  TYR B 555      78.320  97.870  74.910  1.00  0.00           C 
ATOM   3998  CD1 TYR B 555      79.480  97.490  74.210  1.00  0.00           C 
ATOM   3999  HD1 TYR B 555      80.250  98.220  73.980  1.00  0.00           H 
ATOM   4000  CE1 TYR B 555      79.690  96.170  73.750  1.00  0.00           C 
ATOM   4001  HE1 TYR B 555      80.600  95.860  73.260  1.00  0.00           H 
ATOM   4002  CZ  TYR B 555      78.740  95.150  74.080  1.00  0.00           C 
ATOM   4003  OH  TYR B 555      78.820  93.850  73.680  1.00  0.00           O 
ATOM   4004  HH  TYR B 555      78.530  93.320  74.420  1.00  0.00           H 
ATOM   4005  CD2 TYR B 555      77.360  96.850  75.210  1.00  0.00           C 
ATOM   4006  HD2 TYR B 555      76.400  97.070  75.640  1.00  0.00           H 
ATOM   4007  CE2 TYR B 555      77.630  95.580  74.860  1.00  0.00           C 
ATOM   4008  HE2 TYR B 555      76.870  94.840  75.040  1.00  0.00           H 
ATOM   4009  C   TYR B 555      76.920  99.290  72.860  1.00  0.00           C 
ATOM   4010  O   TYR B 555      77.490  98.960  71.840  1.00  0.00           O 
ATOM   4011  N   SER B 556      75.600  99.190  73.070  1.00  0.00           N 
ATOM   4012  HN  SER B 556      75.230  99.390  73.970  1.00  0.00           H 
ATOM   4013  CA  SER B 556      74.750  98.440  72.160  1.00  0.00           C 
ATOM   4014  HA  SER B 556      75.190  97.490  71.920  1.00  0.00           H 
ATOM   4015  CB  SER B 556      73.310  98.150  72.780  1.00  0.00           C 
ATOM   4016  HB1 SER B 556      73.050  99.080  73.340  1.00  0.00           H 
ATOM   4017  HB2 SER B 556      72.530  97.980  72.000  1.00  0.00           H 
ATOM   4018  OG  SER B 556      73.320  97.140  73.750  1.00  0.00           O 
ATOM   4019  HG1 SER B 556      73.520  96.320  73.280  1.00  0.00           H 
ATOM   4020  C   SER B 556      74.690  98.970  70.740  1.00  0.00           C 
ATOM   4021  O   SER B 556      74.750  98.260  69.770  1.00  0.00           O 
ATOM   4022  N   ILE B 557      74.590 100.330  70.690  1.00  0.00           N 
ATOM   4023  HN  ILE B 557      74.550 100.970  71.460  1.00  0.00           H 
ATOM   4024  CA  ILE B 557      74.520 101.020  69.410  1.00  0.00           C 
ATOM   4025  HA  ILE B 557      73.830 100.530  68.740  1.00  0.00           H 
ATOM   4026  CB  ILE B 557      73.950 102.410  69.720  1.00  0.00           C 
ATOM   4027  HB  ILE B 557      74.660 102.800  70.480  1.00  0.00           H 
ATOM   4028  CG2 ILE B 557      73.880 103.280  68.530  1.00  0.00           C 
ATOM   4029 1HG2 ILE B 557      73.630 104.320  68.820  1.00  0.00           H 
ATOM   4030 2HG2 ILE B 557      74.870 103.380  68.040  1.00  0.00           H 
ATOM   4031 3HG2 ILE B 557      73.190 102.820  67.780  1.00  0.00           H 
ATOM   4032  CG1 ILE B 557      72.540 102.310  70.410  1.00  0.00           C 
ATOM   4033 1HG1 ILE B 557      72.620 101.970  71.470  1.00  0.00           H 
ATOM   4034 2HG1 ILE B 557      72.220 103.370  70.500  1.00  0.00           H 
ATOM   4035  CD  ILE B 557      71.350 101.500  69.740  1.00  0.00           C 
ATOM   4036  HD1 ILE B 557      70.710 102.140  69.100  1.00  0.00           H 
ATOM   4037  HD2 ILE B 557      71.810 100.670  69.160  1.00  0.00           H 
ATOM   4038  HD3 ILE B 557      70.690 101.170  70.570  1.00  0.00           H 
ATOM   4039  C   ILE B 557      75.830 101.030  68.670  1.00  0.00           C 
ATOM   4040  O   ILE B 557      75.830 101.020  67.420  1.00  0.00           O 
ATOM   4041  N   THR B 558      76.990 101.080  69.370  1.00  0.00           N 
ATOM   4042  HN  THR B 558      76.830 101.050  70.350  1.00  0.00           H 
ATOM   4043  CA  THR B 558      78.320 101.110  68.940  1.00  0.00           C 
ATOM   4044  HA  THR B 558      78.370 101.800  68.110  1.00  0.00           H 
ATOM   4045  CB  THR B 558      79.200 101.610  70.080  1.00  0.00           C 
ATOM   4046  HB  THR B 558      79.110 100.960  70.970  1.00  0.00           H 
ATOM   4047  OG1 THR B 558      78.810 102.940  70.320  1.00  0.00           O 
ATOM   4048  HG1 THR B 558      77.900 102.800  70.580  1.00  0.00           H 
ATOM   4049  CG2 THR B 558      80.660 101.710  69.750  1.00  0.00           C 
ATOM   4050 1HG2 THR B 558      81.300 102.140  70.550  1.00  0.00           H 
ATOM   4051 2HG2 THR B 558      81.150 100.730  69.560  1.00  0.00           H 
ATOM   4052 3HG2 THR B 558      80.910 102.410  68.920  1.00  0.00           H 
ATOM   4053  C   THR B 558      78.800  99.780  68.490  1.00  0.00           C 
ATOM   4054  O   THR B 558      79.340  99.580  67.400  1.00  0.00           O 
ATOM   4055  N   TYR B 559      78.580  98.720  69.350  1.00  0.00           N 
ATOM   4056  HN  TYR B 559      78.170  98.870  70.250  1.00  0.00           H 
ATOM   4057  CA  TYR B 559      78.850  97.330  69.010  1.00  0.00           C 
ATOM   4058  HA  TYR B 559      79.880  97.370  68.670  1.00  0.00           H 
ATOM   4059  CB  TYR B 559      78.800  96.350  70.200  1.00  0.00           C 
ATOM   4060  HB1 TYR B 559      79.560  96.610  70.970  1.00  0.00           H 
ATOM   4061  HB2 TYR B 559      77.750  96.330  70.560  1.00  0.00           H 
ATOM   4062  CG  TYR B 559      79.190  94.930  69.860  1.00  0.00           C 
ATOM   4063  CD1 TYR B 559      80.410  94.650  69.270  1.00  0.00           C 
ATOM   4064  HD1 TYR B 559      81.040  95.420  68.860  1.00  0.00           H 
ATOM   4065  CE1 TYR B 559      80.870  93.330  69.110  1.00  0.00           C 
ATOM   4066  HE1 TYR B 559      81.820  93.220  68.600  1.00  0.00           H 
ATOM   4067  CZ  TYR B 559      80.210  92.300  69.720  1.00  0.00           C 
ATOM   4068  OH  TYR B 559      80.700  90.990  69.450  1.00  0.00           O 
ATOM   4069  HH  TYR B 559      80.000  90.330  69.380  1.00  0.00           H 
ATOM   4070  CD2 TYR B 559      78.490  93.840  70.350  1.00  0.00           C 
ATOM   4071  HD2 TYR B 559      77.510  94.000  70.780  1.00  0.00           H 
ATOM   4072  CE2 TYR B 559      79.010  92.530  70.360  1.00  0.00           C 
ATOM   4073  HE2 TYR B 559      78.400  91.740  70.780  1.00  0.00           H 
ATOM   4074  C   TYR B 559      78.050  96.850  67.820  1.00  0.00           C 
ATOM   4075  O   TYR B 559      78.630  96.330  66.900  1.00  0.00           O 
ATOM   4076  N   ALA B 560      76.740  97.170  67.710  1.00  0.00           N 
ATOM   4077  HN  ALA B 560      76.280  97.610  68.480  1.00  0.00           H 
ATOM   4078  CA  ALA B 560      75.940  96.870  66.550  1.00  0.00           C 
ATOM   4079  HA  ALA B 560      75.940  95.800  66.370  1.00  0.00           H 
ATOM   4080  CB  ALA B 560      74.470  97.270  66.780  1.00  0.00           C 
ATOM   4081  HB1 ALA B 560      73.830  96.970  65.920  1.00  0.00           H 
ATOM   4082  HB2 ALA B 560      74.100  96.750  67.690  1.00  0.00           H 
ATOM   4083  HB3 ALA B 560      74.340  98.360  66.970  1.00  0.00           H 
ATOM   4084  C   ALA B 560      76.450  97.470  65.240  1.00  0.00           C 
ATOM   4085  O   ALA B 560      76.540  96.810  64.230  1.00  0.00           O 
ATOM   4086  N   ALA B 561      76.910  98.720  65.260  1.00  0.00           N 
ATOM   4087  HN  ALA B 561      76.810  99.260  66.090  1.00  0.00           H 
ATOM   4088  CA  ALA B 561      77.590  99.340  64.120  1.00  0.00           C 
ATOM   4089  HA  ALA B 561      76.980  99.390  63.230  1.00  0.00           H 
ATOM   4090  CB  ALA B 561      77.840 100.790  64.510  1.00  0.00           C 
ATOM   4091  HB1 ALA B 561      78.280 101.320  63.640  1.00  0.00           H 
ATOM   4092  HB2 ALA B 561      76.870 101.300  64.690  1.00  0.00           H 
ATOM   4093  HB3 ALA B 561      78.560 101.000  65.320  1.00  0.00           H 
ATOM   4094  C   ALA B 561      78.880  98.700  63.720  1.00  0.00           C 
ATOM   4095  O   ALA B 561      79.090  98.380  62.570  1.00  0.00           O 
ATOM   4096  N   PHE B 562      79.740  98.310  64.690  1.00  0.00           N 
ATOM   4097  HN  PHE B 562      79.350  98.390  65.600  1.00  0.00           H 
ATOM   4098  CA  PHE B 562      81.010  97.610  64.540  1.00  0.00           C 
ATOM   4099  HA  PHE B 562      81.580  98.300  63.930  1.00  0.00           H 
ATOM   4100  CB  PHE B 562      81.620  97.590  65.980  1.00  0.00           C 
ATOM   4101  HB1 PHE B 562      81.860  98.590  66.390  1.00  0.00           H 
ATOM   4102  HB2 PHE B 562      80.850  97.090  66.610  1.00  0.00           H 
ATOM   4103  CG  PHE B 562      82.880  96.730  66.190  1.00  0.00           C 
ATOM   4104  CD1 PHE B 562      84.140  97.230  65.790  1.00  0.00           C 
ATOM   4105  HD1 PHE B 562      84.150  98.150  65.220  1.00  0.00           H 
ATOM   4106  CE1 PHE B 562      85.260  96.470  65.950  1.00  0.00           C 
ATOM   4107  HE1 PHE B 562      86.190  96.780  65.490  1.00  0.00           H 
ATOM   4108  CZ  PHE B 562      85.190  95.230  66.490  1.00  0.00           C 
ATOM   4109  HZ  PHE B 562      86.040  94.560  66.520  1.00  0.00           H 
ATOM   4110  CD2 PHE B 562      82.740  95.470  66.640  1.00  0.00           C 
ATOM   4111  HD2 PHE B 562      81.830  94.930  66.850  1.00  0.00           H 
ATOM   4112  CE2 PHE B 562      83.890  94.670  66.860  1.00  0.00           C 
ATOM   4113  HE2 PHE B 562      83.740  93.660  67.210  1.00  0.00           H 
ATOM   4114  C   PHE B 562      80.900  96.220  63.960  1.00  0.00           C 
ATOM   4115  O   PHE B 562      81.590  95.890  63.010  1.00  0.00           O 
ATOM   4116  N   ALA B 563      79.980  95.450  64.480  1.00  0.00           N 
ATOM   4117  HN  ALA B 563      79.370  95.800  65.190  1.00  0.00           H 
ATOM   4118  CA  ALA B 563      79.880  94.080  64.050  1.00  0.00           C 
ATOM   4119  HA  ALA B 563      80.730  93.490  64.360  1.00  0.00           H 
ATOM   4120  CB  ALA B 563      78.580  93.570  64.960  1.00  0.00           C 
ATOM   4121  HB1 ALA B 563      78.600  92.460  65.010  1.00  0.00           H 
ATOM   4122  HB2 ALA B 563      78.780  93.950  65.980  1.00  0.00           H 
ATOM   4123  HB3 ALA B 563      77.680  94.000  64.480  1.00  0.00           H 
ATOM   4124  C   ALA B 563      79.460  93.910  62.600  1.00  0.00           C 
ATOM   4125  O   ALA B 563      80.040  93.130  61.880  1.00  0.00           O 
ATOM   4126  N   ILE B 564      78.560  94.840  62.130  1.00  0.00           N 
ATOM   4127  HN  ILE B 564      78.200  95.550  62.720  1.00  0.00           H 
ATOM   4128  CA  ILE B 564      78.160  94.930  60.730  1.00  0.00           C 
ATOM   4129  HA  ILE B 564      77.910  93.940  60.380  1.00  0.00           H 
ATOM   4130  CB  ILE B 564      76.930  95.870  60.600  1.00  0.00           C 
ATOM   4131  HB  ILE B 564      77.240  96.840  61.050  1.00  0.00           H 
ATOM   4132  CG2 ILE B 564      76.550  96.170  59.150  1.00  0.00           C 
ATOM   4133 1HG2 ILE B 564      75.840  97.030  59.190  1.00  0.00           H 
ATOM   4134 2HG2 ILE B 564      77.390  96.580  58.540  1.00  0.00           H 
ATOM   4135 3HG2 ILE B 564      76.190  95.200  58.730  1.00  0.00           H 
ATOM   4136  CG1 ILE B 564      75.710  95.390  61.440  1.00  0.00           C 
ATOM   4137 1HG1 ILE B 564      75.320  94.490  60.920  1.00  0.00           H 
ATOM   4138 2HG1 ILE B 564      76.010  95.050  62.460  1.00  0.00           H 
ATOM   4139  CD  ILE B 564      74.560  96.410  61.380  1.00  0.00           C 
ATOM   4140  HD1 ILE B 564      73.740  96.090  62.060  1.00  0.00           H 
ATOM   4141  HD2 ILE B 564      74.960  97.420  61.600  1.00  0.00           H 
ATOM   4142  HD3 ILE B 564      74.230  96.540  60.330  1.00  0.00           H 
ATOM   4143  C   ILE B 564      79.290  95.440  59.820  1.00  0.00           C 
ATOM   4144  O   ILE B 564      79.560  94.960  58.760  1.00  0.00           O 
ATOM   4145  N   ILE B 565      80.100  96.450  60.290  1.00  0.00           N 
ATOM   4146  HN  ILE B 565      79.860  96.960  61.110  1.00  0.00           H 
ATOM   4147  CA  ILE B 565      81.240  96.890  59.530  1.00  0.00           C 
ATOM   4148  HA  ILE B 565      80.830  97.220  58.580  1.00  0.00           H 
ATOM   4149  CB  ILE B 565      81.830  98.170  60.070  1.00  0.00           C 
ATOM   4150  HB  ILE B 565      81.920  97.990  61.160  1.00  0.00           H 
ATOM   4151  CG2 ILE B 565      83.320  98.470  59.540  1.00  0.00           C 
ATOM   4152 1HG2 ILE B 565      83.770  99.290  60.140  1.00  0.00           H 
ATOM   4153 2HG2 ILE B 565      83.940  97.560  59.730  1.00  0.00           H 
ATOM   4154 3HG2 ILE B 565      83.280  98.600  58.440  1.00  0.00           H 
ATOM   4155  CG1 ILE B 565      80.840  99.290  59.830  1.00  0.00           C 
ATOM   4156 1HG1 ILE B 565      80.630  99.200  58.740  1.00  0.00           H 
ATOM   4157 2HG1 ILE B 565      79.910  99.190  60.430  1.00  0.00           H 
ATOM   4158  CD  ILE B 565      81.310 100.710  60.140  1.00  0.00           C 
ATOM   4159  HD1 ILE B 565      82.280 100.940  59.640  1.00  0.00           H 
ATOM   4160  HD2 ILE B 565      80.540 101.440  59.810  1.00  0.00           H 
ATOM   4161  HD3 ILE B 565      81.410 100.800  61.240  1.00  0.00           H 
ATOM   4162  C   ILE B 565      82.320  95.780  59.440  1.00  0.00           C 
ATOM   4163  O   ILE B 565      82.820  95.550  58.370  1.00  0.00           O 
ATOM   4164  N   ALA B 566      82.660  95.070  60.520  1.00  0.00           N 
ATOM   4165  HN  ALA B 566      82.260  95.280  61.410  1.00  0.00           H 
ATOM   4166  CA  ALA B 566      83.530  93.930  60.450  1.00  0.00           C 
ATOM   4167  HA  ALA B 566      84.530  94.260  60.220  1.00  0.00           H 
ATOM   4168  CB  ALA B 566      83.700  93.340  61.820  1.00  0.00           C 
ATOM   4169  HB1 ALA B 566      84.320  92.420  61.790  1.00  0.00           H 
ATOM   4170  HB2 ALA B 566      84.130  94.070  62.530  1.00  0.00           H 
ATOM   4171  HB3 ALA B 566      82.720  93.010  62.220  1.00  0.00           H 
ATOM   4172  C   ALA B 566      83.170  92.830  59.390  1.00  0.00           C 
ATOM   4173  O   ALA B 566      84.100  92.470  58.630  1.00  0.00           O 
ATOM   4174  N   THR B 567      81.870  92.390  59.300  1.00  0.00           N 
ATOM   4175  HN  THR B 567      81.110  92.760  59.830  1.00  0.00           H 
ATOM   4176  CA  THR B 567      81.430  91.400  58.280  1.00  0.00           C 
ATOM   4177  HA  THR B 567      82.070  90.540  58.430  1.00  0.00           H 
ATOM   4178  CB  THR B 567      80.050  90.780  58.340  1.00  0.00           C 
ATOM   4179  HB  THR B 567      79.710  90.370  57.360  1.00  0.00           H 
ATOM   4180  OG1 THR B 567      79.080  91.750  58.750  1.00  0.00           O 
ATOM   4181  HG1 THR B 567      78.370  91.460  58.180  1.00  0.00           H 
ATOM   4182  CG2 THR B 567      79.920  89.660  59.350  1.00  0.00           C 
ATOM   4183 1HG2 THR B 567      78.890  89.260  59.490  1.00  0.00           H 
ATOM   4184 2HG2 THR B 567      80.600  88.890  58.940  1.00  0.00           H 
ATOM   4185 3HG2 THR B 567      80.180  90.010  60.370  1.00  0.00           H 
ATOM   4186  C   THR B 567      81.650  92.040  56.890  1.00  0.00           C 
ATOM   4187  O   THR B 567      82.260  91.430  56.060  1.00  0.00           O 
ATOM   4188  N   LEU B 568      81.250  93.300  56.770  1.00  0.00           N 
ATOM   4189  HN  LEU B 568      80.550  93.600  57.420  1.00  0.00           H 
ATOM   4190  CA  LEU B 568      81.400  94.060  55.590  1.00  0.00           C 
ATOM   4191  HA  LEU B 568      80.830  93.560  54.820  1.00  0.00           H 
ATOM   4192  CB  LEU B 568      80.830  95.530  55.820  1.00  0.00           C 
ATOM   4193  HB1 LEU B 568      79.830  95.390  56.280  1.00  0.00           H 
ATOM   4194  HB2 LEU B 568      81.580  95.990  56.500  1.00  0.00           H 
ATOM   4195  CG  LEU B 568      80.770  96.360  54.480  1.00  0.00           C 
ATOM   4196  HG  LEU B 568      81.760  96.210  54.010  1.00  0.00           H 
ATOM   4197  CD1 LEU B 568      79.580  95.920  53.490  1.00  0.00           C 
ATOM   4198 1HD1 LEU B 568      79.320  96.670  52.710  1.00  0.00           H 
ATOM   4199 2HD1 LEU B 568      79.830  94.910  53.100  1.00  0.00           H 
ATOM   4200 3HD1 LEU B 568      78.650  95.820  54.090  1.00  0.00           H 
ATOM   4201  CD2 LEU B 568      80.710  97.890  54.910  1.00  0.00           C 
ATOM   4202 1HD2 LEU B 568      80.280  98.560  54.130  1.00  0.00           H 
ATOM   4203 2HD2 LEU B 568      80.050  97.880  55.800  1.00  0.00           H 
ATOM   4204 3HD2 LEU B 568      81.740  98.260  55.090  1.00  0.00           H 
ATOM   4205  C   LEU B 568      82.850  94.110  55.030  1.00  0.00           C 
ATOM   4206  O   LEU B 568      83.050  93.980  53.830  1.00  0.00           O 
ATOM   4207  N   LEU B 569      83.860  94.260  55.950  1.00  0.00           N 
ATOM   4208  HN  LEU B 569      83.620  94.410  56.910  1.00  0.00           H 
ATOM   4209  CA  LEU B 569      85.240  94.120  55.620  1.00  0.00           C 
ATOM   4210  HA  LEU B 569      85.390  94.740  54.750  1.00  0.00           H 
ATOM   4211  CB  LEU B 569      86.110  94.760  56.770  1.00  0.00           C 
ATOM   4212  HB1 LEU B 569      85.600  94.420  57.690  1.00  0.00           H 
ATOM   4213  HB2 LEU B 569      87.150  94.360  56.770  1.00  0.00           H 
ATOM   4214  CG  LEU B 569      86.240  96.290  56.680  1.00  0.00           C 
ATOM   4215  HG  LEU B 569      85.200  96.690  56.700  1.00  0.00           H 
ATOM   4216  CD1 LEU B 569      87.080  96.770  57.830  1.00  0.00           C 
ATOM   4217 1HD1 LEU B 569      87.090  97.870  57.660  1.00  0.00           H 
ATOM   4218 2HD1 LEU B 569      86.520  96.440  58.730  1.00  0.00           H 
ATOM   4219 3HD1 LEU B 569      88.100  96.360  57.710  1.00  0.00           H 
ATOM   4220  CD2 LEU B 569      86.980  96.930  55.440  1.00  0.00           C 
ATOM   4221 1HD2 LEU B 569      87.120  98.030  55.470  1.00  0.00           H 
ATOM   4222 2HD2 LEU B 569      88.010  96.510  55.450  1.00  0.00           H 
ATOM   4223 3HD2 LEU B 569      86.560  96.680  54.440  1.00  0.00           H 
ATOM   4224  C   LEU B 569      85.720  92.710  55.290  1.00  0.00           C 
ATOM   4225  O   LEU B 569      86.520  92.520  54.330  1.00  0.00           O 
ATOM   4226  N   MET B 570      85.200  91.660  55.980  1.00  0.00           N 
ATOM   4227  HN  MET B 570      84.620  91.770  56.780  1.00  0.00           H 
ATOM   4228  CA  MET B 570      85.400  90.310  55.680  1.00  0.00           C 
ATOM   4229  HA  MET B 570      86.470  90.200  55.540  1.00  0.00           H 
ATOM   4230  CB  MET B 570      84.780  89.410  56.940  1.00  0.00           C 
ATOM   4231  HB1 MET B 570      83.780  89.840  57.150  1.00  0.00           H 
ATOM   4232  HB2 MET B 570      84.670  88.360  56.580  1.00  0.00           H 
ATOM   4233  CG  MET B 570      85.650  89.380  58.250  1.00  0.00           C 
ATOM   4234  HG1 MET B 570      85.500  90.390  58.690  1.00  0.00           H 
ATOM   4235  HG2 MET B 570      85.370  88.570  58.950  1.00  0.00           H 
ATOM   4236  SD  MET B 570      87.430  89.010  58.030  1.00  0.00           S 
ATOM   4237  CE  MET B 570      87.840  89.390  59.710  1.00  0.00           C 
ATOM   4238  HE1 MET B 570      88.920  89.280  59.930  1.00  0.00           H 
ATOM   4239  HE2 MET B 570      87.540  90.440  59.910  1.00  0.00           H 
ATOM   4240  HE3 MET B 570      87.330  88.660  60.370  1.00  0.00           H 
ATOM   4241  C   MET B 570      84.860  89.930  54.380  1.00  0.00           C 
ATOM   4242  O   MET B 570      85.420  89.200  53.560  1.00  0.00           O 
ATOM   4243  N   LEU B 571      83.670  90.510  54.080  1.00  0.00           N 
ATOM   4244  HN  LEU B 571      83.300  91.060  54.830  1.00  0.00           H 
ATOM   4245  CA  LEU B 571      83.030  90.370  52.870  1.00  0.00           C 
ATOM   4246  HA  LEU B 571      82.990  89.300  52.760  1.00  0.00           H 
ATOM   4247  CB  LEU B 571      81.590  90.920  52.980  1.00  0.00           C 
ATOM   4248  HB1 LEU B 571      81.570  91.910  53.480  1.00  0.00           H 
ATOM   4249  HB2 LEU B 571      81.090  91.050  52.000  1.00  0.00           H 
ATOM   4250  CG  LEU B 571      80.670  90.040  53.930  1.00  0.00           C 
ATOM   4251  HG  LEU B 571      81.200  89.760  54.870  1.00  0.00           H 
ATOM   4252  CD1 LEU B 571      79.390  90.780  54.210  1.00  0.00           C 
ATOM   4253 1HD1 LEU B 571      79.570  91.660  54.870  1.00  0.00           H 
ATOM   4254 2HD1 LEU B 571      78.920  91.190  53.290  1.00  0.00           H 
ATOM   4255 3HD1 LEU B 571      78.610  90.130  54.670  1.00  0.00           H 
ATOM   4256  CD2 LEU B 571      80.310  88.630  53.320  1.00  0.00           C 
ATOM   4257 1HD2 LEU B 571      79.860  87.880  54.010  1.00  0.00           H 
ATOM   4258 2HD2 LEU B 571      79.690  88.790  52.410  1.00  0.00           H 
ATOM   4259 3HD2 LEU B 571      81.250  88.120  53.010  1.00  0.00           H 
ATOM   4260  C   LEU B 571      83.700  90.990  51.670  1.00  0.00           C 
ATOM   4261  O   LEU B 571      83.960  90.470  50.640  1.00  0.00           O 
ATOM   4262  N   ASN B 572      84.240  92.220  51.920  1.00  0.00           N 
ATOM   4263  HN  ASN B 572      83.930  92.630  52.770  1.00  0.00           H 
ATOM   4264  CA  ASN B 572      85.270  92.830  51.020  1.00  0.00           C 
ATOM   4265  HA  ASN B 572      84.660  92.890  50.130  1.00  0.00           H 
ATOM   4266  CB  ASN B 572      85.660  94.200  51.710  1.00  0.00           C 
ATOM   4267  HB1 ASN B 572      85.490  94.080  52.800  1.00  0.00           H 
ATOM   4268  HB2 ASN B 572      86.700  94.450  51.410  1.00  0.00           H 
ATOM   4269  CG  ASN B 572      84.890  95.420  51.100  1.00  0.00           C 
ATOM   4270  OD1 ASN B 572      85.430  96.110  50.210  1.00  0.00           O 
ATOM   4271  ND2 ASN B 572      83.770  95.750  51.720  1.00  0.00           N 
ATOM   4272 1HD2 ASN B 572      83.390  95.100  52.390  1.00  0.00           H 
ATOM   4273 2HD2 ASN B 572      83.280  96.580  51.470  1.00  0.00           H 
ATOM   4274  C   ASN B 572      86.540  92.050  50.660  1.00  0.00           C 
ATOM   4275  O   ASN B 572      86.810  91.900  49.480  1.00  0.00           O 
ATOM   4276  N   LEU B 573      87.180  91.450  51.630  1.00  0.00           N 
ATOM   4277  HN  LEU B 573      86.880  91.610  52.570  1.00  0.00           H 
ATOM   4278  CA  LEU B 573      88.230  90.530  51.430  1.00  0.00           C 
ATOM   4279  HA  LEU B 573      88.900  91.050  50.750  1.00  0.00           H 
ATOM   4280  CB  LEU B 573      88.880  90.380  52.870  1.00  0.00           C 
ATOM   4281  HB1 LEU B 573      89.370  91.380  52.920  1.00  0.00           H 
ATOM   4282  HB2 LEU B 573      88.190  90.130  53.710  1.00  0.00           H 
ATOM   4283  CG  LEU B 573      90.090  89.420  52.870  1.00  0.00           C 
ATOM   4284  HG  LEU B 573      89.660  88.440  52.580  1.00  0.00           H 
ATOM   4285  CD1 LEU B 573      91.270  89.860  51.930  1.00  0.00           C 
ATOM   4286 1HD1 LEU B 573      91.710  90.740  52.450  1.00  0.00           H 
ATOM   4287 2HD1 LEU B 573      91.950  88.990  51.830  1.00  0.00           H 
ATOM   4288 3HD1 LEU B 573      90.810  90.120  50.950  1.00  0.00           H 
ATOM   4289  CD2 LEU B 573      90.630  89.250  54.270  1.00  0.00           C 
ATOM   4290 1HD2 LEU B 573      89.880  88.720  54.900  1.00  0.00           H 
ATOM   4291 2HD2 LEU B 573      91.550  88.630  54.200  1.00  0.00           H 
ATOM   4292 3HD2 LEU B 573      90.940  90.200  54.760  1.00  0.00           H 
ATOM   4293  C   LEU B 573      87.920  89.280  50.740  1.00  0.00           C 
ATOM   4294  O   LEU B 573      88.610  88.930  49.800  1.00  0.00           O 
ATOM   4295  N   LEU B 574      86.770  88.660  51.000  1.00  0.00           N 
ATOM   4296  HN  LEU B 574      86.240  88.990  51.780  1.00  0.00           H 
ATOM   4297  CA  LEU B 574      86.340  87.500  50.230  1.00  0.00           C 
ATOM   4298  HA  LEU B 574      87.090  86.730  50.230  1.00  0.00           H 
ATOM   4299  CB  LEU B 574      85.050  86.810  50.790  1.00  0.00           C 
ATOM   4300  HB1 LEU B 574      84.330  87.610  51.050  1.00  0.00           H 
ATOM   4301  HB2 LEU B 574      84.560  86.290  49.940  1.00  0.00           H 
ATOM   4302  CG  LEU B 574      85.190  85.770  51.940  1.00  0.00           C 
ATOM   4303  HG  LEU B 574      85.920  86.050  52.730  1.00  0.00           H 
ATOM   4304  CD1 LEU B 574      83.890  85.610  52.770  1.00  0.00           C 
ATOM   4305 1HD1 LEU B 574      84.110  84.930  53.620  1.00  0.00           H 
ATOM   4306 2HD1 LEU B 574      83.560  86.620  53.080  1.00  0.00           H 
ATOM   4307 3HD1 LEU B 574      83.110  85.150  52.120  1.00  0.00           H 
ATOM   4308  CD2 LEU B 574      85.530  84.390  51.360  1.00  0.00           C 
ATOM   4309 1HD2 LEU B 574      85.730  83.610  52.120  1.00  0.00           H 
ATOM   4310 2HD2 LEU B 574      84.640  84.090  50.770  1.00  0.00           H 
ATOM   4311 3HD2 LEU B 574      86.460  84.460  50.750  1.00  0.00           H 
ATOM   4312  C   LEU B 574      86.080  87.830  48.750  1.00  0.00           C 
ATOM   4313  O   LEU B 574      86.530  87.140  47.840  1.00  0.00           O 
ATOM   4314  N   ILE B 575      85.300  88.910  48.430  1.00  0.00           N 
ATOM   4315  HN  ILE B 575      84.830  89.420  49.150  1.00  0.00           H 
ATOM   4316  CA  ILE B 575      85.050  89.410  47.040  1.00  0.00           C 
ATOM   4317  HA  ILE B 575      84.590  88.620  46.470  1.00  0.00           H 
ATOM   4318  CB  ILE B 575      83.970  90.520  46.990  1.00  0.00           C 
ATOM   4319  HB  ILE B 575      84.300  91.450  47.500  1.00  0.00           H 
ATOM   4320  CG2 ILE B 575      83.810  90.960  45.510  1.00  0.00           C 
ATOM   4321 1HG2 ILE B 575      82.890  91.540  45.300  1.00  0.00           H 
ATOM   4322 2HG2 ILE B 575      84.700  91.560  45.240  1.00  0.00           H 
ATOM   4323 3HG2 ILE B 575      83.850  90.010  44.930  1.00  0.00           H 
ATOM   4324  CG1 ILE B 575      82.590  90.040  47.450  1.00  0.00           C 
ATOM   4325 1HG1 ILE B 575      82.740  89.700  48.500  1.00  0.00           H 
ATOM   4326 2HG1 ILE B 575      81.950  90.940  47.540  1.00  0.00           H 
ATOM   4327  CD  ILE B 575      81.930  88.890  46.770  1.00  0.00           C 
ATOM   4328  HD1 ILE B 575      81.540  89.290  45.810  1.00  0.00           H 
ATOM   4329  HD2 ILE B 575      82.630  88.050  46.610  1.00  0.00           H 
ATOM   4330  HD3 ILE B 575      81.090  88.630  47.450  1.00  0.00           H 
ATOM   4331  C   ILE B 575      86.340  89.770  46.310  1.00  0.00           C 
ATOM   4332  O   ILE B 575      86.620  89.320  45.200  1.00  0.00           O 
ATOM   4333  N   ALA B 576      87.260  90.490  46.920  1.00  0.00           N 
ATOM   4334  HN  ALA B 576      87.120  90.810  47.850  1.00  0.00           H 
ATOM   4335  CA  ALA B 576      88.590  90.630  46.370  1.00  0.00           C 
ATOM   4336  HA  ALA B 576      88.410  91.140  45.440  1.00  0.00           H 
ATOM   4337  CB  ALA B 576      89.380  91.600  47.280  1.00  0.00           C 
ATOM   4338  HB1 ALA B 576      90.330  91.880  46.770  1.00  0.00           H 
ATOM   4339  HB2 ALA B 576      88.690  92.470  47.340  1.00  0.00           H 
ATOM   4340  HB3 ALA B 576      89.370  91.290  48.350  1.00  0.00           H 
ATOM   4341  C   ALA B 576      89.390  89.340  46.120  1.00  0.00           C 
ATOM   4342  O   ALA B 576      90.090  89.290  45.100  1.00  0.00           O 
ATOM   4343  N   MET B 577      89.340  88.350  47.030  1.00  0.00           N 
ATOM   4344  HN  MET B 577      88.780  88.550  47.830  1.00  0.00           H 
ATOM   4345  CA  MET B 577      89.960  87.030  46.780  1.00  0.00           C 
ATOM   4346  HA  MET B 577      91.000  87.200  46.550  1.00  0.00           H 
ATOM   4347  CB  MET B 577      89.930  86.100  48.000  1.00  0.00           C 
ATOM   4348  HB1 MET B 577      88.870  86.180  48.310  1.00  0.00           H 
ATOM   4349  HB2 MET B 577      90.060  85.030  47.750  1.00  0.00           H 
ATOM   4350  CG  MET B 577      90.810  86.570  49.100  1.00  0.00           C 
ATOM   4351  HG1 MET B 577      91.860  86.260  48.940  1.00  0.00           H 
ATOM   4352  HG2 MET B 577      90.910  87.670  49.220  1.00  0.00           H 
ATOM   4353  SD  MET B 577      90.390  85.640  50.650  1.00  0.00           S 
ATOM   4354  CE  MET B 577      91.830  86.060  51.690  1.00  0.00           C 
ATOM   4355  HE1 MET B 577      92.680  86.490  51.120  1.00  0.00           H 
ATOM   4356  HE2 MET B 577      91.560  86.810  52.460  1.00  0.00           H 
ATOM   4357  HE3 MET B 577      92.150  85.110  52.180  1.00  0.00           H 
ATOM   4358  C   MET B 577      89.300  86.320  45.620  1.00  0.00           C 
ATOM   4359  O   MET B 577      90.010  85.580  44.940  1.00  0.00           O 
ATOM   4360  N   MET B 578      88.030  86.440  45.370  1.00  0.00           N 
ATOM   4361  HN  MET B 578      87.480  86.990  45.990  1.00  0.00           H 
ATOM   4362  CA  MET B 578      87.420  85.790  44.200  1.00  0.00           C 
ATOM   4363  HA  MET B 578      87.770  84.770  44.120  1.00  0.00           H 
ATOM   4364  CB  MET B 578      85.880  85.800  44.440  1.00  0.00           C 
ATOM   4365  HB1 MET B 578      85.480  86.810  44.660  1.00  0.00           H 
ATOM   4366  HB2 MET B 578      85.470  85.600  43.430  1.00  0.00           H 
ATOM   4367  CG  MET B 578      85.430  84.770  45.450  1.00  0.00           C 
ATOM   4368  HG1 MET B 578      85.010  83.870  44.960  1.00  0.00           H 
ATOM   4369  HG2 MET B 578      86.290  84.430  46.060  1.00  0.00           H 
ATOM   4370  SD  MET B 578      84.210  85.450  46.580  1.00  0.00           S 
ATOM   4371  CE  MET B 578      84.100  84.110  47.830  1.00  0.00           C 
ATOM   4372  HE1 MET B 578      83.350  84.420  48.590  1.00  0.00           H 
ATOM   4373  HE2 MET B 578      83.870  83.140  47.340  1.00  0.00           H 
ATOM   4374  HE3 MET B 578      85.100  84.030  48.310  1.00  0.00           H 
ATOM   4375  C   MET B 578      87.710  86.350  42.780  1.00  0.00           C 
ATOM   4376  O   MET B 578      87.270  85.720  41.810  1.00  0.00           O 
ATOM   4377  N   GLY B 579      88.340  87.530  42.720  1.00  0.00           N 
ATOM   4378  HN  GLY B 579      88.320  88.000  43.600  1.00  0.00           H 
ATOM   4379  CA  GLY B 579      88.920  88.230  41.560  1.00  0.00           C 
ATOM   4380  HA1 GLY B 579      88.160  88.600  40.900  1.00  0.00           H 
ATOM   4381  HA2 GLY B 579      89.470  89.110  41.880  1.00  0.00           H 
ATOM   4382  C   GLY B 579      89.980  87.540  40.770  1.00  0.00           C 
ATOM   4383  O   GLY B 579      90.600  86.560  41.210  1.00  0.00           O 
ATOM   4384  N   ASP B 580      90.160  88.070  39.600  1.00  0.00           N 
ATOM   4385  HN  ASP B 580      89.520  88.790  39.360  1.00  0.00           H 
ATOM   4386  CA  ASP B 580      91.100  87.800  38.570  1.00  0.00           C 
ATOM   4387  HA  ASP B 580      90.630  87.080  37.920  1.00  0.00           H 
ATOM   4388  CB  ASP B 580      91.500  89.200  37.960  1.00  0.00           C 
ATOM   4389  HB1 ASP B 580      91.840  89.770  38.850  1.00  0.00           H 
ATOM   4390  HB2 ASP B 580      92.240  89.240  37.140  1.00  0.00           H 
ATOM   4391  CG  ASP B 580      90.250  89.930  37.380  1.00  0.00           C 
ATOM   4392  OD1 ASP B 580      89.540  89.270  36.590  1.00  0.00           O 
ATOM   4393  OD2 ASP B 580      90.050  91.130  37.650  1.00  0.00           O 
ATOM   4394  C   ASP B 580      92.480  87.070  38.870  1.00  0.00           C 
ATOM   4395  O   ASP B 580      92.790  86.110  38.130  1.00  0.00           O 
ATOM   4396  N   THR B 581      93.250  87.450  39.860  1.00  0.00           N 
ATOM   4397  HN  THR B 581      92.930  88.220  40.400  1.00  0.00           H 
ATOM   4398  CA  THR B 581      94.430  86.760  40.310  1.00  0.00           C 
ATOM   4399  HA  THR B 581      95.250  86.800  39.610  1.00  0.00           H 
ATOM   4400  CB  THR B 581      95.070  87.520  41.450  1.00  0.00           C 
ATOM   4401  HB  THR B 581      94.340  87.860  42.210  1.00  0.00           H 
ATOM   4402  OG1 THR B 581      95.670  88.680  40.980  1.00  0.00           O 
ATOM   4403  HG1 THR B 581      94.950  89.310  40.880  1.00  0.00           H 
ATOM   4404  CG2 THR B 581      96.150  86.730  42.160  1.00  0.00           C 
ATOM   4405 1HG2 THR B 581      96.740  87.430  42.780  1.00  0.00           H 
ATOM   4406 2HG2 THR B 581      95.810  85.830  42.720  1.00  0.00           H 
ATOM   4407 3HG2 THR B 581      96.870  86.270  41.450  1.00  0.00           H 
ATOM   4408  C   THR B 581      94.200  85.320  40.650  1.00  0.00           C 
ATOM   4409  O   THR B 581      94.970  84.510  40.210  1.00  0.00           O 
ATOM   4410  N   HSE B 582      93.210  84.910  41.460  1.00  0.00           N 
ATOM   4411  HN  HSE B 582      92.550  85.580  41.770  1.00  0.00           H 
ATOM   4412  CA  HSE B 582      93.040  83.550  41.920  1.00  0.00           C 
ATOM   4413  HA  HSE B 582      93.990  83.050  42.050  1.00  0.00           H 
ATOM   4414  CB  HSE B 582      92.280  83.490  43.280  1.00  0.00           C 
ATOM   4415  HB1 HSE B 582      91.380  84.150  43.270  1.00  0.00           H 
ATOM   4416  HB2 HSE B 582      91.940  82.450  43.480  1.00  0.00           H 
ATOM   4417  ND1 HSE B 582      94.180  83.210  44.750  1.00  0.00           N 
ATOM   4418  CG  HSE B 582      93.180  84.060  44.360  1.00  0.00           C 
ATOM   4419  CE1 HSE B 582      94.660  83.760  45.880  1.00  0.00           C 
ATOM   4420  HE1 HSE B 582      95.500  83.320  46.430  1.00  0.00           H 
ATOM   4421  NE2 HSE B 582      94.010  84.840  46.170  1.00  0.00           N 
ATOM   4422  HE2 HSE B 582      94.330  85.410  46.930  1.00  0.00           H 
ATOM   4423  CD2 HSE B 582      93.050  85.080  45.200  1.00  0.00           C 
ATOM   4424  HD2 HSE B 582      92.290  85.840  45.360  1.00  0.00           H 
ATOM   4425  C   HSE B 582      92.380  82.730  40.900  1.00  0.00           C 
ATOM   4426  O   HSE B 582      92.660  81.520  40.760  1.00  0.00           O 
ATOM   4427  N   TRP B 583      91.630  83.400  39.980  1.00  0.00           N 
ATOM   4428  HN  TRP B 583      91.560  84.380  40.120  1.00  0.00           H 
ATOM   4429  CA  TRP B 583      91.140  82.770  38.790  1.00  0.00           C 
ATOM   4430  HA  TRP B 583      90.570  81.860  38.920  1.00  0.00           H 
ATOM   4431  CB  TRP B 583      90.200  83.790  38.040  1.00  0.00           C 
ATOM   4432  HB1 TRP B 583      89.360  83.880  38.770  1.00  0.00           H 
ATOM   4433  HB2 TRP B 583      90.590  84.830  38.010  1.00  0.00           H 
ATOM   4434  CG  TRP B 583      89.630  83.390  36.710  1.00  0.00           C 
ATOM   4435  CD1 TRP B 583      90.380  83.650  35.570  1.00  0.00           C 
ATOM   4436  HD1 TRP B 583      91.320  84.190  35.560  1.00  0.00           H 
ATOM   4437  NE1 TRP B 583      89.740  83.140  34.400  1.00  0.00           N 
ATOM   4438  HE1 TRP B 583      90.080  83.180  33.490  1.00  0.00           H 
ATOM   4439  CE2 TRP B 583      88.680  82.480  34.820  1.00  0.00           C 
ATOM   4440  CD2 TRP B 583      88.470  82.660  36.260  1.00  0.00           C 
ATOM   4441  CE3 TRP B 583      87.310  82.260  36.880  1.00  0.00           C 
ATOM   4442  HE3 TRP B 583      87.100  82.400  37.930  1.00  0.00           H 
ATOM   4443  CZ3 TRP B 583      86.390  81.550  36.110  1.00  0.00           C 
ATOM   4444  HZ3 TRP B 583      85.550  81.100  36.630  1.00  0.00           H 
ATOM   4445  CZ2 TRP B 583      87.830  81.740  34.130  1.00  0.00           C 
ATOM   4446  HZ2 TRP B 583      87.950  81.660  33.060  1.00  0.00           H 
ATOM   4447  CH2 TRP B 583      86.600  81.240  34.770  1.00  0.00           C 
ATOM   4448  HH2 TRP B 583      85.870  80.640  34.250  1.00  0.00           H 
ATOM   4449  C   TRP B 583      92.260  82.320  37.920  1.00  0.00           C 
ATOM   4450  O   TRP B 583      92.210  81.200  37.400  1.00  0.00           O 
ATOM   4451  N   ARG B 584      93.310  83.200  37.750  1.00  0.00           N 
ATOM   4452  HN  ARG B 584      93.300  84.120  38.140  1.00  0.00           H 
ATOM   4453  CA  ARG B 584      94.400  82.870  36.920  1.00  0.00           C 
ATOM   4454  HA  ARG B 584      94.040  82.340  36.050  1.00  0.00           H 
ATOM   4455  CB  ARG B 584      95.160  84.200  36.540  1.00  0.00           C 
ATOM   4456  HB1 ARG B 584      94.500  84.740  35.830  1.00  0.00           H 
ATOM   4457  HB2 ARG B 584      95.220  84.760  37.500  1.00  0.00           H 
ATOM   4458  CG  ARG B 584      96.550  84.050  35.840  1.00  0.00           C 
ATOM   4459  HG1 ARG B 584      97.290  83.550  36.490  1.00  0.00           H 
ATOM   4460  HG2 ARG B 584      96.330  83.250  35.100  1.00  0.00           H 
ATOM   4461  CD  ARG B 584      96.980  85.350  35.140  1.00  0.00           C 
ATOM   4462  HD1 ARG B 584      96.080  85.920  34.830  1.00  0.00           H 
ATOM   4463  HD2 ARG B 584      97.670  85.980  35.730  1.00  0.00           H 
ATOM   4464  NE  ARG B 584      97.760  84.860  33.980  1.00  0.00           N 
ATOM   4465  HE  ARG B 584      98.090  83.920  33.980  1.00  0.00           H 
ATOM   4466  CZ  ARG B 584      97.580  85.380  32.780  1.00  0.00           C 
ATOM   4467  NH1 ARG B 584      97.220  86.600  32.510  1.00  0.00           N 
ATOM   4468 1HH1 ARG B 584      96.760  87.020  33.290  1.00  0.00           H 
ATOM   4469 2HH1 ARG B 584      96.950  86.750  31.560  1.00  0.00           H 
ATOM   4470  NH2 ARG B 584      97.930  84.790  31.680  1.00  0.00           N 
ATOM   4471 1HH2 ARG B 584      98.000  83.800  31.570  1.00  0.00           H 
ATOM   4472 2HH2 ARG B 584      97.910  85.400  30.880  1.00  0.00           H 
ATOM   4473  C   ARG B 584      95.310  81.860  37.640  1.00  0.00           C 
ATOM   4474  O   ARG B 584      95.700  80.840  37.110  1.00  0.00           O 
ATOM   4475  N   VAL B 585      95.640  82.010  38.960  1.00  0.00           N 
ATOM   4476  HN  VAL B 585      95.120  82.640  39.530  1.00  0.00           H 
ATOM   4477  CA  VAL B 585      96.500  81.070  39.670  1.00  0.00           C 
ATOM   4478  HA  VAL B 585      97.380  81.000  39.040  1.00  0.00           H 
ATOM   4479  CB  VAL B 585      96.930  81.730  41.000  1.00  0.00           C 
ATOM   4480  HB  VAL B 585      96.050  82.040  41.600  1.00  0.00           H 
ATOM   4481  CG1 VAL B 585      97.580  80.680  41.920  1.00  0.00           C 
ATOM   4482 1HG1 VAL B 585      98.060  81.200  42.780  1.00  0.00           H 
ATOM   4483 2HG1 VAL B 585      96.830  79.960  42.300  1.00  0.00           H 
ATOM   4484 3HG1 VAL B 585      98.390  80.200  41.330  1.00  0.00           H 
ATOM   4485  CG2 VAL B 585      97.890  82.920  40.800  1.00  0.00           C 
ATOM   4486 1HG2 VAL B 585      97.840  83.650  41.630  1.00  0.00           H 
ATOM   4487 2HG2 VAL B 585      98.900  82.450  40.780  1.00  0.00           H 
ATOM   4488 3HG2 VAL B 585      97.530  83.460  39.900  1.00  0.00           H 
ATOM   4489  C   VAL B 585      96.030  79.650  39.740  1.00  0.00           C 
ATOM   4490  O   VAL B 585      96.840  78.760  39.600  1.00  0.00           O 
ATOM   4491  N   ALA B 586      94.720  79.370  39.930  1.00  0.00           N 
ATOM   4492  HN  ALA B 586      94.130  80.110  40.260  1.00  0.00           H 
ATOM   4493  CA  ALA B 586      94.150  78.030  39.760  1.00  0.00           C 
ATOM   4494  HA  ALA B 586      94.690  77.370  40.420  1.00  0.00           H 
ATOM   4495  CB  ALA B 586      92.740  78.140  40.140  1.00  0.00           C 
ATOM   4496  HB1 ALA B 586      92.210  77.160  40.060  1.00  0.00           H 
ATOM   4497  HB2 ALA B 586      92.700  78.240  41.250  1.00  0.00           H 
ATOM   4498  HB3 ALA B 586      92.310  78.990  39.570  1.00  0.00           H 
ATOM   4499  C   ALA B 586      94.460  77.360  38.450  1.00  0.00           C 
ATOM   4500  O   ALA B 586      94.820  76.170  38.320  1.00  0.00           O 
ATOM   4501  N   HSD B 587      94.320  78.100  37.290  1.00  0.00           N 
ATOM   4502  HN  HSD B 587      93.920  79.010  37.350  1.00  0.00           H 
ATOM   4503  CA  HSD B 587      94.690  77.700  35.920  1.00  0.00           C 
ATOM   4504  HA  HSD B 587      94.190  76.770  35.720  1.00  0.00           H 
ATOM   4505  CB  HSD B 587      94.190  78.640  34.770  1.00  0.00           C 
ATOM   4506  HB1 HSD B 587      94.750  79.580  34.980  1.00  0.00           H 
ATOM   4507  HB2 HSD B 587      94.580  78.300  33.790  1.00  0.00           H 
ATOM   4508  ND1 HSD B 587      91.960  79.800  35.080  1.00  0.00           N 
ATOM   4509  HD1 HSD B 587      92.220  80.300  35.910  1.00  0.00           H 
ATOM   4510  CG  HSD B 587      92.690  78.700  34.630  1.00  0.00           C 
ATOM   4511  CE1 HSD B 587      90.670  79.630  34.570  1.00  0.00           C 
ATOM   4512  HE1 HSD B 587      89.810  80.280  34.710  1.00  0.00           H 
ATOM   4513  NE2 HSD B 587      90.540  78.460  33.860  1.00  0.00           N 
ATOM   4514  CD2 HSD B 587      91.810  77.910  33.890  1.00  0.00           C 
ATOM   4515  HD2 HSD B 587      92.050  77.140  33.160  1.00  0.00           H 
ATOM   4516  C   HSD B 587      96.130  77.370  35.790  1.00  0.00           C 
ATOM   4517  O   HSD B 587      96.510  76.570  34.910  1.00  0.00           O 
ATOM   4518  N   GLU B 588      97.050  78.050  36.570  1.00  0.00           N 
ATOM   4519  HN  GLU B 588      96.670  78.690  37.240  1.00  0.00           H 
ATOM   4520  CA  GLU B 588      98.480  78.040  36.400  1.00  0.00           C 
ATOM   4521  HA  GLU B 588      98.710  77.570  35.450  1.00  0.00           H 
ATOM   4522  CB  GLU B 588      99.150  79.470  36.460  1.00  0.00           C 
ATOM   4523  HB1 GLU B 588      98.750  79.970  37.360  1.00  0.00           H 
ATOM   4524  HB2 GLU B 588     100.240  79.280  36.460  1.00  0.00           H 
ATOM   4525  CG  GLU B 588      98.790  80.150  35.150  1.00  0.00           C 
ATOM   4526  HG1 GLU B 588      99.180  79.520  34.320  1.00  0.00           H 
ATOM   4527  HG2 GLU B 588      97.690  80.100  35.050  1.00  0.00           H 
ATOM   4528  CD  GLU B 588      99.460  81.610  34.870  1.00  0.00           C 
ATOM   4529  OE1 GLU B 588     100.710  81.790  35.120  1.00  0.00           O 
ATOM   4530  OE2 GLU B 588      98.740  82.380  34.210  1.00  0.00           O 
ATOM   4531  C   GLU B 588      99.170  77.140  37.410  1.00  0.00           C 
ATOM   4532  O   GLU B 588     100.380  77.050  37.480  1.00  0.00           O 
ATOM   4533  N   ARG B 589      98.480  76.450  38.330  1.00  0.00           N 
ATOM   4534  HN  ARG B 589      97.490  76.570  38.260  1.00  0.00           H 
ATOM   4535  CA  ARG B 589      99.050  75.780  39.550  1.00  0.00           C 
ATOM   4536  HA  ARG B 589      99.550  76.590  40.070  1.00  0.00           H 
ATOM   4537  CB  ARG B 589      97.950  75.230  40.460  1.00  0.00           C 
ATOM   4538  HB1 ARG B 589      98.560  74.920  41.330  1.00  0.00           H 
ATOM   4539  HB2 ARG B 589      97.230  76.030  40.750  1.00  0.00           H 
ATOM   4540  CG  ARG B 589      97.010  74.110  39.980  1.00  0.00           C 
ATOM   4541  HG1 ARG B 589      96.570  74.280  38.970  1.00  0.00           H 
ATOM   4542  HG2 ARG B 589      97.600  73.200  39.740  1.00  0.00           H 
ATOM   4543  CD  ARG B 589      95.850  73.660  40.870  1.00  0.00           C 
ATOM   4544  HD1 ARG B 589      96.230  73.460  41.900  1.00  0.00           H 
ATOM   4545  HD2 ARG B 589      95.020  74.390  40.830  1.00  0.00           H 
ATOM   4546  NE  ARG B 589      95.420  72.280  40.500  1.00  0.00           N 
ATOM   4547  HE  ARG B 589      95.720  71.910  39.620  1.00  0.00           H 
ATOM   4548  CZ  ARG B 589      94.260  71.720  40.920  1.00  0.00           C 
ATOM   4549  NH1 ARG B 589      93.660  72.140  42.000  1.00  0.00           N 
ATOM   4550 1HH1 ARG B 589      94.190  72.590  42.720  1.00  0.00           H 
ATOM   4551 2HH1 ARG B 589      92.930  71.560  42.360  1.00  0.00           H 
ATOM   4552  NH2 ARG B 589      93.890  70.660  40.220  1.00  0.00           N 
ATOM   4553 1HH2 ARG B 589      94.220  70.570  39.280  1.00  0.00           H 
ATOM   4554 2HH2 ARG B 589      93.040  70.290  40.590  1.00  0.00           H 
ATOM   4555  C   ARG B 589     100.130  74.740  39.210  1.00  0.00           C 
ATOM   4556  O   ARG B 589     101.280  74.740  39.790  1.00  0.00           O 
ATOM   4557  N   MET C 454      83.840  51.280  72.150  1.00  0.00           N 
ATOM   4558  HN  MET C 454      84.100  50.930  73.050  1.00  0.00           H 
ATOM   4559  CA  MET C 454      82.520  51.740  71.970  1.00  0.00           C 
ATOM   4560  HA  MET C 454      81.930  51.100  71.330  1.00  0.00           H 
ATOM   4561  CB  MET C 454      81.830  51.800  73.400  1.00  0.00           C 
ATOM   4562  HB1 MET C 454      82.600  52.110  74.140  1.00  0.00           H 
ATOM   4563  HB2 MET C 454      80.990  52.520  73.400  1.00  0.00           H 
ATOM   4564  CG  MET C 454      81.170  50.520  73.870  1.00  0.00           C 
ATOM   4565  HG1 MET C 454      80.360  50.250  73.150  1.00  0.00           H 
ATOM   4566  HG2 MET C 454      81.910  49.710  73.720  1.00  0.00           H 
ATOM   4567  SD  MET C 454      80.500  50.650  75.610  1.00  0.00           S 
ATOM   4568  CE  MET C 454      80.460  48.900  76.070  1.00  0.00           C 
ATOM   4569  HE1 MET C 454      79.570  48.370  75.660  1.00  0.00           H 
ATOM   4570  HE2 MET C 454      81.380  48.350  75.780  1.00  0.00           H 
ATOM   4571  HE3 MET C 454      80.210  48.890  77.150  1.00  0.00           H 
ATOM   4572  C   MET C 454      82.520  53.100  71.260  1.00  0.00           C 
ATOM   4573  O   MET C 454      81.850  53.280  70.270  1.00  0.00           O 
ATOM   4574  N   SER C 455      83.400  54.010  71.690  1.00  0.00           N 
ATOM   4575  HN  SER C 455      84.060  53.810  72.410  1.00  0.00           H 
ATOM   4576  CA  SER C 455      83.510  55.320  71.000  1.00  0.00           C 
ATOM   4577  HA  SER C 455      82.550  55.800  71.130  1.00  0.00           H 
ATOM   4578  CB  SER C 455      84.470  56.280  71.800  1.00  0.00           C 
ATOM   4579  HB1 SER C 455      85.450  55.770  71.900  1.00  0.00           H 
ATOM   4580  HB2 SER C 455      84.570  57.300  71.380  1.00  0.00           H 
ATOM   4581  OG  SER C 455      83.940  56.390  73.090  1.00  0.00           O 
ATOM   4582  HG1 SER C 455      84.250  55.560  73.450  1.00  0.00           H 
ATOM   4583  C   SER C 455      83.910  55.350  69.580  1.00  0.00           C 
ATOM   4584  O   SER C 455      83.370  56.240  68.820  1.00  0.00           O 
ATOM   4585  N   PHE C 456      84.860  54.530  69.150  1.00  0.00           N 
ATOM   4586  HN  PHE C 456      85.240  53.850  69.770  1.00  0.00           H 
ATOM   4587  CA  PHE C 456      85.170  54.260  67.720  1.00  0.00           C 
ATOM   4588  HA  PHE C 456      85.400  55.170  67.180  1.00  0.00           H 
ATOM   4589  CB  PHE C 456      86.390  53.340  67.670  1.00  0.00           C 
ATOM   4590  HB1 PHE C 456      86.360  52.530  68.430  1.00  0.00           H 
ATOM   4591  HB2 PHE C 456      86.490  52.840  66.680  1.00  0.00           H 
ATOM   4592  CG  PHE C 456      87.630  54.050  68.020  1.00  0.00           C 
ATOM   4593  CD1 PHE C 456      88.050  55.140  67.170  1.00  0.00           C 
ATOM   4594  HD1 PHE C 456      87.530  55.430  66.270  1.00  0.00           H 
ATOM   4595  CE1 PHE C 456      89.190  55.900  67.490  1.00  0.00           C 
ATOM   4596  HE1 PHE C 456      89.540  56.710  66.870  1.00  0.00           H 
ATOM   4597  CZ  PHE C 456      89.980  55.540  68.590  1.00  0.00           C 
ATOM   4598  HZ  PHE C 456      90.760  56.250  68.800  1.00  0.00           H 
ATOM   4599  CD2 PHE C 456      88.470  53.740  69.120  1.00  0.00           C 
ATOM   4600  HD2 PHE C 456      88.130  52.880  69.690  1.00  0.00           H 
ATOM   4601  CE2 PHE C 456      89.590  54.490  69.450  1.00  0.00           C 
ATOM   4602  HE2 PHE C 456      90.110  54.340  70.390  1.00  0.00           H 
ATOM   4603  C   PHE C 456      83.970  53.670  66.970  1.00  0.00           C 
ATOM   4604  O   PHE C 456      83.690  54.150  65.910  1.00  0.00           O 
ATOM   4605  N   ALA C 457      83.320  52.580  67.570  1.00  0.00           N 
ATOM   4606  HN  ALA C 457      83.600  52.160  68.430  1.00  0.00           H 
ATOM   4607  CA  ALA C 457      82.190  51.980  66.910  1.00  0.00           C 
ATOM   4608  HA  ALA C 457      82.590  51.670  65.960  1.00  0.00           H 
ATOM   4609  CB  ALA C 457      81.800  50.680  67.680  1.00  0.00           C 
ATOM   4610  HB1 ALA C 457      80.950  50.160  67.180  1.00  0.00           H 
ATOM   4611  HB2 ALA C 457      82.640  49.950  67.730  1.00  0.00           H 
ATOM   4612  HB3 ALA C 457      81.500  50.890  68.730  1.00  0.00           H 
ATOM   4613  C   ALA C 457      81.090  52.940  66.640  1.00  0.00           C 
ATOM   4614  O   ALA C 457      80.600  52.910  65.520  1.00  0.00           O 
ATOM   4615  N   LEU C 458      80.580  53.830  67.620  1.00  0.00           N 
ATOM   4616  HN  LEU C 458      81.080  53.920  68.480  1.00  0.00           H 
ATOM   4617  CA  LEU C 458      79.510  54.740  67.250  1.00  0.00           C 
ATOM   4618  HA  LEU C 458      78.690  54.070  67.010  1.00  0.00           H 
ATOM   4619  CB  LEU C 458      79.050  55.720  68.360  1.00  0.00           C 
ATOM   4620  HB1 LEU C 458      79.880  56.320  68.780  1.00  0.00           H 
ATOM   4621  HB2 LEU C 458      78.470  56.560  67.910  1.00  0.00           H 
ATOM   4622  CG  LEU C 458      78.160  55.300  69.600  1.00  0.00           C 
ATOM   4623  HG  LEU C 458      77.820  56.280  69.990  1.00  0.00           H 
ATOM   4624  CD1 LEU C 458      76.850  54.670  68.920  1.00  0.00           C 
ATOM   4625 1HD1 LEU C 458      76.410  55.380  68.180  1.00  0.00           H 
ATOM   4626 2HD1 LEU C 458      77.030  53.720  68.370  1.00  0.00           H 
ATOM   4627 3HD1 LEU C 458      76.130  54.500  69.750  1.00  0.00           H 
ATOM   4628  CD2 LEU C 458      78.820  54.390  70.650  1.00  0.00           C 
ATOM   4629 1HD2 LEU C 458      78.250  54.300  71.600  1.00  0.00           H 
ATOM   4630 2HD2 LEU C 458      79.170  53.430  70.200  1.00  0.00           H 
ATOM   4631 3HD2 LEU C 458      79.740  54.960  70.870  1.00  0.00           H 
ATOM   4632  C   LEU C 458      79.920  55.660  66.090  1.00  0.00           C 
ATOM   4633  O   LEU C 458      79.150  55.700  65.090  1.00  0.00           O 
ATOM   4634  N   VAL C 459      81.110  56.220  66.060  1.00  0.00           N 
ATOM   4635  HN  VAL C 459      81.800  56.000  66.750  1.00  0.00           H 
ATOM   4636  CA  VAL C 459      81.580  57.030  65.010  1.00  0.00           C 
ATOM   4637  HA  VAL C 459      80.830  57.800  64.920  1.00  0.00           H 
ATOM   4638  CB  VAL C 459      82.900  57.690  65.360  1.00  0.00           C 
ATOM   4639  HB  VAL C 459      83.650  56.950  65.700  1.00  0.00           H 
ATOM   4640  CG1 VAL C 459      83.580  58.430  64.210  1.00  0.00           C 
ATOM   4641 1HG1 VAL C 459      84.440  58.980  64.640  1.00  0.00           H 
ATOM   4642 2HG1 VAL C 459      84.010  57.750  63.450  1.00  0.00           H 
ATOM   4643 3HG1 VAL C 459      82.840  59.060  63.680  1.00  0.00           H 
ATOM   4644  CG2 VAL C 459      82.650  58.770  66.430  1.00  0.00           C 
ATOM   4645 1HG2 VAL C 459      82.440  58.250  67.390  1.00  0.00           H 
ATOM   4646 2HG2 VAL C 459      83.530  59.430  66.610  1.00  0.00           H 
ATOM   4647 3HG2 VAL C 459      81.760  59.370  66.140  1.00  0.00           H 
ATOM   4648  C   VAL C 459      81.630  56.340  63.700  1.00  0.00           C 
ATOM   4649  O   VAL C 459      81.110  56.870  62.700  1.00  0.00           O 
ATOM   4650  N   LEU C 460      82.260  55.160  63.660  1.00  0.00           N 
ATOM   4651  HN  LEU C 460      82.770  54.930  64.480  1.00  0.00           H 
ATOM   4652  CA  LEU C 460      82.510  54.520  62.390  1.00  0.00           C 
ATOM   4653  HA  LEU C 460      82.750  55.250  61.630  1.00  0.00           H 
ATOM   4654  CB  LEU C 460      83.560  53.410  62.440  1.00  0.00           C 
ATOM   4655  HB1 LEU C 460      83.500  52.590  63.190  1.00  0.00           H 
ATOM   4656  HB2 LEU C 460      83.520  52.740  61.550  1.00  0.00           H 
ATOM   4657  CG  LEU C 460      84.950  53.970  62.740  1.00  0.00           C 
ATOM   4658  HG  LEU C 460      85.040  54.220  63.820  1.00  0.00           H 
ATOM   4659  CD1 LEU C 460      86.040  52.930  62.460  1.00  0.00           C 
ATOM   4660 1HD1 LEU C 460      85.960  52.250  61.580  1.00  0.00           H 
ATOM   4661 2HD1 LEU C 460      87.020  53.450  62.400  1.00  0.00           H 
ATOM   4662 3HD1 LEU C 460      86.070  52.230  63.320  1.00  0.00           H 
ATOM   4663  CD2 LEU C 460      85.310  55.170  61.850  1.00  0.00           C 
ATOM   4664 1HD2 LEU C 460      84.580  55.990  62.000  1.00  0.00           H 
ATOM   4665 2HD2 LEU C 460      86.320  55.610  62.010  1.00  0.00           H 
ATOM   4666 3HD2 LEU C 460      85.320  54.880  60.780  1.00  0.00           H 
ATOM   4667  C   LEU C 460      81.240  54.020  61.810  1.00  0.00           C 
ATOM   4668  O   LEU C 460      80.880  54.230  60.630  1.00  0.00           O 
ATOM   4669  N   GLY C 461      80.390  53.430  62.570  1.00  0.00           N 
ATOM   4670  HN  GLY C 461      80.650  53.240  63.510  1.00  0.00           H 
ATOM   4671  CA  GLY C 461      79.130  52.810  62.130  1.00  0.00           C 
ATOM   4672  HA1 GLY C 461      79.360  52.150  61.300  1.00  0.00           H 
ATOM   4673  HA2 GLY C 461      78.730  52.290  62.990  1.00  0.00           H 
ATOM   4674  C   GLY C 461      78.060  53.780  61.680  1.00  0.00           C 
ATOM   4675  O   GLY C 461      77.420  53.610  60.570  1.00  0.00           O 
ATOM   4676  N   TRP C 462      77.910  54.880  62.450  1.00  0.00           N 
ATOM   4677  HN  TRP C 462      78.480  55.070  63.240  1.00  0.00           H 
ATOM   4678  CA  TRP C 462      77.100  55.930  62.100  1.00  0.00           C 
ATOM   4679  HA  TRP C 462      76.160  55.580  61.700  1.00  0.00           H 
ATOM   4680  CB  TRP C 462      76.870  56.930  63.240  1.00  0.00           C 
ATOM   4681  HB1 TRP C 462      77.800  57.200  63.790  1.00  0.00           H 
ATOM   4682  HB2 TRP C 462      76.620  57.890  62.750  1.00  0.00           H 
ATOM   4683  CG  TRP C 462      75.780  56.590  64.220  1.00  0.00           C 
ATOM   4684  CD1 TRP C 462      75.810  56.080  65.500  1.00  0.00           C 
ATOM   4685  HD1 TRP C 462      76.640  55.670  66.060  1.00  0.00           H 
ATOM   4686  NE1 TRP C 462      74.520  55.970  65.990  1.00  0.00           N 
ATOM   4687  HE1 TRP C 462      74.260  55.470  66.780  1.00  0.00           H 
ATOM   4688  CE2 TRP C 462      73.590  56.380  65.010  1.00  0.00           C 
ATOM   4689  CD2 TRP C 462      74.380  56.700  63.900  1.00  0.00           C 
ATOM   4690  CE3 TRP C 462      73.750  57.060  62.680  1.00  0.00           C 
ATOM   4691  HE3 TRP C 462      74.340  57.350  61.820  1.00  0.00           H 
ATOM   4692  CZ3 TRP C 462      72.380  57.160  62.720  1.00  0.00           C 
ATOM   4693  HZ3 TRP C 462      71.940  57.500  61.790  1.00  0.00           H 
ATOM   4694  CZ2 TRP C 462      72.210  56.370  65.000  1.00  0.00           C 
ATOM   4695  HZ2 TRP C 462      71.760  55.960  65.890  1.00  0.00           H 
ATOM   4696  CH2 TRP C 462      71.640  56.820  63.810  1.00  0.00           C 
ATOM   4697  HH2 TRP C 462      70.560  56.800  63.730  1.00  0.00           H 
ATOM   4698  C   TRP C 462      77.570  56.640  60.790  1.00  0.00           C 
ATOM   4699  O   TRP C 462      76.840  56.880  59.840  1.00  0.00           O 
ATOM   4700  N   CYS C 463      78.900  56.820  60.530  1.00  0.00           N 
ATOM   4701  HN  CYS C 463      79.610  56.660  61.210  1.00  0.00           H 
ATOM   4702  CA  CYS C 463      79.400  57.450  59.360  1.00  0.00           C 
ATOM   4703  HA  CYS C 463      78.800  58.330  59.150  1.00  0.00           H 
ATOM   4704  CB  CYS C 463      80.890  57.730  59.480  1.00  0.00           C 
ATOM   4705  HB1 CYS C 463      81.420  56.790  59.730  1.00  0.00           H 
ATOM   4706  HB2 CYS C 463      81.340  58.020  58.500  1.00  0.00           H 
ATOM   4707  SG  CYS C 463      81.110  59.210  60.560  1.00  0.00           S 
ATOM   4708  HG1 CYS C 463      81.110  58.420  61.620  1.00  0.00           H 
ATOM   4709  C   CYS C 463      79.200  56.600  58.070  1.00  0.00           C 
ATOM   4710  O   CYS C 463      79.330  57.140  56.960  1.00  0.00           O 
ATOM   4711  N   ASN C 464      78.920  55.320  58.190  1.00  0.00           N 
ATOM   4712  HN  ASN C 464      78.980  54.860  59.070  1.00  0.00           H 
ATOM   4713  CA  ASN C 464      78.600  54.470  57.030  1.00  0.00           C 
ATOM   4714  HA  ASN C 464      79.240  54.780  56.210  1.00  0.00           H 
ATOM   4715  CB  ASN C 464      78.760  52.960  57.370  1.00  0.00           C 
ATOM   4716  HB1 ASN C 464      78.380  52.760  58.400  1.00  0.00           H 
ATOM   4717  HB2 ASN C 464      78.220  52.220  56.740  1.00  0.00           H 
ATOM   4718  CG  ASN C 464      80.260  52.610  57.270  1.00  0.00           C 
ATOM   4719  OD1 ASN C 464      81.030  53.170  56.490  1.00  0.00           O 
ATOM   4720  ND2 ASN C 464      80.690  51.610  58.080  1.00  0.00           N 
ATOM   4721 1HD2 ASN C 464      80.200  51.390  58.930  1.00  0.00           H 
ATOM   4722 2HD2 ASN C 464      81.620  51.300  57.900  1.00  0.00           H 
ATOM   4723  C   ASN C 464      77.150  54.600  56.570  1.00  0.00           C 
ATOM   4724  O   ASN C 464      76.830  54.440  55.360  1.00  0.00           O 
ATOM   4725  N   VAL C 465      76.240  55.100  57.470  1.00  0.00           N 
ATOM   4726  HN  VAL C 465      76.570  55.400  58.360  1.00  0.00           H 
ATOM   4727  CA  VAL C 465      74.890  55.430  57.050  1.00  0.00           C 
ATOM   4728  HA  VAL C 465      74.380  54.610  56.570  1.00  0.00           H 
ATOM   4729  CB  VAL C 465      74.130  56.000  58.280  1.00  0.00           C 
ATOM   4730  HB  VAL C 465      74.730  56.830  58.710  1.00  0.00           H 
ATOM   4731  CG1 VAL C 465      72.670  56.300  57.960  1.00  0.00           C 
ATOM   4732 1HG1 VAL C 465      72.210  56.670  58.900  1.00  0.00           H 
ATOM   4733 2HG1 VAL C 465      72.520  57.050  57.160  1.00  0.00           H 
ATOM   4734 3HG1 VAL C 465      72.140  55.400  57.580  1.00  0.00           H 
ATOM   4735  CG2 VAL C 465      74.080  54.900  59.390  1.00  0.00           C 
ATOM   4736 1HG2 VAL C 465      73.460  55.270  60.240  1.00  0.00           H 
ATOM   4737 2HG2 VAL C 465      73.530  53.970  59.140  1.00  0.00           H 
ATOM   4738 3HG2 VAL C 465      75.130  54.720  59.710  1.00  0.00           H 
ATOM   4739  C   VAL C 465      74.890  56.600  55.990  1.00  0.00           C 
ATOM   4740  O   VAL C 465      74.050  56.740  55.100  1.00  0.00           O 
ATOM   4741  N   MET C 466      75.950  57.490  56.080  1.00  0.00           N 
ATOM   4742  HN  MET C 466      76.450  57.530  56.940  1.00  0.00           H 
ATOM   4743  CA  MET C 466      76.240  58.440  55.030  1.00  0.00           C 
ATOM   4744  HA  MET C 466      75.320  58.990  54.940  1.00  0.00           H 
ATOM   4745  CB  MET C 466      77.510  59.290  55.270  1.00  0.00           C 
ATOM   4746  HB1 MET C 466      78.460  58.720  55.180  1.00  0.00           H 
ATOM   4747  HB2 MET C 466      77.630  60.020  54.440  1.00  0.00           H 
ATOM   4748  CG  MET C 466      77.490  60.140  56.560  1.00  0.00           C 
ATOM   4749  HG1 MET C 466      76.510  60.660  56.600  1.00  0.00           H 
ATOM   4750  HG2 MET C 466      77.630  59.540  57.490  1.00  0.00           H 
ATOM   4751  SD  MET C 466      78.890  61.330  56.350  1.00  0.00           S 
ATOM   4752  CE  MET C 466      79.030  61.610  58.080  1.00  0.00           C 
ATOM   4753  HE1 MET C 466      78.040  61.910  58.480  1.00  0.00           H 
ATOM   4754  HE2 MET C 466      79.280  60.700  58.670  1.00  0.00           H 
ATOM   4755  HE3 MET C 466      79.770  62.410  58.270  1.00  0.00           H 
ATOM   4756  C   MET C 466      76.440  57.790  53.660  1.00  0.00           C 
ATOM   4757  O   MET C 466      75.940  58.260  52.690  1.00  0.00           O 
ATOM   4758  N   TYR C 467      77.190  56.700  53.570  1.00  0.00           N 
ATOM   4759  HN  TYR C 467      77.630  56.350  54.390  1.00  0.00           H 
ATOM   4760  CA  TYR C 467      77.290  55.990  52.290  1.00  0.00           C 
ATOM   4761  HA  TYR C 467      77.530  56.660  51.470  1.00  0.00           H 
ATOM   4762  CB  TYR C 467      78.480  54.990  52.350  1.00  0.00           C 
ATOM   4763  HB1 TYR C 467      78.240  54.180  53.060  1.00  0.00           H 
ATOM   4764  HB2 TYR C 467      78.750  54.550  51.360  1.00  0.00           H 
ATOM   4765  CG  TYR C 467      79.780  55.730  52.840  1.00  0.00           C 
ATOM   4766  CD1 TYR C 467      80.150  57.030  52.370  1.00  0.00           C 
ATOM   4767  HD1 TYR C 467      79.420  57.590  51.800  1.00  0.00           H 
ATOM   4768  CE1 TYR C 467      81.310  57.590  52.850  1.00  0.00           C 
ATOM   4769  HE1 TYR C 467      81.740  58.520  52.510  1.00  0.00           H 
ATOM   4770  CZ  TYR C 467      82.130  56.900  53.750  1.00  0.00           C 
ATOM   4771  OH  TYR C 467      83.330  57.470  54.270  1.00  0.00           O 
ATOM   4772  HH  TYR C 467      83.520  56.930  55.040  1.00  0.00           H 
ATOM   4773  CD2 TYR C 467      80.600  55.100  53.750  1.00  0.00           C 
ATOM   4774  HD2 TYR C 467      80.450  54.140  54.220  1.00  0.00           H 
ATOM   4775  CE2 TYR C 467      81.730  55.710  54.250  1.00  0.00           C 
ATOM   4776  HE2 TYR C 467      82.370  55.180  54.930  1.00  0.00           H 
ATOM   4777  C   TYR C 467      76.010  55.350  51.750  1.00  0.00           C 
ATOM   4778  O   TYR C 467      75.620  55.500  50.570  1.00  0.00           O 
ATOM   4779  N   PHE C 468      75.200  54.710  52.690  1.00  0.00           N 
ATOM   4780  HN  PHE C 468      75.620  54.460  53.560  1.00  0.00           H 
ATOM   4781  CA  PHE C 468      73.870  54.240  52.310  1.00  0.00           C 
ATOM   4782  HA  PHE C 468      74.140  53.560  51.520  1.00  0.00           H 
ATOM   4783  CB  PHE C 468      73.060  53.410  53.420  1.00  0.00           C 
ATOM   4784  HB1 PHE C 468      73.100  54.050  54.330  1.00  0.00           H 
ATOM   4785  HB2 PHE C 468      72.020  53.160  53.100  1.00  0.00           H 
ATOM   4786  CG  PHE C 468      73.730  52.100  53.680  1.00  0.00           C 
ATOM   4787  CD1 PHE C 468      73.450  51.140  52.760  1.00  0.00           C 
ATOM   4788  HD1 PHE C 468      72.890  51.260  51.840  1.00  0.00           H 
ATOM   4789  CE1 PHE C 468      73.870  49.820  53.040  1.00  0.00           C 
ATOM   4790  HE1 PHE C 468      73.620  49.040  52.340  1.00  0.00           H 
ATOM   4791  CZ  PHE C 468      74.680  49.460  54.090  1.00  0.00           C 
ATOM   4792  HZ  PHE C 468      74.900  48.450  54.400  1.00  0.00           H 
ATOM   4793  CD2 PHE C 468      74.510  51.810  54.820  1.00  0.00           C 
ATOM   4794  HD2 PHE C 468      74.760  52.620  55.490  1.00  0.00           H 
ATOM   4795  CE2 PHE C 468      74.980  50.480  55.000  1.00  0.00           C 
ATOM   4796  HE2 PHE C 468      75.680  50.340  55.810  1.00  0.00           H 
ATOM   4797  C   PHE C 468      72.880  55.250  51.790  1.00  0.00           C 
ATOM   4798  O   PHE C 468      72.270  55.080  50.750  1.00  0.00           O 
ATOM   4799  N   ALA C 469      72.870  56.490  52.410  1.00  0.00           N 
ATOM   4800  HN  ALA C 469      73.410  56.630  53.240  1.00  0.00           H 
ATOM   4801  CA  ALA C 469      72.060  57.650  52.090  1.00  0.00           C 
ATOM   4802  HA  ALA C 469      71.010  57.430  52.220  1.00  0.00           H 
ATOM   4803  CB  ALA C 469      72.350  58.680  53.220  1.00  0.00           C 
ATOM   4804  HB1 ALA C 469      71.700  59.570  53.070  1.00  0.00           H 
ATOM   4805  HB2 ALA C 469      72.090  58.160  54.170  1.00  0.00           H 
ATOM   4806  HB3 ALA C 469      73.440  58.910  53.230  1.00  0.00           H 
ATOM   4807  C   ALA C 469      72.280  58.290  50.710  1.00  0.00           C 
ATOM   4808  O   ALA C 469      71.360  58.880  50.070  1.00  0.00           O 
ATOM   4809  N   ARG C 470      73.490  58.140  50.190  1.00  0.00           N 
ATOM   4810  HN  ARG C 470      74.180  57.590  50.660  1.00  0.00           H 
ATOM   4811  CA  ARG C 470      73.840  58.540  48.840  1.00  0.00           C 
ATOM   4812  HA  ARG C 470      73.560  59.570  48.670  1.00  0.00           H 
ATOM   4813  CB  ARG C 470      75.390  58.440  48.640  1.00  0.00           C 
ATOM   4814  HB1 ARG C 470      75.850  59.120  49.390  1.00  0.00           H 
ATOM   4815  HB2 ARG C 470      75.730  57.430  48.950  1.00  0.00           H 
ATOM   4816  CG  ARG C 470      75.800  58.870  47.300  1.00  0.00           C 
ATOM   4817  HG1 ARG C 470      75.240  58.280  46.550  1.00  0.00           H 
ATOM   4818  HG2 ARG C 470      75.500  59.920  47.080  1.00  0.00           H 
ATOM   4819  CD  ARG C 470      77.350  58.560  47.120  1.00  0.00           C 
ATOM   4820  HD1 ARG C 470      77.750  57.530  47.230  1.00  0.00           H 
ATOM   4821  HD2 ARG C 470      77.680  58.800  46.090  1.00  0.00           H 
ATOM   4822  NE  ARG C 470      78.140  59.440  48.020  1.00  0.00           N 
ATOM   4823  HE  ARG C 470      78.090  60.430  47.890  1.00  0.00           H 
ATOM   4824  CZ  ARG C 470      78.870  59.060  49.110  1.00  0.00           C 
ATOM   4825  NH1 ARG C 470      79.050  57.800  49.350  1.00  0.00           N 
ATOM   4826 1HH1 ARG C 470      78.770  57.060  48.740  1.00  0.00           H 
ATOM   4827 2HH1 ARG C 470      79.270  57.510  50.280  1.00  0.00           H 
ATOM   4828  NH2 ARG C 470      79.310  59.990  49.950  1.00  0.00           N 
ATOM   4829 1HH2 ARG C 470      79.290  60.950  49.690  1.00  0.00           H 
ATOM   4830 2HH2 ARG C 470      79.510  59.730  50.900  1.00  0.00           H 
ATOM   4831  C   ARG C 470      73.040  57.660  47.790  1.00  0.00           C 
ATOM   4832  O   ARG C 470      72.760  58.140  46.680  1.00  0.00           O 
ATOM   4833  N   GLY C 471      72.500  56.470  48.180  1.00  0.00           N 
ATOM   4834  HN  GLY C 471      72.690  56.200  49.120  1.00  0.00           H 
ATOM   4835  CA  GLY C 471      71.600  55.570  47.430  1.00  0.00           C 
ATOM   4836  HA1 GLY C 471      72.020  55.310  46.470  1.00  0.00           H 
ATOM   4837  HA2 GLY C 471      71.270  54.750  48.050  1.00  0.00           H 
ATOM   4838  C   GLY C 471      70.220  56.200  47.090  1.00  0.00           C 
ATOM   4839  O   GLY C 471      69.500  55.640  46.250  1.00  0.00           O 
ATOM   4840  N   PHE C 472      69.860  57.340  47.790  1.00  0.00           N 
ATOM   4841  HN  PHE C 472      70.560  57.690  48.410  1.00  0.00           H 
ATOM   4842  CA  PHE C 472      68.560  58.020  47.730  1.00  0.00           C 
ATOM   4843  HA  PHE C 472      67.980  57.350  47.110  1.00  0.00           H 
ATOM   4844  CB  PHE C 472      67.970  58.250  49.190  1.00  0.00           C 
ATOM   4845  HB1 PHE C 472      68.670  58.850  49.810  1.00  0.00           H 
ATOM   4846  HB2 PHE C 472      67.000  58.770  49.070  1.00  0.00           H 
ATOM   4847  CG  PHE C 472      67.740  56.930  50.030  1.00  0.00           C 
ATOM   4848  CD1 PHE C 472      66.410  56.440  50.200  1.00  0.00           C 
ATOM   4849  HD1 PHE C 472      65.670  56.960  49.620  1.00  0.00           H 
ATOM   4850  CE1 PHE C 472      66.080  55.330  51.090  1.00  0.00           C 
ATOM   4851  HE1 PHE C 472      65.010  55.170  51.150  1.00  0.00           H 
ATOM   4852  CZ  PHE C 472      67.160  54.600  51.720  1.00  0.00           C 
ATOM   4853  HZ  PHE C 472      66.930  53.730  52.320  1.00  0.00           H 
ATOM   4854  CD2 PHE C 472      68.720  56.210  50.790  1.00  0.00           C 
ATOM   4855  HD2 PHE C 472      69.740  56.550  50.750  1.00  0.00           H 
ATOM   4856  CE2 PHE C 472      68.480  55.000  51.520  1.00  0.00           C 
ATOM   4857  HE2 PHE C 472      69.300  54.550  52.060  1.00  0.00           H 
ATOM   4858  C   PHE C 472      68.570  59.360  46.920  1.00  0.00           C 
ATOM   4859  O   PHE C 472      67.560  59.960  46.670  1.00  0.00           O 
ATOM   4860  N   GLN C 473      69.830  59.890  46.540  1.00  0.00           N 
ATOM   4861  HN  GLN C 473      70.670  59.540  46.950  1.00  0.00           H 
ATOM   4862  CA  GLN C 473      70.120  60.670  45.330  1.00  0.00           C 
ATOM   4863  HA  GLN C 473      69.660  61.620  45.560  1.00  0.00           H 
ATOM   4864  CB  GLN C 473      71.690  60.800  45.240  1.00  0.00           C 
ATOM   4865  HB1 GLN C 473      72.080  59.780  45.020  1.00  0.00           H 
ATOM   4866  HB2 GLN C 473      71.960  61.490  44.420  1.00  0.00           H 
ATOM   4867  CG  GLN C 473      72.280  61.550  46.520  1.00  0.00           C 
ATOM   4868  HG1 GLN C 473      71.790  62.520  46.760  1.00  0.00           H 
ATOM   4869  HG2 GLN C 473      72.020  60.870  47.360  1.00  0.00           H 
ATOM   4870  CD  GLN C 473      73.750  61.890  46.430  1.00  0.00           C 
ATOM   4871  OE1 GLN C 473      74.320  62.590  47.250  1.00  0.00           O 
ATOM   4872  NE2 GLN C 473      74.470  61.440  45.390  1.00  0.00           N 
ATOM   4873 1HE2 GLN C 473      73.990  61.010  44.630  1.00  0.00           H 
ATOM   4874 2HE2 GLN C 473      75.450  61.590  45.250  1.00  0.00           H 
ATOM   4875  C   GLN C 473      69.560  60.260  43.970  1.00  0.00           C 
ATOM   4876  O   GLN C 473      69.280  59.110  43.700  1.00  0.00           O 
ATOM   4877  N   MET C 474      69.510  61.200  43.020  1.00  0.00           N 
ATOM   4878  HN  MET C 474      69.850  62.130  43.170  1.00  0.00           H 
ATOM   4879  CA  MET C 474      69.050  61.100  41.680  1.00  0.00           C 
ATOM   4880  HA  MET C 474      68.410  60.230  41.560  1.00  0.00           H 
ATOM   4881  CB  MET C 474      68.060  62.220  41.260  1.00  0.00           C 
ATOM   4882  HB1 MET C 474      68.320  63.270  41.530  1.00  0.00           H 
ATOM   4883  HB2 MET C 474      67.970  62.350  40.160  1.00  0.00           H 
ATOM   4884  CG  MET C 474      66.640  61.900  41.880  1.00  0.00           C 
ATOM   4885  HG1 MET C 474      66.830  61.680  42.950  1.00  0.00           H 
ATOM   4886  HG2 MET C 474      66.030  62.820  41.790  1.00  0.00           H 
ATOM   4887  SD  MET C 474      65.740  60.540  41.050  1.00  0.00           S 
ATOM   4888  CE  MET C 474      65.680  61.400  39.390  1.00  0.00           C 
ATOM   4889  HE1 MET C 474      65.010  60.870  38.670  1.00  0.00           H 
ATOM   4890  HE2 MET C 474      65.360  62.450  39.540  1.00  0.00           H 
ATOM   4891  HE3 MET C 474      66.660  61.570  38.890  1.00  0.00           H 
ATOM   4892  C   MET C 474      70.270  60.860  40.740  1.00  0.00           C 
ATOM   4893  O   MET C 474      70.100  60.520  39.570  1.00  0.00           O 
ATOM   4894  N   LEU C 475      71.550  61.000  41.290  1.00  0.00           N 
ATOM   4895  HN  LEU C 475      71.820  61.300  42.200  1.00  0.00           H 
ATOM   4896  CA  LEU C 475      72.740  60.810  40.480  1.00  0.00           C 
ATOM   4897  HA  LEU C 475      73.520  60.890  41.230  1.00  0.00           H 
ATOM   4898  CB  LEU C 475      72.960  59.360  39.870  1.00  0.00           C 
ATOM   4899  HB1 LEU C 475      71.920  59.160  39.530  1.00  0.00           H 
ATOM   4900  HB2 LEU C 475      73.700  59.310  39.040  1.00  0.00           H 
ATOM   4901  CG  LEU C 475      73.420  58.260  40.880  1.00  0.00           C 
ATOM   4902  HG  LEU C 475      73.350  57.270  40.380  1.00  0.00           H 
ATOM   4903  CD1 LEU C 475      74.920  58.460  41.260  1.00  0.00           C 
ATOM   4904 1HD1 LEU C 475      75.300  57.610  41.860  1.00  0.00           H 
ATOM   4905 2HD1 LEU C 475      75.520  58.510  40.330  1.00  0.00           H 
ATOM   4906 3HD1 LEU C 475      75.120  59.410  41.790  1.00  0.00           H 
ATOM   4907  CD2 LEU C 475      72.630  58.120  42.190  1.00  0.00           C 
ATOM   4908 1HD2 LEU C 475      73.080  57.250  42.720  1.00  0.00           H 
ATOM   4909 2HD2 LEU C 475      72.640  59.010  42.850  1.00  0.00           H 
ATOM   4910 3HD2 LEU C 475      71.550  57.880  42.080  1.00  0.00           H 
ATOM   4911  C   LEU C 475      73.170  61.970  39.590  1.00  0.00           C 
ATOM   4912  O   LEU C 475      73.530  61.770  38.450  1.00  0.00           O 
ATOM   4913  N   GLY C 476      73.140  63.180  40.110  1.00  0.00           N 
ATOM   4914  HN  GLY C 476      72.850  63.300  41.060  1.00  0.00           H 
ATOM   4915  CA  GLY C 476      73.730  64.330  39.320  1.00  0.00           C 
ATOM   4916  HA1 GLY C 476      73.130  64.330  38.430  1.00  0.00           H 
ATOM   4917  HA2 GLY C 476      73.700  65.170  39.990  1.00  0.00           H 
ATOM   4918  C   GLY C 476      75.150  64.150  38.970  1.00  0.00           C 
ATOM   4919  O   GLY C 476      75.920  63.620  39.810  1.00  0.00           O 
ATOM   4920  N   PRO C 477      75.740  64.620  37.840  1.00  0.00           N 
ATOM   4921  CD  PRO C 477      75.090  65.600  37.020  1.00  0.00           C 
ATOM   4922  HD1 PRO C 477      74.740  66.510  37.550  1.00  0.00           H 
ATOM   4923  HD2 PRO C 477      74.240  65.150  36.460  1.00  0.00           H 
ATOM   4924  CA  PRO C 477      76.910  64.090  37.310  1.00  0.00           C 
ATOM   4925  HA  PRO C 477      76.820  63.010  37.310  1.00  0.00           H 
ATOM   4926  CB  PRO C 477      77.040  64.700  35.880  1.00  0.00           C 
ATOM   4927  HB1 PRO C 477      78.050  65.100  35.630  1.00  0.00           H 
ATOM   4928  HB2 PRO C 477      76.720  63.960  35.110  1.00  0.00           H 
ATOM   4929  CG  PRO C 477      76.150  65.940  35.990  1.00  0.00           C 
ATOM   4930  HG1 PRO C 477      76.810  66.690  36.480  1.00  0.00           H 
ATOM   4931  HG2 PRO C 477      75.790  66.260  34.990  1.00  0.00           H 
ATOM   4932  C   PRO C 477      78.220  64.420  38.060  1.00  0.00           C 
ATOM   4933  O   PRO C 477      79.170  63.650  37.960  1.00  0.00           O 
ATOM   4934  N   PHE C 478      78.310  65.550  38.680  1.00  0.00           N 
ATOM   4935  HN  PHE C 478      77.610  66.250  38.550  1.00  0.00           H 
ATOM   4936  CA  PHE C 478      79.560  65.940  39.370  1.00  0.00           C 
ATOM   4937  HA  PHE C 478      80.410  65.350  39.040  1.00  0.00           H 
ATOM   4938  CB  PHE C 478      79.850  67.420  38.990  1.00  0.00           C 
ATOM   4939  HB1 PHE C 478      79.020  68.070  39.340  1.00  0.00           H 
ATOM   4940  HB2 PHE C 478      80.830  67.660  39.460  1.00  0.00           H 
ATOM   4941  CG  PHE C 478      80.030  67.430  37.500  1.00  0.00           C 
ATOM   4942  CD1 PHE C 478      81.100  66.630  36.970  1.00  0.00           C 
ATOM   4943  HD1 PHE C 478      81.840  66.140  37.580  1.00  0.00           H 
ATOM   4944  CE1 PHE C 478      81.210  66.550  35.530  1.00  0.00           C 
ATOM   4945  HE1 PHE C 478      82.040  65.980  35.130  1.00  0.00           H 
ATOM   4946  CZ  PHE C 478      80.410  67.280  34.670  1.00  0.00           C 
ATOM   4947  HZ  PHE C 478      80.550  67.250  33.600  1.00  0.00           H 
ATOM   4948  CD2 PHE C 478      79.170  68.110  36.600  1.00  0.00           C 
ATOM   4949  HD2 PHE C 478      78.280  68.580  36.990  1.00  0.00           H 
ATOM   4950  CE2 PHE C 478      79.300  68.000  35.210  1.00  0.00           C 
ATOM   4951  HE2 PHE C 478      78.570  68.410  34.530  1.00  0.00           H 
ATOM   4952  C   PHE C 478      79.510  65.700  40.810  1.00  0.00           C 
ATOM   4953  O   PHE C 478      80.470  65.820  41.550  1.00  0.00           O 
ATOM   4954  N   THR C 479      78.410  65.320  41.300  1.00  0.00           N 
ATOM   4955  HN  THR C 479      77.700  65.120  40.640  1.00  0.00           H 
ATOM   4956  CA  THR C 479      78.040  65.330  42.710  1.00  0.00           C 
ATOM   4957  HA  THR C 479      78.300  66.340  43.000  1.00  0.00           H 
ATOM   4958  CB  THR C 479      76.610  65.120  43.080  1.00  0.00           C 
ATOM   4959  HB  THR C 479      76.520  65.210  44.180  1.00  0.00           H 
ATOM   4960  OG1 THR C 479      76.180  63.790  42.660  1.00  0.00           O 
ATOM   4961  HG1 THR C 479      76.200  63.830  41.700  1.00  0.00           H 
ATOM   4962  CG2 THR C 479      75.780  66.130  42.330  1.00  0.00           C 
ATOM   4963 1HG2 THR C 479      74.690  66.110  42.550  1.00  0.00           H 
ATOM   4964 2HG2 THR C 479      76.130  67.180  42.440  1.00  0.00           H 
ATOM   4965 3HG2 THR C 479      75.830  65.870  41.250  1.00  0.00           H 
ATOM   4966  C   THR C 479      78.950  64.400  43.590  1.00  0.00           C 
ATOM   4967  O   THR C 479      79.430  64.850  44.650  1.00  0.00           O 
ATOM   4968  N   ILE C 480      79.180  63.140  43.260  1.00  0.00           N 
ATOM   4969  HN  ILE C 480      79.020  62.730  42.370  1.00  0.00           H 
ATOM   4970  CA  ILE C 480      80.020  62.330  44.170  1.00  0.00           C 
ATOM   4971  HA  ILE C 480      79.560  62.540  45.130  1.00  0.00           H 
ATOM   4972  CB  ILE C 480      79.760  60.840  43.910  1.00  0.00           C 
ATOM   4973  HB  ILE C 480      80.280  60.620  42.960  1.00  0.00           H 
ATOM   4974  CG2 ILE C 480      80.470  59.990  44.980  1.00  0.00           C 
ATOM   4975 1HG2 ILE C 480      80.390  58.890  44.900  1.00  0.00           H 
ATOM   4976 2HG2 ILE C 480      81.560  60.140  45.100  1.00  0.00           H 
ATOM   4977 3HG2 ILE C 480      80.070  60.330  45.960  1.00  0.00           H 
ATOM   4978  CG1 ILE C 480      78.310  60.560  43.780  1.00  0.00           C 
ATOM   4979 1HG1 ILE C 480      77.870  60.800  44.770  1.00  0.00           H 
ATOM   4980 2HG1 ILE C 480      77.830  61.150  42.960  1.00  0.00           H 
ATOM   4981  CD  ILE C 480      78.040  59.090  43.390  1.00  0.00           C 
ATOM   4982  HD1 ILE C 480      76.970  58.780  43.360  1.00  0.00           H 
ATOM   4983  HD2 ILE C 480      78.430  58.840  42.380  1.00  0.00           H 
ATOM   4984  HD3 ILE C 480      78.490  58.320  44.060  1.00  0.00           H 
ATOM   4985  C   ILE C 480      81.510  62.670  44.110  1.00  0.00           C 
ATOM   4986  O   ILE C 480      82.200  62.660  45.110  1.00  0.00           O 
ATOM   4987  N   MET C 481      82.060  62.880  42.890  1.00  0.00           N 
ATOM   4988  HN  MET C 481      81.380  62.780  42.170  1.00  0.00           H 
ATOM   4989  CA  MET C 481      83.450  63.200  42.580  1.00  0.00           C 
ATOM   4990  HA  MET C 481      84.040  62.420  43.030  1.00  0.00           H 
ATOM   4991  CB  MET C 481      83.720  63.450  41.050  1.00  0.00           C 
ATOM   4992  HB1 MET C 481      83.660  62.440  40.590  1.00  0.00           H 
ATOM   4993  HB2 MET C 481      82.920  63.950  40.460  1.00  0.00           H 
ATOM   4994  CG  MET C 481      85.160  63.970  40.720  1.00  0.00           C 
ATOM   4995  HG1 MET C 481      85.190  65.010  41.100  1.00  0.00           H 
ATOM   4996  HG2 MET C 481      85.930  63.470  41.350  1.00  0.00           H 
ATOM   4997  SD  MET C 481      85.530  63.920  39.010  1.00  0.00           S 
ATOM   4998  CE  MET C 481      84.520  65.130  38.130  1.00  0.00           C
[truncated: 8,907,997 more chars]
