# Supplementary material for: Structural mechanism of human oncochannel TRPV6 inhibition by the natural phytoestrogen genistein
Source: Nat Commun. 2023 May 9;14:2659. doi: 10.1038/s41467-023-38352-5 (PMC10169861; doi:10.1038/s41467-023-38352-5)
Supplement: Supplementary file 4 — Supplementary Data 1 [file 41467_2023_38352_MOESM4_ESM.zip › MD states/chs_run3.pdb]

t=0
MODEL 1                                                                        
CRYST1   67.250   67.270   63.290  90.00  90.00  90.00 P 1           1
ATOM      1  CS1 CHS     1      85.860  76.740  55.800  1.00  0.00           C 
ATOM      2  CS2 CHS     1      86.930  75.650  55.660  1.00  0.00           C 
ATOM      3  HS4 CHS     1      86.390  74.690  55.830  1.00  0.00           H 
ATOM      4  HS5 CHS     1      87.650  75.790  56.490  1.00  0.00           H 
ATOM      5  CS3 CHS     1      87.780  75.820  54.360  1.00  0.00           C 
ATOM      6  HS1 CHS     1      88.370  74.880  54.290  1.00  0.00           H 
ATOM      7  HS6 CHS     1      88.390  76.740  54.200  1.00  0.00           H 
ATOM      8  CS4 CHS     1      86.970  75.770  53.060  1.00  0.00           C 
ATOM      9  OS1 CHS     1      84.930  76.650  56.540  1.00  0.00           O 
ATOM     10  OS2 CHS     1      87.130  74.780  52.290  1.00  0.00           O 
ATOM     11  OS3 CHS     1      86.200  76.720  52.830  1.00  0.00           O 
ATOM     12  C3  CHS     1      85.530  79.050  55.110  1.00  0.00           C 
ATOM     13  H3  CHS     1      86.060  79.780  54.460  1.00  0.00           H 
ATOM     14  O3  CHS     1      86.320  77.890  55.290  1.00  0.00           O 
ATOM     15  C4  CHS     1      85.340  79.770  56.450  1.00  0.00           C 
ATOM     16  H4A CHS     1      84.980  79.060  57.220  1.00  0.00           H 
ATOM     17  H4B CHS     1      86.380  79.980  56.770  1.00  0.00           H 
ATOM     18  C5  CHS     1      84.390  80.940  56.430  1.00  0.00           C 
ATOM     19  C6  CHS     1      84.890  82.120  56.900  1.00  0.00           C 
ATOM     20  H6  CHS     1      85.940  82.220  57.200  1.00  0.00           H 
ATOM     21  C7  CHS     1      84.040  83.420  56.930  1.00  0.00           C 
ATOM     22  H7A CHS     1      84.220  84.080  57.800  1.00  0.00           H 
ATOM     23  H7B CHS     1      84.260  84.080  56.060  1.00  0.00           H 
ATOM     24  C8  CHS     1      82.570  82.980  56.870  1.00  0.00           C 
ATOM     25  H8  CHS     1      82.240  82.530  57.830  1.00  0.00           H 
ATOM     26  C14 CHS     1      81.830  84.270  56.600  1.00  0.00           C 
ATOM     27  H14 CHS     1      82.220  84.670  55.640  1.00  0.00           H 
ATOM     28  C15 CHS     1      82.030  85.370  57.620  1.00  0.00           C 
ATOM     29 H15A CHS     1      81.770  84.910  58.600  1.00  0.00           H 
ATOM     30 H15B CHS     1      83.040  85.820  57.520  1.00  0.00           H 
ATOM     31  C16 CHS     1      80.850  86.380  57.300  1.00  0.00           C 
ATOM     32 H16A CHS     1      80.380  86.510  58.300  1.00  0.00           H 
ATOM     33 H16B CHS     1      81.270  87.340  56.930  1.00  0.00           H 
ATOM     34  C17 CHS     1      79.970  85.670  56.190  1.00  0.00           C 
ATOM     35  H17 CHS     1      80.420  86.050  55.250  1.00  0.00           H 
ATOM     36  C13 CHS     1      80.320  84.180  56.280  1.00  0.00           C 
ATOM     37  C18 CHS     1      79.630  83.550  57.490  1.00  0.00           C 
ATOM     38 H18A CHS     1      78.530  83.580  57.340  1.00  0.00           H 
ATOM     39 H18B CHS     1      79.960  82.520  57.740  1.00  0.00           H 
ATOM     40 H18C CHS     1      79.850  84.180  58.380  1.00  0.00           H 
ATOM     41  C12 CHS     1      80.210  83.410  54.940  1.00  0.00           C 
ATOM     42 H12A CHS     1      79.180  83.240  54.560  1.00  0.00           H 
ATOM     43 H12B CHS     1      80.870  83.820  54.140  1.00  0.00           H 
ATOM     44  C11 CHS     1      80.820  81.960  55.230  1.00  0.00           C 
ATOM     45 H11A CHS     1      80.160  81.490  55.990  1.00  0.00           H 
ATOM     46 H11B CHS     1      80.760  81.360  54.300  1.00  0.00           H 
ATOM     47  C9  CHS     1      82.320  82.050  55.690  1.00  0.00           C 
ATOM     48  H9  CHS     1      82.750  82.580  54.810  1.00  0.00           H 
ATOM     49  C10 CHS     1      83.070  80.680  55.810  1.00  0.00           C 
ATOM     50  C19 CHS     1      82.290  79.800  56.840  1.00  0.00           C 
ATOM     51 H19A CHS     1      82.850  78.840  56.830  1.00  0.00           H 
ATOM     52 H19B CHS     1      82.370  80.140  57.900  1.00  0.00           H 
ATOM     53 H19C CHS     1      81.260  79.620  56.470  1.00  0.00           H 
ATOM     54  C1  CHS     1      83.180  79.960  54.470  1.00  0.00           C 
ATOM     55  H1A CHS     1      82.120  79.760  54.210  1.00  0.00           H 
ATOM     56  H1B CHS     1      83.640  80.710  53.800  1.00  0.00           H 
ATOM     57  C2  CHS     1      84.110  78.770  54.500  1.00  0.00           C 
ATOM     58  H2A CHS     1      84.290  78.350  53.490  1.00  0.00           H 
ATOM     59  H2B CHS     1      83.560  78.010  55.100  1.00  0.00           H 
ATOM     60  C20 CHS     1      78.520  86.200  56.040  1.00  0.00           C 
ATOM     61  H20 CHS     1      77.880  85.460  56.560  1.00  0.00           H 
ATOM     62  C21 CHS     1      78.150  86.270  54.540  1.00  0.00           C 
ATOM     63 H21A CHS     1      77.060  86.430  54.370  1.00  0.00           H 
ATOM     64 H21B CHS     1      78.460  85.330  54.040  1.00  0.00           H 
ATOM     65 H21C CHS     1      78.650  87.160  54.100  1.00  0.00           H 
ATOM     66  C22 CHS     1      78.280  87.490  56.890  1.00  0.00           C 
ATOM     67 H22A CHS     1      78.260  87.180  57.960  1.00  0.00           H 
ATOM     68 H22B CHS     1      79.120  88.180  56.650  1.00  0.00           H 
ATOM     69  C23 CHS     1      77.080  88.440  56.650  1.00  0.00           C 
ATOM     70 H23A CHS     1      77.250  88.870  55.640  1.00  0.00           H 
ATOM     71 H23B CHS     1      76.130  87.870  56.710  1.00  0.00           H 
ATOM     72  C24 CHS     1      77.020  89.550  57.780  1.00  0.00           C 
ATOM     73 H24A CHS     1      76.980  89.040  58.770  1.00  0.00           H 
ATOM     74 H24B CHS     1      77.900  90.200  57.610  1.00  0.00           H 
ATOM     75  C25 CHS     1      75.800  90.520  57.770  1.00  0.00           C 
ATOM     76  H25 CHS     1      75.740  90.940  56.740  1.00  0.00           H 
ATOM     77  C26 CHS     1      74.450  89.840  58.040  1.00  0.00           C 
ATOM     78 H26A CHS     1      73.550  90.460  57.860  1.00  0.00           H 
ATOM     79 H26B CHS     1      74.390  89.000  57.320  1.00  0.00           H 
ATOM     80 H26C CHS     1      74.470  89.350  59.040  1.00  0.00           H 
ATOM     81  C27 CHS     1      76.060  91.550  58.860  1.00  0.00           C 
ATOM     82 H27A CHS     1      75.790  91.140  59.860  1.00  0.00           H 
ATOM     83 H27B CHS     1      77.070  92.000  58.830  1.00  0.00           H 
ATOM     84 H27C CHS     1      75.350  92.400  58.830  1.00  0.00           H 
ATOM     85  CS1 CHS     2      74.630  83.250  41.900  1.00  0.00           C 
ATOM     86  CS2 CHS     2      73.270  83.520  42.580  1.00  0.00           C 
ATOM     87  HS4 CHS     2      73.350  82.980  43.550  1.00  0.00           H 
ATOM     88  HS5 CHS     2      72.470  83.090  41.930  1.00  0.00           H 
ATOM     89  CS3 CHS     2      72.660  84.970  43.040  1.00  0.00           C 
ATOM     90  HS1 CHS     2      73.490  85.650  43.350  1.00  0.00           H 
ATOM     91  HS6 CHS     2      71.920  84.840  43.850  1.00  0.00           H 
ATOM     92  CS4 CHS     2      71.910  85.850  42.050  1.00  0.00           C 
ATOM     93  OS1 CHS     2      74.760  83.360  40.720  1.00  0.00           O 
ATOM     94  OS2 CHS     2      72.250  87.070  41.730  1.00  0.00           O 
ATOM     95  OS3 CHS     2      70.840  85.300  41.660  1.00  0.00           O 
ATOM     96  C3  CHS     2      76.880  82.710  42.580  1.00  0.00           C 
ATOM     97  H3  CHS     2      77.390  83.090  43.490  1.00  0.00           H 
ATOM     98  O3  CHS     2      75.470  82.980  42.830  1.00  0.00           O 
ATOM     99  C4  CHS     2      77.510  83.380  41.340  1.00  0.00           C 
ATOM    100  H4A CHS     2      76.980  82.930  40.470  1.00  0.00           H 
ATOM    101  H4B CHS     2      77.270  84.460  41.240  1.00  0.00           H 
ATOM    102  C5  CHS     2      78.940  83.070  41.150  1.00  0.00           C 
ATOM    103  C6  CHS     2      79.800  84.100  40.930  1.00  0.00           C 
ATOM    104  H6  CHS     2      79.460  85.140  40.850  1.00  0.00           H 
ATOM    105  C7  CHS     2      81.320  83.980  40.770  1.00  0.00           C 
ATOM    106  H7A CHS     2      81.660  84.710  40.000  1.00  0.00           H 
ATOM    107  H7B CHS     2      81.740  84.270  41.750  1.00  0.00           H 
ATOM    108  C8  CHS     2      81.760  82.510  40.460  1.00  0.00           C 
ATOM    109  H8  CHS     2      81.780  82.400  39.350  1.00  0.00           H 
ATOM    110  C14 CHS     2      83.200  82.310  40.870  1.00  0.00           C 
ATOM    111  H14 CHS     2      83.250  82.440  41.970  1.00  0.00           H 
ATOM    112  C15 CHS     2      84.380  83.400  40.580  1.00  0.00           C 
ATOM    113 H15A CHS     2      84.190  83.810  39.570  1.00  0.00           H 
ATOM    114 H15B CHS     2      84.360  84.210  41.350  1.00  0.00           H 
ATOM    115  C16 CHS     2      85.650  82.600  40.640  1.00  0.00           C 
ATOM    116 H16A CHS     2      86.070  82.520  39.620  1.00  0.00           H 
ATOM    117 H16B CHS     2      86.250  83.120  41.410  1.00  0.00           H 
ATOM    118  C17 CHS     2      85.330  81.170  41.170  1.00  0.00           C 
ATOM    119  H17 CHS     2      85.250  81.290  42.270  1.00  0.00           H 
ATOM    120  C13 CHS     2      83.880  80.930  40.560  1.00  0.00           C 
ATOM    121  C18 CHS     2      83.980  80.730  39.100  1.00  0.00           C 
ATOM    122 H18A CHS     2      84.290  81.620  38.520  1.00  0.00           H 
ATOM    123 H18B CHS     2      84.760  79.980  38.830  1.00  0.00           H 
ATOM    124 H18C CHS     2      83.010  80.330  38.730  1.00  0.00           H 
ATOM    125  C12 CHS     2      83.010  79.800  41.190  1.00  0.00           C 
ATOM    126 H12A CHS     2      83.240  78.780  40.820  1.00  0.00           H 
ATOM    127 H12B CHS     2      83.240  79.810  42.280  1.00  0.00           H 
ATOM    128  C11 CHS     2      81.510  79.990  40.860  1.00  0.00           C 
ATOM    129 H11A CHS     2      81.380  79.700  39.800  1.00  0.00           H 
ATOM    130 H11B CHS     2      80.970  79.260  41.510  1.00  0.00           H 
ATOM    131  C9  CHS     2      80.970  81.450  41.200  1.00  0.00           C 
ATOM    132  H9  CHS     2      81.220  81.540  42.280  1.00  0.00           H 
ATOM    133  C10 CHS     2      79.370  81.570  41.110  1.00  0.00           C 
ATOM    134  C19 CHS     2      78.750  80.920  39.790  1.00  0.00           C 
ATOM    135 H19A CHS     2      77.660  80.810  39.990  1.00  0.00           H 
ATOM    136 H19B CHS     2      79.090  81.540  38.940  1.00  0.00           H 
ATOM    137 H19C CHS     2      79.120  79.890  39.600  1.00  0.00           H 
ATOM    138  C1  CHS     2      78.710  80.800  42.270  1.00  0.00           C 
ATOM    139  H1A CHS     2      78.770  79.690  42.210  1.00  0.00           H 
ATOM    140  H1B CHS     2      79.230  81.040  43.220  1.00  0.00           H 
ATOM    141  C2  CHS     2      77.220  81.200  42.500  1.00  0.00           C 
ATOM    142  H2A CHS     2      76.820  80.650  43.380  1.00  0.00           H 
ATOM    143  H2B CHS     2      76.640  80.670  41.720  1.00  0.00           H 
ATOM    144  C20 CHS     2      86.570  80.340  40.930  1.00  0.00           C 
ATOM    145  H20 CHS     2      86.980  80.590  39.930  1.00  0.00           H 
ATOM    146  C21 CHS     2      86.190  78.880  41.000  1.00  0.00           C 
ATOM    147 H21A CHS     2      85.560  78.560  40.140  1.00  0.00           H 
ATOM    148 H21B CHS     2      85.650  78.630  41.940  1.00  0.00           H 
ATOM    149 H21C CHS     2      87.130  78.320  40.800  1.00  0.00           H 
ATOM    150  C22 CHS     2      87.660  80.620  41.970  1.00  0.00           C 
ATOM    151 H22A CHS     2      87.830  81.700  42.180  1.00  0.00           H 
ATOM    152 H22B CHS     2      87.250  80.290  42.950  1.00  0.00           H 
ATOM    153  C23 CHS     2      88.990  79.880  41.650  1.00  0.00           C 
ATOM    154 H23A CHS     2      88.740  78.960  42.220  1.00  0.00           H 
ATOM    155 H23B CHS     2      89.130  79.690  40.560  1.00  0.00           H 
ATOM    156  C24 CHS     2      90.230  80.530  42.230  1.00  0.00           C 
ATOM    157 H24A CHS     2      90.650  81.220  41.470  1.00  0.00           H 
ATOM    158 H24B CHS     2      89.890  81.080  43.130  1.00  0.00           H 
ATOM    159  C25 CHS     2      91.320  79.530  42.690  1.00  0.00           C 
ATOM    160  H25 CHS     2      90.860  78.710  43.280  1.00  0.00           H 
ATOM    161  C26 CHS     2      91.940  78.940  41.420  1.00  0.00           C 
ATOM    162 H26A CHS     2      92.760  78.270  41.780  1.00  0.00           H 
ATOM    163 H26B CHS     2      91.230  78.430  40.740  1.00  0.00           H 
ATOM    164 H26C CHS     2      92.400  79.750  40.820  1.00  0.00           H 
ATOM    165  C27 CHS     2      92.410  80.250  43.590  1.00  0.00           C 
ATOM    166 H27A CHS     2      92.000  80.790  44.470  1.00  0.00           H 
ATOM    167 H27B CHS     2      93.010  79.430  44.050  1.00  0.00           H 
ATOM    168 H27C CHS     2      93.130  80.800  42.960  1.00  0.00           H 
ATOM    169  N   MET A 454      80.530 112.140  71.420  1.00  0.00           N 
ATOM    170  HN  MET A 454      80.190 112.470  72.300  1.00  0.00           H 
ATOM    171  CA  MET A 454      81.870 111.730  71.260  1.00  0.00           C 
ATOM    172  HA  MET A 454      82.470 112.420  70.680  1.00  0.00           H 
ATOM    173  CB  MET A 454      82.420 111.630  72.720  1.00  0.00           C 
ATOM    174  HB1 MET A 454      81.710 111.210  73.470  1.00  0.00           H 
ATOM    175  HB2 MET A 454      83.290 110.950  72.740  1.00  0.00           H 
ATOM    176  CG  MET A 454      82.810 113.010  73.340  1.00  0.00           C 
ATOM    177  HG1 MET A 454      83.640 113.410  72.720  1.00  0.00           H 
ATOM    178  HG2 MET A 454      81.950 113.710  73.360  1.00  0.00           H 
ATOM    179  SD  MET A 454      83.640 112.870  74.930  1.00  0.00           S 
ATOM    180  CE  MET A 454      84.270 114.510  74.840  1.00  0.00           C 
ATOM    181  HE1 MET A 454      83.600 115.300  74.450  1.00  0.00           H 
ATOM    182  HE2 MET A 454      84.690 114.880  75.800  1.00  0.00           H 
ATOM    183  HE3 MET A 454      85.110 114.490  74.110  1.00  0.00           H 
ATOM    184  C   MET A 454      81.910 110.290  70.740  1.00  0.00           C 
ATOM    185  O   MET A 454      82.620 109.860  69.810  1.00  0.00           O 
ATOM    186  N   SER A 455      81.000 109.380  71.280  1.00  0.00           N 
ATOM    187  HN  SER A 455      80.370 109.730  71.960  1.00  0.00           H 
ATOM    188  CA  SER A 455      80.770 108.040  70.710  1.00  0.00           C 
ATOM    189  HA  SER A 455      81.700 107.510  70.580  1.00  0.00           H 
ATOM    190  CB  SER A 455      79.830 107.200  71.570  1.00  0.00           C 
ATOM    191  HB1 SER A 455      78.860 107.750  71.610  1.00  0.00           H 
ATOM    192  HB2 SER A 455      79.670 106.190  71.140  1.00  0.00           H 
ATOM    193  OG  SER A 455      80.380 107.110  72.860  1.00  0.00           O 
ATOM    194  HG1 SER A 455      80.150 107.920  73.330  1.00  0.00           H 
ATOM    195  C   SER A 455      80.340 108.010  69.290  1.00  0.00           C 
ATOM    196  O   SER A 455      80.890 107.300  68.560  1.00  0.00           O 
ATOM    197  N   PHE A 456      79.380 108.880  68.940  1.00  0.00           N 
ATOM    198  HN  PHE A 456      78.950 109.450  69.640  1.00  0.00           H 
ATOM    199  CA  PHE A 456      79.040 109.020  67.550  1.00  0.00           C 
ATOM    200  HA  PHE A 456      78.750 108.080  67.100  1.00  0.00           H 
ATOM    201  CB  PHE A 456      77.770 109.810  67.320  1.00  0.00           C 
ATOM    202  HB1 PHE A 456      77.790 110.770  67.890  1.00  0.00           H 
ATOM    203  HB2 PHE A 456      77.550 110.030  66.250  1.00  0.00           H 
ATOM    204  CG  PHE A 456      76.550 109.010  67.630  1.00  0.00           C 
ATOM    205  CD1 PHE A 456      76.140 107.920  66.850  1.00  0.00           C 
ATOM    206  HD1 PHE A 456      76.770 107.610  66.030  1.00  0.00           H 
ATOM    207  CE1 PHE A 456      74.950 107.260  67.150  1.00  0.00           C 
ATOM    208  HE1 PHE A 456      74.680 106.460  66.470  1.00  0.00           H 
ATOM    209  CZ  PHE A 456      74.100 107.800  68.120  1.00  0.00           C 
ATOM    210  HZ  PHE A 456      73.250 107.150  68.260  1.00  0.00           H 
ATOM    211  CD2 PHE A 456      75.750 109.390  68.700  1.00  0.00           C 
ATOM    212  HD2 PHE A 456      76.100 110.230  69.290  1.00  0.00           H 
ATOM    213  CE2 PHE A 456      74.520 108.780  69.010  1.00  0.00           C 
ATOM    214  HE2 PHE A 456      73.930 109.080  69.860  1.00  0.00           H 
ATOM    215  C   PHE A 456      80.160 109.520  66.640  1.00  0.00           C 
ATOM    216  O   PHE A 456      80.440 108.920  65.590  1.00  0.00           O 
ATOM    217  N   ALA A 457      80.840 110.570  67.070  1.00  0.00           N 
ATOM    218  HN  ALA A 457      80.660 110.950  67.970  1.00  0.00           H 
ATOM    219  CA  ALA A 457      81.960 111.260  66.420  1.00  0.00           C 
ATOM    220  HA  ALA A 457      81.720 111.490  65.390  1.00  0.00           H 
ATOM    221  CB  ALA A 457      82.230 112.610  67.120  1.00  0.00           C 
ATOM    222  HB1 ALA A 457      83.200 113.050  66.820  1.00  0.00           H 
ATOM    223  HB2 ALA A 457      81.470 113.360  66.820  1.00  0.00           H 
ATOM    224  HB3 ALA A 457      82.180 112.520  68.230  1.00  0.00           H 
ATOM    225  C   ALA A 457      83.220 110.460  66.340  1.00  0.00           C 
ATOM    226  O   ALA A 457      83.830 110.430  65.230  1.00  0.00           O 
ATOM    227  N   LEU A 458      83.650 109.670  67.330  1.00  0.00           N 
ATOM    228  HN  LEU A 458      83.200 109.750  68.220  1.00  0.00           H 
ATOM    229  CA  LEU A 458      84.820 108.770  67.120  1.00  0.00           C 
ATOM    230  HA  LEU A 458      85.700 109.370  66.920  1.00  0.00           H 
ATOM    231  CB  LEU A 458      85.040 107.860  68.430  1.00  0.00           C 
ATOM    232  HB1 LEU A 458      84.100 107.690  69.000  1.00  0.00           H 
ATOM    233  HB2 LEU A 458      85.240 106.830  68.050  1.00  0.00           H 
ATOM    234  CG  LEU A 458      86.170 108.320  69.360  1.00  0.00           C 
ATOM    235  HG  LEU A 458      86.360 107.460  70.040  1.00  0.00           H 
ATOM    236  CD1 LEU A 458      87.500 108.570  68.560  1.00  0.00           C 
ATOM    237 1HD1 LEU A 458      87.800 107.590  68.140  1.00  0.00           H 
ATOM    238 2HD1 LEU A 458      87.520 109.410  67.830  1.00  0.00           H 
ATOM    239 3HD1 LEU A 458      88.260 108.830  69.330  1.00  0.00           H 
ATOM    240  CD2 LEU A 458      85.900 109.530  70.220  1.00  0.00           C 
ATOM    241 1HD2 LEU A 458      86.780 109.630  70.890  1.00  0.00           H 
ATOM    242 2HD2 LEU A 458      85.780 110.380  69.520  1.00  0.00           H 
ATOM    243 3HD2 LEU A 458      84.950 109.320  70.760  1.00  0.00           H 
ATOM    244  C   LEU A 458      84.520 107.840  65.910  1.00  0.00           C 
ATOM    245  O   LEU A 458      85.380 107.710  65.010  1.00  0.00           O 
ATOM    246  N   VAL A 459      83.320 107.180  65.940  1.00  0.00           N 
ATOM    247  HN  VAL A 459      82.660 107.270  66.680  1.00  0.00           H 
ATOM    248  CA  VAL A 459      82.970 106.360  64.770  1.00  0.00           C 
ATOM    249  HA  VAL A 459      83.750 105.620  64.720  1.00  0.00           H 
ATOM    250  CB  VAL A 459      81.740 105.530  65.100  1.00  0.00           C 
ATOM    251  HB  VAL A 459      80.870 106.100  65.490  1.00  0.00           H 
ATOM    252  CG1 VAL A 459      81.310 104.740  63.910  1.00  0.00           C 
ATOM    253 1HG1 VAL A 459      80.330 104.240  64.030  1.00  0.00           H 
ATOM    254 2HG1 VAL A 459      81.010 105.420  63.090  1.00  0.00           H 
ATOM    255 3HG1 VAL A 459      82.110 104.140  63.420  1.00  0.00           H 
ATOM    256  CG2 VAL A 459      82.210 104.590  66.180  1.00  0.00           C 
ATOM    257 1HG2 VAL A 459      81.310 104.240  66.740  1.00  0.00           H 
ATOM    258 2HG2 VAL A 459      82.790 103.710  65.820  1.00  0.00           H 
ATOM    259 3HG2 VAL A 459      82.910 105.070  66.890  1.00  0.00           H 
ATOM    260  C   VAL A 459      82.830 107.070  63.420  1.00  0.00           C 
ATOM    261  O   VAL A 459      83.410 106.700  62.420  1.00  0.00           O 
ATOM    262  N   LEU A 460      82.090 108.190  63.390  1.00  0.00           N 
ATOM    263  HN  LEU A 460      81.500 108.480  64.140  1.00  0.00           H 
ATOM    264  CA  LEU A 460      81.900 109.080  62.170  1.00  0.00           C 
ATOM    265  HA  LEU A 460      81.660 108.380  61.390  1.00  0.00           H 
ATOM    266  CB  LEU A 460      80.780 110.160  62.130  1.00  0.00           C 
ATOM    267  HB1 LEU A 460      81.120 111.060  62.680  1.00  0.00           H 
ATOM    268  HB2 LEU A 460      80.700 110.440  61.060  1.00  0.00           H 
ATOM    269  CG  LEU A 460      79.420 109.640  62.600  1.00  0.00           C 
ATOM    270  HG  LEU A 460      79.240 109.700  63.690  1.00  0.00           H 
ATOM    271  CD1 LEU A 460      78.220 110.500  62.040  1.00  0.00           C 
ATOM    272 1HD1 LEU A 460      77.190 110.290  62.400  1.00  0.00           H 
ATOM    273 2HD1 LEU A 460      78.490 111.560  62.230  1.00  0.00           H 
ATOM    274 3HD1 LEU A 460      78.100 110.240  60.970  1.00  0.00           H 
ATOM    275  CD2 LEU A 460      79.070 108.170  62.200  1.00  0.00           C 
ATOM    276 1HD2 LEU A 460      77.980 107.970  62.320  1.00  0.00           H 
ATOM    277 2HD2 LEU A 460      79.340 107.960  61.140  1.00  0.00           H 
ATOM    278 3HD2 LEU A 460      79.640 107.420  62.790  1.00  0.00           H 
ATOM    279  C   LEU A 460      83.290 109.520  61.600  1.00  0.00           C 
ATOM    280  O   LEU A 460      83.580 109.450  60.410  1.00  0.00           O 
ATOM    281  N   GLY A 461      84.220 110.040  62.480  1.00  0.00           N 
ATOM    282  HN  GLY A 461      84.000 110.010  63.450  1.00  0.00           H 
ATOM    283  CA  GLY A 461      85.460 110.580  62.010  1.00  0.00           C 
ATOM    284  HA1 GLY A 461      85.240 111.190  61.150  1.00  0.00           H 
ATOM    285  HA2 GLY A 461      85.930 111.190  62.770  1.00  0.00           H 
ATOM    286  C   GLY A 461      86.500 109.590  61.510  1.00  0.00           C 
ATOM    287  O   GLY A 461      87.000 109.780  60.480  1.00  0.00           O 
ATOM    288  N   TRP A 462      86.710 108.450  62.180  1.00  0.00           N 
ATOM    289  HN  TRP A 462      86.270 108.290  63.060  1.00  0.00           H 
ATOM    290  CA  TRP A 462      87.520 107.370  61.760  1.00  0.00           C 
ATOM    291  HA  TRP A 462      88.470 107.720  61.380  1.00  0.00           H 
ATOM    292  CB  TRP A 462      87.850 106.440  62.980  1.00  0.00           C 
ATOM    293  HB1 TRP A 462      86.980 106.240  63.640  1.00  0.00           H 
ATOM    294  HB2 TRP A 462      88.210 105.450  62.610  1.00  0.00           H 
ATOM    295  CG  TRP A 462      88.990 106.870  63.740  1.00  0.00           C 
ATOM    296  CD1 TRP A 462      88.850 107.450  64.940  1.00  0.00           C 
ATOM    297  HD1 TRP A 462      87.980 107.380  65.570  1.00  0.00           H 
ATOM    298  NE1 TRP A 462      90.140 107.710  65.510  1.00  0.00           N 
ATOM    299  HE1 TRP A 462      90.350 108.120  66.370  1.00  0.00           H 
ATOM    300  CE2 TRP A 462      91.100 107.380  64.610  1.00  0.00           C 
ATOM    301  CD2 TRP A 462      90.460 106.780  63.460  1.00  0.00           C 
ATOM    302  CE3 TRP A 462      91.180 106.280  62.400  1.00  0.00           C 
ATOM    303  HE3 TRP A 462      90.730 105.930  61.480  1.00  0.00           H 
ATOM    304  CZ3 TRP A 462      92.550 106.570  62.400  1.00  0.00           C 
ATOM    305  HZ3 TRP A 462      93.070 106.580  61.460  1.00  0.00           H 
ATOM    306  CZ2 TRP A 462      92.440 107.620  64.660  1.00  0.00           C 
ATOM    307  HZ2 TRP A 462      92.840 108.090  65.540  1.00  0.00           H 
ATOM    308  CH2 TRP A 462      93.150 107.180  63.530  1.00  0.00           C 
ATOM    309  HH2 TRP A 462      94.180 107.470  63.420  1.00  0.00           H 
ATOM    310  C   TRP A 462      86.970 106.580  60.600  1.00  0.00           C 
ATOM    311  O   TRP A 462      87.760 106.200  59.720  1.00  0.00           O 
ATOM    312  N   CYS A 463      85.680 106.370  60.500  1.00  0.00           N 
ATOM    313  HN  CYS A 463      85.120 106.540  61.310  1.00  0.00           H 
ATOM    314  CA  CYS A 463      85.160 105.720  59.300  1.00  0.00           C 
ATOM    315  HA  CYS A 463      85.590 104.740  59.140  1.00  0.00           H 
ATOM    316  CB  CYS A 463      83.630 105.530  59.380  1.00  0.00           C 
ATOM    317  HB1 CYS A 463      83.250 106.420  59.930  1.00  0.00           H 
ATOM    318  HB2 CYS A 463      83.090 105.500  58.410  1.00  0.00           H 
ATOM    319  SG  CYS A 463      83.190 104.010  60.310  1.00  0.00           S 
ATOM    320  HG1 CYS A 463      81.980 104.430  60.660  1.00  0.00           H 
ATOM    321  C   CYS A 463      85.420 106.410  57.940  1.00  0.00           C 
ATOM    322  O   CYS A 463      85.770 105.790  56.960  1.00  0.00           O 
ATOM    323  N   ASN A 464      85.430 107.800  57.930  1.00  0.00           N 
ATOM    324  HN  ASN A 464      85.340 108.240  58.820  1.00  0.00           H 
ATOM    325  CA  ASN A 464      85.730 108.720  56.800  1.00  0.00           C 
ATOM    326  HA  ASN A 464      85.080 108.480  55.970  1.00  0.00           H 
ATOM    327  CB  ASN A 464      85.530 110.160  57.260  1.00  0.00           C 
ATOM    328  HB1 ASN A 464      86.040 110.360  58.230  1.00  0.00           H 
ATOM    329  HB2 ASN A 464      86.050 110.780  56.510  1.00  0.00           H 
ATOM    330  CG  ASN A 464      84.070 110.600  57.190  1.00  0.00           C 
ATOM    331  OD1 ASN A 464      83.130 109.950  56.700  1.00  0.00           O 
ATOM    332  ND2 ASN A 464      83.820 111.840  57.630  1.00  0.00           N 
ATOM    333 1HD2 ASN A 464      84.520 112.460  57.980  1.00  0.00           H 
ATOM    334 2HD2 ASN A 464      82.900 112.210  57.500  1.00  0.00           H 
ATOM    335  C   ASN A 464      87.220 108.590  56.300  1.00  0.00           C 
ATOM    336  O   ASN A 464      87.430 108.760  55.110  1.00  0.00           O 
ATOM    337  N   VAL A 465      88.180 108.220  57.170  1.00  0.00           N 
ATOM    338  HN  VAL A 465      88.000 108.040  58.130  1.00  0.00           H 
ATOM    339  CA  VAL A 465      89.530 107.850  56.750  1.00  0.00           C 
ATOM    340  HA  VAL A 465      89.950 108.740  56.300  1.00  0.00           H 
ATOM    341  CB  VAL A 465      90.420 107.500  57.910  1.00  0.00           C 
ATOM    342  HB  VAL A 465      90.030 106.570  58.370  1.00  0.00           H 
ATOM    343  CG1 VAL A 465      91.910 107.160  57.650  1.00  0.00           C 
ATOM    344 1HG1 VAL A 465      92.390 106.960  58.630  1.00  0.00           H 
ATOM    345 2HG1 VAL A 465      91.930 106.240  57.030  1.00  0.00           H 
ATOM    346 3HG1 VAL A 465      92.490 107.960  57.140  1.00  0.00           H 
ATOM    347  CG2 VAL A 465      90.420 108.720  58.820  1.00  0.00           C 
ATOM    348 1HG2 VAL A 465      91.170 108.550  59.620  1.00  0.00           H 
ATOM    349 2HG2 VAL A 465      90.690 109.620  58.240  1.00  0.00           H 
ATOM    350 3HG2 VAL A 465      89.470 108.920  59.360  1.00  0.00           H 
ATOM    351  C   VAL A 465      89.590 106.720  55.660  1.00  0.00           C 
ATOM    352  O   VAL A 465      90.460 106.660  54.800  1.00  0.00           O 
ATOM    353  N   MET A 466      88.620 105.730  55.680  1.00  0.00           N 
ATOM    354  HN  MET A 466      88.030 105.750  56.490  1.00  0.00           H 
ATOM    355  CA  MET A 466      88.540 104.570  54.820  1.00  0.00           C 
ATOM    356  HA  MET A 466      89.430 103.960  54.830  1.00  0.00           H 
ATOM    357  CB  MET A 466      87.360 103.580  55.180  1.00  0.00           C 
ATOM    358  HB1 MET A 466      86.390 104.120  55.120  1.00  0.00           H 
ATOM    359  HB2 MET A 466      87.310 102.730  54.470  1.00  0.00           H 
ATOM    360  CG  MET A 466      87.540 102.980  56.600  1.00  0.00           C 
ATOM    361  HG1 MET A 466      88.640 102.920  56.770  1.00  0.00           H 
ATOM    362  HG2 MET A 466      87.210 103.770  57.310  1.00  0.00           H 
ATOM    363  SD  MET A 466      87.010 101.250  56.880  1.00  0.00           S 
ATOM    364  CE  MET A 466      85.420 101.840  57.580  1.00  0.00           C 
ATOM    365  HE1 MET A 466      84.730 100.980  57.670  1.00  0.00           H 
ATOM    366  HE2 MET A 466      85.470 102.320  58.580  1.00  0.00           H 
ATOM    367  HE3 MET A 466      84.980 102.500  56.810  1.00  0.00           H 
ATOM    368  C   MET A 466      88.320 105.010  53.360  1.00  0.00           C 
ATOM    369  O   MET A 466      88.940 104.610  52.380  1.00  0.00           O 
ATOM    370  N   TYR A 467      87.520 106.130  53.210  1.00  0.00           N 
ATOM    371  HN  TYR A 467      87.090 106.370  54.070  1.00  0.00           H 
ATOM    372  CA  TYR A 467      87.130 106.860  52.050  1.00  0.00           C 
ATOM    373  HA  TYR A 467      86.970 106.150  51.260  1.00  0.00           H 
ATOM    374  CB  TYR A 467      85.820 107.700  52.180  1.00  0.00           C 
ATOM    375  HB1 TYR A 467      85.980 108.580  52.840  1.00  0.00           H 
ATOM    376  HB2 TYR A 467      85.510 108.120  51.200  1.00  0.00           H 
ATOM    377  CG  TYR A 467      84.620 106.980  52.740  1.00  0.00           C 
ATOM    378  CD1 TYR A 467      84.310 105.670  52.380  1.00  0.00           C 
ATOM    379  HD1 TYR A 467      84.980 105.130  51.730  1.00  0.00           H 
ATOM    380  CE1 TYR A 467      83.210 105.010  52.890  1.00  0.00           C 
ATOM    381  HE1 TYR A 467      82.900 104.040  52.520  1.00  0.00           H 
ATOM    382  CZ  TYR A 467      82.460 105.610  53.880  1.00  0.00           C 
ATOM    383  OH  TYR A 467      81.270 104.960  54.220  1.00  0.00           O 
ATOM    384  HH  TYR A 467      81.080 105.120  55.150  1.00  0.00           H 
ATOM    385  CD2 TYR A 467      83.880 107.530  53.840  1.00  0.00           C 
ATOM    386  HD2 TYR A 467      84.220 108.500  54.160  1.00  0.00           H 
ATOM    387  CE2 TYR A 467      82.830 106.830  54.410  1.00  0.00           C 
ATOM    388  HE2 TYR A 467      82.100 107.410  54.950  1.00  0.00           H 
ATOM    389  C   TYR A 467      88.280 107.630  51.400  1.00  0.00           C 
ATOM    390  O   TYR A 467      88.420 107.660  50.220  1.00  0.00           O 
ATOM    391  N   PHE A 468      89.180 108.180  52.290  1.00  0.00           N 
ATOM    392  HN  PHE A 468      88.990 108.370  53.250  1.00  0.00           H 
ATOM    393  CA  PHE A 468      90.480 108.680  51.870  1.00  0.00           C 
ATOM    394  HA  PHE A 468      90.210 109.250  50.990  1.00  0.00           H 
ATOM    395  CB  PHE A 468      91.230 109.530  53.030  1.00  0.00           C 
ATOM    396  HB1 PHE A 468      91.230 108.980  53.990  1.00  0.00           H 
ATOM    397  HB2 PHE A 468      92.280 109.670  52.710  1.00  0.00           H 
ATOM    398  CG  PHE A 468      90.570 110.930  53.110  1.00  0.00           C 
ATOM    399  CD1 PHE A 468      90.910 111.960  52.250  1.00  0.00           C 
ATOM    400  HD1 PHE A 468      91.510 111.700  51.390  1.00  0.00           H 
ATOM    401  CE1 PHE A 468      90.360 113.240  52.400  1.00  0.00           C 
ATOM    402  HE1 PHE A 468      90.610 113.950  51.630  1.00  0.00           H 
ATOM    403  CZ  PHE A 468      89.490 113.530  53.510  1.00  0.00           C 
ATOM    404  HZ  PHE A 468      88.910 114.430  53.690  1.00  0.00           H 
ATOM    405  CD2 PHE A 468      89.630 111.170  54.160  1.00  0.00           C 
ATOM    406  HD2 PHE A 468      89.340 110.360  54.820  1.00  0.00           H 
ATOM    407  CE2 PHE A 468      89.130 112.440  54.340  1.00  0.00           C 
ATOM    408  HE2 PHE A 468      88.450 112.660  55.150  1.00  0.00           H 
ATOM    409  C   PHE A 468      91.420 107.620  51.310  1.00  0.00           C 
ATOM    410  O   PHE A 468      92.090 107.830  50.350  1.00  0.00           O 
ATOM    411  N   ALA A 469      91.420 106.470  52.010  1.00  0.00           N 
ATOM    412  HN  ALA A 469      90.990 106.400  52.910  1.00  0.00           H 
ATOM    413  CA  ALA A 469      92.330 105.360  51.670  1.00  0.00           C 
ATOM    414  HA  ALA A 469      93.330 105.650  51.960  1.00  0.00           H 
ATOM    415  CB  ALA A 469      91.940 104.140  52.460  1.00  0.00           C 
ATOM    416  HB1 ALA A 469      92.690 103.330  52.390  1.00  0.00           H 
ATOM    417  HB2 ALA A 469      91.780 104.470  53.510  1.00  0.00           H 
ATOM    418  HB3 ALA A 469      90.990 103.660  52.130  1.00  0.00           H 
ATOM    419  C   ALA A 469      92.250 104.900  50.270  1.00  0.00           C 
ATOM    420  O   ALA A 469      93.160 104.490  49.570  1.00  0.00           O 
ATOM    421  N   ARG A 470      91.010 104.930  49.810  1.00  0.00           N 
ATOM    422  HN  ARG A 470      90.280 105.180  50.440  1.00  0.00           H 
ATOM    423  CA  ARG A 470      90.560 104.570  48.460  1.00  0.00           C 
ATOM    424  HA  ARG A 470      90.690 103.520  48.240  1.00  0.00           H 
ATOM    425  CB  ARG A 470      88.940 104.820  48.250  1.00  0.00           C 
ATOM    426  HB1 ARG A 470      88.490 104.070  48.940  1.00  0.00           H 
ATOM    427  HB2 ARG A 470      88.740 105.830  48.670  1.00  0.00           H 
ATOM    428  CG  ARG A 470      88.370 104.810  46.860  1.00  0.00           C 
ATOM    429  HG1 ARG A 470      88.880 105.580  46.230  1.00  0.00           H 
ATOM    430  HG2 ARG A 470      88.490 103.800  46.410  1.00  0.00           H 
ATOM    431  CD  ARG A 470      86.880 105.030  47.020  1.00  0.00           C 
ATOM    432  HD1 ARG A 470      86.830 105.930  47.670  1.00  0.00           H 
ATOM    433  HD2 ARG A 470      86.370 105.190  46.050  1.00  0.00           H 
ATOM    434  NE  ARG A 470      86.170 103.820  47.620  1.00  0.00           N 
ATOM    435  HE  ARG A 470      86.540 102.930  47.360  1.00  0.00           H 
ATOM    436  CZ  ARG A 470      85.370 103.940  48.640  1.00  0.00           C 
ATOM    437  NH1 ARG A 470      84.910 105.090  49.030  1.00  0.00           N 
ATOM    438 1HH1 ARG A 470      85.160 105.870  48.450  1.00  0.00           H 
ATOM    439 2HH1 ARG A 470      84.270 105.100  49.800  1.00  0.00           H 
ATOM    440  NH2 ARG A 470      85.050 102.800  49.260  1.00  0.00           N 
ATOM    441 1HH2 ARG A 470      85.450 101.960  48.890  1.00  0.00           H 
ATOM    442 2HH2 ARG A 470      84.620 102.840  50.160  1.00  0.00           H 
ATOM    443  C   ARG A 470      91.330 105.190  47.380  1.00  0.00           C 
ATOM    444  O   ARG A 470      91.320 104.700  46.280  1.00  0.00           O 
ATOM    445  N   GLY A 471      91.910 106.350  47.630  1.00  0.00           N 
ATOM    446  HN  GLY A 471      91.860 106.660  48.580  1.00  0.00           H 
ATOM    447  CA  GLY A 471      92.680 107.130  46.670  1.00  0.00           C 
ATOM    448  HA1 GLY A 471      92.140 107.070  45.740  1.00  0.00           H 
ATOM    449  HA2 GLY A 471      92.600 108.100  47.140  1.00  0.00           H 
ATOM    450  C   GLY A 471      94.120 106.750  46.440  1.00  0.00           C 
ATOM    451  O   GLY A 471      94.680 107.130  45.450  1.00  0.00           O 
ATOM    452  N   PHE A 472      94.720 105.920  47.320  1.00  0.00           N 
ATOM    453  HN  PHE A 472      94.170 105.670  48.110  1.00  0.00           H 
ATOM    454  CA  PHE A 472      96.030 105.300  47.210  1.00  0.00           C 
ATOM    455  HA  PHE A 472      96.700 106.000  46.750  1.00  0.00           H 
ATOM    456  CB  PHE A 472      96.520 104.940  48.600  1.00  0.00           C 
ATOM    457  HB1 PHE A 472      95.840 104.300  49.210  1.00  0.00           H 
ATOM    458  HB2 PHE A 472      97.490 104.400  48.590  1.00  0.00           H 
ATOM    459  CG  PHE A 472      96.640 106.130  49.510  1.00  0.00           C 
ATOM    460  CD1 PHE A 472      97.930 106.700  49.610  1.00  0.00           C 
ATOM    461  HD1 PHE A 472      98.810 106.250  49.180  1.00  0.00           H 
ATOM    462  CE1 PHE A 472      98.120 107.770  50.440  1.00  0.00           C 
ATOM    463  HE1 PHE A 472      99.090 108.230  50.530  1.00  0.00           H 
ATOM    464  CZ  PHE A 472      97.150 108.260  51.300  1.00  0.00           C 
ATOM    465  HZ  PHE A 472      97.370 109.090  51.950  1.00  0.00           H 
ATOM    466  CD2 PHE A 472      95.560 106.730  50.270  1.00  0.00           C 
ATOM    467  HD2 PHE A 472      94.520 106.450  50.170  1.00  0.00           H 
ATOM    468  CE2 PHE A 472      95.770 107.860  51.110  1.00  0.00           C 
ATOM    469  HE2 PHE A 472      94.890 108.300  51.560  1.00  0.00           H 
ATOM    470  C   PHE A 472      95.930 104.140  46.230  1.00  0.00           C 
ATOM    471  O   PHE A 472      96.950 103.750  45.600  1.00  0.00           O 
ATOM    472  N   GLN A 473      94.720 103.540  46.040  1.00  0.00           N 
ATOM    473  HN  GLN A 473      94.030 103.940  46.640  1.00  0.00           H 
ATOM    474  CA  GLN A 473      94.250 102.560  45.140  1.00  0.00           C 
ATOM    475  HA  GLN A 473      94.850 101.740  45.500  1.00  0.00           H 
ATOM    476  CB  GLN A 473      92.740 102.160  45.160  1.00  0.00           C 
ATOM    477  HB1 GLN A 473      92.080 103.050  45.070  1.00  0.00           H 
ATOM    478  HB2 GLN A 473      92.500 101.460  44.330  1.00  0.00           H 
ATOM    479  CG  GLN A 473      92.450 101.330  46.480  1.00  0.00           C 
ATOM    480  HG1 GLN A 473      93.240 100.580  46.700  1.00  0.00           H 
ATOM    481  HG2 GLN A 473      92.370 101.990  47.370  1.00  0.00           H 
ATOM    482  CD  GLN A 473      91.050 100.610  46.500  1.00  0.00           C 
ATOM    483  OE1 GLN A 473      90.100 101.060  47.110  1.00  0.00           O 
ATOM    484  NE2 GLN A 473      90.890  99.590  45.670  1.00  0.00           N 
ATOM    485 1HE2 GLN A 473      91.700  99.070  45.380  1.00  0.00           H 
ATOM    486 2HE2 GLN A 473      90.010  99.110  45.730  1.00  0.00           H 
ATOM    487  C   GLN A 473      94.750 102.920  43.690  1.00  0.00           C 
ATOM    488  O   GLN A 473      94.900 104.080  43.270  1.00  0.00           O 
ATOM    489  N   MET A 474      95.020 101.920  42.900  1.00  0.00           N 
ATOM    490  HN  MET A 474      94.970 100.980  43.240  1.00  0.00           H 
ATOM    491  CA  MET A 474      95.470 102.000  41.460  1.00  0.00           C 
ATOM    492  HA  MET A 474      95.970 102.960  41.450  1.00  0.00           H 
ATOM    493  CB  MET A 474      96.410 100.780  41.060  1.00  0.00           C 
ATOM    494  HB1 MET A 474      95.940  99.840  41.400  1.00  0.00           H 
ATOM    495  HB2 MET A 474      96.500 100.750  39.950  1.00  0.00           H 
ATOM    496  CG  MET A 474      97.850 100.890  41.580  1.00  0.00           C 
ATOM    497  HG1 MET A 474      97.870 100.980  42.690  1.00  0.00           H 
ATOM    498  HG2 MET A 474      98.410  99.960  41.350  1.00  0.00           H 
ATOM    499  SD  MET A 474      98.800 102.350  41.030  1.00  0.00           S 
ATOM    500  CE  MET A 474      99.410 101.750  39.370  1.00  0.00           C 
ATOM    501  HE1 MET A 474      99.910 100.770  39.500  1.00  0.00           H 
ATOM    502  HE2 MET A 474      98.600 101.610  38.620  1.00  0.00           H 
ATOM    503  HE3 MET A 474     100.120 102.530  39.000  1.00  0.00           H 
ATOM    504  C   MET A 474      94.360 102.220  40.390  1.00  0.00           C 
ATOM    505  O   MET A 474      94.720 102.100  39.200  1.00  0.00           O 
ATOM    506  N   LEU A 475      93.120 102.430  40.800  1.00  0.00           N 
ATOM    507  HN  LEU A 475      92.920 102.720  41.730  1.00  0.00           H 
ATOM    508  CA  LEU A 475      91.970 102.660  39.920  1.00  0.00           C 
ATOM    509  HA  LEU A 475      91.160 102.340  40.570  1.00  0.00           H 
ATOM    510  CB  LEU A 475      91.860 104.190  39.540  1.00  0.00           C 
ATOM    511  HB1 LEU A 475      92.930 104.460  39.440  1.00  0.00           H 
ATOM    512  HB2 LEU A 475      91.440 104.300  38.520  1.00  0.00           H 
ATOM    513  CG  LEU A 475      91.200 105.100  40.530  1.00  0.00           C 
ATOM    514  HG  LEU A 475      91.400 106.130  40.170  1.00  0.00           H 
ATOM    515  CD1 LEU A 475      89.670 104.930  40.400  1.00  0.00           C 
ATOM    516 1HD1 LEU A 475      89.100 105.480  41.180  1.00  0.00           H 
ATOM    517 2HD1 LEU A 475      89.440 105.230  39.360  1.00  0.00           H 
ATOM    518 3HD1 LEU A 475      89.400 103.850  40.440  1.00  0.00           H 
ATOM    519  CD2 LEU A 475      91.600 104.860  41.990  1.00  0.00           C 
ATOM    520 1HD2 LEU A 475      91.180 105.630  42.670  1.00  0.00           H 
ATOM    521 2HD2 LEU A 475      91.330 103.850  42.360  1.00  0.00           H 
ATOM    522 3HD2 LEU A 475      92.680 105.050  42.170  1.00  0.00           H 
ATOM    523  C   LEU A 475      91.860 101.690  38.760  1.00  0.00           C 
ATOM    524  O   LEU A 475      91.930 102.000  37.580  1.00  0.00           O 
ATOM    525  N   GLY A 476      91.510 100.320  38.980  1.00  0.00           N 
ATOM    526  HN  GLY A 476      91.410 100.000  39.920  1.00  0.00           H 
ATOM    527  CA  GLY A 476      90.980  99.370  37.940  1.00  0.00           C 
ATOM    528  HA1 GLY A 476      91.210  99.880  37.020  1.00  0.00           H 
ATOM    529  HA2 GLY A 476      91.300  98.360  38.150  1.00  0.00           H 
ATOM    530  C   GLY A 476      89.440  99.500  38.000  1.00  0.00           C 
ATOM    531  O   GLY A 476      88.920 100.090  38.920  1.00  0.00           O 
ATOM    532  N   PRO A 477      88.770  98.940  37.050  1.00  0.00           N 
ATOM    533  CD  PRO A 477      89.410  98.390  35.840  1.00  0.00           C 
ATOM    534  HD1 PRO A 477      90.190  97.630  36.050  1.00  0.00           H 
ATOM    535  HD2 PRO A 477      89.810  99.240  35.240  1.00  0.00           H 
ATOM    536  CA  PRO A 477      87.390  99.340  36.700  1.00  0.00           C 
ATOM    537  HA  PRO A 477      87.300 100.420  36.670  1.00  0.00           H 
ATOM    538  CB  PRO A 477      87.100  98.790  35.330  1.00  0.00           C 
ATOM    539  HB1 PRO A 477      86.140  98.240  35.240  1.00  0.00           H 
ATOM    540  HB2 PRO A 477      87.080  99.600  34.560  1.00  0.00           H 
ATOM    541  CG  PRO A 477      88.220  97.790  35.100  1.00  0.00           C 
ATOM    542  HG1 PRO A 477      88.040  96.780  35.540  1.00  0.00           H 
ATOM    543  HG2 PRO A 477      88.460  97.620  34.030  1.00  0.00           H 
ATOM    544  C   PRO A 477      86.460  98.850  37.820  1.00  0.00           C 
ATOM    545  O   PRO A 477      85.750  99.670  38.410  1.00  0.00           O 
ATOM    546  N   PHE A 478      86.530  97.560  38.100  1.00  0.00           N 
ATOM    547  HN  PHE A 478      87.010  96.980  37.450  1.00  0.00           H 
ATOM    548  CA  PHE A 478      85.510  96.850  38.890  1.00  0.00           C 
ATOM    549  HA  PHE A 478      84.580  97.370  38.690  1.00  0.00           H 
ATOM    550  CB  PHE A 478      85.240  95.450  38.310  1.00  0.00           C 
ATOM    551  HB1 PHE A 478      86.220  94.920  38.300  1.00  0.00           H 
ATOM    552  HB2 PHE A 478      84.420  94.940  38.860  1.00  0.00           H 
ATOM    553  CG  PHE A 478      84.720  95.500  36.860  1.00  0.00           C 
ATOM    554  CD1 PHE A 478      83.450  96.030  36.750  1.00  0.00           C 
ATOM    555  HD1 PHE A 478      82.870  96.280  37.630  1.00  0.00           H 
ATOM    556  CE1 PHE A 478      82.910  96.220  35.500  1.00  0.00           C 
ATOM    557  HE1 PHE A 478      81.930  96.680  35.480  1.00  0.00           H 
ATOM    558  CZ  PHE A 478      83.510  95.700  34.370  1.00  0.00           C 
ATOM    559  HZ  PHE A 478      83.150  95.840  33.360  1.00  0.00           H 
ATOM    560  CD2 PHE A 478      85.410  94.940  35.730  1.00  0.00           C 
ATOM    561  HD2 PHE A 478      86.400  94.530  35.820  1.00  0.00           H 
ATOM    562  CE2 PHE A 478      84.760  95.070  34.500  1.00  0.00           C 
ATOM    563  HE2 PHE A 478      85.320  94.840  33.600  1.00  0.00           H 
ATOM    564  C   PHE A 478      85.910  96.860  40.340  1.00  0.00           C 
ATOM    565  O   PHE A 478      85.590  96.020  41.190  1.00  0.00           O 
ATOM    566  N   THR A 479      86.690  97.890  40.750  1.00  0.00           N 
ATOM    567  HN  THR A 479      86.860  98.610  40.090  1.00  0.00           H 
ATOM    568  CA  THR A 479      87.080  98.020  42.180  1.00  0.00           C 
ATOM    569  HA  THR A 479      87.160  96.990  42.500  1.00  0.00           H 
ATOM    570  CB  THR A 479      88.540  98.700  42.280  1.00  0.00           C 
ATOM    571  HB  THR A 479      88.700  98.710  43.380  1.00  0.00           H 
ATOM    572  OG1 THR A 479      88.670  99.960  41.580  1.00  0.00           O 
ATOM    573  HG1 THR A 479      88.800  99.720  40.660  1.00  0.00           H 
ATOM    574  CG2 THR A 479      89.600  97.790  41.640  1.00  0.00           C 
ATOM    575 1HG2 THR A 479      90.570  98.330  41.720  1.00  0.00           H 
ATOM    576 2HG2 THR A 479      89.560  96.750  42.020  1.00  0.00           H 
ATOM    577 3HG2 THR A 479      89.420  97.720  40.550  1.00  0.00           H 
ATOM    578  C   THR A 479      85.940  98.780  43.010  1.00  0.00           C 
ATOM    579  O   THR A 479      85.130  98.220  43.710  1.00  0.00           O 
ATOM    580  N   ILE A 480      85.960 100.110  42.900  1.00  0.00           N 
ATOM    581  HN  ILE A 480      86.600 100.500  42.250  1.00  0.00           H 
ATOM    582  CA  ILE A 480      85.170 101.060  43.690  1.00  0.00           C 
ATOM    583  HA  ILE A 480      85.510 100.840  44.690  1.00  0.00           H 
ATOM    584  CB  ILE A 480      85.520 102.520  43.540  1.00  0.00           C 
ATOM    585  HB  ILE A 480      85.380 102.700  42.450  1.00  0.00           H 
ATOM    586  CG2 ILE A 480      84.570 103.420  44.360  1.00  0.00           C 
ATOM    587 1HG2 ILE A 480      84.770 104.510  44.250  1.00  0.00           H 
ATOM    588 2HG2 ILE A 480      83.510 103.370  44.040  1.00  0.00           H 
ATOM    589 3HG2 ILE A 480      84.720 103.160  45.430  1.00  0.00           H 
ATOM    590  CG1 ILE A 480      87.020 102.720  43.770  1.00  0.00           C 
ATOM    591 1HG1 ILE A 480      87.320 102.660  44.840  1.00  0.00           H 
ATOM    592 2HG1 ILE A 480      87.650 102.020  43.170  1.00  0.00           H 
ATOM    593  CD  ILE A 480      87.410 104.150  43.300  1.00  0.00           C 
ATOM    594  HD1 ILE A 480      87.590 104.190  42.200  1.00  0.00           H 
ATOM    595  HD2 ILE A 480      86.660 104.940  43.480  1.00  0.00           H 
ATOM    596  HD3 ILE A 480      88.370 104.380  43.810  1.00  0.00           H 
ATOM    597  C   ILE A 480      83.710 100.800  43.670  1.00  0.00           C 
ATOM    598  O   ILE A 480      83.100 100.790  44.720  1.00  0.00           O 
ATOM    599  N   MET A 481      83.140 100.520  42.490  1.00  0.00           N 
ATOM    600  HN  MET A 481      83.600 100.650  41.610  1.00  0.00           H 
ATOM    601  CA  MET A 481      81.760 100.180  42.360  1.00  0.00           C 
ATOM    602  HA  MET A 481      81.140 100.850  42.930  1.00  0.00           H 
ATOM    603  CB  MET A 481      81.360 100.220  40.830  1.00  0.00           C 
ATOM    604  HB1 MET A 481      80.300  99.880  40.820  1.00  0.00           H 
ATOM    605  HB2 MET A 481      81.250 101.290  40.540  1.00  0.00           H 
ATOM    606  CG  MET A 481      82.260  99.370  39.860  1.00  0.00           C 
ATOM    607  HG1 MET A 481      83.260  99.840  39.740  1.00  0.00           H 
ATOM    608  HG2 MET A 481      82.520  98.410  40.350  1.00  0.00           H 
ATOM    609  SD  MET A 481      81.620  98.950  38.240  1.00  0.00           S 
ATOM    610  CE  MET A 481      80.350  97.810  38.970  1.00  0.00           C 
ATOM    611  HE1 MET A 481      79.710  98.360  39.690  1.00  0.00           H 
ATOM    612  HE2 MET A 481      79.770  97.160  38.290  1.00  0.00           H 
ATOM    613  HE3 MET A 481      80.900  97.080  39.600  1.00  0.00           H 
ATOM    614  C   MET A 481      81.250  98.860  42.920  1.00  0.00           C 
ATOM    615  O   MET A 481      80.080  98.750  43.360  1.00  0.00           O 
ATOM    616  N   ILE A 482      82.140  97.880  42.880  1.00  0.00           N 
ATOM    617  HN  ILE A 482      83.060  97.960  42.500  1.00  0.00           H 
ATOM    618  CA  ILE A 482      81.920  96.660  43.740  1.00  0.00           C 
ATOM    619  HA  ILE A 482      80.950  96.300  43.440  1.00  0.00           H 
ATOM    620  CB  ILE A 482      82.800  95.520  43.300  1.00  0.00           C 
ATOM    621  HB  ILE A 482      83.860  95.860  43.330  1.00  0.00           H 
ATOM    622  CG2 ILE A 482      82.630  94.270  44.140  1.00  0.00           C 
ATOM    623 1HG2 ILE A 482      83.030  94.460  45.160  1.00  0.00           H 
ATOM    624 2HG2 ILE A 482      81.540  94.090  44.280  1.00  0.00           H 
ATOM    625 3HG2 ILE A 482      83.100  93.340  43.750  1.00  0.00           H 
ATOM    626  CG1 ILE A 482      82.720  95.230  41.760  1.00  0.00           C 
ATOM    627 1HG1 ILE A 482      83.020  96.060  41.080  1.00  0.00           H 
ATOM    628 2HG1 ILE A 482      83.570  94.540  41.560  1.00  0.00           H 
ATOM    629  CD  ILE A 482      81.400  94.630  41.310  1.00  0.00           C 
ATOM    630  HD1 ILE A 482      80.610  95.400  41.390  1.00  0.00           H 
ATOM    631  HD2 ILE A 482      81.470  94.290  40.250  1.00  0.00           H 
ATOM    632  HD3 ILE A 482      81.130  93.770  41.960  1.00  0.00           H 
ATOM    633  C   ILE A 482      81.960  96.950  45.250  1.00  0.00           C 
ATOM    634  O   ILE A 482      81.190  96.440  46.050  1.00  0.00           O 
ATOM    635  N   GLN A 483      82.930  97.850  45.790  1.00  0.00           N 
ATOM    636  HN  GLN A 483      83.750  97.940  45.220  1.00  0.00           H 
ATOM    637  CA  GLN A 483      82.880  98.270  47.210  1.00  0.00           C 
ATOM    638  HA  GLN A 483      83.050  97.440  47.890  1.00  0.00           H 
ATOM    639  CB  GLN A 483      84.080  99.240  47.560  1.00  0.00           C 
ATOM    640  HB1 GLN A 483      83.950 100.120  46.890  1.00  0.00           H 
ATOM    641  HB2 GLN A 483      83.900  99.720  48.550  1.00  0.00           H 
ATOM    642  CG  GLN A 483      85.450  98.460  47.490  1.00  0.00           C 
ATOM    643  HG1 GLN A 483      85.510  97.660  48.250  1.00  0.00           H 
ATOM    644  HG2 GLN A 483      85.580  98.070  46.460  1.00  0.00           H 
ATOM    645  CD  GLN A 483      86.500  99.500  47.780  1.00  0.00           C 
ATOM    646  OE1 GLN A 483      86.240 100.670  48.110  1.00  0.00           O 
ATOM    647  NE2 GLN A 483      87.790  99.210  47.440  1.00  0.00           N 
ATOM    648 1HE2 GLN A 483      88.050  98.360  46.980  1.00  0.00           H 
ATOM    649 2HE2 GLN A 483      88.420  99.920  47.750  1.00  0.00           H 
ATOM    650  C   GLN A 483      81.540  98.910  47.640  1.00  0.00           C 
ATOM    651  O   GLN A 483      81.040  98.580  48.690  1.00  0.00           O 
ATOM    652  N   LYS A 484      80.960  99.790  46.820  1.00  0.00           N 
ATOM    653  HN  LYS A 484      81.450  99.860  45.960  1.00  0.00           H 
ATOM    654  CA  LYS A 484      79.640 100.340  46.960  1.00  0.00           C 
ATOM    655  HA  LYS A 484      79.590 100.620  48.000  1.00  0.00           H 
ATOM    656  CB  LYS A 484      79.410 101.540  45.950  1.00  0.00           C 
ATOM    657  HB1 LYS A 484      79.660 101.270  44.900  1.00  0.00           H 
ATOM    658  HB2 LYS A 484      78.340 101.850  45.880  1.00  0.00           H 
ATOM    659  CG  LYS A 484      80.110 102.810  46.420  1.00  0.00           C 
ATOM    660  HG1 LYS A 484      79.500 103.410  47.120  1.00  0.00           H 
ATOM    661  HG2 LYS A 484      81.050 102.560  46.950  1.00  0.00           H 
ATOM    662  CD  LYS A 484      80.440 103.670  45.180  1.00  0.00           C 
ATOM    663  HD1 LYS A 484      81.180 103.180  44.510  1.00  0.00           H 
ATOM    664  HD2 LYS A 484      79.540 103.600  44.540  1.00  0.00           H 
ATOM    665  CE  LYS A 484      80.940 105.110  45.510  1.00  0.00           C 
ATOM    666  HE1 LYS A 484      80.070 105.520  46.070  1.00  0.00           H 
ATOM    667  HE2 LYS A 484      81.750 105.040  46.260  1.00  0.00           H 
ATOM    668  NZ  LYS A 484      81.260 105.990  44.400  1.00  0.00           N 
ATOM    669  HZ1 LYS A 484      81.560 106.960  44.630  1.00  0.00           H 
ATOM    670  HZ2 LYS A 484      82.010 105.470  43.910  1.00  0.00           H 
ATOM    671  HZ3 LYS A 484      80.480 106.030  43.710  1.00  0.00           H 
ATOM    672  C   LYS A 484      78.590  99.240  46.770  1.00  0.00           C 
ATOM    673  O   LYS A 484      77.590  99.240  47.530  1.00  0.00           O 
ATOM    674  N   MET A 485      78.670  98.210  45.860  1.00  0.00           N 
ATOM    675  HN  MET A 485      79.470  98.250  45.260  1.00  0.00           H 
ATOM    676  CA  MET A 485      77.620  97.270  45.610  1.00  0.00           C 
ATOM    677  HA  MET A 485      76.720  97.810  45.360  1.00  0.00           H 
ATOM    678  CB  MET A 485      78.040  96.480  44.350  1.00  0.00           C 
ATOM    679  HB1 MET A 485      78.340  97.190  43.560  1.00  0.00           H 
ATOM    680  HB2 MET A 485      78.910  95.850  44.640  1.00  0.00           H 
ATOM    681  CG  MET A 485      76.910  95.570  43.830  1.00  0.00           C 
ATOM    682  HG1 MET A 485      76.350  95.150  44.690  1.00  0.00           H 
ATOM    683  HG2 MET A 485      76.110  96.020  43.210  1.00  0.00           H 
ATOM    684  SD  MET A 485      77.480  94.150  42.820  1.00  0.00           S 
ATOM    685  CE  MET A 485      78.190  93.210  44.240  1.00  0.00           C 
ATOM    686  HE1 MET A 485      77.600  92.300  44.460  1.00  0.00           H 
ATOM    687  HE2 MET A 485      79.240  92.940  43.990  1.00  0.00           H 
ATOM    688  HE3 MET A 485      78.280  93.730  45.220  1.00  0.00           H 
ATOM    689  C   MET A 485      77.360  96.310  46.780  1.00  0.00           C 
ATOM    690  O   MET A 485      76.240  96.040  47.220  1.00  0.00           O 
ATOM    691  N   ILE A 486      78.490  95.900  47.390  1.00  0.00           N 
ATOM    692  HN  ILE A 486      79.390  96.050  47.000  1.00  0.00           H 
ATOM    693  CA  ILE A 486      78.410  94.980  48.570  1.00  0.00           C 
ATOM    694  HA  ILE A 486      77.780  94.100  48.490  1.00  0.00           H 
ATOM    695  CB  ILE A 486      79.800  94.540  49.040  1.00  0.00           C 
ATOM    696  HB  ILE A 486      80.420  95.460  49.160  1.00  0.00           H 
ATOM    697  CG2 ILE A 486      79.770  93.800  50.380  1.00  0.00           C 
ATOM    698 1HG2 ILE A 486      80.670  93.220  50.670  1.00  0.00           H 
ATOM    699 2HG2 ILE A 486      79.550  94.450  51.260  1.00  0.00           H 
ATOM    700 3HG2 ILE A 486      78.910  93.100  50.300  1.00  0.00           H 
ATOM    701  CG1 ILE A 486      80.450  93.760  47.820  1.00  0.00           C 
ATOM    702 1HG1 ILE A 486      79.970  92.760  47.780  1.00  0.00           H 
ATOM    703 2HG1 ILE A 486      80.190  94.140  46.810  1.00  0.00           H 
ATOM    704  CD  ILE A 486      81.900  93.510  47.930  1.00  0.00           C 
ATOM    705  HD1 ILE A 486      82.070  93.230  48.990  1.00  0.00           H 
ATOM    706  HD2 ILE A 486      82.140  92.730  47.170  1.00  0.00           H 
ATOM    707  HD3 ILE A 486      82.470  94.410  47.610  1.00  0.00           H 
ATOM    708  C   ILE A 486      77.820  95.700  49.740  1.00  0.00           C 
ATOM    709  O   ILE A 486      76.870  95.180  50.370  1.00  0.00           O 
ATOM    710  N   PHE A 487      78.200  96.990  50.000  1.00  0.00           N 
ATOM    711  HN  PHE A 487      79.020  97.270  49.500  1.00  0.00           H 
ATOM    712  CA  PHE A 487      77.550  97.870  50.950  1.00  0.00           C 
ATOM    713  HA  PHE A 487      77.530  97.340  51.890  1.00  0.00           H 
ATOM    714  CB  PHE A 487      78.250  99.240  51.170  1.00  0.00           C 
ATOM    715  HB1 PHE A 487      79.290  99.070  51.510  1.00  0.00           H 
ATOM    716  HB2 PHE A 487      78.540  99.820  50.260  1.00  0.00           H 
ATOM    717  CG  PHE A 487      77.480 100.080  52.070  1.00  0.00           C 
ATOM    718  CD1 PHE A 487      77.580  99.980  53.450  1.00  0.00           C 
ATOM    719  HD1 PHE A 487      78.180  99.210  53.920  1.00  0.00           H 
ATOM    720  CE1 PHE A 487      76.750 100.710  54.270  1.00  0.00           C 
ATOM    721  HE1 PHE A 487      76.890 100.520  55.320  1.00  0.00           H 
ATOM    722  CZ  PHE A 487      76.120 101.780  53.730  1.00  0.00           C 
ATOM    723  HZ  PHE A 487      75.440 102.400  54.310  1.00  0.00           H 
ATOM    724  CD2 PHE A 487      76.650 101.040  51.500  1.00  0.00           C 
ATOM    725  HD2 PHE A 487      76.710 101.350  50.470  1.00  0.00           H 
ATOM    726  CE2 PHE A 487      76.000 101.950  52.330  1.00  0.00           C 
ATOM    727  HE2 PHE A 487      75.390 102.710  51.880  1.00  0.00           H 
ATOM    728  C   PHE A 487      76.050  97.930  50.660  1.00  0.00           C 
ATOM    729  O   PHE A 487      75.120  97.750  51.480  1.00  0.00           O 
ATOM    730  N   GLY A 488      75.720  98.180  49.360  1.00  0.00           N 
ATOM    731  HN  GLY A 488      76.420  98.540  48.740  1.00  0.00           H 
ATOM    732  CA  GLY A 488      74.310  98.260  48.840  1.00  0.00           C 
ATOM    733  HA1 GLY A 488      73.770  99.040  49.360  1.00  0.00           H 
ATOM    734  HA2 GLY A 488      74.400  98.320  47.770  1.00  0.00           H 
ATOM    735  C   GLY A 488      73.540  97.000  49.180  1.00  0.00           C 
ATOM    736  O   GLY A 488      72.380  97.000  49.600  1.00  0.00           O 
ATOM    737  N   ASP A 489      74.120  95.780  48.970  1.00  0.00           N 
ATOM    738  HN  ASP A 489      75.010  95.780  48.530  1.00  0.00           H 
ATOM    739  CA  ASP A 489      73.570  94.430  49.150  1.00  0.00           C 
ATOM    740  HA  ASP A 489      72.530  94.570  48.890  1.00  0.00           H 
ATOM    741  CB  ASP A 489      74.350  93.400  48.400  1.00  0.00           C 
ATOM    742  HB1 ASP A 489      75.440  93.620  48.450  1.00  0.00           H 
ATOM    743  HB2 ASP A 489      74.100  92.400  48.810  1.00  0.00           H 
ATOM    744  CG  ASP A 489      73.930  93.310  46.970  1.00  0.00           C 
ATOM    745  OD1 ASP A 489      72.980  93.990  46.530  1.00  0.00           O 
ATOM    746  OD2 ASP A 489      74.540  92.540  46.220  1.00  0.00           O 
ATOM    747  C   ASP A 489      73.430  94.150  50.590  1.00  0.00           C 
ATOM    748  O   ASP A 489      72.430  93.590  50.940  1.00  0.00           O 
ATOM    749  N   LEU A 490      74.320  94.550  51.490  1.00  0.00           N 
ATOM    750  HN  LEU A 490      75.100  95.060  51.140  1.00  0.00           H 
ATOM    751  CA  LEU A 490      74.220  94.480  52.930  1.00  0.00           C 
ATOM    752  HA  LEU A 490      73.930  93.450  53.100  1.00  0.00           H 
ATOM    753  CB  LEU A 490      75.500  94.830  53.570  1.00  0.00           C 
ATOM    754  HB1 LEU A 490      76.310  94.250  53.080  1.00  0.00           H 
ATOM    755  HB2 LEU A 490      75.770  95.870  53.310  1.00  0.00           H 
ATOM    756  CG  LEU A 490      75.580  94.640  55.130  1.00  0.00           C 
ATOM    757  HG  LEU A 490      74.960  95.400  55.650  1.00  0.00           H 
ATOM    758  CD1 LEU A 490      74.980  93.330  55.560  1.00  0.00           C 
ATOM    759 1HD1 LEU A 490      75.280  93.160  56.620  1.00  0.00           H 
ATOM    760 2HD1 LEU A 490      73.870  93.390  55.480  1.00  0.00           H 
ATOM    761 3HD1 LEU A 490      75.290  92.550  54.830  1.00  0.00           H 
ATOM    762  CD2 LEU A 490      77.040  94.840  55.550  1.00  0.00           C 
ATOM    763 1HD2 LEU A 490      77.560  95.610  54.950  1.00  0.00           H 
ATOM    764 2HD2 LEU A 490      77.120  95.230  56.590  1.00  0.00           H 
ATOM    765 3HD2 LEU A 490      77.630  93.900  55.450  1.00  0.00           H 
ATOM    766  C   LEU A 490      72.990  95.240  53.430  1.00  0.00           C 
ATOM    767  O   LEU A 490      72.140  94.850  54.220  1.00  0.00           O 
ATOM    768  N   MET A 491      72.870  96.520  52.920  1.00  0.00           N 
ATOM    769  HN  MET A 491      73.580  96.960  52.380  1.00  0.00           H 
ATOM    770  CA  MET A 491      71.700  97.410  53.260  1.00  0.00           C 
ATOM    771  HA  MET A 491      71.560  97.560  54.320  1.00  0.00           H 
ATOM    772  CB  MET A 491      71.890  98.800  52.650  1.00  0.00           C 
ATOM    773  HB1 MET A 491      72.310  98.660  51.630  1.00  0.00           H 
ATOM    774  HB2 MET A 491      71.020  99.490  52.730  1.00  0.00           H 
ATOM    775  CG  MET A 491      73.000  99.580  53.340  1.00  0.00           C 
ATOM    776  HG1 MET A 491      73.940  99.000  53.260  1.00  0.00           H 
ATOM    777  HG2 MET A 491      73.240 100.540  52.840  1.00  0.00           H 
ATOM    778  SD  MET A 491      72.790  99.850  55.150  1.00  0.00           S 
ATOM    779  CE  MET A 491      73.790  98.540  55.810  1.00  0.00           C 
ATOM    780  HE1 MET A 491      73.950  98.730  56.890  1.00  0.00           H 
ATOM    781  HE2 MET A 491      73.260  97.560  55.790  1.00  0.00           H 
ATOM    782  HE3 MET A 491      74.770  98.440  55.290  1.00  0.00           H 
ATOM    783  C   MET A 491      70.380  96.870  52.810  1.00  0.00           C 
ATOM    784  O   MET A 491      69.410  96.880  53.620  1.00  0.00           O 
ATOM    785  N   ARG A 492      70.290  96.260  51.670  1.00  0.00           N 
ATOM    786  HN  ARG A 492      70.970  96.450  50.960  1.00  0.00           H 
ATOM    787  CA  ARG A 492      69.190  95.400  51.280  1.00  0.00           C 
ATOM    788  HA  ARG A 492      68.320  96.040  51.280  1.00  0.00           H 
ATOM    789  CB  ARG A 492      69.420  94.850  49.880  1.00  0.00           C 
ATOM    790  HB1 ARG A 492      70.430  94.400  49.830  1.00  0.00           H 
ATOM    791  HB2 ARG A 492      68.710  94.050  49.570  1.00  0.00           H 
ATOM    792  CG  ARG A 492      69.380  95.900  48.690  1.00  0.00           C 
ATOM    793  HG1 ARG A 492      68.310  96.020  48.420  1.00  0.00           H 
ATOM    794  HG2 ARG A 492      69.680  96.880  49.110  1.00  0.00           H 
ATOM    795  CD  ARG A 492      70.160  95.520  47.490  1.00  0.00           C 
ATOM    796  HD1 ARG A 492      71.150  96.010  47.530  1.00  0.00           H 
ATOM    797  HD2 ARG A 492      70.250  94.410  47.530  1.00  0.00           H 
ATOM    798  NE  ARG A 492      69.490  96.040  46.260  1.00  0.00           N 
ATOM    799  HE  ARG A 492      68.580  96.460  46.290  1.00  0.00           H 
ATOM    800  CZ  ARG A 492      70.150  95.930  45.120  1.00  0.00           C 
ATOM    801  NH1 ARG A 492      69.580  96.430  44.030  1.00  0.00           N 
ATOM    802 1HH1 ARG A 492      68.590  96.330  43.960  1.00  0.00           H 
ATOM    803 2HH1 ARG A 492      70.110  96.250  43.200  1.00  0.00           H 
ATOM    804  NH2 ARG A 492      71.360  95.480  44.950  1.00  0.00           N 
ATOM    805 1HH2 ARG A 492      71.900  95.040  45.670  1.00  0.00           H 
ATOM    806 2HH2 ARG A 492      71.760  95.510  44.040  1.00  0.00           H 
ATOM    807  C   ARG A 492      68.870  94.220  52.250  1.00  0.00           C 
ATOM    808  O   ARG A 492      67.700  93.990  52.590  1.00  0.00           O 
ATOM    809  N   PHE A 493      69.910  93.400  52.620  1.00  0.00           N 
ATOM    810  HN  PHE A 493      70.820  93.560  52.230  1.00  0.00           H 
ATOM    811  CA  PHE A 493      69.750  92.230  53.510  1.00  0.00           C 
ATOM    812  HA  PHE A 493      69.040  91.600  52.980  1.00  0.00           H 
ATOM    813  CB  PHE A 493      71.150  91.620  53.490  1.00  0.00           C 
ATOM    814  HB1 PHE A 493      71.340  91.240  52.460  1.00  0.00           H 
ATOM    815  HB2 PHE A 493      71.980  92.290  53.800  1.00  0.00           H 
ATOM    816  CG  PHE A 493      71.180  90.360  54.350  1.00  0.00           C 
ATOM    817  CD1 PHE A 493      70.700  89.160  53.790  1.00  0.00           C 
ATOM    818  HD1 PHE A 493      70.260  89.120  52.810  1.00  0.00           H 
ATOM    819  CE1 PHE A 493      70.920  87.930  54.440  1.00  0.00           C 
ATOM    820  HE1 PHE A 493      70.590  87.010  53.990  1.00  0.00           H 
ATOM    821  CZ  PHE A 493      71.490  87.820  55.700  1.00  0.00           C 
ATOM    822  HZ  PHE A 493      71.510  86.900  56.270  1.00  0.00           H 
ATOM    823  CD2 PHE A 493      71.760  90.270  55.590  1.00  0.00           C 
ATOM    824  HD2 PHE A 493      72.210  91.180  55.950  1.00  0.00           H 
ATOM    825  CE2 PHE A 493      71.890  89.020  56.260  1.00  0.00           C 
ATOM    826  HE2 PHE A 493      72.210  89.070  57.290  1.00  0.00           H 
ATOM    827  C   PHE A 493      69.150  92.590  54.870  1.00  0.00           C 
ATOM    828  O   PHE A 493      68.440  91.910  55.650  1.00  0.00           O 
ATOM    829  N   CYS A 494      69.570  93.770  55.340  1.00  0.00           N 
ATOM    830  HN  CYS A 494      70.290  94.190  54.780  1.00  0.00           H 
ATOM    831  CA  CYS A 494      69.270  94.350  56.570  1.00  0.00           C 
ATOM    832  HA  CYS A 494      69.430  93.590  57.320  1.00  0.00           H 
ATOM    833  CB  CYS A 494      70.140  95.620  56.900  1.00  0.00           C 
ATOM    834  HB1 CYS A 494      70.130  96.330  56.050  1.00  0.00           H 
ATOM    835  HB2 CYS A 494      69.790  96.200  57.780  1.00  0.00           H 
ATOM    836  SG  CYS A 494      71.830  95.120  57.400  1.00  0.00           S 
ATOM    837  HG1 CYS A 494      72.230  94.870  56.160  1.00  0.00           H 
ATOM    838  C   CYS A 494      67.780  94.530  56.770  1.00  0.00           C 
ATOM    839  O   CYS A 494      67.230  94.230  57.820  1.00  0.00           O 
ATOM    840  N   TRP A 495      67.090  94.930  55.730  1.00  0.00           N 
ATOM    841  HN  TRP A 495      67.500  95.030  54.830  1.00  0.00           H 
ATOM    842  CA  TRP A 495      65.620  94.950  55.750  1.00  0.00           C 
ATOM    843  HA  TRP A 495      65.350  95.690  56.480  1.00  0.00           H 
ATOM    844  CB  TRP A 495      65.040  95.540  54.440  1.00  0.00           C 
ATOM    845  HB1 TRP A 495      65.450  94.940  53.600  1.00  0.00           H 
ATOM    846  HB2 TRP A 495      63.930  95.520  54.500  1.00  0.00           H 
ATOM    847  CG  TRP A 495      65.320  97.020  54.240  1.00  0.00           C 
ATOM    848  CD1 TRP A 495      66.350  97.700  53.540  1.00  0.00           C 
ATOM    849  HD1 TRP A 495      67.160  97.220  53.010  1.00  0.00           H 
ATOM    850  NE1 TRP A 495      66.280  99.010  53.940  1.00  0.00           N 
ATOM    851  HE1 TRP A 495      67.000  99.650  53.830  1.00  0.00           H 
ATOM    852  CE2 TRP A 495      65.270  99.240  54.800  1.00  0.00           C 
ATOM    853  CD2 TRP A 495      64.580  97.990  55.050  1.00  0.00           C 
ATOM    854  CE3 TRP A 495      63.440  97.970  55.890  1.00  0.00           C 
ATOM    855  HE3 TRP A 495      62.770  97.140  56.040  1.00  0.00           H 
ATOM    856  CZ3 TRP A 495      63.060  99.180  56.530  1.00  0.00           C 
ATOM    857  HZ3 TRP A 495      62.240  99.130  57.240  1.00  0.00           H 
ATOM    858  CZ2 TRP A 495      64.910 100.340  55.500  1.00  0.00           C 
ATOM    859  HZ2 TRP A 495      65.460 101.270  55.410  1.00  0.00           H 
ATOM    860  CH2 TRP A 495      63.770 100.330  56.360  1.00  0.00           C 
ATOM    861  HH2 TRP A 495      63.500 101.210  56.920  1.00  0.00           H 
ATOM    862  C   TRP A 495      64.860  93.650  56.040  1.00  0.00           C 
ATOM    863  O   TRP A 495      64.040  93.580  56.960  1.00  0.00           O 
ATOM    864  N   LEU A 496      65.240  92.630  55.230  1.00  0.00           N 
ATOM    865  HN  LEU A 496      65.930  92.840  54.550  1.00  0.00           H 
ATOM    866  CA  LEU A 496      64.800  91.210  55.200  1.00  0.00           C 
ATOM    867  HA  LEU A 496      63.720  91.200  55.160  1.00  0.00           H 
ATOM    868  CB  LEU A 496      65.440  90.430  54.000  1.00  0.00           C 
ATOM    869  HB1 LEU A 496      66.500  90.770  53.930  1.00  0.00           H 
ATOM    870  HB2 LEU A 496      65.460  89.360  54.300  1.00  0.00           H 
ATOM    871  CG  LEU A 496      64.790  90.490  52.580  1.00  0.00           C 
ATOM    872  HG  LEU A 496      63.750  90.100  52.630  1.00  0.00           H 
ATOM    873  CD1 LEU A 496      64.840  91.920  52.040  1.00  0.00           C 
ATOM    874 1HD1 LEU A 496      64.520  92.010  50.980  1.00  0.00           H 
ATOM    875 2HD1 LEU A 496      64.140  92.580  52.600  1.00  0.00           H 
ATOM    876 3HD1 LEU A 496      65.860  92.340  52.190  1.00  0.00           H 
ATOM    877  CD2 LEU A 496      65.590  89.640  51.620  1.00  0.00           C 
ATOM    878 1HD2 LEU A 496      65.330  89.930  50.580  1.00  0.00           H 
ATOM    879 2HD2 LEU A 496      66.660  89.650  51.930  1.00  0.00           H 
ATOM    880 3HD2 LEU A 496      65.300  88.570  51.680  1.00  0.00           H 
ATOM    881  C   LEU A 496      65.130  90.510  56.600  1.00  0.00           C 
ATOM    882  O   LEU A 496      64.290  89.840  57.250  1.00  0.00           O 
ATOM    883  N   MET A 497      66.350  90.720  57.130  1.00  0.00           N 
ATOM    884  HN  MET A 497      67.070  91.120  56.560  1.00  0.00           H 
ATOM    885  CA  MET A 497      66.740  90.150  58.420  1.00  0.00           C 
ATOM    886  HA  MET A 497      66.480  89.100  58.410  1.00  0.00           H 
ATOM    887  CB  MET A 497      68.290  90.140  58.590  1.00  0.00           C 
ATOM    888  HB1 MET A 497      68.640  91.190  58.480  1.00  0.00           H 
ATOM    889  HB2 MET A 497      68.440  89.740  59.620  1.00  0.00           H 
ATOM    890  CG  MET A 497      69.010  89.220  57.580  1.00  0.00           C 
ATOM    891  HG1 MET A 497      68.920  89.660  56.560  1.00  0.00           H 
ATOM    892  HG2 MET A 497      70.060  89.170  57.940  1.00  0.00           H 
ATOM    893  SD  MET A 497      68.570  87.460  57.390  1.00  0.00           S 
ATOM    894  CE  MET A 497      67.480  87.780  55.950  1.00  0.00           C 
ATOM    895  HE1 MET A 497      66.390  87.830  56.160  1.00  0.00           H 
ATOM    896  HE2 MET A 497      67.690  88.710  55.370  1.00  0.00           H 
ATOM    897  HE3 MET A 497      67.630  87.000  55.180  1.00  0.00           H 
ATOM    898  C   MET A 497      66.020  90.680  59.670  1.00  0.00           C 
ATOM    899  O   MET A 497      65.900  89.980  60.710  1.00  0.00           O 
ATOM    900  N   ALA A 498      65.640  92.000  59.620  1.00  0.00           N 
ATOM    901  HN  ALA A 498      65.770  92.580  58.820  1.00  0.00           H 
ATOM    902  CA  ALA A 498      65.100  92.670  60.810  1.00  0.00           C 
ATOM    903  HA  ALA A 498      65.890  92.420  61.510  1.00  0.00           H 
ATOM    904  CB  ALA A 498      65.030  94.210  60.500  1.00  0.00           C 
ATOM    905  HB1 ALA A 498      64.380  94.790  61.190  1.00  0.00           H 
ATOM    906  HB2 ALA A 498      66.100  94.500  60.470  1.00  0.00           H 
ATOM    907  HB3 ALA A 498      64.580  94.160  59.490  1.00  0.00           H 
ATOM    908  C   ALA A 498      63.780  91.990  61.390  1.00  0.00           C 
ATOM    909  O   ALA A 498      63.630  91.780  62.590  1.00  0.00           O 
ATOM    910  N   VAL A 499      62.810  91.620  60.550  1.00  0.00           N 
ATOM    911  HN  VAL A 499      62.750  91.880  59.590  1.00  0.00           H 
ATOM    912  CA  VAL A 499      61.640  90.880  60.920  1.00  0.00           C 
ATOM    913  HA  VAL A 499      61.180  91.470  61.700  1.00  0.00           H 
ATOM    914  CB  VAL A 499      60.570  90.860  59.850  1.00  0.00           C 
ATOM    915  HB  VAL A 499      59.670  90.320  60.200  1.00  0.00           H 
ATOM    916  CG1 VAL A 499      60.250  92.360  59.650  1.00  0.00           C 
ATOM    917 1HG1 VAL A 499      59.320  92.470  59.060  1.00  0.00           H 
ATOM    918 2HG1 VAL A 499      60.060  92.830  60.640  1.00  0.00           H 
ATOM    919 3HG1 VAL A 499      61.060  92.840  59.050  1.00  0.00           H 
ATOM    920  CG2 VAL A 499      61.070  90.180  58.520  1.00  0.00           C 
ATOM    921 1HG2 VAL A 499      60.110  90.090  57.960  1.00  0.00           H 
ATOM    922 2HG2 VAL A 499      61.790  90.750  57.890  1.00  0.00           H 
ATOM    923 3HG2 VAL A 499      61.360  89.130  58.730  1.00  0.00           H 
ATOM    924  C   VAL A 499      61.850  89.520  61.520  1.00  0.00           C 
ATOM    925  O   VAL A 499      61.170  89.110  62.490  1.00  0.00           O 
ATOM    926  N   VAL A 500      62.850  88.670  61.010  1.00  0.00           N 
ATOM    927  HN  VAL A 500      63.410  88.880  60.210  1.00  0.00           H 
ATOM    928  CA  VAL A 500      63.260  87.390  61.630  1.00  0.00           C 
ATOM    929  HA  VAL A 500      62.430  86.710  61.620  1.00  0.00           H 
ATOM    930  CB  VAL A 500      64.330  86.640  60.790  1.00  0.00           C 
ATOM    931  HB  VAL A 500      65.080  87.430  60.550  1.00  0.00           H 
ATOM    932  CG1 VAL A 500      65.060  85.500  61.480  1.00  0.00           C 
ATOM    933 1HG1 VAL A 500      65.950  85.190  60.890  1.00  0.00           H 
ATOM    934 2HG1 VAL A 500      65.470  85.790  62.470  1.00  0.00           H 
ATOM    935 3HG1 VAL A 500      64.360  84.670  61.690  1.00  0.00           H 
ATOM    936  CG2 VAL A 500      63.740  86.200  59.350  1.00  0.00           C 
ATOM    937 1HG2 VAL A 500      63.190  85.240  59.450  1.00  0.00           H 
ATOM    938 2HG2 VAL A 500      63.110  87.050  59.010  1.00  0.00           H 
ATOM    939 3HG2 VAL A 500      64.580  86.070  58.640  1.00  0.00           H 
ATOM    940  C   VAL A 500      63.650  87.570  63.130  1.00  0.00           C 
ATOM    941  O   VAL A 500      63.180  86.980  64.130  1.00  0.00           O 
ATOM    942  N   ILE A 501      64.530  88.570  63.320  1.00  0.00           N 
ATOM    943  HN  ILE A 501      64.730  89.130  62.520  1.00  0.00           H 
ATOM    944  CA  ILE A 501      65.020  89.090  64.550  1.00  0.00           C 
ATOM    945  HA  ILE A 501      65.550  88.280  65.020  1.00  0.00           H 
ATOM    946  CB  ILE A 501      66.120  90.200  64.470  1.00  0.00           C 
ATOM    947  HB  ILE A 501      65.860  90.880  63.640  1.00  0.00           H 
ATOM    948  CG2 ILE A 501      66.330  90.950  65.780  1.00  0.00           C 
ATOM    949 1HG2 ILE A 501      67.340  91.420  65.800  1.00  0.00           H 
ATOM    950 2HG2 ILE A 501      65.580  91.750  65.930  1.00  0.00           H 
ATOM    951 3HG2 ILE A 501      66.300  90.150  66.550  1.00  0.00           H 
ATOM    952  CG1 ILE A 501      67.370  89.450  63.870  1.00  0.00           C 
ATOM    953 1HG1 ILE A 501      67.780  88.760  64.640  1.00  0.00           H 
ATOM    954 2HG1 ILE A 501      67.030  88.810  63.020  1.00  0.00           H 
ATOM    955  CD  ILE A 501      68.470  90.330  63.240  1.00  0.00           C 
ATOM    956  HD1 ILE A 501      68.000  90.650  62.280  1.00  0.00           H 
ATOM    957  HD2 ILE A 501      68.720  91.220  63.850  1.00  0.00           H 
ATOM    958  HD3 ILE A 501      69.390  89.790  62.930  1.00  0.00           H 
ATOM    959  C   ILE A 501      63.860  89.510  65.470  1.00  0.00           C 
ATOM    960  O   ILE A 501      63.780  89.010  66.560  1.00  0.00           O 
ATOM    961  N   LEU A 502      62.960  90.340  64.970  1.00  0.00           N 
ATOM    962  HN  LEU A 502      63.150  90.870  64.140  1.00  0.00           H 
ATOM    963  CA  LEU A 502      61.730  90.800  65.720  1.00  0.00           C 
ATOM    964  HA  LEU A 502      62.040  91.280  66.630  1.00  0.00           H 
ATOM    965  CB  LEU A 502      60.880  91.890  64.950  1.00  0.00           C 
ATOM    966  HB1 LEU A 502      60.740  91.550  63.900  1.00  0.00           H 
ATOM    967  HB2 LEU A 502      59.890  91.980  65.450  1.00  0.00           H 
ATOM    968  CG  LEU A 502      61.510  93.290  65.080  1.00  0.00           C 
ATOM    969  HG  LEU A 502      62.620  93.260  65.100  1.00  0.00           H 
ATOM    970  CD1 LEU A 502      60.970  94.190  63.960  1.00  0.00           C 
ATOM    971 1HD1 LEU A 502      61.130  93.700  62.970  1.00  0.00           H 
ATOM    972 2HD1 LEU A 502      59.870  94.360  63.970  1.00  0.00           H 
ATOM    973 3HD1 LEU A 502      61.360  95.230  63.930  1.00  0.00           H 
ATOM    974  CD2 LEU A 502      61.050  93.910  66.430  1.00  0.00           C 
ATOM    975 1HD2 LEU A 502      59.990  94.240  66.430  1.00  0.00           H 
ATOM    976 2HD2 LEU A 502      60.950  93.130  67.220  1.00  0.00           H 
ATOM    977 3HD2 LEU A 502      61.810  94.590  66.860  1.00  0.00           H 
ATOM    978  C   LEU A 502      60.900  89.590  66.130  1.00  0.00           C 
ATOM    979  O   LEU A 502      60.600  89.500  67.370  1.00  0.00           O 
ATOM    980  N   GLY A 503      60.620  88.600  65.280  1.00  0.00           N 
ATOM    981  HN  GLY A 503      60.930  88.670  64.330  1.00  0.00           H 
ATOM    982  CA  GLY A 503      59.760  87.450  65.760  1.00  0.00           C 
ATOM    983  HA1 GLY A 503      58.850  87.770  66.240  1.00  0.00           H 
ATOM    984  HA2 GLY A 503      59.510  86.900  64.860  1.00  0.00           H 
ATOM    985  C   GLY A 503      60.420  86.520  66.730  1.00  0.00           C 
ATOM    986  O   GLY A 503      59.780  86.250  67.760  1.00  0.00           O 
ATOM    987  N   PHE A 504      61.620  86.050  66.530  1.00  0.00           N 
ATOM    988  HN  PHE A 504      62.120  86.350  65.720  1.00  0.00           H 
ATOM    989  CA  PHE A 504      62.320  85.260  67.560  1.00  0.00           C 
ATOM    990  HA  PHE A 504      61.640  84.510  67.920  1.00  0.00           H 
ATOM    991  CB  PHE A 504      63.590  84.750  66.880  1.00  0.00           C 
ATOM    992  HB1 PHE A 504      64.030  85.580  66.290  1.00  0.00           H 
ATOM    993  HB2 PHE A 504      64.400  84.330  67.510  1.00  0.00           H 
ATOM    994  CG  PHE A 504      63.250  83.630  65.880  1.00  0.00           C 
ATOM    995  CD1 PHE A 504      63.030  82.450  66.520  1.00  0.00           C 
ATOM    996  HD1 PHE A 504      63.260  82.410  67.580  1.00  0.00           H 
ATOM    997  CE1 PHE A 504      62.840  81.240  65.820  1.00  0.00           C 
ATOM    998  HE1 PHE A 504      62.690  80.320  66.360  1.00  0.00           H 
ATOM    999  CZ  PHE A 504      62.820  81.240  64.380  1.00  0.00           C 
ATOM   1000  HZ  PHE A 504      62.790  80.380  63.730  1.00  0.00           H 
ATOM   1001  CD2 PHE A 504      63.150  83.720  64.510  1.00  0.00           C 
ATOM   1002  HD2 PHE A 504      63.550  84.600  64.020  1.00  0.00           H 
ATOM   1003  CE2 PHE A 504      62.970  82.540  63.770  1.00  0.00           C 
ATOM   1004  HE2 PHE A 504      63.110  82.630  62.700  1.00  0.00           H 
ATOM   1005  C   PHE A 504      62.670  85.990  68.810  1.00  0.00           C 
ATOM   1006  O   PHE A 504      62.440  85.490  69.890  1.00  0.00           O 
ATOM   1007  N   ALA A 505      62.990  87.260  68.700  1.00  0.00           N 
ATOM   1008  HN  ALA A 505      63.280  87.630  67.820  1.00  0.00           H 
ATOM   1009  CA  ALA A 505      63.270  88.020  69.910  1.00  0.00           C 
ATOM   1010  HA  ALA A 505      64.110  87.560  70.410  1.00  0.00           H 
ATOM   1011  CB  ALA A 505      63.770  89.410  69.660  1.00  0.00           C 
ATOM   1012  HB1 ALA A 505      64.100  89.960  70.570  1.00  0.00           H 
ATOM   1013  HB2 ALA A 505      64.680  89.360  69.030  1.00  0.00           H 
ATOM   1014  HB3 ALA A 505      62.980  90.030  69.190  1.00  0.00           H 
ATOM   1015  C   ALA A 505      62.150  88.120  70.870  1.00  0.00           C 
ATOM   1016  O   ALA A 505      62.310  87.980  72.040  1.00  0.00           O 
ATOM   1017  N   SER A 506      60.970  88.360  70.250  1.00  0.00           N 
ATOM   1018  HN  SER A 506      60.980  88.240  69.260  1.00  0.00           H 
ATOM   1019  CA  SER A 506      59.700  88.400  70.870  1.00  0.00           C 
ATOM   1020  HA  SER A 506      59.720  89.160  71.640  1.00  0.00           H 
ATOM   1021  CB  SER A 506      58.590  88.720  69.820  1.00  0.00           C 
ATOM   1022  HB1 SER A 506      58.630  87.970  69.000  1.00  0.00           H 
ATOM   1023  HB2 SER A 506      57.570  88.670  70.260  1.00  0.00           H 
ATOM   1024  OG  SER A 506      58.810  90.020  69.280  1.00  0.00           O 
ATOM   1025  HG1 SER A 506      59.490  89.880  68.610  1.00  0.00           H 
ATOM   1026  C   SER A 506      59.290  87.150  71.540  1.00  0.00           C 
ATOM   1027  O   SER A 506      58.860  87.040  72.700  1.00  0.00           O 
ATOM   1028  N   ALA A 507      59.480  86.120  70.770  1.00  0.00           N 
ATOM   1029  HN  ALA A 507      59.860  86.270  69.860  1.00  0.00           H 
ATOM   1030  CA  ALA A 507      59.200  84.700  71.150  1.00  0.00           C 
ATOM   1031  HA  ALA A 507      58.150  84.570  71.370  1.00  0.00           H 
ATOM   1032  CB  ALA A 507      59.490  83.840  69.840  1.00  0.00           C 
ATOM   1033  HB1 ALA A 507      59.520  82.770  70.120  1.00  0.00           H 
ATOM   1034  HB2 ALA A 507      58.640  84.070  69.170  1.00  0.00           H 
ATOM   1035  HB3 ALA A 507      60.450  84.160  69.380  1.00  0.00           H 
ATOM   1036  C   ALA A 507      59.970  84.200  72.380  1.00  0.00           C 
ATOM   1037  O   ALA A 507      59.450  83.810  73.410  1.00  0.00           O 
ATOM   1038  N   PHE A 508      61.350  84.300  72.320  1.00  0.00           N 
ATOM   1039  HN  PHE A 508      61.700  84.670  71.470  1.00  0.00           H 
ATOM   1040  CA  PHE A 508      62.340  84.110  73.340  1.00  0.00           C 
ATOM   1041  HA  PHE A 508      62.420  83.060  73.560  1.00  0.00           H 
ATOM   1042  CB  PHE A 508      63.780  84.620  72.900  1.00  0.00           C 
ATOM   1043  HB1 PHE A 508      63.630  85.650  72.510  1.00  0.00           H 
ATOM   1044  HB2 PHE A 508      64.520  84.580  73.720  1.00  0.00           H 
ATOM   1045  CG  PHE A 508      64.370  83.830  71.780  1.00  0.00           C 
ATOM   1046  CD1 PHE A 508      64.360  82.400  71.860  1.00  0.00           C 
ATOM   1047  HD1 PHE A 508      63.830  81.850  72.630  1.00  0.00           H 
ATOM   1048  CE1 PHE A 508      65.000  81.640  70.830  1.00  0.00           C 
ATOM   1049  HE1 PHE A 508      64.910  80.560  70.840  1.00  0.00           H 
ATOM   1050  CZ  PHE A 508      65.720  82.310  69.860  1.00  0.00           C 
ATOM   1051  HZ  PHE A 508      66.240  81.720  69.120  1.00  0.00           H 
ATOM   1052  CD2 PHE A 508      65.000  84.430  70.720  1.00  0.00           C 
ATOM   1053  HD2 PHE A 508      65.060  85.500  70.630  1.00  0.00           H 
ATOM   1054  CE2 PHE A 508      65.760  83.700  69.810  1.00  0.00           C 
ATOM   1055  HE2 PHE A 508      66.330  84.160  69.010  1.00  0.00           H 
ATOM   1056  C   PHE A 508      61.950  84.980  74.580  1.00  0.00           C 
ATOM   1057  O   PHE A 508      61.950  84.380  75.660  1.00  0.00           O 
ATOM   1058  N   TYR A 509      61.590  86.280  74.430  1.00  0.00           N 
ATOM   1059  HN  TYR A 509      61.590  86.570  73.480  1.00  0.00           H 
ATOM   1060  CA  TYR A 509      61.020  87.090  75.550  1.00  0.00           C 
ATOM   1061  HA  TYR A 509      61.710  87.130  76.380  1.00  0.00           H 
ATOM   1062  CB  TYR A 509      60.730  88.520  74.990  1.00  0.00           C 
ATOM   1063  HB1 TYR A 509      61.720  88.860  74.600  1.00  0.00           H 
ATOM   1064  HB2 TYR A 509      60.100  88.550  74.080  1.00  0.00           H 
ATOM   1065  CG  TYR A 509      60.220  89.530  76.060  1.00  0.00           C 
ATOM   1066  CD1 TYR A 509      61.080  89.830  77.170  1.00  0.00           C 
ATOM   1067  HD1 TYR A 509      62.090  89.460  77.200  1.00  0.00           H 
ATOM   1068  CE1 TYR A 509      60.540  90.400  78.350  1.00  0.00           C 
ATOM   1069  HE1 TYR A 509      61.270  90.670  79.100  1.00  0.00           H 
ATOM   1070  CZ  TYR A 509      59.240  90.930  78.260  1.00  0.00           C 
ATOM   1071  OH  TYR A 509      58.830  91.640  79.410  1.00  0.00           O 
ATOM   1072  HH  TYR A 509      59.350  91.430  80.190  1.00  0.00           H 
ATOM   1073  CD2 TYR A 509      58.950  90.020  76.030  1.00  0.00           C 
ATOM   1074  HD2 TYR A 509      58.260  89.740  75.250  1.00  0.00           H 
ATOM   1075  CE2 TYR A 509      58.470  90.810  77.140  1.00  0.00           C 
ATOM   1076  HE2 TYR A 509      57.530  91.340  77.160  1.00  0.00           H 
ATOM   1077  C   TYR A 509      59.810  86.460  76.170  1.00  0.00           C 
ATOM   1078  O   TYR A 509      59.890  86.450  77.380  1.00  0.00           O 
ATOM   1079  N   ILE A 510      58.800  85.940  75.450  1.00  0.00           N 
ATOM   1080  HN  ILE A 510      58.810  85.920  74.450  1.00  0.00           H 
ATOM   1081  CA  ILE A 510      57.600  85.420  76.070  1.00  0.00           C 
ATOM   1082  HA  ILE A 510      57.390  86.020  76.940  1.00  0.00           H 
ATOM   1083  CB  ILE A 510      56.360  85.460  75.200  1.00  0.00           C 
ATOM   1084  HB  ILE A 510      55.490  85.030  75.740  1.00  0.00           H 
ATOM   1085  CG2 ILE A 510      55.990  86.940  75.010  1.00  0.00           C 
ATOM   1086 1HG2 ILE A 510      55.180  87.070  74.260  1.00  0.00           H 
ATOM   1087 2HG2 ILE A 510      55.660  87.370  75.980  1.00  0.00           H 
ATOM   1088 3HG2 ILE A 510      56.920  87.470  74.730  1.00  0.00           H 
ATOM   1089  CG1 ILE A 510      56.520  84.660  73.860  1.00  0.00           C 
ATOM   1090 1HG1 ILE A 510      57.090  85.270  73.130  1.00  0.00           H 
ATOM   1091 2HG1 ILE A 510      57.130  83.770  74.130  1.00  0.00           H 
ATOM   1092  CD  ILE A 510      55.150  84.270  73.300  1.00  0.00           C 
ATOM   1093  HD1 ILE A 510      54.450  83.760  73.990  1.00  0.00           H 
ATOM   1094  HD2 ILE A 510      54.610  85.200  73.010  1.00  0.00           H 
ATOM   1095  HD3 ILE A 510      55.320  83.580  72.440  1.00  0.00           H 
ATOM   1096  C   ILE A 510      57.850  84.080  76.730  1.00  0.00           C 
ATOM   1097  O   ILE A 510      57.270  83.800  77.790  1.00  0.00           O 
ATOM   1098  N   ILE A 511      58.790  83.270  76.140  1.00  0.00           N 
ATOM   1099  HN  ILE A 511      59.250  83.650  75.340  1.00  0.00           H 
ATOM   1100  CA  ILE A 511      59.220  82.040  76.790  1.00  0.00           C 
ATOM   1101  HA  ILE A 511      58.370  81.430  77.060  1.00  0.00           H 
ATOM   1102  CB  ILE A 511      60.140  81.230  75.830  1.00  0.00           C 
ATOM   1103  HB  ILE A 511      61.060  81.810  75.600  1.00  0.00           H 
ATOM   1104  CG2 ILE A 511      60.770  79.990  76.560  1.00  0.00           C 
ATOM   1105 1HG2 ILE A 511      61.350  80.230  77.480  1.00  0.00           H 
ATOM   1106 2HG2 ILE A 511      59.900  79.440  76.980  1.00  0.00           H 
ATOM   1107 3HG2 ILE A 511      61.420  79.390  75.880  1.00  0.00           H 
ATOM   1108  CG1 ILE A 511      59.290  80.880  74.570  1.00  0.00           C 
ATOM   1109 1HG1 ILE A 511      58.690  79.960  74.730  1.00  0.00           H 
ATOM   1110 2HG1 ILE A 511      58.610  81.710  74.290  1.00  0.00           H 
ATOM   1111  CD  ILE A 511      60.310  80.500  73.450  1.00  0.00           C 
ATOM   1112  HD1 ILE A 511      61.020  79.700  73.770  1.00  0.00           H 
ATOM   1113  HD2 ILE A 511      59.860  80.230  72.470  1.00  0.00           H 
ATOM   1114  HD3 ILE A 511      60.900  81.430  73.280  1.00  0.00           H 
ATOM   1115  C   ILE A 511      59.920  82.310  78.100  1.00  0.00           C 
ATOM   1116  O   ILE A 511      59.430  81.670  78.980  1.00  0.00           O 
ATOM   1117  N   PHE A 512      60.860  83.320  78.140  1.00  0.00           N 
ATOM   1118  HN  PHE A 512      61.150  83.790  77.310  1.00  0.00           H 
ATOM   1119  CA  PHE A 512      61.690  83.610  79.270  1.00  0.00           C 
ATOM   1120  HA  PHE A 512      61.790  82.740  79.900  1.00  0.00           H 
ATOM   1121  CB  PHE A 512      63.110  84.100  78.880  1.00  0.00           C 
ATOM   1122  HB1 PHE A 512      63.120  84.720  77.960  1.00  0.00           H 
ATOM   1123  HB2 PHE A 512      63.640  84.610  79.710  1.00  0.00           H 
ATOM   1124  CG  PHE A 512      63.940  82.790  78.660  1.00  0.00           C 
ATOM   1125  CD1 PHE A 512      64.360  81.970  79.710  1.00  0.00           C 
ATOM   1126  HD1 PHE A 512      64.040  82.270  80.700  1.00  0.00           H 
ATOM   1127  CE1 PHE A 512      65.020  80.810  79.500  1.00  0.00           C 
ATOM   1128  HE1 PHE A 512      65.320  80.170  80.320  1.00  0.00           H 
ATOM   1129  CZ  PHE A 512      65.440  80.490  78.160  1.00  0.00           C 
ATOM   1130  HZ  PHE A 512      65.830  79.510  77.940  1.00  0.00           H 
ATOM   1131  CD2 PHE A 512      64.160  82.420  77.390  1.00  0.00           C 
ATOM   1132  HD2 PHE A 512      63.860  82.970  76.510  1.00  0.00           H 
ATOM   1133  CE2 PHE A 512      64.990  81.330  77.160  1.00  0.00           C 
ATOM   1134  HE2 PHE A 512      65.310  81.210  76.140  1.00  0.00           H 
ATOM   1135  C   PHE A 512      61.050  84.650  80.200  1.00  0.00           C 
ATOM   1136  O   PHE A 512      61.670  85.090  81.180  1.00  0.00           O 
ATOM   1137  N   GLN A 513      59.780  85.060  80.040  1.00  0.00           N 
ATOM   1138  HN  GLN A 513      59.170  84.700  79.340  1.00  0.00           H 
ATOM   1139  CA  GLN A 513      59.150  86.190  80.880  1.00  0.00           C 
ATOM   1140  HA  GLN A 513      59.960  86.910  80.950  1.00  0.00           H 
ATOM   1141  CB  GLN A 513      57.860  86.780  80.100  1.00  0.00           C 
ATOM   1142  HB1 GLN A 513      58.180  86.900  79.040  1.00  0.00           H 
ATOM   1143  HB2 GLN A 513      57.010  86.080  80.260  1.00  0.00           H 
ATOM   1144  CG  GLN A 513      57.400  88.140  80.540  1.00  0.00           C 
ATOM   1145  HG1 GLN A 513      57.120  88.020  81.610  1.00  0.00           H 
ATOM   1146  HG2 GLN A 513      58.250  88.840  80.370  1.00  0.00           H 
ATOM   1147  CD  GLN A 513      56.140  88.690  79.750  1.00  0.00           C 
ATOM   1148  OE1 GLN A 513      55.130  89.270  80.290  1.00  0.00           O 
ATOM   1149  NE2 GLN A 513      56.180  88.690  78.430  1.00  0.00           N 
ATOM   1150 1HE2 GLN A 513      57.030  88.610  77.910  1.00  0.00           H 
ATOM   1151 2HE2 GLN A 513      55.380  89.120  78.000  1.00  0.00           H 
ATOM   1152  C   GLN A 513      58.720  85.730  82.260  1.00  0.00           C 
ATOM   1153  O   GLN A 513      58.630  86.520  83.170  1.00  0.00           O 
ATOM   1154  N   THR A 514      58.540  84.370  82.490  1.00  0.00           N 
ATOM   1155  HN  THR A 514      58.570  83.740  81.720  1.00  0.00           H 
ATOM   1156  CA  THR A 514      58.250  83.620  83.700  1.00  0.00           C 
ATOM   1157  HA  THR A 514      57.730  84.360  84.290  1.00  0.00           H 
ATOM   1158  CB  THR A 514      57.420  82.430  83.420  1.00  0.00           C 
ATOM   1159  HB  THR A 514      57.330  81.760  84.300  1.00  0.00           H 
ATOM   1160  OG1 THR A 514      57.910  81.740  82.280  1.00  0.00           O 
ATOM   1161  HG1 THR A 514      58.570  81.120  82.600  1.00  0.00           H 
ATOM   1162  CG2 THR A 514      55.990  82.770  83.090  1.00  0.00           C 
ATOM   1163 1HG2 THR A 514      56.010  83.520  82.280  1.00  0.00           H 
ATOM   1164 2HG2 THR A 514      55.460  81.890  82.680  1.00  0.00           H 
ATOM   1165 3HG2 THR A 514      55.350  83.130  83.920  1.00  0.00           H 
ATOM   1166  C   THR A 514      59.430  83.220  84.510  1.00  0.00           C 
ATOM   1167  O   THR A 514      59.260  82.910  85.720  1.00  0.00           O 
ATOM   1168  N   GLU A 515      60.630  83.130  83.860  1.00  0.00           N 
ATOM   1169  HN  GLU A 515      60.900  83.520  82.990  1.00  0.00           H 
ATOM   1170  CA  GLU A 515      61.780  82.530  84.520  1.00  0.00           C 
ATOM   1171  HA  GLU A 515      61.410  81.690  85.100  1.00  0.00           H 
ATOM   1172  CB  GLU A 515      62.600  81.970  83.370  1.00  0.00           C 
ATOM   1173  HB1 GLU A 515      62.960  82.840  82.780  1.00  0.00           H 
ATOM   1174  HB2 GLU A 515      63.480  81.380  83.720  1.00  0.00           H 
ATOM   1175  CG  GLU A 515      61.820  80.940  82.400  1.00  0.00           C 
ATOM   1176  HG1 GLU A 515      61.110  81.500  81.750  1.00  0.00           H 
ATOM   1177  HG2 GLU A 515      62.610  80.430  81.810  1.00  0.00           H 
ATOM   1178  CD  GLU A 515      60.900  79.900  83.060  1.00  0.00           C 
ATOM   1179  OE1 GLU A 515      61.380  78.830  83.480  1.00  0.00           O 
ATOM   1180  OE2 GLU A 515      59.650  80.140  83.000  1.00  0.00           O 
ATOM   1181  C   GLU A 515      62.610  83.520  85.410  1.00  0.00           C 
ATOM   1182  O   GLU A 515      62.520  84.720  85.250  1.00  0.00           O 
ATOM   1183  N   ASP A 516      63.540  83.010  86.270  1.00  0.00           N 
ATOM   1184  HN  ASP A 516      63.670  82.030  86.380  1.00  0.00           H 
ATOM   1185  CA  ASP A 516      64.390  83.810  87.200  1.00  0.00           C 
ATOM   1186  HA  ASP A 516      63.700  84.600  87.470  1.00  0.00           H 
ATOM   1187  CB  ASP A 516      64.830  82.920  88.390  1.00  0.00           C 
ATOM   1188  HB1 ASP A 516      63.950  82.290  88.650  1.00  0.00           H 
ATOM   1189  HB2 ASP A 516      65.690  82.250  88.200  1.00  0.00           H 
ATOM   1190  CG  ASP A 516      65.450  83.710  89.520  1.00  0.00           C 
ATOM   1191  OD1 ASP A 516      65.860  84.880  89.320  1.00  0.00           O 
ATOM   1192  OD2 ASP A 516      65.610  83.120  90.670  1.00  0.00           O 
ATOM   1193  C   ASP A 516      65.560  84.430  86.330  1.00  0.00           C 
ATOM   1194  O   ASP A 516      66.400  83.670  85.860  1.00  0.00           O 
ATOM   1195  N   PRO A 517      65.730  85.690  86.150  1.00  0.00           N 
ATOM   1196  CD  PRO A 517      64.710  86.610  86.630  1.00  0.00           C 
ATOM   1197  HD1 PRO A 517      64.650  86.540  87.740  1.00  0.00           H 
ATOM   1198  HD2 PRO A 517      63.740  86.510  86.090  1.00  0.00           H 
ATOM   1199  CA  PRO A 517      66.710  86.320  85.220  1.00  0.00           C 
ATOM   1200  HA  PRO A 517      66.790  85.640  84.390  1.00  0.00           H 
ATOM   1201  CB  PRO A 517      66.140  87.660  85.020  1.00  0.00           C 
ATOM   1202  HB1 PRO A 517      66.820  88.510  84.780  1.00  0.00           H 
ATOM   1203  HB2 PRO A 517      65.450  87.670  84.150  1.00  0.00           H 
ATOM   1204  CG  PRO A 517      65.350  87.940  86.290  1.00  0.00           C 
ATOM   1205  HG1 PRO A 517      65.880  88.250  87.210  1.00  0.00           H 
ATOM   1206  HG2 PRO A 517      64.550  88.690  86.100  1.00  0.00           H 
ATOM   1207  C   PRO A 517      68.080  86.340  85.860  1.00  0.00           C 
ATOM   1208  O   PRO A 517      68.980  86.910  85.180  1.00  0.00           O 
ATOM   1209  N   GLU A 518      68.290  85.940  87.150  1.00  0.00           N 
ATOM   1210  HN  GLU A 518      67.460  85.600  87.580  1.00  0.00           H 
ATOM   1211  CA  GLU A 518      69.530  85.800  87.790  1.00  0.00           C 
ATOM   1212  HA  GLU A 518      70.210  86.510  87.350  1.00  0.00           H 
ATOM   1213  CB  GLU A 518      69.400  86.100  89.290  1.00  0.00           C 
ATOM   1214  HB1 GLU A 518      68.390  85.770  89.600  1.00  0.00           H 
ATOM   1215  HB2 GLU A 518      70.230  85.560  89.790  1.00  0.00           H 
ATOM   1216  CG  GLU A 518      69.450  87.590  89.510  1.00  0.00           C 
ATOM   1217  HG1 GLU A 518      70.510  87.860  89.350  1.00  0.00           H 
ATOM   1218  HG2 GLU A 518      68.980  88.050  88.620  1.00  0.00           H 
ATOM   1219  CD  GLU A 518      68.830  88.150  90.840  1.00  0.00           C 
ATOM   1220  OE1 GLU A 518      67.760  88.810  90.750  1.00  0.00           O 
ATOM   1221  OE2 GLU A 518      69.350  87.980  91.930  1.00  0.00           O 
ATOM   1222  C   GLU A 518      70.220  84.470  87.560  1.00  0.00           C 
ATOM   1223  O   GLU A 518      71.420  84.380  87.600  1.00  0.00           O 
ATOM   1224  N   GLU A 519      69.440  83.410  87.130  1.00  0.00           N 
ATOM   1225  HN  GLU A 519      68.450  83.510  87.050  1.00  0.00           H 
ATOM   1226  CA  GLU A 519      69.860  82.150  86.620  1.00  0.00           C 
ATOM   1227  HA  GLU A 519      70.760  81.760  87.070  1.00  0.00           H 
ATOM   1228  CB  GLU A 519      68.790  81.030  86.970  1.00  0.00           C 
ATOM   1229  HB1 GLU A 519      68.020  81.630  87.500  1.00  0.00           H 
ATOM   1230  HB2 GLU A 519      68.220  80.620  86.110  1.00  0.00           H 
ATOM   1231  CG  GLU A 519      69.310  79.850  87.850  1.00  0.00           C 
ATOM   1232  HG1 GLU A 519      68.560  79.050  88.070  1.00  0.00           H 
ATOM   1233  HG2 GLU A 519      70.130  79.340  87.310  1.00  0.00           H 
ATOM   1234  CD  GLU A 519      69.680  80.460  89.190  1.00  0.00           C 
ATOM   1235  OE1 GLU A 519      68.730  80.640  89.930  1.00  0.00           O 
ATOM   1236  OE2 GLU A 519      70.880  80.620  89.530  1.00  0.00           O 
ATOM   1237  C   GLU A 519      70.020  82.150  85.070  1.00  0.00           C 
ATOM   1238  O   GLU A 519      71.090  81.800  84.510  1.00  0.00           O 
ATOM   1239  N   LEU A 520      69.050  82.760  84.380  1.00  0.00           N 
ATOM   1240  HN  LEU A 520      68.210  83.160  84.730  1.00  0.00           H 
ATOM   1241  CA  LEU A 520      69.320  82.910  82.960  1.00  0.00           C 
ATOM   1242  HA  LEU A 520      70.400  82.880  82.870  1.00  0.00           H 
ATOM   1243  CB  LEU A 520      68.650  81.820  82.070  1.00  0.00           C 
ATOM   1244  HB1 LEU A 520      68.880  80.830  82.520  1.00  0.00           H 
ATOM   1245  HB2 LEU A 520      67.550  81.940  82.100  1.00  0.00           H 
ATOM   1246  CG  LEU A 520      69.150  81.820  80.590  1.00  0.00           C 
ATOM   1247  HG  LEU A 520      70.100  82.380  80.480  1.00  0.00           H 
ATOM   1248  CD1 LEU A 520      69.430  80.410  80.280  1.00  0.00           C 
ATOM   1249 1HD1 LEU A 520      69.630  80.430  79.190  1.00  0.00           H 
ATOM   1250 2HD1 LEU A 520      70.310  79.970  80.810  1.00  0.00           H 
ATOM   1251 3HD1 LEU A 520      68.520  79.790  80.450  1.00  0.00           H 
ATOM   1252  CD2 LEU A 520      68.190  82.550  79.600  1.00  0.00           C 
ATOM   1253 1HD2 LEU A 520      68.430  82.130  78.600  1.00  0.00           H 
ATOM   1254 2HD2 LEU A 520      67.100  82.500  79.780  1.00  0.00           H 
ATOM   1255 3HD2 LEU A 520      68.480  83.620  79.640  1.00  0.00           H 
ATOM   1256  C   LEU A 520      68.930  84.360  82.530  1.00  0.00           C 
ATOM   1257  O   LEU A 520      67.800  84.790  82.420  1.00  0.00           O 
ATOM   1258  N   GLY A 521      70.020  85.130  82.230  1.00  0.00           N 
ATOM   1259  HN  GLY A 521      70.870  84.610  82.180  1.00  0.00           H 
ATOM   1260  CA  GLY A 521      70.030  86.530  82.060  1.00  0.00           C 
ATOM   1261  HA1 GLY A 521      69.320  86.970  82.750  1.00  0.00           H 
ATOM   1262  HA2 GLY A 521      71.090  86.720  82.160  1.00  0.00           H 
ATOM   1263  C   GLY A 521      69.740  87.150  80.760  1.00  0.00           C 
ATOM   1264  O   GLY A 521      69.540  88.380  80.640  1.00  0.00           O 
ATOM   1265  N   HSD A 522      69.860  86.370  79.660  1.00  0.00           N 
ATOM   1266  HN  HSD A 522      70.230  85.460  79.830  1.00  0.00           H 
ATOM   1267  CA  HSD A 522      69.890  86.830  78.340  1.00  0.00           C 
ATOM   1268  HA  HSD A 522      70.720  87.510  78.240  1.00  0.00           H 
ATOM   1269  CB  HSD A 522      70.030  85.610  77.460  1.00  0.00           C 
ATOM   1270  HB1 HSD A 522      69.290  84.830  77.750  1.00  0.00           H 
ATOM   1271  HB2 HSD A 522      69.750  85.910  76.430  1.00  0.00           H 
ATOM   1272  ND1 HSD A 522      72.510  85.360  76.890  1.00  0.00           N 
ATOM   1273  HD1 HSD A 522      72.580  86.140  76.270  1.00  0.00           H 
ATOM   1274  CG  HSD A 522      71.430  85.010  77.590  1.00  0.00           C 
ATOM   1275  CE1 HSD A 522      73.570  84.660  77.390  1.00  0.00           C 
ATOM   1276  HE1 HSD A 522      74.570  84.880  77.020  1.00  0.00           H 
ATOM   1277  NE2 HSD A 522      73.290  83.950  78.450  1.00  0.00           N 
ATOM   1278  CD2 HSD A 522      71.860  84.100  78.510  1.00  0.00           C 
ATOM   1279  HD2 HSD A 522      71.310  83.530  79.240  1.00  0.00           H 
ATOM   1280  C   HSD A 522      68.740  87.710  77.800  1.00  0.00           C 
ATOM   1281  O   HSD A 522      68.860  88.560  76.940  1.00  0.00           O 
ATOM   1282  N   PHE A 523      67.520  87.390  78.290  1.00  0.00           N 
ATOM   1283  HN  PHE A 523      67.520  86.820  79.110  1.00  0.00           H 
ATOM   1284  CA  PHE A 523      66.320  87.900  77.650  1.00  0.00           C 
ATOM   1285  HA  PHE A 523      66.630  88.470  76.780  1.00  0.00           H 
ATOM   1286  CB  PHE A 523      65.400  86.810  76.920  1.00  0.00           C 
ATOM   1287  HB1 PHE A 523      64.910  86.020  77.530  1.00  0.00           H 
ATOM   1288  HB2 PHE A 523      64.680  87.410  76.320  1.00  0.00           H 
ATOM   1289  CG  PHE A 523      66.250  86.060  75.980  1.00  0.00           C 
ATOM   1290  CD1 PHE A 523      66.480  86.510  74.610  1.00  0.00           C 
ATOM   1291  HD1 PHE A 523      66.130  87.510  74.380  1.00  0.00           H 
ATOM   1292  CE1 PHE A 523      67.230  85.860  73.700  1.00  0.00           C 
ATOM   1293  HE1 PHE A 523      67.260  86.170  72.670  1.00  0.00           H 
ATOM   1294  CZ  PHE A 523      67.800  84.680  74.110  1.00  0.00           C 
ATOM   1295  HZ  PHE A 523      68.420  84.150  73.410  1.00  0.00           H 
ATOM   1296  CD2 PHE A 523      66.810  84.820  76.270  1.00  0.00           C 
ATOM   1297  HD2 PHE A 523      66.860  84.350  77.240  1.00  0.00           H 
ATOM   1298  CE2 PHE A 523      67.660  84.100  75.360  1.00  0.00           C 
ATOM   1299  HE2 PHE A 523      68.380  83.360  75.670  1.00  0.00           H 
ATOM   1300  C   PHE A 523      65.400  88.630  78.640  1.00  0.00           C 
ATOM   1301  O   PHE A 523      64.180  88.690  78.510  1.00  0.00           O 
ATOM   1302  N   TYR A 524      66.080  89.200  79.700  1.00  0.00           N 
ATOM   1303  HN  TYR A 524      67.080  89.200  79.720  1.00  0.00           H 
ATOM   1304  CA  TYR A 524      65.350  89.820  80.820  1.00  0.00           C 
ATOM   1305  HA  TYR A 524      64.810  89.000  81.270  1.00  0.00           H 
ATOM   1306  CB  TYR A 524      66.320  90.220  82.000  1.00  0.00           C 
ATOM   1307  HB1 TYR A 524      65.710  90.400  82.910  1.00  0.00           H 
ATOM   1308  HB2 TYR A 524      67.100  89.470  82.260  1.00  0.00           H 
ATOM   1309  CG  TYR A 524      67.070  91.480  81.740  1.00  0.00           C 
ATOM   1310  CD1 TYR A 524      68.280  91.450  81.090  1.00  0.00           C 
ATOM   1311  HD1 TYR A 524      68.750  90.550  80.710  1.00  0.00           H 
ATOM   1312  CE1 TYR A 524      69.050  92.600  81.050  1.00  0.00           C 
ATOM   1313  HE1 TYR A 524      69.940  92.570  80.440  1.00  0.00           H 
ATOM   1314  CZ  TYR A 524      68.590  93.780  81.610  1.00  0.00           C 
ATOM   1315  OH  TYR A 524      69.390  94.880  81.470  1.00  0.00           O 
ATOM   1316  HH  TYR A 524      68.910  95.650  81.160  1.00  0.00           H 
ATOM   1317  CD2 TYR A 524      66.620  92.700  82.300  1.00  0.00           C 
ATOM   1318  HD2 TYR A 524      65.620  92.680  82.710  1.00  0.00           H 
ATOM   1319  CE2 TYR A 524      67.400  93.880  82.260  1.00  0.00           C 
ATOM   1320  HE2 TYR A 524      67.040  94.830  82.620  1.00  0.00           H 
ATOM   1321  C   TYR A 524      64.310  90.860  80.530  1.00  0.00           C 
ATOM   1322  O   TYR A 524      63.270  90.920  81.210  1.00  0.00           O 
ATOM   1323  N   ASP A 525      64.510  91.750  79.550  1.00  0.00           N 
ATOM   1324  HN  ASP A 525      65.420  91.730  79.140  1.00  0.00           H 
ATOM   1325  CA  ASP A 525      63.590  92.750  79.090  1.00  0.00           C 
ATOM   1326  HA  ASP A 525      62.600  92.410  79.340  1.00  0.00           H 
ATOM   1327  CB  ASP A 525      64.000  94.120  79.670  1.00  0.00           C 
ATOM   1328  HB1 ASP A 525      63.180  94.840  79.480  1.00  0.00           H 
ATOM   1329  HB2 ASP A 525      63.990  94.020  80.780  1.00  0.00           H 
ATOM   1330  CG  ASP A 525      65.340  94.760  79.190  1.00  0.00           C 
ATOM   1331  OD1 ASP A 525      66.090  94.300  78.300  1.00  0.00           O 
ATOM   1332  OD2 ASP A 525      65.650  95.800  79.810  1.00  0.00           O 
ATOM   1333  C   ASP A 525      63.630  92.700  77.570  1.00  0.00           C 
ATOM   1334  O   ASP A 525      64.540  92.170  76.970  1.00  0.00           O 
ATOM   1335  N   TYR A 526      62.610  93.190  76.850  1.00  0.00           N 
ATOM   1336  HN  TYR A 526      61.830  93.480  77.390  1.00  0.00           H 
ATOM   1337  CA  TYR A 526      62.400  93.180  75.450  1.00  0.00           C 
ATOM   1338  HA  TYR A 526      62.350  92.120  75.230  1.00  0.00           H 
ATOM   1339  CB  TYR A 526      60.990  93.750  74.970  1.00  0.00           C 
ATOM   1340  HB1 TYR A 526      60.210  93.160  75.510  1.00  0.00           H 
ATOM   1341  HB2 TYR A 526      60.940  94.830  75.210  1.00  0.00           H 
ATOM   1342  CG  TYR A 526      60.780  93.580  73.500  1.00  0.00           C 
ATOM   1343  CD1 TYR A 526      61.110  92.340  72.930  1.00  0.00           C 
ATOM   1344  HD1 TYR A 526      61.680  91.590  73.460  1.00  0.00           H 
ATOM   1345  CE1 TYR A 526      60.920  92.110  71.590  1.00  0.00           C 
ATOM   1346  HE1 TYR A 526      61.180  91.170  71.140  1.00  0.00           H 
ATOM   1347  CZ  TYR A 526      60.310  93.070  70.780  1.00  0.00           C 
ATOM   1348  OH  TYR A 526      60.040  92.720  69.480  1.00  0.00           O 
ATOM   1349  HH  TYR A 526      59.530  91.910  69.520  1.00  0.00           H 
ATOM   1350  CD2 TYR A 526      60.280  94.630  72.650  1.00  0.00           C 
ATOM   1351  HD2 TYR A 526      60.010  95.580  73.090  1.00  0.00           H 
ATOM   1352  CE2 TYR A 526      60.000  94.260  71.310  1.00  0.00           C 
ATOM   1353  HE2 TYR A 526      59.540  95.000  70.670  1.00  0.00           H 
ATOM   1354  C   TYR A 526      63.600  93.880  74.700  1.00  0.00           C 
ATOM   1355  O   TYR A 526      64.090  93.250  73.760  1.00  0.00           O 
ATOM   1356  N   PRO A 527      64.250  94.990  75.090  1.00  0.00           N 
ATOM   1357  CD  PRO A 527      63.630  96.070  75.850  1.00  0.00           C 
ATOM   1358  HD1 PRO A 527      63.910  95.870  76.910  1.00  0.00           H 
ATOM   1359  HD2 PRO A 527      62.520  96.050  75.830  1.00  0.00           H 
ATOM   1360  CA  PRO A 527      65.500  95.460  74.480  1.00  0.00           C 
ATOM   1361  HA  PRO A 527      65.380  95.520  73.410  1.00  0.00           H 
ATOM   1362  CB  PRO A 527      65.790  96.830  75.090  1.00  0.00           C 
ATOM   1363  HB1 PRO A 527      66.370  96.750  76.030  1.00  0.00           H 
ATOM   1364  HB2 PRO A 527      66.330  97.430  74.330  1.00  0.00           H 
ATOM   1365  CG  PRO A 527      64.380  97.320  75.290  1.00  0.00           C 
ATOM   1366  HG1 PRO A 527      64.360  98.140  76.040  1.00  0.00           H 
ATOM   1367  HG2 PRO A 527      63.830  97.590  74.370  1.00  0.00           H 
ATOM   1368  C   PRO A 527      66.770  94.670  74.590  1.00  0.00           C 
ATOM   1369  O   PRO A 527      67.450  94.640  73.570  1.00  0.00           O 
ATOM   1370  N   MET A 528      67.110  94.060  75.730  1.00  0.00           N 
ATOM   1371  HN  MET A 528      66.490  94.060  76.510  1.00  0.00           H 
ATOM   1372  CA  MET A 528      68.170  93.100  75.800  1.00  0.00           C 
ATOM   1373  HA  MET A 528      69.050  93.560  75.380  1.00  0.00           H 
ATOM   1374  CB  MET A 528      68.470  92.740  77.300  1.00  0.00           C 
ATOM   1375  HB1 MET A 528      68.460  93.680  77.890  1.00  0.00           H 
ATOM   1376  HB2 MET A 528      67.650  92.080  77.670  1.00  0.00           H 
ATOM   1377  CG  MET A 528      69.790  92.020  77.550  1.00  0.00           C 
ATOM   1378  HG1 MET A 528      69.780  91.760  78.630  1.00  0.00           H 
ATOM   1379  HG2 MET A 528      69.810  91.090  76.950  1.00  0.00           H 
ATOM   1380  SD  MET A 528      71.290  92.970  77.100  1.00  0.00           S 
ATOM   1381  CE  MET A 528      71.190  94.280  78.430  1.00  0.00           C 
ATOM   1382  HE1 MET A 528      70.290  94.900  78.200  1.00  0.00           H 
ATOM   1383  HE2 MET A 528      71.130  93.880  79.460  1.00  0.00           H 
ATOM   1384  HE3 MET A 528      72.100  94.900  78.270  1.00  0.00           H 
ATOM   1385  C   MET A 528      67.750  91.890  74.990  1.00  0.00           C 
ATOM   1386  O   MET A 528      68.420  91.400  74.070  1.00  0.00           O 
ATOM   1387  N   ALA A 529      66.470  91.450  75.100  1.00  0.00           N 
ATOM   1388  HN  ALA A 529      65.850  91.850  75.770  1.00  0.00           H 
ATOM   1389  CA  ALA A 529      66.020  90.420  74.210  1.00  0.00           C 
ATOM   1390  HA  ALA A 529      66.680  89.610  74.490  1.00  0.00           H 
ATOM   1391  CB  ALA A 529      64.540  89.950  74.300  1.00  0.00           C 
ATOM   1392  HB1 ALA A 529      64.190  89.270  73.500  1.00  0.00           H 
ATOM   1393  HB2 ALA A 529      64.420  89.510  75.310  1.00  0.00           H 
ATOM   1394  HB3 ALA A 529      63.940  90.880  74.200  1.00  0.00           H 
ATOM   1395  C   ALA A 529      66.220  90.600  72.640  1.00  0.00           C 
ATOM   1396  O   ALA A 529      66.850  89.780  72.000  1.00  0.00           O 
ATOM   1397  N   LEU A 530      65.780  91.720  72.080  1.00  0.00           N 
ATOM   1398  HN  LEU A 530      65.180  92.310  72.610  1.00  0.00           H 
ATOM   1399  CA  LEU A 530      66.190  92.160  70.740  1.00  0.00           C 
ATOM   1400  HA  LEU A 530      65.840  91.440  70.020  1.00  0.00           H 
ATOM   1401  CB  LEU A 530      65.640  93.580  70.420  1.00  0.00           C 
ATOM   1402  HB1 LEU A 530      65.960  94.350  71.160  1.00  0.00           H 
ATOM   1403  HB2 LEU A 530      66.030  93.900  69.430  1.00  0.00           H 
ATOM   1404  CG  LEU A 530      64.080  93.560  70.200  1.00  0.00           C 
ATOM   1405  HG  LEU A 530      63.590  92.900  70.950  1.00  0.00           H 
ATOM   1406  CD1 LEU A 530      63.610  93.070  68.820  1.00  0.00           C 
ATOM   1407 1HD1 LEU A 530      64.170  93.540  67.980  1.00  0.00           H 
ATOM   1408 2HD1 LEU A 530      63.690  91.960  68.780  1.00  0.00           H 
ATOM   1409 3HD1 LEU A 530      62.540  93.350  68.710  1.00  0.00           H 
ATOM   1410  CD2 LEU A 530      63.550  95.010  70.490  1.00  0.00           C 
ATOM   1411 1HD2 LEU A 530      62.450  95.100  70.400  1.00  0.00           H 
ATOM   1412 2HD2 LEU A 530      63.680  95.180  71.580  1.00  0.00           H 
ATOM   1413 3HD2 LEU A 530      64.220  95.760  70.020  1.00  0.00           H 
ATOM   1414  C   LEU A 530      67.720  92.240  70.420  1.00  0.00           C 
ATOM   1415  O   LEU A 530      68.260  91.580  69.510  1.00  0.00           O 
ATOM   1416  N   PHE A 531      68.490  92.900  71.340  1.00  0.00           N 
ATOM   1417  HN  PHE A 531      68.130  93.500  72.040  1.00  0.00           H 
ATOM   1418  CA  PHE A 531      69.920  93.090  71.210  1.00  0.00           C 
ATOM   1419  HA  PHE A 531      70.100  93.480  70.220  1.00  0.00           H 
ATOM   1420  CB  PHE A 531      70.340  94.140  72.340  1.00  0.00           C 
ATOM   1421  HB1 PHE A 531      69.930  95.140  72.070  1.00  0.00           H 
ATOM   1422  HB2 PHE A 531      69.910  93.830  73.310  1.00  0.00           H 
ATOM   1423  CG  PHE A 531      71.850  94.350  72.380  1.00  0.00           C 
ATOM   1424  CD1 PHE A 531      72.440  94.970  71.310  1.00  0.00           C 
ATOM   1425  HD1 PHE A 531      71.890  95.370  70.480  1.00  0.00           H 
ATOM   1426  CE1 PHE A 531      73.850  95.040  71.180  1.00  0.00           C 
ATOM   1427  HE1 PHE A 531      74.270  95.400  70.250  1.00  0.00           H 
ATOM   1428  CZ  PHE A 531      74.630  94.520  72.160  1.00  0.00           C 
ATOM   1429  HZ  PHE A 531      75.710  94.570  72.160  1.00  0.00           H 
ATOM   1430  CD2 PHE A 531      72.680  93.770  73.390  1.00  0.00           C 
ATOM   1431  HD2 PHE A 531      72.300  93.160  74.200  1.00  0.00           H 
ATOM   1432  CE2 PHE A 531      74.050  93.860  73.260  1.00  0.00           C 
ATOM   1433  HE2 PHE A 531      74.730  93.570  74.050  1.00  0.00           H 
ATOM   1434  C   PHE A 531      70.740  91.760  71.190  1.00  0.00           C 
ATOM   1435  O   PHE A 531      71.470  91.570  70.220  1.00  0.00           O 
ATOM   1436  N   SER A 532      70.510  90.940  72.220  1.00  0.00           N 
ATOM   1437  HN  SER A 532      69.880  91.250  72.930  1.00  0.00           H 
ATOM   1438  CA  SER A 532      71.090  89.570  72.370  1.00  0.00           C 
ATOM   1439  HA  SER A 532      72.140  89.640  72.140  1.00  0.00           H 
ATOM   1440  CB  SER A 532      71.050  89.030  73.780  1.00  0.00           C 
ATOM   1441  HB1 SER A 532      70.060  89.330  74.200  1.00  0.00           H 
ATOM   1442  HB2 SER A 532      71.330  87.960  73.690  1.00  0.00           H 
ATOM   1443  OG  SER A 532      72.140  89.590  74.510  1.00  0.00           O 
ATOM   1444  HG1 SER A 532      72.850  89.750  73.880  1.00  0.00           H 
ATOM   1445  C   SER A 532      70.610  88.550  71.290  1.00  0.00           C 
ATOM   1446  O   SER A 532      71.430  87.760  70.810  1.00  0.00           O 
ATOM   1447  N   THR A 533      69.300  88.540  70.890  1.00  0.00           N 
ATOM   1448  HN  THR A 533      68.620  89.180  71.220  1.00  0.00           H 
ATOM   1449  CA  THR A 533      68.870  87.920  69.640  1.00  0.00           C 
ATOM   1450  HA  THR A 533      69.120  86.870  69.690  1.00  0.00           H 
ATOM   1451  CB  THR A 533      67.400  88.030  69.420  1.00  0.00           C 
ATOM   1452  HB  THR A 533      67.120  89.110  69.410  1.00  0.00           H 
ATOM   1453  OG1 THR A 533      66.780  87.500  70.540  1.00  0.00           O 
ATOM   1454  HG1 THR A 533      66.780  88.260  71.130  1.00  0.00           H 
ATOM   1455  CG2 THR A 533      66.900  87.290  68.190  1.00  0.00           C 
ATOM   1456 1HG2 THR A 533      65.800  87.310  68.040  1.00  0.00           H 
ATOM   1457 2HG2 THR A 533      67.360  87.600  67.230  1.00  0.00           H 
ATOM   1458 3HG2 THR A 533      67.290  86.260  68.320  1.00  0.00           H 
ATOM   1459  C   THR A 533      69.570  88.400  68.400  1.00  0.00           C 
ATOM   1460  O   THR A 533      69.790  87.530  67.530  1.00  0.00           O 
ATOM   1461  N   PHE A 534      69.940  89.650  68.270  1.00  0.00           N 
ATOM   1462  HN  PHE A 534      69.530  90.340  68.860  1.00  0.00           H 
ATOM   1463  CA  PHE A 534      70.800  90.100  67.240  1.00  0.00           C 
ATOM   1464  HA  PHE A 534      70.300  89.710  66.370  1.00  0.00           H 
ATOM   1465  CB  PHE A 534      70.710  91.640  66.990  1.00  0.00           C 
ATOM   1466  HB1 PHE A 534      69.760  91.880  66.470  1.00  0.00           H 
ATOM   1467  HB2 PHE A 534      70.560  92.220  67.930  1.00  0.00           H 
ATOM   1468  CG  PHE A 534      71.790  92.310  66.230  1.00  0.00           C 
ATOM   1469  CD1 PHE A 534      71.640  92.760  64.930  1.00  0.00           C 
ATOM   1470  HD1 PHE A 534      70.720  92.540  64.410  1.00  0.00           H 
ATOM   1471  CE1 PHE A 534      72.760  93.350  64.160  1.00  0.00           C 
ATOM   1472  HE1 PHE A 534      72.670  93.790  63.180  1.00  0.00           H 
ATOM   1473  CZ  PHE A 534      73.990  93.500  64.880  1.00  0.00           C 
ATOM   1474  HZ  PHE A 534      74.810  94.060  64.450  1.00  0.00           H 
ATOM   1475  CD2 PHE A 534      73.030  92.440  66.890  1.00  0.00           C 
ATOM   1476  HD2 PHE A 534      73.030  92.230  67.950  1.00  0.00           H 
ATOM   1477  CE2 PHE A 534      74.120  93.080  66.220  1.00  0.00           C 
ATOM   1478  HE2 PHE A 534      75.060  93.220  66.740  1.00  0.00           H 
ATOM   1479  C   PHE A 534      72.210  89.530  67.290  1.00  0.00           C 
ATOM   1480  O   PHE A 534      72.750  89.140  66.280  1.00  0.00           O 
ATOM   1481  N   GLU A 535      72.740  89.480  68.510  1.00  0.00           N 
ATOM   1482  HN  GLU A 535      72.280  89.860  69.310  1.00  0.00           H 
ATOM   1483  CA  GLU A 535      74.110  88.880  68.750  1.00  0.00           C 
ATOM   1484  HA  GLU A 535      74.810  89.350  68.080  1.00  0.00           H 
ATOM   1485  CB  GLU A 535      74.570  89.110  70.300  1.00  0.00           C 
ATOM   1486  HB1 GLU A 535      73.670  88.750  70.850  1.00  0.00           H 
ATOM   1487  HB2 GLU A 535      75.440  88.460  70.510  1.00  0.00           H 
ATOM   1488  CG  GLU A 535      74.920  90.580  70.650  1.00  0.00           C 
ATOM   1489  HG1 GLU A 535      75.720  90.980  69.980  1.00  0.00           H 
ATOM   1490  HG2 GLU A 535      74.010  91.190  70.480  1.00  0.00           H 
ATOM   1491  CD  GLU A 535      75.080  90.710  72.190  1.00  0.00           C 
ATOM   1492  OE1 GLU A 535      74.220  90.120  72.920  1.00  0.00           O 
ATOM   1493  OE2 GLU A 535      76.020  91.380  72.670  1.00  0.00           O 
ATOM   1494  C   GLU A 535      74.170  87.400  68.370  1.00  0.00           C 
ATOM   1495  O   GLU A 535      75.180  86.900  67.840  1.00  0.00           O 
ATOM   1496  N   LEU A 536      73.180  86.690  68.720  1.00  0.00           N 
ATOM   1497  HN  LEU A 536      72.490  87.070  69.320  1.00  0.00           H 
ATOM   1498  CA  LEU A 536      72.990  85.300  68.340  1.00  0.00           C 
ATOM   1499  HA  LEU A 536      73.950  84.830  68.510  1.00  0.00           H 
ATOM   1500  CB  LEU A 536      71.850  84.650  69.260  1.00  0.00           C 
ATOM   1501  HB1 LEU A 536      71.050  85.420  69.230  1.00  0.00           H 
ATOM   1502  HB2 LEU A 536      71.400  83.710  68.880  1.00  0.00           H 
ATOM   1503  CG  LEU A 536      72.290  84.420  70.730  1.00  0.00           C 
ATOM   1504  HG  LEU A 536      72.870  85.320  71.050  1.00  0.00           H 
ATOM   1505  CD1 LEU A 536      71.070  84.340  71.640  1.00  0.00           C 
ATOM   1506 1HD1 LEU A 536      71.380  84.190  72.700  1.00  0.00           H 
ATOM   1507 2HD1 LEU A 536      70.510  85.300  71.660  1.00  0.00           H 
ATOM   1508 3HD1 LEU A 536      70.360  83.480  71.580  1.00  0.00           H 
ATOM   1509  CD2 LEU A 536      73.300  83.240  70.810  1.00  0.00           C 
ATOM   1510 1HD2 LEU A 536      74.220  83.390  70.210  1.00  0.00           H 
ATOM   1511 2HD2 LEU A 536      73.730  83.070  71.820  1.00  0.00           H 
ATOM   1512 3HD2 LEU A 536      72.670  82.370  70.530  1.00  0.00           H 
ATOM   1513  C   LEU A 536      72.740  85.150  66.820  1.00  0.00           C 
ATOM   1514  O   LEU A 536      73.130  84.130  66.230  1.00  0.00           O 
ATOM   1515  N   PHE A 537      72.060  86.120  66.130  1.00  0.00           N 
ATOM   1516  HN  PHE A 537      71.520  86.780  66.640  1.00  0.00           H 
ATOM   1517  CA  PHE A 537      71.850  86.080  64.680  1.00  0.00           C 
ATOM   1518  HA  PHE A 537      71.350  85.140  64.510  1.00  0.00           H 
ATOM   1519  CB  PHE A 537      70.950  87.300  64.180  1.00  0.00           C 
ATOM   1520  HB1 PHE A 537      70.060  87.230  64.850  1.00  0.00           H 
ATOM   1521  HB2 PHE A 537      71.530  88.230  64.350  1.00  0.00           H 
ATOM   1522  CG  PHE A 537      70.500  87.170  62.730  1.00  0.00           C 
ATOM   1523  CD1 PHE A 537      69.510  86.260  62.390  1.00  0.00           C 
ATOM   1524  HD1 PHE A 537      69.020  85.750  63.210  1.00  0.00           H 
ATOM   1525  CE1 PHE A 537      69.360  85.760  61.110  1.00  0.00           C 
ATOM   1526  HE1 PHE A 537      68.440  85.250  60.860  1.00  0.00           H 
ATOM   1527  CZ  PHE A 537      70.190  86.290  60.110  1.00  0.00           C 
ATOM   1528  HZ  PHE A 537      70.210  85.810  59.140  1.00  0.00           H 
ATOM   1529  CD2 PHE A 537      71.180  87.780  61.620  1.00  0.00           C 
ATOM   1530  HD2 PHE A 537      71.870  88.590  61.840  1.00  0.00           H 
ATOM   1531  CE2 PHE A 537      71.140  87.280  60.330  1.00  0.00           C 
ATOM   1532  HE2 PHE A 537      71.760  87.630  59.520  1.00  0.00           H 
ATOM   1533  C   PHE A 537      73.150  86.110  63.870  1.00  0.00           C 
ATOM   1534  O   PHE A 537      73.350  85.380  62.900  1.00  0.00           O 
ATOM   1535  N   LEU A 538      74.100  86.940  64.350  1.00  0.00           N 
ATOM   1536  HN  LEU A 538      73.820  87.590  65.060  1.00  0.00           H 
ATOM   1537  CA  LEU A 538      75.390  87.020  63.740  1.00  0.00           C 
ATOM   1538  HA  LEU A 538      75.430  86.610  62.740  1.00  0.00           H 
ATOM   1539  CB  LEU A 538      75.880  88.500  63.770  1.00  0.00           C 
ATOM   1540  HB1 LEU A 538      75.980  88.730  64.850  1.00  0.00           H 
ATOM   1541  HB2 LEU A 538      76.900  88.700  63.380  1.00  0.00           H 
ATOM   1542  CG  LEU A 538      74.830  89.500  63.140  1.00  0.00           C 
ATOM   1543  HG  LEU A 538      73.870  89.590  63.690  1.00  0.00           H 
ATOM   1544  CD1 LEU A 538      75.460  90.880  63.120  1.00  0.00           C 
ATOM   1545 1HD1 LEU A 538      74.760  91.640  62.720  1.00  0.00           H 
ATOM   1546 2HD1 LEU A 538      75.820  91.100  64.150  1.00  0.00           H 
ATOM   1547 3HD1 LEU A 538      76.360  90.800  62.470  1.00  0.00           H 
ATOM   1548  CD2 LEU A 538      74.670  89.100  61.660  1.00  0.00           C 
ATOM   1549 1HD2 LEU A 538      74.020  89.880  61.200  1.00  0.00           H 
ATOM   1550 2HD2 LEU A 538      75.610  88.940  61.090  1.00  0.00           H 
ATOM   1551 3HD2 LEU A 538      74.150  88.120  61.630  1.00  0.00           H 
ATOM   1552  C   LEU A 538      76.480  86.210  64.430  1.00  0.00           C 
ATOM   1553  O   LEU A 538      77.650  86.290  64.030  1.00  0.00           O 
ATOM   1554  N   THR A 539      76.170  85.320  65.340  1.00  0.00           N 
ATOM   1555  HN  THR A 539      75.220  85.360  65.640  1.00  0.00           H 
ATOM   1556  CA  THR A 539      77.120  84.400  65.970  1.00  0.00           C 
ATOM   1557  HA  THR A 539      76.680  83.990  66.870  1.00  0.00           H 
ATOM   1558  CB  THR A 539      77.350  83.070  65.240  1.00  0.00           C 
ATOM   1559  HB  THR A 539      77.860  82.400  65.970  1.00  0.00           H 
ATOM   1560  OG1 THR A 539      78.170  83.410  64.150  1.00  0.00           O 
ATOM   1561  HG1 THR A 539      78.790  84.060  64.490  1.00  0.00           H 
ATOM   1562  CG2 THR A 539      75.950  82.480  64.800  1.00  0.00           C 
ATOM   1563 1HG2 THR A 539      76.030  81.440  64.420  1.00  0.00           H 
ATOM   1564 2HG2 THR A 539      75.290  82.580  65.690  1.00  0.00           H 
ATOM   1565 3HG2 THR A 539      75.450  83.120  64.040  1.00  0.00           H 
ATOM   1566  C   THR A 539      78.210  85.070  66.810  1.00  0.00           C 
ATOM   1567  O   THR A 539      79.380  84.650  66.790  1.00  0.00           O 
ATOM   1568  N   ILE A 540      77.940  86.140  67.540  1.00  0.00           N 
ATOM   1569  HN  ILE A 540      77.000  86.470  67.510  1.00  0.00           H 
ATOM   1570  CA  ILE A 540      78.940  86.940  68.210  1.00  0.00           C 
ATOM   1571  HA  ILE A 540      79.930  86.560  68.010  1.00  0.00           H 
ATOM   1572  CB  ILE A 540      78.990  88.350  67.690  1.00  0.00           C 
ATOM   1573  HB  ILE A 540      79.780  88.930  68.200  1.00  0.00           H 
ATOM   1574  CG2 ILE A 540      79.550  88.400  66.190  1.00  0.00           C 
ATOM   1575 1HG2 ILE A 540      78.790  88.030  65.460  1.00  0.00           H 
ATOM   1576 2HG2 ILE A 540      79.850  89.420  65.870  1.00  0.00           H 
ATOM   1577 3HG2 ILE A 540      80.360  87.660  66.010  1.00  0.00           H 
ATOM   1578  CG1 ILE A 540      77.620  89.050  67.930  1.00  0.00           C 
ATOM   1579 1HG1 ILE A 540      76.770  88.450  67.540  1.00  0.00           H 
ATOM   1580 2HG1 ILE A 540      77.370  89.270  68.990  1.00  0.00           H 
ATOM   1581  CD  ILE A 540      77.730  90.410  67.220  1.00  0.00           C 
ATOM   1582  HD1 ILE A 540      76.810  90.920  67.590  1.00  0.00           H 
ATOM   1583  HD2 ILE A 540      78.570  91.050  67.560  1.00  0.00           H 
ATOM   1584  HD3 ILE A 540      77.730  90.280  66.120  1.00  0.00           H 
ATOM   1585  C   ILE A 540      78.890  86.900  69.620  1.00  0.00           C 
ATOM   1586  O   ILE A 540      79.620  87.560  70.380  1.00  0.00           O 
ATOM   1587  N   ILE A 541      78.010  86.100  70.180  1.00  0.00           N 
ATOM   1588  HN  ILE A 541      77.370  85.610  69.590  1.00  0.00           H 
ATOM   1589  CA  ILE A 541      77.980  85.510  71.540  1.00  0.00           C 
ATOM   1590  HA  ILE A 541      78.990  85.550  71.920  1.00  0.00           H 
ATOM   1591  CB  ILE A 541      77.050  86.230  72.550  1.00  0.00           C 
ATOM   1592  HB  ILE A 541      77.180  85.850  73.580  1.00  0.00           H 
ATOM   1593  CG2 ILE A 541      77.360  87.780  72.620  1.00  0.00           C 
ATOM   1594 1HG2 ILE A 541      78.330  87.920  73.140  1.00  0.00           H 
ATOM   1595 2HG2 ILE A 541      77.360  88.210  71.600  1.00  0.00           H 
ATOM   1596 3HG2 ILE A 541      76.620  88.290  73.280  1.00  0.00           H 
ATOM   1597  CG1 ILE A 541      75.530  85.960  72.320  1.00  0.00           C 
ATOM   1598 1HG1 ILE A 541      75.300  86.250  71.270  1.00  0.00           H 
ATOM   1599 2HG1 ILE A 541      75.360  84.870  72.480  1.00  0.00           H 
ATOM   1600  CD  ILE A 541      74.640  86.680  73.350  1.00  0.00           C 
ATOM   1601  HD1 ILE A 541      75.070  86.540  74.370  1.00  0.00           H 
ATOM   1602  HD2 ILE A 541      74.630  87.770  73.120  1.00  0.00           H 
ATOM   1603  HD3 ILE A 541      73.640  86.200  73.280  1.00  0.00           H 
ATOM   1604  C   ILE A 541      77.530  84.050  71.420  1.00  0.00           C 
ATOM   1605  O   ILE A 541      76.860  83.700  70.470  1.00  0.00           O 
ATOM   1606  N   ASP A 542      77.880  83.200  72.330  1.00  0.00           N 
ATOM   1607  HN  ASP A 542      78.560  83.380  73.040  1.00  0.00           H 
ATOM   1608  CA  ASP A 542      77.460  81.840  72.490  1.00  0.00           C 
ATOM   1609  HA  ASP A 542      77.610  81.190  71.640  1.00  0.00           H 
ATOM   1610  CB  ASP A 542      78.280  81.220  73.680  1.00  0.00           C 
ATOM   1611  HB1 ASP A 542      78.020  81.670  74.660  1.00  0.00           H 
ATOM   1612  HB2 ASP A 542      77.960  80.170  73.810  1.00  0.00           H 
ATOM   1613  CG  ASP A 542      79.740  81.210  73.490  1.00  0.00           C 
ATOM   1614  OD1 ASP A 542      80.270  81.600  72.440  1.00  0.00           O 
ATOM   1615  OD2 ASP A 542      80.510  80.870  74.410  1.00  0.00           O 
ATOM   1616  C   ASP A 542      75.970  81.700  72.760  1.00  0.00           C 
ATOM   1617  O   ASP A 542      75.430  82.540  73.520  1.00  0.00           O 
ATOM   1618  N   GLY A 543      75.330  80.640  72.310  1.00  0.00           N 
ATOM   1619  HN  GLY A 543      75.710  80.050  71.610  1.00  0.00           H 
ATOM   1620  CA  GLY A 543      74.020  80.190  72.710  1.00  0.00           C 
ATOM   1621  HA1 GLY A 543      73.260  80.690  72.130  1.00  0.00           H 
ATOM   1622  HA2 GLY A 543      73.970  79.130  72.530  1.00  0.00           H 
ATOM   1623  C   GLY A 543      73.660  80.210  74.150  1.00  0.00           C 
ATOM   1624  O   GLY A 543      74.520  79.860  75.010  1.00  0.00           O 
ATOM   1625  N   PRO A 544      72.450  80.690  74.680  1.00  0.00           N 
ATOM   1626  CD  PRO A 544      71.790  81.720  73.960  1.00  0.00           C 
ATOM   1627  HD1 PRO A 544      71.150  81.140  73.250  1.00  0.00           H 
ATOM   1628  HD2 PRO A 544      72.540  82.410  73.510  1.00  0.00           H 
ATOM   1629  CA  PRO A 544      72.150  80.680  76.110  1.00  0.00           C 
ATOM   1630  HA  PRO A 544      72.870  81.280  76.660  1.00  0.00           H 
ATOM   1631  CB  PRO A 544      70.810  81.420  76.100  1.00  0.00           C 
ATOM   1632  HB1 PRO A 544      69.990  80.750  75.750  1.00  0.00           H 
ATOM   1633  HB2 PRO A 544      70.650  81.820  77.120  1.00  0.00           H 
ATOM   1634  CG  PRO A 544      70.980  82.480  75.040  1.00  0.00           C 
ATOM   1635  HG1 PRO A 544      70.030  82.930  74.670  1.00  0.00           H 
ATOM   1636  HG2 PRO A 544      71.690  83.220  75.460  1.00  0.00           H 
ATOM   1637  C   PRO A 544      72.020  79.330  76.820  1.00  0.00           C 
ATOM   1638  O   PRO A 544      71.130  78.490  76.620  1.00  0.00           O 
ATOM   1639  N   ALA A 545      73.060  78.990  77.660  1.00  0.00           N 
ATOM   1640  HN  ALA A 545      73.860  79.560  77.840  1.00  0.00           H 
ATOM   1641  CA  ALA A 545      73.030  77.650  78.270  1.00  0.00           C 
ATOM   1642  HA  ALA A 545      71.990  77.360  78.300  1.00  0.00           H 
ATOM   1643  CB  ALA A 545      73.840  76.660  77.420  1.00  0.00           C 
ATOM   1644  HB1 ALA A 545      73.560  75.630  77.710  1.00  0.00           H 
ATOM   1645  HB2 ALA A 545      73.620  76.850  76.350  1.00  0.00           H 
ATOM   1646  HB3 ALA A 545      74.930  76.860  77.480  1.00  0.00           H 
ATOM   1647  C   ALA A 545      73.590  77.630  79.710  1.00  0.00           C 
ATOM   1648  O   ALA A 545      74.740  78.080  80.000  1.00  0.00           O 
ATOM   1649  N   ASN A 546      72.880  76.940  80.650  1.00  0.00           N 
ATOM   1650  HN  ASN A 546      72.060  76.480  80.300  1.00  0.00           H 
ATOM   1651  CA  ASN A 546      73.340  76.800  82.000  1.00  0.00           C 
ATOM   1652  HA  ASN A 546      74.210  77.420  82.150  1.00  0.00           H 
ATOM   1653  CB  ASN A 546      72.230  77.480  82.880  1.00  0.00           C 
ATOM   1654  HB1 ASN A 546      72.140  78.540  82.570  1.00  0.00           H 
ATOM   1655  HB2 ASN A 546      71.250  76.970  82.760  1.00  0.00           H 
ATOM   1656  CG  ASN A 546      72.600  77.410  84.350  1.00  0.00           C 
ATOM   1657  OD1 ASN A 546      72.470  76.410  85.050  1.00  0.00           O 
ATOM   1658  ND2 ASN A 546      72.920  78.630  84.890  1.00  0.00           N 
ATOM   1659 1HD2 ASN A 546      72.980  79.420  84.280  1.00  0.00           H 
ATOM   1660 2HD2 ASN A 546      73.100  78.800  85.860  1.00  0.00           H 
ATOM   1661  C   ASN A 546      73.690  75.380  82.330  1.00  0.00           C 
ATOM   1662  O   ASN A 546      74.810  75.030  82.810  1.00  0.00           O 
ATOM   1663  N   TYR A 547      72.770  74.490  81.980  1.00  0.00           N 
ATOM   1664  HN  TYR A 547      71.900  74.680  81.520  1.00  0.00           H 
ATOM   1665  CA  TYR A 547      72.810  73.020  82.170  1.00  0.00           C 
ATOM   1666  HA  TYR A 547      72.060  72.580  81.520  1.00  0.00           H 
ATOM   1667  CB  TYR A 547      74.220  72.380  81.780  1.00  0.00           C 
ATOM   1668  HB1 TYR A 547      75.080  72.720  82.390  1.00  0.00           H 
ATOM   1669  HB2 TYR A 547      74.180  71.270  81.830  1.00  0.00           H 
ATOM   1670  CG  TYR A 547      74.520  72.690  80.410  1.00  0.00           C 
ATOM   1671  CD1 TYR A 547      73.910  72.010  79.330  1.00  0.00           C 
ATOM   1672  HD1 TYR A 547      73.180  71.220  79.430  1.00  0.00           H 
ATOM   1673  CE1 TYR A 547      74.320  72.310  78.010  1.00  0.00           C 
ATOM   1674  HE1 TYR A 547      73.940  71.750  77.160  1.00  0.00           H 
ATOM   1675  CZ  TYR A 547      75.360  73.140  77.800  1.00  0.00           C 
ATOM   1676  OH  TYR A 547      75.870  73.440  76.440  1.00  0.00           O 
ATOM   1677  HH  TYR A 547      75.190  73.130  75.840  1.00  0.00           H 
ATOM   1678  CD2 TYR A 547      75.550  73.610  80.150  1.00  0.00           C 
ATOM   1679  HD2 TYR A 547      75.960  74.090  81.030  1.00  0.00           H 
ATOM   1680  CE2 TYR A 547      75.960  73.910  78.830  1.00  0.00           C 
ATOM   1681  HE2 TYR A 547      76.850  74.470  78.600  1.00  0.00           H 
ATOM   1682  C   TYR A 547      72.520  72.590  83.590  1.00  0.00           C 
ATOM   1683  O   TYR A 547      71.970  71.480  83.810  1.00  0.00           O 
ATOM   1684  N   ASN A 548      72.630  73.480  84.600  1.00  0.00           N 
ATOM   1685  HN  ASN A 548      72.870  74.400  84.290  1.00  0.00           H 
ATOM   1686  CA  ASN A 548      72.520  73.270  86.030  1.00  0.00           C 
ATOM   1687  HA  ASN A 548      72.570  72.200  86.170  1.00  0.00           H 
ATOM   1688  CB  ASN A 548      73.600  74.030  86.890  1.00  0.00           C 
ATOM   1689  HB1 ASN A 548      73.360  75.110  86.860  1.00  0.00           H 
ATOM   1690  HB2 ASN A 548      73.590  73.740  87.960  1.00  0.00           H 
ATOM   1691  CG  ASN A 548      75.030  73.810  86.390  1.00  0.00           C 
ATOM   1692  OD1 ASN A 548      75.500  72.870  85.720  1.00  0.00           O 
ATOM   1693  ND2 ASN A 548      75.830  74.830  86.730  1.00  0.00           N 
ATOM   1694 1HD2 ASN A 548      75.440  75.710  86.990  1.00  0.00           H 
ATOM   1695 2HD2 ASN A 548      76.770  74.700  86.420  1.00  0.00           H 
ATOM   1696  C   ASN A 548      71.130  73.690  86.480  1.00  0.00           C 
ATOM   1697  O   ASN A 548      70.800  73.620  87.670  1.00  0.00           O 
ATOM   1698  N   VAL A 549      70.300  74.050  85.530  1.00  0.00           N 
ATOM   1699  HN  VAL A 549      70.550  73.960  84.570  1.00  0.00           H 
ATOM   1700  CA  VAL A 549      68.890  74.390  85.870  1.00  0.00           C 
ATOM   1701  HA  VAL A 549      68.630  73.880  86.780  1.00  0.00           H 
ATOM   1702  CB  VAL A 549      68.800  75.870  86.260  1.00  0.00           C 
ATOM   1703  HB  VAL A 549      69.750  75.970  86.830  1.00  0.00           H 
ATOM   1704  CG1 VAL A 549      68.790  76.930  85.080  1.00  0.00           C 
ATOM   1705 1HG1 VAL A 549      68.640  77.990  85.380  1.00  0.00           H 
ATOM   1706 2HG1 VAL A 549      69.700  76.780  84.450  1.00  0.00           H 
ATOM   1707 3HG1 VAL A 549      67.880  76.640  84.510  1.00  0.00           H 
ATOM   1708  CG2 VAL A 549      67.490  76.160  87.040  1.00  0.00           C 
ATOM   1709 1HG2 VAL A 549      67.430  77.190  87.450  1.00  0.00           H 
ATOM   1710 2HG2 VAL A 549      66.680  75.910  86.330  1.00  0.00           H 
ATOM   1711 3HG2 VAL A 549      67.280  75.500  87.910  1.00  0.00           H 
ATOM   1712  C   VAL A 549      68.060  74.050  84.690  1.00  0.00           C 
ATOM   1713  O   VAL A 549      68.530  74.050  83.530  1.00  0.00           O 
ATOM   1714  N   ASP A 550      66.830  73.570  84.870  1.00  0.00           N 
ATOM   1715  HN  ASP A 550      66.420  73.530  85.780  1.00  0.00           H 
ATOM   1716  CA  ASP A 550      65.910  73.200  83.840  1.00  0.00           C 
ATOM   1717  HA  ASP A 550      66.440  72.580  83.130  1.00  0.00           H 
ATOM   1718  CB  ASP A 550      64.740  72.330  84.420  1.00  0.00           C 
ATOM   1719  HB1 ASP A 550      64.260  72.810  85.300  1.00  0.00           H 
ATOM   1720  HB2 ASP A 550      63.970  72.130  83.640  1.00  0.00           H 
ATOM   1721  CG  ASP A 550      65.210  71.030  84.930  1.00  0.00           C 
ATOM   1722  OD1 ASP A 550      66.200  70.490  84.360  1.00  0.00           O 
ATOM   1723  OD2 ASP A 550      64.610  70.510  85.920  1.00  0.00           O 
ATOM   1724  C   ASP A 550      65.370  74.360  83.030  1.00  0.00           C 
ATOM   1725  O   ASP A 550      64.540  75.140  83.530  1.00  0.00           O 
ATOM   1726  N   LEU A 551      65.900  74.410  81.740  1.00  0.00           N 
ATOM   1727  HN  LEU A 551      66.610  73.810  81.390  1.00  0.00           H 
ATOM   1728  CA  LEU A 551      65.490  75.320  80.780  1.00  0.00           C 
ATOM   1729  HA  LEU A 551      65.360  76.280  81.260  1.00  0.00           H 
ATOM   1730  CB  LEU A 551      66.590  75.450  79.680  1.00  0.00           C 
ATOM   1731  HB1 LEU A 551      66.730  74.470  79.170  1.00  0.00           H 
ATOM   1732  HB2 LEU A 551      66.230  76.140  78.880  1.00  0.00           H 
ATOM   1733  CG  LEU A 551      67.920  75.860  80.310  1.00  0.00           C 
ATOM   1734  HG  LEU A 551      68.210  75.020  80.980  1.00  0.00           H 
ATOM   1735  CD1 LEU A 551      69.010  76.080  79.240  1.00  0.00           C 
ATOM   1736 1HD1 LEU A 551      69.970  76.470  79.630  1.00  0.00           H 
ATOM   1737 2HD1 LEU A 551      69.130  75.180  78.600  1.00  0.00           H 
ATOM   1738 3HD1 LEU A 551      68.590  76.870  78.580  1.00  0.00           H 
ATOM   1739  CD2 LEU A 551      67.920  77.050  81.300  1.00  0.00           C 
ATOM   1740 1HD2 LEU A 551      68.960  77.370  81.510  1.00  0.00           H 
ATOM   1741 2HD2 LEU A 551      67.260  77.800  80.820  1.00  0.00           H 
ATOM   1742 3HD2 LEU A 551      67.510  76.720  82.280  1.00  0.00           H 
ATOM   1743  C   LEU A 551      64.090  74.940  80.280  1.00  0.00           C 
ATOM   1744  O   LEU A 551      63.770  73.730  80.270  1.00  0.00           O 
ATOM   1745  N   PRO A 552      63.280  75.910  79.720  1.00  0.00           N 
ATOM   1746  CD  PRO A 552      63.440  77.330  80.100  1.00  0.00           C 
ATOM   1747  HD1 PRO A 552      64.300  77.730  79.520  1.00  0.00           H 
ATOM   1748  HD2 PRO A 552      63.670  77.510  81.170  1.00  0.00           H 
ATOM   1749  CA  PRO A 552      62.120  75.630  78.900  1.00  0.00           C 
ATOM   1750  HA  PRO A 552      61.600  74.940  79.550  1.00  0.00           H 
ATOM   1751  CB  PRO A 552      61.410  77.020  78.680  1.00  0.00           C 
ATOM   1752  HB1 PRO A 552      61.640  77.470  77.690  1.00  0.00           H 
ATOM   1753  HB2 PRO A 552      60.320  76.860  78.820  1.00  0.00           H 
ATOM   1754  CG  PRO A 552      62.040  77.900  79.780  1.00  0.00           C 
ATOM   1755  HG1 PRO A 552      62.190  78.950  79.460  1.00  0.00           H 
ATOM   1756  HG2 PRO A 552      61.490  77.730  80.730  1.00  0.00           H 
ATOM   1757  C   PRO A 552      62.400  74.910  77.550  1.00  0.00           C 
ATOM   1758  O   PRO A 552      63.110  75.380  76.680  1.00  0.00           O 
ATOM   1759  N   PHE A 553      61.680  73.800  77.310  1.00  0.00           N 
ATOM   1760  HN  PHE A 553      61.130  73.360  78.020  1.00  0.00           H 
ATOM   1761  CA  PHE A 553      61.690  73.020  76.080  1.00  0.00           C 
ATOM   1762  HA  PHE A 553      62.650  72.530  75.980  1.00  0.00           H 
ATOM   1763  CB  PHE A 553      60.620  72.020  76.350  1.00  0.00           C 
ATOM   1764  HB1 PHE A 553      60.950  71.460  77.250  1.00  0.00           H 
ATOM   1765  HB2 PHE A 553      59.620  72.360  76.700  1.00  0.00           H 
ATOM   1766  CG  PHE A 553      60.500  71.020  75.290  1.00  0.00           C 
ATOM   1767  CD1 PHE A 553      61.590  70.200  75.170  1.00  0.00           C 
ATOM   1768  HD1 PHE A 553      62.360  70.220  75.930  1.00  0.00           H 
ATOM   1769  CE1 PHE A 553      61.600  69.160  74.260  1.00  0.00           C 
ATOM   1770  HE1 PHE A 553      62.460  68.510  74.290  1.00  0.00           H 
ATOM   1771  CZ  PHE A 553      60.530  68.940  73.380  1.00  0.00           C 
ATOM   1772  HZ  PHE A 553      60.600  68.160  72.630  1.00  0.00           H 
ATOM   1773  CD2 PHE A 553      59.420  70.830  74.390  1.00  0.00           C 
ATOM   1774  HD2 PHE A 553      58.470  71.340  74.460  1.00  0.00           H 
ATOM   1775  CE2 PHE A 553      59.420  69.790  73.440  1.00  0.00           C 
ATOM   1776  HE2 PHE A 553      58.650  69.770  72.690  1.00  0.00           H 
ATOM   1777  C   PHE A 553      61.450  73.780  74.710  1.00  0.00           C 
ATOM   1778  O   PHE A 553      62.250  73.600  73.780  1.00  0.00           O 
ATOM   1779  N   MET A 554      60.530  74.790  74.820  1.00  0.00           N 
ATOM   1780  HN  MET A 554      60.000  74.850  75.660  1.00  0.00           H 
ATOM   1781  CA  MET A 554      60.180  75.680  73.770  1.00  0.00           C 
ATOM   1782  HA  MET A 554      59.860  75.160  72.880  1.00  0.00           H 
ATOM   1783  CB  MET A 554      58.990  76.570  74.190  1.00  0.00           C 
ATOM   1784  HB1 MET A 554      58.310  75.960  74.820  1.00  0.00           H 
ATOM   1785  HB2 MET A 554      59.410  77.290  74.930  1.00  0.00           H 
ATOM   1786  CG  MET A 554      58.310  77.090  72.950  1.00  0.00           C 
ATOM   1787  HG1 MET A 554      57.520  77.800  73.250  1.00  0.00           H 
ATOM   1788  HG2 MET A 554      59.030  77.680  72.340  1.00  0.00           H 
ATOM   1789  SD  MET A 554      57.450  75.800  72.030  1.00  0.00           S 
ATOM   1790  CE  MET A 554      56.970  76.820  70.630  1.00  0.00           C 
ATOM   1791  HE1 MET A 554      56.080  77.420  70.910  1.00  0.00           H 
ATOM   1792  HE2 MET A 554      57.810  77.500  70.380  1.00  0.00           H 
ATOM   1793  HE3 MET A 554      56.750  76.110  69.810  1.00  0.00           H 
ATOM   1794  C   MET A 554      61.350  76.540  73.340  1.00  0.00           C 
ATOM   1795  O   MET A 554      61.550  76.820  72.150  1.00  0.00           O 
ATOM   1796  N   TYR A 555      62.230  77.050  74.280  1.00  0.00           N 
ATOM   1797  HN  TYR A 555      62.060  76.830  75.240  1.00  0.00           H 
ATOM   1798  CA  TYR A 555      63.430  77.700  73.950  1.00  0.00           C 
ATOM   1799  HA  TYR A 555      63.180  78.540  73.320  1.00  0.00           H 
ATOM   1800  CB  TYR A 555      64.120  78.210  75.220  1.00  0.00           C 
ATOM   1801  HB1 TYR A 555      63.630  79.140  75.580  1.00  0.00           H 
ATOM   1802  HB2 TYR A 555      63.960  77.530  76.080  1.00  0.00           H 
ATOM   1803  CG  TYR A 555      65.580  78.530  75.050  1.00  0.00           C 
ATOM   1804  CD1 TYR A 555      66.120  79.560  74.240  1.00  0.00           C 
ATOM   1805  HD1 TYR A 555      65.440  80.320  73.880  1.00  0.00           H 
ATOM   1806  CE1 TYR A 555      67.490  79.740  73.980  1.00  0.00           C 
ATOM   1807  HE1 TYR A 555      67.830  80.510  73.300  1.00  0.00           H 
ATOM   1808  CZ  TYR A 555      68.340  78.830  74.580  1.00  0.00           C 
ATOM   1809  OH  TYR A 555      69.670  78.900  74.220  1.00  0.00           O 
ATOM   1810  HH  TYR A 555      70.280  78.340  74.720  1.00  0.00           H 
ATOM   1811  CD2 TYR A 555      66.520  77.620  75.670  1.00  0.00           C 
ATOM   1812  HD2 TYR A 555      66.080  76.940  76.380  1.00  0.00           H 
ATOM   1813  CE2 TYR A 555      67.880  77.800  75.470  1.00  0.00           C 
ATOM   1814  HE2 TYR A 555      68.630  77.140  75.890  1.00  0.00           H 
ATOM   1815  C   TYR A 555      64.360  76.810  73.080  1.00  0.00           C 
ATOM   1816  O   TYR A 555      64.710  77.180  71.930  1.00  0.00           O 
ATOM   1817  N   SER A 556      64.620  75.590  73.480  1.00  0.00           N 
ATOM   1818  HN  SER A 556      64.330  75.260  74.380  1.00  0.00           H 
ATOM   1819  CA  SER A 556      65.540  74.730  72.790  1.00  0.00           C 
ATOM   1820  HA  SER A 556      66.430  75.350  72.820  1.00  0.00           H 
ATOM   1821  CB  SER A 556      65.860  73.370  73.460  1.00  0.00           C 
ATOM   1822  HB1 SER A 556      64.960  72.730  73.590  1.00  0.00           H 
ATOM   1823  HB2 SER A 556      66.610  72.820  72.840  1.00  0.00           H 
ATOM   1824  OG  SER A 556      66.500  73.470  74.700  1.00  0.00           O 
ATOM   1825  HG1 SER A 556      67.420  73.180  74.680  1.00  0.00           H 
ATOM   1826  C   SER A 556      65.160  74.380  71.320  1.00  0.00           C 
ATOM   1827  O   SER A 556      66.050  74.450  70.440  1.00  0.00           O 
ATOM   1828  N   ILE A 557      63.900  74.060  71.080  1.00  0.00           N 
ATOM   1829  HN  ILE A 557      63.280  74.040  71.860  1.00  0.00           H 
ATOM   1830  CA  ILE A 557      63.340  73.850  69.730  1.00  0.00           C 
ATOM   1831  HA  ILE A 557      64.100  73.290  69.200  1.00  0.00           H 
ATOM   1832  CB  ILE A 557      62.090  72.930  69.830  1.00  0.00           C 
ATOM   1833  HB  ILE A 557      61.800  72.740  68.780  1.00  0.00           H 
ATOM   1834  CG2 ILE A 557      62.540  71.510  70.280  1.00  0.00           C 
ATOM   1835 1HG2 ILE A 557      63.000  71.430  71.290  1.00  0.00           H 
ATOM   1836 2HG2 ILE A 557      61.690  70.800  70.200  1.00  0.00           H 
ATOM   1837 3HG2 ILE A 557      63.390  71.120  69.670  1.00  0.00           H 
ATOM   1838  CG1 ILE A 557      60.840  73.490  70.680  1.00  0.00           C 
ATOM   1839 1HG1 ILE A 557      61.000  73.430  71.780  1.00  0.00           H 
ATOM   1840 2HG1 ILE A 557      60.780  74.590  70.540  1.00  0.00           H 
ATOM   1841  CD  ILE A 557      59.580  72.710  70.350  1.00  0.00           C 
ATOM   1842  HD1 ILE A 557      58.800  73.120  71.020  1.00  0.00           H 
ATOM   1843  HD2 ILE A 557      59.300  72.930  69.300  1.00  0.00           H 
ATOM   1844  HD3 ILE A 557      59.670  71.600  70.400  1.00  0.00           H 
ATOM   1845  C   ILE A 557      63.200  75.130  68.910  1.00  0.00           C 
ATOM   1846  O   ILE A 557      63.500  75.150  67.730  1.00  0.00           O 
ATOM   1847  N   THR A 558      62.770  76.270  69.510  1.00  0.00           N 
ATOM   1848  HN  THR A 558      62.600  76.250  70.490  1.00  0.00           H 
ATOM   1849  CA  THR A 558      62.860  77.600  68.950  1.00  0.00           C 
ATOM   1850  HA  THR A 558      62.200  77.600  68.090  1.00  0.00           H 
ATOM   1851  CB  THR A 558      62.320  78.690  69.810  1.00  0.00           C 
ATOM   1852  HB  THR A 558      62.860  78.780  70.780  1.00  0.00           H 
ATOM   1853  OG1 THR A 558      60.930  78.570  70.060  1.00  0.00           O 
ATOM   1854  HG1 THR A 558      60.780  78.130  70.900  1.00  0.00           H 
ATOM   1855  CG2 THR A 558      62.270  80.110  69.260  1.00  0.00           C 
ATOM   1856 1HG2 THR A 558      62.170  80.750  70.170  1.00  0.00           H 
ATOM   1857 2HG2 THR A 558      63.200  80.450  68.760  1.00  0.00           H 
ATOM   1858 3HG2 THR A 558      61.340  80.310  68.680  1.00  0.00           H 
ATOM   1859  C   THR A 558      64.270  77.980  68.450  1.00  0.00           C 
ATOM   1860  O   THR A 558      64.460  78.530  67.380  1.00  0.00           O 
ATOM   1861  N   TYR A 559      65.290  77.750  69.360  1.00  0.00           N 
ATOM   1862  HN  TYR A 559      65.170  77.230  70.200  1.00  0.00           H 
ATOM   1863  CA  TYR A 559      66.650  78.170  69.190  1.00  0.00           C 
ATOM   1864  HA  TYR A 559      66.680  79.210  68.900  1.00  0.00           H 
ATOM   1865  CB  TYR A 559      67.730  78.140  70.400  1.00  0.00           C 
ATOM   1866  HB1 TYR A 559      67.200  78.730  71.170  1.00  0.00           H 
ATOM   1867  HB2 TYR A 559      67.810  77.140  70.870  1.00  0.00           H 
ATOM   1868  CG  TYR A 559      69.110  78.600  70.100  1.00  0.00           C 
ATOM   1869  CD1 TYR A 559      69.280  79.960  69.720  1.00  0.00           C 
ATOM   1870  HD1 TYR A 559      68.340  80.470  69.620  1.00  0.00           H 
ATOM   1871  CE1 TYR A 559      70.510  80.450  69.430  1.00  0.00           C 
ATOM   1872  HE1 TYR A 559      70.630  81.510  69.260  1.00  0.00           H 
ATOM   1873  CZ  TYR A 559      71.640  79.650  69.600  1.00  0.00           C 
ATOM   1874  OH  TYR A 559      72.900  80.280  69.430  1.00  0.00           O 
ATOM   1875  HH  TYR A 559      73.600  79.620  69.440  1.00  0.00           H 
ATOM   1876  CD2 TYR A 559      70.240  77.810  70.260  1.00  0.00           C 
ATOM   1877  HD2 TYR A 559      70.140  76.780  70.550  1.00  0.00           H 
ATOM   1878  CE2 TYR A 559      71.530  78.330  70.030  1.00  0.00           C 
ATOM   1879  HE2 TYR A 559      72.390  77.710  70.250  1.00  0.00           H 
ATOM   1880  C   TYR A 559      67.300  77.470  68.080  1.00  0.00           C 
ATOM   1881  O   TYR A 559      68.000  77.970  67.200  1.00  0.00           O 
ATOM   1882  N   ALA A 560      67.060  76.170  67.930  1.00  0.00           N 
ATOM   1883  HN  ALA A 560      66.540  75.760  68.670  1.00  0.00           H 
ATOM   1884  CA  ALA A 560      67.580  75.270  66.950  1.00  0.00           C 
ATOM   1885  HA  ALA A 560      68.660  75.330  67.000  1.00  0.00           H 
ATOM   1886  CB  ALA A 560      67.140  73.780  67.250  1.00  0.00           C 
ATOM   1887  HB1 ALA A 560      67.680  73.170  66.490  1.00  0.00           H 
ATOM   1888  HB2 ALA A 560      67.350  73.470  68.290  1.00  0.00           H 
ATOM   1889  HB3 ALA A 560      66.050  73.620  67.070  1.00  0.00           H 
ATOM   1890  C   ALA A 560      67.160  75.570  65.570  1.00  0.00           C 
ATOM   1891  O   ALA A 560      67.950  75.710  64.640  1.00  0.00           O 
ATOM   1892  N   ALA A 561      65.900  75.880  65.450  1.00  0.00           N 
ATOM   1893  HN  ALA A 561      65.460  75.920  66.350  1.00  0.00           H 
ATOM   1894  CA  ALA A 561      65.250  76.370  64.200  1.00  0.00           C 
ATOM   1895  HA  ALA A 561      65.500  75.640  63.450  1.00  0.00           H 
ATOM   1896  CB  ALA A 561      63.720  76.650  64.340  1.00  0.00           C 
ATOM   1897  HB1 ALA A 561      63.340  76.990  63.350  1.00  0.00           H 
ATOM   1898  HB2 ALA A 561      63.130  75.720  64.500  1.00  0.00           H 
ATOM   1899  HB3 ALA A 561      63.450  77.260  65.230  1.00  0.00           H 
ATOM   1900  C   ALA A 561      65.920  77.710  63.810  1.00  0.00           C 
ATOM   1901  O   ALA A 561      66.130  78.020  62.670  1.00  0.00           O 
ATOM   1902  N   PHE A 562      66.080  78.620  64.850  1.00  0.00           N 
ATOM   1903  HN  PHE A 562      65.730  78.380  65.750  1.00  0.00           H 
ATOM   1904  CA  PHE A 562      66.590  80.000  64.750  1.00  0.00           C 
ATOM   1905  HA  PHE A 562      66.010  80.590  64.050  1.00  0.00           H 
ATOM   1906  CB  PHE A 562      66.530  80.720  66.040  1.00  0.00           C 
ATOM   1907  HB1 PHE A 562      65.530  80.850  66.500  1.00  0.00           H 
ATOM   1908  HB2 PHE A 562      66.960  80.130  66.870  1.00  0.00           H 
ATOM   1909  CG  PHE A 562      67.210  82.120  66.030  1.00  0.00           C 
ATOM   1910  CD1 PHE A 562      66.880  83.100  65.130  1.00  0.00           C 
ATOM   1911  HD1 PHE A 562      66.140  82.810  64.390  1.00  0.00           H 
ATOM   1912  CE1 PHE A 562      67.470  84.390  65.030  1.00  0.00           C 
ATOM   1913  HE1 PHE A 562      67.310  85.140  64.270  1.00  0.00           H 
ATOM   1914  CZ  PHE A 562      68.540  84.570  65.980  1.00  0.00           C 
ATOM   1915  HZ  PHE A 562      69.110  85.490  65.900  1.00  0.00           H 
ATOM   1916  CD2 PHE A 562      68.240  82.400  67.000  1.00  0.00           C 
ATOM   1917  HD2 PHE A 562      68.470  81.620  67.710  1.00  0.00           H 
ATOM   1918  CE2 PHE A 562      68.950  83.630  66.950  1.00  0.00           C 
ATOM   1919  HE2 PHE A 562      69.630  83.770  67.780  1.00  0.00           H 
ATOM   1920  C   PHE A 562      67.960  79.960  64.240  1.00  0.00           C 
ATOM   1921  O   PHE A 562      68.300  80.730  63.290  1.00  0.00           O 
ATOM   1922  N   ALA A 563      68.790  79.110  64.820  1.00  0.00           N 
ATOM   1923  HN  ALA A 563      68.460  78.600  65.610  1.00  0.00           H 
ATOM   1924  CA  ALA A 563      70.160  78.770  64.360  1.00  0.00           C 
ATOM   1925  HA  ALA A 563      70.820  79.620  64.430  1.00  0.00           H 
ATOM   1926  CB  ALA A 563      70.770  77.690  65.280  1.00  0.00           C 
ATOM   1927  HB1 ALA A 563      71.810  77.330  65.120  1.00  0.00           H 
ATOM   1928  HB2 ALA A 563      70.670  78.060  66.320  1.00  0.00           H 
ATOM   1929  HB3 ALA A 563      70.140  76.780  65.280  1.00  0.00           H 
ATOM   1930  C   ALA A 563      70.310  78.340  62.910  1.00  0.00           C 
ATOM   1931  O   ALA A 563      71.110  78.880  62.140  1.00  0.00           O 
ATOM   1932  N   ILE A 564      69.470  77.390  62.480  1.00  0.00           N 
ATOM   1933  HN  ILE A 564      68.750  77.080  63.100  1.00  0.00           H 
ATOM   1934  CA  ILE A 564      69.390  76.980  61.130  1.00  0.00           C 
ATOM   1935  HA  ILE A 564      70.400  76.710  60.870  1.00  0.00           H 
ATOM   1936  CB  ILE A 564      68.410  75.810  60.950  1.00  0.00           C 
ATOM   1937  HB  ILE A 564      67.420  76.070  61.370  1.00  0.00           H 
ATOM   1938  CG2 ILE A 564      68.170  75.500  59.400  1.00  0.00           C 
ATOM   1939 1HG2 ILE A 564      67.450  74.680  59.190  1.00  0.00           H 
ATOM   1940 2HG2 ILE A 564      67.620  76.320  58.880  1.00  0.00           H 
ATOM   1941 3HG2 ILE A 564      69.120  75.360  58.840  1.00  0.00           H 
ATOM   1942  CG1 ILE A 564      68.910  74.500  61.710  1.00  0.00           C 
ATOM   1943 1HG1 ILE A 564      69.850  74.220  61.190  1.00  0.00           H 
ATOM   1944 2HG1 ILE A 564      69.120  74.900  62.730  1.00  0.00           H 
ATOM   1945  CD  ILE A 564      67.910  73.380  61.820  1.00  0.00           C 
ATOM   1946  HD1 ILE A 564      66.990  73.720  62.350  1.00  0.00           H 
ATOM   1947  HD2 ILE A 564      67.600  72.950  60.850  1.00  0.00           H 
ATOM   1948  HD3 ILE A 564      68.380  72.550  62.390  1.00  0.00           H 
ATOM   1949  C   ILE A 564      68.840  78.150  60.190  1.00  0.00           C 
ATOM   1950  O   ILE A 564      69.440  78.380  59.120  1.00  0.00           O 
ATOM   1951  N   ILE A 565      67.840  78.850  60.540  1.00  0.00           N 
ATOM   1952  HN  ILE A 565      67.470  78.800  61.460  1.00  0.00           H 
ATOM   1953  CA  ILE A 565      67.330  79.960  59.720  1.00  0.00           C 
ATOM   1954  HA  ILE A 565      67.130  79.560  58.740  1.00  0.00           H 
ATOM   1955  CB  ILE A 565      65.990  80.540  60.330  1.00  0.00           C 
ATOM   1956  HB  ILE A 565      66.090  80.450  61.430  1.00  0.00           H 
ATOM   1957  CG2 ILE A 565      65.750  81.990  60.050  1.00  0.00           C 
ATOM   1958 1HG2 ILE A 565      64.740  82.370  60.330  1.00  0.00           H 
ATOM   1959 2HG2 ILE A 565      66.540  82.590  60.550  1.00  0.00           H 
ATOM   1960 3HG2 ILE A 565      65.830  82.170  58.960  1.00  0.00           H 
ATOM   1961  CG1 ILE A 565      64.870  79.550  60.040  1.00  0.00           C 
ATOM   1962 1HG1 ILE A 565      64.480  79.590  59.000  1.00  0.00           H 
ATOM   1963 2HG1 ILE A 565      65.300  78.570  60.340  1.00  0.00           H 
ATOM   1964  CD  ILE A 565      63.660  79.650  60.930  1.00  0.00           C 
ATOM   1965  HD1 ILE A 565      63.180  80.650  60.860  1.00  0.00           H 
ATOM   1966  HD2 ILE A 565      62.950  78.840  60.660  1.00  0.00           H 
ATOM   1967  HD3 ILE A 565      63.920  79.470  62.000  1.00  0.00           H 
ATOM   1968  C   ILE A 565      68.320  81.070  59.530  1.00  0.00           C 
ATOM   1969  O   ILE A 565      68.550  81.510  58.390  1.00  0.00           O 
ATOM   1970  N   ALA A 566      69.040  81.500  60.630  1.00  0.00           N 
ATOM   1971  HN  ALA A 566      68.830  81.130  61.530  1.00  0.00           H 
ATOM   1972  CA  ALA A 566      70.220  82.340  60.590  1.00  0.00           C 
ATOM   1973  HA  ALA A 566      69.850  83.210  60.080  1.00  0.00           H 
ATOM   1974  CB  ALA A 566      70.710  82.620  62.030  1.00  0.00           C 
ATOM   1975  HB1 ALA A 566      71.100  83.660  62.110  1.00  0.00           H 
ATOM   1976  HB2 ALA A 566      69.900  82.570  62.780  1.00  0.00           H 
ATOM   1977  HB3 ALA A 566      71.460  81.910  62.430  1.00  0.00           H 
ATOM   1978  C   ALA A 566      71.280  81.810  59.710  1.00  0.00           C 
ATOM   1979  O   ALA A 566      71.820  82.540  58.850  1.00  0.00           O 
ATOM   1980  N   THR A 567      71.650  80.550  59.860  1.00  0.00           N 
ATOM   1981  HN  THR A 567      71.080  79.980  60.450  1.00  0.00           H 
ATOM   1982  CA  THR A 567      72.730  79.910  59.140  1.00  0.00           C 
ATOM   1983  HA  THR A 567      73.540  80.620  59.230  1.00  0.00           H 
ATOM   1984  CB  THR A 567      73.050  78.500  59.490  1.00  0.00           C 
ATOM   1985  HB  THR A 567      72.150  77.860  59.330  1.00  0.00           H 
ATOM   1986  OG1 THR A 567      73.430  78.520  60.840  1.00  0.00           O 
ATOM   1987  HG1 THR A 567      72.670  78.860  61.330  1.00  0.00           H 
ATOM   1988  CG2 THR A 567      74.290  77.960  58.760  1.00  0.00           C 
ATOM   1989 1HG2 THR A 567      75.050  78.760  58.640  1.00  0.00           H 
ATOM   1990 2HG2 THR A 567      74.740  77.130  59.340  1.00  0.00           H 
ATOM   1991 3HG2 THR A 567      73.940  77.560  57.790  1.00  0.00           H 
ATOM   1992  C   THR A 567      72.550  79.870  57.680  1.00  0.00           C 
ATOM   1993  O   THR A 567      73.400  80.370  56.980  1.00  0.00           O 
ATOM   1994  N   LEU A 568      71.360  79.440  57.150  1.00  0.00           N 
ATOM   1995  HN  LEU A 568      70.720  79.010  57.780  1.00  0.00           H 
ATOM   1996  CA  LEU A 568      71.100  79.420  55.770  1.00  0.00           C 
ATOM   1997  HA  LEU A 568      71.920  78.970  55.230  1.00  0.00           H 
ATOM   1998  CB  LEU A 568      69.830  78.600  55.360  1.00  0.00           C 
ATOM   1999  HB1 LEU A 568      68.920  79.010  55.840  1.00  0.00           H 
ATOM   2000  HB2 LEU A 568      69.760  78.550  54.250  1.00  0.00           H 
ATOM   2001  CG  LEU A 568      69.980  77.190  55.940  1.00  0.00           C 
ATOM   2002  HG  LEU A 568      70.120  77.170  57.040  1.00  0.00           H 
ATOM   2003  CD1 LEU A 568      68.600  76.520  55.920  1.00  0.00           C 
ATOM   2004 1HD1 LEU A 568      68.650  75.570  56.500  1.00  0.00           H 
ATOM   2005 2HD1 LEU A 568      67.800  77.230  56.210  1.00  0.00           H 
ATOM   2006 3HD1 LEU A 568      68.370  76.210  54.880  1.00  0.00           H 
ATOM   2007  CD2 LEU A 568      70.970  76.260  55.320  1.00  0.00           C 
ATOM   2008 1HD2 LEU A 568      70.950  76.280  54.210  1.00  0.00           H 
ATOM   2009 2HD2 LEU A 568      71.970  76.620  55.650  1.00  0.00           H 
ATOM   2010 3HD2 LEU A 568      70.790  75.220  55.650  1.00  0.00           H 
ATOM   2011  C   LEU A 568      71.050  80.880  55.190  1.00  0.00           C 
ATOM   2012  O   LEU A 568      71.720  81.110  54.200  1.00  0.00           O 
ATOM   2013  N   LEU A 569      70.430  81.900  55.790  1.00  0.00           N 
ATOM   2014  HN  LEU A 569      69.910  81.810  56.630  1.00  0.00           H 
ATOM   2015  CA  LEU A 569      70.330  83.260  55.270  1.00  0.00           C 
ATOM   2016  HA  LEU A 569      69.990  83.180  54.250  1.00  0.00           H 
ATOM   2017  CB  LEU A 569      69.290  84.080  56.060  1.00  0.00           C 
ATOM   2018  HB1 LEU A 569      69.680  84.030  57.100  1.00  0.00           H 
ATOM   2019  HB2 LEU A 569      69.320  85.090  55.590  1.00  0.00           H 
ATOM   2020  CG  LEU A 569      67.840  83.550  55.920  1.00  0.00           C 
ATOM   2021  HG  LEU A 569      67.930  82.440  55.980  1.00  0.00           H 
ATOM   2022  CD1 LEU A 569      66.910  84.060  57.000  1.00  0.00           C 
ATOM   2023 1HD1 LEU A 569      66.640  85.120  56.810  1.00  0.00           H 
ATOM   2024 2HD1 LEU A 569      65.950  83.540  56.800  1.00  0.00           H 
ATOM   2025 3HD1 LEU A 569      67.400  83.930  57.990  1.00  0.00           H 
ATOM   2026  CD2 LEU A 569      67.330  83.760  54.480  1.00  0.00           C 
ATOM   2027 1HD2 LEU A 569      66.270  83.420  54.480  1.00  0.00           H 
ATOM   2028 2HD2 LEU A 569      67.340  84.860  54.340  1.00  0.00           H 
ATOM   2029 3HD2 LEU A 569      67.810  83.280  53.600  1.00  0.00           H 
ATOM   2030  C   LEU A 569      71.590  83.980  55.180  1.00  0.00           C 
ATOM   2031  O   LEU A 569      71.900  84.670  54.210  1.00  0.00           O 
ATOM   2032  N   MET A 570      72.520  83.720  56.130  1.00  0.00           N 
ATOM   2033  HN  MET A 570      72.390  83.010  56.810  1.00  0.00           H 
ATOM   2034  CA  MET A 570      73.940  84.120  56.070  1.00  0.00           C 
ATOM   2035  HA  MET A 570      74.080  85.180  55.920  1.00  0.00           H 
ATOM   2036  CB  MET A 570      74.640  83.810  57.440  1.00  0.00           C 
ATOM   2037  HB1 MET A 570      74.420  82.760  57.710  1.00  0.00           H 
ATOM   2038  HB2 MET A 570      75.720  84.070  57.400  1.00  0.00           H 
ATOM   2039  CG  MET A 570      74.120  84.720  58.630  1.00  0.00           C 
ATOM   2040  HG1 MET A 570      73.050  84.680  58.350  1.00  0.00           H 
ATOM   2041  HG2 MET A 570      74.310  84.210  59.600  1.00  0.00           H 
ATOM   2042  SD  MET A 570      74.770  86.430  58.730  1.00  0.00           S 
ATOM   2043  CE  MET A 570      76.270  86.080  59.740  1.00  0.00           C 
ATOM   2044  HE1 MET A 570      76.770  85.330  59.100  1.00  0.00           H 
ATOM   2045  HE2 MET A 570      76.890  87.000  59.850  1.00  0.00           H 
ATOM   2046  HE3 MET A 570      76.000  85.730  60.760  1.00  0.00           H 
ATOM   2047  C   MET A 570      74.680  83.490  54.910  1.00  0.00           C 
ATOM   2048  O   MET A 570      75.400  84.130  54.150  1.00  0.00           O 
ATOM   2049  N   LEU A 571      74.500  82.160  54.750  1.00  0.00           N 
ATOM   2050  HN  LEU A 571      73.920  81.610  55.340  1.00  0.00           H 
ATOM   2051  CA  LEU A 571      75.080  81.330  53.600  1.00  0.00           C 
ATOM   2052  HA  LEU A 571      76.120  81.600  53.670  1.00  0.00           H 
ATOM   2053  CB  LEU A 571      74.940  79.820  53.760  1.00  0.00           C 
ATOM   2054  HB1 LEU A 571      73.960  79.620  54.250  1.00  0.00           H 
ATOM   2055  HB2 LEU A 571      75.280  79.350  52.810  1.00  0.00           H 
ATOM   2056  CG  LEU A 571      75.860  79.290  54.870  1.00  0.00           C 
ATOM   2057  HG  LEU A 571      75.770  80.030  55.690  1.00  0.00           H 
ATOM   2058  CD1 LEU A 571      75.390  77.890  55.360  1.00  0.00           C 
ATOM   2059 1HD1 LEU A 571      76.030  77.680  56.240  1.00  0.00           H 
ATOM   2060 2HD1 LEU A 571      74.320  77.990  55.650  1.00  0.00           H 
ATOM   2061 3HD1 LEU A 571      75.530  77.110  54.580  1.00  0.00           H 
ATOM   2062  CD2 LEU A 571      77.320  79.170  54.440  1.00  0.00           C 
ATOM   2063 1HD2 LEU A 571      77.930  79.010  55.350  1.00  0.00           H 
ATOM   2064 2HD2 LEU A 571      77.490  78.390  53.670  1.00  0.00           H 
ATOM   2065 3HD2 LEU A 571      77.710  80.120  54.010  1.00  0.00           H 
ATOM   2066  C   LEU A 571      74.660  81.800  52.260  1.00  0.00           C 
ATOM   2067  O   LEU A 571      75.460  82.020  51.330  1.00  0.00           O 
ATOM   2068  N   ASN A 572      73.360  82.040  52.110  1.00  0.00           N 
ATOM   2069  HN  ASN A 572      72.750  81.890  52.880  1.00  0.00           H 
ATOM   2070  CA  ASN A 572      72.860  82.530  50.850  1.00  0.00           C 
ATOM   2071  HA  ASN A 572      73.300  81.900  50.090  1.00  0.00           H 
ATOM   2072  CB  ASN A 572      71.290  82.390  50.780  1.00  0.00           C 
ATOM   2073  HB1 ASN A 572      70.780  82.900  51.620  1.00  0.00           H 
ATOM   2074  HB2 ASN A 572      70.930  82.770  49.800  1.00  0.00           H 
ATOM   2075  CG  ASN A 572      70.790  80.880  50.800  1.00  0.00           C 
ATOM   2076  OD1 ASN A 572      71.550  79.940  50.850  1.00  0.00           O 
ATOM   2077  ND2 ASN A 572      69.480  80.780  50.660  1.00  0.00           N 
ATOM   2078 1HD2 ASN A 572      68.850  81.560  50.630  1.00  0.00           H 
ATOM   2079 2HD2 ASN A 572      69.110  79.860  50.550  1.00  0.00           H 
ATOM   2080  C   ASN A 572      73.160  84.010  50.520  1.00  0.00           C 
ATOM   2081  O   ASN A 572      73.120  84.450  49.410  1.00  0.00           O 
ATOM   2082  N   LEU A 573      73.580  84.810  51.520  1.00  0.00           N 
ATOM   2083  HN  LEU A 573      73.610  84.580  52.490  1.00  0.00           H 
ATOM   2084  CA  LEU A 573      74.040  86.200  51.220  1.00  0.00           C 
ATOM   2085  HA  LEU A 573      73.280  86.630  50.580  1.00  0.00           H 
ATOM   2086  CB  LEU A 573      74.200  87.010  52.510  1.00  0.00           C 
ATOM   2087  HB1 LEU A 573      73.180  87.100  52.940  1.00  0.00           H 
ATOM   2088  HB2 LEU A 573      74.880  86.500  53.220  1.00  0.00           H 
ATOM   2089  CG  LEU A 573      74.690  88.490  52.350  1.00  0.00           C 
ATOM   2090  HG  LEU A 573      75.620  88.510  51.740  1.00  0.00           H 
ATOM   2091  CD1 LEU A 573      73.590  89.130  51.490  1.00  0.00           C 
ATOM   2092 1HD1 LEU A 573      73.770  90.230  51.470  1.00  0.00           H 
ATOM   2093 2HD1 LEU A 573      73.570  88.820  50.420  1.00  0.00           H 
ATOM   2094 3HD1 LEU A 573      72.570  88.980  51.900  1.00  0.00           H 
ATOM   2095  CD2 LEU A 573      74.950  89.120  53.750  1.00  0.00           C 
ATOM   2096 1HD2 LEU A 573      75.280  90.180  53.730  1.00  0.00           H 
ATOM   2097 2HD2 LEU A 573      73.970  89.050  54.270  1.00  0.00           H 
ATOM   2098 3HD2 LEU A 573      75.630  88.460  54.320  1.00  0.00           H 
ATOM   2099  C   LEU A 573      75.320  86.250  50.490  1.00  0.00           C 
ATOM   2100  O   LEU A 573      75.440  87.130  49.610  1.00  0.00           O 
ATOM   2101  N   LEU A 574      76.300  85.430  50.830  1.00  0.00           N 
ATOM   2102  HN  LEU A 574      76.120  84.640  51.420  1.00  0.00           H 
ATOM   2103  CA  LEU A 574      77.590  85.310  50.160  1.00  0.00           C 
ATOM   2104  HA  LEU A 574      77.950  86.330  50.130  1.00  0.00           H 
ATOM   2105  CB  LEU A 574      78.450  84.490  51.080  1.00  0.00           C 
ATOM   2106  HB1 LEU A 574      78.520  84.960  52.090  1.00  0.00           H 
ATOM   2107  HB2 LEU A 574      77.990  83.520  51.370  1.00  0.00           H 
ATOM   2108  CG  LEU A 574      79.890  84.250  50.610  1.00  0.00           C 
ATOM   2109  HG  LEU A 574      80.480  84.020  51.520  1.00  0.00           H 
ATOM   2110  CD1 LEU A 574      80.140  82.980  49.780  1.00  0.00           C 
ATOM   2111 1HD1 LEU A 574      81.150  82.980  49.310  1.00  0.00           H 
ATOM   2112 2HD1 LEU A 574      80.050  82.080  50.420  1.00  0.00           H 
ATOM   2113 3HD1 LEU A 574      79.340  82.710  49.060  1.00  0.00           H 
ATOM   2114  CD2 LEU A 574      80.380  85.570  50.020  1.00  0.00           C 
ATOM   2115 1HD2 LEU A 574      80.060  85.700  48.960  1.00  0.00           H 
ATOM   2116 2HD2 LEU A 574      79.930  86.440  50.530  1.00  0.00           H 
ATOM   2117 3HD2 LEU A 574      81.490  85.590  50.070  1.00  0.00           H 
ATOM   2118  C   LEU A 574      77.360  84.870  48.680  1.00  0.00           C 
ATOM   2119  O   LEU A 574      77.950  85.420  47.790  1.00  0.00           O 
ATOM   2120  N   ILE A 575      76.380  83.920  48.510  1.00  0.00           N 
ATOM   2121  HN  ILE A 575      75.970  83.570  49.350  1.00  0.00           H 
ATOM   2122  CA  ILE A 575      75.970  83.490  47.240  1.00  0.00           C 
ATOM   2123  HA  ILE A 575      76.800  83.170  46.630  1.00  0.00           H 
ATOM   2124  CB  ILE A 575      75.050  82.270  47.300  1.00  0.00           C 
ATOM   2125  HB  ILE A 575      74.150  82.600  47.850  1.00  0.00           H 
ATOM   2126  CG2 ILE A 575      74.510  81.890  45.880  1.00  0.00           C 
ATOM   2127 1HG2 ILE A 575      73.810  81.040  46.030  1.00  0.00           H 
ATOM   2128 2HG2 ILE A 575      74.000  82.780  45.460  1.00  0.00           H 
ATOM   2129 3HG2 ILE A 575      75.300  81.480  45.220  1.00  0.00           H 
ATOM   2130  CG1 ILE A 575      75.670  81.100  48.020  1.00  0.00           C 
ATOM   2131 1HG1 ILE A 575      75.920  81.500  49.030  1.00  0.00           H 
ATOM   2132 2HG1 ILE A 575      74.950  80.270  48.140  1.00  0.00           H 
ATOM   2133  CD  ILE A 575      76.830  80.470  47.290  1.00  0.00           C 
ATOM   2134  HD1 ILE A 575      77.690  81.150  47.090  1.00  0.00           H 
ATOM   2135  HD2 ILE A 575      77.240  79.540  47.730  1.00  0.00           H 
ATOM   2136  HD3 ILE A 575      76.460  80.070  46.320  1.00  0.00           H 
ATOM   2137  C   ILE A 575      75.360  84.670  46.330  1.00  0.00           C 
ATOM   2138  O   ILE A 575      75.720  84.890  45.190  1.00  0.00           O 
ATOM   2139  N   ALA A 576      74.440  85.460  46.920  1.00  0.00           N 
ATOM   2140  HN  ALA A 576      74.150  85.270  47.860  1.00  0.00           H 
ATOM   2141  CA  ALA A 576      73.750  86.570  46.320  1.00  0.00           C 
ATOM   2142  HA  ALA A 576      73.300  86.120  45.450  1.00  0.00           H 
ATOM   2143  CB  ALA A 576      72.760  87.080  47.350  1.00  0.00           C 
ATOM   2144  HB1 ALA A 576      71.880  87.570  46.890  1.00  0.00           H 
ATOM   2145  HB2 ALA A 576      72.350  86.140  47.770  1.00  0.00           H 
ATOM   2146  HB3 ALA A 576      73.140  87.690  48.190  1.00  0.00           H 
ATOM   2147  C   ALA A 576      74.640  87.650  45.840  1.00  0.00           C 
ATOM   2148  O   ALA A 576      74.630  88.010  44.700  1.00  0.00           O 
ATOM   2149  N   MET A 577      75.630  88.070  46.710  1.00  0.00           N 
ATOM   2150  HN  MET A 577      75.690  87.620  47.600  1.00  0.00           H 
ATOM   2151  CA  MET A 577      76.660  89.170  46.500  1.00  0.00           C 
ATOM   2152  HA  MET A 577      76.060  90.060  46.340  1.00  0.00           H 
ATOM   2153  CB  MET A 577      77.450  89.520  47.800  1.00  0.00           C 
ATOM   2154  HB1 MET A 577      77.810  88.580  48.270  1.00  0.00           H 
ATOM   2155  HB2 MET A 577      78.290  90.140  47.410  1.00  0.00           H 
ATOM   2156  CG  MET A 577      76.710  90.470  48.790  1.00  0.00           C 
ATOM   2157  HG1 MET A 577      76.820  91.470  48.320  1.00  0.00           H 
ATOM   2158  HG2 MET A 577      75.650  90.150  48.860  1.00  0.00           H 
ATOM   2159  SD  MET A 577      77.490  90.440  50.420  1.00  0.00           S 
ATOM   2160  CE  MET A 577      76.490  91.870  50.980  1.00  0.00           C 
ATOM   2161  HE1 MET A 577      75.450  91.490  50.930  1.00  0.00           H 
ATOM   2162  HE2 MET A 577      76.680  92.210  52.020  1.00  0.00           H 
ATOM   2163  HE3 MET A 577      76.490  92.730  50.280  1.00  0.00           H 
ATOM   2164  C   MET A 577      77.560  88.860  45.380  1.00  0.00           C 
ATOM   2165  O   MET A 577      77.780  89.600  44.440  1.00  0.00           O 
ATOM   2166  N   MET A 578      77.980  87.590  45.440  1.00  0.00           N 
ATOM   2167  HN  MET A 578      77.750  86.910  46.130  1.00  0.00           H 
ATOM   2168  CA  MET A 578      78.670  86.950  44.330  1.00  0.00           C 
ATOM   2169  HA  MET A 578      79.540  87.590  44.330  1.00  0.00           H 
ATOM   2170  CB  MET A 578      79.020  85.510  44.650  1.00  0.00           C 
ATOM   2171  HB1 MET A 578      78.100  85.070  45.080  1.00  0.00           H 
ATOM   2172  HB2 MET A 578      79.180  84.930  43.710  1.00  0.00           H 
ATOM   2173  CG  MET A 578      80.080  85.360  45.740  1.00  0.00           C 
ATOM   2174  HG1 MET A 578      81.100  85.680  45.440  1.00  0.00           H 
ATOM   2175  HG2 MET A 578      79.800  86.060  46.550  1.00  0.00           H 
ATOM   2176  SD  MET A 578      80.160  83.600  46.330  1.00  0.00           S 
ATOM   2177  CE  MET A 578      80.710  82.630  44.900  1.00  0.00           C 
ATOM   2178  HE1 MET A 578      80.730  81.540  45.130  1.00  0.00           H 
ATOM   2179  HE2 MET A 578      79.980  82.740  44.070  1.00  0.00           H 
ATOM   2180  HE3 MET A 578      81.690  82.890  44.450  1.00  0.00           H 
ATOM   2181  C   MET A 578      77.960  87.020  42.990  1.00  0.00           C 
ATOM   2182  O   MET A 578      78.520  87.100  41.890  1.00  0.00           O 
ATOM   2183  N   GLY A 579      76.610  86.850  43.110  1.00  0.00           N 
ATOM   2184  HN  GLY A 579      76.280  86.780  44.050  1.00  0.00           H 
ATOM   2185  CA  GLY A 579      75.680  86.750  41.980  1.00  0.00           C 
ATOM   2186  HA1 GLY A 579      76.050  85.950  41.360  1.00  0.00           H 
ATOM   2187  HA2 GLY A 579      74.660  86.730  42.330  1.00  0.00           H 
ATOM   2188  C   GLY A 579      75.570  88.080  41.260  1.00  0.00           C 
ATOM   2189  O   GLY A 579      75.970  88.150  40.140  1.00  0.00           O 
ATOM   2190  N   ASP A 580      75.170  89.160  41.950  1.00  0.00           N 
ATOM   2191  HN  ASP A 580      74.750  89.020  42.840  1.00  0.00           H 
ATOM   2192  CA  ASP A 580      75.420  90.540  41.460  1.00  0.00           C 
ATOM   2193  HA  ASP A 580      74.960  90.580  40.480  1.00  0.00           H 
ATOM   2194  CB  ASP A 580      74.650  91.540  42.320  1.00  0.00           C 
ATOM   2195  HB1 ASP A 580      73.750  91.020  42.700  1.00  0.00           H 
ATOM   2196  HB2 ASP A 580      75.240  91.900  43.190  1.00  0.00           H 
ATOM   2197  CG  ASP A 580      74.150  92.780  41.550  1.00  0.00           C 
ATOM   2198  OD1 ASP A 580      74.230  92.730  40.330  1.00  0.00           O 
ATOM   2199  OD2 ASP A 580      73.730  93.760  42.190  1.00  0.00           O 
ATOM   2200  C   ASP A 580      76.890  90.970  41.140  1.00  0.00           C 
ATOM   2201  O   ASP A 580      77.190  91.690  40.200  1.00  0.00           O 
ATOM   2202  N   THR A 581      77.910  90.470  41.860  1.00  0.00           N 
ATOM   2203  HN  THR A 581      77.720  90.010  42.730  1.00  0.00           H 
ATOM   2204  CA  THR A 581      79.330  90.640  41.510  1.00  0.00           C 
ATOM   2205  HA  THR A 581      79.530  91.700  41.530  1.00  0.00           H 
ATOM   2206  CB  THR A 581      80.240  90.010  42.520  1.00  0.00           C 
ATOM   2207  HB  THR A 581      79.910  88.950  42.610  1.00  0.00           H 
ATOM   2208  OG1 THR A 581      80.210  90.700  43.720  1.00  0.00           O 
ATOM   2209  HG1 THR A 581      79.370  90.310  43.990  1.00  0.00           H 
ATOM   2210  CG2 THR A 581      81.750  90.090  42.150  1.00  0.00           C 
ATOM   2211 1HG2 THR A 581      82.290  89.520  42.930  1.00  0.00           H 
ATOM   2212 2HG2 THR A 581      81.940  89.650  41.150  1.00  0.00           H 
ATOM   2213 3HG2 THR A 581      82.130  91.130  42.120  1.00  0.00           H 
ATOM   2214  C   THR A 581      79.590  90.120  40.080  1.00  0.00           C 
ATOM   2215  O   THR A 581      80.240  90.820  39.290  1.00  0.00           O 
ATOM   2216  N   HSD A 582      79.170  88.890  39.640  1.00  0.00           N 
ATOM   2217  HN  HSD A 582      78.810  88.220  40.280  1.00  0.00           H 
ATOM   2218  CA  HSD A 582      79.400  88.420  38.280  1.00  0.00           C 
ATOM   2219  HA  HSD A 582      80.370  88.610  37.850  1.00  0.00           H 
ATOM   2220  CB  HSD A 582      79.060  86.920  38.130  1.00  0.00           C 
ATOM   2221  HB1 HSD A 582      79.870  86.260  38.520  1.00  0.00           H 
ATOM   2222  HB2 HSD A 582      78.150  86.750  38.750  1.00  0.00           H 
ATOM   2223  ND1 HSD A 582      79.780  86.230  35.730  1.00  0.00           N 
ATOM   2224  HD1 HSD A 582      80.770  86.290  35.840  1.00  0.00           H 
ATOM   2225  CG  HSD A 582      78.830  86.400  36.720  1.00  0.00           C 
ATOM   2226  CE1 HSD A 582      79.180  85.760  34.610  1.00  0.00           C 
ATOM   2227  HE1 HSD A 582      79.690  85.540  33.670  1.00  0.00           H 
ATOM   2228  NE2 HSD A 582      77.890  85.610  34.770  1.00  0.00           N 
ATOM   2229  CD2 HSD A 582      77.680  86.000  36.110  1.00  0.00           C 
ATOM   2230  HD2 HSD A 582      76.680  86.000  36.520  1.00  0.00           H 
ATOM   2231  C   HSD A 582      78.400  89.140  37.350  1.00  0.00           C 
ATOM   2232  O   HSD A 582      78.770  89.490  36.200  1.00  0.00           O 
ATOM   2233  N   TRP A 583      77.130  89.330  37.770  1.00  0.00           N 
ATOM   2234  HN  TRP A 583      76.730  89.030  38.630  1.00  0.00           H 
ATOM   2235  CA  TRP A 583      76.170  90.130  36.940  1.00  0.00           C 
ATOM   2236  HA  TRP A 583      76.220  89.630  35.980  1.00  0.00           H 
ATOM   2237  CB  TRP A 583      74.750  90.010  37.510  1.00  0.00           C 
ATOM   2238  HB1 TRP A 583      74.580  88.920  37.630  1.00  0.00           H 
ATOM   2239  HB2 TRP A 583      74.610  90.440  38.520  1.00  0.00           H 
ATOM   2240  CG  TRP A 583      73.730  90.670  36.660  1.00  0.00           C 
ATOM   2241  CD1 TRP A 583      73.250  91.980  36.720  1.00  0.00           C 
ATOM   2242  HD1 TRP A 583      73.530  92.670  37.500  1.00  0.00           H 
ATOM   2243  NE1 TRP A 583      72.340  92.240  35.730  1.00  0.00           N 
ATOM   2244  HE1 TRP A 583      72.250  93.150  35.400  1.00  0.00           H 
ATOM   2245  CE2 TRP A 583      72.250  91.110  34.900  1.00  0.00           C 
ATOM   2246  CD2 TRP A 583      73.060  90.100  35.520  1.00  0.00           C 
ATOM   2247  CE3 TRP A 583      73.250  88.940  34.790  1.00  0.00           C 
ATOM   2248  HE3 TRP A 583      73.990  88.170  34.970  1.00  0.00           H 
ATOM   2249  CZ3 TRP A 583      72.460  88.650  33.660  1.00  0.00           C 
ATOM   2250  HZ3 TRP A 583      72.540  87.690  33.180  1.00  0.00           H 
ATOM   2251  CZ2 TRP A 583      71.520  90.900  33.730  1.00  0.00           C 
ATOM   2252  HZ2 TRP A 583      70.920  91.690  33.290  1.00  0.00           H 
ATOM   2253  CH2 TRP A 583      71.670  89.650  33.080  1.00  0.00           C 
ATOM   2254  HH2 TRP A 583      71.020  89.360  32.270  1.00  0.00           H 
ATOM   2255  C   TRP A 583      76.610  91.560  36.570  1.00  0.00           C 
ATOM   2256  O   TRP A 583      76.550  92.010  35.440  1.00  0.00           O 
ATOM   2257  N   ARG A 584      77.200  92.270  37.510  1.00  0.00           N 
ATOM   2258  HN  ARG A 584      77.150  92.110  38.490  1.00  0.00           H 
ATOM   2259  CA  ARG A 584      77.690  93.610  37.150  1.00  0.00           C 
ATOM   2260  HA  ARG A 584      76.870  94.080  36.630  1.00  0.00           H 
ATOM   2261  CB  ARG A 584      77.900  94.510  38.380  1.00  0.00           C 
ATOM   2262  HB1 ARG A 584      78.500  93.880  39.060  1.00  0.00           H 
ATOM   2263  HB2 ARG A 584      78.340  95.470  38.030  1.00  0.00           H 
ATOM   2264  CG  ARG A 584      76.560  94.900  39.030  1.00  0.00           C 
ATOM   2265  HG1 ARG A 584      75.690  95.210  38.410  1.00  0.00           H 
ATOM   2266  HG2 ARG A 584      76.250  93.930  39.480  1.00  0.00           H 
ATOM   2267  CD  ARG A 584      76.660  96.060  40.070  1.00  0.00           C 
ATOM   2268  HD1 ARG A 584      75.770  96.110  40.730  1.00  0.00           H 
ATOM   2269  HD2 ARG A 584      77.550  95.820  40.690  1.00  0.00           H 
ATOM   2270  NE  ARG A 584      76.910  97.340  39.280  1.00  0.00           N 
ATOM   2271  HE  ARG A 584      77.860  97.590  39.110  1.00  0.00           H 
ATOM   2272  CZ  ARG A 584      75.890  98.030  38.710  1.00  0.00           C 
ATOM   2273  NH1 ARG A 584      76.340  98.960  37.910  1.00  0.00           N 
ATOM   2274 1HH1 ARG A 584      77.220  98.870  37.440  1.00  0.00           H 
ATOM   2275 2HH1 ARG A 584      75.620  99.490  37.470  1.00  0.00           H 
ATOM   2276  NH2 ARG A 584      74.610  97.920  38.950  1.00  0.00           N 
ATOM   2277 1HH2 ARG A 584      74.250  97.030  39.230  1.00  0.00           H 
ATOM   2278 2HH2 ARG A 584      73.950  98.400  38.380  1.00  0.00           H 
ATOM   2279  C   ARG A 584      78.950  93.650  36.260  1.00  0.00           C 
ATOM   2280  O   ARG A 584      79.010  94.420  35.280  1.00  0.00           O 
ATOM   2281  N   VAL A 585      79.960  92.830  36.610  1.00  0.00           N 
ATOM   2282  HN  VAL A 585      79.790  92.260  37.410  1.00  0.00           H 
ATOM   2283  CA  VAL A 585      81.200  92.660  35.860  1.00  0.00           C 
ATOM   2284  HA  VAL A 585      81.590  93.650  35.700  1.00  0.00           H 
ATOM   2285  CB  VAL A 585      82.200  91.820  36.700  1.00  0.00           C 
ATOM   2286  HB  VAL A 585      81.630  90.930  37.060  1.00  0.00           H 
ATOM   2287  CG1 VAL A 585      83.410  91.350  35.880  1.00  0.00           C 
ATOM   2288 1HG1 VAL A 585      84.000  90.590  36.440  1.00  0.00           H 
ATOM   2289 2HG1 VAL A 585      83.000  90.790  35.010  1.00  0.00           H 
ATOM   2290 3HG1 VAL A 585      84.170  92.110  35.590  1.00  0.00           H 
ATOM   2291  CG2 VAL A 585      82.550  92.560  38.000  1.00  0.00           C 
ATOM   2292 1HG2 VAL A 585      81.620  92.930  38.480  1.00  0.00           H 
ATOM   2293 2HG2 VAL A 585      83.080  91.910  38.730  1.00  0.00           H 
ATOM   2294 3HG2 VAL A 585      83.240  93.410  37.790  1.00  0.00           H 
ATOM   2295  C   VAL A 585      80.990  92.100  34.410  1.00  0.00           C 
ATOM   2296  O   VAL A 585      81.600  92.580  33.410  1.00  0.00           O 
ATOM   2297  N   ALA A 586      80.090  91.130  34.130  1.00  0.00           N 
ATOM   2298  HN  ALA A 586      79.650  90.650  34.890  1.00  0.00           H 
ATOM   2299  CA  ALA A 586      80.040  90.460  32.820  1.00  0.00           C 
ATOM   2300  HA  ALA A 586      80.900  90.700  32.210  1.00  0.00           H 
ATOM   2301  CB  ALA A 586      80.010  88.930  33.020  1.00  0.00           C 
ATOM   2302  HB1 ALA A 586      79.780  88.440  32.050  1.00  0.00           H 
ATOM   2303  HB2 ALA A 586      80.990  88.660  33.460  1.00  0.00           H 
ATOM   2304  HB3 ALA A 586      79.120  88.700  33.640  1.00  0.00           H 
ATOM   2305  C   ALA A 586      78.870  90.900  31.930  1.00  0.00           C 
ATOM   2306  O   ALA A 586      78.970  90.850  30.690  1.00  0.00           O 
ATOM   2307  N   HSD A 587      77.810  91.440  32.470  1.00  0.00           N 
ATOM   2308  HN  HSD A 587      77.930  91.650  33.440  1.00  0.00           H 
ATOM   2309  CA  HSD A 587      76.540  91.680  31.780  1.00  0.00           C 
ATOM   2310  HA  HSD A 587      76.580  91.300  30.770  1.00  0.00           H 
ATOM   2311  CB  HSD A 587      75.480  90.720  32.410  1.00  0.00           C 
ATOM   2312  HB1 HSD A 587      75.380  90.850  33.510  1.00  0.00           H 
ATOM   2313  HB2 HSD A 587      74.470  90.940  32.010  1.00  0.00           H 
ATOM   2314  ND1 HSD A 587      75.730  88.600  30.890  1.00  0.00           N 
ATOM   2315  HD1 HSD A 587      75.510  89.100  30.050  1.00  0.00           H 
ATOM   2316  CG  HSD A 587      75.910  89.250  32.140  1.00  0.00           C 
ATOM   2317  CE1 HSD A 587      76.130  87.380  31.020  1.00  0.00           C 
ATOM   2318  HE1 HSD A 587      75.960  86.760  30.140  1.00  0.00           H 
ATOM   2319  NE2 HSD A 587      76.550  87.110  32.290  1.00  0.00           N 
ATOM   2320  CD2 HSD A 587      76.360  88.310  32.980  1.00  0.00           C 
ATOM   2321  HD2 HSD A 587      76.770  88.490  33.970  1.00  0.00           H 
ATOM   2322  C   HSD A 587      76.130  93.150  31.850  1.00  0.00           C 
ATOM   2323  O   HSD A 587      75.880  93.750  30.790  1.00  0.00           O 
ATOM   2324  N   GLU A 588      76.230  93.810  33.070  1.00  0.00           N 
ATOM   2325  HN  GLU A 588      76.500  93.480  33.970  1.00  0.00           H 
ATOM   2326  CA  GLU A 588      75.850  95.240  33.130  1.00  0.00           C 
ATOM   2327  HA  GLU A 588      74.860  95.310  32.700  1.00  0.00           H 
ATOM   2328  CB  GLU A 588      75.800  95.910  34.580  1.00  0.00           C 
ATOM   2329  HB1 GLU A 588      76.690  95.530  35.130  1.00  0.00           H 
ATOM   2330  HB2 GLU A 588      75.790  97.020  34.530  1.00  0.00           H 
ATOM   2331  CG  GLU A 588      74.670  95.410  35.470  1.00  0.00           C 
ATOM   2332  HG1 GLU A 588      74.790  94.310  35.480  1.00  0.00           H 
ATOM   2333  HG2 GLU A 588      74.790  95.680  36.540  1.00  0.00           H 
ATOM   2334  CD  GLU A 588      73.310  95.870  35.040  1.00  0.00           C 
ATOM   2335  OE1 GLU A 588      73.200  97.100  34.860  1.00  0.00           O 
ATOM   2336  OE2 GLU A 588      72.350  95.080  34.900  1.00  0.00           O 
ATOM   2337  C   GLU A 588      76.850  96.080  32.300  1.00  0.00           C 
ATOM   2338  O   GLU A 588      76.490  96.940  31.490  1.00  0.00           O 
ATOM   2339  N   ARG A 589      78.160  95.840  32.490  1.00  0.00           N 
ATOM   2340  HN  ARG A 589      78.310  95.030  33.050  1.00  0.00           H 
ATOM   2341  CA  ARG A 589      79.260  96.260  31.570  1.00  0.00           C 
ATOM   2342  HA  ARG A 589      80.130  95.810  32.020  1.00  0.00           H 
ATOM   2343  CB  ARG A 589      79.260  95.710  30.170  1.00  0.00           C 
ATOM   2344  HB1 ARG A 589      78.290  96.000  29.710  1.00  0.00           H 
ATOM   2345  HB2 ARG A 589      79.990  96.240  29.530  1.00  0.00           H 
ATOM   2346  CG  ARG A 589      79.580  94.220  30.110  1.00  0.00           C 
ATOM   2347  HG1 ARG A 589      79.040  93.590  30.850  1.00  0.00           H 
ATOM   2348  HG2 ARG A 589      79.190  93.840  29.140  1.00  0.00           H 
ATOM   2349  CD  ARG A 589      81.040  93.880  30.330  1.00  0.00           C 
ATOM   2350  HD1 ARG A 589      81.690  94.470  29.650  1.00  0.00           H 
ATOM   2351  HD2 ARG A 589      81.350  94.080  31.380  1.00  0.00           H 
ATOM   2352  NE  ARG A 589      81.310  92.480  29.960  1.00  0.00           N 
ATOM   2353  HE  ARG A 589      80.800  92.040  29.230  1.00  0.00           H 
ATOM   2354  CZ  ARG A 589      82.490  91.850  30.110  1.00  0.00           C 
ATOM   2355  NH1 ARG A 589      83.340  92.180  31.030  1.00  0.00           N 
ATOM   2356 1HH1 ARG A 589      82.930  92.630  31.820  1.00  0.00           H 
ATOM   2357 2HH1 ARG A 589      84.260  91.790  31.010  1.00  0.00           H 
ATOM   2358  NH2 ARG A 589      82.780  90.740  29.390  1.00  0.00           N 
ATOM   2359 1HH2 ARG A 589      82.150  90.520  28.640  1.00  0.00           H 
ATOM   2360 2HH2 ARG A 589      83.440  90.080  29.730  1.00  0.00           H 
ATOM   2361  C   ARG A 589      79.700  97.760  31.670  1.00  0.00           C 
ATOM   2362  O   ARG A 589      80.400  98.310  30.780  1.00  0.00           O 
ATOM   2363  N   MET B 454     113.100  83.010  71.690  1.00  0.00           N 
ATOM   2364  HN  MET B 454     113.220  83.340  72.620  1.00  0.00           H 
ATOM   2365  CA  MET B 454     112.760  81.650  71.560  1.00  0.00           C 
ATOM   2366  HA  MET B 454     113.440  81.070  70.960  1.00  0.00           H 
ATOM   2367  CB  MET B 454     112.690  80.860  72.960  1.00  0.00           C 
ATOM   2368  HB1 MET B 454     112.210  81.630  73.600  1.00  0.00           H 
ATOM   2369  HB2 MET B 454     112.070  79.940  72.910  1.00  0.00           H 
ATOM   2370  CG  MET B 454     114.050  80.450  73.590  1.00  0.00           C 
ATOM   2371  HG1 MET B 454     114.550  79.610  73.060  1.00  0.00           H 
ATOM   2372  HG2 MET B 454     114.800  81.270  73.690  1.00  0.00           H 
ATOM   2373  SD  MET B 454     113.790  79.860  75.280  1.00  0.00           S 
ATOM   2374  CE  MET B 454     115.280  78.790  75.390  1.00  0.00           C 
ATOM   2375  HE1 MET B 454     115.110  78.110  76.250  1.00  0.00           H 
ATOM   2376  HE2 MET B 454     115.480  78.140  74.510  1.00  0.00           H 
ATOM   2377  HE3 MET B 454     116.210  79.350  75.610  1.00  0.00           H 
ATOM   2378  C   MET B 454     111.450  81.460  70.860  1.00  0.00           C 
ATOM   2379  O   MET B 454     111.280  80.660  69.940  1.00  0.00           O 
ATOM   2380  N   SER B 455     110.380  82.210  71.260  1.00  0.00           N 
ATOM   2381  HN  SER B 455     110.560  82.770  72.060  1.00  0.00           H 
ATOM   2382  CA  SER B 455     109.000  82.150  70.650  1.00  0.00           C 
ATOM   2383  HA  SER B 455     108.790  81.090  70.630  1.00  0.00           H 
ATOM   2384  CB  SER B 455     107.900  82.890  71.460  1.00  0.00           C 
ATOM   2385  HB1 SER B 455     108.100  83.980  71.380  1.00  0.00           H 
ATOM   2386  HB2 SER B 455     106.890  82.720  71.040  1.00  0.00           H 
ATOM   2387  OG  SER B 455     107.850  82.570  72.860  1.00  0.00           O 
ATOM   2388  HG1 SER B 455     108.520  83.120  73.280  1.00  0.00           H 
ATOM   2389  C   SER B 455     109.000  82.590  69.200  1.00  0.00           C 
ATOM   2390  O   SER B 455     108.300  81.980  68.440  1.00  0.00           O 
ATOM   2391  N   PHE B 456     109.680  83.660  68.720  1.00  0.00           N 
ATOM   2392  HN  PHE B 456     110.120  84.290  69.360  1.00  0.00           H 
ATOM   2393  CA  PHE B 456     109.880  83.930  67.320  1.00  0.00           C 
ATOM   2394  HA  PHE B 456     108.910  84.140  66.880  1.00  0.00           H 
ATOM   2395  CB  PHE B 456     110.820  85.220  67.160  1.00  0.00           C 
ATOM   2396  HB1 PHE B 456     111.670  85.170  67.880  1.00  0.00           H 
ATOM   2397  HB2 PHE B 456     111.210  85.110  66.130  1.00  0.00           H 
ATOM   2398  CG  PHE B 456     110.140  86.550  67.400  1.00  0.00           C 
ATOM   2399  CD1 PHE B 456     109.090  87.010  66.590  1.00  0.00           C 
ATOM   2400  HD1 PHE B 456     108.820  86.550  65.650  1.00  0.00           H 
ATOM   2401  CE1 PHE B 456     108.520  88.280  66.900  1.00  0.00           C 
ATOM   2402  HE1 PHE B 456     107.780  88.660  66.210  1.00  0.00           H 
ATOM   2403  CZ  PHE B 456     108.840  88.930  68.070  1.00  0.00           C 
ATOM   2404  HZ  PHE B 456     108.320  89.820  68.380  1.00  0.00           H 
ATOM   2405  CD2 PHE B 456     110.430  87.260  68.570  1.00  0.00           C 
ATOM   2406  HD2 PHE B 456     111.260  86.920  69.180  1.00  0.00           H 
ATOM   2407  CE2 PHE B 456     109.750  88.450  68.940  1.00  0.00           C 
ATOM   2408  HE2 PHE B 456     109.940  89.010  69.840  1.00  0.00           H 
ATOM   2409  C   PHE B 456     110.450  82.710  66.540  1.00  0.00           C 
ATOM   2410  O   PHE B 456     110.000  82.210  65.550  1.00  0.00           O 
ATOM   2411  N   ALA B 457     111.510  82.070  67.160  1.00  0.00           N 
ATOM   2412  HN  ALA B 457     111.790  82.450  68.040  1.00  0.00           H 
ATOM   2413  CA  ALA B 457     112.200  80.890  66.670  1.00  0.00           C 
ATOM   2414  HA  ALA B 457     112.540  81.120  65.670  1.00  0.00           H 
ATOM   2415  CB  ALA B 457     113.440  80.620  67.490  1.00  0.00           C 
ATOM   2416  HB1 ALA B 457     114.080  79.760  67.190  1.00  0.00           H 
ATOM   2417  HB2 ALA B 457     114.090  81.520  67.400  1.00  0.00           H 
ATOM   2418  HB3 ALA B 457     113.240  80.590  68.580  1.00  0.00           H 
ATOM   2419  C   ALA B 457     111.380  79.590  66.620  1.00  0.00           C 
ATOM   2420  O   ALA B 457     111.430  78.820  65.640  1.00  0.00           O 
ATOM   2421  N   LEU B 458     110.490  79.260  67.650  1.00  0.00           N 
ATOM   2422  HN  LEU B 458     110.460  79.800  68.490  1.00  0.00           H 
ATOM   2423  CA  LEU B 458     109.500  78.210  67.490  1.00  0.00           C 
ATOM   2424  HA  LEU B 458     110.010  77.320  67.140  1.00  0.00           H 
ATOM   2425  CB  LEU B 458     108.580  77.930  68.720  1.00  0.00           C 
ATOM   2426  HB1 LEU B 458     108.130  78.890  69.050  1.00  0.00           H 
ATOM   2427  HB2 LEU B 458     107.780  77.240  68.370  1.00  0.00           H 
ATOM   2428  CG  LEU B 458     109.210  77.060  69.860  1.00  0.00           C 
ATOM   2429  HG  LEU B 458     108.410  76.840  70.590  1.00  0.00           H 
ATOM   2430  CD1 LEU B 458     109.700  75.640  69.350  1.00  0.00           C 
ATOM   2431 1HD1 LEU B 458     110.000  74.960  70.180  1.00  0.00           H 
ATOM   2432 2HD1 LEU B 458     108.860  75.120  68.830  1.00  0.00           H 
ATOM   2433 3HD1 LEU B 458     110.530  75.670  68.610  1.00  0.00           H 
ATOM   2434  CD2 LEU B 458     110.360  77.750  70.640  1.00  0.00           C 
ATOM   2435 1HD2 LEU B 458     110.070  78.770  70.990  1.00  0.00           H 
ATOM   2436 2HD2 LEU B 458     110.710  77.150  71.500  1.00  0.00           H 
ATOM   2437 3HD2 LEU B 458     111.280  77.850  70.030  1.00  0.00           H 
ATOM   2438  C   LEU B 458     108.580  78.490  66.260  1.00  0.00           C 
ATOM   2439  O   LEU B 458     108.450  77.660  65.360  1.00  0.00           O 
ATOM   2440  N   VAL B 459     107.960  79.700  66.200  1.00  0.00           N 
ATOM   2441  HN  VAL B 459     108.000  80.320  66.980  1.00  0.00           H 
ATOM   2442  CA  VAL B 459     107.100  79.970  65.060  1.00  0.00           C 
ATOM   2443  HA  VAL B 459     106.230  79.340  65.150  1.00  0.00           H 
ATOM   2444  CB  VAL B 459     106.490  81.380  65.260  1.00  0.00           C 
ATOM   2445  HB  VAL B 459     107.300  82.140  65.370  1.00  0.00           H 
ATOM   2446  CG1 VAL B 459     105.610  81.800  64.040  1.00  0.00           C 
ATOM   2447 1HG1 VAL B 459     105.060  82.690  64.400  1.00  0.00           H 
ATOM   2448 2HG1 VAL B 459     106.160  82.020  63.100  1.00  0.00           H 
ATOM   2449 3HG1 VAL B 459     104.880  81.000  63.820  1.00  0.00           H 
ATOM   2450  CG2 VAL B 459     105.570  81.350  66.600  1.00  0.00           C 
ATOM   2451 1HG2 VAL B 459     105.220  82.390  66.770  1.00  0.00           H 
ATOM   2452 2HG2 VAL B 459     104.760  80.610  66.450  1.00  0.00           H 
ATOM   2453 3HG2 VAL B 459     106.120  80.940  67.470  1.00  0.00           H 
ATOM   2454  C   VAL B 459     107.690  79.890  63.650  1.00  0.00           C 
ATOM   2455  O   VAL B 459     107.200  79.200  62.700  1.00  0.00           O 
ATOM   2456  N   LEU B 460     108.850  80.570  63.470  1.00  0.00           N 
ATOM   2457  HN  LEU B 460     109.150  81.230  64.150  1.00  0.00           H 
ATOM   2458  CA  LEU B 460     109.570  80.540  62.230  1.00  0.00           C 
ATOM   2459  HA  LEU B 460     108.880  80.790  61.440  1.00  0.00           H 
ATOM   2460  CB  LEU B 460     110.800  81.500  62.140  1.00  0.00           C 
ATOM   2461  HB1 LEU B 460     111.010  81.500  63.230  1.00  0.00           H 
ATOM   2462  HB2 LEU B 460     111.600  81.050  61.520  1.00  0.00           H 
ATOM   2463  CG  LEU B 460     110.430  82.880  61.650  1.00  0.00           C 
ATOM   2464  HG  LEU B 460     109.910  82.800  60.670  1.00  0.00           H 
ATOM   2465  CD1 LEU B 460     109.380  83.600  62.560  1.00  0.00           C 
ATOM   2466 1HD1 LEU B 460     109.270  84.650  62.200  1.00  0.00           H 
ATOM   2467 2HD1 LEU B 460     108.360  83.170  62.500  1.00  0.00           H 
ATOM   2468 3HD1 LEU B 460     109.810  83.670  63.580  1.00  0.00           H 
ATOM   2469  CD2 LEU B 460     111.690  83.700  61.600  1.00  0.00           C 
ATOM   2470 1HD2 LEU B 460     111.470  84.770  61.390  1.00  0.00           H 
ATOM   2471 2HD2 LEU B 460     112.280  83.540  62.530  1.00  0.00           H 
ATOM   2472 3HD2 LEU B 460     112.310  83.350  60.750  1.00  0.00           H 
ATOM   2473  C   LEU B 460     110.100  79.130  61.860  1.00  0.00           C 
ATOM   2474  O   LEU B 460     110.000  78.650  60.750  1.00  0.00           O 
ATOM   2475  N   GLY B 461     110.690  78.390  62.870  1.00  0.00           N 
ATOM   2476  HN  GLY B 461     110.730  78.730  63.810  1.00  0.00           H 
ATOM   2477  CA  GLY B 461     111.290  77.050  62.710  1.00  0.00           C 
ATOM   2478  HA1 GLY B 461     112.040  77.140  61.930  1.00  0.00           H 
ATOM   2479  HA2 GLY B 461     111.760  76.820  63.650  1.00  0.00           H 
ATOM   2480  C   GLY B 461     110.390  75.930  62.320  1.00  0.00           C 
ATOM   2481  O   GLY B 461     110.760  75.090  61.480  1.00  0.00           O 
ATOM   2482  N   TRP B 462     109.130  75.960  62.830  1.00  0.00           N 
ATOM   2483  HN  TRP B 462     108.800  76.410  63.650  1.00  0.00           H 
ATOM   2484  CA  TRP B 462     108.100  75.080  62.280  1.00  0.00           C 
ATOM   2485  HA  TRP B 462     108.580  74.160  61.990  1.00  0.00           H 
ATOM   2486  CB  TRP B 462     107.080  74.780  63.360  1.00  0.00           C 
ATOM   2487  HB1 TRP B 462     106.820  75.710  63.900  1.00  0.00           H 
ATOM   2488  HB2 TRP B 462     106.100  74.450  62.950  1.00  0.00           H 
ATOM   2489  CG  TRP B 462     107.500  73.840  64.410  1.00  0.00           C 
ATOM   2490  CD1 TRP B 462     107.840  74.080  65.730  1.00  0.00           C 
ATOM   2491  HD1 TRP B 462     108.100  75.050  66.120  1.00  0.00           H 
ATOM   2492  NE1 TRP B 462     108.210  72.910  66.370  1.00  0.00           N 
ATOM   2493  HE1 TRP B 462     108.720  72.760  67.190  1.00  0.00           H 
ATOM   2494  CE2 TRP B 462     107.970  71.910  65.460  1.00  0.00           C 
ATOM   2495  CD2 TRP B 462     107.510  72.450  64.290  1.00  0.00           C 
ATOM   2496  CE3 TRP B 462     107.200  71.580  63.230  1.00  0.00           C 
ATOM   2497  HE3 TRP B 462     106.910  72.030  62.290  1.00  0.00           H 
ATOM   2498  CZ3 TRP B 462     107.420  70.210  63.400  1.00  0.00           C 
ATOM   2499  HZ3 TRP B 462     107.220  69.610  62.520  1.00  0.00           H 
ATOM   2500  CZ2 TRP B 462     108.170  70.560  65.660  1.00  0.00           C 
ATOM   2501  HZ2 TRP B 462     108.560  70.180  66.590  1.00  0.00           H 
ATOM   2502  CH2 TRP B 462     107.900  69.680  64.600  1.00  0.00           C 
ATOM   2503  HH2 TRP B 462     108.070  68.610  64.600  1.00  0.00           H 
ATOM   2504  C   TRP B 462     107.360  75.600  61.070  1.00  0.00           C 
ATOM   2505  O   TRP B 462     106.920  74.780  60.260  1.00  0.00           O 
ATOM   2506  N   CYS B 463     107.300  76.980  60.870  1.00  0.00           N 
ATOM   2507  HN  CYS B 463     107.680  77.620  61.530  1.00  0.00           H 
ATOM   2508  CA  CYS B 463     106.830  77.400  59.550  1.00  0.00           C 
ATOM   2509  HA  CYS B 463     105.830  77.020  59.420  1.00  0.00           H 
ATOM   2510  CB  CYS B 463     106.660  78.930  59.540  1.00  0.00           C 
ATOM   2511  HB1 CYS B 463     107.610  79.280  59.990  1.00  0.00           H 
ATOM   2512  HB2 CYS B 463     106.680  79.360  58.510  1.00  0.00           H 
ATOM   2513  SG  CYS B 463     105.280  79.700  60.400  1.00  0.00           S 
ATOM   2514  HG1 CYS B 463     105.670  79.390  61.630  1.00  0.00           H 
ATOM   2515  C   CYS B 463     107.590  76.980  58.340  1.00  0.00           C 
ATOM   2516  O   CYS B 463     107.020  76.580  57.340  1.00  0.00           O 
ATOM   2517  N   ASN B 464     109.000  76.900  58.370  1.00  0.00           N 
ATOM   2518  HN  ASN B 464     109.330  77.330  59.210  1.00  0.00           H 
ATOM   2519  CA  ASN B 464     110.000  76.550  57.400  1.00  0.00           C 
ATOM   2520  HA  ASN B 464     110.020  77.150  56.510  1.00  0.00           H 
ATOM   2521  CB  ASN B 464     111.430  76.610  57.950  1.00  0.00           C 
ATOM   2522  HB1 ASN B 464     111.410  76.110  58.940  1.00  0.00           H 
ATOM   2523  HB2 ASN B 464     112.130  76.160  57.220  1.00  0.00           H 
ATOM   2524  CG  ASN B 464     111.820  78.090  58.110  1.00  0.00           C 
ATOM   2525  OD1 ASN B 464     111.370  79.070  57.580  1.00  0.00           O 
ATOM   2526  ND2 ASN B 464     112.750  78.290  59.050  1.00  0.00           N 
ATOM   2527 1HD2 ASN B 464     113.190  77.490  59.470  1.00  0.00           H 
ATOM   2528 2HD2 ASN B 464     113.160  79.190  59.160  1.00  0.00           H 
ATOM   2529  C   ASN B 464     109.780  75.160  56.940  1.00  0.00           C 
ATOM   2530  O   ASN B 464     110.170  74.710  55.840  1.00  0.00           O 
ATOM   2531  N   VAL B 465     109.190  74.290  57.750  1.00  0.00           N 
ATOM   2532  HN  VAL B 465     109.020  74.540  58.700  1.00  0.00           H 
ATOM   2533  CA  VAL B 465     108.950  72.920  57.490  1.00  0.00           C 
ATOM   2534  HA  VAL B 465     109.900  72.470  57.230  1.00  0.00           H 
ATOM   2535  CB  VAL B 465     108.300  72.220  58.670  1.00  0.00           C 
ATOM   2536  HB  VAL B 465     107.320  72.640  58.990  1.00  0.00           H 
ATOM   2537  CG1 VAL B 465     108.050  70.790  58.320  1.00  0.00           C 
ATOM   2538 1HG1 VAL B 465     107.770  70.210  59.230  1.00  0.00           H 
ATOM   2539 2HG1 VAL B 465     107.230  70.610  57.590  1.00  0.00           H 
ATOM   2540 3HG1 VAL B 465     108.950  70.340  57.860  1.00  0.00           H 
ATOM   2541  CG2 VAL B 465     109.320  72.220  59.810  1.00  0.00           C 
ATOM   2542 1HG2 VAL B 465     108.980  71.540  60.610  1.00  0.00           H 
ATOM   2543 2HG2 VAL B 465     110.260  71.720  59.480  1.00  0.00           H 
ATOM   2544 3HG2 VAL B 465     109.530  73.240  60.190  1.00  0.00           H 
ATOM   2545  C   VAL B 465     108.010  72.860  56.240  1.00  0.00           C 
ATOM   2546  O   VAL B 465     108.170  71.960  55.390  1.00  0.00           O 
ATOM   2547  N   MET B 466     107.080  73.800  56.040  1.00  0.00           N 
ATOM   2548  HN  MET B 466     106.920  74.590  56.620  1.00  0.00           H 
ATOM   2549  CA  MET B 466     106.170  73.880  54.900  1.00  0.00           C 
ATOM   2550  HA  MET B 466     105.620  72.960  54.820  1.00  0.00           H 
ATOM   2551  CB  MET B 466     105.150  75.000  55.310  1.00  0.00           C 
ATOM   2552  HB1 MET B 466     104.790  74.920  56.360  1.00  0.00           H 
ATOM   2553  HB2 MET B 466     105.600  76.020  55.280  1.00  0.00           H 
ATOM   2554  CG  MET B 466     103.820  74.970  54.480  1.00  0.00           C 
ATOM   2555  HG1 MET B 466     104.060  74.900  53.400  1.00  0.00           H 
ATOM   2556  HG2 MET B 466     103.310  74.000  54.660  1.00  0.00           H 
ATOM   2557  SD  MET B 466     102.630  76.310  54.970  1.00  0.00           S 
ATOM   2558  CE  MET B 466     102.560  75.740  56.660  1.00  0.00           C 
ATOM   2559  HE1 MET B 466     101.650  76.160  57.130  1.00  0.00           H 
ATOM   2560  HE2 MET B 466     102.580  74.640  56.820  1.00  0.00           H 
ATOM   2561  HE3 MET B 466     103.350  76.180  57.300  1.00  0.00           H 
ATOM   2562  C   MET B 466     106.860  74.390  53.580  1.00  0.00           C 
ATOM   2563  O   MET B 466     106.260  74.460  52.500  1.00  0.00           O 
ATOM   2564  N   TYR B 467     108.150  74.680  53.600  1.00  0.00           N 
ATOM   2565  HN  TYR B 467     108.570  74.610  54.500  1.00  0.00           H 
ATOM   2566  CA  TYR B 467     109.020  74.890  52.430  1.00  0.00           C 
ATOM   2567  HA  TYR B 467     108.490  75.590  51.790  1.00  0.00           H 
ATOM   2568  CB  TYR B 467     110.400  75.620  52.770  1.00  0.00           C 
ATOM   2569  HB1 TYR B 467     110.100  76.630  53.110  1.00  0.00           H 
ATOM   2570  HB2 TYR B 467     110.710  75.050  53.670  1.00  0.00           H 
ATOM   2571  CG  TYR B 467     111.490  75.550  51.710  1.00  0.00           C 
ATOM   2572  CD1 TYR B 467     111.690  76.570  50.750  1.00  0.00           C 
ATOM   2573  HD1 TYR B 467     111.070  77.450  50.800  1.00  0.00           H 
ATOM   2574  CE1 TYR B 467     112.720  76.430  49.770  1.00  0.00           C 
ATOM   2575  HE1 TYR B 467     112.800  77.300  49.140  1.00  0.00           H 
ATOM   2576  CZ  TYR B 467     113.540  75.330  49.780  1.00  0.00           C 
ATOM   2577  OH  TYR B 467     114.590  75.140  48.840  1.00  0.00           O 
ATOM   2578  HH  TYR B 467     114.760  75.960  48.360  1.00  0.00           H 
ATOM   2579  CD2 TYR B 467     112.380  74.400  51.780  1.00  0.00           C 
ATOM   2580  HD2 TYR B 467     112.290  73.690  52.590  1.00  0.00           H 
ATOM   2581  CE2 TYR B 467     113.420  74.260  50.810  1.00  0.00           C 
ATOM   2582  HE2 TYR B 467     114.060  73.400  50.730  1.00  0.00           H 
ATOM   2583  C   TYR B 467     109.210  73.590  51.670  1.00  0.00           C 
ATOM   2584  O   TYR B 467     109.260  73.580  50.450  1.00  0.00           O 
ATOM   2585  N   PHE B 468     109.280  72.440  52.320  1.00  0.00           N 
ATOM   2586  HN  PHE B 468     109.220  72.410  53.320  1.00  0.00           H 
ATOM   2587  CA  PHE B 468     109.550  71.180  51.730  1.00  0.00           C 
ATOM   2588  HA  PHE B 468     110.320  71.420  51.010  1.00  0.00           H 
ATOM   2589  CB  PHE B 468     110.150  70.170  52.740  1.00  0.00           C 
ATOM   2590  HB1 PHE B 468     109.470  69.970  53.590  1.00  0.00           H 
ATOM   2591  HB2 PHE B 468     110.440  69.200  52.270  1.00  0.00           H 
ATOM   2592  CG  PHE B 468     111.380  70.760  53.330  1.00  0.00           C 
ATOM   2593  CD1 PHE B 468     112.660  70.430  52.840  1.00  0.00           C 
ATOM   2594  HD1 PHE B 468     112.780  69.860  51.930  1.00  0.00           H 
ATOM   2595  CE1 PHE B 468     113.840  70.970  53.360  1.00  0.00           C 
ATOM   2596  HE1 PHE B 468     114.860  70.730  53.100  1.00  0.00           H 
ATOM   2597  CZ  PHE B 468     113.820  71.700  54.540  1.00  0.00           C 
ATOM   2598  HZ  PHE B 468     114.700  72.110  55.010  1.00  0.00           H 
ATOM   2599  CD2 PHE B 468     111.420  71.440  54.560  1.00  0.00           C 
ATOM   2600  HD2 PHE B 468     110.470  71.630  55.040  1.00  0.00           H 
ATOM   2601  CE2 PHE B 468     112.610  72.010  55.110  1.00  0.00           C 
ATOM   2602  HE2 PHE B 468     112.460  72.610  55.990  1.00  0.00           H 
ATOM   2603  C   PHE B 468     108.310  70.550  51.000  1.00  0.00           C 
ATOM   2604  O   PHE B 468     108.290  69.610  50.240  1.00  0.00           O 
ATOM   2605  N   ALA B 469     107.080  71.110  51.250  1.00  0.00           N 
ATOM   2606  HN  ALA B 469     107.040  71.710  52.050  1.00  0.00           H 
ATOM   2607  CA  ALA B 469     105.850  70.710  50.590  1.00  0.00           C 
ATOM   2608  HA  ALA B 469     105.540  69.720  50.900  1.00  0.00           H 
ATOM   2609  CB  ALA B 469     104.800  71.680  51.200  1.00  0.00           C 
ATOM   2610  HB1 ALA B 469     103.810  71.660  50.690  1.00  0.00           H 
ATOM   2611  HB2 ALA B 469     104.620  71.420  52.260  1.00  0.00           H 
ATOM   2612  HB3 ALA B 469     105.140  72.740  51.230  1.00  0.00           H 
ATOM   2613  C   ALA B 469     105.850  70.760  49.080  1.00  0.00           C 
ATOM   2614  O   ALA B 469     104.980  70.210  48.470  1.00  0.00           O 
ATOM   2615  N   ARG B 470     106.850  71.350  48.460  1.00  0.00           N 
ATOM   2616  HN  ARG B 470     107.630  71.830  48.870  1.00  0.00           H 
ATOM   2617  CA  ARG B 470     106.890  71.410  47.020  1.00  0.00           C 
ATOM   2618  HA  ARG B 470     105.900  71.630  46.640  1.00  0.00           H 
ATOM   2619  CB  ARG B 470     107.840  72.590  46.720  1.00  0.00           C 
ATOM   2620  HB1 ARG B 470     107.810  72.850  45.640  1.00  0.00           H 
ATOM   2621  HB2 ARG B 470     107.500  73.410  47.390  1.00  0.00           H 
ATOM   2622  CG  ARG B 470     109.350  72.380  47.150  1.00  0.00           C 
ATOM   2623  HG1 ARG B 470     109.330  72.030  48.200  1.00  0.00           H 
ATOM   2624  HG2 ARG B 470     109.810  71.590  46.530  1.00  0.00           H 
ATOM   2625  CD  ARG B 470     110.220  73.640  46.930  1.00  0.00           C 
ATOM   2626  HD1 ARG B 470     111.300  73.400  47.050  1.00  0.00           H 
ATOM   2627  HD2 ARG B 470     110.110  73.930  45.860  1.00  0.00           H 
ATOM   2628  NE  ARG B 470     109.870  74.760  47.810  1.00  0.00           N 
ATOM   2629  HE  ARG B 470     109.740  74.470  48.760  1.00  0.00           H 
ATOM   2630  CZ  ARG B 470     109.260  75.890  47.470  1.00  0.00           C 
ATOM   2631  NH1 ARG B 470     109.230  76.480  46.300  1.00  0.00           N 
ATOM   2632 1HH1 ARG B 470     109.840  76.050  45.630  1.00  0.00           H 
ATOM   2633 2HH1 ARG B 470     109.200  77.480  46.290  1.00  0.00           H 
ATOM   2634  NH2 ARG B 470     108.900  76.690  48.440  1.00  0.00           N 
ATOM   2635 1HH2 ARG B 470     108.830  76.280  49.350  1.00  0.00           H 
ATOM   2636 2HH2 ARG B 470     108.180  77.340  48.180  1.00  0.00           H 
ATOM   2637  C   ARG B 470     107.540  70.230  46.320  1.00  0.00           C 
ATOM   2638  O   ARG B 470     107.480  69.960  45.130  1.00  0.00           O 
ATOM   2639  N   GLY B 471     108.160  69.300  47.150  1.00  0.00           N 
ATOM   2640  HN  GLY B 471     108.330  69.520  48.110  1.00  0.00           H 
ATOM   2641  CA  GLY B 471     108.580  67.970  46.630  1.00  0.00           C 
ATOM   2642  HA1 GLY B 471     109.040  68.130  45.660  1.00  0.00           H 
ATOM   2643  HA2 GLY B 471     109.260  67.580  47.370  1.00  0.00           H 
ATOM   2644  C   GLY B 471     107.570  66.850  46.290  1.00  0.00           C 
ATOM   2645  O   GLY B 471     107.870  65.840  45.600  1.00  0.00           O 
ATOM   2646  N   PHE B 472     106.330  67.050  46.750  1.00  0.00           N 
ATOM   2647  HN  PHE B 472     106.060  67.930  47.140  1.00  0.00           H 
ATOM   2648  CA  PHE B 472     105.260  66.040  46.850  1.00  0.00           C 
ATOM   2649  HA  PHE B 472     105.620  65.090  46.500  1.00  0.00           H 
ATOM   2650  CB  PHE B 472     104.710  65.890  48.320  1.00  0.00           C 
ATOM   2651  HB1 PHE B 472     104.330  66.910  48.550  1.00  0.00           H 
ATOM   2652  HB2 PHE B 472     103.900  65.140  48.410  1.00  0.00           H 
ATOM   2653  CG  PHE B 472     105.930  65.560  49.180  1.00  0.00           C 
ATOM   2654  CD1 PHE B 472     106.610  64.320  49.040  1.00  0.00           C 
ATOM   2655  HD1 PHE B 472     106.330  63.580  48.300  1.00  0.00           H 
ATOM   2656  CE1 PHE B 472     107.760  64.100  49.780  1.00  0.00           C 
ATOM   2657  HE1 PHE B 472     108.250  63.140  49.720  1.00  0.00           H 
ATOM   2658  CZ  PHE B 472     108.190  64.980  50.670  1.00  0.00           C 
ATOM   2659  HZ  PHE B 472     109.090  64.830  51.240  1.00  0.00           H 
ATOM   2660  CD2 PHE B 472     106.560  66.600  49.960  1.00  0.00           C 
ATOM   2661  HD2 PHE B 472     106.090  67.570  50.010  1.00  0.00           H 
ATOM   2662  CE2 PHE B 472     107.660  66.220  50.720  1.00  0.00           C 
ATOM   2663  HE2 PHE B 472     108.140  67.060  51.190  1.00  0.00           H 
ATOM   2664  C   PHE B 472     104.090  66.500  45.950  1.00  0.00           C 
ATOM   2665  O   PHE B 472     103.330  67.480  46.060  1.00  0.00           O 
ATOM   2666  N   GLN B 473     103.820  65.670  44.920  1.00  0.00           N 
ATOM   2667  HN  GLN B 473     104.320  64.840  44.680  1.00  0.00           H 
ATOM   2668  CA  GLN B 473     102.790  65.930  43.900  1.00  0.00           C 
ATOM   2669  HA  GLN B 473     102.990  66.890  43.450  1.00  0.00           H 
ATOM   2670  CB  GLN B 473     102.920  64.780  42.800  1.00  0.00           C 
ATOM   2671  HB1 GLN B 473     103.990  64.740  42.510  1.00  0.00           H 
ATOM   2672  HB2 GLN B 473     102.570  63.850  43.310  1.00  0.00           H 
ATOM   2673  CG  GLN B 473     102.110  65.080  41.550  1.00  0.00           C 
ATOM   2674  HG1 GLN B 473     101.060  64.770  41.720  1.00  0.00           H 
ATOM   2675  HG2 GLN B 473     101.990  66.180  41.460  1.00  0.00           H 
ATOM   2676  CD  GLN B 473     102.520  64.280  40.370  1.00  0.00           C 
ATOM   2677  OE1 GLN B 473     103.390  63.430  40.330  1.00  0.00           O 
ATOM   2678  NE2 GLN B 473     101.850  64.610  39.270  1.00  0.00           N 
ATOM   2679 1HE2 GLN B 473     101.210  65.370  39.190  1.00  0.00           H 
ATOM   2680 2HE2 GLN B 473     102.170  64.210  38.410  1.00  0.00           H 
ATOM   2681  C   GLN B 473     101.480  66.060  44.530  1.00  0.00           C 
ATOM   2682  O   GLN B 473     100.590  66.770  44.070  1.00  0.00           O 
ATOM   2683  N   MET B 474     101.270  65.310  45.620  1.00  0.00           N 
ATOM   2684  HN  MET B 474     101.810  64.520  45.900  1.00  0.00           H 
ATOM   2685  CA  MET B 474     100.020  65.480  46.430  1.00  0.00           C 
ATOM   2686  HA  MET B 474      99.160  65.210  45.830  1.00  0.00           H 
ATOM   2687  CB  MET B 474     100.030  64.360  47.460  1.00  0.00           C 
ATOM   2688  HB1 MET B 474     100.890  64.370  48.170  1.00  0.00           H 
ATOM   2689  HB2 MET B 474      99.100  64.390  48.070  1.00  0.00           H 
ATOM   2690  CG  MET B 474     100.130  62.980  46.770  1.00  0.00           C 
ATOM   2691  HG1 MET B 474      99.230  62.860  46.140  1.00  0.00           H 
ATOM   2692  HG2 MET B 474     100.920  62.870  46.000  1.00  0.00           H 
ATOM   2693  SD  MET B 474     100.290  61.620  47.990  1.00  0.00           S 
ATOM   2694  CE  MET B 474      98.790  62.000  48.920  1.00  0.00           C 
ATOM   2695  HE1 MET B 474      98.010  62.290  48.190  1.00  0.00           H 
ATOM   2696  HE2 MET B 474      98.420  61.050  49.360  1.00  0.00           H 
ATOM   2697  HE3 MET B 474      98.970  62.740  49.730  1.00  0.00           H 
ATOM   2698  C   MET B 474      99.770  66.830  47.150  1.00  0.00           C 
ATOM   2699  O   MET B 474      98.680  67.350  47.060  1.00  0.00           O 
ATOM   2700  N   LEU B 475     100.820  67.490  47.730  1.00  0.00           N 
ATOM   2701  HN  LEU B 475     101.730  67.080  47.690  1.00  0.00           H 
ATOM   2702  CA  LEU B 475     100.650  68.790  48.360  1.00  0.00           C 
ATOM   2703  HA  LEU B 475      99.630  68.850  48.700  1.00  0.00           H 
ATOM   2704  CB  LEU B 475     101.520  68.780  49.640  1.00  0.00           C 
ATOM   2705  HB1 LEU B 475     102.600  68.710  49.370  1.00  0.00           H 
ATOM   2706  HB2 LEU B 475     101.360  69.700  50.240  1.00  0.00           H 
ATOM   2707  CG  LEU B 475     101.480  67.510  50.640  1.00  0.00           C 
ATOM   2708  HG  LEU B 475     101.720  66.650  49.980  1.00  0.00           H 
ATOM   2709  CD1 LEU B 475     102.660  67.630  51.660  1.00  0.00           C 
ATOM   2710 1HD1 LEU B 475     102.810  66.700  52.250  1.00  0.00           H 
ATOM   2711 2HD1 LEU B 475     103.630  67.810  51.150  1.00  0.00           H 
ATOM   2712 3HD1 LEU B 475     102.490  68.480  52.350  1.00  0.00           H 
ATOM   2713  CD2 LEU B 475     100.060  67.530  51.330  1.00  0.00           C 
ATOM   2714 1HD2 LEU B 475     100.070  66.710  52.080  1.00  0.00           H 
ATOM   2715 2HD2 LEU B 475      99.860  68.430  51.950  1.00  0.00           H 
ATOM   2716 3HD2 LEU B 475      99.240  67.320  50.620  1.00  0.00           H 
ATOM   2717  C   LEU B 475     101.110  69.960  47.470  1.00  0.00           C 
ATOM   2718  O   LEU B 475     100.600  71.050  47.590  1.00  0.00           O 
ATOM   2719  N   GLY B 476     102.010  69.770  46.510  1.00  0.00           N 
ATOM   2720  HN  GLY B 476     102.370  68.870  46.270  1.00  0.00           H 
ATOM   2721  CA  GLY B 476     102.650  70.880  45.750  1.00  0.00           C 
ATOM   2722  HA1 GLY B 476     103.260  71.420  46.450  1.00  0.00           H 
ATOM   2723  HA2 GLY B 476     103.330  70.450  45.030  1.00  0.00           H 
ATOM   2724  C   GLY B 476     101.800  71.870  44.970  1.00  0.00           C 
ATOM   2725  O   GLY B 476     101.860  73.050  45.310  1.00  0.00           O 
ATOM   2726  N   PRO B 477     100.970  71.500  43.900  1.00  0.00           N 
ATOM   2727  CD  PRO B 477     101.130  70.120  43.280  1.00  0.00           C 
ATOM   2728  HD1 PRO B 477     100.550  69.290  43.750  1.00  0.00           H 
ATOM   2729  HD2 PRO B 477     102.200  69.840  43.220  1.00  0.00           H 
ATOM   2730  CA  PRO B 477     100.150  72.400  43.080  1.00  0.00           C 
ATOM   2731  HA  PRO B 477     100.700  73.250  42.690  1.00  0.00           H 
ATOM   2732  CB  PRO B 477      99.620  71.470  42.020  1.00  0.00           C 
ATOM   2733  HB1 PRO B 477      98.640  70.980  42.200  1.00  0.00           H 
ATOM   2734  HB2 PRO B 477      99.480  71.960  41.030  1.00  0.00           H 
ATOM   2735  CG  PRO B 477     100.660  70.340  41.810  1.00  0.00           C 
ATOM   2736  HG1 PRO B 477     100.310  69.380  41.370  1.00  0.00           H 
ATOM   2737  HG2 PRO B 477     101.460  70.660  41.110  1.00  0.00           H 
ATOM   2738  C   PRO B 477      99.000  72.930  43.900  1.00  0.00           C 
ATOM   2739  O   PRO B 477      98.410  73.910  43.490  1.00  0.00           O 
ATOM   2740  N   PHE B 478      98.660  72.210  45.010  1.00  0.00           N 
ATOM   2741  HN  PHE B 478      99.100  71.360  45.290  1.00  0.00           H 
ATOM   2742  CA  PHE B 478      97.740  72.690  46.050  1.00  0.00           C 
ATOM   2743  HA  PHE B 478      96.910  73.140  45.520  1.00  0.00           H 
ATOM   2744  CB  PHE B 478      97.310  71.410  46.850  1.00  0.00           C 
ATOM   2745  HB1 PHE B 478      96.740  70.800  46.120  1.00  0.00           H 
ATOM   2746  HB2 PHE B 478      98.130  70.770  47.230  1.00  0.00           H 
ATOM   2747  CG  PHE B 478      96.370  71.800  48.040  1.00  0.00           C 
ATOM   2748  CD1 PHE B 478      95.030  72.040  47.740  1.00  0.00           C 
ATOM   2749  HD1 PHE B 478      94.770  71.800  46.720  1.00  0.00           H 
ATOM   2750  CE1 PHE B 478      94.100  72.230  48.750  1.00  0.00           C 
ATOM   2751  HE1 PHE B 478      93.050  72.420  48.610  1.00  0.00           H 
ATOM   2752  CZ  PHE B 478      94.540  72.450  50.050  1.00  0.00           C 
ATOM   2753  HZ  PHE B 478      93.810  72.730  50.800  1.00  0.00           H 
ATOM   2754  CD2 PHE B 478      96.770  71.900  49.360  1.00  0.00           C 
ATOM   2755  HD2 PHE B 478      97.810  71.650  49.530  1.00  0.00           H 
ATOM   2756  CE2 PHE B 478      95.880  72.250  50.400  1.00  0.00           C 
ATOM   2757  HE2 PHE B 478      96.220  72.360  51.420  1.00  0.00           H 
ATOM   2758  C   PHE B 478      98.250  73.840  46.950  1.00  0.00           C 
ATOM   2759  O   PHE B 478      97.610  74.850  47.200  1.00  0.00           O 
ATOM   2760  N   THR B 479      99.540  73.610  47.380  1.00  0.00           N 
ATOM   2761  HN  THR B 479     100.000  72.760  47.140  1.00  0.00           H 
ATOM   2762  CA  THR B 479     100.340  74.540  48.200  1.00  0.00           C 
ATOM   2763  HA  THR B 479      99.860  74.740  49.140  1.00  0.00           H 
ATOM   2764  CB  THR B 479     101.750  74.010  48.500  1.00  0.00           C 
ATOM   2765  HB  THR B 479     102.150  73.460  47.630  1.00  0.00           H 
ATOM   2766  OG1 THR B 479     101.600  72.990  49.520  1.00  0.00           O 
ATOM   2767  HG1 THR B 479     101.270  72.230  49.040  1.00  0.00           H 
ATOM   2768  CG2 THR B 479     102.840  74.990  49.060  1.00  0.00           C 
ATOM   2769 1HG2 THR B 479     103.780  74.480  49.380  1.00  0.00           H 
ATOM   2770 2HG2 THR B 479     103.100  75.780  48.330  1.00  0.00           H 
ATOM   2771 3HG2 THR B 479     102.420  75.440  49.990  1.00  0.00           H 
ATOM   2772  C   THR B 479     100.490  75.840  47.420  1.00  0.00           C 
ATOM   2773  O   THR B 479     100.450  76.850  48.090  1.00  0.00           O 
ATOM   2774  N   ILE B 480     100.650  75.810  46.070  1.00  0.00           N 
ATOM   2775  HN  ILE B 480     100.870  74.960  45.590  1.00  0.00           H 
ATOM   2776  CA  ILE B 480     100.650  77.010  45.220  1.00  0.00           C 
ATOM   2777  HA  ILE B 480     101.470  77.660  45.470  1.00  0.00           H 
ATOM   2778  CB  ILE B 480     100.700  76.570  43.720  1.00  0.00           C 
ATOM   2779  HB  ILE B 480      99.940  75.780  43.530  1.00  0.00           H 
ATOM   2780  CG2 ILE B 480     100.360  77.710  42.770  1.00  0.00           C 
ATOM   2781 1HG2 ILE B 480     100.560  77.350  41.740  1.00  0.00           H 
ATOM   2782 2HG2 ILE B 480      99.290  77.940  42.940  1.00  0.00           H 
ATOM   2783 3HG2 ILE B 480     100.970  78.630  42.860  1.00  0.00           H 
ATOM   2784  CG1 ILE B 480     102.050  75.980  43.220  1.00  0.00           C 
ATOM   2785 1HG1 ILE B 480     102.350  75.020  43.690  1.00  0.00           H 
ATOM   2786 2HG1 ILE B 480     102.030  75.700  42.150  1.00  0.00           H 
ATOM   2787  CD  ILE B 480     103.280  76.900  43.460  1.00  0.00           C 
ATOM   2788  HD1 ILE B 480     103.420  77.120  44.540  1.00  0.00           H 
ATOM   2789  HD2 ILE B 480     104.190  76.350  43.160  1.00  0.00           H 
ATOM   2790  HD3 ILE B 480     103.240  77.880  42.930  1.00  0.00           H 
ATOM   2791  C   ILE B 480      99.380  77.840  45.420  1.00  0.00           C 
ATOM   2792  O   ILE B 480      99.510  79.080  45.560  1.00  0.00           O 
ATOM   2793  N   MET B 481      98.160  77.210  45.570  1.00  0.00           N 
ATOM   2794  HN  MET B 481      98.050  76.220  45.500  1.00  0.00           H 
ATOM   2795  CA  MET B 481      96.930  77.970  45.850  1.00  0.00           C 
ATOM   2796  HA  MET B 481      96.840  78.780  45.140  1.00  0.00           H 
ATOM   2797  CB  MET B 481      95.780  77.010  45.510  1.00  0.00           C 
ATOM   2798  HB1 MET B 481      95.740  76.190  46.260  1.00  0.00           H 
ATOM   2799  HB2 MET B 481      94.810  77.540  45.560  1.00  0.00           H 
ATOM   2800  CG  MET B 481      95.870  76.230  44.190  1.00  0.00           C 
ATOM   2801  HG1 MET B 481      95.940  76.900  43.310  1.00  0.00           H 
ATOM   2802  HG2 MET B 481      96.750  75.550  44.180  1.00  0.00           H 
ATOM   2803  SD  MET B 481      94.540  75.040  44.050  1.00  0.00           S 
ATOM   2804  CE  MET B 481      93.510  76.200  43.180  1.00  0.00           C 
ATOM   2805  HE1 MET B 481      93.140  77.020  43.840  1.00  0.00           H 
ATOM   2806  HE2 MET B 481      94.020  76.580  42.270  1.00  0.00           H 
ATOM   2807  HE3 MET B 481      92.600  75.740  42.740  1.00  0.00           H 
ATOM   2808  C   MET B 481      96.820  78.510  47.310  1.00  0.00           C 
ATOM   2809  O   MET B 481      96.520  79.650  47.540  1.00  0.00           O 
ATOM   2810  N   ILE B 482      97.080  77.700  48.310  1.00  0.00           N 
ATOM   2811  HN  ILE B 482      97.380  76.800  48.000  1.00  0.00           H 
ATOM   2812  CA  ILE B 482      96.980  78.020  49.690  1.00  0.00           C 
ATOM   2813  HA  ILE B 482      96.010  78.420  49.950  1.00  0.00           H 
ATOM   2814  CB  ILE B 482      97.220  76.840  50.620  1.00  0.00           C 
ATOM   2815  HB  ILE B 482      98.210  76.480  50.260  1.00  0.00           H 
ATOM   2816  CG2 ILE B 482      97.320  77.200  52.140  1.00  0.00           C 
ATOM   2817 1HG2 ILE B 482      98.210  77.790  52.450  1.00  0.00           H 
ATOM   2818 2HG2 ILE B 482      96.510  77.920  52.380  1.00  0.00           H 
ATOM   2819 3HG2 ILE B 482      97.300  76.230  52.690  1.00  0.00           H 
ATOM   2820  CG1 ILE B 482      96.130  75.700  50.400  1.00  0.00           C 
ATOM   2821 1HG1 ILE B 482      96.200  75.350  49.350  1.00  0.00           H 
ATOM   2822 2HG1 ILE B 482      96.500  74.870  51.040  1.00  0.00           H 
ATOM   2823  CD  ILE B 482      94.690  76.130  50.750  1.00  0.00           C 
ATOM   2824  HD1 ILE B 482      94.340  77.000  50.150  1.00  0.00           H 
ATOM   2825  HD2 ILE B 482      93.980  75.300  50.530  1.00  0.00           H 
ATOM   2826  HD3 ILE B 482      94.560  76.350  51.830  1.00  0.00           H 
ATOM   2827  C   ILE B 482      97.940  79.120  50.010  1.00  0.00           C 
ATOM   2828  O   ILE B 482      97.590  80.100  50.620  1.00  0.00           O 
ATOM   2829  N   GLN B 483      99.150  79.070  49.530  1.00  0.00           N 
ATOM   2830  HN  GLN B 483      99.540  78.360  48.940  1.00  0.00           H 
ATOM   2831  CA  GLN B 483     100.060  80.190  49.830  1.00  0.00           C 
ATOM   2832  HA  GLN B 483     100.040  80.480  50.870  1.00  0.00           H 
ATOM   2833  CB  GLN B 483     101.530  79.590  49.550  1.00  0.00           C 
ATOM   2834  HB1 GLN B 483     101.370  79.070  48.580  1.00  0.00           H 
ATOM   2835  HB2 GLN B 483     102.200  80.450  49.310  1.00  0.00           H 
ATOM   2836  CG  GLN B 483     102.130  78.760  50.650  1.00  0.00           C 
ATOM   2837  HG1 GLN B 483     102.050  79.470  51.500  1.00  0.00           H 
ATOM   2838  HG2 GLN B 483     101.580  77.810  50.780  1.00  0.00           H 
ATOM   2839  CD  GLN B 483     103.540  78.400  50.440  1.00  0.00           C 
ATOM   2840  OE1 GLN B 483     104.230  78.630  49.480  1.00  0.00           O 
ATOM   2841  NE2 GLN B 483     104.010  77.540  51.350  1.00  0.00           N 
ATOM   2842 1HE2 GLN B 483     103.550  77.360  52.220  1.00  0.00           H 
ATOM   2843 2HE2 GLN B 483     104.900  77.130  51.170  1.00  0.00           H 
ATOM   2844  C   GLN B 483      99.800  81.520  49.170  1.00  0.00           C 
ATOM   2845  O   GLN B 483     100.400  82.550  49.470  1.00  0.00           O 
ATOM   2846  N   LYS B 484      98.840  81.600  48.140  1.00  0.00           N 
ATOM   2847  HN  LYS B 484      98.210  80.840  47.990  1.00  0.00           H 
ATOM   2848  CA  LYS B 484      98.670  82.720  47.290  1.00  0.00           C 
ATOM   2849  HA  LYS B 484      99.630  83.200  47.360  1.00  0.00           H 
ATOM   2850  CB  LYS B 484      97.990  82.240  46.030  1.00  0.00           C 
ATOM   2851  HB1 LYS B 484      98.490  81.350  45.590  1.00  0.00           H 
ATOM   2852  HB2 LYS B 484      96.970  81.890  46.300  1.00  0.00           H 
ATOM   2853  CG  LYS B 484      97.970  83.230  44.800  1.00  0.00           C 
ATOM   2854  HG1 LYS B 484      97.610  82.630  43.930  1.00  0.00           H 
ATOM   2855  HG2 LYS B 484      97.240  84.030  45.060  1.00  0.00           H 
ATOM   2856  CD  LYS B 484      99.370  83.730  44.530  1.00  0.00           C 
ATOM   2857  HD1 LYS B 484      99.690  84.280  45.440  1.00  0.00           H 
ATOM   2858  HD2 LYS B 484     100.060  82.900  44.280  1.00  0.00           H 
ATOM   2859  CE  LYS B 484      99.350  84.820  43.410  1.00  0.00           C 
ATOM   2860  HE1 LYS B 484      99.330  84.420  42.370  1.00  0.00           H 
ATOM   2861  HE2 LYS B 484      98.450  85.460  43.550  1.00  0.00           H 
ATOM   2862  NZ  LYS B 484     100.540  85.750  43.410  1.00  0.00           N 
ATOM   2863  HZ1 LYS B 484     100.600  86.210  44.340  1.00  0.00           H 
ATOM   2864  HZ2 LYS B 484     101.510  85.440  43.220  1.00  0.00           H 
ATOM   2865  HZ3 LYS B 484     100.490  86.490  42.690  1.00  0.00           H 
ATOM   2866  C   LYS B 484      97.850  83.840  47.930  1.00  0.00           C 
ATOM   2867  O   LYS B 484      96.680  84.020  47.640  1.00  0.00           O 
ATOM   2868  N   MET B 485      98.510  84.630  48.890  1.00  0.00           N 
ATOM   2869  HN  MET B 485      99.400  84.480  49.300  1.00  0.00           H 
ATOM   2870  CA  MET B 485      97.820  85.760  49.480  1.00  0.00           C 
ATOM   2871  HA  MET B 485      96.780  85.480  49.420  1.00  0.00           H 
ATOM   2872  CB  MET B 485      98.100  86.100  50.990  1.00  0.00           C 
ATOM   2873  HB1 MET B 485      97.560  87.070  51.110  1.00  0.00           H 
ATOM   2874  HB2 MET B 485      97.660  85.390  51.720  1.00  0.00           H 
ATOM   2875  CG  MET B 485      99.640  86.230  51.440  1.00  0.00           C 
ATOM   2876  HG1 MET B 485     100.170  85.290  51.170  1.00  0.00           H 
ATOM   2877  HG2 MET B 485     100.060  87.120  50.920  1.00  0.00           H 
ATOM   2878  SD  MET B 485      99.850  86.430  53.180  1.00  0.00           S 
ATOM   2879  CE  MET B 485      99.020  87.990  53.390  1.00  0.00           C 
ATOM   2880  HE1 MET B 485      99.580  88.580  54.140  1.00  0.00           H 
ATOM   2881  HE2 MET B 485      98.870  88.430  52.380  1.00  0.00           H 
ATOM   2882  HE3 MET B 485      97.980  87.890  53.770  1.00  0.00           H 
ATOM   2883  C   MET B 485      97.980  86.920  48.500  1.00  0.00           C 
ATOM   2884  O   MET B 485      99.070  87.090  47.900  1.00  0.00           O 
ATOM   2885  N   ILE B 486      96.940  87.790  48.350  1.00  0.00           N 
ATOM   2886  HN  ILE B 486      96.040  87.640  48.760  1.00  0.00           H 
ATOM   2887  CA  ILE B 486      97.030  88.880  47.390  1.00  0.00           C 
ATOM   2888  HA  ILE B 486      97.880  88.740  46.740  1.00  0.00           H 
ATOM   2889  CB  ILE B 486      95.800  88.940  46.460  1.00  0.00           C 
ATOM   2890  HB  ILE B 486      95.960  89.820  45.790  1.00  0.00           H 
ATOM   2891  CG2 ILE B 486      96.040  87.750  45.440  1.00  0.00           C 
ATOM   2892 1HG2 ILE B 486      95.110  87.520  44.880  1.00  0.00           H 
ATOM   2893 2HG2 ILE B 486      96.840  88.040  44.720  1.00  0.00           H 
ATOM   2894 3HG2 ILE B 486      96.350  86.850  46.010  1.00  0.00           H 
ATOM   2895  CG1 ILE B 486      94.440  88.890  47.210  1.00  0.00           C 
ATOM   2896 1HG1 ILE B 486      94.220  87.890  47.640  1.00  0.00           H 
ATOM   2897 2HG1 ILE B 486      94.350  89.700  47.960  1.00  0.00           H 
ATOM   2898  CD  ILE B 486      93.280  89.160  46.210  1.00  0.00           C 
ATOM   2899  HD1 ILE B 486      93.220  88.380  45.420  1.00  0.00           H 
ATOM   2900  HD2 ILE B 486      92.370  89.140  46.840  1.00  0.00           H 
ATOM   2901  HD3 ILE B 486      93.500  90.170  45.800  1.00  0.00           H 
ATOM   2902  C   ILE B 486      97.130  90.260  48.050  1.00  0.00           C 
ATOM   2903  O   ILE B 486      96.170  90.780  48.660  1.00  0.00           O 
ATOM   2904  N   PHE B 487      98.290  90.860  47.920  1.00  0.00           N 
ATOM   2905  HN  PHE B 487      98.990  90.400  47.380  1.00  0.00           H 
ATOM   2906  CA  PHE B 487      98.740  92.030  48.660  1.00  0.00           C 
ATOM   2907  HA  PHE B 487      98.560  91.870  49.710  1.00  0.00           H 
ATOM   2908  CB  PHE B 487     100.260  92.300  48.400  1.00  0.00           C 
ATOM   2909  HB1 PHE B 487     100.430  92.480  47.320  1.00  0.00           H 
ATOM   2910  HB2 PHE B 487     100.570  93.230  48.930  1.00  0.00           H 
ATOM   2911  CG  PHE B 487     101.070  91.170  48.930  1.00  0.00           C 
ATOM   2912  CD1 PHE B 487     100.650  90.320  49.970  1.00  0.00           C 
ATOM   2913  HD1 PHE B 487      99.610  90.260  50.260  1.00  0.00           H 
ATOM   2914  CE1 PHE B 487     101.520  89.530  50.650  1.00  0.00           C 
ATOM   2915  HE1 PHE B 487     101.220  88.950  51.510  1.00  0.00           H 
ATOM   2916  CZ  PHE B 487     102.900  89.420  50.260  1.00  0.00           C 
ATOM   2917  HZ  PHE B 487     103.650  88.730  50.630  1.00  0.00           H 
ATOM   2918  CD2 PHE B 487     102.450  91.170  48.590  1.00  0.00           C 
ATOM   2919  HD2 PHE B 487     102.850  91.760  47.780  1.00  0.00           H 
ATOM   2920  CE2 PHE B 487     103.340  90.280  49.210  1.00  0.00           C 
ATOM   2921  HE2 PHE B 487     104.380  90.210  48.930  1.00  0.00           H 
ATOM   2922  C   PHE B 487      97.900  93.260  48.380  1.00  0.00           C 
ATOM   2923  O   PHE B 487      97.600  93.990  49.320  1.00  0.00           O 
ATOM   2924  N   GLY B 488      97.530  93.560  47.060  1.00  0.00           N 
ATOM   2925  HN  GLY B 488      97.840  93.020  46.280  1.00  0.00           H 
ATOM   2926  CA  GLY B 488      96.830  94.750  46.640  1.00  0.00           C 
ATOM   2927  HA1 GLY B 488      97.590  95.500  46.820  1.00  0.00           H 
ATOM   2928  HA2 GLY B 488      96.560  94.660  45.600  1.00  0.00           H 
ATOM   2929  C   GLY B 488      95.550  95.130  47.410  1.00  0.00           C 
ATOM   2930  O   GLY B 488      95.220  96.290  47.670  1.00  0.00           O 
ATOM   2931  N   ASP B 489      94.810  94.100  47.840  1.00  0.00           N 
ATOM   2932  HN  ASP B 489      94.870  93.200  47.420  1.00  0.00           H 
ATOM   2933  CA  ASP B 489      93.580  94.300  48.560  1.00  0.00           C 
ATOM   2934  HA  ASP B 489      93.370  95.340  48.760  1.00  0.00           H 
ATOM   2935  CB  ASP B 489      92.410  93.650  47.710  1.00  0.00           C 
ATOM   2936  HB1 ASP B 489      92.930  93.090  46.910  1.00  0.00           H 
ATOM   2937  HB2 ASP B 489      91.750  92.970  48.290  1.00  0.00           H 
ATOM   2938  CG  ASP B 489      91.580  94.710  46.980  1.00  0.00           C 
ATOM   2939  OD1 ASP B 489      91.940  95.880  46.930  1.00  0.00           O 
ATOM   2940  OD2 ASP B 489      90.460  94.370  46.500  1.00  0.00           O 
ATOM   2941  C   ASP B 489      93.610  93.620  49.890  1.00  0.00           C 
ATOM   2942  O   ASP B 489      92.890  94.110  50.800  1.00  0.00           O 
ATOM   2943  N   LEU B 490      94.520  92.690  50.170  1.00  0.00           N 
ATOM   2944  HN  LEU B 490      95.060  92.380  49.390  1.00  0.00           H 
ATOM   2945  CA  LEU B 490      94.810  92.360  51.610  1.00  0.00           C 
ATOM   2946  HA  LEU B 490      93.920  91.940  52.060  1.00  0.00           H 
ATOM   2947  CB  LEU B 490      95.630  91.010  51.620  1.00  0.00           C 
ATOM   2948  HB1 LEU B 490      94.970  90.200  51.250  1.00  0.00           H 
ATOM   2949  HB2 LEU B 490      96.480  91.110  50.920  1.00  0.00           H 
ATOM   2950  CG  LEU B 490      96.290  90.490  52.940  1.00  0.00           C 
ATOM   2951  HG  LEU B 490      96.620  89.450  52.750  1.00  0.00           H 
ATOM   2952  CD1 LEU B 490      97.480  91.230  53.390  1.00  0.00           C 
ATOM   2953 1HD1 LEU B 490      97.850  90.520  54.160  1.00  0.00           H 
ATOM   2954 2HD1 LEU B 490      98.230  91.340  52.580  1.00  0.00           H 
ATOM   2955 3HD1 LEU B 490      97.270  92.170  53.940  1.00  0.00           H 
ATOM   2956  CD2 LEU B 490      95.210  90.380  54.050  1.00  0.00           C 
ATOM   2957 1HD2 LEU B 490      95.710  89.780  54.830  1.00  0.00           H 
ATOM   2958 2HD2 LEU B 490      95.110  91.430  54.390  1.00  0.00           H 
ATOM   2959 3HD2 LEU B 490      94.320  89.850  53.640  1.00  0.00           H 
ATOM   2960  C   LEU B 490      95.410  93.450  52.450  1.00  0.00           C 
ATOM   2961  O   LEU B 490      94.930  93.750  53.520  1.00  0.00           O 
ATOM   2962  N   MET B 491      96.440  94.210  51.960  1.00  0.00           N 
ATOM   2963  HN  MET B 491      96.940  93.900  51.160  1.00  0.00           H 
ATOM   2964  CA  MET B 491      96.960  95.370  52.620  1.00  0.00           C 
ATOM   2965  HA  MET B 491      97.330  95.040  53.580  1.00  0.00           H 
ATOM   2966  CB  MET B 491      98.090  95.990  51.730  1.00  0.00           C 
ATOM   2967  HB1 MET B 491      97.680  96.070  50.700  1.00  0.00           H 
ATOM   2968  HB2 MET B 491      98.440  96.980  52.110  1.00  0.00           H 
ATOM   2969  CG  MET B 491      99.320  95.160  51.660  1.00  0.00           C 
ATOM   2970  HG1 MET B 491      99.000  94.120  51.410  1.00  0.00           H 
ATOM   2971  HG2 MET B 491      99.990  95.550  50.860  1.00  0.00           H 
ATOM   2972  SD  MET B 491     100.320  95.000  53.270  1.00  0.00           S 
ATOM   2973  CE  MET B 491     101.530  93.630  52.850  1.00  0.00           C 
ATOM   2974  HE1 MET B 491     101.460  93.160  51.850  1.00  0.00           H 
ATOM   2975  HE2 MET B 491     102.540  94.090  52.900  1.00  0.00           H 
ATOM   2976  HE3 MET B 491     101.520  92.850  53.640  1.00  0.00           H 
ATOM   2977  C   MET B 491      95.910  96.450  52.830  1.00  0.00           C 
ATOM   2978  O   MET B 491      95.780  97.130  53.780  1.00  0.00           O 
ATOM   2979  N   ARG B 492      95.030  96.630  51.820  1.00  0.00           N 
ATOM   2980  HN  ARG B 492      95.080  96.070  50.990  1.00  0.00           H 
ATOM   2981  CA  ARG B 492      93.870  97.470  51.860  1.00  0.00           C 
ATOM   2982  HA  ARG B 492      94.140  98.500  52.040  1.00  0.00           H 
ATOM   2983  CB  ARG B 492      93.090  97.540  50.500  1.00  0.00           C 
ATOM   2984  HB1 ARG B 492      93.760  98.030  49.760  1.00  0.00           H 
ATOM   2985  HB2 ARG B 492      92.900  96.480  50.230  1.00  0.00           H 
ATOM   2986  CG  ARG B 492      91.670  98.180  50.640  1.00  0.00           C 
ATOM   2987  HG1 ARG B 492      91.000  97.700  51.380  1.00  0.00           H 
ATOM   2988  HG2 ARG B 492      91.840  99.220  51.000  1.00  0.00           H 
ATOM   2989  CD  ARG B 492      90.840  98.340  49.320  1.00  0.00           C 
ATOM   2990  HD1 ARG B 492      89.890  98.910  49.440  1.00  0.00           H 
ATOM   2991  HD2 ARG B 492      91.460  98.780  48.500  1.00  0.00           H 
ATOM   2992  NE  ARG B 492      90.480  96.980  48.880  1.00  0.00           N 
ATOM   2993  HE  ARG B 492      90.970  96.640  48.070  1.00  0.00           H 
ATOM   2994  CZ  ARG B 492      89.350  96.330  49.160  1.00  0.00           C 
ATOM   2995  NH1 ARG B 492      88.560  96.550  50.250  1.00  0.00           N 
ATOM   2996 1HH1 ARG B 492      89.040  96.970  51.020  1.00  0.00           H 
ATOM   2997 2HH1 ARG B 492      87.590  96.320  50.130  1.00  0.00           H 
ATOM   2998  NH2 ARG B 492      88.790  95.490  48.290  1.00  0.00           N 
ATOM   2999 1HH2 ARG B 492      89.270  95.200  47.460  1.00  0.00           H 
ATOM   3000 2HH2 ARG B 492      88.080  94.900  48.670  1.00  0.00           H 
ATOM   3001  C   ARG B 492      92.870  97.030  53.000  1.00  0.00           C 
ATOM   3002  O   ARG B 492      92.330  97.800  53.760  1.00  0.00           O 
ATOM   3003  N   PHE B 493      92.530  95.700  53.170  1.00  0.00           N 
ATOM   3004  HN  PHE B 493      92.940  95.050  52.540  1.00  0.00           H 
ATOM   3005  CA  PHE B 493      91.810  95.170  54.320  1.00  0.00           C 
ATOM   3006  HA  PHE B 493      90.840  95.640  54.310  1.00  0.00           H 
ATOM   3007  CB  PHE B 493      91.550  93.650  54.110  1.00  0.00           C 
ATOM   3008  HB1 PHE B 493      90.880  93.670  53.220  1.00  0.00           H 
ATOM   3009  HB2 PHE B 493      92.490  93.200  53.730  1.00  0.00           H 
ATOM   3010  CG  PHE B 493      91.010  92.920  55.340  1.00  0.00           C 
ATOM   3011  CD1 PHE B 493      89.610  92.830  55.480  1.00  0.00           C 
ATOM   3012  HD1 PHE B 493      88.980  93.360  54.790  1.00  0.00           H 
ATOM   3013  CE1 PHE B 493      89.050  92.120  56.560  1.00  0.00           C 
ATOM   3014  HE1 PHE B 493      88.010  92.120  56.850  1.00  0.00           H 
ATOM   3015  CZ  PHE B 493      89.920  91.550  57.570  1.00  0.00           C 
ATOM   3016  HZ  PHE B 493      89.510  91.100  58.460  1.00  0.00           H 
ATOM   3017  CD2 PHE B 493      91.820  92.360  56.300  1.00  0.00           C 
ATOM   3018  HD2 PHE B 493      92.890  92.230  56.180  1.00  0.00           H 
ATOM   3019  CE2 PHE B 493      91.240  91.660  57.420  1.00  0.00           C 
ATOM   3020  HE2 PHE B 493      91.910  91.120  58.080  1.00  0.00           H 
ATOM   3021  C   PHE B 493      92.570  95.490  55.620  1.00  0.00           C 
ATOM   3022  O   PHE B 493      91.940  95.990  56.520  1.00  0.00           O 
ATOM   3023  N   CYS B 494      93.860  95.260  55.760  1.00  0.00           N 
ATOM   3024  HN  CYS B 494      94.370  94.860  55.000  1.00  0.00           H 
ATOM   3025  CA  CYS B 494      94.630  95.570  56.930  1.00  0.00           C 
ATOM   3026  HA  CYS B 494      94.120  94.940  57.650  1.00  0.00           H 
ATOM   3027  CB  CYS B 494      96.030  95.000  56.870  1.00  0.00           C 
ATOM   3028  HB1 CYS B 494      96.580  95.630  56.140  1.00  0.00           H 
ATOM   3029  HB2 CYS B 494      96.550  95.210  57.830  1.00  0.00           H 
ATOM   3030  SG  CYS B 494      96.150  93.300  56.300  1.00  0.00           S 
ATOM   3031  HG1 CYS B 494      96.000  93.360  54.980  1.00  0.00           H 
ATOM   3032  C   CYS B 494      94.650  97.040  57.350  1.00  0.00           C 
ATOM   3033  O   CYS B 494      94.490  97.410  58.510  1.00  0.00           O 
ATOM   3034  N   TRP B 495      94.830  98.020  56.390  1.00  0.00           N 
ATOM   3035  HN  TRP B 495      94.900  97.700  55.450  1.00  0.00           H 
ATOM   3036  CA  TRP B 495      94.620  99.430  56.680  1.00  0.00           C 
ATOM   3037  HA  TRP B 495      95.170  99.620  57.590  1.00  0.00           H 
ATOM   3038  CB  TRP B 495      95.070 100.320  55.470  1.00  0.00           C 
ATOM   3039  HB1 TRP B 495      96.130 100.050  55.290  1.00  0.00           H 
ATOM   3040  HB2 TRP B 495      94.610 100.010  54.510  1.00  0.00           H 
ATOM   3041  CG  TRP B 495      94.960 101.780  55.720  1.00  0.00           C 
ATOM   3042  CD1 TRP B 495      93.980 102.620  55.260  1.00  0.00           C 
ATOM   3043  HD1 TRP B 495      93.330 102.220  54.490  1.00  0.00           H 
ATOM   3044  NE1 TRP B 495      93.980 103.800  55.990  1.00  0.00           N 
ATOM   3045  HE1 TRP B 495      93.520 104.590  55.650  1.00  0.00           H 
ATOM   3046  CE2 TRP B 495      95.010 103.780  56.840  1.00  0.00           C 
ATOM   3047  CD2 TRP B 495      95.600 102.490  56.760  1.00  0.00           C 
ATOM   3048  CE3 TRP B 495      96.640 102.170  57.680  1.00  0.00           C 
ATOM   3049  HE3 TRP B 495      97.190 101.240  57.620  1.00  0.00           H 
ATOM   3050  CZ3 TRP B 495      96.970 103.130  58.680  1.00  0.00           C 
ATOM   3051  HZ3 TRP B 495      97.720 102.950  59.440  1.00  0.00           H 
ATOM   3052  CZ2 TRP B 495      95.410 104.740  57.740  1.00  0.00           C 
ATOM   3053  HZ2 TRP B 495      95.000 105.740  57.780  1.00  0.00           H 
ATOM   3054  CH2 TRP B 495      96.400 104.370  58.600  1.00  0.00           C 
ATOM   3055  HH2 TRP B 495      96.630 105.090  59.370  1.00  0.00           H 
ATOM   3056  C   TRP B 495      93.180  99.770  57.030  1.00  0.00           C 
ATOM   3057  O   TRP B 495      92.930 100.420  58.060  1.00  0.00           O 
ATOM   3058  N   LEU B 496      92.130  99.200  56.280  1.00  0.00           N 
ATOM   3059  HN  LEU B 496      92.450  98.780  55.430  1.00  0.00           H 
ATOM   3060  CA  LEU B 496      90.770  99.460  56.700  1.00  0.00           C 
ATOM   3061  HA  LEU B 496      90.690 100.490  57.000  1.00  0.00           H 
ATOM   3062  CB  LEU B 496      89.700  99.160  55.580  1.00  0.00           C 
ATOM   3063  HB1 LEU B 496      89.860  98.180  55.080  1.00  0.00           H 
ATOM   3064  HB2 LEU B 496      88.690  99.180  56.040  1.00  0.00           H 
ATOM   3065  CG  LEU B 496      89.480 100.230  54.450  1.00  0.00           C 
ATOM   3066  HG  LEU B 496      88.970 101.090  54.940  1.00  0.00           H 
ATOM   3067  CD1 LEU B 496      90.770 100.720  53.730  1.00  0.00           C 
ATOM   3068 1HD1 LEU B 496      90.510 101.440  52.920  1.00  0.00           H 
ATOM   3069 2HD1 LEU B 496      91.350 101.250  54.520  1.00  0.00           H 
ATOM   3070 3HD1 LEU B 496      91.470  99.910  53.430  1.00  0.00           H 
ATOM   3071  CD2 LEU B 496      88.480  99.650  53.440  1.00  0.00           C 
ATOM   3072 1HD2 LEU B 496      88.620  98.560  53.280  1.00  0.00           H 
ATOM   3073 2HD2 LEU B 496      87.580  99.700  54.090  1.00  0.00           H 
ATOM   3074 3HD2 LEU B 496      88.270 100.170  52.480  1.00  0.00           H 
ATOM   3075  C   LEU B 496      90.480  98.870  58.090  1.00  0.00           C 
ATOM   3076  O   LEU B 496      89.800  99.430  58.880  1.00  0.00           O 
ATOM   3077  N   MET B 497      90.980  97.610  58.350  1.00  0.00           N 
ATOM   3078  HN  MET B 497      91.390  97.140  57.570  1.00  0.00           H 
ATOM   3079  CA  MET B 497      90.830  97.060  59.630  1.00  0.00           C 
ATOM   3080  HA  MET B 497      89.790  96.970  59.900  1.00  0.00           H 
ATOM   3081  CB  MET B 497      91.450  95.580  59.630  1.00  0.00           C 
ATOM   3082  HB1 MET B 497      90.730  94.980  59.040  1.00  0.00           H 
ATOM   3083  HB2 MET B 497      92.400  95.610  59.060  1.00  0.00           H 
ATOM   3084  CG  MET B 497      91.540  94.860  60.910  1.00  0.00           C 
ATOM   3085  HG1 MET B 497      92.400  95.320  61.450  1.00  0.00           H 
ATOM   3086  HG2 MET B 497      90.610  94.850  61.520  1.00  0.00           H 
ATOM   3087  SD  MET B 497      92.020  93.180  60.550  1.00  0.00           S 
ATOM   3088  CE  MET B 497      93.790  93.300  60.210  1.00  0.00           C 
ATOM   3089  HE1 MET B 497      94.100  93.810  59.270  1.00  0.00           H 
ATOM   3090  HE2 MET B 497      94.500  93.690  60.970  1.00  0.00           H 
ATOM   3091  HE3 MET B 497      94.170  92.260  60.150  1.00  0.00           H 
ATOM   3092  C   MET B 497      91.580  97.820  60.810  1.00  0.00           C 
ATOM   3093  O   MET B 497      90.980  98.030  61.890  1.00  0.00           O 
ATOM   3094  N   ALA B 498      92.800  98.350  60.590  1.00  0.00           N 
ATOM   3095  HN  ALA B 498      93.320  98.180  59.760  1.00  0.00           H 
ATOM   3096  CA  ALA B 498      93.510  99.190  61.510  1.00  0.00           C 
ATOM   3097  HA  ALA B 498      93.490  98.660  62.450  1.00  0.00           H 
ATOM   3098  CB  ALA B 498      94.940  99.630  60.920  1.00  0.00           C 
ATOM   3099  HB1 ALA B 498      95.510 100.150  61.720  1.00  0.00           H 
ATOM   3100  HB2 ALA B 498      95.490  98.720  60.590  1.00  0.00           H 
ATOM   3101  HB3 ALA B 498      94.890 100.290  60.030  1.00  0.00           H 
ATOM   3102  C   ALA B 498      92.760 100.500  61.810  1.00  0.00           C 
ATOM   3103  O   ALA B 498      92.640 100.900  63.000  1.00  0.00           O 
ATOM   3104  N   VAL B 499      92.090 101.140  60.820  1.00  0.00           N 
ATOM   3105  HN  VAL B 499      92.260 100.790  59.900  1.00  0.00           H 
ATOM   3106  CA  VAL B 499      91.220 102.270  60.980  1.00  0.00           C 
ATOM   3107  HA  VAL B 499      91.770 103.000  61.550  1.00  0.00           H 
ATOM   3108  CB  VAL B 499      91.020 102.830  59.560  1.00  0.00           C 
ATOM   3109  HB  VAL B 499      90.640 102.150  58.770  1.00  0.00           H 
ATOM   3110  CG1 VAL B 499      89.800 103.830  59.630  1.00  0.00           C 
ATOM   3111 1HG1 VAL B 499      89.740 104.400  58.680  1.00  0.00           H 
ATOM   3112 2HG1 VAL B 499      88.850 103.280  59.800  1.00  0.00           H 
ATOM   3113 3HG1 VAL B 499      89.940 104.610  60.410  1.00  0.00           H 
ATOM   3114  CG2 VAL B 499      92.350 103.450  59.040  1.00  0.00           C 
ATOM   3115 1HG2 VAL B 499      92.210 103.670  57.960  1.00  0.00           H 
ATOM   3116 2HG2 VAL B 499      92.710 104.360  59.570  1.00  0.00           H 
ATOM   3117 3HG2 VAL B 499      93.100 102.640  59.040  1.00  0.00           H 
ATOM   3118  C   VAL B 499      89.990 102.030  61.810  1.00  0.00           C 
ATOM   3119  O   VAL B 499      89.720 102.800  62.760  1.00  0.00           O 
ATOM   3120  N   VAL B 500      89.250 100.940  61.530  1.00  0.00           N 
ATOM   3121  HN  VAL B 500      89.460 100.320  60.770  1.00  0.00           H 
ATOM   3122  CA  VAL B 500      88.060 100.660  62.400  1.00  0.00           C 
ATOM   3123  HA  VAL B 500      87.290 101.410  62.410  1.00  0.00           H 
ATOM   3124  CB  VAL B 500      87.290  99.510  61.740  1.00  0.00           C 
ATOM   3125  HB  VAL B 500      87.920  98.600  61.640  1.00  0.00           H 
ATOM   3126  CG1 VAL B 500      86.100  99.070  62.610  1.00  0.00           C 
ATOM   3127 1HG1 VAL B 500      85.320  98.560  62.010  1.00  0.00           H 
ATOM   3128 2HG1 VAL B 500      86.300  98.330  63.420  1.00  0.00           H 
ATOM   3129 3HG1 VAL B 500      85.600  99.950  63.070  1.00  0.00           H 
ATOM   3130  CG2 VAL B 500      86.790  99.840  60.340  1.00  0.00           C 
ATOM   3131 1HG2 VAL B 500      86.150 100.740  60.450  1.00  0.00           H 
ATOM   3132 2HG2 VAL B 500      87.640 100.010  59.650  1.00  0.00           H 
ATOM   3133 3HG2 VAL B 500      86.060  99.070  59.990  1.00  0.00           H 
ATOM   3134  C   VAL B 500      88.420 100.260  63.860  1.00  0.00           C 
ATOM   3135  O   VAL B 500      87.810 100.840  64.790  1.00  0.00           O 
ATOM   3136  N   ILE B 501      89.340  99.290  64.150  1.00  0.00           N 
ATOM   3137  HN  ILE B 501      89.780  98.780  63.410  1.00  0.00           H 
ATOM   3138  CA  ILE B 501      89.830  98.970  65.470  1.00  0.00           C 
ATOM   3139  HA  ILE B 501      88.960  98.610  65.990  1.00  0.00           H 
ATOM   3140  CB  ILE B 501      90.790  97.750  65.340  1.00  0.00           C 
ATOM   3141  HB  ILE B 501      91.550  97.980  64.560  1.00  0.00           H 
ATOM   3142  CG2 ILE B 501      91.650  97.660  66.670  1.00  0.00           C 
ATOM   3143 1HG2 ILE B 501      92.380  96.820  66.700  1.00  0.00           H 
ATOM   3144 2HG2 ILE B 501      92.310  98.530  66.890  1.00  0.00           H 
ATOM   3145 3HG2 ILE B 501      90.860  97.600  67.450  1.00  0.00           H 
ATOM   3146  CG1 ILE B 501      89.980  96.500  64.830  1.00  0.00           C 
ATOM   3147 1HG1 ILE B 501      89.440  96.050  65.690  1.00  0.00           H 
ATOM   3148 2HG1 ILE B 501      89.250  96.780  64.050  1.00  0.00           H 
ATOM   3149  CD  ILE B 501      90.980  95.570  64.200  1.00  0.00           C 
ATOM   3150  HD1 ILE B 501      90.400  94.710  63.790  1.00  0.00           H 
ATOM   3151  HD2 ILE B 501      91.580  96.070  63.420  1.00  0.00           H 
ATOM   3152  HD3 ILE B 501      91.720  95.250  64.960  1.00  0.00           H 
ATOM   3153  C   ILE B 501      90.400 100.140  66.320  1.00  0.00           C 
ATOM   3154  O   ILE B 501      90.050 100.230  67.500  1.00  0.00           O 
ATOM   3155  N   LEU B 502      91.220 101.060  65.700  1.00  0.00           N 
ATOM   3156  HN  LEU B 502      91.540 100.760  64.800  1.00  0.00           H 
ATOM   3157  CA  LEU B 502      91.570 102.310  66.330  1.00  0.00           C 
ATOM   3158  HA  LEU B 502      92.080 102.010  67.230  1.00  0.00           H 
ATOM   3159  CB  LEU B 502      92.470 103.220  65.410  1.00  0.00           C 
ATOM   3160  HB1 LEU B 502      91.910 103.350  64.460  1.00  0.00           H 
ATOM   3161  HB2 LEU B 502      92.500 104.250  65.820  1.00  0.00           H 
ATOM   3162  CG  LEU B 502      93.960 102.900  65.070  1.00  0.00           C 
ATOM   3163  HG  LEU B 502      93.970 101.790  65.110  1.00  0.00           H 
ATOM   3164  CD1 LEU B 502      94.480 103.600  63.830  1.00  0.00           C 
ATOM   3165 1HD1 LEU B 502      95.520 103.310  63.570  1.00  0.00           H 
ATOM   3166 2HD1 LEU B 502      93.810 103.310  62.990  1.00  0.00           H 
ATOM   3167 3HD1 LEU B 502      94.380 104.700  63.980  1.00  0.00           H 
ATOM   3168  CD2 LEU B 502      94.740 103.320  66.340  1.00  0.00           C 
ATOM   3169 1HD2 LEU B 502      95.800 103.340  66.010  1.00  0.00           H 
ATOM   3170 2HD2 LEU B 502      94.580 104.350  66.720  1.00  0.00           H 
ATOM   3171 3HD2 LEU B 502      94.620 102.630  67.210  1.00  0.00           H 
ATOM   3172  C   LEU B 502      90.430 103.290  66.780  1.00  0.00           C 
ATOM   3173  O   LEU B 502      90.380 103.800  67.840  1.00  0.00           O 
ATOM   3174  N   GLY B 503      89.460 103.490  65.870  1.00  0.00           N 
ATOM   3175  HN  GLY B 503      89.520 103.140  64.940  1.00  0.00           H 
ATOM   3176  CA  GLY B 503      88.260 104.300  66.290  1.00  0.00           C 
ATOM   3177  HA1 GLY B 503      88.720 105.140  66.790  1.00  0.00           H 
ATOM   3178  HA2 GLY B 503      87.640 104.580  65.450  1.00  0.00           H 
ATOM   3179  C   GLY B 503      87.310 103.670  67.310  1.00  0.00           C 
ATOM   3180  O   GLY B 503      87.000 104.240  68.280  1.00  0.00           O 
ATOM   3181  N   PHE B 504      86.870 102.520  66.970  1.00  0.00           N 
ATOM   3182  HN  PHE B 504      87.250 101.990  66.210  1.00  0.00           H 
ATOM   3183  CA  PHE B 504      85.960 101.730  67.770  1.00  0.00           C 
ATOM   3184  HA  PHE B 504      85.150 102.440  67.810  1.00  0.00           H 
ATOM   3185  CB  PHE B 504      85.470 100.430  67.040  1.00  0.00           C 
ATOM   3186  HB1 PHE B 504      86.290 100.160  66.340  1.00  0.00           H 
ATOM   3187  HB2 PHE B 504      85.200  99.570  67.680  1.00  0.00           H 
ATOM   3188  CG  PHE B 504      84.280 100.770  66.220  1.00  0.00           C 
ATOM   3189  CD1 PHE B 504      83.000 100.610  66.700  1.00  0.00           C 
ATOM   3190  HD1 PHE B 504      82.970 100.440  67.770  1.00  0.00           H 
ATOM   3191  CE1 PHE B 504      81.910 101.020  65.970  1.00  0.00           C 
ATOM   3192  HE1 PHE B 504      80.900 100.820  66.290  1.00  0.00           H 
ATOM   3193  CZ  PHE B 504      82.050 101.430  64.660  1.00  0.00           C 
ATOM   3194  HZ  PHE B 504      81.220 101.480  63.960  1.00  0.00           H 
ATOM   3195  CD2 PHE B 504      84.430 101.430  64.960  1.00  0.00           C 
ATOM   3196  HD2 PHE B 504      85.410 101.640  64.570  1.00  0.00           H 
ATOM   3197  CE2 PHE B 504      83.320 101.640  64.150  1.00  0.00           C 
ATOM   3198  HE2 PHE B 504      83.340 102.060  63.160  1.00  0.00           H 
ATOM   3199  C   PHE B 504      86.440 101.340  69.150  1.00  0.00           C 
ATOM   3200  O   PHE B 504      85.790 101.510  70.180  1.00  0.00           O 
ATOM   3201  N   ALA B 505      87.710 100.960  69.340  1.00  0.00           N 
ATOM   3202  HN  ALA B 505      88.290 100.880  68.540  1.00  0.00           H 
ATOM   3203  CA  ALA B 505      88.410 100.990  70.630  1.00  0.00           C 
ATOM   3204  HA  ALA B 505      87.970 100.260  71.290  1.00  0.00           H 
ATOM   3205  CB  ALA B 505      89.900 100.530  70.490  1.00  0.00           C 
ATOM   3206  HB1 ALA B 505      90.290 100.410  71.520  1.00  0.00           H 
ATOM   3207  HB2 ALA B 505      89.790  99.470  70.180  1.00  0.00           H 
ATOM   3208  HB3 ALA B 505      90.620 101.020  69.810  1.00  0.00           H 
ATOM   3209  C   ALA B 505      88.410 102.260  71.340  1.00  0.00           C 
ATOM   3210  O   ALA B 505      88.200 102.300  72.560  1.00  0.00           O 
ATOM   3211  N   SER B 506      88.580 103.380  70.590  1.00  0.00           N 
ATOM   3212  HN  SER B 506      88.790 103.360  69.610  1.00  0.00           H 
ATOM   3213  CA  SER B 506      88.380 104.750  71.210  1.00  0.00           C 
ATOM   3214  HA  SER B 506      89.040 104.690  72.060  1.00  0.00           H 
ATOM   3215  CB  SER B 506      88.750 106.000  70.310  1.00  0.00           C 
ATOM   3216  HB1 SER B 506      88.100 105.970  69.410  1.00  0.00           H 
ATOM   3217  HB2 SER B 506      88.670 106.970  70.850  1.00  0.00           H 
ATOM   3218  OG  SER B 506      90.100 105.820  69.930  1.00  0.00           O 
ATOM   3219  HG1 SER B 506      90.090 105.240  69.170  1.00  0.00           H 
ATOM   3220  C   SER B 506      86.940 104.980  71.720  1.00  0.00           C 
ATOM   3221  O   SER B 506      86.760 105.280  72.860  1.00  0.00           O 
ATOM   3222  N   ALA B 507      85.940 104.750  70.830  1.00  0.00           N 
ATOM   3223  HN  ALA B 507      86.170 104.390  69.930  1.00  0.00           H 
ATOM   3224  CA  ALA B 507      84.520 104.840  71.340  1.00  0.00           C 
ATOM   3225  HA  ALA B 507      84.290 105.850  71.640  1.00  0.00           H 
ATOM   3226  CB  ALA B 507      83.560 104.390  70.250  1.00  0.00           C 
ATOM   3227  HB1 ALA B 507      82.520 104.280  70.630  1.00  0.00           H 
ATOM   3228  HB2 ALA B 507      83.620 105.090  69.390  1.00  0.00           H 
ATOM   3229  HB3 ALA B 507      83.850 103.340  70.050  1.00  0.00           H 
ATOM   3230  C   ALA B 507      84.210 103.920  72.570  1.00  0.00           C 
ATOM   3231  O   ALA B 507      83.580 104.340  73.530  1.00  0.00           O 
ATOM   3232  N   PHE B 508      84.680 102.620  72.470  1.00  0.00           N 
ATOM   3233  HN  PHE B 508      85.130 102.260  71.660  1.00  0.00           H 
ATOM   3234  CA  PHE B 508      84.400 101.690  73.600  1.00  0.00           C 
ATOM   3235  HA  PHE B 508      83.350 101.790  73.830  1.00  0.00           H 
ATOM   3236  CB  PHE B 508      84.760 100.240  73.170  1.00  0.00           C 
ATOM   3237  HB1 PHE B 508      85.810 100.260  72.800  1.00  0.00           H 
ATOM   3238  HB2 PHE B 508      84.800  99.540  74.040  1.00  0.00           H 
ATOM   3239  CG  PHE B 508      83.860  99.610  72.170  1.00  0.00           C 
ATOM   3240  CD1 PHE B 508      82.470  99.600  72.340  1.00  0.00           C 
ATOM   3241  HD1 PHE B 508      82.010 100.040  73.220  1.00  0.00           H 
ATOM   3242  CE1 PHE B 508      81.670  98.920  71.410  1.00  0.00           C 
ATOM   3243  HE1 PHE B 508      80.590  98.950  71.460  1.00  0.00           H 
ATOM   3244  CZ  PHE B 508      82.300  98.290  70.310  1.00  0.00           C 
ATOM   3245  HZ  PHE B 508      81.760  97.710  69.570  1.00  0.00           H 
ATOM   3246  CD2 PHE B 508      84.450  98.980  71.140  1.00  0.00           C 
ATOM   3247  HD2 PHE B 508      85.530  98.990  71.050  1.00  0.00           H 
ATOM   3248  CE2 PHE B 508      83.700  98.330  70.170  1.00  0.00           C 
ATOM   3249  HE2 PHE B 508      84.280  97.770  69.450  1.00  0.00           H 
ATOM   3250  C   PHE B 508      85.100 101.970  74.910  1.00  0.00           C 
ATOM   3251  O   PHE B 508      84.540 101.760  75.980  1.00  0.00           O 
ATOM   3252  N   TYR B 509      86.320 102.460  74.770  1.00  0.00           N 
ATOM   3253  HN  TYR B 509      86.710 102.680  73.880  1.00  0.00           H 
ATOM   3254  CA  TYR B 509      87.160 102.940  75.930  1.00  0.00           C 
ATOM   3255  HA  TYR B 509      87.010 102.160  76.660  1.00  0.00           H 
ATOM   3256  CB  TYR B 509      88.690 103.210  75.610  1.00  0.00           C 
ATOM   3257  HB1 TYR B 509      89.190 102.280  75.260  1.00  0.00           H 
ATOM   3258  HB2 TYR B 509      88.720 103.930  74.760  1.00  0.00           H 
ATOM   3259  CG  TYR B 509      89.470 103.840  76.670  1.00  0.00           C 
ATOM   3260  CD1 TYR B 509      90.110 103.000  77.620  1.00  0.00           C 
ATOM   3261  HD1 TYR B 509      90.100 101.920  77.560  1.00  0.00           H 
ATOM   3262  CE1 TYR B 509      91.000 103.550  78.520  1.00  0.00           C 
ATOM   3263  HE1 TYR B 509      91.500 102.900  79.220  1.00  0.00           H 
ATOM   3264  CZ  TYR B 509      91.120 104.910  78.660  1.00  0.00           C 
ATOM   3265  OH  TYR B 509      91.960 105.550  79.630  1.00  0.00           O 
ATOM   3266  HH  TYR B 509      92.600 104.870  79.840  1.00  0.00           H 
ATOM   3267  CD2 TYR B 509      89.670 105.250  76.790  1.00  0.00           C 
ATOM   3268  HD2 TYR B 509      89.200 106.010  76.180  1.00  0.00           H 
ATOM   3269  CE2 TYR B 509      90.510 105.770  77.730  1.00  0.00           C 
ATOM   3270  HE2 TYR B 509      90.670 106.830  77.880  1.00  0.00           H 
ATOM   3271  C   TYR B 509      86.520 104.090  76.660  1.00  0.00           C 
ATOM   3272  O   TYR B 509      86.200 104.010  77.860  1.00  0.00           O 
ATOM   3273  N   ILE B 510      86.110 105.140  75.880  1.00  0.00           N 
ATOM   3274  HN  ILE B 510      86.240 105.270  74.900  1.00  0.00           H 
ATOM   3275  CA  ILE B 510      85.430 106.300  76.520  1.00  0.00           C 
ATOM   3276  HA  ILE B 510      86.080 106.510  77.360  1.00  0.00           H 
ATOM   3277  CB  ILE B 510      85.350 107.570  75.740  1.00  0.00           C 
ATOM   3278  HB  ILE B 510      84.830 108.330  76.370  1.00  0.00           H 
ATOM   3279  CG2 ILE B 510      86.780 108.170  75.540  1.00  0.00           C 
ATOM   3280 1HG2 ILE B 510      87.550 107.520  75.080  1.00  0.00           H 
ATOM   3281 2HG2 ILE B 510      86.640 109.130  75.000  1.00  0.00           H 
ATOM   3282 3HG2 ILE B 510      87.320 108.320  76.500  1.00  0.00           H 
ATOM   3283  CG1 ILE B 510      84.480 107.480  74.440  1.00  0.00           C 
ATOM   3284 1HG1 ILE B 510      84.910 106.630  73.860  1.00  0.00           H 
ATOM   3285 2HG1 ILE B 510      83.470 107.120  74.750  1.00  0.00           H 
ATOM   3286  CD  ILE B 510      84.170 108.720  73.640  1.00  0.00           C 
ATOM   3287  HD1 ILE B 510      85.070 109.100  73.100  1.00  0.00           H 
ATOM   3288  HD2 ILE B 510      83.330 108.510  72.950  1.00  0.00           H 
ATOM   3289  HD3 ILE B 510      83.840 109.480  74.390  1.00  0.00           H 
ATOM   3290  C   ILE B 510      84.070 105.950  77.170  1.00  0.00           C 
ATOM   3291  O   ILE B 510      83.820 106.490  78.230  1.00  0.00           O 
ATOM   3292  N   ILE B 511      83.300 105.020  76.570  1.00  0.00           N 
ATOM   3293  HN  ILE B 511      83.650 104.600  75.740  1.00  0.00           H 
ATOM   3294  CA  ILE B 511      82.050 104.450  77.100  1.00  0.00           C 
ATOM   3295  HA  ILE B 511      81.470 105.350  77.260  1.00  0.00           H 
ATOM   3296  CB  ILE B 511      81.300 103.610  76.080  1.00  0.00           C 
ATOM   3297  HB  ILE B 511      82.010 102.830  75.710  1.00  0.00           H 
ATOM   3298  CG2 ILE B 511      80.110 102.870  76.760  1.00  0.00           C 
ATOM   3299 1HG2 ILE B 511      79.340 103.570  77.150  1.00  0.00           H 
ATOM   3300 2HG2 ILE B 511      79.600 102.320  75.940  1.00  0.00           H 
ATOM   3301 3HG2 ILE B 511      80.540 102.190  77.530  1.00  0.00           H 
ATOM   3302  CG1 ILE B 511      80.790 104.510  74.900  1.00  0.00           C 
ATOM   3303 1HG1 ILE B 511      79.880 105.090  75.160  1.00  0.00           H 
ATOM   3304 2HG1 ILE B 511      81.580 105.200  74.550  1.00  0.00           H 
ATOM   3305  CD  ILE B 511      80.420 103.600  73.700  1.00  0.00           C 
ATOM   3306  HD1 ILE B 511      81.210 103.030  73.170  1.00  0.00           H 
ATOM   3307  HD2 ILE B 511      79.610 102.860  73.860  1.00  0.00           H 
ATOM   3308  HD3 ILE B 511      80.040 104.210  72.850  1.00  0.00           H 
ATOM   3309  C   ILE B 511      82.110 103.780  78.460  1.00  0.00           C 
ATOM   3310  O   ILE B 511      81.300 104.030  79.360  1.00  0.00           O 
ATOM   3311  N   PHE B 512      83.180 102.950  78.680  1.00  0.00           N 
ATOM   3312  HN  PHE B 512      83.720 102.850  77.850  1.00  0.00           H 
ATOM   3313  CA  PHE B 512      83.480 102.090  79.830  1.00  0.00           C 
ATOM   3314  HA  PHE B 512      82.590 102.020  80.440  1.00  0.00           H 
ATOM   3315  CB  PHE B 512      83.840 100.740  79.350  1.00  0.00           C 
ATOM   3316  HB1 PHE B 512      84.670 100.680  78.610  1.00  0.00           H 
ATOM   3317  HB2 PHE B 512      84.120 100.090  80.210  1.00  0.00           H 
ATOM   3318  CG  PHE B 512      82.600 100.010  78.890  1.00  0.00           C 
ATOM   3319  CD1 PHE B 512      81.530  99.770  79.750  1.00  0.00           C 
ATOM   3320  HD1 PHE B 512      81.610 100.090  80.780  1.00  0.00           H 
ATOM   3321  CE1 PHE B 512      80.500  98.870  79.390  1.00  0.00           C 
ATOM   3322  HE1 PHE B 512      79.720  98.670  80.110  1.00  0.00           H 
ATOM   3323  CZ  PHE B 512      80.380  98.420  78.050  1.00  0.00           C 
ATOM   3324  HZ  PHE B 512      79.560  97.790  77.740  1.00  0.00           H 
ATOM   3325  CD2 PHE B 512      82.520  99.530  77.590  1.00  0.00           C 
ATOM   3326  HD2 PHE B 512      83.280  99.760  76.850  1.00  0.00           H 
ATOM   3327  CE2 PHE B 512      81.380  98.840  77.160  1.00  0.00           C 
ATOM   3328  HE2 PHE B 512      81.200  98.550  76.130  1.00  0.00           H 
ATOM   3329  C   PHE B 512      84.510 102.710  80.770  1.00  0.00           C 
ATOM   3330  O   PHE B 512      84.640 102.200  81.900  1.00  0.00           O 
ATOM   3331  N   GLN B 513      85.180 103.810  80.410  1.00  0.00           N 
ATOM   3332  HN  GLN B 513      85.030 104.190  79.500  1.00  0.00           H 
ATOM   3333  CA  GLN B 513      86.040 104.640  81.210  1.00  0.00           C 
ATOM   3334  HA  GLN B 513      86.860 104.020  81.540  1.00  0.00           H 
ATOM   3335  CB  GLN B 513      86.630 105.740  80.340  1.00  0.00           C 
ATOM   3336  HB1 GLN B 513      87.320 105.340  79.570  1.00  0.00           H 
ATOM   3337  HB2 GLN B 513      85.840 106.200  79.710  1.00  0.00           H 
ATOM   3338  CG  GLN B 513      87.430 106.870  81.070  1.00  0.00           C 
ATOM   3339  HG1 GLN B 513      86.750 107.400  81.770  1.00  0.00           H 
ATOM   3340  HG2 GLN B 513      88.360 106.550  81.590  1.00  0.00           H 
ATOM   3341  CD  GLN B 513      87.820 107.800  79.940  1.00  0.00           C 
ATOM   3342  OE1 GLN B 513      86.910 108.350  79.260  1.00  0.00           O 
ATOM   3343  NE2 GLN B 513      89.180 108.000  79.710  1.00  0.00           N 
ATOM   3344 1HE2 GLN B 513      89.900 107.480  80.170  1.00  0.00           H 
ATOM   3345 2HE2 GLN B 513      89.420 108.480  78.860  1.00  0.00           H 
ATOM   3346  C   GLN B 513      85.430 105.170  82.530  1.00  0.00           C 
ATOM   3347  O   GLN B 513      86.180 105.370  83.450  1.00  0.00           O 
ATOM   3348  N   THR B 514      84.120 105.400  82.620  1.00  0.00           N 
ATOM   3349  HN  THR B 514      83.510 105.360  81.830  1.00  0.00           H 
ATOM   3350  CA  THR B 514      83.370 105.760  83.820  1.00  0.00           C 
ATOM   3351  HA  THR B 514      84.020 106.460  84.330  1.00  0.00           H 
ATOM   3352  CB  THR B 514      82.210 106.670  83.410  1.00  0.00           C 
ATOM   3353  HB  THR B 514      81.440 106.690  84.220  1.00  0.00           H 
ATOM   3354  OG1 THR B 514      81.680 106.300  82.140  1.00  0.00           O 
ATOM   3355  HG1 THR B 514      81.050 105.600  82.310  1.00  0.00           H 
ATOM   3356  CG2 THR B 514      82.680 108.130  83.280  1.00  0.00           C 
ATOM   3357 1HG2 THR B 514      81.760 108.710  83.040  1.00  0.00           H 
ATOM   3358 2HG2 THR B 514      83.150 108.460  84.230  1.00  0.00           H 
ATOM   3359 3HG2 THR B 514      83.410 108.250  82.450  1.00  0.00           H 
ATOM   3360  C   THR B 514      82.970 104.600  84.730  1.00  0.00           C 
ATOM   3361  O   THR B 514      82.670 104.860  85.880  1.00  0.00           O 
ATOM   3362  N   GLU B 515      82.960 103.390  84.210  1.00  0.00           N 
ATOM   3363  HN  GLU B 515      83.280 103.210  83.280  1.00  0.00           H 
ATOM   3364  CA  GLU B 515      82.400 102.220  84.810  1.00  0.00           C 
ATOM   3365  HA  GLU B 515      81.660 102.590  85.510  1.00  0.00           H 
ATOM   3366  CB  GLU B 515      81.710 101.310  83.770  1.00  0.00           C 
ATOM   3367  HB1 GLU B 515      82.480 100.740  83.210  1.00  0.00           H 
ATOM   3368  HB2 GLU B 515      81.060 100.560  84.260  1.00  0.00           H 
ATOM   3369  CG  GLU B 515      80.870 102.070  82.680  1.00  0.00           C 
ATOM   3370  HG1 GLU B 515      81.520 102.650  81.990  1.00  0.00           H 
ATOM   3371  HG2 GLU B 515      80.340 101.360  82.020  1.00  0.00           H 
ATOM   3372  CD  GLU B 515      79.980 103.050  83.300  1.00  0.00           C 
ATOM   3373  OE1 GLU B 515      79.220 102.770  84.240  1.00  0.00           O 
ATOM   3374  OE2 GLU B 515      80.040 104.250  82.870  1.00  0.00           O 
ATOM   3375  C   GLU B 515      83.370 101.460  85.710  1.00  0.00           C 
ATOM   3376  O   GLU B 515      84.430 102.010  85.960  1.00  0.00           O 
ATOM   3377  N   ASP B 516      82.970 100.300  86.310  1.00  0.00           N 
ATOM   3378  HN  ASP B 516      82.110  99.850  86.090  1.00  0.00           H 
ATOM   3379  CA  ASP B 516      83.780  99.580  87.280  1.00  0.00           C 
ATOM   3380  HA  ASP B 516      84.500 100.120  87.880  1.00  0.00           H 
ATOM   3381  CB  ASP B 516      82.700  99.070  88.270  1.00  0.00           C 
ATOM   3382  HB1 ASP B 516      82.090  99.970  88.490  1.00  0.00           H 
ATOM   3383  HB2 ASP B 516      82.070  98.300  87.790  1.00  0.00           H 
ATOM   3384  CG  ASP B 516      83.120  98.560  89.660  1.00  0.00           C 
ATOM   3385  OD1 ASP B 516      84.290  98.380  89.910  1.00  0.00           O 
ATOM   3386  OD2 ASP B 516      82.220  98.430  90.530  1.00  0.00           O 
ATOM   3387  C   ASP B 516      84.480  98.450  86.610  1.00  0.00           C 
ATOM   3388  O   ASP B 516      83.700  97.600  86.140  1.00  0.00           O 
ATOM   3389  N   PRO B 517      85.820  98.370  86.390  1.00  0.00           N 
ATOM   3390  CD  PRO B 517      86.750  99.180  87.070  1.00  0.00           C 
ATOM   3391  HD1 PRO B 517      87.180  98.660  87.950  1.00  0.00           H 
ATOM   3392  HD2 PRO B 517      86.430 100.170  87.460  1.00  0.00           H 
ATOM   3393  CA  PRO B 517      86.500  97.440  85.420  1.00  0.00           C 
ATOM   3394  HA  PRO B 517      86.040  97.590  84.460  1.00  0.00           H 
ATOM   3395  CB  PRO B 517      87.890  97.940  85.280  1.00  0.00           C 
ATOM   3396  HB1 PRO B 517      88.670  97.400  85.860  1.00  0.00           H 
ATOM   3397  HB2 PRO B 517      88.280  98.080  84.250  1.00  0.00           H 
ATOM   3398  CG  PRO B 517      87.880  99.340  86.040  1.00  0.00           C 
ATOM   3399  HG1 PRO B 517      88.820  99.770  86.440  1.00  0.00           H 
ATOM   3400  HG2 PRO B 517      87.440 100.010  85.270  1.00  0.00           H 
ATOM   3401  C   PRO B 517      86.380  96.050  85.930  1.00  0.00           C 
ATOM   3402  O   PRO B 517      86.710  95.150  85.170  1.00  0.00           O 
ATOM   3403  N   GLU B 518      86.090  95.840  87.200  1.00  0.00           N 
ATOM   3404  HN  GLU B 518      85.960  96.560  87.870  1.00  0.00           H 
ATOM   3405  CA  GLU B 518      85.960  94.500  87.760  1.00  0.00           C 
ATOM   3406  HA  GLU B 518      86.790  93.870  87.490  1.00  0.00           H 
ATOM   3407  CB  GLU B 518      86.110  94.400  89.280  1.00  0.00           C 
ATOM   3408  HB1 GLU B 518      85.610  95.310  89.680  1.00  0.00           H 
ATOM   3409  HB2 GLU B 518      85.580  93.520  89.690  1.00  0.00           H 
ATOM   3410  CG  GLU B 518      87.610  94.350  89.650  1.00  0.00           C 
ATOM   3411  HG1 GLU B 518      87.650  94.180  90.750  1.00  0.00           H 
ATOM   3412  HG2 GLU B 518      88.050  93.450  89.160  1.00  0.00           H 
ATOM   3413  CD  GLU B 518      88.490  95.580  89.330  1.00  0.00           C 
ATOM   3414  OE1 GLU B 518      88.080  96.680  89.730  1.00  0.00           O 
ATOM   3415  OE2 GLU B 518      89.600  95.370  88.700  1.00  0.00           O 
ATOM   3416  C   GLU B 518      84.840  93.770  87.200  1.00  0.00           C 
ATOM   3417  O   GLU B 518      84.980  92.610  86.790  1.00  0.00           O 
ATOM   3418  N   GLU B 519      83.600  94.400  87.170  1.00  0.00           N 
ATOM   3419  HN  GLU B 519      83.410  95.210  87.710  1.00  0.00           H 
ATOM   3420  CA  GLU B 519      82.390  93.780  86.640  1.00  0.00           C 
ATOM   3421  HA  GLU B 519      82.270  92.820  87.120  1.00  0.00           H 
ATOM   3422  CB  GLU B 519      81.250  94.880  86.790  1.00  0.00           C 
ATOM   3423  HB1 GLU B 519      81.800  95.830  86.950  1.00  0.00           H 
ATOM   3424  HB2 GLU B 519      80.820  95.180  85.810  1.00  0.00           H 
ATOM   3425  CG  GLU B 519      80.080  94.410  87.690  1.00  0.00           C 
ATOM   3426  HG1 GLU B 519      79.270  95.150  87.870  1.00  0.00           H 
ATOM   3427  HG2 GLU B 519      79.560  93.510  87.300  1.00  0.00           H 
ATOM   3428  CD  GLU B 519      80.600  94.140  89.040  1.00  0.00           C 
ATOM   3429  OE1 GLU B 519      81.210  95.030  89.670  1.00  0.00           O 
ATOM   3430  OE2 GLU B 519      80.370  93.010  89.540  1.00  0.00           O 
ATOM   3431  C   GLU B 519      82.520  93.560  85.120  1.00  0.00           C 
ATOM   3432  O   GLU B 519      82.130  92.510  84.570  1.00  0.00           O 
ATOM   3433  N   LEU B 520      83.100  94.550  84.380  1.00  0.00           N 
ATOM   3434  HN  LEU B 520      83.380  95.390  84.840  1.00  0.00           H 
ATOM   3435  CA  LEU B 520      83.350  94.320  82.940  1.00  0.00           C 
ATOM   3436  HA  LEU B 520      83.280  93.260  82.760  1.00  0.00           H 
ATOM   3437  CB  LEU B 520      82.230  95.080  82.070  1.00  0.00           C 
ATOM   3438  HB1 LEU B 520      81.260  94.740  82.490  1.00  0.00           H 
ATOM   3439  HB2 LEU B 520      82.190  96.190  82.140  1.00  0.00           H 
ATOM   3440  CG  LEU B 520      82.210  94.800  80.560  1.00  0.00           C 
ATOM   3441  HG  LEU B 520      82.690  93.800  80.440  1.00  0.00           H 
ATOM   3442  CD1 LEU B 520      80.810  94.640  79.930  1.00  0.00           C 
ATOM   3443 1HD1 LEU B 520      80.110  95.430  80.290  1.00  0.00           H 
ATOM   3444 2HD1 LEU B 520      80.840  94.590  78.820  1.00  0.00           H 
ATOM   3445 3HD1 LEU B 520      80.360  93.700  80.310  1.00  0.00           H 
ATOM   3446  CD2 LEU B 520      82.960  95.840  79.680  1.00  0.00           C 
ATOM   3447 1HD2 LEU B 520      82.570  96.860  79.880  1.00  0.00           H 
ATOM   3448 2HD2 LEU B 520      83.990  95.850  80.090  1.00  0.00           H 
ATOM   3449 3HD2 LEU B 520      83.050  95.720  78.580  1.00  0.00           H 
ATOM   3450  C   LEU B 520      84.730  94.820  82.580  1.00  0.00           C 
ATOM   3451  O   LEU B 520      84.990  95.970  82.630  1.00  0.00           O 
ATOM   3452  N   GLY B 521      85.580  93.840  82.130  1.00  0.00           N 
ATOM   3453  HN  GLY B 521      85.180  92.970  81.850  1.00  0.00           H 
ATOM   3454  CA  GLY B 521      87.060  94.000  81.950  1.00  0.00           C 
ATOM   3455  HA1 GLY B 521      87.410  94.860  82.490  1.00  0.00           H 
ATOM   3456  HA2 GLY B 521      87.430  93.030  82.260  1.00  0.00           H 
ATOM   3457  C   GLY B 521      87.530  94.250  80.590  1.00  0.00           C 
ATOM   3458  O   GLY B 521      88.740  94.430  80.430  1.00  0.00           O 
ATOM   3459  N   HSD B 522      86.770  94.380  79.500  1.00  0.00           N 
ATOM   3460  HN  HSD B 522      85.780  94.340  79.570  1.00  0.00           H 
ATOM   3461  CA  HSD B 522      87.310  94.340  78.140  1.00  0.00           C 
ATOM   3462  HA  HSD B 522      88.090  93.590  78.130  1.00  0.00           H 
ATOM   3463  CB  HSD B 522      86.170  93.970  77.110  1.00  0.00           C 
ATOM   3464  HB1 HSD B 522      85.400  94.770  77.010  1.00  0.00           H 
ATOM   3465  HB2 HSD B 522      86.580  93.870  76.080  1.00  0.00           H 
ATOM   3466  ND1 HSD B 522      85.940  91.490  76.890  1.00  0.00           N 
ATOM   3467  HD1 HSD B 522      86.750  91.290  76.350  1.00  0.00           H 
ATOM   3468  CG  HSD B 522      85.540  92.680  77.520  1.00  0.00           C 
ATOM   3469  CE1 HSD B 522      85.080  90.550  77.380  1.00  0.00           C 
ATOM   3470  HE1 HSD B 522      85.090  89.490  77.120  1.00  0.00           H 
ATOM   3471  NE2 HSD B 522      84.260  91.000  78.300  1.00  0.00           N 
ATOM   3472  CD2 HSD B 522      84.510  92.350  78.390  1.00  0.00           C 
ATOM   3473  HD2 HSD B 522      83.880  92.940  79.040  1.00  0.00           H 
ATOM   3474  C   HSD B 522      88.010  95.590  77.580  1.00  0.00           C 
ATOM   3475  O   HSD B 522      88.650  95.490  76.510  1.00  0.00           O 
ATOM   3476  N   PHE B 523      87.990  96.780  78.230  1.00  0.00           N 
ATOM   3477  HN  PHE B 523      87.640  96.890  79.160  1.00  0.00           H 
ATOM   3478  CA  PHE B 523      88.420  98.020  77.730  1.00  0.00           C 
ATOM   3479  HA  PHE B 523      89.110  97.750  76.950  1.00  0.00           H 
ATOM   3480  CB  PHE B 523      87.270  98.910  77.100  1.00  0.00           C 
ATOM   3481  HB1 PHE B 523      86.630  99.280  77.930  1.00  0.00           H 
ATOM   3482  HB2 PHE B 523      87.710  99.760  76.530  1.00  0.00           H 
ATOM   3483  CG  PHE B 523      86.470  98.080  76.170  1.00  0.00           C 
ATOM   3484  CD1 PHE B 523      86.980  97.900  74.850  1.00  0.00           C 
ATOM   3485  HD1 PHE B 523      88.000  98.220  74.700  1.00  0.00           H 
ATOM   3486  CE1 PHE B 523      86.230  97.250  73.860  1.00  0.00           C 
ATOM   3487  HE1 PHE B 523      86.610  97.120  72.860  1.00  0.00           H 
ATOM   3488  CZ  PHE B 523      84.950  96.760  74.220  1.00  0.00           C 
ATOM   3489  HZ  PHE B 523      84.350  96.340  73.430  1.00  0.00           H 
ATOM   3490  CD2 PHE B 523      85.200  97.580  76.450  1.00  0.00           C 
ATOM   3491  HD2 PHE B 523      84.850  97.730  77.460  1.00  0.00           H 
ATOM   3492  CE2 PHE B 523      84.370  97.000  75.490  1.00  0.00           C 
ATOM   3493  HE2 PHE B 523      83.350  96.710  75.690  1.00  0.00           H 
ATOM   3494  C   PHE B 523      89.070  98.720  78.980  1.00  0.00           C 
ATOM   3495  O   PHE B 523      89.100  99.980  79.130  1.00  0.00           O 
ATOM   3496  N   TYR B 524      89.710  97.900  79.920  1.00  0.00           N 
ATOM   3497  HN  TYR B 524      89.730  96.930  79.670  1.00  0.00           H 
ATOM   3498  CA  TYR B 524      90.210  98.470  81.170  1.00  0.00           C 
ATOM   3499  HA  TYR B 524      89.410  98.960  81.700  1.00  0.00           H 
ATOM   3500  CB  TYR B 524      90.640  97.460  82.300  1.00  0.00           C 
ATOM   3501  HB1 TYR B 524      90.790  98.020  83.250  1.00  0.00           H 
ATOM   3502  HB2 TYR B 524      89.800  96.750  82.470  1.00  0.00           H 
ATOM   3503  CG  TYR B 524      91.860  96.630  81.970  1.00  0.00           C 
ATOM   3504  CD1 TYR B 524      91.740  95.260  81.710  1.00  0.00           C 
ATOM   3505  HD1 TYR B 524      90.750  94.840  81.730  1.00  0.00           H 
ATOM   3506  CE1 TYR B 524      92.910  94.460  81.620  1.00  0.00           C 
ATOM   3507  HE1 TYR B 524      92.740  93.420  81.390  1.00  0.00           H 
ATOM   3508  CZ  TYR B 524      94.180  95.000  81.830  1.00  0.00           C 
ATOM   3509  OH  TYR B 524      95.170  94.050  81.640  1.00  0.00           O 
ATOM   3510  HH  TYR B 524      95.980  94.550  81.750  1.00  0.00           H 
ATOM   3511  CD2 TYR B 524      93.150  97.170  82.360  1.00  0.00           C 
ATOM   3512  HD2 TYR B 524      93.230  98.160  82.790  1.00  0.00           H 
ATOM   3513  CE2 TYR B 524      94.270  96.360  82.170  1.00  0.00           C 
ATOM   3514  HE2 TYR B 524      95.240  96.800  82.350  1.00  0.00           H 
ATOM   3515  C   TYR B 524      91.290  99.550  81.060  1.00  0.00           C 
ATOM   3516  O   TYR B 524      91.200 100.570  81.640  1.00  0.00           O 
ATOM   3517  N   ASP B 525      92.330  99.360  80.180  1.00  0.00           N 
ATOM   3518  HN  ASP B 525      92.520  98.520  79.680  1.00  0.00           H 
ATOM   3519  CA  ASP B 525      93.160 100.460  79.840  1.00  0.00           C 
ATOM   3520  HA  ASP B 525      92.780 101.350  80.320  1.00  0.00           H 
ATOM   3521  CB  ASP B 525      94.600 100.290  80.300  1.00  0.00           C 
ATOM   3522  HB1 ASP B 525      95.310 101.060  79.930  1.00  0.00           H 
ATOM   3523  HB2 ASP B 525      94.430 100.310  81.400  1.00  0.00           H 
ATOM   3524  CG  ASP B 525      95.250  98.970  79.870  1.00  0.00           C 
ATOM   3525  OD1 ASP B 525      94.820  98.340  78.900  1.00  0.00           O 
ATOM   3526  OD2 ASP B 525      96.280  98.630  80.530  1.00  0.00           O 
ATOM   3527  C   ASP B 525      92.940 100.600  78.310  1.00  0.00           C 
ATOM   3528  O   ASP B 525      92.160  99.800  77.740  1.00  0.00           O 
ATOM   3529  N   TYR B 526      93.540 101.620  77.720  1.00  0.00           N 
ATOM   3530  HN  TYR B 526      94.010 102.350  78.220  1.00  0.00           H 
ATOM   3531  CA  TYR B 526      93.510 101.820  76.240  1.00  0.00           C 
ATOM   3532  HA  TYR B 526      92.510 101.670  75.870  1.00  0.00           H 
ATOM   3533  CB  TYR B 526      93.940 103.270  75.900  1.00  0.00           C 
ATOM   3534  HB1 TYR B 526      93.260 103.950  76.450  1.00  0.00           H 
ATOM   3535  HB2 TYR B 526      94.980 103.520  76.190  1.00  0.00           H 
ATOM   3536  CG  TYR B 526      93.690 103.650  74.430  1.00  0.00           C 
ATOM   3537  CD1 TYR B 526      92.390 103.690  73.960  1.00  0.00           C 
ATOM   3538  HD1 TYR B 526      91.580 103.440  74.630  1.00  0.00           H 
ATOM   3539  CE1 TYR B 526      92.130 104.000  72.600  1.00  0.00           C 
ATOM   3540  HE1 TYR B 526      91.140 104.090  72.180  1.00  0.00           H 
ATOM   3541  CZ  TYR B 526      93.160 104.340  71.760  1.00  0.00           C 
ATOM   3542  OH  TYR B 526      92.950 104.910  70.430  1.00  0.00           O 
ATOM   3543  HH  TYR B 526      92.170 105.470  70.420  1.00  0.00           H 
ATOM   3544  CD2 TYR B 526      94.750 104.020  73.560  1.00  0.00           C 
ATOM   3545  HD2 TYR B 526      95.770 104.000  73.910  1.00  0.00           H 
ATOM   3546  CE2 TYR B 526      94.450 104.380  72.250  1.00  0.00           C 
ATOM   3547  HE2 TYR B 526      95.220 104.750  71.590  1.00  0.00           H 
ATOM   3548  C   TYR B 526      94.320 100.710  75.470  1.00  0.00           C 
ATOM   3549  O   TYR B 526      93.880 100.380  74.320  1.00  0.00           O 
ATOM   3550  N   PRO B 527      95.440 100.100  75.900  1.00  0.00           N 
ATOM   3551  CD  PRO B 527      96.340 100.730  76.860  1.00  0.00           C 
ATOM   3552  HD1 PRO B 527      96.340 100.170  77.820  1.00  0.00           H 
ATOM   3553  HD2 PRO B 527      96.250 101.820  77.050  1.00  0.00           H 
ATOM   3554  CA  PRO B 527      96.140  99.060  75.070  1.00  0.00           C 
ATOM   3555  HA  PRO B 527      96.290  99.320  74.030  1.00  0.00           H 
ATOM   3556  CB  PRO B 527      97.490  98.990  75.800  1.00  0.00           C 
ATOM   3557  HB1 PRO B 527      97.450  98.400  76.740  1.00  0.00           H 
ATOM   3558  HB2 PRO B 527      98.310  98.620  75.140  1.00  0.00           H 
ATOM   3559  CG  PRO B 527      97.710 100.470  76.160  1.00  0.00           C 
ATOM   3560  HG1 PRO B 527      98.620 100.590  76.780  1.00  0.00           H 
ATOM   3561  HG2 PRO B 527      97.900 101.060  75.240  1.00  0.00           H 
ATOM   3562  C   PRO B 527      95.270  97.780  75.120  1.00  0.00           C 
ATOM   3563  O   PRO B 527      95.280  97.100  74.130  1.00  0.00           O 
ATOM   3564  N   MET B 528      94.600  97.440  76.210  1.00  0.00           N 
ATOM   3565  HN  MET B 528      94.720  97.930  77.070  1.00  0.00           H 
ATOM   3566  CA  MET B 528      93.670  96.350  76.160  1.00  0.00           C 
ATOM   3567  HA  MET B 528      94.260  95.550  75.740  1.00  0.00           H 
ATOM   3568  CB  MET B 528      93.180  96.050  77.640  1.00  0.00           C 
ATOM   3569  HB1 MET B 528      94.030  95.950  78.350  1.00  0.00           H 
ATOM   3570  HB2 MET B 528      92.580  96.890  78.050  1.00  0.00           H 
ATOM   3571  CG  MET B 528      92.350  94.780  77.910  1.00  0.00           C 
ATOM   3572  HG1 MET B 528      92.280  94.510  78.980  1.00  0.00           H 
ATOM   3573  HG2 MET B 528      91.310  94.880  77.530  1.00  0.00           H 
ATOM   3574  SD  MET B 528      93.150  93.350  77.260  1.00  0.00           S 
ATOM   3575  CE  MET B 528      94.720  93.300  78.140  1.00  0.00           C 
ATOM   3576  HE1 MET B 528      95.160  92.290  78.270  1.00  0.00           H 
ATOM   3577  HE2 MET B 528      95.470  93.920  77.600  1.00  0.00           H 
ATOM   3578  HE3 MET B 528      94.640  93.730  79.160  1.00  0.00           H 
ATOM   3579  C   MET B 528      92.480  96.550  75.230  1.00  0.00           C 
ATOM   3580  O   MET B 528      92.040  95.690  74.510  1.00  0.00           O 
ATOM   3581  N   ALA B 529      91.950  97.840  75.310  1.00  0.00           N 
ATOM   3582  HN  ALA B 529      92.270  98.570  75.910  1.00  0.00           H 
ATOM   3583  CA  ALA B 529      90.930  98.330  74.470  1.00  0.00           C 
ATOM   3584  HA  ALA B 529      90.040  97.760  74.720  1.00  0.00           H 
ATOM   3585  CB  ALA B 529      90.560  99.770  74.790  1.00  0.00           C 
ATOM   3586  HB1 ALA B 529      91.430 100.450  74.640  1.00  0.00           H 
ATOM   3587  HB2 ALA B 529      89.660 100.130  74.250  1.00  0.00           H 
ATOM   3588  HB3 ALA B 529      90.230  99.940  75.840  1.00  0.00           H 
ATOM   3589  C   ALA B 529      91.290  98.000  72.980  1.00  0.00           C 
ATOM   3590  O   ALA B 529      90.460  97.440  72.240  1.00  0.00           O 
ATOM   3591  N   LEU B 530      92.520  98.260  72.540  1.00  0.00           N 
ATOM   3592  HN  LEU B 530      93.140  98.700  73.180  1.00  0.00           H 
ATOM   3593  CA  LEU B 530      93.040  97.960  71.180  1.00  0.00           C 
ATOM   3594  HA  LEU B 530      92.280  98.260  70.480  1.00  0.00           H 
ATOM   3595  CB  LEU B 530      94.500  98.420  70.890  1.00  0.00           C 
ATOM   3596  HB1 LEU B 530      95.080  98.260  71.830  1.00  0.00           H 
ATOM   3597  HB2 LEU B 530      95.010  97.850  70.080  1.00  0.00           H 
ATOM   3598  CG  LEU B 530      94.660  99.810  70.310  1.00  0.00           C 
ATOM   3599  HG  LEU B 530      95.760  99.930  70.200  1.00  0.00           H 
ATOM   3600  CD1 LEU B 530      94.110  99.930  68.870  1.00  0.00           C 
ATOM   3601 1HD1 LEU B 530      93.020  99.710  68.890  1.00  0.00           H 
ATOM   3602 2HD1 LEU B 530      94.380 100.910  68.420  1.00  0.00           H 
ATOM   3603 3HD1 LEU B 530      94.490  99.120  68.200  1.00  0.00           H 
ATOM   3604  CD2 LEU B 530      94.130 100.830  71.280  1.00  0.00           C 
ATOM   3605 1HD2 LEU B 530      94.090 101.850  70.850  1.00  0.00           H 
ATOM   3606 2HD2 LEU B 530      93.150 100.670  71.780  1.00  0.00           H 
ATOM   3607 3HD2 LEU B 530      94.840 100.930  72.130  1.00  0.00           H 
ATOM   3608  C   LEU B 530      92.950  96.480  70.950  1.00  0.00           C 
ATOM   3609  O   LEU B 530      92.250  96.060  70.000  1.00  0.00           O 
ATOM   3610  N   PHE B 531      93.490  95.670  71.890  1.00  0.00           N 
ATOM   3611  HN  PHE B 531      93.820  96.050  72.750  1.00  0.00           H 
ATOM   3612  CA  PHE B 531      93.590  94.240  71.730  1.00  0.00           C 
ATOM   3613  HA  PHE B 531      94.030  93.930  70.790  1.00  0.00           H 
ATOM   3614  CB  PHE B 531      94.440  93.840  72.990  1.00  0.00           C 
ATOM   3615  HB1 PHE B 531      95.370  94.450  73.040  1.00  0.00           H 
ATOM   3616  HB2 PHE B 531      93.800  93.990  73.890  1.00  0.00           H 
ATOM   3617  CG  PHE B 531      94.800  92.380  73.010  1.00  0.00           C 
ATOM   3618  CD1 PHE B 531      95.620  91.870  71.960  1.00  0.00           C 
ATOM   3619  HD1 PHE B 531      95.990  92.510  71.170  1.00  0.00           H 
ATOM   3620  CE1 PHE B 531      95.830  90.480  71.920  1.00  0.00           C 
ATOM   3621  HE1 PHE B 531      96.450  90.140  71.100  1.00  0.00           H 
ATOM   3622  CZ  PHE B 531      95.260  89.600  72.820  1.00  0.00           C 
ATOM   3623  HZ  PHE B 531      95.340  88.530  72.700  1.00  0.00           H 
ATOM   3624  CD2 PHE B 531      94.210  91.480  73.940  1.00  0.00           C 
ATOM   3625  HD2 PHE B 531      93.510  91.790  74.700  1.00  0.00           H 
ATOM   3626  CE2 PHE B 531      94.500  90.130  73.900  1.00  0.00           C 
ATOM   3627  HE2 PHE B 531      94.010  89.400  74.530  1.00  0.00           H 
ATOM   3628  C   PHE B 531      92.210  93.530  71.730  1.00  0.00           C 
ATOM   3629  O   PHE B 531      92.000  92.680  70.880  1.00  0.00           O 
ATOM   3630  N   SER B 532      91.310  93.890  72.630  1.00  0.00           N 
ATOM   3631  HN  SER B 532      91.710  94.530  73.280  1.00  0.00           H 
ATOM   3632  CA  SER B 532      89.950  93.290  72.560  1.00  0.00           C 
ATOM   3633  HA  SER B 532      89.960  92.280  72.170  1.00  0.00           H 
ATOM   3634  CB  SER B 532      89.210  93.110  73.930  1.00  0.00           C 
ATOM   3635  HB1 SER B 532      88.970  94.040  74.490  1.00  0.00           H 
ATOM   3636  HB2 SER B 532      88.190  92.760  73.650  1.00  0.00           H 
ATOM   3637  OG  SER B 532      89.900  92.140  74.720  1.00  0.00           O 
ATOM   3638  HG1 SER B 532      90.110  91.370  74.190  1.00  0.00           H 
ATOM   3639  C   SER B 532      88.990  93.830  71.550  1.00  0.00           C 
ATOM   3640  O   SER B 532      88.110  93.100  71.110  1.00  0.00           O 
ATOM   3641  N   THR B 533      89.100  95.100  71.020  1.00  0.00           N 
ATOM   3642  HN  THR B 533      89.680  95.780  71.470  1.00  0.00           H 
ATOM   3643  CA  THR B 533      88.550  95.480  69.730  1.00  0.00           C 
ATOM   3644  HA  THR B 533      87.470  95.450  69.810  1.00  0.00           H 
ATOM   3645  CB  THR B 533      88.730  96.990  69.430  1.00  0.00           C 
ATOM   3646  HB  THR B 533      89.820  97.200  69.440  1.00  0.00           H 
ATOM   3647  OG1 THR B 533      88.160  97.630  70.510  1.00  0.00           O 
ATOM   3648  HG1 THR B 533      88.720  97.440  71.270  1.00  0.00           H 
ATOM   3649  CG2 THR B 533      87.950  97.430  68.170  1.00  0.00           C 
ATOM   3650 1HG2 THR B 533      86.880  97.280  68.440  1.00  0.00           H 
ATOM   3651 2HG2 THR B 533      88.130  98.500  67.950  1.00  0.00           H 
ATOM   3652 3HG2 THR B 533      88.120  96.710  67.340  1.00  0.00           H 
ATOM   3653  C   THR B 533      89.040  94.550  68.610  1.00  0.00           C 
ATOM   3654  O   THR B 533      88.210  94.100  67.790  1.00  0.00           O 
ATOM   3655  N   PHE B 534      90.370  94.210  68.690  1.00  0.00           N 
ATOM   3656  HN  PHE B 534      90.960  94.600  69.400  1.00  0.00           H 
ATOM   3657  CA  PHE B 534      91.060  93.440  67.640  1.00  0.00           C 
ATOM   3658  HA  PHE B 534      90.810  93.770  66.640  1.00  0.00           H 
ATOM   3659  CB  PHE B 534      92.630  93.530  67.760  1.00  0.00           C 
ATOM   3660  HB1 PHE B 534      92.930  94.540  67.410  1.00  0.00           H 
ATOM   3661  HB2 PHE B 534      92.810  93.560  68.860  1.00  0.00           H 
ATOM   3662  CG  PHE B 534      93.490  92.540  67.000  1.00  0.00           C 
ATOM   3663  CD1 PHE B 534      93.960  92.820  65.670  1.00  0.00           C 
ATOM   3664  HD1 PHE B 534      93.820  93.860  65.400  1.00  0.00           H 
ATOM   3665  CE1 PHE B 534      94.480  91.860  64.850  1.00  0.00           C 
ATOM   3666  HE1 PHE B 534      94.930  92.050  63.890  1.00  0.00           H 
ATOM   3667  CZ  PHE B 534      94.570  90.560  65.330  1.00  0.00           C 
ATOM   3668  HZ  PHE B 534      94.860  89.770  64.650  1.00  0.00           H 
ATOM   3669  CD2 PHE B 534      93.570  91.210  67.460  1.00  0.00           C 
ATOM   3670  HD2 PHE B 534      93.110  90.930  68.400  1.00  0.00           H 
ATOM   3671  CE2 PHE B 534      94.060  90.210  66.640  1.00  0.00           C 
ATOM   3672  HE2 PHE B 534      94.120  89.160  66.860  1.00  0.00           H 
ATOM   3673  C   PHE B 534      90.420  92.030  67.640  1.00  0.00           C 
ATOM   3674  O   PHE B 534      90.220  91.470  66.580  1.00  0.00           O 
ATOM   3675  N   GLU B 535      90.250  91.430  68.830  1.00  0.00           N 
ATOM   3676  HN  GLU B 535      90.620  91.850  69.660  1.00  0.00           H 
ATOM   3677  CA  GLU B 535      89.650  90.100  69.080  1.00  0.00           C 
ATOM   3678  HA  GLU B 535      90.210  89.450  68.430  1.00  0.00           H 
ATOM   3679  CB  GLU B 535      89.660  89.640  70.550  1.00  0.00           C 
ATOM   3680  HB1 GLU B 535      89.160  90.440  71.140  1.00  0.00           H 
ATOM   3681  HB2 GLU B 535      89.080  88.700  70.680  1.00  0.00           H 
ATOM   3682  CG  GLU B 535      91.120  89.440  71.060  1.00  0.00           C 
ATOM   3683  HG1 GLU B 535      91.460  88.620  70.390  1.00  0.00           H 
ATOM   3684  HG2 GLU B 535      91.820  90.280  70.890  1.00  0.00           H 
ATOM   3685  CD  GLU B 535      91.130  89.000  72.570  1.00  0.00           C 
ATOM   3686  OE1 GLU B 535      90.730  89.910  73.390  1.00  0.00           O 
ATOM   3687  OE2 GLU B 535      91.430  87.860  72.860  1.00  0.00           O 
ATOM   3688  C   GLU B 535      88.230  90.010  68.500  1.00  0.00           C 
ATOM   3689  O   GLU B 535      87.830  89.090  67.820  1.00  0.00           O 
ATOM   3690  N   LEU B 536      87.380  90.990  68.850  1.00  0.00           N 
ATOM   3691  HN  LEU B 536      87.830  91.600  69.500  1.00  0.00           H 
ATOM   3692  CA  LEU B 536      85.990  91.120  68.430  1.00  0.00           C 
ATOM   3693  HA  LEU B 536      85.490  90.200  68.710  1.00  0.00           H 
ATOM   3694  CB  LEU B 536      85.290  92.340  69.140  1.00  0.00           C 
ATOM   3695  HB1 LEU B 536      86.000  93.200  69.150  1.00  0.00           H 
ATOM   3696  HB2 LEU B 536      84.290  92.540  68.700  1.00  0.00           H 
ATOM   3697  CG  LEU B 536      85.120  92.090  70.720  1.00  0.00           C 
ATOM   3698  HG  LEU B 536      86.080  91.700  71.110  1.00  0.00           H 
ATOM   3699  CD1 LEU B 536      84.690  93.430  71.340  1.00  0.00           C 
ATOM   3700 1HD1 LEU B 536      84.900  93.260  72.420  1.00  0.00           H 
ATOM   3701 2HD1 LEU B 536      85.230  94.290  70.890  1.00  0.00           H 
ATOM   3702 3HD1 LEU B 536      83.650  93.650  71.010  1.00  0.00           H 
ATOM   3703  CD2 LEU B 536      84.080  91.020  70.990  1.00  0.00           C 
ATOM   3704 1HD2 LEU B 536      83.060  91.360  70.700  1.00  0.00           H 
ATOM   3705 2HD2 LEU B 536      84.320  90.030  70.540  1.00  0.00           H 
ATOM   3706 3HD2 LEU B 536      84.010  90.830  72.080  1.00  0.00           H 
ATOM   3707  C   LEU B 536      85.840  91.310  66.940  1.00  0.00           C 
ATOM   3708  O   LEU B 536      84.960  90.780  66.300  1.00  0.00           O 
ATOM   3709  N   PHE B 537      86.840  92.090  66.310  1.00  0.00           N 
ATOM   3710  HN  PHE B 537      87.530  92.560  66.850  1.00  0.00           H 
ATOM   3711  CA  PHE B 537      86.940  92.320  64.900  1.00  0.00           C 
ATOM   3712  HA  PHE B 537      86.030  92.780  64.530  1.00  0.00           H 
ATOM   3713  CB  PHE B 537      88.140  93.300  64.590  1.00  0.00           C 
ATOM   3714  HB1 PHE B 537      88.170  94.160  65.300  1.00  0.00           H 
ATOM   3715  HB2 PHE B 537      89.100  92.820  64.880  1.00  0.00           H 
ATOM   3716  CG  PHE B 537      88.000  93.820  63.160  1.00  0.00           C 
ATOM   3717  CD1 PHE B 537      87.450  95.060  62.840  1.00  0.00           C 
ATOM   3718  HD1 PHE B 537      87.010  95.720  63.570  1.00  0.00           H 
ATOM   3719  CE1 PHE B 537      87.310  95.380  61.430  1.00  0.00           C 
ATOM   3720  HE1 PHE B 537      86.830  96.280  61.090  1.00  0.00           H 
ATOM   3721  CZ  PHE B 537      87.880  94.580  60.390  1.00  0.00           C 
ATOM   3722  HZ  PHE B 537      87.720  94.760  59.340  1.00  0.00           H 
ATOM   3723  CD2 PHE B 537      88.620  93.120  62.110  1.00  0.00           C 
ATOM   3724  HD2 PHE B 537      89.090  92.160  62.290  1.00  0.00           H 
ATOM   3725  CE2 PHE B 537      88.440  93.370  60.790  1.00  0.00           C 
ATOM   3726  HE2 PHE B 537      88.760  92.610  60.090  1.00  0.00           H 
ATOM   3727  C   PHE B 537      87.180  91.070  64.100  1.00  0.00           C 
ATOM   3728  O   PHE B 537      86.600  90.830  63.120  1.00  0.00           O 
ATOM   3729  N   LEU B 538      87.930  90.130  64.690  1.00  0.00           N 
ATOM   3730  HN  LEU B 538      88.260  90.370  65.600  1.00  0.00           H 
ATOM   3731  CA  LEU B 538      88.190  88.820  64.090  1.00  0.00           C 
ATOM   3732  HA  LEU B 538      87.950  88.790  63.040  1.00  0.00           H 
ATOM   3733  CB  LEU B 538      89.610  88.340  64.310  1.00  0.00           C 
ATOM   3734  HB1 LEU B 538      89.650  88.220  65.410  1.00  0.00           H 
ATOM   3735  HB2 LEU B 538      89.720  87.310  63.900  1.00  0.00           H 
ATOM   3736  CG  LEU B 538      90.620  89.320  63.720  1.00  0.00           C 
ATOM   3737  HG  LEU B 538      90.530  90.330  64.160  1.00  0.00           H 
ATOM   3738  CD1 LEU B 538      92.020  88.710  64.020  1.00  0.00           C 
ATOM   3739 1HD1 LEU B 538      92.820  89.420  63.740  1.00  0.00           H 
ATOM   3740 2HD1 LEU B 538      91.990  88.450  65.100  1.00  0.00           H 
ATOM   3741 3HD1 LEU B 538      92.160  87.880  63.290  1.00  0.00           H 
ATOM   3742  CD2 LEU B 538      90.310  89.410  62.190  1.00  0.00           C 
ATOM   3743 1HD2 LEU B 538      91.120  90.020  61.730  1.00  0.00           H 
ATOM   3744 2HD2 LEU B 538      90.290  88.430  61.670  1.00  0.00           H 
ATOM   3745 3HD2 LEU B 538      89.360  89.980  62.160  1.00  0.00           H 
ATOM   3746  C   LEU B 538      87.210  87.760  64.670  1.00  0.00           C 
ATOM   3747  O   LEU B 538      87.410  86.590  64.440  1.00  0.00           O 
ATOM   3748  N   THR B 539      86.250  88.150  65.480  1.00  0.00           N 
ATOM   3749  HN  THR B 539      86.180  89.130  65.630  1.00  0.00           H 
ATOM   3750  CA  THR B 539      85.340  87.310  66.320  1.00  0.00           C 
ATOM   3751  HA  THR B 539      85.100  87.950  67.150  1.00  0.00           H 
ATOM   3752  CB  THR B 539      84.000  86.770  65.630  1.00  0.00           C 
ATOM   3753  HB  THR B 539      83.460  86.130  66.350  1.00  0.00           H 
ATOM   3754  OG1 THR B 539      84.150  85.860  64.550  1.00  0.00           O 
ATOM   3755  HG1 THR B 539      84.870  85.270  64.800  1.00  0.00           H 
ATOM   3756  CG2 THR B 539      83.170  88.050  65.200  1.00  0.00           C 
ATOM   3757 1HG2 THR B 539      82.280  87.840  64.570  1.00  0.00           H 
ATOM   3758 2HG2 THR B 539      82.750  88.560  66.090  1.00  0.00           H 
ATOM   3759 3HG2 THR B 539      83.850  88.760  64.690  1.00  0.00           H 
ATOM   3760  C   THR B 539      85.960  86.130  66.970  1.00  0.00           C 
ATOM   3761  O   THR B 539      85.430  85.040  66.950  1.00  0.00           O 
ATOM   3762  N   ILE B 540      87.080  86.330  67.710  1.00  0.00           N 
ATOM   3763  HN  ILE B 540      87.460  87.250  67.800  1.00  0.00           H 
ATOM   3764  CA  ILE B 540      87.700  85.140  68.300  1.00  0.00           C 
ATOM   3765  HA  ILE B 540      87.280  84.210  67.940  1.00  0.00           H 
ATOM   3766  CB  ILE B 540      89.270  85.100  67.980  1.00  0.00           C 
ATOM   3767  HB  ILE B 540      89.730  84.160  68.370  1.00  0.00           H 
ATOM   3768  CG2 ILE B 540      89.550  85.030  66.490  1.00  0.00           C 
ATOM   3769 1HG2 ILE B 540      90.450  84.420  66.270  1.00  0.00           H 
ATOM   3770 2HG2 ILE B 540      88.900  84.370  65.880  1.00  0.00           H 
ATOM   3771 3HG2 ILE B 540      89.330  86.010  66.020  1.00  0.00           H 
ATOM   3772  CG1 ILE B 540      90.000  86.270  68.710  1.00  0.00           C 
ATOM   3773 1HG1 ILE B 540      89.480  87.240  68.550  1.00  0.00           H 
ATOM   3774 2HG1 ILE B 540      90.080  86.110  69.810  1.00  0.00           H 
ATOM   3775  CD  ILE B 540      91.450  86.520  68.120  1.00  0.00           C 
ATOM   3776  HD1 ILE B 540      91.920  85.510  68.130  1.00  0.00           H 
ATOM   3777  HD2 ILE B 540      91.550  87.080  67.170  1.00  0.00           H 
ATOM   3778  HD3 ILE B 540      91.980  87.080  68.930  1.00  0.00           H 
ATOM   3779  C   ILE B 540      87.420  85.190  69.800  1.00  0.00           C 
ATOM   3780  O   ILE B 540      87.910  84.400  70.560  1.00  0.00           O 
ATOM   3781  N   ILE B 541      86.560  86.220  70.170  1.00  0.00           N 
ATOM   3782  HN  ILE B 541      86.150  86.870  69.530  1.00  0.00           H 
ATOM   3783  CA  ILE B 541      85.950  86.210  71.500  1.00  0.00           C 
ATOM   3784  HA  ILE B 541      85.810  85.230  71.930  1.00  0.00           H 
ATOM   3785  CB  ILE B 541      86.580  87.070  72.590  1.00  0.00           C 
ATOM   3786  HB  ILE B 541      86.210  86.770  73.590  1.00  0.00           H 
ATOM   3787  CG2 ILE B 541      88.030  86.630  72.770  1.00  0.00           C 
ATOM   3788 1HG2 ILE B 541      88.410  87.080  73.710  1.00  0.00           H 
ATOM   3789 2HG2 ILE B 541      88.250  85.540  72.840  1.00  0.00           H 
ATOM   3790 3HG2 ILE B 541      88.630  86.980  71.910  1.00  0.00           H 
ATOM   3791  CG1 ILE B 541      86.390  88.580  72.490  1.00  0.00           C 
ATOM   3792 1HG1 ILE B 541      86.650  89.130  71.560  1.00  0.00           H 
ATOM   3793 2HG1 ILE B 541      85.340  88.850  72.710  1.00  0.00           H 
ATOM   3794  CD  ILE B 541      87.270  89.440  73.450  1.00  0.00           C 
ATOM   3795  HD1 ILE B 541      87.000  90.520  73.420  1.00  0.00           H 
ATOM   3796  HD2 ILE B 541      87.220  89.010  74.470  1.00  0.00           H 
ATOM   3797  HD3 ILE B 541      88.310  89.320  73.090  1.00  0.00           H 
ATOM   3798  C   ILE B 541      84.490  86.660  71.380  1.00  0.00           C 
ATOM   3799  O   ILE B 541      84.190  87.340  70.390  1.00  0.00           O 
ATOM   3800  N   ASP B 542      83.650  86.410  72.340  1.00  0.00           N 
ATOM   3801  HN  ASP B 542      84.020  85.790  73.020  1.00  0.00           H 
ATOM   3802  CA  ASP B 542      82.250  86.820  72.470  1.00  0.00           C 
ATOM   3803  HA  ASP B 542      81.840  86.700  71.480  1.00  0.00           H 
ATOM   3804  CB  ASP B 542      81.620  86.050  73.680  1.00  0.00           C 
ATOM   3805  HB1 ASP B 542      81.930  86.360  74.700  1.00  0.00           H 
ATOM   3806  HB2 ASP B 542      80.520  86.200  73.590  1.00  0.00           H 
ATOM   3807  CG  ASP B 542      81.680  84.550  73.580  1.00  0.00           C 
ATOM   3808  OD1 ASP B 542      81.930  83.940  72.520  1.00  0.00           O 
ATOM   3809  OD2 ASP B 542      81.460  83.920  74.650  1.00  0.00           O 
ATOM   3810  C   ASP B 542      82.080  88.310  72.840  1.00  0.00           C 
ATOM   3811  O   ASP B 542      82.840  88.880  73.590  1.00  0.00           O 
ATOM   3812  N   GLY B 543      81.040  88.910  72.320  1.00  0.00           N 
ATOM   3813  HN  GLY B 543      80.640  88.300  71.630  1.00  0.00           H 
ATOM   3814  CA  GLY B 543      80.220  90.040  72.940  1.00  0.00           C 
ATOM   3815  HA1 GLY B 543      80.530  90.940  72.430  1.00  0.00           H 
ATOM   3816  HA2 GLY B 543      79.170  89.830  72.800  1.00  0.00           H 
ATOM   3817  C   GLY B 543      80.330  90.270  74.470  1.00  0.00           C 
ATOM   3818  O   GLY B 543      79.870  89.410  75.290  1.00  0.00           O 
ATOM   3819  N   PRO B 544      80.850  91.390  74.910  1.00  0.00           N 
ATOM   3820  CD  PRO B 544      81.960  91.990  74.190  1.00  0.00           C 
ATOM   3821  HD1 PRO B 544      81.530  92.680  73.430  1.00  0.00           H 
ATOM   3822  HD2 PRO B 544      82.530  91.250  73.590  1.00  0.00           H 
ATOM   3823  CA  PRO B 544      80.900  91.720  76.360  1.00  0.00           C 
ATOM   3824  HA  PRO B 544      81.510  91.010  76.900  1.00  0.00           H 
ATOM   3825  CB  PRO B 544      81.730  93.070  76.280  1.00  0.00           C 
ATOM   3826  HB1 PRO B 544      81.160  93.970  75.960  1.00  0.00           H 
ATOM   3827  HB2 PRO B 544      82.230  93.260  77.250  1.00  0.00           H 
ATOM   3828  CG  PRO B 544      82.780  92.740  75.210  1.00  0.00           C 
ATOM   3829  HG1 PRO B 544      83.290  93.640  74.800  1.00  0.00           H 
ATOM   3830  HG2 PRO B 544      83.530  92.060  75.660  1.00  0.00           H 
ATOM   3831  C   PRO B 544      79.570  91.960  77.080  1.00  0.00           C 
ATOM   3832  O   PRO B 544      79.110  93.130  77.150  1.00  0.00           O 
ATOM   3833  N   ALA B 545      78.910  90.910  77.620  1.00  0.00           N 
ATOM   3834  HN  ALA B 545      79.170  89.990  77.340  1.00  0.00           H 
ATOM   3835  CA  ALA B 545      77.720  91.000  78.330  1.00  0.00           C 
ATOM   3836  HA  ALA B 545      77.440  92.040  78.320  1.00  0.00           H 
ATOM   3837  CB  ALA B 545      76.700  90.220  77.470  1.00  0.00           C 
ATOM   3838  HB1 ALA B 545      75.690  90.140  77.930  1.00  0.00           H 
ATOM   3839  HB2 ALA B 545      76.560  90.690  76.470  1.00  0.00           H 
ATOM   3840  HB3 ALA B 545      77.060  89.200  77.220  1.00  0.00           H 
ATOM   3841  C   ALA B 545      77.970  90.520  79.700  1.00  0.00           C 
ATOM   3842  O   ALA B 545      78.600  89.450  79.830  1.00  0.00           O 
ATOM   3843  N   ASN B 546      77.440  91.200  80.770  1.00  0.00           N 
ATOM   3844  HN  ASN B 546      76.960  92.060  80.610  1.00  0.00           H 
ATOM   3845  CA  ASN B 546      77.410  90.790  82.150  1.00  0.00           C 
ATOM   3846  HA  ASN B 546      78.050  89.930  82.310  1.00  0.00           H 
ATOM   3847  CB  ASN B 546      78.060  91.940  83.020  1.00  0.00           C 
ATOM   3848  HB1 ASN B 546      79.140  91.980  82.740  1.00  0.00           H 
ATOM   3849  HB2 ASN B 546      77.490  92.880  82.880  1.00  0.00           H 
ATOM   3850  CG  ASN B 546      77.980  91.520  84.480  1.00  0.00           C 
ATOM   3851  OD1 ASN B 546      76.980  91.000  85.050  1.00  0.00           O 
ATOM   3852  ND2 ASN B 546      79.010  92.010  85.200  1.00  0.00           N 
ATOM   3853 1HD2 ASN B 546      79.880  92.330  84.830  1.00  0.00           H 
ATOM   3854 2HD2 ASN B 546      78.900  91.950  86.190  1.00  0.00           H 
ATOM   3855  C   ASN B 546      75.960  90.370  82.440  1.00  0.00           C 
ATOM   3856  O   ASN B 546      75.720  89.270  82.940  1.00  0.00           O 
ATOM   3857  N   TYR B 547      74.930  91.250  82.080  1.00  0.00           N 
ATOM   3858  HN  TYR B 547      75.170  92.110  81.640  1.00  0.00           H 
ATOM   3859  CA  TYR B 547      73.490  91.000  82.220  1.00  0.00           C 
ATOM   3860  HA  TYR B 547      73.010  91.750  81.610  1.00  0.00           H 
ATOM   3861  CB  TYR B 547      72.990  89.610  81.760  1.00  0.00           C 
ATOM   3862  HB1 TYR B 547      73.460  88.760  82.310  1.00  0.00           H 
ATOM   3863  HB2 TYR B 547      71.890  89.560  81.890  1.00  0.00           H 
ATOM   3864  CG  TYR B 547      73.250  89.330  80.290  1.00  0.00           C 
ATOM   3865  CD1 TYR B 547      72.340  89.820  79.320  1.00  0.00           C 
ATOM   3866  HD1 TYR B 547      71.550  90.510  79.580  1.00  0.00           H 
ATOM   3867  CE1 TYR B 547      72.600  89.480  77.960  1.00  0.00           C 
ATOM   3868  HE1 TYR B 547      72.010  89.870  77.140  1.00  0.00           H 
ATOM   3869  CZ  TYR B 547      73.660  88.580  77.620  1.00  0.00           C 
ATOM   3870  OH  TYR B 547      73.900  88.240  76.330  1.00  0.00           O 
ATOM   3871  HH  TYR B 547      73.320  88.780  75.800  1.00  0.00           H 
ATOM   3872  CD2 TYR B 547      74.220  88.370  80.010  1.00  0.00           C 
ATOM   3873  HD2 TYR B 547      75.010  88.080  80.680  1.00  0.00           H 
ATOM   3874  CE2 TYR B 547      74.300  87.910  78.660  1.00  0.00           C 
ATOM   3875  HE2 TYR B 547      75.090  87.260  78.310  1.00  0.00           H 
ATOM   3876  C   TYR B 547      72.940  91.220  83.610  1.00  0.00           C 
ATOM   3877  O   TYR B 547      71.750  91.510  83.830  1.00  0.00           O 
ATOM   3878  N   ASN B 548      73.770  91.120  84.660  1.00  0.00           N 
ATOM   3879  HN  ASN B 548      74.750  90.940  84.640  1.00  0.00           H 
ATOM   3880  CA  ASN B 548      73.230  91.160  86.010  1.00  0.00           C 
ATOM   3881  HA  ASN B 548      72.160  91.130  86.170  1.00  0.00           H 
ATOM   3882  CB  ASN B 548      73.910  90.150  87.010  1.00  0.00           C 
ATOM   3883  HB1 ASN B 548      74.990  90.360  86.890  1.00  0.00           H 
ATOM   3884  HB2 ASN B 548      73.590  90.260  88.070  1.00  0.00           H 
ATOM   3885  CG  ASN B 548      73.630  88.690  86.550  1.00  0.00           C 
ATOM   3886  OD1 ASN B 548      72.690  88.340  85.820  1.00  0.00           O 
ATOM   3887  ND2 ASN B 548      74.550  87.860  87.030  1.00  0.00           N 
ATOM   3888 1HD2 ASN B 548      75.270  88.230  87.610  1.00  0.00           H 
ATOM   3889 2HD2 ASN B 548      74.570  86.970  86.580  1.00  0.00           H 
ATOM   3890  C   ASN B 548      73.370  92.550  86.520  1.00  0.00           C 
ATOM   3891  O   ASN B 548      73.120  92.770  87.700  1.00  0.00           O 
ATOM   3892  N   VAL B 549      73.860  93.430  85.650  1.00  0.00           N 
ATOM   3893  HN  VAL B 549      73.920  93.230  84.670  1.00  0.00           H 
ATOM   3894  CA  VAL B 549      74.280  94.760  85.920  1.00  0.00           C 
ATOM   3895  HA  VAL B 549      73.770  95.130  86.800  1.00  0.00           H 
ATOM   3896  CB  VAL B 549      75.770  94.850  86.160  1.00  0.00           C 
ATOM   3897  HB  VAL B 549      76.080  94.010  86.810  1.00  0.00           H 
ATOM   3898  CG1 VAL B 549      76.480  94.810  84.770  1.00  0.00           C 
ATOM   3899 1HG1 VAL B 549      77.570  94.630  84.870  1.00  0.00           H 
ATOM   3900 2HG1 VAL B 549      75.990  93.960  84.260  1.00  0.00           H 
ATOM   3901 3HG1 VAL B 549      76.280  95.650  84.060  1.00  0.00           H 
ATOM   3902  CG2 VAL B 549      76.150  96.010  87.070  1.00  0.00           C 
ATOM   3903 1HG2 VAL B 549      77.240  95.940  87.260  1.00  0.00           H 
ATOM   3904 2HG2 VAL B 549      75.920  96.970  86.560  1.00  0.00           H 
ATOM   3905 3HG2 VAL B 549      75.630  95.990  88.050  1.00  0.00           H 
ATOM   3906  C   VAL B 549      73.720  95.590  84.780  1.00  0.00           C 
ATOM   3907  O   VAL B 549      73.480  95.100  83.670  1.00  0.00           O 
ATOM   3908  N   ASP B 550      73.530  96.910  84.990  1.00  0.00           N 
ATOM   3909  HN  ASP B 550      73.780  97.250  85.890  1.00  0.00           H 
ATOM   3910  CA  ASP B 550      73.060  97.730  83.810  1.00  0.00           C 
ATOM   3911  HA  ASP B 550      72.470  97.100  83.170  1.00  0.00           H 
ATOM   3912  CB  ASP B 550      72.100  98.900  84.330  1.00  0.00           C 
ATOM   3913  HB1 ASP B 550      72.680  99.410  85.130  1.00  0.00           H 
ATOM   3914  HB2 ASP B 550      71.810  99.650  83.560  1.00  0.00           H 
ATOM   3915  CG  ASP B 550      70.790  98.270  84.840  1.00  0.00           C 
ATOM   3916  OD1 ASP B 550      70.350  97.190  84.390  1.00  0.00           O 
ATOM   3917  OD2 ASP B 550      70.090  99.000  85.630  1.00  0.00           O 
ATOM   3918  C   ASP B 550      74.220  98.400  83.040  1.00  0.00           C 
ATOM   3919  O   ASP B 550      74.930  99.300  83.530  1.00  0.00           O 
ATOM   3920  N   LEU B 551      74.360  98.050  81.740  1.00  0.00           N 
ATOM   3921  HN  LEU B 551      73.690  97.420  81.360  1.00  0.00           H 
ATOM   3922  CA  LEU B 551      75.510  98.540  81.060  1.00  0.00           C 
ATOM   3923  HA  LEU B 551      76.340  98.510  81.740  1.00  0.00           H 
ATOM   3924  CB  LEU B 551      75.850  97.600  79.900  1.00  0.00           C 
ATOM   3925  HB1 LEU B 551      75.060  97.520  79.120  1.00  0.00           H 
ATOM   3926  HB2 LEU B 551      76.750  97.820  79.280  1.00  0.00           H 
ATOM   3927  CG  LEU B 551      76.160  96.120  80.350  1.00  0.00           C 
ATOM   3928  HG  LEU B 551      75.210  95.720  80.760  1.00  0.00           H 
ATOM   3929  CD1 LEU B 551      76.400  95.170  79.170  1.00  0.00           C 
ATOM   3930 1HD1 LEU B 551      75.400  95.040  78.710  1.00  0.00           H 
ATOM   3931 2HD1 LEU B 551      77.190  95.520  78.470  1.00  0.00           H 
ATOM   3932 3HD1 LEU B 551      76.620  94.140  79.530  1.00  0.00           H 
ATOM   3933  CD2 LEU B 551      77.310  95.980  81.310  1.00  0.00           C 
ATOM   3934 1HD2 LEU B 551      78.220  96.210  80.710  1.00  0.00           H 
ATOM   3935 2HD2 LEU B 551      77.290  96.720  82.130  1.00  0.00           H 
ATOM   3936 3HD2 LEU B 551      77.450  94.950  81.700  1.00  0.00           H 
ATOM   3937  C   LEU B 551      75.070  99.930  80.440  1.00  0.00           C 
ATOM   3938  O   LEU B 551      73.870 100.190  80.290  1.00  0.00           O 
ATOM   3939  N   PRO B 552      76.030 100.820  80.040  1.00  0.00           N 
ATOM   3940  CD  PRO B 552      77.350 100.830  80.560  1.00  0.00           C 
ATOM   3941  HD1 PRO B 552      77.770  99.890  80.130  1.00  0.00           H 
ATOM   3942  HD2 PRO B 552      77.410 100.500  81.620  1.00  0.00           H 
ATOM   3943  CA  PRO B 552      75.790 101.940  79.160  1.00  0.00           C 
ATOM   3944  HA  PRO B 552      75.290 102.710  79.720  1.00  0.00           H 
ATOM   3945  CB  PRO B 552      77.270 102.210  78.760  1.00  0.00           C 
ATOM   3946  HB1 PRO B 552      77.550 101.450  78.000  1.00  0.00           H 
ATOM   3947  HB2 PRO B 552      77.350 103.250  78.380  1.00  0.00           H 
ATOM   3948  CG  PRO B 552      78.010 102.080  80.100  1.00  0.00           C 
ATOM   3949  HG1 PRO B 552      79.110 102.030  79.930  1.00  0.00           H 
ATOM   3950  HG2 PRO B 552      77.710 103.000  80.650  1.00  0.00           H 
ATOM   3951  C   PRO B 552      75.000 101.650  77.920  1.00  0.00           C 
ATOM   3952  O   PRO B 552      75.420 100.770  77.120  1.00  0.00           O 
ATOM   3953  N   PHE B 553      73.940 102.450  77.580  1.00  0.00           N 
ATOM   3954  HN  PHE B 553      73.630 103.240  78.110  1.00  0.00           H 
ATOM   3955  CA  PHE B 553      73.210 102.360  76.320  1.00  0.00           C 
ATOM   3956  HA  PHE B 553      72.730 101.390  76.360  1.00  0.00           H 
ATOM   3957  CB  PHE B 553      71.970 103.360  76.360  1.00  0.00           C 
ATOM   3958  HB1 PHE B 553      71.200 103.080  77.110  1.00  0.00           H 
ATOM   3959  HB2 PHE B 553      72.510 104.330  76.470  1.00  0.00           H 
ATOM   3960  CG  PHE B 553      71.290 103.530  75.040  1.00  0.00           C 
ATOM   3961  CD1 PHE B 553      70.290 102.620  74.710  1.00  0.00           C 
ATOM   3962  HD1 PHE B 553      70.410 101.680  75.240  1.00  0.00           H 
ATOM   3963  CE1 PHE B 553      69.380 102.890  73.670  1.00  0.00           C 
ATOM   3964  HE1 PHE B 553      68.590 102.210  73.390  1.00  0.00           H 
ATOM   3965  CZ  PHE B 553      69.580 104.010  72.950  1.00  0.00           C 
ATOM   3966  HZ  PHE B 553      68.870 104.290  72.180  1.00  0.00           H 
ATOM   3967  CD2 PHE B 553      71.350 104.730  74.350  1.00  0.00           C 
ATOM   3968  HD2 PHE B 553      72.010 105.490  74.750  1.00  0.00           H 
ATOM   3969  CE2 PHE B 553      70.580 104.990  73.250  1.00  0.00           C 
ATOM   3970  HE2 PHE B 553      70.610 105.940  72.750  1.00  0.00           H 
ATOM   3971  C   PHE B 553      73.990 102.430  75.010  1.00  0.00           C 
ATOM   3972  O   PHE B 553      73.850 101.670  74.000  1.00  0.00           O 
ATOM   3973  N   MET B 554      74.940 103.370  74.890  1.00  0.00           N 
ATOM   3974  HN  MET B 554      74.880 104.090  75.580  1.00  0.00           H 
ATOM   3975  CA  MET B 554      75.860 103.520  73.760  1.00  0.00           C 
ATOM   3976  HA  MET B 554      75.230 103.680  72.900  1.00  0.00           H 
ATOM   3977  CB  MET B 554      76.890 104.700  73.990  1.00  0.00           C 
ATOM   3978  HB1 MET B 554      77.460 104.450  74.910  1.00  0.00           H 
ATOM   3979  HB2 MET B 554      77.710 104.630  73.250  1.00  0.00           H 
ATOM   3980  CG  MET B 554      76.290 106.080  74.210  1.00  0.00           C 
ATOM   3981  HG1 MET B 554      75.870 106.100  75.240  1.00  0.00           H 
ATOM   3982  HG2 MET B 554      77.160 106.770  74.190  1.00  0.00           H 
ATOM   3983  SD  MET B 554      74.920 106.350  73.030  1.00  0.00           S 
ATOM   3984  CE  MET B 554      75.890 106.300  71.520  1.00  0.00           C 
ATOM   3985  HE1 MET B 554      75.360 106.930  70.780  1.00  0.00           H 
ATOM   3986  HE2 MET B 554      76.940 106.670  71.550  1.00  0.00           H 
ATOM   3987  HE3 MET B 554      75.950 105.250  71.160  1.00  0.00           H 
ATOM   3988  C   MET B 554      76.660 102.250  73.310  1.00  0.00           C 
ATOM   3989  O   MET B 554      77.050 102.100  72.160  1.00  0.00           O 
ATOM   3990  N   TYR B 555      76.910 101.380  74.270  1.00  0.00           N 
ATOM   3991  HN  TYR B 555      76.700 101.610  75.220  1.00  0.00           H 
ATOM   3992  CA  TYR B 555      77.480 100.010  73.990  1.00  0.00           C 
ATOM   3993  HA  TYR B 555      78.440 100.140  73.500  1.00  0.00           H 
ATOM   3994  CB  TYR B 555      77.720  99.160  75.250  1.00  0.00           C 
ATOM   3995  HB1 TYR B 555      78.570  99.560  75.830  1.00  0.00           H 
ATOM   3996  HB2 TYR B 555      76.900  99.050  75.990  1.00  0.00           H 
ATOM   3997  CG  TYR B 555      78.070  97.770  74.800  1.00  0.00           C 
ATOM   3998  CD1 TYR B 555      79.400  97.410  74.480  1.00  0.00           C 
ATOM   3999  HD1 TYR B 555      80.130  98.200  74.470  1.00  0.00           H 
ATOM   4000  CE1 TYR B 555      79.670  96.160  74.040  1.00  0.00           C 
ATOM   4001  HE1 TYR B 555      80.660  95.900  73.700  1.00  0.00           H 
ATOM   4002  CZ  TYR B 555      78.690  95.200  73.930  1.00  0.00           C 
ATOM   4003  OH  TYR B 555      79.020  93.900  73.620  1.00  0.00           O 
ATOM   4004  HH  TYR B 555      78.240  93.350  73.770  1.00  0.00           H 
ATOM   4005  CD2 TYR B 555      77.020  96.780  74.730  1.00  0.00           C 
ATOM   4006  HD2 TYR B 555      76.000  96.940  75.050  1.00  0.00           H 
ATOM   4007  CE2 TYR B 555      77.380  95.530  74.280  1.00  0.00           C 
ATOM   4008  HE2 TYR B 555      76.560  94.820  74.250  1.00  0.00           H 
ATOM   4009  C   TYR B 555      76.660  99.270  72.890  1.00  0.00           C 
ATOM   4010  O   TYR B 555      77.260  98.830  71.890  1.00  0.00           O 
ATOM   4011  N   SER B 556      75.340  99.140  73.080  1.00  0.00           N 
ATOM   4012  HN  SER B 556      74.950  99.470  73.930  1.00  0.00           H 
ATOM   4013  CA  SER B 556      74.450  98.380  72.210  1.00  0.00           C 
ATOM   4014  HA  SER B 556      74.880  97.390  72.120  1.00  0.00           H 
ATOM   4015  CB  SER B 556      73.020  98.230  72.780  1.00  0.00           C 
ATOM   4016  HB1 SER B 556      72.770  99.290  73.010  1.00  0.00           H 
ATOM   4017  HB2 SER B 556      72.360  97.880  71.960  1.00  0.00           H 
ATOM   4018  OG  SER B 556      73.030  97.560  74.070  1.00  0.00           O 
ATOM   4019  HG1 SER B 556      73.080  96.600  74.000  1.00  0.00           H 
ATOM   4020  C   SER B 556      74.470  98.970  70.850  1.00  0.00           C 
ATOM   4021  O   SER B 556      74.430  98.270  69.820  1.00  0.00           O 
ATOM   4022  N   ILE B 557      74.500 100.310  70.780  1.00  0.00           N 
ATOM   4023  HN  ILE B 557      74.730 100.710  71.660  1.00  0.00           H 
ATOM   4024  CA  ILE B 557      74.490 101.180  69.590  1.00  0.00           C 
ATOM   4025  HA  ILE B 557      73.730 100.920  68.860  1.00  0.00           H 
ATOM   4026  CB  ILE B 557      74.310 102.640  70.030  1.00  0.00           C 
ATOM   4027  HB  ILE B 557      75.150 103.020  70.650  1.00  0.00           H 
ATOM   4028  CG2 ILE B 557      74.310 103.660  68.810  1.00  0.00           C 
ATOM   4029 1HG2 ILE B 557      75.100 103.410  68.080  1.00  0.00           H 
ATOM   4030 2HG2 ILE B 557      73.310 103.680  68.320  1.00  0.00           H 
ATOM   4031 3HG2 ILE B 557      74.410 104.660  69.290  1.00  0.00           H 
ATOM   4032  CG1 ILE B 557      73.000 102.890  70.800  1.00  0.00           C 
ATOM   4033 1HG1 ILE B 557      73.120 102.420  71.800  1.00  0.00           H 
ATOM   4034 2HG1 ILE B 557      72.950 103.980  71.010  1.00  0.00           H 
ATOM   4035  CD  ILE B 557      71.670 102.320  70.180  1.00  0.00           C 
ATOM   4036  HD1 ILE B 557      71.660 102.740  69.150  1.00  0.00           H 
ATOM   4037  HD2 ILE B 557      71.660 101.210  70.080  1.00  0.00           H 
ATOM   4038  HD3 ILE B 557      70.730 102.580  70.710  1.00  0.00           H 
ATOM   4039  C   ILE B 557      75.790 101.070  68.810  1.00  0.00           C 
ATOM   4040  O   ILE B 557      75.920 100.650  67.670  1.00  0.00           O 
ATOM   4041  N   THR B 558      76.950 101.200  69.560  1.00  0.00           N 
ATOM   4042  HN  THR B 558      76.870 101.510  70.500  1.00  0.00           H 
ATOM   4043  CA  THR B 558      78.300 101.020  69.030  1.00  0.00           C 
ATOM   4044  HA  THR B 558      78.290 101.580  68.110  1.00  0.00           H 
ATOM   4045  CB  THR B 558      79.390 101.640  69.940  1.00  0.00           C 
ATOM   4046  HB  THR B 558      79.570 100.930  70.770  1.00  0.00           H 
ATOM   4047  OG1 THR B 558      79.180 102.940  70.480  1.00  0.00           O 
ATOM   4048  HG1 THR B 558      78.330 102.910  70.930  1.00  0.00           H 
ATOM   4049  CG2 THR B 558      80.790 101.670  69.280  1.00  0.00           C 
ATOM   4050 1HG2 THR B 558      81.460 102.090  70.070  1.00  0.00           H 
ATOM   4051 2HG2 THR B 558      81.280 100.690  69.110  1.00  0.00           H 
ATOM   4052 3HG2 THR B 558      80.960 102.330  68.400  1.00  0.00           H 
ATOM   4053  C   THR B 558      78.610  99.600  68.570  1.00  0.00           C 
ATOM   4054  O   THR B 558      79.110  99.390  67.440  1.00  0.00           O 
ATOM   4055  N   TYR B 559      78.300  98.620  69.430  1.00  0.00           N 
ATOM   4056  HN  TYR B 559      77.930  98.820  70.340  1.00  0.00           H 
ATOM   4057  CA  TYR B 559      78.760  97.240  69.190  1.00  0.00           C 
ATOM   4058  HA  TYR B 559      79.820  97.290  68.980  1.00  0.00           H 
ATOM   4059  CB  TYR B 559      78.660  96.330  70.480  1.00  0.00           C 
ATOM   4060  HB1 TYR B 559      79.270  96.740  71.320  1.00  0.00           H 
ATOM   4061  HB2 TYR B 559      77.620  96.430  70.860  1.00  0.00           H 
ATOM   4062  CG  TYR B 559      79.180  94.960  70.280  1.00  0.00           C 
ATOM   4063  CD1 TYR B 559      80.490  94.700  69.840  1.00  0.00           C 
ATOM   4064  HD1 TYR B 559      81.100  95.580  69.730  1.00  0.00           H 
ATOM   4065  CE1 TYR B 559      80.950  93.400  69.650  1.00  0.00           C 
ATOM   4066  HE1 TYR B 559      81.940  93.100  69.340  1.00  0.00           H 
ATOM   4067  CZ  TYR B 559      80.090  92.300  69.880  1.00  0.00           C 
ATOM   4068  OH  TYR B 559      80.480  90.940  69.670  1.00  0.00           O 
ATOM   4069  HH  TYR B 559      79.680  90.420  69.770  1.00  0.00           H 
ATOM   4070  CD2 TYR B 559      78.290  93.880  70.550  1.00  0.00           C 
ATOM   4071  HD2 TYR B 559      77.310  94.090  70.960  1.00  0.00           H 
ATOM   4072  CE2 TYR B 559      78.790  92.540  70.410  1.00  0.00           C 
ATOM   4073  HE2 TYR B 559      78.110  91.740  70.670  1.00  0.00           H 
ATOM   4074  C   TYR B 559      78.080  96.670  67.940  1.00  0.00           C 
ATOM   4075  O   TYR B 559      78.670  95.990  67.090  1.00  0.00           O 
ATOM   4076  N   ALA B 560      76.770  97.050  67.640  1.00  0.00           N 
ATOM   4077  HN  ALA B 560      76.340  97.630  68.330  1.00  0.00           H 
ATOM   4078  CA  ALA B 560      76.040  96.560  66.490  1.00  0.00           C 
ATOM   4079  HA  ALA B 560      76.130  95.490  66.420  1.00  0.00           H 
ATOM   4080  CB  ALA B 560      74.520  96.770  66.810  1.00  0.00           C 
ATOM   4081  HB1 ALA B 560      73.850  96.330  66.040  1.00  0.00           H 
ATOM   4082  HB2 ALA B 560      74.360  96.230  67.770  1.00  0.00           H 
ATOM   4083  HB3 ALA B 560      74.370  97.860  66.930  1.00  0.00           H 
ATOM   4084  C   ALA B 560      76.520  97.100  65.110  1.00  0.00           C 
ATOM   4085  O   ALA B 560      76.660  96.360  64.110  1.00  0.00           O 
ATOM   4086  N   ALA B 561      76.790  98.420  65.120  1.00  0.00           N 
ATOM   4087  HN  ALA B 561      76.600  98.900  65.980  1.00  0.00           H 
ATOM   4088  CA  ALA B 561      77.450  99.110  64.000  1.00  0.00           C 
ATOM   4089  HA  ALA B 561      76.940  99.010  63.050  1.00  0.00           H 
ATOM   4090  CB  ALA B 561      77.720 100.590  64.350  1.00  0.00           C 
ATOM   4091  HB1 ALA B 561      78.310 101.130  63.580  1.00  0.00           H 
ATOM   4092  HB2 ALA B 561      76.830 101.170  64.690  1.00  0.00           H 
ATOM   4093  HB3 ALA B 561      78.450 100.560  65.180  1.00  0.00           H 
ATOM   4094  C   ALA B 561      78.840  98.470  63.740  1.00  0.00           C 
ATOM   4095  O   ALA B 561      79.150  98.010  62.600  1.00  0.00           O 
ATOM   4096  N   PHE B 562      79.690  98.230  64.750  1.00  0.00           N 
ATOM   4097  HN  PHE B 562      79.430  98.610  65.640  1.00  0.00           H 
ATOM   4098  CA  PHE B 562      80.940  97.590  64.740  1.00  0.00           C 
ATOM   4099  HA  PHE B 562      81.650  98.100  64.100  1.00  0.00           H 
ATOM   4100  CB  PHE B 562      81.560  97.400  66.190  1.00  0.00           C 
ATOM   4101  HB1 PHE B 562      81.620  98.290  66.850  1.00  0.00           H 
ATOM   4102  HB2 PHE B 562      80.900  96.700  66.760  1.00  0.00           H 
ATOM   4103  CG  PHE B 562      82.910  96.780  66.190  1.00  0.00           C 
ATOM   4104  CD1 PHE B 562      84.100  97.430  65.710  1.00  0.00           C 
ATOM   4105  HD1 PHE B 562      84.020  98.400  65.240  1.00  0.00           H 
ATOM   4106  CE1 PHE B 562      85.330  96.750  65.860  1.00  0.00           C 
ATOM   4107  HE1 PHE B 562      86.260  97.200  65.560  1.00  0.00           H 
ATOM   4108  CZ  PHE B 562      85.380  95.510  66.410  1.00  0.00           C 
ATOM   4109  HZ  PHE B 562      86.350  95.060  66.560  1.00  0.00           H 
ATOM   4110  CD2 PHE B 562      83.050  95.490  66.760  1.00  0.00           C 
ATOM   4111  HD2 PHE B 562      82.180  94.980  67.150  1.00  0.00           H 
ATOM   4112  CE2 PHE B 562      84.250  94.850  66.800  1.00  0.00           C 
ATOM   4113  HE2 PHE B 562      84.300  93.820  67.120  1.00  0.00           H 
ATOM   4114  C   PHE B 562      80.810  96.130  64.160  1.00  0.00           C 
ATOM   4115  O   PHE B 562      81.630  95.710  63.320  1.00  0.00           O 
ATOM   4116  N   ALA B 563      79.820  95.330  64.540  1.00  0.00           N 
ATOM   4117  HN  ALA B 563      79.280  95.560  65.350  1.00  0.00           H 
ATOM   4118  CA  ALA B 563      79.590  93.940  64.110  1.00  0.00           C 
ATOM   4119  HA  ALA B 563      80.500  93.380  64.260  1.00  0.00           H 
ATOM   4120  CB  ALA B 563      78.470  93.370  65.040  1.00  0.00           C 
ATOM   4121  HB1 ALA B 563      78.080  92.340  64.880  1.00  0.00           H 
ATOM   4122  HB2 ALA B 563      78.940  93.390  66.050  1.00  0.00           H 
ATOM   4123  HB3 ALA B 563      77.550  93.990  64.980  1.00  0.00           H 
ATOM   4124  C   ALA B 563      79.200  93.920  62.640  1.00  0.00           C 
ATOM   4125  O   ALA B 563      79.570  93.080  61.840  1.00  0.00           O 
ATOM   4126  N   ILE B 564      78.380  94.890  62.270  1.00  0.00           N 
ATOM   4127  HN  ILE B 564      78.160  95.630  62.900  1.00  0.00           H 
ATOM   4128  CA  ILE B 564      78.020  95.040  60.830  1.00  0.00           C 
ATOM   4129  HA  ILE B 564      77.760  94.030  60.530  1.00  0.00           H 
ATOM   4130  CB  ILE B 564      76.790  95.930  60.640  1.00  0.00           C 
ATOM   4131  HB  ILE B 564      76.870  96.880  61.210  1.00  0.00           H 
ATOM   4132  CG2 ILE B 564      76.530  96.230  59.130  1.00  0.00           C 
ATOM   4133 1HG2 ILE B 564      75.560  96.680  58.830  1.00  0.00           H 
ATOM   4134 2HG2 ILE B 564      77.240  96.940  58.650  1.00  0.00           H 
ATOM   4135 3HG2 ILE B 564      76.550  95.340  58.470  1.00  0.00           H 
ATOM   4136  CG1 ILE B 564      75.620  95.170  61.230  1.00  0.00           C 
ATOM   4137 1HG1 ILE B 564      75.340  94.360  60.520  1.00  0.00           H 
ATOM   4138 2HG1 ILE B 564      75.860  94.720  62.220  1.00  0.00           H 
ATOM   4139  CD  ILE B 564      74.340  95.930  61.410  1.00  0.00           C 
ATOM   4140  HD1 ILE B 564      73.940  96.450  60.520  1.00  0.00           H 
ATOM   4141  HD2 ILE B 564      73.600  95.300  61.940  1.00  0.00           H 
ATOM   4142  HD3 ILE B 564      74.500  96.650  62.240  1.00  0.00           H 
ATOM   4143  C   ILE B 564      79.240  95.430  59.970  1.00  0.00           C 
ATOM   4144  O   ILE B 564      79.570  94.780  58.920  1.00  0.00           O 
ATOM   4145  N   ILE B 565      80.000  96.470  60.400  1.00  0.00           N 
ATOM   4146  HN  ILE B 565      79.650  97.040  61.140  1.00  0.00           H 
ATOM   4147  CA  ILE B 565      81.220  96.940  59.650  1.00  0.00           C 
ATOM   4148  HA  ILE B 565      80.940  97.210  58.640  1.00  0.00           H 
ATOM   4149  CB  ILE B 565      81.710  98.210  60.280  1.00  0.00           C 
ATOM   4150  HB  ILE B 565      81.590  98.130  61.380  1.00  0.00           H 
ATOM   4151  CG2 ILE B 565      83.120  98.530  59.680  1.00  0.00           C 
ATOM   4152 1HG2 ILE B 565      83.480  99.480  60.130  1.00  0.00           H 
ATOM   4153 2HG2 ILE B 565      83.950  97.870  60.020  1.00  0.00           H 
ATOM   4154 3HG2 ILE B 565      83.080  98.530  58.570  1.00  0.00           H 
ATOM   4155  CG1 ILE B 565      80.790  99.380  59.750  1.00  0.00           C 
ATOM   4156 1HG1 ILE B 565      81.050  99.650  58.710  1.00  0.00           H 
ATOM   4157 2HG1 ILE B 565      79.750  99.000  59.810  1.00  0.00           H 
ATOM   4158  CD  ILE B 565      80.810 100.670  60.650  1.00  0.00           C 
ATOM   4159  HD1 ILE B 565      80.150 101.440  60.190  1.00  0.00           H 
ATOM   4160  HD2 ILE B 565      80.580 100.440  61.710  1.00  0.00           H 
ATOM   4161  HD3 ILE B 565      81.810 101.160  60.720  1.00  0.00           H 
ATOM   4162  C   ILE B 565      82.240  95.820  59.560  1.00  0.00           C 
ATOM   4163  O   ILE B 565      82.820  95.520  58.520  1.00  0.00           O 
ATOM   4164  N   ALA B 566      82.520  95.150  60.690  1.00  0.00           N 
ATOM   4165  HN  ALA B 566      82.140  95.470  61.550  1.00  0.00           H 
ATOM   4166  CA  ALA B 566      83.570  94.100  60.780  1.00  0.00           C 
ATOM   4167  HA  ALA B 566      84.500  94.570  60.490  1.00  0.00           H 
ATOM   4168  CB  ALA B 566      83.700  93.480  62.130  1.00  0.00           C 
ATOM   4169  HB1 ALA B 566      84.170  92.480  62.090  1.00  0.00           H 
ATOM   4170  HB2 ALA B 566      84.210  94.150  62.850  1.00  0.00           H 
ATOM   4171  HB3 ALA B 566      82.700  93.300  62.590  1.00  0.00           H 
ATOM   4172  C   ALA B 566      83.320  93.040  59.730  1.00  0.00           C 
ATOM   4173  O   ALA B 566      84.240  92.710  58.950  1.00  0.00           O 
ATOM   4174  N   THR B 567      82.060  92.530  59.730  1.00  0.00           N 
ATOM   4175  HN  THR B 567      81.370  93.010  60.280  1.00  0.00           H 
ATOM   4176  CA  THR B 567      81.630  91.470  58.860  1.00  0.00           C 
ATOM   4177  HA  THR B 567      82.350  90.670  58.850  1.00  0.00           H 
ATOM   4178  CB  THR B 567      80.350  90.720  59.350  1.00  0.00           C 
ATOM   4179  HB  THR B 567      79.520  91.260  58.860  1.00  0.00           H 
ATOM   4180  OG1 THR B 567      80.090  90.750  60.740  1.00  0.00           O 
ATOM   4181  HG1 THR B 567      80.100  91.650  61.080  1.00  0.00           H 
ATOM   4182  CG2 THR B 567      80.400  89.300  58.820  1.00  0.00           C 
ATOM   4183 1HG2 THR B 567      79.530  88.710  59.190  1.00  0.00           H 
ATOM   4184 2HG2 THR B 567      80.320  89.260  57.710  1.00  0.00           H 
ATOM   4185 3HG2 THR B 567      81.360  88.820  59.130  1.00  0.00           H 
ATOM   4186  C   THR B 567      81.560  92.010  57.420  1.00  0.00           C 
ATOM   4187  O   THR B 567      81.850  91.320  56.470  1.00  0.00           O 
ATOM   4188  N   LEU B 568      81.340  93.320  57.280  1.00  0.00           N 
ATOM   4189  HN  LEU B 568      81.200  93.920  58.060  1.00  0.00           H 
ATOM   4190  CA  LEU B 568      81.420  93.900  55.940  1.00  0.00           C 
ATOM   4191  HA  LEU B 568      80.890  93.300  55.210  1.00  0.00           H 
ATOM   4192  CB  LEU B 568      80.850  95.330  55.870  1.00  0.00           C 
ATOM   4193  HB1 LEU B 568      79.750  95.450  55.980  1.00  0.00           H 
ATOM   4194  HB2 LEU B 568      81.340  95.760  56.770  1.00  0.00           H 
ATOM   4195  CG  LEU B 568      81.160  96.290  54.610  1.00  0.00           C 
ATOM   4196  HG  LEU B 568      82.250  96.290  54.400  1.00  0.00           H 
ATOM   4197  CD1 LEU B 568      80.470  95.810  53.280  1.00  0.00           C 
ATOM   4198 1HD1 LEU B 568      80.720  94.730  53.290  1.00  0.00           H 
ATOM   4199 2HD1 LEU B 568      79.380  96.030  53.370  1.00  0.00           H 
ATOM   4200 3HD1 LEU B 568      80.760  96.380  52.370  1.00  0.00           H 
ATOM   4201  CD2 LEU B 568      80.700  97.770  54.820  1.00  0.00           C 
ATOM   4202 1HD2 LEU B 568      80.860  98.320  53.870  1.00  0.00           H 
ATOM   4203 2HD2 LEU B 568      79.600  97.810  54.980  1.00  0.00           H 
ATOM   4204 3HD2 LEU B 568      81.260  98.130  55.710  1.00  0.00           H 
ATOM   4205  C   LEU B 568      82.820  93.930  55.360  1.00  0.00           C 
ATOM   4206  O   LEU B 568      83.010  93.850  54.140  1.00  0.00           O 
ATOM   4207  N   LEU B 569      83.870  94.130  56.150  1.00  0.00           N 
ATOM   4208  HN  LEU B 569      83.620  94.290  57.100  1.00  0.00           H 
ATOM   4209  CA  LEU B 569      85.220  94.100  55.690  1.00  0.00           C 
ATOM   4210  HA  LEU B 569      85.360  94.540  54.710  1.00  0.00           H 
ATOM   4211  CB  LEU B 569      86.140  94.810  56.680  1.00  0.00           C 
ATOM   4212  HB1 LEU B 569      85.920  94.460  57.710  1.00  0.00           H 
ATOM   4213  HB2 LEU B 569      87.220  94.620  56.520  1.00  0.00           H 
ATOM   4214  CG  LEU B 569      85.860  96.360  56.720  1.00  0.00           C 
ATOM   4215  HG  LEU B 569      84.760  96.480  56.710  1.00  0.00           H 
ATOM   4216  CD1 LEU B 569      86.530  96.950  57.990  1.00  0.00           C 
ATOM   4217 1HD1 LEU B 569      86.400  98.050  58.020  1.00  0.00           H 
ATOM   4218 2HD1 LEU B 569      86.170  96.600  58.980  1.00  0.00           H 
ATOM   4219 3HD1 LEU B 569      87.620  96.750  58.010  1.00  0.00           H 
ATOM   4220  CD2 LEU B 569      86.320  97.020  55.440  1.00  0.00           C 
ATOM   4221 1HD2 LEU B 569      85.760  97.970  55.340  1.00  0.00           H 
ATOM   4222 2HD2 LEU B 569      87.390  97.320  55.520  1.00  0.00           H 
ATOM   4223 3HD2 LEU B 569      86.240  96.450  54.490  1.00  0.00           H 
ATOM   4224  C   LEU B 569      85.640  92.680  55.510  1.00  0.00           C 
ATOM   4225  O   LEU B 569      86.490  92.500  54.580  1.00  0.00           O 
ATOM   4226  N   MET B 570      85.060  91.690  56.180  1.00  0.00           N 
ATOM   4227  HN  MET B 570      84.540  91.900  57.010  1.00  0.00           H 
ATOM   4228  CA  MET B 570      85.250  90.350  55.810  1.00  0.00           C 
ATOM   4229  HA  MET B 570      86.310  90.180  55.690  1.00  0.00           H 
ATOM   4230  CB  MET B 570      84.740  89.420  56.920  1.00  0.00           C 
ATOM   4231  HB1 MET B 570      83.750  89.780  57.260  1.00  0.00           H 
ATOM   4232  HB2 MET B 570      84.550  88.380  56.580  1.00  0.00           H 
ATOM   4233  CG  MET B 570      85.590  89.430  58.250  1.00  0.00           C 
ATOM   4234  HG1 MET B 570      85.800  90.470  58.580  1.00  0.00           H 
ATOM   4235  HG2 MET B 570      84.990  89.050  59.100  1.00  0.00           H 
ATOM   4236  SD  MET B 570      87.190  88.550  58.270  1.00  0.00           S 
ATOM   4237  CE  MET B 570      87.720  89.130  59.920  1.00  0.00           C 
ATOM   4238  HE1 MET B 570      88.770  88.810  60.100  1.00  0.00           H 
ATOM   4239  HE2 MET B 570      87.550  90.220  60.020  1.00  0.00           H 
ATOM   4240  HE3 MET B 570      87.130  88.610  60.710  1.00  0.00           H 
ATOM   4241  C   MET B 570      84.700  89.930  54.500  1.00  0.00           C 
ATOM   4242  O   MET B 570      85.380  89.300  53.720  1.00  0.00           O 
ATOM   4243  N   LEU B 571      83.480  90.390  54.140  1.00  0.00           N 
ATOM   4244  HN  LEU B 571      83.040  91.040  54.760  1.00  0.00           H 
ATOM   4245  CA  LEU B 571      82.840  90.270  52.850  1.00  0.00           C 
ATOM   4246  HA  LEU B 571      82.790  89.220  52.590  1.00  0.00           H 
ATOM   4247  CB  LEU B 571      81.310  90.750  52.890  1.00  0.00           C 
ATOM   4248  HB1 LEU B 571      81.310  91.830  53.140  1.00  0.00           H 
ATOM   4249  HB2 LEU B 571      81.030  90.780  51.810  1.00  0.00           H 
ATOM   4250  CG  LEU B 571      80.300  89.790  53.530  1.00  0.00           C 
ATOM   4251  HG  LEU B 571      80.750  89.250  54.390  1.00  0.00           H 
ATOM   4252  CD1 LEU B 571      79.030  90.600  53.880  1.00  0.00           C 
ATOM   4253 1HD1 LEU B 571      79.280  91.410  54.600  1.00  0.00           H 
ATOM   4254 2HD1 LEU B 571      78.590  91.050  52.960  1.00  0.00           H 
ATOM   4255 3HD1 LEU B 571      78.330  89.840  54.300  1.00  0.00           H 
ATOM   4256  CD2 LEU B 571      79.980  88.790  52.390  1.00  0.00           C 
ATOM   4257 1HD2 LEU B 571      78.900  88.520  52.440  1.00  0.00           H 
ATOM   4258 2HD2 LEU B 571      80.150  89.300  51.420  1.00  0.00           H 
ATOM   4259 3HD2 LEU B 571      80.640  87.890  52.400  1.00  0.00           H 
ATOM   4260  C   LEU B 571      83.620  90.970  51.690  1.00  0.00           C 
ATOM   4261  O   LEU B 571      83.920  90.350  50.650  1.00  0.00           O 
ATOM   4262  N   ASN B 572      84.170  92.180  51.920  1.00  0.00           N 
ATOM   4263  HN  ASN B 572      84.000  92.560  52.830  1.00  0.00           H 
ATOM   4264  CA  ASN B 572      85.100  92.810  51.000  1.00  0.00           C 
ATOM   4265  HA  ASN B 572      84.650  93.130  50.070  1.00  0.00           H 
ATOM   4266  CB  ASN B 572      85.690  94.230  51.510  1.00  0.00           C 
ATOM   4267  HB1 ASN B 572      85.800  94.170  52.610  1.00  0.00           H 
ATOM   4268  HB2 ASN B 572      86.700  94.480  51.130  1.00  0.00           H 
ATOM   4269  CG  ASN B 572      84.810  95.400  51.120  1.00  0.00           C 
ATOM   4270  OD1 ASN B 572      85.380  96.290  50.470  1.00  0.00           O 
ATOM   4271  ND2 ASN B 572      83.490  95.380  51.390  1.00  0.00           N 
ATOM   4272 1HD2 ASN B 572      83.100  94.640  51.930  1.00  0.00           H 
ATOM   4273 2HD2 ASN B 572      82.970  96.120  50.960  1.00  0.00           H 
ATOM   4274  C   ASN B 572      86.350  91.940  50.700  1.00  0.00           C 
ATOM   4275  O   ASN B 572      86.660  91.770  49.560  1.00  0.00           O 
ATOM   4276  N   LEU B 573      86.940  91.400  51.710  1.00  0.00           N 
ATOM   4277  HN  LEU B 573      86.550  91.520  52.620  1.00  0.00           H 
ATOM   4278  CA  LEU B 573      88.050  90.430  51.610  1.00  0.00           C 
ATOM   4279  HA  LEU B 573      88.740  90.970  50.980  1.00  0.00           H 
ATOM   4280  CB  LEU B 573      88.610  90.160  53.050  1.00  0.00           C 
ATOM   4281  HB1 LEU B 573      88.640  91.090  53.660  1.00  0.00           H 
ATOM   4282  HB2 LEU B 573      87.840  89.530  53.550  1.00  0.00           H 
ATOM   4283  CG  LEU B 573      90.000  89.440  53.070  1.00  0.00           C 
ATOM   4284  HG  LEU B 573      89.860  88.480  52.520  1.00  0.00           H 
ATOM   4285  CD1 LEU B 573      91.070  90.190  52.330  1.00  0.00           C 
ATOM   4286 1HD1 LEU B 573      91.180  91.180  52.810  1.00  0.00           H 
ATOM   4287 2HD1 LEU B 573      92.050  89.680  52.270  1.00  0.00           H 
ATOM   4288 3HD1 LEU B 573      90.770  90.430  51.290  1.00  0.00           H 
ATOM   4289  CD2 LEU B 573      90.380  89.070  54.450  1.00  0.00           C 
ATOM   4290 1HD2 LEU B 573      90.480  89.930  55.140  1.00  0.00           H 
ATOM   4291 2HD2 LEU B 573      89.660  88.440  55.020  1.00  0.00           H 
ATOM   4292 3HD2 LEU B 573      91.350  88.540  54.390  1.00  0.00           H 
ATOM   4293  C   LEU B 573      87.760  89.120  50.860  1.00  0.00           C 
ATOM   4294  O   LEU B 573      88.510  88.730  49.920  1.00  0.00           O 
ATOM   4295  N   LEU B 574      86.580  88.560  51.090  1.00  0.00           N 
ATOM   4296  HN  LEU B 574      86.060  88.980  51.830  1.00  0.00           H 
ATOM   4297  CA  LEU B 574      86.030  87.400  50.360  1.00  0.00           C 
ATOM   4298  HA  LEU B 574      86.750  86.600  50.380  1.00  0.00           H 
ATOM   4299  CB  LEU B 574      84.750  87.010  51.010  1.00  0.00           C 
ATOM   4300  HB1 LEU B 574      84.200  87.930  51.290  1.00  0.00           H 
ATOM   4301  HB2 LEU B 574      84.190  86.430  50.250  1.00  0.00           H 
ATOM   4302  CG  LEU B 574      84.910  86.050  52.240  1.00  0.00           C 
ATOM   4303  HG  LEU B 574      85.740  86.460  52.860  1.00  0.00           H 
ATOM   4304  CD1 LEU B 574      83.520  85.980  53.000  1.00  0.00           C 
ATOM   4305 1HD1 LEU B 574      83.730  85.620  54.030  1.00  0.00           H 
ATOM   4306 2HD1 LEU B 574      83.160  87.030  53.060  1.00  0.00           H 
ATOM   4307 3HD1 LEU B 574      82.800  85.280  52.530  1.00  0.00           H 
ATOM   4308  CD2 LEU B 574      85.340  84.670  51.810  1.00  0.00           C 
ATOM   4309 1HD2 LEU B 574      85.270  83.900  52.610  1.00  0.00           H 
ATOM   4310 2HD2 LEU B 574      84.800  84.250  50.940  1.00  0.00           H 
ATOM   4311 3HD2 LEU B 574      86.370  84.710  51.380  1.00  0.00           H 
ATOM   4312  C   LEU B 574      85.800  87.640  48.860  1.00  0.00           C 
ATOM   4313  O   LEU B 574      86.270  86.930  48.030  1.00  0.00           O 
ATOM   4314  N   ILE B 575      85.190  88.770  48.480  1.00  0.00           N 
ATOM   4315  HN  ILE B 575      84.910  89.380  49.210  1.00  0.00           H 
ATOM   4316  CA  ILE B 575      84.860  89.060  47.110  1.00  0.00           C 
ATOM   4317  HA  ILE B 575      84.470  88.170  46.640  1.00  0.00           H 
ATOM   4318  CB  ILE B 575      83.770  90.170  47.090  1.00  0.00           C 
ATOM   4319  HB  ILE B 575      84.240  91.020  47.630  1.00  0.00           H 
ATOM   4320  CG2 ILE B 575      83.370  90.660  45.690  1.00  0.00           C 
ATOM   4321 1HG2 ILE B 575      82.480  91.330  45.720  1.00  0.00           H 
ATOM   4322 2HG2 ILE B 575      84.270  91.150  45.260  1.00  0.00           H 
ATOM   4323 3HG2 ILE B 575      82.850  89.890  45.080  1.00  0.00           H 
ATOM   4324  CG1 ILE B 575      82.460  89.840  47.870  1.00  0.00           C 
ATOM   4325 1HG1 ILE B 575      82.760  89.350  48.820  1.00  0.00           H 
ATOM   4326 2HG1 ILE B 575      81.910  90.770  48.120  1.00  0.00           H 
ATOM   4327  CD  ILE B 575      81.500  88.870  47.120  1.00  0.00           C 
ATOM   4328  HD1 ILE B 575      81.100  89.270  46.160  1.00  0.00           H 
ATOM   4329  HD2 ILE B 575      82.080  87.950  46.870  1.00  0.00           H 
ATOM   4330  HD3 ILE B 575      80.710  88.520  47.820  1.00  0.00           H 
ATOM   4331  C   ILE B 575      86.100  89.550  46.390  1.00  0.00           C 
ATOM   4332  O   ILE B 575      86.360  89.320  45.200  1.00  0.00           O 
ATOM   4333  N   ALA B 576      87.070  90.210  47.090  1.00  0.00           N 
ATOM   4334  HN  ALA B 576      86.920  90.440  48.050  1.00  0.00           H 
ATOM   4335  CA  ALA B 576      88.350  90.620  46.560  1.00  0.00           C 
ATOM   4336  HA  ALA B 576      88.160  91.070  45.590  1.00  0.00           H 
ATOM   4337  CB  ALA B 576      88.950  91.630  47.670  1.00  0.00           C 
ATOM   4338  HB1 ALA B 576      89.930  91.960  47.250  1.00  0.00           H 
ATOM   4339  HB2 ALA B 576      88.180  92.400  47.880  1.00  0.00           H 
ATOM   4340  HB3 ALA B 576      89.050  91.020  48.590  1.00  0.00           H 
ATOM   4341  C   ALA B 576      89.280  89.390  46.270  1.00  0.00           C 
ATOM   4342  O   ALA B 576      90.060  89.380  45.310  1.00  0.00           O 
ATOM   4343  N   MET B 577      89.160  88.270  47.020  1.00  0.00           N 
ATOM   4344  HN  MET B 577      88.470  88.190  47.740  1.00  0.00           H 
ATOM   4345  CA  MET B 577      89.860  87.010  46.740  1.00  0.00           C 
ATOM   4346  HA  MET B 577      90.900  87.270  46.590  1.00  0.00           H 
ATOM   4347  CB  MET B 577      89.720  86.060  47.970  1.00  0.00           C 
ATOM   4348  HB1 MET B 577      88.640  86.190  48.190  1.00  0.00           H 
ATOM   4349  HB2 MET B 577      89.900  85.010  47.660  1.00  0.00           H 
ATOM   4350  CG  MET B 577      90.730  86.340  49.130  1.00  0.00           C 
ATOM   4351  HG1 MET B 577      91.790  86.260  48.790  1.00  0.00           H 
ATOM   4352  HG2 MET B 577      90.550  87.370  49.510  1.00  0.00           H 
ATOM   4353  SD  MET B 577      90.470  85.140  50.450  1.00  0.00           S 
ATOM   4354  CE  MET B 577      91.670  85.980  51.550  1.00  0.00           C 
ATOM   4355  HE1 MET B 577      91.640  85.520  52.560  1.00  0.00           H 
ATOM   4356  HE2 MET B 577      92.720  85.930  51.180  1.00  0.00           H 
ATOM   4357  HE3 MET B 577      91.320  87.030  51.660  1.00  0.00           H 
ATOM   4358  C   MET B 577      89.280  86.290  45.490  1.00  0.00           C 
ATOM   4359  O   MET B 577      89.830  85.360  44.910  1.00  0.00           O 
ATOM   4360  N   MET B 578      88.000  86.540  45.060  1.00  0.00           N 
ATOM   4361  HN  MET B 578      87.390  87.120  45.580  1.00  0.00           H 
ATOM   4362  CA  MET B 578      87.280  85.850  43.950  1.00  0.00           C 
ATOM   4363  HA  MET B 578      87.560  84.820  44.080  1.00  0.00           H 
ATOM   4364  CB  MET B 578      85.830  85.790  44.330  1.00  0.00           C 
ATOM   4365  HB1 MET B 578      85.490  86.830  44.490  1.00  0.00           H 
ATOM   4366  HB2 MET B 578      85.300  85.330  43.460  1.00  0.00           H 
ATOM   4367  CG  MET B 578      85.440  84.890  45.490  1.00  0.00           C 
ATOM   4368  HG1 MET B 578      85.550  83.810  45.250  1.00  0.00           H 
ATOM   4369  HG2 MET B 578      86.160  85.030  46.320  1.00  0.00           H 
ATOM   4370  SD  MET B 578      83.800  85.100  46.190  1.00  0.00           S 
ATOM   4371  CE  MET B 578      84.160  83.940  47.570  1.00  0.00           C 
ATOM   4372  HE1 MET B 578      84.550  84.600  48.370  1.00  0.00           H 
ATOM   4373  HE2 MET B 578      83.210  83.460  47.910  1.00  0.00           H 
ATOM   4374  HE3 MET B 578      84.910  83.180  47.270  1.00  0.00           H 
ATOM   4375  C   MET B 578      87.620  86.360  42.580  1.00  0.00           C 
ATOM   4376  O   MET B 578      87.380  85.650  41.640  1.00  0.00           O 
ATOM   4377  N   GLY B 579      88.230  87.560  42.530  1.00  0.00           N 
ATOM   4378  HN  GLY B 579      88.220  87.990  43.430  1.00  0.00           H 
ATOM   4379  CA  GLY B 579      88.780  88.320  41.330  1.00  0.00           C 
ATOM   4380  HA1 GLY B 579      87.910  88.610  40.750  1.00  0.00           H 
ATOM   4381  HA2 GLY B 579      89.260  89.180  41.780  1.00  0.00           H 
ATOM   4382  C   GLY B 579      89.860  87.640  40.490  1.00  0.00           C 
ATOM   4383  O   GLY B 579      90.300  86.510  40.610  1.00  0.00           O 
ATOM   4384  N   ASP B 580      90.330  88.410  39.510  1.00  0.00           N 
ATOM   4385  HN  ASP B 580      89.950  89.330  39.460  1.00  0.00           H 
ATOM   4386  CA  ASP B 580      91.190  87.990  38.430  1.00  0.00           C 
ATOM   4387  HA  ASP B 580      90.730  87.200  37.850  1.00  0.00           H 
ATOM   4388  CB  ASP B 580      91.240  89.240  37.530  1.00  0.00           C 
ATOM   4389  HB1 ASP B 580      91.430  90.080  38.240  1.00  0.00           H 
ATOM   4390  HB2 ASP B 580      92.120  89.140  36.860  1.00  0.00           H 
ATOM   4391  CG  ASP B 580      89.940  89.530  36.810  1.00  0.00           C 
ATOM   4392  OD1 ASP B 580      89.160  88.680  36.360  1.00  0.00           O 
ATOM   4393  OD2 ASP B 580      89.700  90.780  36.690  1.00  0.00           O 
ATOM   4394  C   ASP B 580      92.570  87.400  38.760  1.00  0.00           C 
ATOM   4395  O   ASP B 580      93.050  86.540  38.000  1.00  0.00           O 
ATOM   4396  N   THR B 581      93.190  87.850  39.860  1.00  0.00           N 
ATOM   4397  HN  THR B 581      92.800  88.600  40.400  1.00  0.00           H 
ATOM   4398  CA  THR B 581      94.500  87.290  40.260  1.00  0.00           C 
ATOM   4399  HA  THR B 581      95.110  87.340  39.370  1.00  0.00           H 
ATOM   4400  CB  THR B 581      95.290  88.020  41.370  1.00  0.00           C 
ATOM   4401  HB  THR B 581      94.550  88.150  42.190  1.00  0.00           H 
ATOM   4402  OG1 THR B 581      95.660  89.330  40.910  1.00  0.00           O 
ATOM   4403  HG1 THR B 581      96.010  89.310  40.020  1.00  0.00           H 
ATOM   4404  CG2 THR B 581      96.580  87.320  41.800  1.00  0.00           C 
ATOM   4405 1HG2 THR B 581      97.200  87.990  42.440  1.00  0.00           H 
ATOM   4406 2HG2 THR B 581      96.260  86.430  42.380  1.00  0.00           H 
ATOM   4407 3HG2 THR B 581      97.170  86.940  40.940  1.00  0.00           H 
ATOM   4408  C   THR B 581      94.520  85.850  40.660  1.00  0.00           C 
ATOM   4409  O   THR B 581      95.290  84.950  40.210  1.00  0.00           O 
ATOM   4410  N   HSE B 582      93.430  85.520  41.410  1.00  0.00           N 
ATOM   4411  HN  HSE B 582      92.760  86.250  41.410  1.00  0.00           H 
ATOM   4412  CA  HSE B 582      93.150  84.190  41.970  1.00  0.00           C 
ATOM   4413  HA  HSE B 582      94.120  83.820  42.270  1.00  0.00           H 
ATOM   4414  CB  HSE B 582      92.280  84.100  43.230  1.00  0.00           C 
ATOM   4415  HB1 HSE B 582      91.410  84.780  43.140  1.00  0.00           H 
ATOM   4416  HB2 HSE B 582      91.950  83.060  43.430  1.00  0.00           H 
ATOM   4417  ND1 HSE B 582      93.940  83.280  44.900  1.00  0.00           N 
ATOM   4418  CG  HSE B 582      93.120  84.250  44.470  1.00  0.00           C 
ATOM   4419  CE1 HSE B 582      94.240  83.600  46.130  1.00  0.00           C 
ATOM   4420  HE1 HSE B 582      94.630  82.910  46.880  1.00  0.00           H 
ATOM   4421  NE2 HSE B 582      93.650  84.770  46.510  1.00  0.00           N 
ATOM   4422  HE2 HSE B 582      93.470  85.080  47.440  1.00  0.00           H 
ATOM   4423  CD2 HSE B 582      92.970  85.240  45.400  1.00  0.00           C 
ATOM   4424  HD2 HSE B 582      92.290  86.090  45.370  1.00  0.00           H 
ATOM   4425  C   HSE B 582      92.690  83.290  40.950  1.00  0.00           C 
ATOM   4426  O   HSE B 582      93.210  82.210  40.660  1.00  0.00           O 
ATOM   4427  N   TRP B 583      91.650  83.700  40.200  1.00  0.00           N 
ATOM   4428  HN  TRP B 583      91.160  84.510  40.530  1.00  0.00           H 
ATOM   4429  CA  TRP B 583      91.070  82.960  39.020  1.00  0.00           C 
ATOM   4430  HA  TRP B 583      90.500  82.100  39.360  1.00  0.00           H 
ATOM   4431  CB  TRP B 583      90.130  83.990  38.340  1.00  0.00           C 
ATOM   4432  HB1 TRP B 583      89.190  84.170  38.910  1.00  0.00           H 
ATOM   4433  HB2 TRP B 583      90.680  84.950  38.270  1.00  0.00           H 
ATOM   4434  CG  TRP B 583      89.620  83.670  36.970  1.00  0.00           C 
ATOM   4435  CD1 TRP B 583      89.720  84.370  35.800  1.00  0.00           C 
ATOM   4436  HD1 TRP B 583      90.310  85.270  35.680  1.00  0.00           H 
ATOM   4437  NE1 TRP B 583      88.880  83.840  34.860  1.00  0.00           N 
ATOM   4438  HE1 TRP B 583      88.640  84.240  34.000  1.00  0.00           H 
ATOM   4439  CE2 TRP B 583      88.270  82.720  35.430  1.00  0.00           C 
ATOM   4440  CD2 TRP B 583      88.740  82.550  36.740  1.00  0.00           C 
ATOM   4441  CE3 TRP B 583      88.320  81.390  37.440  1.00  0.00           C 
ATOM   4442  HE3 TRP B 583      88.730  81.170  38.420  1.00  0.00           H 
ATOM   4443  CZ3 TRP B 583      87.210  80.610  36.920  1.00  0.00           C 
ATOM   4444  HZ3 TRP B 583      86.800  79.720  37.360  1.00  0.00           H 
ATOM   4445  CZ2 TRP B 583      87.180  82.020  34.930  1.00  0.00           C 
ATOM   4446  HZ2 TRP B 583      86.650  82.260  34.020  1.00  0.00           H 
ATOM   4447  CH2 TRP B 583      86.620  80.960  35.710  1.00  0.00           C 
ATOM   4448  HH2 TRP B 583      85.620  80.700  35.410  1.00  0.00           H 
ATOM   4449  C   TRP B 583      92.150  82.290  38.130  1.00  0.00           C 
ATOM   4450  O   TRP B 583      91.870  81.220  37.650  1.00  0.00           O 
ATOM   4451  N   ARG B 584      93.280  82.990  37.890  1.00  0.00           N 
ATOM   4452  HN  ARG B 584      93.450  83.880  38.300  1.00  0.00           H 
ATOM   4453  CA  ARG B 584      94.410  82.680  37.040  1.00  0.00           C 
ATOM   4454  HA  ARG B 584      94.040  82.370  36.080  1.00  0.00           H 
ATOM   4455  CB  ARG B 584      95.310  83.900  36.950  1.00  0.00           C 
ATOM   4456  HB1 ARG B 584      94.670  84.780  36.730  1.00  0.00           H 
ATOM   4457  HB2 ARG B 584      95.840  84.120  37.900  1.00  0.00           H 
ATOM   4458  CG  ARG B 584      96.240  83.870  35.680  1.00  0.00           C 
ATOM   4459  HG1 ARG B 584      96.980  83.040  35.690  1.00  0.00           H 
ATOM   4460  HG2 ARG B 584      95.580  83.870  34.790  1.00  0.00           H 
ATOM   4461  CD  ARG B 584      97.210  85.090  35.580  1.00  0.00           C 
ATOM   4462  HD1 ARG B 584      96.690  86.070  35.630  1.00  0.00           H 
ATOM   4463  HD2 ARG B 584      98.030  84.970  36.310  1.00  0.00           H 
ATOM   4464  NE  ARG B 584      97.790  84.840  34.210  1.00  0.00           N 
ATOM   4465  HE  ARG B 584      98.350  84.050  33.950  1.00  0.00           H 
ATOM   4466  CZ  ARG B 584      97.280  85.310  33.100  1.00  0.00           C 
ATOM   4467  NH1 ARG B 584      96.570  86.420  33.080  1.00  0.00           N 
ATOM   4468 1HH1 ARG B 584      96.760  87.000  33.870  1.00  0.00           H 
ATOM   4469 2HH1 ARG B 584      96.050  86.690  32.270  1.00  0.00           H 
ATOM   4470  NH2 ARG B 584      97.430  84.710  31.960  1.00  0.00           N 
ATOM   4471 1HH2 ARG B 584      97.700  83.750  31.950  1.00  0.00           H 
ATOM   4472 2HH2 ARG B 584      97.080  85.150  31.130  1.00  0.00           H 
ATOM   4473  C   ARG B 584      95.160  81.430  37.550  1.00  0.00           C 
ATOM   4474  O   ARG B 584      95.470  80.530  36.740  1.00  0.00           O 
ATOM   4475  N   VAL B 585      95.280  81.350  38.830  1.00  0.00           N 
ATOM   4476  HN  VAL B 585      94.660  81.910  39.380  1.00  0.00           H 
ATOM   4477  CA  VAL B 585      96.100  80.420  39.540  1.00  0.00           C 
ATOM   4478  HA  VAL B 585      97.040  80.390  39.010  1.00  0.00           H 
ATOM   4479  CB  VAL B 585      96.230  80.760  40.980  1.00  0.00           C 
ATOM   4480  HB  VAL B 585      95.220  80.880  41.420  1.00  0.00           H 
ATOM   4481  CG1 VAL B 585      97.070  79.720  41.810  1.00  0.00           C 
ATOM   4482 1HG1 VAL B 585      97.360  80.060  42.830  1.00  0.00           H 
ATOM   4483 2HG1 VAL B 585      96.320  78.920  41.990  1.00  0.00           H 
ATOM   4484 3HG1 VAL B 585      97.930  79.410  41.180  1.00  0.00           H 
ATOM   4485  CG2 VAL B 585      96.900  82.100  41.040  1.00  0.00           C 
ATOM   4486 1HG2 VAL B 585      98.010  82.080  41.130  1.00  0.00           H 
ATOM   4487 2HG2 VAL B 585      96.570  82.850  40.290  1.00  0.00           H 
ATOM   4488 3HG2 VAL B 585      96.500  82.620  41.940  1.00  0.00           H 
ATOM   4489  C   VAL B 585      95.760  78.910  39.350  1.00  0.00           C 
ATOM   4490  O   VAL B 585      96.690  78.120  39.120  1.00  0.00           O 
ATOM   4491  N   ALA B 586      94.520  78.420  39.400  1.00  0.00           N 
ATOM   4492  HN  ALA B 586      93.700  78.980  39.490  1.00  0.00           H 
ATOM   4493  CA  ALA B 586      94.210  77.010  39.250  1.00  0.00           C 
ATOM   4494  HA  ALA B 586      94.810  76.460  39.960  1.00  0.00           H 
ATOM   4495  CB  ALA B 586      92.690  76.640  39.310  1.00  0.00           C 
ATOM   4496  HB1 ALA B 586      92.460  75.640  38.880  1.00  0.00           H 
ATOM   4497  HB2 ALA B 586      92.380  76.580  40.370  1.00  0.00           H 
ATOM   4498  HB3 ALA B 586      92.070  77.350  38.720  1.00  0.00           H 
ATOM   4499  C   ALA B 586      94.590  76.440  37.890  1.00  0.00           C 
ATOM   4500  O   ALA B 586      94.940  75.280  37.750  1.00  0.00           O 
ATOM   4501  N   HSD B 587      94.590  77.320  36.860  1.00  0.00           N 
ATOM   4502  HN  HSD B 587      94.280  78.250  37.040  1.00  0.00           H 
ATOM   4503  CA  HSD B 587      94.950  77.040  35.480  1.00  0.00           C 
ATOM   4504  HA  HSD B 587      94.710  76.010  35.250  1.00  0.00           H 
ATOM   4505  CB  HSD B 587      94.220  78.010  34.470  1.00  0.00           C 
ATOM   4506  HB1 HSD B 587      94.680  79.010  34.660  1.00  0.00           H 
ATOM   4507  HB2 HSD B 587      94.270  77.600  33.440  1.00  0.00           H 
ATOM   4508  ND1 HSD B 587      92.140  79.350  35.390  1.00  0.00           N 
ATOM   4509  HD1 HSD B 587      92.520  80.210  35.740  1.00  0.00           H 
ATOM   4510  CG  HSD B 587      92.740  78.210  34.820  1.00  0.00           C 
ATOM   4511  CE1 HSD B 587      90.770  79.100  35.400  1.00  0.00           C 
ATOM   4512  HE1 HSD B 587      90.130  79.850  35.860  1.00  0.00           H 
ATOM   4513  NE2 HSD B 587      90.490  77.950  34.820  1.00  0.00           N 
ATOM   4514  CD2 HSD B 587      91.720  77.390  34.520  1.00  0.00           C 
ATOM   4515  HD2 HSD B 587      91.710  76.400  34.080  1.00  0.00           H 
ATOM   4516  C   HSD B 587      96.510  77.150  35.250  1.00  0.00           C 
ATOM   4517  O   HSD B 587      97.030  76.740  34.220  1.00  0.00           O 
ATOM   4518  N   GLU B 588      97.290  77.710  36.210  1.00  0.00           N 
ATOM   4519  HN  GLU B 588      96.830  78.070  37.020  1.00  0.00           H 
ATOM   4520  CA  GLU B 588      98.740  77.790  36.110  1.00  0.00           C 
ATOM   4521  HA  GLU B 588      99.140  77.370  35.200  1.00  0.00           H 
ATOM   4522  CB  GLU B 588      99.240  79.280  36.250  1.00  0.00           C 
ATOM   4523  HB1 GLU B 588      98.990  79.750  37.220  1.00  0.00           H 
ATOM   4524  HB2 GLU B 588     100.350  79.240  36.340  1.00  0.00           H 
ATOM   4525  CG  GLU B 588      98.890  80.170  35.030  1.00  0.00           C 
ATOM   4526  HG1 GLU B 588      99.150  79.680  34.070  1.00  0.00           H 
ATOM   4527  HG2 GLU B 588      97.780  80.260  35.100  1.00  0.00           H 
ATOM   4528  CD  GLU B 588      99.460  81.520  34.890  1.00  0.00           C 
ATOM   4529  OE1 GLU B 588     100.520  81.860  35.500  1.00  0.00           O 
ATOM   4530  OE2 GLU B 588      98.930  82.320  34.070  1.00  0.00           O 
ATOM   4531  C   GLU B 588      99.380  76.930  37.210  1.00  0.00           C 
ATOM   4532  O   GLU B 588     100.640  76.920  37.340  1.00  0.00           O 
ATOM   4533  N   ARG B 589      98.650  76.190  38.050  1.00  0.00           N 
ATOM   4534  HN  ARG B 589      97.670  76.210  37.890  1.00  0.00           H 
ATOM   4535  CA  ARG B 589      99.140  75.670  39.310  1.00  0.00           C 
ATOM   4536  HA  ARG B 589      99.710  76.490  39.730  1.00  0.00           H 
ATOM   4537  CB  ARG B 589      98.060  75.280  40.340  1.00  0.00           C 
ATOM   4538  HB1 ARG B 589      98.500  75.070  41.340  1.00  0.00           H 
ATOM   4539  HB2 ARG B 589      97.270  76.050  40.430  1.00  0.00           H 
ATOM   4540  CG  ARG B 589      97.350  73.920  40.010  1.00  0.00           C 
ATOM   4541  HG1 ARG B 589      96.790  74.050  39.060  1.00  0.00           H 
ATOM   4542  HG2 ARG B 589      98.050  73.070  39.860  1.00  0.00           H 
ATOM   4543  CD  ARG B 589      96.330  73.550  41.100  1.00  0.00           C 
ATOM   4544  HD1 ARG B 589      96.820  72.990  41.920  1.00  0.00           H 
ATOM   4545  HD2 ARG B 589      95.730  74.390  41.510  1.00  0.00           H 
ATOM   4546  NE  ARG B 589      95.490  72.450  40.500  1.00  0.00           N 
ATOM   4547  HE  ARG B 589      95.760  72.120  39.600  1.00  0.00           H 
ATOM   4548  CZ  ARG B 589      94.420  71.900  41.000  1.00  0.00           C 
ATOM   4549  NH1 ARG B 589      93.890  72.180  42.200  1.00  0.00           N 
ATOM   4550 1HH1 ARG B 589      94.520  72.540  42.890  1.00  0.00           H 
ATOM   4551 2HH1 ARG B 589      93.320  71.450  42.580  1.00  0.00           H 
ATOM   4552  NH2 ARG B 589      93.920  70.910  40.340  1.00  0.00           N 
ATOM   4553 1HH2 ARG B 589      94.160  70.640  39.410  1.00  0.00           H 
ATOM   4554 2HH2 ARG B 589      93.010  70.570  40.570  1.00  0.00           H 
ATOM   4555  C   ARG B 589     100.120  74.520  39.080  1.00  0.00           C 
ATOM   4556  O   ARG B 589     101.120  74.460  39.800  1.00  0.00           O 
ATOM   4557  N   MET C 454      84.070  51.140  72.110  1.00  0.00           N 
ATOM   4558  HN  MET C 454      84.380  51.040  73.050  1.00  0.00           H 
ATOM   4559  CA  MET C 454      82.770  51.710  71.950  1.00  0.00           C 
ATOM   4560  HA  MET C 454      82.280  51.100  71.210  1.00  0.00           H 
ATOM   4561  CB  MET C 454      81.950  51.670  73.230  1.00  0.00           C 
ATOM   4562  HB1 MET C 454      82.540  52.130  74.050  1.00  0.00           H 
ATOM   4563  HB2 MET C 454      81.030  52.260  73.050  1.00  0.00           H 
ATOM   4564  CG  MET C 454      81.480  50.320  73.730  1.00  0.00           C 
ATOM   4565  HG1 MET C 454      80.820  49.910  72.930  1.00  0.00           H 
ATOM   4566  HG2 MET C 454      82.260  49.540  73.800  1.00  0.00           H 
ATOM   4567  SD  MET C 454      80.600  50.480  75.330  1.00  0.00           S 
ATOM   4568  CE  MET C 454      79.870  48.830  75.570  1.00  0.00           C 
ATOM   4569  HE1 MET C 454      79.430  48.690  76.580  1.00  0.00           H 
ATOM   4570  HE2 MET C 454      78.970  48.670  74.950  1.00  0.00           H 
ATOM   4571  HE3 MET C 454      80.610  48.030  75.360  1.00  0.00           H 
ATOM   4572  C   MET C 454      82.680  53.100  71.330  1.00  0.00           C 
ATOM   4573  O   MET C 454      81.750  53.340  70.540  1.00  0.00           O 
ATOM   4574  N   SER C 455      83.560  54.050  71.820  1.00  0.00           N 
ATOM   4575  HN  SER C 455      84.270  53.800  72.470  1.00  0.00           H 
ATOM   4576  CA  SER C 455      83.630  55.400  71.240  1.00  0.00           C 
ATOM   4577  HA  SER C 455      82.680  55.880  71.440  1.00  0.00           H 
ATOM   4578  CB  SER C 455      84.740  56.330  72.010  1.00  0.00           C 
ATOM   4579  HB1 SER C 455      85.710  55.800  71.870  1.00  0.00           H 
ATOM   4580  HB2 SER C 455      84.700  57.340  71.550  1.00  0.00           H 
ATOM   4581  OG  SER C 455      84.340  56.500  73.360  1.00  0.00           O 
ATOM   4582  HG1 SER C 455      84.330  55.600  73.690  1.00  0.00           H 
ATOM   4583  C   SER C 455      83.840  55.380  69.750  1.00  0.00           C 
ATOM   4584  O   SER C 455      83.140  56.090  69.000  1.00  0.00           O 
ATOM   4585  N   PHE C 456      84.830  54.600  69.320  1.00  0.00           N 
ATOM   4586  HN  PHE C 456      85.370  54.180  70.040  1.00  0.00           H 
ATOM   4587  CA  PHE C 456      85.090  54.350  67.900  1.00  0.00           C 
ATOM   4588  HA  PHE C 456      85.240  55.290  67.390  1.00  0.00           H 
ATOM   4589  CB  PHE C 456      86.340  53.520  67.680  1.00  0.00           C 
ATOM   4590  HB1 PHE C 456      86.330  52.460  68.020  1.00  0.00           H 
ATOM   4591  HB2 PHE C 456      86.450  53.430  66.580  1.00  0.00           H 
ATOM   4592  CG  PHE C 456      87.530  54.330  68.120  1.00  0.00           C 
ATOM   4593  CD1 PHE C 456      87.970  55.460  67.480  1.00  0.00           C 
ATOM   4594  HD1 PHE C 456      87.430  55.830  66.620  1.00  0.00           H 
ATOM   4595  CE1 PHE C 456      89.210  56.070  67.840  1.00  0.00           C 
ATOM   4596  HE1 PHE C 456      89.610  56.910  67.300  1.00  0.00           H 
ATOM   4597  CZ  PHE C 456      89.920  55.570  69.010  1.00  0.00           C 
ATOM   4598  HZ  PHE C 456      90.780  56.120  69.360  1.00  0.00           H 
ATOM   4599  CD2 PHE C 456      88.350  53.760  69.170  1.00  0.00           C 
ATOM   4600  HD2 PHE C 456      88.090  52.810  69.600  1.00  0.00           H 
ATOM   4601  CE2 PHE C 456      89.580  54.320  69.590  1.00  0.00           C 
ATOM   4602  HE2 PHE C 456      90.000  53.910  70.500  1.00  0.00           H 
ATOM   4603  C   PHE C 456      84.060  53.660  67.170  1.00  0.00           C 
ATOM   4604  O   PHE C 456      83.660  54.170  66.140  1.00  0.00           O 
ATOM   4605  N   ALA C 457      83.480  52.530  67.750  1.00  0.00           N 
ATOM   4606  HN  ALA C 457      83.820  52.270  68.650  1.00  0.00           H 
ATOM   4607  CA  ALA C 457      82.480  51.750  67.150  1.00  0.00           C 
ATOM   4608  HA  ALA C 457      82.880  51.420  66.200  1.00  0.00           H 
ATOM   4609  CB  ALA C 457      82.090  50.430  67.890  1.00  0.00           C 
ATOM   4610  HB1 ALA C 457      81.250  49.870  67.430  1.00  0.00           H 
ATOM   4611  HB2 ALA C 457      83.030  49.850  68.000  1.00  0.00           H 
ATOM   4612  HB3 ALA C 457      81.810  50.760  68.910  1.00  0.00           H 
ATOM   4613  C   ALA C 457      81.260  52.630  66.800  1.00  0.00           C 
ATOM   4614  O   ALA C 457      80.730  52.510  65.690  1.00  0.00           O 
ATOM   4615  N   LEU C 458      80.740  53.500  67.750  1.00  0.00           N 
ATOM   4616  HN  LEU C 458      81.110  53.410  68.670  1.00  0.00           H 
ATOM   4617  CA  LEU C 458      79.630  54.450  67.490  1.00  0.00           C 
ATOM   4618  HA  LEU C 458      78.690  54.010  67.190  1.00  0.00           H 
ATOM   4619  CB  LEU C 458      79.410  55.310  68.750  1.00  0.00           C 
ATOM   4620  HB1 LEU C 458      80.300  55.160  69.400  1.00  0.00           H 
ATOM   4621  HB2 LEU C 458      79.310  56.410  68.610  1.00  0.00           H 
ATOM   4622  CG  LEU C 458      78.130  55.000  69.610  1.00  0.00           C 
ATOM   4623  HG  LEU C 458      78.040  55.700  70.470  1.00  0.00           H 
ATOM   4624  CD1 LEU C 458      76.850  55.170  68.790  1.00  0.00           C 
ATOM   4625 1HD1 LEU C 458      75.930  55.290  69.410  1.00  0.00           H 
ATOM   4626 2HD1 LEU C 458      76.960  56.140  68.250  1.00  0.00           H 
ATOM   4627 3HD1 LEU C 458      76.700  54.360  68.040  1.00  0.00           H 
ATOM   4628  CD2 LEU C 458      78.310  53.530  70.180  1.00  0.00           C 
ATOM   4629 1HD2 LEU C 458      77.990  52.910  69.320  1.00  0.00           H 
ATOM   4630 2HD2 LEU C 458      79.360  53.270  70.450  1.00  0.00           H 
ATOM   4631 3HD2 LEU C 458      77.570  53.410  70.990  1.00  0.00           H 
ATOM   4632  C   LEU C 458      79.890  55.380  66.380  1.00  0.00           C 
ATOM   4633  O   LEU C 458      79.050  55.530  65.460  1.00  0.00           O 
ATOM   4634  N   VAL C 459      81.060  56.000  66.390  1.00  0.00           N 
ATOM   4635  HN  VAL C 459      81.670  55.810  67.160  1.00  0.00           H 
ATOM   4636  CA  VAL C 459      81.510  56.840  65.240  1.00  0.00           C 
ATOM   4637  HA  VAL C 459      80.700  57.550  65.190  1.00  0.00           H 
ATOM   4638  CB  VAL C 459      82.710  57.750  65.690  1.00  0.00           C 
ATOM   4639  HB  VAL C 459      83.540  57.100  66.020  1.00  0.00           H 
ATOM   4640  CG1 VAL C 459      83.270  58.430  64.420  1.00  0.00           C 
ATOM   4641 1HG1 VAL C 459      84.300  58.760  64.660  1.00  0.00           H 
ATOM   4642 2HG1 VAL C 459      83.510  57.740  63.580  1.00  0.00           H 
ATOM   4643 3HG1 VAL C 459      82.530  59.180  64.070  1.00  0.00           H 
ATOM   4644  CG2 VAL C 459      82.310  58.660  66.900  1.00  0.00           C 
ATOM   4645 1HG2 VAL C 459      82.980  59.540  67.030  1.00  0.00           H 
ATOM   4646 2HG2 VAL C 459      81.250  58.970  66.810  1.00  0.00           H 
ATOM   4647 3HG2 VAL C 459      82.180  58.030  67.810  1.00  0.00           H 
ATOM   4648  C   VAL C 459      81.580  56.120  63.890  1.00  0.00           C 
ATOM   4649  O   VAL C 459      80.960  56.470  62.860  1.00  0.00           O 
ATOM   4650  N   LEU C 460      82.290  54.950  63.830  1.00  0.00           N 
ATOM   4651  HN  LEU C 460      82.810  54.700  64.650  1.00  0.00           H 
ATOM   4652  CA  LEU C 460      82.490  54.220  62.600  1.00  0.00           C 
ATOM   4653  HA  LEU C 460      82.770  54.950  61.860  1.00  0.00           H 
ATOM   4654  CB  LEU C 460      83.510  53.130  62.780  1.00  0.00           C 
ATOM   4655  HB1 LEU C 460      83.130  52.370  63.490  1.00  0.00           H 
ATOM   4656  HB2 LEU C 460      83.480  52.530  61.850  1.00  0.00           H 
ATOM   4657  CG  LEU C 460      84.950  53.560  63.110  1.00  0.00           C 
ATOM   4658  HG  LEU C 460      85.080  53.530  64.210  1.00  0.00           H 
ATOM   4659  CD1 LEU C 460      85.940  52.630  62.460  1.00  0.00           C 
ATOM   4660 1HD1 LEU C 460      85.650  51.570  62.640  1.00  0.00           H 
ATOM   4661 2HD1 LEU C 460      85.930  52.860  61.370  1.00  0.00           H 
ATOM   4662 3HD1 LEU C 460      86.910  52.880  62.940  1.00  0.00           H 
ATOM   4663  CD2 LEU C 460      85.380  55.040  62.680  1.00  0.00           C 
ATOM   4664 1HD2 LEU C 460      85.530  55.120  61.580  1.00  0.00           H 
ATOM   4665 2HD2 LEU C 460      84.740  55.820  63.130  1.00  0.00           H 
ATOM   4666 3HD2 LEU C 460      86.390  55.260  63.080  1.00  0.00           H 
ATOM   4667  C   LEU C 460      81.160  53.650  62.090  1.00  0.00           C 
ATOM   4668  O   LEU C 460      80.960  53.600  60.890  1.00  0.00           O 
ATOM   4669  N   GLY C 461      80.310  53.140  63.030  1.00  0.00           N 
ATOM   4670  HN  GLY C 461      80.560  53.100  63.990  1.00  0.00           H 
ATOM   4671  CA  GLY C 461      79.000  52.600  62.630  1.00  0.00           C 
ATOM   4672  HA1 GLY C 461      79.080  51.780  61.930  1.00  0.00           H 
ATOM   4673  HA2 GLY C 461      78.510  52.110  63.460  1.00  0.00           H 
ATOM   4674  C   GLY C 461      77.960  53.560  62.070  1.00  0.00           C 
ATOM   4675  O   GLY C 461      77.210  53.200  61.110  1.00  0.00           O 
ATOM   4676  N   TRP C 462      77.830  54.720  62.640  1.00  0.00           N 
ATOM   4677  HN  TRP C 462      78.250  54.940  63.520  1.00  0.00           H 
ATOM   4678  CA  TRP C 462      76.910  55.810  62.170  1.00  0.00           C 
ATOM   4679  HA  TRP C 462      75.960  55.470  61.790  1.00  0.00           H 
ATOM   4680  CB  TRP C 462      76.610  56.920  63.210  1.00  0.00           C 
ATOM   4681  HB1 TRP C 462      77.540  57.080  63.800  1.00  0.00           H 
ATOM   4682  HB2 TRP C 462      76.380  57.860  62.670  1.00  0.00           H 
ATOM   4683  CG  TRP C 462      75.450  56.610  64.080  1.00  0.00           C 
ATOM   4684  CD1 TRP C 462      75.480  56.290  65.380  1.00  0.00           C 
ATOM   4685  HD1 TRP C 462      76.410  56.100  65.900  1.00  0.00           H 
ATOM   4686  NE1 TRP C 462      74.210  56.140  65.900  1.00  0.00           N 
ATOM   4687  HE1 TRP C 462      74.030  55.730  66.770  1.00  0.00           H 
ATOM   4688  CE2 TRP C 462      73.290  56.350  64.910  1.00  0.00           C 
ATOM   4689  CD2 TRP C 462      74.020  56.660  63.710  1.00  0.00           C 
ATOM   4690  CE3 TRP C 462      73.270  57.020  62.560  1.00  0.00           C 
ATOM   4691  HE3 TRP C 462      73.840  57.240  61.670  1.00  0.00           H 
ATOM   4692  CZ3 TRP C 462      71.920  56.780  62.570  1.00  0.00           C 
ATOM   4693  HZ3 TRP C 462      71.390  56.960  61.650  1.00  0.00           H 
ATOM   4694  CZ2 TRP C 462      71.880  56.070  64.870  1.00  0.00           C 
ATOM   4695  HZ2 TRP C 462      71.420  55.570  65.710  1.00  0.00           H 
ATOM   4696  CH2 TRP C 462      71.190  56.310  63.670  1.00  0.00           C 
ATOM   4697  HH2 TRP C 462      70.110  56.220  63.630  1.00  0.00           H 
ATOM   4698  C   TRP C 462      77.460  56.420  60.880  1.00  0.00           C 
ATOM   4699  O   TRP C 462      76.660  56.720  59.960  1.00  0.00           O 
ATOM   4700  N   CYS C 463      78.740  56.520  60.680  1.00  0.00           N 
ATOM   4701  HN  CYS C 463      79.370  56.300  61.420  1.00  0.00           H 
ATOM   4702  CA  CYS C 463      79.290  57.210  59.490  1.00  0.00           C 
ATOM   4703  HA  CYS C 463      78.700  58.100  59.330  1.00  0.00           H 
ATOM   4704  CB  CYS C 463      80.800  57.600  59.620  1.00  0.00           C 
ATOM   4705  HB1 CYS C 463      81.290  56.780  60.190  1.00  0.00           H 
ATOM   4706  HB2 CYS C 463      81.360  57.580  58.660  1.00  0.00           H 
ATOM   4707  SG  CYS C 463      81.110  59.100  60.600  1.00  0.00           S 
ATOM   4708  HG1 CYS C 463      81.410  58.480  61.730  1.00  0.00           H 
ATOM   4709  C   CYS C 463      79.020  56.480  58.180  1.00  0.00           C 
ATOM   4710  O   CYS C 463      78.780  57.040  57.120  1.00  0.00           O 
ATOM   4711  N   ASN C 464      78.730  55.080  58.220  1.00  0.00           N 
ATOM   4712  HN  ASN C 464      79.010  54.630  59.070  1.00  0.00           H 
ATOM   4713  CA  ASN C 464      78.400  54.320  57.060  1.00  0.00           C 
ATOM   4714  HA  ASN C 464      79.100  54.650  56.300  1.00  0.00           H 
ATOM   4715  CB  ASN C 464      78.620  52.800  57.350  1.00  0.00           C 
ATOM   4716  HB1 ASN C 464      78.010  52.630  58.260  1.00  0.00           H 
ATOM   4717  HB2 ASN C 464      78.210  52.270  56.460  1.00  0.00           H 
ATOM   4718  CG  ASN C 464      80.150  52.510  57.520  1.00  0.00           C 
ATOM   4719  OD1 ASN C 464      80.940  53.150  56.890  1.00  0.00           O 
ATOM   4720  ND2 ASN C 464      80.560  51.600  58.460  1.00  0.00           N 
ATOM   4721 1HD2 ASN C 464      79.850  51.150  59.000  1.00  0.00           H 
ATOM   4722 2HD2 ASN C 464      81.550  51.500  58.560  1.00  0.00           H 
ATOM   4723  C   ASN C 464      76.960  54.520  56.510  1.00  0.00           C 
ATOM   4724  O   ASN C 464      76.640  54.090  55.410  1.00  0.00           O 
ATOM   4725  N   VAL C 465      76.120  55.120  57.370  1.00  0.00           N 
ATOM   4726  HN  VAL C 465      76.520  55.430  58.230  1.00  0.00           H 
ATOM   4727  CA  VAL C 465      74.700  55.480  57.110  1.00  0.00           C 
ATOM   4728  HA  VAL C 465      74.250  54.640  56.610  1.00  0.00           H 
ATOM   4729  CB  VAL C 465      74.010  55.940  58.410  1.00  0.00           C 
ATOM   4730  HB  VAL C 465      74.480  56.840  58.860  1.00  0.00           H 
ATOM   4731  CG1 VAL C 465      72.500  56.300  58.020  1.00  0.00           C 
ATOM   4732 1HG1 VAL C 465      71.880  56.580  58.900  1.00  0.00           H 
ATOM   4733 2HG1 VAL C 465      72.470  57.110  57.260  1.00  0.00           H 
ATOM   4734 3HG1 VAL C 465      71.920  55.400  57.730  1.00  0.00           H 
ATOM   4735  CG2 VAL C 465      73.970  54.720  59.370  1.00  0.00           C 
ATOM   4736 1HG2 VAL C 465      75.010  54.500  59.710  1.00  0.00           H 
ATOM   4737 2HG2 VAL C 465      73.390  54.940  60.290  1.00  0.00           H 
ATOM   4738 3HG2 VAL C 465      73.480  53.880  58.830  1.00  0.00           H 
ATOM   4739  C   VAL C 465      74.680  56.590  56.100  1.00  0.00           C 
ATOM   4740  O   VAL C 465      73.830  56.680  55.190  1.00  0.00           O 
ATOM   4741  N   MET C 466      75.700  57.450  56.150  1.00  0.00           N 
ATOM   4742  HN  MET C 466      76.310  57.460  56.940  1.00  0.00           H 
ATOM   4743  CA  MET C 466      75.900  58.450  55.120  1.00  0.00           C 
ATOM   4744  HA  MET C 466      75.010  59.060  55.040  1.00  0.00           H 
ATOM   4745  CB  MET C 466      77.250  59.320  55.410  1.00  0.00           C 
ATOM   4746  HB1 MET C 466      78.070  58.570  55.410  1.00  0.00           H 
ATOM   4747  HB2 MET C 466      77.320  60.020  54.550  1.00  0.00           H 
ATOM   4748  CG  MET C 466      77.340  60.100  56.730  1.00  0.00           C 
ATOM   4749  HG1 MET C 466      76.470  60.780  56.860  1.00  0.00           H 
ATOM   4750  HG2 MET C 466      77.410  59.380  57.570  1.00  0.00           H 
ATOM   4751  SD  MET C 466      78.710  61.180  56.620  1.00  0.00           S 
ATOM   4752  CE  MET C 466      78.780  61.560  58.350  1.00  0.00           C 
ATOM   4753  HE1 MET C 466      79.810  61.810  58.680  1.00  0.00           H 
ATOM   4754  HE2 MET C 466      78.170  62.490  58.420  1.00  0.00           H 
ATOM   4755  HE3 MET C 466      78.250  60.780  58.940  1.00  0.00           H 
ATOM   4756  C   MET C 466      76.100  57.800  53.810  1.00  0.00           C 
ATOM   4757  O   MET C 466      75.930  58.390  52.770  1.00  0.00           O 
ATOM   4758  N   TYR C 467      76.630  56.590  53.700  1.00  0.00           N 
ATOM   4759  HN  TYR C 467      76.890  56.080  54.520  1.00  0.00           H 
ATOM   4760  CA  TYR C 467      76.990  56.020  52.430  1.00  0.00           C 
ATOM   4761  HA  TYR C 467      77.230  56.830  51.760  1.00  0.00           H 
ATOM   4762  CB  TYR C 467      78.150  55.020  52.600  1.00  0.00           C 
ATOM   4763  HB1 TYR C 467      77.910  54.150  53.250  1.00  0.00           H 
ATOM   4764  HB2 TYR C 467      78.530  54.450  51.720  1.00  0.00           H 
ATOM   4765  CG  TYR C 467      79.320  55.810  53.190  1.00  0.00           C 
ATOM   4766  CD1 TYR C 467      79.730  57.100  52.910  1.00  0.00           C 
ATOM   4767  HD1 TYR C 467      79.120  57.800  52.360  1.00  0.00           H 
ATOM   4768  CE1 TYR C 467      80.930  57.700  53.420  1.00  0.00           C 
ATOM   4769  HE1 TYR C 467      81.040  58.740  53.150  1.00  0.00           H 
ATOM   4770  CZ  TYR C 467      81.740  57.010  54.330  1.00  0.00           C 
ATOM   4771  OH  TYR C 467      82.810  57.460  55.100  1.00  0.00           O 
ATOM   4772  HH  TYR C 467      83.170  56.700  55.560  1.00  0.00           H 
ATOM   4773  CD2 TYR C 467      80.270  55.100  54.040  1.00  0.00           C 
ATOM   4774  HD2 TYR C 467      80.070  54.070  54.300  1.00  0.00           H 
ATOM   4775  CE2 TYR C 467      81.350  55.730  54.630  1.00  0.00           C 
ATOM   4776  HE2 TYR C 467      81.820  55.200  55.450  1.00  0.00           H 
ATOM   4777  C   TYR C 467      75.760  55.390  51.830  1.00  0.00           C 
ATOM   4778  O   TYR C 467      75.420  55.610  50.640  1.00  0.00           O 
ATOM   4779  N   PHE C 468      74.930  54.680  52.630  1.00  0.00           N 
ATOM   4780  HN  PHE C 468      75.190  54.530  53.580  1.00  0.00           H 
ATOM   4781  CA  PHE C 468      73.550  54.270  52.320  1.00  0.00           C 
ATOM   4782  HA  PHE C 468      73.480  53.660  51.430  1.00  0.00           H 
ATOM   4783  CB  PHE C 468      72.930  53.460  53.430  1.00  0.00           C 
ATOM   4784  HB1 PHE C 468      73.110  54.010  54.380  1.00  0.00           H 
ATOM   4785  HB2 PHE C 468      71.830  53.330  53.330  1.00  0.00           H 
ATOM   4786  CG  PHE C 468      73.430  52.080  53.500  1.00  0.00           C 
ATOM   4787  CD1 PHE C 468      73.380  51.160  52.370  1.00  0.00           C 
ATOM   4788  HD1 PHE C 468      72.800  51.440  51.500  1.00  0.00           H 
ATOM   4789  CE1 PHE C 468      74.010  49.930  52.450  1.00  0.00           C 
ATOM   4790  HE1 PHE C 468      73.840  49.290  51.590  1.00  0.00           H 
ATOM   4791  CZ  PHE C 468      74.760  49.570  53.610  1.00  0.00           C 
ATOM   4792  HZ  PHE C 468      75.270  48.620  53.700  1.00  0.00           H 
ATOM   4793  CD2 PHE C 468      74.240  51.640  54.650  1.00  0.00           C 
ATOM   4794  HD2 PHE C 468      74.440  52.380  55.420  1.00  0.00           H 
ATOM   4795  CE2 PHE C 468      74.870  50.460  54.670  1.00  0.00           C 
ATOM   4796  HE2 PHE C 468      75.590  50.210  55.440  1.00  0.00           H 
ATOM   4797  C   PHE C 468      72.680  55.440  51.850  1.00  0.00           C 
ATOM   4798  O   PHE C 468      71.920  55.330  50.880  1.00  0.00           O 
ATOM   4799  N   ALA C 469      72.820  56.600  52.430  1.00  0.00           N 
ATOM   4800  HN  ALA C 469      73.400  56.810  53.220  1.00  0.00           H 
ATOM   4801  CA  ALA C 469      72.020  57.780  52.110  1.00  0.00           C 
ATOM   4802  HA  ALA C 469      70.960  57.620  52.220  1.00  0.00           H 
ATOM   4803  CB  ALA C 469      72.360  58.970  53.020  1.00  0.00           C 
ATOM   4804  HB1 ALA C 469      71.710  59.860  52.840  1.00  0.00           H 
ATOM   4805  HB2 ALA C 469      72.350  58.720  54.100  1.00  0.00           H 
ATOM   4806  HB3 ALA C 469      73.370  59.370  52.780  1.00  0.00           H 
ATOM   4807  C   ALA C 469      72.300  58.330  50.710  1.00  0.00           C 
ATOM   4808  O   ALA C 469      71.500  59.000  50.120  1.00  0.00           O 
ATOM   4809  N   ARG C 470      73.440  58.010  50.090  1.00  0.00           N 
ATOM   4810  HN  ARG C 470      74.090  57.370  50.500  1.00  0.00           H 
ATOM   4811  CA  ARG C 470      73.950  58.450  48.780  1.00  0.00           C 
ATOM   4812  HA  ARG C 470      73.760  59.510  48.740  1.00  0.00           H 
ATOM   4813  CB  ARG C 470      75.470  58.150  48.590  1.00  0.00           C 
ATOM   4814  HB1 ARG C 470      75.990  58.570  49.480  1.00  0.00           H 
ATOM   4815  HB2 ARG C 470      75.550  57.040  48.570  1.00  0.00           H 
ATOM   4816  CG  ARG C 470      76.080  58.810  47.410  1.00  0.00           C 
ATOM   4817  HG1 ARG C 470      75.540  58.480  46.490  1.00  0.00           H 
ATOM   4818  HG2 ARG C 470      75.910  59.900  47.510  1.00  0.00           H 
ATOM   4819  CD  ARG C 470      77.580  58.550  47.210  1.00  0.00           C 
ATOM   4820  HD1 ARG C 470      77.680  57.440  47.190  1.00  0.00           H 
ATOM   4821  HD2 ARG C 470      77.760  59.100  46.260  1.00  0.00           H 
ATOM   4822  NE  ARG C 470      78.310  59.320  48.290  1.00  0.00           N 
ATOM   4823  HE  ARG C 470      78.270  60.320  48.350  1.00  0.00           H 
ATOM   4824  CZ  ARG C 470      79.100  58.910  49.260  1.00  0.00           C 
ATOM   4825  NH1 ARG C 470      79.220  57.670  49.590  1.00  0.00           N 
ATOM   4826 1HH1 ARG C 470      78.770  57.020  48.970  1.00  0.00           H 
ATOM   4827 2HH1 ARG C 470      79.620  57.410  50.470  1.00  0.00           H 
ATOM   4828  NH2 ARG C 470      79.550  59.860  50.060  1.00  0.00           N 
ATOM   4829 1HH2 ARG C 470      79.550  60.730  49.570  1.00  0.00           H 
ATOM   4830 2HH2 ARG C 470      80.090  59.670  50.880  1.00  0.00           H 
ATOM   4831  C   ARG C 470      73.110  57.810  47.710  1.00  0.00           C 
ATOM   4832  O   ARG C 470      73.020  58.340  46.550  1.00  0.00           O 
ATOM   4833  N   GLY C 471      72.520  56.670  48.080  1.00  0.00           N 
ATOM   4834  HN  GLY C 471      72.540  56.250  48.980  1.00  0.00           H 
ATOM   4835  CA  GLY C 471      71.810  55.820  47.170  1.00  0.00           C 
ATOM   4836  HA1 GLY C 471      72.250  55.920  46.190  1.00  0.00           H 
ATOM   4837  HA2 GLY C 471      71.830  54.810  47.550  1.00  0.00           H 
ATOM   4838  C   GLY C 471      70.420  56.370  46.940  1.00  0.00           C 
ATOM   4839  O   GLY C 471      69.750  55.870  46.040  1.00  0.00           O 
ATOM   4840  N   PHE C 472      69.940  57.300  47.760  1.00  0.00           N 
ATOM   4841  HN  PHE C 472      70.540  57.620  48.490  1.00  0.00           H 
ATOM   4842  CA  PHE C 472      68.690  57.880  47.780  1.00  0.00           C 
ATOM   4843  HA  PHE C 472      67.960  57.130  47.490  1.00  0.00           H 
ATOM   4844  CB  PHE C 472      68.190  58.210  49.180  1.00  0.00           C 
ATOM   4845  HB1 PHE C 472      68.890  58.930  49.670  1.00  0.00           H 
ATOM   4846  HB2 PHE C 472      67.230  58.770  49.120  1.00  0.00           H 
ATOM   4847  CG  PHE C 472      67.910  57.000  49.980  1.00  0.00           C 
ATOM   4848  CD1 PHE C 472      66.600  56.540  50.180  1.00  0.00           C 
ATOM   4849  HD1 PHE C 472      65.730  56.870  49.640  1.00  0.00           H 
ATOM   4850  CE1 PHE C 472      66.360  55.530  51.210  1.00  0.00           C 
ATOM   4851  HE1 PHE C 472      65.370  55.170  51.470  1.00  0.00           H 
ATOM   4852  CZ  PHE C 472      67.460  54.820  51.710  1.00  0.00           C 
ATOM   4853  HZ  PHE C 472      67.170  54.030  52.380  1.00  0.00           H 
ATOM   4854  CD2 PHE C 472      68.970  56.290  50.560  1.00  0.00           C 
ATOM   4855  HD2 PHE C 472      69.990  56.600  50.380  1.00  0.00           H 
ATOM   4856  CE2 PHE C 472      68.780  55.180  51.360  1.00  0.00           C 
ATOM   4857  HE2 PHE C 472      69.650  54.730  51.820  1.00  0.00           H 
ATOM   4858  C   PHE C 472      68.640  59.150  46.870  1.00  0.00           C 
ATOM   4859  O   PHE C 472      67.600  59.790  46.700  1.00  0.00           O 
ATOM   4860  N   GLN C 473      69.790  59.560  46.270  1.00  0.00           N 
ATOM   4861  HN  GLN C 473      70.640  59.050  46.310  1.00  0.00           H 
ATOM   4862  CA  GLN C 473      69.890  60.720  45.380  1.00  0.00           C 
ATOM   4863  HA  GLN C 473      69.260  61.560  45.630  1.00  0.00           H 
ATOM   4864  CB  GLN C 473      71.420  61.190  45.190  1.00  0.00           C 
ATOM   4865  HB1 GLN C 473      71.970  60.340  44.730  1.00  0.00           H 
ATOM   4866  HB2 GLN C 473      71.510  62.040  44.480  1.00  0.00           H 
ATOM   4867  CG  GLN C 473      72.180  61.520  46.470  1.00  0.00           C 
ATOM   4868  HG1 GLN C 473      71.660  62.430  46.840  1.00  0.00           H 
ATOM   4869  HG2 GLN C 473      72.060  60.690  47.200  1.00  0.00           H 
ATOM   4870  CD  GLN C 473      73.650  61.860  46.430  1.00  0.00           C 
ATOM   4871  OE1 GLN C 473      74.300  62.440  47.330  1.00  0.00           O 
ATOM   4872  NE2 GLN C 473      74.320  61.520  45.310  1.00  0.00           N 
ATOM   4873 1HE2 GLN C 473      73.890  61.030  44.550  1.00  0.00           H 
ATOM   4874 2HE2 GLN C 473      75.310  61.620  45.350  1.00  0.00           H 
ATOM   4875  C   GLN C 473      69.400  60.300  44.030  1.00  0.00           C 
ATOM   4876  O   GLN C 473      69.380  59.130  43.640  1.00  0.00           O 
ATOM   4877  N   MET C 474      69.050  61.290  43.200  1.00  0.00           N 
ATOM   4878  HN  MET C 474      68.920  62.210  43.570  1.00  0.00           H 
ATOM   4879  CA  MET C 474      68.760  61.120  41.820  1.00  0.00           C 
ATOM   4880  HA  MET C 474      68.300  60.140  41.740  1.00  0.00           H 
ATOM   4881  CB  MET C 474      67.780  62.290  41.390  1.00  0.00           C 
ATOM   4882  HB1 MET C 474      68.240  63.270  41.660  1.00  0.00           H 
ATOM   4883  HB2 MET C 474      67.690  62.250  40.280  1.00  0.00           H 
ATOM   4884  CG  MET C 474      66.380  62.310  42.070  1.00  0.00           C 
ATOM   4885  HG1 MET C 474      66.430  62.540  43.160  1.00  0.00           H 
ATOM   4886  HG2 MET C 474      65.800  63.140  41.610  1.00  0.00           H 
ATOM   4887  SD  MET C 474      65.360  60.770  41.860  1.00  0.00           S 
ATOM   4888  CE  MET C 474      65.020  60.930  40.080  1.00  0.00           C 
ATOM   4889  HE1 MET C 474      64.330  60.180  39.650  1.00  0.00           H 
ATOM   4890  HE2 MET C 474      64.560  61.940  39.960  1.00  0.00           H 
ATOM   4891  HE3 MET C 474      65.990  61.050  39.540  1.00  0.00           H 
ATOM   4892  C   MET C 474      69.930  61.160  40.860  1.00  0.00           C 
ATOM   4893  O   MET C 474      69.720  61.320  39.670  1.00  0.00           O 
ATOM   4894  N   LEU C 475      71.230  61.030  41.320  1.00  0.00           N 
ATOM   4895  HN  LEU C 475      71.200  60.930  42.310  1.00  0.00           H 
ATOM   4896  CA  LEU C 475      72.460  60.810  40.600  1.00  0.00           C 
ATOM   4897  HA  LEU C 475      73.250  60.940  41.320  1.00  0.00           H 
ATOM   4898  CB  LEU C 475      72.540  59.370  39.910  1.00  0.00           C 
ATOM   4899  HB1 LEU C 475      71.570  59.200  39.400  1.00  0.00           H 
ATOM   4900  HB2 LEU C 475      73.240  59.280  39.050  1.00  0.00           H 
ATOM   4901  CG  LEU C 475      73.000  58.200  40.830  1.00  0.00           C 
ATOM   4902  HG  LEU C 475      72.920  57.290  40.200  1.00  0.00           H 
ATOM   4903  CD1 LEU C 475      74.430  58.500  41.370  1.00  0.00           C 
ATOM   4904 1HD1 LEU C 475      74.690  57.560  41.890  1.00  0.00           H 
ATOM   4905 2HD1 LEU C 475      75.120  58.630  40.510  1.00  0.00           H 
ATOM   4906 3HD1 LEU C 475      74.640  59.360  42.030  1.00  0.00           H 
ATOM   4907  CD2 LEU C 475      71.980  57.980  41.950  1.00  0.00           C 
ATOM   4908 1HD2 LEU C 475      70.980  57.960  41.460  1.00  0.00           H 
ATOM   4909 2HD2 LEU C 475      72.170  56.990  42.420  1.00  0.00           H 
ATOM   4910 3HD2 LEU C 475      71.860  58.770  42.720  1.00  0.00           H 
ATOM   4911  C   LEU C 475      72.740  61.870  39.560  1.00  0.00           C 
ATOM   4912  O   LEU C 475      72.850  61.560  38.350  1.00  0.00           O 
ATOM   4913  N   GLY C 476      73.010  63.120  40.000  1.00  0.00           N 
ATOM   4914  HN  GLY C 476      73.020  63.340  40.970  1.00  0.00           H 
ATOM   4915  CA  GLY C 476      73.440  64.190  39.170  1.00  0.00           C 
ATOM   4916  HA1 GLY C 476      73.000  64.120  38.190  1.00  0.00           H 
ATOM   4917  HA2 GLY C 476      73.240  65.080  39.750  1.00  0.00           H 
ATOM   4918  C   GLY C 476      75.020  64.150  38.950  1.00  0.00           C 
ATOM   4919  O   GLY C 476      75.640  63.680  39.880  1.00  0.00           O 
ATOM   4920  N   PRO C 477      75.610  64.580  37.870  1.00  0.00           N 
ATOM   4921  CD  PRO C 477      74.940  65.190  36.740  1.00  0.00           C 
ATOM   4922  HD1 PRO C 477      74.350  66.090  37.040  1.00  0.00           H 
ATOM   4923  HD2 PRO C 477      74.270  64.440  36.270  1.00  0.00           H 
ATOM   4924  CA  PRO C 477      76.870  63.950  37.420  1.00  0.00           C 
ATOM   4925  HA  PRO C 477      76.860  62.870  37.500  1.00  0.00           H 
ATOM   4926  CB  PRO C 477      77.010  64.390  35.900  1.00  0.00           C 
ATOM   4927  HB1 PRO C 477      78.040  64.670  35.590  1.00  0.00           H 
ATOM   4928  HB2 PRO C 477      76.580  63.520  35.360  1.00  0.00           H 
ATOM   4929  CG  PRO C 477      76.110  65.570  35.800  1.00  0.00           C 
ATOM   4930  HG1 PRO C 477      76.690  66.450  36.170  1.00  0.00           H 
ATOM   4931  HG2 PRO C 477      75.730  65.710  34.760  1.00  0.00           H 
ATOM   4932  C   PRO C 477      78.030  64.320  38.280  1.00  0.00           C 
ATOM   4933  O   PRO C 477      78.870  63.450  38.600  1.00  0.00           O 
ATOM   4934  N   PHE C 478      78.200  65.570  38.630  1.00  0.00           N 
ATOM   4935  HN  PHE C 478      77.490  66.240  38.450  1.00  0.00           H 
ATOM   4936  CA  PHE C 478      79.360  65.960  39.430  1.00  0.00           C 
ATOM   4937  HA  PHE C 478      80.260  65.390  39.240  1.00  0.00           H 
ATOM   4938  CB  PHE C 478      79.930  67.300  39.050  1.00  0.00           C 
ATOM   4939  HB1 PHE C 478      79.260  68.150  39.290  1.00  0.00           H 
ATOM   4940  HB2 PHE C 478      80.940  67.460  39.480  1.00  0.00           H 
ATOM   4941  CG  PHE C 478      80.180  67.200  37.530  1.00  0.00           C 
ATOM   4942  CD1 PHE C 478      81.290  66.480  37.140  1.00  0.00           C 
ATOM   4943  HD1 PHE C 478      81.940  65.960  37.830  1.00  0.00           H 
ATOM   4944  CE1 PHE C 478      81.540  66.400  35.770  1.00  0.00           C 
ATOM   4945  HE1 PHE C 478      82.330  65.780  35.380  1.00  0.00           H 
ATOM   4946  CZ  PHE C 478      80.730  67.120  34.890  1.00  0.00           C 
ATOM   4947  HZ  PHE C 478      80.980  67.060  33.840  1.00  0.00           H 
ATOM   4948  CD2 PHE C 478      79.400  67.920  36.560  1.00  0.00           C 
ATOM   4949  HD2 PHE C 478      78.520  68.480  36.840  1.00  0.00           H 
ATOM   4950  CE2 PHE C 478      79.680  67.870  35.240  1.00  0.00           C 
ATOM   4951  HE2 PHE C 478      78.970  68.240  34.520  1.00  0.00           H 
ATOM   4952  C   PHE C 478      79.160  66.030  40.940  1.00  0.00           C 
ATOM   4953  O   PHE C 478      79.970  66.550  41.710  1.00  0.00           O 
ATOM   4954  N   THR C 479      78.030  65.370  41.430  1.00  0.00           N 
ATOM   4955  HN  THR C 479      77.450  64.850  40.800  1.00  0.00           H 
ATOM   4956  CA  THR C 479      77.810  65.230  42.940  1.00  0.00           C 
ATOM   4957  HA  THR C 479      77.980  66.180  43.420  1.00  0.00           H 
ATOM   4958  CB  THR C 479      76.360  64.700  43.220  1.00  0.00           C 
ATOM   4959  HB  THR C 479      76.210  64.450  44.290  1.00  0.00           H 
ATOM   4960  OG1 THR C 479      76.030  63.490  42.520  1.00  0.00           O 
ATOM   4961  HG1 THR C 479      75.910  63.800  41.620  1.00  0.00           H 
ATOM   4962  CG2 THR C 479      75.340  65.730  42.730  1.00  0.00           C 
ATOM   4963 1HG2 THR C 479      74.300  65.340  42.810  1.00  0.00           H 
ATOM   4964 2HG2 THR C 479      75.510  66.640  43.340  1.00  0.00           H 
ATOM   4965 3HG2 THR C 479      75.610  65.930  41.670  1.00  0.00           H 
ATOM   4966  C   THR C 479      78.880  64.360  43.570  1.00  0.00           C 
ATOM   4967  O   THR C 479      79.570  64.730  44.530  1.00  0.00           O 
ATOM   4968  N   ILE C 480      79.130  63.140  43.130  1.00  0.00           N 
ATOM   4969  HN  ILE C 480      78.620  62.820  42.340  1.00  0.00           H 
ATOM   4970  CA  ILE C 480      79.920  62.220  43.910  1.00  0.00           C 
ATOM   4971  HA  ILE C 480      79.700  62.420  44.950  1.00  0.00           H 
ATOM   4972  CB  ILE C 480      79.610  60.770  43.710  1.00  0.00           C 
ATOM   4973  HB  ILE C 480      79.880  60.270  42.760  1.00  0.00           H 
ATOM   4974  CG2 ILE C 480      80.320  59.790  44.690  1.00  0.00           C 
ATOM   4975 1HG2 ILE C 480      80.160  58.690  44.630  1.00  0.00           H 
ATOM   4976 2HG2 ILE C 480      81.410  59.920  44.550  1.00  0.00           H 
ATOM   4977 3HG2 ILE C 480      80.050  60.080  45.730  1.00  0.00           H 
ATOM   4978  CG1 ILE C 480      78.020  60.500  43.780  1.00  0.00           C 
ATOM   4979 1HG1 ILE C 480      77.760  60.780  44.820  1.00  0.00           H 
ATOM   4980 2HG1 ILE C 480      77.630  61.290  43.100  1.00  0.00           H 
ATOM   4981  CD  ILE C 480      77.520  59.110  43.380  1.00  0.00           C 
ATOM   4982  HD1 ILE C 480      77.950  58.380  44.100  1.00  0.00           H 
ATOM   4983  HD2 ILE C 480      76.420  59.130  43.200  1.00  0.00           H 
ATOM   4984  HD3 ILE C 480      77.970  58.930  42.380  1.00  0.00           H 
ATOM   4985  C   ILE C 480      81.420  62.450  43.910  1.00  0.00           C 
ATOM   4986  O   ILE C 480      82.050  62.490  44.980  1.00  0.00           O 
ATOM   4987  N   MET C 481      81.960  62.800  42.740  1.00  0.00           N 
ATOM   4988  HN  MET C 481      81.530  62.800  41.840  1.00  0.00           H 
ATOM   4989  CA  MET C 481      83.370  63.130  42.670  1.00  0.00           C 
ATOM   4990  HA  MET C 481      83.990  62.330  43.050  1.00  0.00           H 
ATOM   4991  CB  MET C 481      83.770  63.430  41.170  1.00  0.00           C 
ATOM   4992  HB1 MET C 481      83.320  62.590  40.610  1.00  0.00           H 
ATOM   4993  HB2 MET C 481      83.300  64.360  40.780  1.00  0.00           H 
ATOM   4994  CG  MET C 481      85.320  63.510  40.960  1.00  0.00           C 
ATOM   4995  HG1 MET C 481      85.650  64.410  41.530  1.00  0.00           H 
ATOM   4996  HG2 MET C 481      85.760  62.570  41.370  1.00  0.00           H 
ATOM   4997  SD  MET C 481      85.690  63.590  39.170  1.00  0.00           S 
ATOM   4998  CE  MET C 481      84.430  64.700  38.480  1.00  0.00           C
[truncated: 8,907,997 more chars]
