# Supplementary material for: Structural mechanism of human oncochannel TRPV6 inhibition by the natural phytoestrogen genistein
Source: Nat Commun. 2023 May 9;14:2659. doi: 10.1038/s41467-023-38352-5 (PMC10169861; doi:10.1038/s41467-023-38352-5)
Supplement: Supplementary file 4 — Supplementary Data 1 [file 41467_2023_38352_MOESM4_ESM.zip › MD states/chs_run4.pdb]

t=0
MODEL 1                                                                        
CRYST1   67.470   67.530   62.490  90.00  90.00  90.00 P 1           1
ATOM      1  CS1 CHS     1      86.850  77.090  55.650  1.00  0.00           C 
ATOM      2  CS2 CHS     1      87.950  76.090  56.030  1.00  0.00           C 
ATOM      3  HS4 CHS     1      88.940  76.600  56.040  1.00  0.00           H 
ATOM      4  HS5 CHS     1      87.870  75.300  55.250  1.00  0.00           H 
ATOM      5  CS3 CHS     1      87.780  75.270  57.350  1.00  0.00           C 
ATOM      6  HS1 CHS     1      86.720  74.930  57.360  1.00  0.00           H 
ATOM      7  HS6 CHS     1      87.860  75.880  58.280  1.00  0.00           H 
ATOM      8  CS4 CHS     1      88.680  74.040  57.340  1.00  0.00           C 
ATOM      9  OS1 CHS     1      86.800  77.680  54.570  1.00  0.00           O 
ATOM     10  OS2 CHS     1      88.130  72.960  57.090  1.00  0.00           O 
ATOM     11  OS3 CHS     1      89.940  74.170  57.460  1.00  0.00           O 
ATOM     12  C3  CHS     1      85.140  78.370  56.650  1.00  0.00           C 
ATOM     13  H3  CHS     1      84.560  78.300  57.600  1.00  0.00           H 
ATOM     14  O3  CHS     1      85.960  77.180  56.620  1.00  0.00           O 
ATOM     15  C4  CHS     1      84.080  78.360  55.520  1.00  0.00           C 
ATOM     16  H4A CHS     1      84.500  78.440  54.490  1.00  0.00           H 
ATOM     17  H4B CHS     1      83.570  77.370  55.530  1.00  0.00           H 
ATOM     18  C5  CHS     1      83.080  79.530  55.620  1.00  0.00           C 
ATOM     19  C6  CHS     1      81.800  79.280  55.700  1.00  0.00           C 
ATOM     20  H6  CHS     1      81.450  78.240  55.730  1.00  0.00           H 
ATOM     21  C7  CHS     1      80.790  80.320  55.950  1.00  0.00           C 
ATOM     22  H7A CHS     1      79.840  80.180  55.390  1.00  0.00           H 
ATOM     23  H7B CHS     1      80.620  80.420  57.040  1.00  0.00           H 
ATOM     24  C8  CHS     1      81.280  81.770  55.420  1.00  0.00           C 
ATOM     25  H8  CHS     1      81.440  81.700  54.320  1.00  0.00           H 
ATOM     26  C14 CHS     1      80.240  82.870  55.860  1.00  0.00           C 
ATOM     27  H14 CHS     1      80.160  82.650  56.950  1.00  0.00           H 
ATOM     28  C15 CHS     1      78.890  82.740  55.260  1.00  0.00           C 
ATOM     29 H15A CHS     1      79.040  82.410  54.210  1.00  0.00           H 
ATOM     30 H15B CHS     1      78.340  81.920  55.770  1.00  0.00           H 
ATOM     31  C16 CHS     1      78.260  84.170  55.480  1.00  0.00           C 
ATOM     32 H16A CHS     1      77.920  84.640  54.530  1.00  0.00           H 
ATOM     33 H16B CHS     1      77.320  84.170  56.070  1.00  0.00           H 
ATOM     34  C17 CHS     1      79.430  85.030  56.090  1.00  0.00           C 
ATOM     35  H17 CHS     1      79.320  84.970  57.190  1.00  0.00           H 
ATOM     36  C13 CHS     1      80.720  84.290  55.670  1.00  0.00           C 
ATOM     37  C18 CHS     1      81.020  84.560  54.220  1.00  0.00           C 
ATOM     38 H18A CHS     1      81.330  85.630  54.150  1.00  0.00           H 
ATOM     39 H18B CHS     1      81.920  83.980  53.920  1.00  0.00           H 
ATOM     40 H18C CHS     1      80.140  84.310  53.590  1.00  0.00           H 
ATOM     41  C12 CHS     1      81.980  84.430  56.580  1.00  0.00           C 
ATOM     42 H12A CHS     1      82.460  85.430  56.520  1.00  0.00           H 
ATOM     43 H12B CHS     1      81.760  84.260  57.650  1.00  0.00           H 
ATOM     44  C11 CHS     1      83.160  83.420  56.150  1.00  0.00           C 
ATOM     45 H11A CHS     1      83.470  83.640  55.110  1.00  0.00           H 
ATOM     46 H11B CHS     1      84.050  83.690  56.760  1.00  0.00           H 
ATOM     47  C9  CHS     1      82.650  81.950  56.190  1.00  0.00           C 
ATOM     48  H9  CHS     1      82.380  81.740  57.250  1.00  0.00           H 
ATOM     49  C10 CHS     1      83.780  80.890  55.780  1.00  0.00           C 
ATOM     50  C19 CHS     1      84.470  81.130  54.420  1.00  0.00           C 
ATOM     51 H19A CHS     1      85.020  82.100  54.420  1.00  0.00           H 
ATOM     52 H19B CHS     1      85.240  80.370  54.190  1.00  0.00           H 
ATOM     53 H19C CHS     1      83.810  81.120  53.520  1.00  0.00           H 
ATOM     54  C1  CHS     1      84.940  80.810  56.880  1.00  0.00           C 
ATOM     55  H1A CHS     1      85.440  81.800  56.920  1.00  0.00           H 
ATOM     56  H1B CHS     1      84.370  80.590  57.810  1.00  0.00           H 
ATOM     57  C2  CHS     1      85.920  79.690  56.690  1.00  0.00           C 
ATOM     58  H2A CHS     1      86.640  79.590  57.530  1.00  0.00           H 
ATOM     59  H2B CHS     1      86.450  79.900  55.740  1.00  0.00           H 
ATOM     60  C20 CHS     1      79.160  86.540  55.840  1.00  0.00           C 
ATOM     61  H20 CHS     1      79.110  86.770  54.750  1.00  0.00           H 
ATOM     62  C21 CHS     1      80.380  87.240  56.350  1.00  0.00           C 
ATOM     63 H21A CHS     1      81.240  87.030  55.690  1.00  0.00           H 
ATOM     64 H21B CHS     1      80.590  86.950  57.400  1.00  0.00           H 
ATOM     65 H21C CHS     1      80.210  88.340  56.290  1.00  0.00           H 
ATOM     66  C22 CHS     1      77.850  86.960  56.470  1.00  0.00           C 
ATOM     67 H22A CHS     1      76.960  86.310  56.290  1.00  0.00           H 
ATOM     68 H22B CHS     1      77.970  87.020  57.570  1.00  0.00           H 
ATOM     69  C23 CHS     1      77.410  88.380  56.140  1.00  0.00           C 
ATOM     70 H23A CHS     1      78.330  88.980  56.280  1.00  0.00           H 
ATOM     71 H23B CHS     1      77.210  88.520  55.060  1.00  0.00           H 
ATOM     72  C24 CHS     1      76.250  88.950  57.130  1.00  0.00           C 
ATOM     73 H24A CHS     1      75.370  88.290  57.010  1.00  0.00           H 
ATOM     74 H24B CHS     1      76.640  88.770  58.150  1.00  0.00           H 
ATOM     75  C25 CHS     1      75.940  90.450  56.970  1.00  0.00           C 
ATOM     76  H25 CHS     1      76.840  91.080  56.810  1.00  0.00           H 
ATOM     77  C26 CHS     1      75.030  90.600  55.750  1.00  0.00           C 
ATOM     78 H26A CHS     1      74.010  90.210  55.950  1.00  0.00           H 
ATOM     79 H26B CHS     1      75.040  91.690  55.560  1.00  0.00           H 
ATOM     80 H26C CHS     1      75.470  90.060  54.890  1.00  0.00           H 
ATOM     81  C27 CHS     1      75.220  91.030  58.210  1.00  0.00           C 
ATOM     82 H27A CHS     1      74.180  90.650  58.330  1.00  0.00           H 
ATOM     83 H27B CHS     1      75.790  90.700  59.110  1.00  0.00           H 
ATOM     84 H27C CHS     1      75.140  92.120  58.020  1.00  0.00           H 
ATOM     85  CS1 CHS     2      74.780  82.930  41.540  1.00  0.00           C 
ATOM     86  CS2 CHS     2      73.430  83.600  41.750  1.00  0.00           C 
ATOM     87  HS4 CHS     2      72.850  83.110  42.560  1.00  0.00           H 
ATOM     88  HS5 CHS     2      72.870  83.300  40.840  1.00  0.00           H 
ATOM     89  CS3 CHS     2      73.380  85.170  41.740  1.00  0.00           C 
ATOM     90  HS1 CHS     2      74.110  85.570  41.000  1.00  0.00           H 
ATOM     91  HS6 CHS     2      73.450  85.520  42.790  1.00  0.00           H 
ATOM     92  CS4 CHS     2      72.010  85.750  41.400  1.00  0.00           C 
ATOM     93  OS1 CHS     2      75.000  81.740  41.620  1.00  0.00           O 
ATOM     94  OS2 CHS     2      72.030  86.980  40.960  1.00  0.00           O 
ATOM     95  OS3 CHS     2      70.980  85.070  41.590  1.00  0.00           O 
ATOM     96  C3  CHS     2      77.010  83.250  40.830  1.00  0.00           C 
ATOM     97  H3  CHS     2      76.860  82.300  40.270  1.00  0.00           H 
ATOM     98  O3  CHS     2      75.700  83.790  41.010  1.00  0.00           O 
ATOM     99  C4  CHS     2      77.750  83.010  42.170  1.00  0.00           C 
ATOM    100  H4A CHS     2      77.830  83.960  42.750  1.00  0.00           H 
ATOM    101  H4B CHS     2      77.020  82.380  42.730  1.00  0.00           H 
ATOM    102  C5  CHS     2      79.100  82.290  41.840  1.00  0.00           C 
ATOM    103  C6  CHS     2      79.310  81.070  42.350  1.00  0.00           C 
ATOM    104  H6  CHS     2      78.490  80.560  42.890  1.00  0.00           H 
ATOM    105  C7  CHS     2      80.570  80.330  42.240  1.00  0.00           C 
ATOM    106  H7A CHS     2      80.890  79.960  43.240  1.00  0.00           H 
ATOM    107  H7B CHS     2      80.250  79.480  41.590  1.00  0.00           H 
ATOM    108  C8  CHS     2      81.720  81.340  41.810  1.00  0.00           C 
ATOM    109  H8  CHS     2      82.000  81.890  42.740  1.00  0.00           H 
ATOM    110  C14 CHS     2      82.880  80.550  41.330  1.00  0.00           C 
ATOM    111  H14 CHS     2      82.530  80.080  40.380  1.00  0.00           H 
ATOM    112  C15 CHS     2      83.370  79.400  42.200  1.00  0.00           C 
ATOM    113 H15A CHS     2      83.410  79.770  43.250  1.00  0.00           H 
ATOM    114 H15B CHS     2      82.650  78.550  42.140  1.00  0.00           H 
ATOM    115  C16 CHS     2      84.660  78.980  41.610  1.00  0.00           C 
ATOM    116 H16A CHS     2      85.380  78.850  42.440  1.00  0.00           H 
ATOM    117 H16B CHS     2      84.490  78.040  41.040  1.00  0.00           H 
ATOM    118  C17 CHS     2      85.100  80.150  40.630  1.00  0.00           C 
ATOM    119  H17 CHS     2      84.860  79.860  39.590  1.00  0.00           H 
ATOM    120  C13 CHS     2      84.160  81.340  41.030  1.00  0.00           C 
ATOM    121  C18 CHS     2      84.690  82.100  42.210  1.00  0.00           C 
ATOM    122 H18A CHS     2      85.360  81.540  42.910  1.00  0.00           H 
ATOM    123 H18B CHS     2      85.410  82.890  41.930  1.00  0.00           H 
ATOM    124 H18C CHS     2      83.960  82.500  42.950  1.00  0.00           H 
ATOM    125  C12 CHS     2      83.730  82.200  39.830  1.00  0.00           C 
ATOM    126 H12A CHS     2      84.590  82.720  39.370  1.00  0.00           H 
ATOM    127 H12B CHS     2      83.400  81.460  39.070  1.00  0.00           H 
ATOM    128  C11 CHS     2      82.510  83.120  40.240  1.00  0.00           C 
ATOM    129 H11A CHS     2      82.900  83.760  41.060  1.00  0.00           H 
ATOM    130 H11B CHS     2      82.220  83.710  39.350  1.00  0.00           H 
ATOM    131  C9  CHS     2      81.300  82.330  40.760  1.00  0.00           C 
ATOM    132  H9  CHS     2      81.030  81.660  39.920  1.00  0.00           H 
ATOM    133  C10 CHS     2      80.070  83.190  40.980  1.00  0.00           C 
ATOM    134  C19 CHS     2      80.410  84.520  41.710  1.00  0.00           C 
ATOM    135 H19A CHS     2      79.480  85.110  41.860  1.00  0.00           H 
ATOM    136 H19B CHS     2      80.830  84.150  42.670  1.00  0.00           H 
ATOM    137 H19C CHS     2      81.080  85.170  41.100  1.00  0.00           H 
ATOM    138  C1  CHS     2      79.270  83.570  39.670  1.00  0.00           C 
ATOM    139  H1A CHS     2      79.910  84.170  38.980  1.00  0.00           H 
ATOM    140  H1B CHS     2      79.090  82.600  39.160  1.00  0.00           H 
ATOM    141  C2  CHS     2      77.920  84.220  39.950  1.00  0.00           C 
ATOM    142  H2A CHS     2      77.240  84.360  39.090  1.00  0.00           H 
ATOM    143  H2B CHS     2      77.980  85.210  40.460  1.00  0.00           H 
ATOM    144  C20 CHS     2      86.630  80.400  40.600  1.00  0.00           C 
ATOM    145  H20 CHS     2      87.040  80.470  41.630  1.00  0.00           H 
ATOM    146  C21 CHS     2      86.960  81.700  39.800  1.00  0.00           C 
ATOM    147 H21A CHS     2      86.840  82.580  40.470  1.00  0.00           H 
ATOM    148 H21B CHS     2      86.450  81.670  38.820  1.00  0.00           H 
ATOM    149 H21C CHS     2      88.050  81.740  39.590  1.00  0.00           H 
ATOM    150  C22 CHS     2      87.340  79.240  39.820  1.00  0.00           C 
ATOM    151 H22A CHS     2      86.910  78.260  40.120  1.00  0.00           H 
ATOM    152 H22B CHS     2      86.930  79.320  38.790  1.00  0.00           H 
ATOM    153  C23 CHS     2      88.910  79.040  39.830  1.00  0.00           C 
ATOM    154 H23A CHS     2      89.370  80.020  39.580  1.00  0.00           H 
ATOM    155 H23B CHS     2      89.190  78.870  40.890  1.00  0.00           H 
ATOM    156  C24 CHS     2      89.240  77.780  38.970  1.00  0.00           C 
ATOM    157 H24A CHS     2      88.750  76.960  39.540  1.00  0.00           H 
ATOM    158 H24B CHS     2      88.740  77.920  37.990  1.00  0.00           H 
ATOM    159  C25 CHS     2      90.700  77.290  38.740  1.00  0.00           C 
ATOM    160  H25 CHS     2      91.310  78.200  38.590  1.00  0.00           H 
ATOM    161  C26 CHS     2      91.180  76.360  39.860  1.00  0.00           C 
ATOM    162 H26A CHS     2      92.280  76.230  39.850  1.00  0.00           H 
ATOM    163 H26B CHS     2      91.010  76.810  40.860  1.00  0.00           H 
ATOM    164 H26C CHS     2      90.690  75.360  39.870  1.00  0.00           H 
ATOM    165  C27 CHS     2      90.940  76.500  37.460  1.00  0.00           C 
ATOM    166 H27A CHS     2      90.470  76.990  36.580  1.00  0.00           H 
ATOM    167 H27B CHS     2      92.050  76.540  37.520  1.00  0.00           H 
ATOM    168 H27C CHS     2      90.630  75.450  37.660  1.00  0.00           H 
ATOM    169  N   MET A 454      80.360 112.160  71.810  1.00  0.00           N 
ATOM    170  HN  MET A 454      80.070 112.320  72.750  1.00  0.00           H 
ATOM    171  CA  MET A 454      81.750 111.770  71.590  1.00  0.00           C 
ATOM    172  HA  MET A 454      82.210 112.550  71.010  1.00  0.00           H 
ATOM    173  CB  MET A 454      82.630 111.720  72.790  1.00  0.00           C 
ATOM    174  HB1 MET A 454      82.410 110.940  73.550  1.00  0.00           H 
ATOM    175  HB2 MET A 454      83.620 111.370  72.430  1.00  0.00           H 
ATOM    176  CG  MET A 454      82.800 113.160  73.310  1.00  0.00           C 
ATOM    177  HG1 MET A 454      83.480 113.730  72.640  1.00  0.00           H 
ATOM    178  HG2 MET A 454      81.890 113.800  73.340  1.00  0.00           H 
ATOM    179  SD  MET A 454      83.570 113.120  74.980  1.00  0.00           S 
ATOM    180  CE  MET A 454      84.060 114.940  75.130  1.00  0.00           C 
ATOM    181  HE1 MET A 454      83.240 115.680  75.060  1.00  0.00           H 
ATOM    182  HE2 MET A 454      84.360 115.010  76.200  1.00  0.00           H 
ATOM    183  HE3 MET A 454      84.930 115.250  74.510  1.00  0.00           H 
ATOM    184  C   MET A 454      81.800 110.440  70.910  1.00  0.00           C 
ATOM    185  O   MET A 454      82.540 110.290  70.030  1.00  0.00           O 
ATOM    186  N   SER A 455      80.940 109.500  71.350  1.00  0.00           N 
ATOM    187  HN  SER A 455      80.200 109.690  71.990  1.00  0.00           H 
ATOM    188  CA  SER A 455      80.870 108.070  70.800  1.00  0.00           C 
ATOM    189  HA  SER A 455      81.830 107.630  71.040  1.00  0.00           H 
ATOM    190  CB  SER A 455      79.820 107.270  71.550  1.00  0.00           C 
ATOM    191  HB1 SER A 455      78.840 107.790  71.430  1.00  0.00           H 
ATOM    192  HB2 SER A 455      79.910 106.250  71.120  1.00  0.00           H 
ATOM    193  OG  SER A 455      80.230 107.150  72.910  1.00  0.00           O 
ATOM    194  HG1 SER A 455      79.930 107.900  73.440  1.00  0.00           H 
ATOM    195  C   SER A 455      80.500 108.000  69.360  1.00  0.00           C 
ATOM    196  O   SER A 455      81.170 107.260  68.580  1.00  0.00           O 
ATOM    197  N   PHE A 456      79.450 108.790  68.990  1.00  0.00           N 
ATOM    198  HN  PHE A 456      78.960 109.420  69.580  1.00  0.00           H 
ATOM    199  CA  PHE A 456      79.160 108.930  67.550  1.00  0.00           C 
ATOM    200  HA  PHE A 456      79.010 107.950  67.120  1.00  0.00           H 
ATOM    201  CB  PHE A 456      77.820 109.820  67.320  1.00  0.00           C 
ATOM    202  HB1 PHE A 456      77.960 110.720  67.950  1.00  0.00           H 
ATOM    203  HB2 PHE A 456      77.780 110.250  66.290  1.00  0.00           H 
ATOM    204  CG  PHE A 456      76.580 109.110  67.730  1.00  0.00           C 
ATOM    205  CD1 PHE A 456      76.300 107.840  67.250  1.00  0.00           C 
ATOM    206  HD1 PHE A 456      77.020 107.310  66.640  1.00  0.00           H 
ATOM    207  CE1 PHE A 456      75.050 107.300  67.440  1.00  0.00           C 
ATOM    208  HE1 PHE A 456      74.780 106.340  67.030  1.00  0.00           H 
ATOM    209  CZ  PHE A 456      74.130 107.840  68.310  1.00  0.00           C 
ATOM    210  HZ  PHE A 456      73.280 107.210  68.520  1.00  0.00           H 
ATOM    211  CD2 PHE A 456      75.620 109.740  68.630  1.00  0.00           C 
ATOM    212  HD2 PHE A 456      75.960 110.680  69.040  1.00  0.00           H 
ATOM    213  CE2 PHE A 456      74.430 109.010  68.940  1.00  0.00           C 
ATOM    214  HE2 PHE A 456      73.730 109.490  69.610  1.00  0.00           H 
ATOM    215  C   PHE A 456      80.320 109.590  66.760  1.00  0.00           C 
ATOM    216  O   PHE A 456      80.700 109.110  65.740  1.00  0.00           O 
ATOM    217  N   ALA A 457      80.850 110.730  67.230  1.00  0.00           N 
ATOM    218  HN  ALA A 457      80.330 111.130  67.980  1.00  0.00           H 
ATOM    219  CA  ALA A 457      82.010 111.320  66.660  1.00  0.00           C 
ATOM    220  HA  ALA A 457      81.780 111.580  65.640  1.00  0.00           H 
ATOM    221  CB  ALA A 457      82.170 112.630  67.420  1.00  0.00           C 
ATOM    222  HB1 ALA A 457      82.750 113.290  66.740  1.00  0.00           H 
ATOM    223  HB2 ALA A 457      81.200 113.140  67.600  1.00  0.00           H 
ATOM    224  HB3 ALA A 457      82.690 112.470  68.390  1.00  0.00           H 
ATOM    225  C   ALA A 457      83.310 110.510  66.450  1.00  0.00           C 
ATOM    226  O   ALA A 457      83.930 110.550  65.400  1.00  0.00           O 
ATOM    227  N   LEU A 458      83.720 109.650  67.400  1.00  0.00           N 
ATOM    228  HN  LEU A 458      83.190 109.600  68.240  1.00  0.00           H 
ATOM    229  CA  LEU A 458      84.770 108.650  67.170  1.00  0.00           C 
ATOM    230  HA  LEU A 458      85.690 109.150  66.900  1.00  0.00           H 
ATOM    231  CB  LEU A 458      84.880 107.680  68.390  1.00  0.00           C 
ATOM    232  HB1 LEU A 458      83.930 107.530  68.950  1.00  0.00           H 
ATOM    233  HB2 LEU A 458      85.250 106.680  68.070  1.00  0.00           H 
ATOM    234  CG  LEU A 458      86.000 108.130  69.370  1.00  0.00           C 
ATOM    235  HG  LEU A 458      86.130 107.400  70.190  1.00  0.00           H 
ATOM    236  CD1 LEU A 458      87.360 108.220  68.660  1.00  0.00           C 
ATOM    237 1HD1 LEU A 458      88.300 108.120  69.250  1.00  0.00           H 
ATOM    238 2HD1 LEU A 458      87.390 107.430  67.890  1.00  0.00           H 
ATOM    239 3HD1 LEU A 458      87.360 109.260  68.260  1.00  0.00           H 
ATOM    240  CD2 LEU A 458      85.660 109.410  70.140  1.00  0.00           C 
ATOM    241 1HD2 LEU A 458      86.610 109.780  70.590  1.00  0.00           H 
ATOM    242 2HD2 LEU A 458      85.420 110.140  69.340  1.00  0.00           H 
ATOM    243 3HD2 LEU A 458      84.830 109.310  70.880  1.00  0.00           H 
ATOM    244  C   LEU A 458      84.420 107.680  66.010  1.00  0.00           C 
ATOM    245  O   LEU A 458      85.220 107.480  65.060  1.00  0.00           O 
ATOM    246  N   VAL A 459      83.250 107.060  66.010  1.00  0.00           N 
ATOM    247  HN  VAL A 459      82.590 107.180  66.740  1.00  0.00           H 
ATOM    248  CA  VAL A 459      82.850 106.230  64.850  1.00  0.00           C 
ATOM    249  HA  VAL A 459      83.540 105.400  64.890  1.00  0.00           H 
ATOM    250  CB  VAL A 459      81.390 105.700  65.060  1.00  0.00           C 
ATOM    251  HB  VAL A 459      80.720 106.530  65.380  1.00  0.00           H 
ATOM    252  CG1 VAL A 459      80.690 105.070  63.810  1.00  0.00           C 
ATOM    253 1HG1 VAL A 459      79.710 104.590  64.010  1.00  0.00           H 
ATOM    254 2HG1 VAL A 459      80.470 105.810  63.010  1.00  0.00           H 
ATOM    255 3HG1 VAL A 459      81.280 104.300  63.260  1.00  0.00           H 
ATOM    256  CG2 VAL A 459      81.400 104.650  66.140  1.00  0.00           C 
ATOM    257 1HG2 VAL A 459      80.500 104.000  66.080  1.00  0.00           H 
ATOM    258 2HG2 VAL A 459      82.270 103.950  66.150  1.00  0.00           H 
ATOM    259 3HG2 VAL A 459      81.330 105.090  67.160  1.00  0.00           H 
ATOM    260  C   VAL A 459      82.820 106.980  63.520  1.00  0.00           C 
ATOM    261  O   VAL A 459      83.440 106.580  62.530  1.00  0.00           O 
ATOM    262  N   LEU A 460      82.130 108.160  63.410  1.00  0.00           N 
ATOM    263  HN  LEU A 460      81.640 108.460  64.220  1.00  0.00           H 
ATOM    264  CA  LEU A 460      81.970 109.040  62.240  1.00  0.00           C 
ATOM    265  HA  LEU A 460      81.560 108.450  61.440  1.00  0.00           H 
ATOM    266  CB  LEU A 460      80.990 110.140  62.490  1.00  0.00           C 
ATOM    267  HB1 LEU A 460      81.210 110.950  63.220  1.00  0.00           H 
ATOM    268  HB2 LEU A 460      80.950 110.660  61.510  1.00  0.00           H 
ATOM    269  CG  LEU A 460      79.560 109.870  62.720  1.00  0.00           C 
ATOM    270  HG  LEU A 460      79.450 110.000  63.820  1.00  0.00           H 
ATOM    271  CD1 LEU A 460      78.550 110.970  62.310  1.00  0.00           C 
ATOM    272 1HD1 LEU A 460      77.490 110.700  62.510  1.00  0.00           H 
ATOM    273 2HD1 LEU A 460      78.810 111.870  62.910  1.00  0.00           H 
ATOM    274 3HD1 LEU A 460      78.630 111.190  61.220  1.00  0.00           H 
ATOM    275  CD2 LEU A 460      79.000 108.510  62.210  1.00  0.00           C 
ATOM    276 1HD2 LEU A 460      79.610 107.620  62.470  1.00  0.00           H 
ATOM    277 2HD2 LEU A 460      78.060 108.450  62.790  1.00  0.00           H 
ATOM    278 3HD2 LEU A 460      78.720 108.610  61.140  1.00  0.00           H 
ATOM    279  C   LEU A 460      83.240 109.660  61.670  1.00  0.00           C 
ATOM    280  O   LEU A 460      83.470 109.790  60.440  1.00  0.00           O 
ATOM    281  N   GLY A 461      84.100 110.100  62.590  1.00  0.00           N 
ATOM    282  HN  GLY A 461      83.890 110.010  63.560  1.00  0.00           H 
ATOM    283  CA  GLY A 461      85.470 110.640  62.340  1.00  0.00           C 
ATOM    284  HA1 GLY A 461      85.420 111.490  61.680  1.00  0.00           H 
ATOM    285  HA2 GLY A 461      85.880 111.020  63.260  1.00  0.00           H 
ATOM    286  C   GLY A 461      86.450 109.680  61.710  1.00  0.00           C 
ATOM    287  O   GLY A 461      87.070 109.960  60.680  1.00  0.00           O 
ATOM    288  N   TRP A 462      86.650 108.490  62.320  1.00  0.00           N 
ATOM    289  HN  TRP A 462      86.050 108.370  63.110  1.00  0.00           H 
ATOM    290  CA  TRP A 462      87.530 107.440  61.880  1.00  0.00           C 
ATOM    291  HA  TRP A 462      88.410 107.980  61.550  1.00  0.00           H 
ATOM    292  CB  TRP A 462      87.840 106.360  62.920  1.00  0.00           C 
ATOM    293  HB1 TRP A 462      86.880 105.980  63.340  1.00  0.00           H 
ATOM    294  HB2 TRP A 462      88.360 105.490  62.460  1.00  0.00           H 
ATOM    295  CG  TRP A 462      88.650 106.990  64.000  1.00  0.00           C 
ATOM    296  CD1 TRP A 462      88.390 107.340  65.290  1.00  0.00           C 
ATOM    297  HD1 TRP A 462      87.410 107.340  65.750  1.00  0.00           H 
ATOM    298  NE1 TRP A 462      89.560 107.500  65.980  1.00  0.00           N 
ATOM    299  HE1 TRP A 462      89.640 107.890  66.870  1.00  0.00           H 
ATOM    300  CE2 TRP A 462      90.610 107.260  65.120  1.00  0.00           C 
ATOM    301  CD2 TRP A 462      90.100 106.950  63.860  1.00  0.00           C 
ATOM    302  CE3 TRP A 462      90.930 106.600  62.860  1.00  0.00           C 
ATOM    303  HE3 TRP A 462      90.540 106.240  61.920  1.00  0.00           H 
ATOM    304  CZ3 TRP A 462      92.310 106.610  63.120  1.00  0.00           C 
ATOM    305  HZ3 TRP A 462      93.050 106.320  62.380  1.00  0.00           H 
ATOM    306  CZ2 TRP A 462      91.990 107.330  65.360  1.00  0.00           C 
ATOM    307  HZ2 TRP A 462      92.290 107.370  66.400  1.00  0.00           H 
ATOM    308  CH2 TRP A 462      92.830 106.960  64.380  1.00  0.00           C 
ATOM    309  HH2 TRP A 462      93.880 106.800  64.590  1.00  0.00           H 
ATOM    310  C   TRP A 462      86.980 106.780  60.660  1.00  0.00           C 
ATOM    311  O   TRP A 462      87.820 106.470  59.790  1.00  0.00           O 
ATOM    312  N   CYS A 463      85.680 106.690  60.450  1.00  0.00           N 
ATOM    313  HN  CYS A 463      85.040 106.950  61.160  1.00  0.00           H 
ATOM    314  CA  CYS A 463      85.110 106.170  59.280  1.00  0.00           C 
ATOM    315  HA  CYS A 463      85.470 105.160  59.160  1.00  0.00           H 
ATOM    316  CB  CYS A 463      83.570 106.020  59.370  1.00  0.00           C 
ATOM    317  HB1 CYS A 463      83.130 106.930  59.820  1.00  0.00           H 
ATOM    318  HB2 CYS A 463      83.130 106.010  58.350  1.00  0.00           H 
ATOM    319  SG  CYS A 463      83.040 104.580  60.270  1.00  0.00           S 
ATOM    320  HG1 CYS A 463      83.390 104.960  61.490  1.00  0.00           H 
ATOM    321  C   CYS A 463      85.390 106.910  57.940  1.00  0.00           C 
ATOM    322  O   CYS A 463      85.610 106.210  56.970  1.00  0.00           O 
ATOM    323  N   ASN A 464      85.470 108.270  57.920  1.00  0.00           N 
ATOM    324  HN  ASN A 464      85.270 108.840  58.710  1.00  0.00           H 
ATOM    325  CA  ASN A 464      85.940 108.940  56.760  1.00  0.00           C 
ATOM    326  HA  ASN A 464      85.430 108.430  55.950  1.00  0.00           H 
ATOM    327  CB  ASN A 464      85.550 110.430  56.700  1.00  0.00           C 
ATOM    328  HB1 ASN A 464      86.180 111.040  57.380  1.00  0.00           H 
ATOM    329  HB2 ASN A 464      85.820 110.890  55.720  1.00  0.00           H 
ATOM    330  CG  ASN A 464      84.090 110.560  56.980  1.00  0.00           C 
ATOM    331  OD1 ASN A 464      83.300 109.680  56.630  1.00  0.00           O 
ATOM    332  ND2 ASN A 464      83.690 111.510  57.800  1.00  0.00           N 
ATOM    333 1HD2 ASN A 464      84.300 112.230  58.110  1.00  0.00           H 
ATOM    334 2HD2 ASN A 464      82.700 111.520  57.970  1.00  0.00           H 
ATOM    335  C   ASN A 464      87.420 108.670  56.280  1.00  0.00           C 
ATOM    336  O   ASN A 464      87.770 108.790  55.090  1.00  0.00           O 
ATOM    337  N   VAL A 465      88.280 108.190  57.200  1.00  0.00           N 
ATOM    338  HN  VAL A 465      87.970 107.980  58.130  1.00  0.00           H 
ATOM    339  CA  VAL A 465      89.660 107.940  56.930  1.00  0.00           C 
ATOM    340  HA  VAL A 465      90.090 108.830  56.490  1.00  0.00           H 
ATOM    341  CB  VAL A 465      90.540 107.680  58.210  1.00  0.00           C 
ATOM    342  HB  VAL A 465      90.150 106.730  58.640  1.00  0.00           H 
ATOM    343  CG1 VAL A 465      92.030 107.320  58.040  1.00  0.00           C 
ATOM    344 1HG1 VAL A 465      92.610 108.150  57.570  1.00  0.00           H 
ATOM    345 2HG1 VAL A 465      92.450 106.930  58.990  1.00  0.00           H 
ATOM    346 3HG1 VAL A 465      92.120 106.500  57.300  1.00  0.00           H 
ATOM    347  CG2 VAL A 465      90.340 108.890  59.150  1.00  0.00           C 
ATOM    348 1HG2 VAL A 465      90.940 108.870  60.080  1.00  0.00           H 
ATOM    349 2HG2 VAL A 465      90.650 109.820  58.630  1.00  0.00           H 
ATOM    350 3HG2 VAL A 465      89.290 108.980  59.500  1.00  0.00           H 
ATOM    351  C   VAL A 465      89.840 106.810  55.840  1.00  0.00           C 
ATOM    352  O   VAL A 465      90.730 106.830  54.990  1.00  0.00           O 
ATOM    353  N   MET A 466      88.870 105.810  55.880  1.00  0.00           N 
ATOM    354  HN  MET A 466      88.260 105.740  56.670  1.00  0.00           H 
ATOM    355  CA  MET A 466      88.670 104.750  54.900  1.00  0.00           C 
ATOM    356  HA  MET A 466      89.590 104.180  54.860  1.00  0.00           H 
ATOM    357  CB  MET A 466      87.620 103.710  55.380  1.00  0.00           C 
ATOM    358  HB1 MET A 466      86.620 104.190  55.450  1.00  0.00           H 
ATOM    359  HB2 MET A 466      87.710 102.880  54.650  1.00  0.00           H 
ATOM    360  CG  MET A 466      87.930 103.110  56.770  1.00  0.00           C 
ATOM    361  HG1 MET A 466      88.930 102.620  56.810  1.00  0.00           H 
ATOM    362  HG2 MET A 466      87.920 103.920  57.520  1.00  0.00           H 
ATOM    363  SD  MET A 466      86.720 101.780  57.090  1.00  0.00           S 
ATOM    364  CE  MET A 466      85.360 102.690  57.940  1.00  0.00           C 
ATOM    365  HE1 MET A 466      85.040 103.650  57.470  1.00  0.00           H 
ATOM    366  HE2 MET A 466      84.440 102.100  58.100  1.00  0.00           H 
ATOM    367  HE3 MET A 466      85.600 103.110  58.940  1.00  0.00           H 
ATOM    368  C   MET A 466      88.210 105.310  53.520  1.00  0.00           C 
ATOM    369  O   MET A 466      88.270 104.560  52.560  1.00  0.00           O 
ATOM    370  N   TYR A 467      87.780 106.580  53.390  1.00  0.00           N 
ATOM    371  HN  TYR A 467      87.840 107.270  54.100  1.00  0.00           H 
ATOM    372  CA  TYR A 467      87.320 107.090  52.130  1.00  0.00           C 
ATOM    373  HA  TYR A 467      86.990 106.330  51.430  1.00  0.00           H 
ATOM    374  CB  TYR A 467      86.020 108.000  52.330  1.00  0.00           C 
ATOM    375  HB1 TYR A 467      86.210 108.840  53.040  1.00  0.00           H 
ATOM    376  HB2 TYR A 467      85.670 108.360  51.340  1.00  0.00           H 
ATOM    377  CG  TYR A 467      84.790 107.250  52.810  1.00  0.00           C 
ATOM    378  CD1 TYR A 467      84.430 105.970  52.360  1.00  0.00           C 
ATOM    379  HD1 TYR A 467      85.140 105.510  51.700  1.00  0.00           H 
ATOM    380  CE1 TYR A 467      83.310 105.300  52.870  1.00  0.00           C 
ATOM    381  HE1 TYR A 467      83.040 104.300  52.560  1.00  0.00           H 
ATOM    382  CZ  TYR A 467      82.560 105.940  53.920  1.00  0.00           C 
ATOM    383  OH  TYR A 467      81.380 105.370  54.470  1.00  0.00           O 
ATOM    384  HH  TYR A 467      81.210 105.790  55.310  1.00  0.00           H 
ATOM    385  CD2 TYR A 467      84.040 107.840  53.830  1.00  0.00           C 
ATOM    386  HD2 TYR A 467      84.240 108.800  54.280  1.00  0.00           H 
ATOM    387  CE2 TYR A 467      82.990 107.170  54.440  1.00  0.00           C 
ATOM    388  HE2 TYR A 467      82.440 107.620  55.260  1.00  0.00           H 
ATOM    389  C   TYR A 467      88.420 107.860  51.360  1.00  0.00           C 
ATOM    390  O   TYR A 467      88.460 107.830  50.150  1.00  0.00           O 
ATOM    391  N   PHE A 468      89.270 108.570  52.110  1.00  0.00           N 
ATOM    392  HN  PHE A 468      89.060 108.820  53.050  1.00  0.00           H 
ATOM    393  CA  PHE A 468      90.610 109.020  51.740  1.00  0.00           C 
ATOM    394  HA  PHE A 468      90.460 109.590  50.840  1.00  0.00           H 
ATOM    395  CB  PHE A 468      91.310 109.830  52.980  1.00  0.00           C 
ATOM    396  HB1 PHE A 468      91.200 109.210  53.890  1.00  0.00           H 
ATOM    397  HB2 PHE A 468      92.370 110.000  52.680  1.00  0.00           H 
ATOM    398  CG  PHE A 468      90.740 111.200  53.220  1.00  0.00           C 
ATOM    399  CD1 PHE A 468      90.880 112.270  52.290  1.00  0.00           C 
ATOM    400  HD1 PHE A 468      91.410 111.980  51.390  1.00  0.00           H 
ATOM    401  CE1 PHE A 468      90.280 113.510  52.500  1.00  0.00           C 
ATOM    402  HE1 PHE A 468      90.280 114.260  51.720  1.00  0.00           H 
ATOM    403  CZ  PHE A 468      89.530 113.710  53.710  1.00  0.00           C 
ATOM    404  HZ  PHE A 468      89.040 114.660  53.880  1.00  0.00           H 
ATOM    405  CD2 PHE A 468      90.080 111.450  54.430  1.00  0.00           C 
ATOM    406  HD2 PHE A 468      90.070 110.710  55.220  1.00  0.00           H 
ATOM    407  CE2 PHE A 468      89.350 112.670  54.590  1.00  0.00           C 
ATOM    408  HE2 PHE A 468      88.880 112.800  55.550  1.00  0.00           H 
ATOM    409  C   PHE A 468      91.540 107.800  51.400  1.00  0.00           C 
ATOM    410  O   PHE A 468      92.210 107.860  50.400  1.00  0.00           O 
ATOM    411  N   ALA A 469      91.440 106.590  52.160  1.00  0.00           N 
ATOM    412  HN  ALA A 469      91.000 106.560  53.060  1.00  0.00           H 
ATOM    413  CA  ALA A 469      92.210 105.400  51.780  1.00  0.00           C 
ATOM    414  HA  ALA A 469      93.270 105.520  51.980  1.00  0.00           H 
ATOM    415  CB  ALA A 469      91.800 104.280  52.730  1.00  0.00           C 
ATOM    416  HB1 ALA A 469      92.390 103.350  52.590  1.00  0.00           H 
ATOM    417  HB2 ALA A 469      91.890 104.580  53.800  1.00  0.00           H 
ATOM    418  HB3 ALA A 469      90.730 104.040  52.560  1.00  0.00           H 
ATOM    419  C   ALA A 469      92.110 104.880  50.340  1.00  0.00           C 
ATOM    420  O   ALA A 469      93.010 104.300  49.780  1.00  0.00           O 
ATOM    421  N   ARG A 470      90.950 105.130  49.740  1.00  0.00           N 
ATOM    422  HN  ARG A 470      90.270 105.520  50.360  1.00  0.00           H 
ATOM    423  CA  ARG A 470      90.510 104.780  48.420  1.00  0.00           C 
ATOM    424  HA  ARG A 470      90.710 103.740  48.220  1.00  0.00           H 
ATOM    425  CB  ARG A 470      88.920 104.780  48.490  1.00  0.00           C 
ATOM    426  HB1 ARG A 470      88.660 103.810  48.960  1.00  0.00           H 
ATOM    427  HB2 ARG A 470      88.670 105.600  49.200  1.00  0.00           H 
ATOM    428  CG  ARG A 470      88.260 105.050  47.120  1.00  0.00           C 
ATOM    429  HG1 ARG A 470      88.580 106.030  46.710  1.00  0.00           H 
ATOM    430  HG2 ARG A 470      88.390 104.160  46.470  1.00  0.00           H 
ATOM    431  CD  ARG A 470      86.730 105.250  47.310  1.00  0.00           C 
ATOM    432  HD1 ARG A 470      86.370 106.210  47.730  1.00  0.00           H 
ATOM    433  HD2 ARG A 470      86.270 105.280  46.300  1.00  0.00           H 
ATOM    434  NE  ARG A 470      86.110 104.040  47.910  1.00  0.00           N 
ATOM    435  HE  ARG A 470      86.490 103.120  47.910  1.00  0.00           H 
ATOM    436  CZ  ARG A 470      85.200 104.030  48.900  1.00  0.00           C 
ATOM    437  NH1 ARG A 470      84.550 105.090  49.250  1.00  0.00           N 
ATOM    438 1HH1 ARG A 470      84.750 105.930  48.740  1.00  0.00           H 
ATOM    439 2HH1 ARG A 470      83.980 105.120  50.070  1.00  0.00           H 
ATOM    440  NH2 ARG A 470      84.890 102.910  49.450  1.00  0.00           N 
ATOM    441 1HH2 ARG A 470      85.470 102.130  49.200  1.00  0.00           H 
ATOM    442 2HH2 ARG A 470      84.350 102.980  50.290  1.00  0.00           H 
ATOM    443  C   ARG A 470      91.190 105.690  47.420  1.00  0.00           C 
ATOM    444  O   ARG A 470      91.090 105.350  46.260  1.00  0.00           O 
ATOM    445  N   GLY A 471      91.890 106.750  47.830  1.00  0.00           N 
ATOM    446  HN  GLY A 471      91.950 106.890  48.820  1.00  0.00           H 
ATOM    447  CA  GLY A 471      92.730 107.570  46.990  1.00  0.00           C 
ATOM    448  HA1 GLY A 471      92.270 107.820  46.040  1.00  0.00           H 
ATOM    449  HA2 GLY A 471      92.880 108.430  47.620  1.00  0.00           H 
ATOM    450  C   GLY A 471      94.110 106.920  46.760  1.00  0.00           C 
ATOM    451  O   GLY A 471      94.810 107.300  45.850  1.00  0.00           O 
ATOM    452  N   PHE A 472      94.460 105.900  47.520  1.00  0.00           N 
ATOM    453  HN  PHE A 472      94.030 105.540  48.340  1.00  0.00           H 
ATOM    454  CA  PHE A 472      95.780 105.280  47.340  1.00  0.00           C 
ATOM    455  HA  PHE A 472      96.550 105.860  46.850  1.00  0.00           H 
ATOM    456  CB  PHE A 472      96.300 104.940  48.770  1.00  0.00           C 
ATOM    457  HB1 PHE A 472      95.480 104.450  49.340  1.00  0.00           H 
ATOM    458  HB2 PHE A 472      97.200 104.310  48.650  1.00  0.00           H 
ATOM    459  CG  PHE A 472      96.680 106.150  49.580  1.00  0.00           C 
ATOM    460  CD1 PHE A 472      97.980 106.530  49.590  1.00  0.00           C 
ATOM    461  HD1 PHE A 472      98.680 106.010  48.940  1.00  0.00           H 
ATOM    462  CE1 PHE A 472      98.390 107.660  50.310  1.00  0.00           C 
ATOM    463  HE1 PHE A 472      99.390 108.060  50.300  1.00  0.00           H 
ATOM    464  CZ  PHE A 472      97.450 108.340  51.120  1.00  0.00           C 
ATOM    465  HZ  PHE A 472      97.660 109.160  51.790  1.00  0.00           H 
ATOM    466  CD2 PHE A 472      95.720 106.670  50.490  1.00  0.00           C 
ATOM    467  HD2 PHE A 472      94.710 106.300  50.600  1.00  0.00           H 
ATOM    468  CE2 PHE A 472      96.090 107.800  51.220  1.00  0.00           C 
ATOM    469  HE2 PHE A 472      95.410 108.170  51.970  1.00  0.00           H 
ATOM    470  C   PHE A 472      95.680 103.990  46.520  1.00  0.00           C 
ATOM    471  O   PHE A 472      96.730 103.470  46.080  1.00  0.00           O 
ATOM    472  N   GLN A 473      94.440 103.480  46.210  1.00  0.00           N 
ATOM    473  HN  GLN A 473      93.630 103.960  46.540  1.00  0.00           H 
ATOM    474  CA  GLN A 473      94.130 102.460  45.190  1.00  0.00           C 
ATOM    475  HA  GLN A 473      94.630 101.570  45.540  1.00  0.00           H 
ATOM    476  CB  GLN A 473      92.630 102.160  45.160  1.00  0.00           C 
ATOM    477  HB1 GLN A 473      91.970 103.050  45.100  1.00  0.00           H 
ATOM    478  HB2 GLN A 473      92.320 101.560  44.270  1.00  0.00           H 
ATOM    479  CG  GLN A 473      92.210 101.200  46.440  1.00  0.00           C 
ATOM    480  HG1 GLN A 473      92.750 100.240  46.280  1.00  0.00           H 
ATOM    481  HG2 GLN A 473      92.480 101.700  47.400  1.00  0.00           H 
ATOM    482  CD  GLN A 473      90.730 100.790  46.360  1.00  0.00           C 
ATOM    483  OE1 GLN A 473      89.930 101.260  47.140  1.00  0.00           O 
ATOM    484  NE2 GLN A 473      90.420  99.920  45.420  1.00  0.00           N 
ATOM    485 1HE2 GLN A 473      91.050  99.470  44.780  1.00  0.00           H 
ATOM    486 2HE2 GLN A 473      89.480  99.630  45.260  1.00  0.00           H 
ATOM    487  C   GLN A 473      94.750 102.780  43.870  1.00  0.00           C 
ATOM    488  O   GLN A 473      95.030 103.930  43.610  1.00  0.00           O 
ATOM    489  N   MET A 474      94.900 101.760  43.000  1.00  0.00           N 
ATOM    490  HN  MET A 474      94.860 100.780  43.200  1.00  0.00           H 
ATOM    491  CA  MET A 474      95.500 101.990  41.670  1.00  0.00           C 
ATOM    492  HA  MET A 474      96.080 102.890  41.760  1.00  0.00           H 
ATOM    493  CB  MET A 474      96.450 100.860  41.200  1.00  0.00           C 
ATOM    494  HB1 MET A 474      96.020  99.850  41.400  1.00  0.00           H 
ATOM    495  HB2 MET A 474      96.650 100.950  40.110  1.00  0.00           H 
ATOM    496  CG  MET A 474      97.820 100.910  41.860  1.00  0.00           C 
ATOM    497  HG1 MET A 474      97.590 101.000  42.940  1.00  0.00           H 
ATOM    498  HG2 MET A 474      98.360  99.940  41.850  1.00  0.00           H 
ATOM    499  SD  MET A 474      99.060 102.270  41.550  1.00  0.00           S 
ATOM    500  CE  MET A 474      99.300 102.120  39.690  1.00  0.00           C 
ATOM    501  HE1 MET A 474      99.970 102.850  39.180  1.00  0.00           H 
ATOM    502  HE2 MET A 474      99.850 101.170  39.510  1.00  0.00           H 
ATOM    503  HE3 MET A 474      98.290 102.060  39.230  1.00  0.00           H 
ATOM    504  C   MET A 474      94.510 102.130  40.510  1.00  0.00           C 
ATOM    505  O   MET A 474      94.910 102.500  39.450  1.00  0.00           O 
ATOM    506  N   LEU A 475      93.210 102.000  40.880  1.00  0.00           N 
ATOM    507  HN  LEU A 475      92.920 101.710  41.790  1.00  0.00           H 
ATOM    508  CA  LEU A 475      92.140 102.380  40.080  1.00  0.00           C 
ATOM    509  HA  LEU A 475      91.290 102.240  40.730  1.00  0.00           H 
ATOM    510  CB  LEU A 475      92.040 103.900  39.690  1.00  0.00           C 
ATOM    511  HB1 LEU A 475      93.100 104.180  39.510  1.00  0.00           H 
ATOM    512  HB2 LEU A 475      91.470 104.120  38.760  1.00  0.00           H 
ATOM    513  CG  LEU A 475      91.470 104.850  40.720  1.00  0.00           C 
ATOM    514  HG  LEU A 475      91.740 105.880  40.400  1.00  0.00           H 
ATOM    515  CD1 LEU A 475      89.960 104.810  40.600  1.00  0.00           C 
ATOM    516 1HD1 LEU A 475      89.590 103.820  40.950  1.00  0.00           H 
ATOM    517 2HD1 LEU A 475      89.490 105.620  41.200  1.00  0.00           H 
ATOM    518 3HD1 LEU A 475      89.570 104.900  39.560  1.00  0.00           H 
ATOM    519  CD2 LEU A 475      91.960 104.650  42.190  1.00  0.00           C 
ATOM    520 1HD2 LEU A 475      91.600 105.390  42.940  1.00  0.00           H 
ATOM    521 2HD2 LEU A 475      91.600 103.670  42.580  1.00  0.00           H 
ATOM    522 3HD2 LEU A 475      93.060 104.640  42.300  1.00  0.00           H 
ATOM    523  C   LEU A 475      91.830 101.520  38.830  1.00  0.00           C 
ATOM    524  O   LEU A 475      91.770 101.980  37.660  1.00  0.00           O 
ATOM    525  N   GLY A 476      91.580 100.220  39.030  1.00  0.00           N 
ATOM    526  HN  GLY A 476      91.570  99.870  39.960  1.00  0.00           H 
ATOM    527  CA  GLY A 476      90.890  99.420  38.000  1.00  0.00           C 
ATOM    528  HA1 GLY A 476      91.260  99.710  37.030  1.00  0.00           H 
ATOM    529  HA2 GLY A 476      91.050  98.410  38.340  1.00  0.00           H 
ATOM    530  C   GLY A 476      89.350  99.670  37.980  1.00  0.00           C 
ATOM    531  O   GLY A 476      88.840 100.330  38.850  1.00  0.00           O 
ATOM    532  N   PRO A 477      88.610  99.070  37.030  1.00  0.00           N 
ATOM    533  CD  PRO A 477      89.070  98.260  35.910  1.00  0.00           C 
ATOM    534  HD1 PRO A 477      89.530  97.290  36.210  1.00  0.00           H 
ATOM    535  HD2 PRO A 477      89.610  99.000  35.280  1.00  0.00           H 
ATOM    536  CA  PRO A 477      87.230  99.500  36.860  1.00  0.00           C 
ATOM    537  HA  PRO A 477      87.190 100.580  36.890  1.00  0.00           H 
ATOM    538  CB  PRO A 477      86.780  98.950  35.510  1.00  0.00           C 
ATOM    539  HB1 PRO A 477      85.800  98.430  35.560  1.00  0.00           H 
ATOM    540  HB2 PRO A 477      86.810  99.790  34.790  1.00  0.00           H 
ATOM    541  CG  PRO A 477      87.720  97.770  35.250  1.00  0.00           C 
ATOM    542  HG1 PRO A 477      87.360  96.840  35.740  1.00  0.00           H 
ATOM    543  HG2 PRO A 477      87.890  97.590  34.170  1.00  0.00           H 
ATOM    544  C   PRO A 477      86.340  98.920  37.940  1.00  0.00           C 
ATOM    545  O   PRO A 477      85.680  99.690  38.620  1.00  0.00           O 
ATOM    546  N   PHE A 478      86.420  97.580  38.270  1.00  0.00           N 
ATOM    547  HN  PHE A 478      87.040  97.000  37.750  1.00  0.00           H 
ATOM    548  CA  PHE A 478      85.540  96.840  39.100  1.00  0.00           C 
ATOM    549  HA  PHE A 478      84.650  97.450  39.150  1.00  0.00           H 
ATOM    550  CB  PHE A 478      85.380  95.490  38.410  1.00  0.00           C 
ATOM    551  HB1 PHE A 478      86.380  95.000  38.470  1.00  0.00           H 
ATOM    552  HB2 PHE A 478      84.710  94.830  39.000  1.00  0.00           H 
ATOM    553  CG  PHE A 478      84.990  95.660  36.970  1.00  0.00           C 
ATOM    554  CD1 PHE A 478      83.740  96.190  36.700  1.00  0.00           C 
ATOM    555  HD1 PHE A 478      83.070  96.660  37.410  1.00  0.00           H 
ATOM    556  CE1 PHE A 478      83.300  96.260  35.370  1.00  0.00           C 
ATOM    557  HE1 PHE A 478      82.280  96.620  35.320  1.00  0.00           H 
ATOM    558  CZ  PHE A 478      83.960  95.720  34.300  1.00  0.00           C 
ATOM    559  HZ  PHE A 478      83.540  95.720  33.300  1.00  0.00           H 
ATOM    560  CD2 PHE A 478      85.610  94.970  35.880  1.00  0.00           C 
ATOM    561  HD2 PHE A 478      86.510  94.430  36.140  1.00  0.00           H 
ATOM    562  CE2 PHE A 478      85.170  95.050  34.540  1.00  0.00           C 
ATOM    563  HE2 PHE A 478      85.670  94.480  33.770  1.00  0.00           H 
ATOM    564  C   PHE A 478      86.110  96.790  40.480  1.00  0.00           C 
ATOM    565  O   PHE A 478      86.080  95.780  41.200  1.00  0.00           O 
ATOM    566  N   THR A 479      86.620  97.900  40.940  1.00  0.00           N 
ATOM    567  HN  THR A 479      86.730  98.690  40.340  1.00  0.00           H 
ATOM    568  CA  THR A 479      87.140  98.080  42.250  1.00  0.00           C 
ATOM    569  HA  THR A 479      87.290  97.090  42.650  1.00  0.00           H 
ATOM    570  CB  THR A 479      88.500  98.710  42.310  1.00  0.00           C 
ATOM    571  HB  THR A 479      88.890  98.830  43.340  1.00  0.00           H 
ATOM    572  OG1 THR A 479      88.660  99.970  41.640  1.00  0.00           O 
ATOM    573  HG1 THR A 479      88.870  99.690  40.750  1.00  0.00           H 
ATOM    574  CG2 THR A 479      89.450  97.780  41.510  1.00  0.00           C 
ATOM    575 1HG2 THR A 479      90.500  98.150  41.460  1.00  0.00           H 
ATOM    576 2HG2 THR A 479      89.450  96.760  41.940  1.00  0.00           H 
ATOM    577 3HG2 THR A 479      89.160  97.710  40.440  1.00  0.00           H 
ATOM    578  C   THR A 479      86.170  98.870  43.170  1.00  0.00           C 
ATOM    579  O   THR A 479      85.450  98.290  43.970  1.00  0.00           O 
ATOM    580  N   ILE A 480      86.180 100.200  43.050  1.00  0.00           N 
ATOM    581  HN  ILE A 480      86.840 100.740  42.530  1.00  0.00           H 
ATOM    582  CA  ILE A 480      85.320 101.000  43.930  1.00  0.00           C 
ATOM    583  HA  ILE A 480      85.730 100.800  44.910  1.00  0.00           H 
ATOM    584  CB  ILE A 480      85.630 102.410  43.580  1.00  0.00           C 
ATOM    585  HB  ILE A 480      85.320 102.530  42.520  1.00  0.00           H 
ATOM    586  CG2 ILE A 480      84.740 103.300  44.510  1.00  0.00           C 
ATOM    587 1HG2 ILE A 480      85.020 104.370  44.410  1.00  0.00           H 
ATOM    588 2HG2 ILE A 480      83.690 103.230  44.160  1.00  0.00           H 
ATOM    589 3HG2 ILE A 480      84.830 102.970  45.570  1.00  0.00           H 
ATOM    590  CG1 ILE A 480      87.040 102.860  43.810  1.00  0.00           C 
ATOM    591 1HG1 ILE A 480      87.220 102.770  44.900  1.00  0.00           H 
ATOM    592 2HG1 ILE A 480      87.840 102.200  43.410  1.00  0.00           H 
ATOM    593  CD  ILE A 480      87.400 104.220  43.230  1.00  0.00           C 
ATOM    594  HD1 ILE A 480      87.100 104.420  42.180  1.00  0.00           H 
ATOM    595  HD2 ILE A 480      87.120 105.060  43.910  1.00  0.00           H 
ATOM    596  HD3 ILE A 480      88.510 104.280  43.250  1.00  0.00           H 
ATOM    597  C   ILE A 480      83.820 100.720  43.860  1.00  0.00           C 
ATOM    598  O   ILE A 480      83.030 100.740  44.850  1.00  0.00           O 
ATOM    599  N   MET A 481      83.290 100.530  42.650  1.00  0.00           N 
ATOM    600  HN  MET A 481      83.800 100.480  41.800  1.00  0.00           H 
ATOM    601  CA  MET A 481      81.870 100.240  42.390  1.00  0.00           C 
ATOM    602  HA  MET A 481      81.200 100.940  42.860  1.00  0.00           H 
ATOM    603  CB  MET A 481      81.550 100.160  40.870  1.00  0.00           C 
ATOM    604  HB1 MET A 481      80.460  99.980  40.760  1.00  0.00           H 
ATOM    605  HB2 MET A 481      81.730 101.210  40.560  1.00  0.00           H 
ATOM    606  CG  MET A 481      82.500  99.230  40.050  1.00  0.00           C 
ATOM    607  HG1 MET A 481      83.500  99.710  40.050  1.00  0.00           H 
ATOM    608  HG2 MET A 481      82.600  98.290  40.640  1.00  0.00           H 
ATOM    609  SD  MET A 481      81.820  98.950  38.420  1.00  0.00           S 
ATOM    610  CE  MET A 481      80.450  97.830  38.910  1.00  0.00           C 
ATOM    611  HE1 MET A 481      79.750  98.400  39.550  1.00  0.00           H 
ATOM    612  HE2 MET A 481      79.970  97.310  38.060  1.00  0.00           H 
ATOM    613  HE3 MET A 481      80.850  96.980  39.510  1.00  0.00           H 
ATOM    614  C   MET A 481      81.380  98.900  43.050  1.00  0.00           C 
ATOM    615  O   MET A 481      80.240  98.850  43.580  1.00  0.00           O 
ATOM    616  N   ILE A 482      82.230  97.900  43.110  1.00  0.00           N 
ATOM    617  HN  ILE A 482      83.110  97.930  42.630  1.00  0.00           H 
ATOM    618  CA  ILE A 482      81.920  96.700  43.890  1.00  0.00           C 
ATOM    619  HA  ILE A 482      80.900  96.370  43.760  1.00  0.00           H 
ATOM    620  CB  ILE A 482      82.870  95.540  43.490  1.00  0.00           C 
ATOM    621  HB  ILE A 482      83.910  95.920  43.500  1.00  0.00           H 
ATOM    622  CG2 ILE A 482      82.920  94.320  44.550  1.00  0.00           C 
ATOM    623 1HG2 ILE A 482      83.650  93.550  44.230  1.00  0.00           H 
ATOM    624 2HG2 ILE A 482      83.240  94.680  45.550  1.00  0.00           H 
ATOM    625 3HG2 ILE A 482      81.900  93.890  44.670  1.00  0.00           H 
ATOM    626  CG1 ILE A 482      82.650  94.950  42.050  1.00  0.00           C 
ATOM    627 1HG1 ILE A 482      82.870  95.810  41.390  1.00  0.00           H 
ATOM    628 2HG1 ILE A 482      83.390  94.140  41.900  1.00  0.00           H 
ATOM    629  CD  ILE A 482      81.200  94.550  41.740  1.00  0.00           C 
ATOM    630  HD1 ILE A 482      80.920  93.750  42.450  1.00  0.00           H 
ATOM    631  HD2 ILE A 482      80.540  95.440  41.780  1.00  0.00           H 
ATOM    632  HD3 ILE A 482      81.170  94.130  40.710  1.00  0.00           H 
ATOM    633  C   ILE A 482      82.030  96.890  45.370  1.00  0.00           C 
ATOM    634  O   ILE A 482      81.160  96.380  46.100  1.00  0.00           O 
ATOM    635  N   GLN A 483      82.920  97.800  45.880  1.00  0.00           N 
ATOM    636  HN  GLN A 483      83.460  98.300  45.210  1.00  0.00           H 
ATOM    637  CA  GLN A 483      82.890  98.230  47.240  1.00  0.00           C 
ATOM    638  HA  GLN A 483      83.140  97.400  47.880  1.00  0.00           H 
ATOM    639  CB  GLN A 483      84.060  99.200  47.570  1.00  0.00           C 
ATOM    640  HB1 GLN A 483      84.070 100.080  46.900  1.00  0.00           H 
ATOM    641  HB2 GLN A 483      84.070  99.590  48.610  1.00  0.00           H 
ATOM    642  CG  GLN A 483      85.460  98.580  47.370  1.00  0.00           C 
ATOM    643  HG1 GLN A 483      85.730  97.740  48.050  1.00  0.00           H 
ATOM    644  HG2 GLN A 483      85.530  98.370  46.280  1.00  0.00           H 
ATOM    645  CD  GLN A 483      86.540  99.680  47.710  1.00  0.00           C 
ATOM    646  OE1 GLN A 483      86.180 100.810  48.030  1.00  0.00           O 
ATOM    647  NE2 GLN A 483      87.800  99.370  47.460  1.00  0.00           N 
ATOM    648 1HE2 GLN A 483      88.000  98.520  46.960  1.00  0.00           H 
ATOM    649 2HE2 GLN A 483      88.470 100.100  47.550  1.00  0.00           H 
ATOM    650  C   GLN A 483      81.660  98.990  47.750  1.00  0.00           C 
ATOM    651  O   GLN A 483      81.200  98.760  48.870  1.00  0.00           O 
ATOM    652  N   LYS A 484      81.030  99.860  46.900  1.00  0.00           N 
ATOM    653  HN  LYS A 484      81.520 100.030  46.050  1.00  0.00           H 
ATOM    654  CA  LYS A 484      79.660 100.400  47.080  1.00  0.00           C 
ATOM    655  HA  LYS A 484      79.640 100.790  48.090  1.00  0.00           H 
ATOM    656  CB  LYS A 484      79.390 101.660  46.110  1.00  0.00           C 
ATOM    657  HB1 LYS A 484      79.460 101.220  45.090  1.00  0.00           H 
ATOM    658  HB2 LYS A 484      78.330 101.980  46.080  1.00  0.00           H 
ATOM    659  CG  LYS A 484      80.360 102.850  46.330  1.00  0.00           C 
ATOM    660  HG1 LYS A 484      80.080 103.290  47.310  1.00  0.00           H 
ATOM    661  HG2 LYS A 484      81.390 102.480  46.500  1.00  0.00           H 
ATOM    662  CD  LYS A 484      80.470 104.000  45.290  1.00  0.00           C 
ATOM    663  HD1 LYS A 484      80.920 103.490  44.410  1.00  0.00           H 
ATOM    664  HD2 LYS A 484      79.480 104.480  45.130  1.00  0.00           H 
ATOM    665  CE  LYS A 484      81.380 105.230  45.720  1.00  0.00           C 
ATOM    666  HE1 LYS A 484      81.070 105.630  46.710  1.00  0.00           H 
ATOM    667  HE2 LYS A 484      82.420 104.880  45.900  1.00  0.00           H 
ATOM    668  NZ  LYS A 484      81.440 106.310  44.710  1.00  0.00           N 
ATOM    669  HZ1 LYS A 484      81.880 105.960  43.840  1.00  0.00           H 
ATOM    670  HZ2 LYS A 484      80.510 106.770  44.650  1.00  0.00           H 
ATOM    671  HZ3 LYS A 484      82.110 107.040  45.030  1.00  0.00           H 
ATOM    672  C   LYS A 484      78.550  99.400  46.970  1.00  0.00           C 
ATOM    673  O   LYS A 484      77.540  99.450  47.640  1.00  0.00           O 
ATOM    674  N   MET A 485      78.570  98.470  45.990  1.00  0.00           N 
ATOM    675  HN  MET A 485      79.330  98.440  45.350  1.00  0.00           H 
ATOM    676  CA  MET A 485      77.600  97.370  45.720  1.00  0.00           C 
ATOM    677  HA  MET A 485      76.620  97.820  45.740  1.00  0.00           H 
ATOM    678  CB  MET A 485      78.010  96.660  44.440  1.00  0.00           C 
ATOM    679  HB1 MET A 485      78.160  97.470  43.700  1.00  0.00           H 
ATOM    680  HB2 MET A 485      79.010  96.230  44.660  1.00  0.00           H 
ATOM    681  CG  MET A 485      77.100  95.460  43.890  1.00  0.00           C 
ATOM    682  HG1 MET A 485      76.470  95.120  44.740  1.00  0.00           H 
ATOM    683  HG2 MET A 485      76.340  95.920  43.220  1.00  0.00           H 
ATOM    684  SD  MET A 485      77.970  94.100  43.150  1.00  0.00           S 
ATOM    685  CE  MET A 485      78.570  93.510  44.730  1.00  0.00           C 
ATOM    686  HE1 MET A 485      79.180  94.330  45.150  1.00  0.00           H 
ATOM    687  HE2 MET A 485      77.690  93.350  45.390  1.00  0.00           H 
ATOM    688  HE3 MET A 485      79.150  92.570  44.660  1.00  0.00           H 
ATOM    689  C   MET A 485      77.510  96.440  46.950  1.00  0.00           C 
ATOM    690  O   MET A 485      76.390  96.190  47.450  1.00  0.00           O 
ATOM    691  N   ILE A 486      78.590  95.890  47.550  1.00  0.00           N 
ATOM    692  HN  ILE A 486      79.520  95.970  47.210  1.00  0.00           H 
ATOM    693  CA  ILE A 486      78.510  94.980  48.730  1.00  0.00           C 
ATOM    694  HA  ILE A 486      77.820  94.190  48.460  1.00  0.00           H 
ATOM    695  CB  ILE A 486      79.870  94.490  49.200  1.00  0.00           C 
ATOM    696  HB  ILE A 486      80.410  95.450  49.360  1.00  0.00           H 
ATOM    697  CG2 ILE A 486      79.980  93.890  50.620  1.00  0.00           C 
ATOM    698 1HG2 ILE A 486      79.410  92.930  50.640  1.00  0.00           H 
ATOM    699 2HG2 ILE A 486      81.040  93.580  50.720  1.00  0.00           H 
ATOM    700 3HG2 ILE A 486      79.660  94.660  51.360  1.00  0.00           H 
ATOM    701  CG1 ILE A 486      80.520  93.610  48.110  1.00  0.00           C 
ATOM    702 1HG1 ILE A 486      80.210  92.550  48.210  1.00  0.00           H 
ATOM    703 2HG1 ILE A 486      80.270  93.970  47.090  1.00  0.00           H 
ATOM    704  CD  ILE A 486      82.090  93.570  48.340  1.00  0.00           C 
ATOM    705  HD1 ILE A 486      82.520  93.250  47.370  1.00  0.00           H 
ATOM    706  HD2 ILE A 486      82.480  94.570  48.640  1.00  0.00           H 
ATOM    707  HD3 ILE A 486      82.280  92.880  49.190  1.00  0.00           H 
ATOM    708  C   ILE A 486      77.790  95.620  49.900  1.00  0.00           C 
ATOM    709  O   ILE A 486      77.020  94.970  50.600  1.00  0.00           O 
ATOM    710  N   PHE A 487      78.050  96.930  50.210  1.00  0.00           N 
ATOM    711  HN  PHE A 487      78.640  97.320  49.510  1.00  0.00           H 
ATOM    712  CA  PHE A 487      77.400  97.730  51.240  1.00  0.00           C 
ATOM    713  HA  PHE A 487      77.590  97.160  52.140  1.00  0.00           H 
ATOM    714  CB  PHE A 487      77.920  99.140  51.180  1.00  0.00           C 
ATOM    715  HB1 PHE A 487      78.990  99.100  51.460  1.00  0.00           H 
ATOM    716  HB2 PHE A 487      77.990  99.600  50.170  1.00  0.00           H 
ATOM    717  CG  PHE A 487      77.290 100.190  52.090  1.00  0.00           C 
ATOM    718  CD1 PHE A 487      77.440 100.040  53.510  1.00  0.00           C 
ATOM    719  HD1 PHE A 487      78.140  99.330  53.920  1.00  0.00           H 
ATOM    720  CE1 PHE A 487      76.750 100.900  54.350  1.00  0.00           C 
ATOM    721  HE1 PHE A 487      76.850 100.870  55.430  1.00  0.00           H 
ATOM    722  CZ  PHE A 487      75.920 101.950  53.880  1.00  0.00           C 
ATOM    723  HZ  PHE A 487      75.320 102.560  54.540  1.00  0.00           H 
ATOM    724  CD2 PHE A 487      76.460 101.220  51.620  1.00  0.00           C 
ATOM    725  HD2 PHE A 487      76.420 101.270  50.540  1.00  0.00           H 
ATOM    726  CE2 PHE A 487      75.760 102.090  52.460  1.00  0.00           C 
ATOM    727  HE2 PHE A 487      75.140 102.860  52.030  1.00  0.00           H 
ATOM    728  C   PHE A 487      75.890  97.730  51.010  1.00  0.00           C 
ATOM    729  O   PHE A 487      75.130  97.560  51.950  1.00  0.00           O 
ATOM    730  N   GLY A 488      75.450  97.950  49.760  1.00  0.00           N 
ATOM    731  HN  GLY A 488      76.140  98.020  49.050  1.00  0.00           H 
ATOM    732  CA  GLY A 488      74.120  97.980  49.230  1.00  0.00           C 
ATOM    733  HA1 GLY A 488      73.540  98.690  49.800  1.00  0.00           H 
ATOM    734  HA2 GLY A 488      74.260  98.200  48.180  1.00  0.00           H 
ATOM    735  C   GLY A 488      73.330  96.720  49.470  1.00  0.00           C 
ATOM    736  O   GLY A 488      72.150  96.750  49.880  1.00  0.00           O 
ATOM    737  N   ASP A 489      73.930  95.580  49.190  1.00  0.00           N 
ATOM    738  HN  ASP A 489      74.870  95.610  48.850  1.00  0.00           H 
ATOM    739  CA  ASP A 489      73.480  94.230  49.500  1.00  0.00           C 
ATOM    740  HA  ASP A 489      72.450  94.040  49.230  1.00  0.00           H 
ATOM    741  CB  ASP A 489      74.310  93.090  48.770  1.00  0.00           C 
ATOM    742  HB1 ASP A 489      75.350  93.480  48.710  1.00  0.00           H 
ATOM    743  HB2 ASP A 489      74.220  92.100  49.260  1.00  0.00           H 
ATOM    744  CG  ASP A 489      73.870  92.950  47.320  1.00  0.00           C 
ATOM    745  OD1 ASP A 489      72.930  93.690  46.850  1.00  0.00           O 
ATOM    746  OD2 ASP A 489      74.390  92.030  46.650  1.00  0.00           O 
ATOM    747  C   ASP A 489      73.370  94.090  50.960  1.00  0.00           C 
ATOM    748  O   ASP A 489      72.370  93.460  51.370  1.00  0.00           O 
ATOM    749  N   LEU A 490      74.330  94.500  51.820  1.00  0.00           N 
ATOM    750  HN  LEU A 490      75.220  94.740  51.430  1.00  0.00           H 
ATOM    751  CA  LEU A 490      74.220  94.470  53.270  1.00  0.00           C 
ATOM    752  HA  LEU A 490      74.050  93.430  53.530  1.00  0.00           H 
ATOM    753  CB  LEU A 490      75.590  94.910  53.880  1.00  0.00           C 
ATOM    754  HB1 LEU A 490      76.300  94.060  53.860  1.00  0.00           H 
ATOM    755  HB2 LEU A 490      76.100  95.670  53.260  1.00  0.00           H 
ATOM    756  CG  LEU A 490      75.620  95.360  55.310  1.00  0.00           C 
ATOM    757  HG  LEU A 490      74.960  96.250  55.420  1.00  0.00           H 
ATOM    758  CD1 LEU A 490      75.020  94.410  56.390  1.00  0.00           C 
ATOM    759 1HD1 LEU A 490      74.760  94.960  57.320  1.00  0.00           H 
ATOM    760 2HD1 LEU A 490      74.130  93.900  55.970  1.00  0.00           H 
ATOM    761 3HD1 LEU A 490      75.840  93.670  56.540  1.00  0.00           H 
ATOM    762  CD2 LEU A 490      77.010  95.840  55.710  1.00  0.00           C 
ATOM    763 1HD2 LEU A 490      77.020  96.460  56.630  1.00  0.00           H 
ATOM    764 2HD2 LEU A 490      77.620  94.920  55.870  1.00  0.00           H 
ATOM    765 3HD2 LEU A 490      77.390  96.590  54.990  1.00  0.00           H 
ATOM    766  C   LEU A 490      73.070  95.240  53.750  1.00  0.00           C 
ATOM    767  O   LEU A 490      72.350  94.680  54.600  1.00  0.00           O 
ATOM    768  N   MET A 491      72.840  96.490  53.340  1.00  0.00           N 
ATOM    769  HN  MET A 491      73.570  96.850  52.760  1.00  0.00           H 
ATOM    770  CA  MET A 491      71.690  97.290  53.680  1.00  0.00           C 
ATOM    771  HA  MET A 491      71.540  97.270  54.750  1.00  0.00           H 
ATOM    772  CB  MET A 491      71.810  98.690  53.090  1.00  0.00           C 
ATOM    773  HB1 MET A 491      72.020  98.650  52.000  1.00  0.00           H 
ATOM    774  HB2 MET A 491      70.950  99.360  53.280  1.00  0.00           H 
ATOM    775  CG  MET A 491      72.960  99.620  53.650  1.00  0.00           C 
ATOM    776  HG1 MET A 491      73.950  99.140  53.470  1.00  0.00           H 
ATOM    777  HG2 MET A 491      72.830 100.540  53.050  1.00  0.00           H 
ATOM    778  SD  MET A 491      72.890  99.980  55.490  1.00  0.00           S 
ATOM    779  CE  MET A 491      73.960  98.660  56.020  1.00  0.00           C 
ATOM    780  HE1 MET A 491      73.480  97.660  55.960  1.00  0.00           H 
ATOM    781  HE2 MET A 491      74.910  98.760  55.450  1.00  0.00           H 
ATOM    782  HE3 MET A 491      74.290  98.780  57.070  1.00  0.00           H 
ATOM    783  C   MET A 491      70.410  96.550  53.190  1.00  0.00           C 
ATOM    784  O   MET A 491      69.520  96.400  54.030  1.00  0.00           O 
ATOM    785  N   ARG A 492      70.280  96.050  51.970  1.00  0.00           N 
ATOM    786  HN  ARG A 492      70.940  96.180  51.230  1.00  0.00           H 
ATOM    787  CA  ARG A 492      69.130  95.300  51.570  1.00  0.00           C 
ATOM    788  HA  ARG A 492      68.230  95.900  51.570  1.00  0.00           H 
ATOM    789  CB  ARG A 492      69.250  94.690  50.170  1.00  0.00           C 
ATOM    790  HB1 ARG A 492      70.140  94.030  50.090  1.00  0.00           H 
ATOM    791  HB2 ARG A 492      68.450  93.970  49.890  1.00  0.00           H 
ATOM    792  CG  ARG A 492      69.290  95.610  48.930  1.00  0.00           C 
ATOM    793  HG1 ARG A 492      68.240  95.840  48.670  1.00  0.00           H 
ATOM    794  HG2 ARG A 492      69.760  96.520  49.350  1.00  0.00           H 
ATOM    795  CD  ARG A 492      70.050  95.130  47.700  1.00  0.00           C 
ATOM    796  HD1 ARG A 492      71.110  95.310  48.000  1.00  0.00           H 
ATOM    797  HD2 ARG A 492      69.730  94.080  47.540  1.00  0.00           H 
ATOM    798  NE  ARG A 492      69.550  95.900  46.570  1.00  0.00           N 
ATOM    799  HE  ARG A 492      68.580  96.130  46.440  1.00  0.00           H 
ATOM    800  CZ  ARG A 492      70.230  96.040  45.470  1.00  0.00           C 
ATOM    801  NH1 ARG A 492      69.760  96.580  44.370  1.00  0.00           N 
ATOM    802 1HH1 ARG A 492      68.780  96.510  44.170  1.00  0.00           H 
ATOM    803 2HH1 ARG A 492      70.410  96.610  43.610  1.00  0.00           H 
ATOM    804  NH2 ARG A 492      71.440  95.550  45.420  1.00  0.00           N 
ATOM    805 1HH2 ARG A 492      71.860  95.030  46.160  1.00  0.00           H 
ATOM    806 2HH2 ARG A 492      71.880  95.300  44.560  1.00  0.00           H 
ATOM    807  C   ARG A 492      68.840  94.150  52.520  1.00  0.00           C 
ATOM    808  O   ARG A 492      67.730  93.930  52.970  1.00  0.00           O 
ATOM    809  N   PHE A 493      69.850  93.460  53.000  1.00  0.00           N 
ATOM    810  HN  PHE A 493      70.780  93.660  52.700  1.00  0.00           H 
ATOM    811  CA  PHE A 493      69.700  92.300  53.910  1.00  0.00           C 
ATOM    812  HA  PHE A 493      68.860  91.670  53.650  1.00  0.00           H 
ATOM    813  CB  PHE A 493      71.030  91.460  53.860  1.00  0.00           C 
ATOM    814  HB1 PHE A 493      71.250  91.440  52.770  1.00  0.00           H 
ATOM    815  HB2 PHE A 493      71.790  92.040  54.420  1.00  0.00           H 
ATOM    816  CG  PHE A 493      70.870  90.060  54.480  1.00  0.00           C 
ATOM    817  CD1 PHE A 493      70.360  89.030  53.690  1.00  0.00           C 
ATOM    818  HD1 PHE A 493      69.970  89.240  52.710  1.00  0.00           H 
ATOM    819  CE1 PHE A 493      70.380  87.680  54.130  1.00  0.00           C 
ATOM    820  HE1 PHE A 493      70.030  86.910  53.460  1.00  0.00           H 
ATOM    821  CZ  PHE A 493      70.910  87.480  55.430  1.00  0.00           C 
ATOM    822  HZ  PHE A 493      70.910  86.490  55.860  1.00  0.00           H 
ATOM    823  CD2 PHE A 493      71.490  89.780  55.730  1.00  0.00           C 
ATOM    824  HD2 PHE A 493      71.980  90.510  56.360  1.00  0.00           H 
ATOM    825  CE2 PHE A 493      71.450  88.480  56.270  1.00  0.00           C 
ATOM    826  HE2 PHE A 493      71.910  88.310  57.230  1.00  0.00           H 
ATOM    827  C   PHE A 493      69.330  92.710  55.320  1.00  0.00           C 
ATOM    828  O   PHE A 493      68.570  91.930  55.920  1.00  0.00           O 
ATOM    829  N   CYS A 494      69.720  93.860  55.930  1.00  0.00           N 
ATOM    830  HN  CYS A 494      70.380  94.400  55.410  1.00  0.00           H 
ATOM    831  CA  CYS A 494      69.310  94.400  57.200  1.00  0.00           C 
ATOM    832  HA  CYS A 494      69.640  93.700  57.950  1.00  0.00           H 
ATOM    833  CB  CYS A 494      69.910  95.920  57.390  1.00  0.00           C 
ATOM    834  HB1 CYS A 494      69.610  96.650  56.600  1.00  0.00           H 
ATOM    835  HB2 CYS A 494      69.570  96.200  58.410  1.00  0.00           H 
ATOM    836  SG  CYS A 494      71.740  95.880  57.520  1.00  0.00           S 
ATOM    837  HG1 CYS A 494      71.950  95.600  56.240  1.00  0.00           H 
ATOM    838  C   CYS A 494      67.800  94.670  57.190  1.00  0.00           C 
ATOM    839  O   CYS A 494      67.100  94.240  58.120  1.00  0.00           O 
ATOM    840  N   TRP A 495      67.230  95.200  56.010  1.00  0.00           N 
ATOM    841  HN  TRP A 495      67.780  95.440  55.220  1.00  0.00           H 
ATOM    842  CA  TRP A 495      65.760  95.200  55.780  1.00  0.00           C 
ATOM    843  HA  TRP A 495      65.320  95.760  56.590  1.00  0.00           H 
ATOM    844  CB  TRP A 495      65.420  95.890  54.440  1.00  0.00           C 
ATOM    845  HB1 TRP A 495      66.060  95.450  53.650  1.00  0.00           H 
ATOM    846  HB2 TRP A 495      64.410  95.550  54.120  1.00  0.00           H 
ATOM    847  CG  TRP A 495      65.580  97.340  54.450  1.00  0.00           C 
ATOM    848  CD1 TRP A 495      66.390  97.950  53.540  1.00  0.00           C 
ATOM    849  HD1 TRP A 495      67.120  97.440  52.930  1.00  0.00           H 
ATOM    850  NE1 TRP A 495      66.340  99.360  53.800  1.00  0.00           N 
ATOM    851  HE1 TRP A 495      66.970 100.010  53.430  1.00  0.00           H 
ATOM    852  CE2 TRP A 495      65.440  99.590  54.800  1.00  0.00           C 
ATOM    853  CD2 TRP A 495      64.870  98.360  55.200  1.00  0.00           C 
ATOM    854  CE3 TRP A 495      63.860  98.350  56.170  1.00  0.00           C 
ATOM    855  HE3 TRP A 495      63.240  97.460  56.160  1.00  0.00           H 
ATOM    856  CZ3 TRP A 495      63.380  99.540  56.600  1.00  0.00           C 
ATOM    857  HZ3 TRP A 495      62.480  99.520  57.200  1.00  0.00           H 
ATOM    858  CZ2 TRP A 495      65.160 100.740  55.470  1.00  0.00           C 
ATOM    859  HZ2 TRP A 495      65.610 101.700  55.240  1.00  0.00           H 
ATOM    860  CH2 TRP A 495      64.070 100.710  56.360  1.00  0.00           C 
ATOM    861  HH2 TRP A 495      63.690 101.600  56.830  1.00  0.00           H 
ATOM    862  C   TRP A 495      65.110  93.800  55.880  1.00  0.00           C 
ATOM    863  O   TRP A 495      64.110  93.700  56.580  1.00  0.00           O 
ATOM    864  N   LEU A 496      65.570  92.780  55.180  1.00  0.00           N 
ATOM    865  HN  LEU A 496      66.290  92.970  54.510  1.00  0.00           H 
ATOM    866  CA  LEU A 496      64.960  91.420  55.210  1.00  0.00           C 
ATOM    867  HA  LEU A 496      63.910  91.510  54.980  1.00  0.00           H 
ATOM    868  CB  LEU A 496      65.550  90.470  54.110  1.00  0.00           C 
ATOM    869  HB1 LEU A 496      66.650  90.590  54.010  1.00  0.00           H 
ATOM    870  HB2 LEU A 496      65.340  89.390  54.290  1.00  0.00           H 
ATOM    871  CG  LEU A 496      64.980  90.610  52.690  1.00  0.00           C 
ATOM    872  HG  LEU A 496      63.900  90.380  52.840  1.00  0.00           H 
ATOM    873  CD1 LEU A 496      64.900  92.070  52.110  1.00  0.00           C 
ATOM    874 1HD1 LEU A 496      64.140  92.210  51.310  1.00  0.00           H 
ATOM    875 2HD1 LEU A 496      64.690  92.820  52.910  1.00  0.00           H 
ATOM    876 3HD1 LEU A 496      65.910  92.380  51.770  1.00  0.00           H 
ATOM    877  CD2 LEU A 496      65.450  89.620  51.650  1.00  0.00           C 
ATOM    878 1HD2 LEU A 496      64.840  89.600  50.720  1.00  0.00           H 
ATOM    879 2HD2 LEU A 496      66.510  89.730  51.330  1.00  0.00           H 
ATOM    880 3HD2 LEU A 496      65.340  88.600  52.090  1.00  0.00           H 
ATOM    881  C   LEU A 496      65.120  90.840  56.610  1.00  0.00           C 
ATOM    882  O   LEU A 496      64.180  90.290  57.160  1.00  0.00           O 
ATOM    883  N   MET A 497      66.330  90.950  57.190  1.00  0.00           N 
ATOM    884  HN  MET A 497      67.100  91.420  56.760  1.00  0.00           H 
ATOM    885  CA  MET A 497      66.500  90.270  58.450  1.00  0.00           C 
ATOM    886  HA  MET A 497      65.990  89.320  58.440  1.00  0.00           H 
ATOM    887  CB  MET A 497      67.980  90.010  58.670  1.00  0.00           C 
ATOM    888  HB1 MET A 497      68.490  90.990  58.550  1.00  0.00           H 
ATOM    889  HB2 MET A 497      68.010  89.640  59.720  1.00  0.00           H 
ATOM    890  CG  MET A 497      68.660  88.960  57.760  1.00  0.00           C 
ATOM    891  HG1 MET A 497      68.690  89.360  56.720  1.00  0.00           H 
ATOM    892  HG2 MET A 497      69.690  88.810  58.140  1.00  0.00           H 
ATOM    893  SD  MET A 497      67.620  87.520  57.740  1.00  0.00           S 
ATOM    894  CE  MET A 497      67.100  87.560  55.990  1.00  0.00           C 
ATOM    895  HE1 MET A 497      66.790  88.590  55.700  1.00  0.00           H 
ATOM    896  HE2 MET A 497      67.820  87.190  55.230  1.00  0.00           H 
ATOM    897  HE3 MET A 497      66.200  86.940  55.790  1.00  0.00           H 
ATOM    898  C   MET A 497      65.990  90.820  59.800  1.00  0.00           C 
ATOM    899  O   MET A 497      65.840  90.110  60.790  1.00  0.00           O 
ATOM    900  N   ALA A 498      65.680  92.100  59.860  1.00  0.00           N 
ATOM    901  HN  ALA A 498      65.930  92.690  59.090  1.00  0.00           H 
ATOM    902  CA  ALA A 498      65.050  92.720  61.070  1.00  0.00           C 
ATOM    903  HA  ALA A 498      65.780  92.620  61.860  1.00  0.00           H 
ATOM    904  CB  ALA A 498      64.860  94.230  60.650  1.00  0.00           C 
ATOM    905  HB1 ALA A 498      64.700  94.890  61.530  1.00  0.00           H 
ATOM    906  HB2 ALA A 498      65.790  94.680  60.240  1.00  0.00           H 
ATOM    907  HB3 ALA A 498      64.080  94.270  59.860  1.00  0.00           H 
ATOM    908  C   ALA A 498      63.760  92.070  61.540  1.00  0.00           C 
ATOM    909  O   ALA A 498      63.580  91.860  62.720  1.00  0.00           O 
ATOM    910  N   VAL A 499      62.910  91.740  60.520  1.00  0.00           N 
ATOM    911  HN  VAL A 499      63.010  92.010  59.570  1.00  0.00           H 
ATOM    912  CA  VAL A 499      61.670  91.010  60.800  1.00  0.00           C 
ATOM    913  HA  VAL A 499      61.110  91.640  61.470  1.00  0.00           H 
ATOM    914  CB  VAL A 499      60.670  90.830  59.630  1.00  0.00           C 
ATOM    915  HB  VAL A 499      59.690  90.490  60.030  1.00  0.00           H 
ATOM    916  CG1 VAL A 499      60.560  92.210  59.030  1.00  0.00           C 
ATOM    917 1HG1 VAL A 499      59.510  92.410  58.730  1.00  0.00           H 
ATOM    918 2HG1 VAL A 499      60.870  93.010  59.730  1.00  0.00           H 
ATOM    919 3HG1 VAL A 499      61.300  92.330  58.210  1.00  0.00           H 
ATOM    920  CG2 VAL A 499      61.060  89.830  58.490  1.00  0.00           C 
ATOM    921 1HG2 VAL A 499      60.480  89.920  57.550  1.00  0.00           H 
ATOM    922 2HG2 VAL A 499      62.170  89.820  58.380  1.00  0.00           H 
ATOM    923 3HG2 VAL A 499      60.830  88.790  58.800  1.00  0.00           H 
ATOM    924  C   VAL A 499      62.000  89.660  61.440  1.00  0.00           C 
ATOM    925  O   VAL A 499      61.440  89.300  62.440  1.00  0.00           O 
ATOM    926  N   VAL A 500      63.090  88.930  60.970  1.00  0.00           N 
ATOM    927  HN  VAL A 500      63.730  89.330  60.320  1.00  0.00           H 
ATOM    928  CA  VAL A 500      63.500  87.620  61.470  1.00  0.00           C 
ATOM    929  HA  VAL A 500      62.610  87.010  61.530  1.00  0.00           H 
ATOM    930  CB  VAL A 500      64.540  86.980  60.510  1.00  0.00           C 
ATOM    931  HB  VAL A 500      65.420  87.640  60.350  1.00  0.00           H 
ATOM    932  CG1 VAL A 500      65.360  85.910  61.330  1.00  0.00           C 
ATOM    933 1HG1 VAL A 500      65.940  85.390  60.530  1.00  0.00           H 
ATOM    934 2HG1 VAL A 500      66.070  86.430  62.020  1.00  0.00           H 
ATOM    935 3HG1 VAL A 500      64.730  85.180  61.880  1.00  0.00           H 
ATOM    936  CG2 VAL A 500      63.960  86.490  59.210  1.00  0.00           C 
ATOM    937 1HG2 VAL A 500      64.800  86.100  58.590  1.00  0.00           H 
ATOM    938 2HG2 VAL A 500      63.120  85.780  59.320  1.00  0.00           H 
ATOM    939 3HG2 VAL A 500      63.540  87.390  58.700  1.00  0.00           H 
ATOM    940  C   VAL A 500      63.940  87.700  62.910  1.00  0.00           C 
ATOM    941  O   VAL A 500      63.530  86.930  63.790  1.00  0.00           O 
ATOM    942  N   ILE A 501      64.770  88.680  63.230  1.00  0.00           N 
ATOM    943  HN  ILE A 501      65.060  89.310  62.510  1.00  0.00           H 
ATOM    944  CA  ILE A 501      65.140  89.100  64.660  1.00  0.00           C 
ATOM    945  HA  ILE A 501      65.570  88.320  65.270  1.00  0.00           H 
ATOM    946  CB  ILE A 501      66.260  90.140  64.620  1.00  0.00           C 
ATOM    947  HB  ILE A 501      65.920  90.850  63.840  1.00  0.00           H 
ATOM    948  CG2 ILE A 501      66.590  90.910  65.930  1.00  0.00           C 
ATOM    949 1HG2 ILE A 501      67.460  91.600  65.930  1.00  0.00           H 
ATOM    950 2HG2 ILE A 501      65.670  91.480  66.200  1.00  0.00           H 
ATOM    951 3HG2 ILE A 501      66.810  90.070  66.620  1.00  0.00           H 
ATOM    952  CG1 ILE A 501      67.580  89.410  64.140  1.00  0.00           C 
ATOM    953 1HG1 ILE A 501      68.050  88.820  64.950  1.00  0.00           H 
ATOM    954 2HG1 ILE A 501      67.320  88.630  63.390  1.00  0.00           H 
ATOM    955  CD  ILE A 501      68.580  90.310  63.410  1.00  0.00           C 
ATOM    956  HD1 ILE A 501      68.060  90.770  62.540  1.00  0.00           H 
ATOM    957  HD2 ILE A 501      68.990  91.110  64.060  1.00  0.00           H 
ATOM    958  HD3 ILE A 501      69.400  89.590  63.210  1.00  0.00           H 
ATOM    959  C   ILE A 501      63.970  89.600  65.560  1.00  0.00           C 
ATOM    960  O   ILE A 501      63.720  89.100  66.630  1.00  0.00           O 
ATOM    961  N   LEU A 502      63.110  90.430  65.090  1.00  0.00           N 
ATOM    962  HN  LEU A 502      63.160  90.810  64.170  1.00  0.00           H 
ATOM    963  CA  LEU A 502      61.860  90.730  65.860  1.00  0.00           C 
ATOM    964  HA  LEU A 502      62.180  91.280  66.730  1.00  0.00           H 
ATOM    965  CB  LEU A 502      61.050  91.710  64.940  1.00  0.00           C 
ATOM    966  HB1 LEU A 502      61.250  91.240  63.960  1.00  0.00           H 
ATOM    967  HB2 LEU A 502      59.960  91.640  65.130  1.00  0.00           H 
ATOM    968  CG  LEU A 502      61.540  93.220  64.810  1.00  0.00           C 
ATOM    969  HG  LEU A 502      62.630  93.000  64.830  1.00  0.00           H 
ATOM    970  CD1 LEU A 502      61.040  93.960  63.580  1.00  0.00           C 
ATOM    971 1HD1 LEU A 502      61.140  93.300  62.700  1.00  0.00           H 
ATOM    972 2HD1 LEU A 502      59.980  94.280  63.650  1.00  0.00           H 
ATOM    973 3HD1 LEU A 502      61.640  94.840  63.260  1.00  0.00           H 
ATOM    974  CD2 LEU A 502      61.180  94.040  66.060  1.00  0.00           C 
ATOM    975 1HD2 LEU A 502      60.100  94.290  66.010  1.00  0.00           H 
ATOM    976 2HD2 LEU A 502      61.440  93.380  66.910  1.00  0.00           H 
ATOM    977 3HD2 LEU A 502      61.750  95.000  66.100  1.00  0.00           H 
ATOM    978  C   LEU A 502      61.010  89.530  66.230  1.00  0.00           C 
ATOM    979  O   LEU A 502      60.730  89.410  67.430  1.00  0.00           O 
ATOM    980  N   GLY A 503      60.630  88.540  65.360  1.00  0.00           N 
ATOM    981  HN  GLY A 503      60.870  88.700  64.400  1.00  0.00           H 
ATOM    982  CA  GLY A 503      59.710  87.490  65.780  1.00  0.00           C 
ATOM    983  HA1 GLY A 503      58.780  87.850  66.190  1.00  0.00           H 
ATOM    984  HA2 GLY A 503      59.580  86.860  64.910  1.00  0.00           H 
ATOM    985  C   GLY A 503      60.300  86.560  66.770  1.00  0.00           C 
ATOM    986  O   GLY A 503      59.670  86.250  67.780  1.00  0.00           O 
ATOM    987  N   PHE A 504      61.590  86.240  66.560  1.00  0.00           N 
ATOM    988  HN  PHE A 504      62.100  86.610  65.790  1.00  0.00           H 
ATOM    989  CA  PHE A 504      62.340  85.360  67.380  1.00  0.00           C 
ATOM    990  HA  PHE A 504      61.810  84.430  67.550  1.00  0.00           H 
ATOM    991  CB  PHE A 504      63.620  84.940  66.600  1.00  0.00           C 
ATOM    992  HB1 PHE A 504      63.950  85.780  65.950  1.00  0.00           H 
ATOM    993  HB2 PHE A 504      64.500  84.870  67.280  1.00  0.00           H 
ATOM    994  CG  PHE A 504      63.390  83.690  65.800  1.00  0.00           C 
ATOM    995  CD1 PHE A 504      63.300  82.440  66.480  1.00  0.00           C 
ATOM    996  HD1 PHE A 504      63.440  82.390  67.550  1.00  0.00           H 
ATOM    997  CE1 PHE A 504      63.020  81.240  65.820  1.00  0.00           C 
ATOM    998  HE1 PHE A 504      62.850  80.380  66.450  1.00  0.00           H 
ATOM    999  CZ  PHE A 504      62.930  81.270  64.410  1.00  0.00           C 
ATOM   1000  HZ  PHE A 504      62.780  80.360  63.840  1.00  0.00           H 
ATOM   1001  CD2 PHE A 504      63.240  83.650  64.390  1.00  0.00           C 
ATOM   1002  HD2 PHE A 504      63.240  84.560  63.810  1.00  0.00           H 
ATOM   1003  CE2 PHE A 504      63.070  82.470  63.710  1.00  0.00           C 
ATOM   1004  HE2 PHE A 504      62.900  82.380  62.650  1.00  0.00           H 
ATOM   1005  C   PHE A 504      62.670  85.910  68.790  1.00  0.00           C 
ATOM   1006  O   PHE A 504      62.500  85.310  69.840  1.00  0.00           O 
ATOM   1007  N   ALA A 505      63.080  87.190  68.820  1.00  0.00           N 
ATOM   1008  HN  ALA A 505      63.350  87.710  68.010  1.00  0.00           H 
ATOM   1009  CA  ALA A 505      63.370  87.830  70.080  1.00  0.00           C 
ATOM   1010  HA  ALA A 505      64.040  87.240  70.680  1.00  0.00           H 
ATOM   1011  CB  ALA A 505      63.870  89.220  69.910  1.00  0.00           C 
ATOM   1012  HB1 ALA A 505      64.130  89.730  70.860  1.00  0.00           H 
ATOM   1013  HB2 ALA A 505      64.840  89.230  69.370  1.00  0.00           H 
ATOM   1014  HB3 ALA A 505      63.080  89.830  69.430  1.00  0.00           H 
ATOM   1015  C   ALA A 505      62.120  87.990  70.920  1.00  0.00           C 
ATOM   1016  O   ALA A 505      62.150  88.050  72.110  1.00  0.00           O 
ATOM   1017  N   SER A 506      60.960  88.230  70.190  1.00  0.00           N 
ATOM   1018  HN  SER A 506      61.010  88.250  69.190  1.00  0.00           H 
ATOM   1019  CA  SER A 506      59.650  88.220  70.810  1.00  0.00           C 
ATOM   1020  HA  SER A 506      59.700  88.870  71.670  1.00  0.00           H 
ATOM   1021  CB  SER A 506      58.480  88.760  69.890  1.00  0.00           C 
ATOM   1022  HB1 SER A 506      58.420  88.080  69.020  1.00  0.00           H 
ATOM   1023  HB2 SER A 506      57.510  88.850  70.420  1.00  0.00           H 
ATOM   1024  OG  SER A 506      58.750  90.070  69.330  1.00  0.00           O 
ATOM   1025  HG1 SER A 506      59.510  89.990  68.740  1.00  0.00           H 
ATOM   1026  C   SER A 506      59.310  86.900  71.440  1.00  0.00           C 
ATOM   1027  O   SER A 506      58.860  86.780  72.660  1.00  0.00           O 
ATOM   1028  N   ALA A 507      59.420  85.800  70.640  1.00  0.00           N 
ATOM   1029  HN  ALA A 507      59.880  86.010  69.780  1.00  0.00           H 
ATOM   1030  CA  ALA A 507      59.220  84.440  71.060  1.00  0.00           C 
ATOM   1031  HA  ALA A 507      58.190  84.480  71.380  1.00  0.00           H 
ATOM   1032  CB  ALA A 507      59.370  83.500  69.790  1.00  0.00           C 
ATOM   1033  HB1 ALA A 507      59.040  82.460  69.970  1.00  0.00           H 
ATOM   1034  HB2 ALA A 507      58.880  83.910  68.880  1.00  0.00           H 
ATOM   1035  HB3 ALA A 507      60.440  83.400  69.510  1.00  0.00           H 
ATOM   1036  C   ALA A 507      60.160  84.000  72.210  1.00  0.00           C 
ATOM   1037  O   ALA A 507      59.650  83.390  73.150  1.00  0.00           O 
ATOM   1038  N   PHE A 508      61.460  84.330  72.240  1.00  0.00           N 
ATOM   1039  HN  PHE A 508      61.980  84.710  71.480  1.00  0.00           H 
ATOM   1040  CA  PHE A 508      62.280  84.180  73.430  1.00  0.00           C 
ATOM   1041  HA  PHE A 508      62.220  83.130  73.680  1.00  0.00           H 
ATOM   1042  CB  PHE A 508      63.830  84.430  73.220  1.00  0.00           C 
ATOM   1043  HB1 PHE A 508      64.040  85.470  72.900  1.00  0.00           H 
ATOM   1044  HB2 PHE A 508      64.370  84.210  74.160  1.00  0.00           H 
ATOM   1045  CG  PHE A 508      64.320  83.500  72.160  1.00  0.00           C 
ATOM   1046  CD1 PHE A 508      64.260  82.080  72.250  1.00  0.00           C 
ATOM   1047  HD1 PHE A 508      63.650  81.700  73.050  1.00  0.00           H 
ATOM   1048  CE1 PHE A 508      64.810  81.270  71.290  1.00  0.00           C 
ATOM   1049  HE1 PHE A 508      64.680  80.200  71.310  1.00  0.00           H 
ATOM   1050  CZ  PHE A 508      65.530  81.870  70.220  1.00  0.00           C 
ATOM   1051  HZ  PHE A 508      65.860  81.190  69.450  1.00  0.00           H 
ATOM   1052  CD2 PHE A 508      65.080  84.120  71.140  1.00  0.00           C 
ATOM   1053  HD2 PHE A 508      65.060  85.190  70.990  1.00  0.00           H 
ATOM   1054  CE2 PHE A 508      65.630  83.300  70.130  1.00  0.00           C 
ATOM   1055  HE2 PHE A 508      66.150  83.630  69.240  1.00  0.00           H 
ATOM   1056  C   PHE A 508      61.820  85.040  74.600  1.00  0.00           C 
ATOM   1057  O   PHE A 508      61.680  84.420  75.660  1.00  0.00           O 
ATOM   1058  N   TYR A 509      61.460  86.350  74.430  1.00  0.00           N 
ATOM   1059  HN  TYR A 509      61.630  86.880  73.600  1.00  0.00           H 
ATOM   1060  CA  TYR A 509      61.020  87.200  75.520  1.00  0.00           C 
ATOM   1061  HA  TYR A 509      61.760  87.210  76.300  1.00  0.00           H 
ATOM   1062  CB  TYR A 509      60.910  88.660  74.960  1.00  0.00           C 
ATOM   1063  HB1 TYR A 509      61.890  89.070  74.650  1.00  0.00           H 
ATOM   1064  HB2 TYR A 509      60.240  88.620  74.070  1.00  0.00           H 
ATOM   1065  CG  TYR A 509      60.240  89.570  75.990  1.00  0.00           C 
ATOM   1066  CD1 TYR A 509      61.010  90.090  76.960  1.00  0.00           C 
ATOM   1067  HD1 TYR A 509      62.070  89.890  76.940  1.00  0.00           H 
ATOM   1068  CE1 TYR A 509      60.440  90.790  78.030  1.00  0.00           C 
ATOM   1069  HE1 TYR A 509      61.050  91.160  78.840  1.00  0.00           H 
ATOM   1070  CZ  TYR A 509      59.100  91.100  78.100  1.00  0.00           C 
ATOM   1071  OH  TYR A 509      58.560  91.760  79.230  1.00  0.00           O 
ATOM   1072  HH  TYR A 509      57.680  92.090  79.020  1.00  0.00           H 
ATOM   1073  CD2 TYR A 509      58.880  89.800  76.010  1.00  0.00           C 
ATOM   1074  HD2 TYR A 509      58.300  89.350  75.220  1.00  0.00           H 
ATOM   1075  CE2 TYR A 509      58.320  90.590  77.040  1.00  0.00           C 
ATOM   1076  HE2 TYR A 509      57.250  90.640  77.200  1.00  0.00           H 
ATOM   1077  C   TYR A 509      59.820  86.740  76.150  1.00  0.00           C 
ATOM   1078  O   TYR A 509      59.790  86.780  77.380  1.00  0.00           O 
ATOM   1079  N   ILE A 510      58.820  86.150  75.420  1.00  0.00           N 
ATOM   1080  HN  ILE A 510      58.940  86.210  74.430  1.00  0.00           H 
ATOM   1081  CA  ILE A 510      57.740  85.500  76.100  1.00  0.00           C 
ATOM   1082  HA  ILE A 510      57.530  86.050  77.010  1.00  0.00           H 
ATOM   1083  CB  ILE A 510      56.440  85.460  75.360  1.00  0.00           C 
ATOM   1084  HB  ILE A 510      55.630  85.110  76.040  1.00  0.00           H 
ATOM   1085  CG2 ILE A 510      56.050  86.950  75.070  1.00  0.00           C 
ATOM   1086 1HG2 ILE A 510      56.180  87.630  75.940  1.00  0.00           H 
ATOM   1087 2HG2 ILE A 510      56.680  87.400  74.270  1.00  0.00           H 
ATOM   1088 3HG2 ILE A 510      54.970  86.920  74.820  1.00  0.00           H 
ATOM   1089  CG1 ILE A 510      56.530  84.570  74.110  1.00  0.00           C 
ATOM   1090 1HG1 ILE A 510      57.080  85.080  73.290  1.00  0.00           H 
ATOM   1091 2HG1 ILE A 510      57.060  83.620  74.330  1.00  0.00           H 
ATOM   1092  CD  ILE A 510      55.180  84.190  73.610  1.00  0.00           C 
ATOM   1093  HD1 ILE A 510      54.760  83.430  74.300  1.00  0.00           H 
ATOM   1094  HD2 ILE A 510      54.500  85.050  73.400  1.00  0.00           H 
ATOM   1095  HD3 ILE A 510      55.190  83.620  72.660  1.00  0.00           H 
ATOM   1096  C   ILE A 510      58.070  84.200  76.730  1.00  0.00           C 
ATOM   1097  O   ILE A 510      57.570  83.870  77.830  1.00  0.00           O 
ATOM   1098  N   ILE A 511      59.020  83.410  76.160  1.00  0.00           N 
ATOM   1099  HN  ILE A 511      59.300  83.570  75.220  1.00  0.00           H 
ATOM   1100  CA  ILE A 511      59.440  82.190  76.840  1.00  0.00           C 
ATOM   1101  HA  ILE A 511      58.480  81.710  76.970  1.00  0.00           H 
ATOM   1102  CB  ILE A 511      60.300  81.270  75.910  1.00  0.00           C 
ATOM   1103  HB  ILE A 511      60.950  82.050  75.460  1.00  0.00           H 
ATOM   1104  CG2 ILE A 511      61.150  80.170  76.550  1.00  0.00           C 
ATOM   1105 1HG2 ILE A 511      60.560  79.500  77.200  1.00  0.00           H 
ATOM   1106 2HG2 ILE A 511      61.640  79.570  75.750  1.00  0.00           H 
ATOM   1107 3HG2 ILE A 511      61.940  80.540  77.240  1.00  0.00           H 
ATOM   1108  CG1 ILE A 511      59.480  80.650  74.740  1.00  0.00           C 
ATOM   1109 1HG1 ILE A 511      58.900  79.730  74.980  1.00  0.00           H 
ATOM   1110 2HG1 ILE A 511      58.750  81.400  74.350  1.00  0.00           H 
ATOM   1111  CD  ILE A 511      60.420  80.320  73.530  1.00  0.00           C 
ATOM   1112  HD1 ILE A 511      59.800  80.060  72.650  1.00  0.00           H 
ATOM   1113  HD2 ILE A 511      61.100  81.160  73.270  1.00  0.00           H 
ATOM   1114  HD3 ILE A 511      61.040  79.410  73.710  1.00  0.00           H 
ATOM   1115  C   ILE A 511      60.070  82.410  78.160  1.00  0.00           C 
ATOM   1116  O   ILE A 511      59.650  81.840  79.220  1.00  0.00           O 
ATOM   1117  N   PHE A 512      61.050  83.330  78.220  1.00  0.00           N 
ATOM   1118  HN  PHE A 512      61.360  83.870  77.440  1.00  0.00           H 
ATOM   1119  CA  PHE A 512      61.860  83.590  79.400  1.00  0.00           C 
ATOM   1120  HA  PHE A 512      61.940  82.670  79.960  1.00  0.00           H 
ATOM   1121  CB  PHE A 512      63.310  84.030  78.900  1.00  0.00           C 
ATOM   1122  HB1 PHE A 512      63.170  84.740  78.060  1.00  0.00           H 
ATOM   1123  HB2 PHE A 512      63.820  84.540  79.740  1.00  0.00           H 
ATOM   1124  CG  PHE A 512      64.150  82.900  78.540  1.00  0.00           C 
ATOM   1125  CD1 PHE A 512      64.600  82.070  79.650  1.00  0.00           C 
ATOM   1126  HD1 PHE A 512      64.380  82.390  80.660  1.00  0.00           H 
ATOM   1127  CE1 PHE A 512      65.240  80.840  79.390  1.00  0.00           C 
ATOM   1128  HE1 PHE A 512      65.540  80.250  80.250  1.00  0.00           H 
ATOM   1129  CZ  PHE A 512      65.670  80.580  78.090  1.00  0.00           C 
ATOM   1130  HZ  PHE A 512      66.210  79.660  77.950  1.00  0.00           H 
ATOM   1131  CD2 PHE A 512      64.550  82.620  77.250  1.00  0.00           C 
ATOM   1132  HD2 PHE A 512      64.200  83.240  76.430  1.00  0.00           H 
ATOM   1133  CE2 PHE A 512      65.260  81.420  77.010  1.00  0.00           C 
ATOM   1134  HE2 PHE A 512      65.550  81.130  76.010  1.00  0.00           H 
ATOM   1135  C   PHE A 512      61.230  84.530  80.400  1.00  0.00           C 
ATOM   1136  O   PHE A 512      61.630  84.720  81.510  1.00  0.00           O 
ATOM   1137  N   GLN A 513      60.040  85.140  80.090  1.00  0.00           N 
ATOM   1138  HN  GLN A 513      59.720  84.880  79.180  1.00  0.00           H 
ATOM   1139  CA  GLN A 513      59.250  86.070  80.930  1.00  0.00           C 
ATOM   1140  HA  GLN A 513      59.930  86.860  81.200  1.00  0.00           H 
ATOM   1141  CB  GLN A 513      58.080  86.690  80.170  1.00  0.00           C 
ATOM   1142  HB1 GLN A 513      58.440  86.950  79.150  1.00  0.00           H 
ATOM   1143  HB2 GLN A 513      57.170  86.060  80.070  1.00  0.00           H 
ATOM   1144  CG  GLN A 513      57.610  88.070  80.690  1.00  0.00           C 
ATOM   1145  HG1 GLN A 513      57.360  88.080  81.770  1.00  0.00           H 
ATOM   1146  HG2 GLN A 513      58.380  88.840  80.470  1.00  0.00           H 
ATOM   1147  CD  GLN A 513      56.300  88.530  80.050  1.00  0.00           C 
ATOM   1148  OE1 GLN A 513      55.290  88.880  80.740  1.00  0.00           O 
ATOM   1149  NE2 GLN A 513      56.250  88.660  78.710  1.00  0.00           N 
ATOM   1150 1HE2 GLN A 513      57.060  88.560  78.130  1.00  0.00           H 
ATOM   1151 2HE2 GLN A 513      55.430  89.170  78.450  1.00  0.00           H 
ATOM   1152  C   GLN A 513      58.780  85.370  82.300  1.00  0.00           C 
ATOM   1153  O   GLN A 513      58.630  86.120  83.230  1.00  0.00           O 
ATOM   1154  N   THR A 514      58.620  84.040  82.390  1.00  0.00           N 
ATOM   1155  HN  THR A 514      58.690  83.390  81.640  1.00  0.00           H 
ATOM   1156  CA  THR A 514      58.130  83.430  83.590  1.00  0.00           C 
ATOM   1157  HA  THR A 514      57.520  84.090  84.190  1.00  0.00           H 
ATOM   1158  CB  THR A 514      57.250  82.270  83.250  1.00  0.00           C 
ATOM   1159  HB  THR A 514      57.060  81.490  84.020  1.00  0.00           H 
ATOM   1160  OG1 THR A 514      57.770  81.490  82.200  1.00  0.00           O 
ATOM   1161  HG1 THR A 514      58.430  81.000  82.700  1.00  0.00           H 
ATOM   1162  CG2 THR A 514      55.800  82.690  82.900  1.00  0.00           C 
ATOM   1163 1HG2 THR A 514      55.820  83.280  81.960  1.00  0.00           H 
ATOM   1164 2HG2 THR A 514      55.090  81.840  82.820  1.00  0.00           H 
ATOM   1165 3HG2 THR A 514      55.500  83.310  83.770  1.00  0.00           H 
ATOM   1166  C   THR A 514      59.270  82.880  84.460  1.00  0.00           C 
ATOM   1167  O   THR A 514      59.110  82.470  85.620  1.00  0.00           O 
ATOM   1168  N   GLU A 515      60.520  82.980  84.000  1.00  0.00           N 
ATOM   1169  HN  GLU A 515      60.820  83.410  83.150  1.00  0.00           H 
ATOM   1170  CA  GLU A 515      61.650  82.320  84.650  1.00  0.00           C 
ATOM   1171  HA  GLU A 515      61.310  81.600  85.380  1.00  0.00           H 
ATOM   1172  CB  GLU A 515      62.460  81.450  83.530  1.00  0.00           C 
ATOM   1173  HB1 GLU A 515      62.780  82.290  82.870  1.00  0.00           H 
ATOM   1174  HB2 GLU A 515      63.340  80.930  83.950  1.00  0.00           H 
ATOM   1175  CG  GLU A 515      61.620  80.480  82.680  1.00  0.00           C 
ATOM   1176  HG1 GLU A 515      60.870  81.090  82.130  1.00  0.00           H 
ATOM   1177  HG2 GLU A 515      62.250  79.860  82.010  1.00  0.00           H 
ATOM   1178  CD  GLU A 515      60.810  79.520  83.450  1.00  0.00           C 
ATOM   1179  OE1 GLU A 515      61.310  78.470  83.940  1.00  0.00           O 
ATOM   1180  OE2 GLU A 515      59.580  79.830  83.660  1.00  0.00           O 
ATOM   1181  C   GLU A 515      62.440  83.340  85.420  1.00  0.00           C 
ATOM   1182  O   GLU A 515      62.170  84.540  85.300  1.00  0.00           O 
ATOM   1183  N   ASP A 516      63.430  82.860  86.200  1.00  0.00           N 
ATOM   1184  HN  ASP A 516      63.250  81.900  86.410  1.00  0.00           H 
ATOM   1185  CA  ASP A 516      64.240  83.690  87.080  1.00  0.00           C 
ATOM   1186  HA  ASP A 516      63.560  84.480  87.350  1.00  0.00           H 
ATOM   1187  CB  ASP A 516      64.560  82.960  88.350  1.00  0.00           C 
ATOM   1188  HB1 ASP A 516      63.620  82.580  88.800  1.00  0.00           H 
ATOM   1189  HB2 ASP A 516      65.320  82.180  88.150  1.00  0.00           H 
ATOM   1190  CG  ASP A 516      65.150  83.790  89.420  1.00  0.00           C 
ATOM   1191  OD1 ASP A 516      65.240  85.070  89.320  1.00  0.00           O 
ATOM   1192  OD2 ASP A 516      65.430  83.220  90.520  1.00  0.00           O 
ATOM   1193  C   ASP A 516      65.540  84.290  86.430  1.00  0.00           C 
ATOM   1194  O   ASP A 516      66.540  83.590  86.200  1.00  0.00           O 
ATOM   1195  N   PRO A 517      65.580  85.580  86.080  1.00  0.00           N 
ATOM   1196  CD  PRO A 517      64.600  86.560  86.450  1.00  0.00           C 
ATOM   1197  HD1 PRO A 517      64.750  86.680  87.540  1.00  0.00           H 
ATOM   1198  HD2 PRO A 517      63.540  86.260  86.290  1.00  0.00           H 
ATOM   1199  CA  PRO A 517      66.550  86.220  85.130  1.00  0.00           C 
ATOM   1200  HA  PRO A 517      66.500  85.650  84.220  1.00  0.00           H 
ATOM   1201  CB  PRO A 517      66.020  87.600  84.750  1.00  0.00           C 
ATOM   1202  HB1 PRO A 517      66.730  88.420  84.510  1.00  0.00           H 
ATOM   1203  HB2 PRO A 517      65.300  87.420  83.930  1.00  0.00           H 
ATOM   1204  CG  PRO A 517      64.990  87.920  85.880  1.00  0.00           C 
ATOM   1205  HG1 PRO A 517      65.480  88.580  86.620  1.00  0.00           H 
ATOM   1206  HG2 PRO A 517      64.180  88.580  85.510  1.00  0.00           H 
ATOM   1207  C   PRO A 517      67.910  86.390  85.690  1.00  0.00           C 
ATOM   1208  O   PRO A 517      68.640  87.070  85.010  1.00  0.00           O 
ATOM   1209  N   GLU A 518      68.220  85.800  86.840  1.00  0.00           N 
ATOM   1210  HN  GLU A 518      67.520  85.300  87.340  1.00  0.00           H 
ATOM   1211  CA  GLU A 518      69.520  85.720  87.380  1.00  0.00           C 
ATOM   1212  HA  GLU A 518      70.230  86.350  86.870  1.00  0.00           H 
ATOM   1213  CB  GLU A 518      69.490  86.080  88.910  1.00  0.00           C 
ATOM   1214  HB1 GLU A 518      68.610  85.660  89.450  1.00  0.00           H 
ATOM   1215  HB2 GLU A 518      70.340  85.580  89.420  1.00  0.00           H 
ATOM   1216  CG  GLU A 518      69.660  87.620  89.150  1.00  0.00           C 
ATOM   1217  HG1 GLU A 518      70.650  87.760  89.640  1.00  0.00           H 
ATOM   1218  HG2 GLU A 518      69.650  88.150  88.180  1.00  0.00           H 
ATOM   1219  CD  GLU A 518      68.560  88.220  90.040  1.00  0.00           C 
ATOM   1220  OE1 GLU A 518      67.830  89.150  89.580  1.00  0.00           O 
ATOM   1221  OE2 GLU A 518      68.470  87.880  91.230  1.00  0.00           O 
ATOM   1222  C   GLU A 518      70.210  84.390  87.020  1.00  0.00           C 
ATOM   1223  O   GLU A 518      71.420  84.370  86.980  1.00  0.00           O 
ATOM   1224  N   GLU A 519      69.520  83.280  86.750  1.00  0.00           N 
ATOM   1225  HN  GLU A 519      68.550  83.200  86.970  1.00  0.00           H 
ATOM   1226  CA  GLU A 519      70.120  82.020  86.280  1.00  0.00           C 
ATOM   1227  HA  GLU A 519      71.020  81.730  86.800  1.00  0.00           H 
ATOM   1228  CB  GLU A 519      69.180  80.780  86.500  1.00  0.00           C 
ATOM   1229  HB1 GLU A 519      68.180  81.220  86.670  1.00  0.00           H 
ATOM   1230  HB2 GLU A 519      69.160  80.080  85.640  1.00  0.00           H 
ATOM   1231  CG  GLU A 519      69.610  79.870  87.720  1.00  0.00           C 
ATOM   1232  HG1 GLU A 519      68.870  79.070  87.940  1.00  0.00           H 
ATOM   1233  HG2 GLU A 519      70.500  79.290  87.390  1.00  0.00           H 
ATOM   1234  CD  GLU A 519      69.820  80.520  89.080  1.00  0.00           C 
ATOM   1235  OE1 GLU A 519      68.840  80.650  89.860  1.00  0.00           O 
ATOM   1236  OE2 GLU A 519      71.000  80.930  89.290  1.00  0.00           O 
ATOM   1237  C   GLU A 519      70.490  82.080  84.780  1.00  0.00           C 
ATOM   1238  O   GLU A 519      71.510  81.550  84.300  1.00  0.00           O 
ATOM   1239  N   LEU A 520      69.630  82.830  84.060  1.00  0.00           N 
ATOM   1240  HN  LEU A 520      68.780  83.250  84.380  1.00  0.00           H 
ATOM   1241  CA  LEU A 520      69.850  83.060  82.640  1.00  0.00           C 
ATOM   1242  HA  LEU A 520      70.890  83.010  82.340  1.00  0.00           H 
ATOM   1243  CB  LEU A 520      69.160  81.890  81.830  1.00  0.00           C 
ATOM   1244  HB1 LEU A 520      69.420  81.010  82.460  1.00  0.00           H 
ATOM   1245  HB2 LEU A 520      68.050  81.930  81.870  1.00  0.00           H 
ATOM   1246  CG  LEU A 520      69.580  81.800  80.380  1.00  0.00           C 
ATOM   1247  HG  LEU A 520      70.670  82.010  80.310  1.00  0.00           H 
ATOM   1248  CD1 LEU A 520      69.260  80.360  79.760  1.00  0.00           C 
ATOM   1249 1HD1 LEU A 520      68.160  80.250  79.690  1.00  0.00           H 
ATOM   1250 2HD1 LEU A 520      69.700  80.120  78.770  1.00  0.00           H 
ATOM   1251 3HD1 LEU A 520      69.640  79.560  80.430  1.00  0.00           H 
ATOM   1252  CD2 LEU A 520      68.860  82.820  79.470  1.00  0.00           C 
ATOM   1253 1HD2 LEU A 520      69.190  82.660  78.420  1.00  0.00           H 
ATOM   1254 2HD2 LEU A 520      67.820  82.480  79.680  1.00  0.00           H 
ATOM   1255 3HD2 LEU A 520      68.980  83.910  79.670  1.00  0.00           H 
ATOM   1256  C   LEU A 520      69.290  84.390  82.320  1.00  0.00           C 
ATOM   1257  O   LEU A 520      68.110  84.630  82.410  1.00  0.00           O 
ATOM   1258  N   GLY A 521      70.140  85.420  81.970  1.00  0.00           N 
ATOM   1259  HN  GLY A 521      71.120  85.230  82.000  1.00  0.00           H 
ATOM   1260  CA  GLY A 521      69.730  86.830  81.930  1.00  0.00           C 
ATOM   1261  HA1 GLY A 521      68.750  86.970  82.360  1.00  0.00           H 
ATOM   1262  HA2 GLY A 521      70.560  87.320  82.410  1.00  0.00           H 
ATOM   1263  C   GLY A 521      69.670  87.390  80.520  1.00  0.00           C 
ATOM   1264  O   GLY A 521      69.710  88.610  80.330  1.00  0.00           O 
ATOM   1265  N   HSD A 522      69.700  86.510  79.460  1.00  0.00           N 
ATOM   1266  HN  HSD A 522      69.560  85.560  79.740  1.00  0.00           H 
ATOM   1267  CA  HSD A 522      69.840  86.930  78.090  1.00  0.00           C 
ATOM   1268  HA  HSD A 522      70.660  87.630  78.030  1.00  0.00           H 
ATOM   1269  CB  HSD A 522      70.250  85.730  77.250  1.00  0.00           C 
ATOM   1270  HB1 HSD A 522      69.500  84.910  77.230  1.00  0.00           H 
ATOM   1271  HB2 HSD A 522      70.300  86.130  76.220  1.00  0.00           H 
ATOM   1272  ND1 HSD A 522      72.720  85.230  76.710  1.00  0.00           N 
ATOM   1273  HD1 HSD A 522      72.860  85.650  75.810  1.00  0.00           H 
ATOM   1274  CG  HSD A 522      71.630  85.160  77.590  1.00  0.00           C 
ATOM   1275  CE1 HSD A 522      73.730  84.500  77.280  1.00  0.00           C 
ATOM   1276  HE1 HSD A 522      74.700  84.420  76.780  1.00  0.00           H 
ATOM   1277  NE2 HSD A 522      73.310  83.950  78.400  1.00  0.00           N 
ATOM   1278  CD2 HSD A 522      72.050  84.400  78.600  1.00  0.00           C 
ATOM   1279  HD2 HSD A 522      71.610  83.950  79.480  1.00  0.00           H 
ATOM   1280  C   HSD A 522      68.630  87.690  77.620  1.00  0.00           C 
ATOM   1281  O   HSD A 522      68.730  88.620  76.880  1.00  0.00           O 
ATOM   1282  N   PHE A 523      67.390  87.350  78.070  1.00  0.00           N 
ATOM   1283  HN  PHE A 523      67.330  86.560  78.680  1.00  0.00           H 
ATOM   1284  CA  PHE A 523      66.150  88.010  77.640  1.00  0.00           C 
ATOM   1285  HA  PHE A 523      66.400  88.780  76.920  1.00  0.00           H 
ATOM   1286  CB  PHE A 523      65.270  87.000  76.840  1.00  0.00           C 
ATOM   1287  HB1 PHE A 523      64.790  86.270  77.520  1.00  0.00           H 
ATOM   1288  HB2 PHE A 523      64.480  87.530  76.270  1.00  0.00           H 
ATOM   1289  CG  PHE A 523      66.090  86.130  75.830  1.00  0.00           C 
ATOM   1290  CD1 PHE A 523      66.310  86.650  74.480  1.00  0.00           C 
ATOM   1291  HD1 PHE A 523      65.850  87.590  74.210  1.00  0.00           H 
ATOM   1292  CE1 PHE A 523      67.170  85.960  73.630  1.00  0.00           C 
ATOM   1293  HE1 PHE A 523      67.250  86.220  72.590  1.00  0.00           H 
ATOM   1294  CZ  PHE A 523      67.850  84.850  74.120  1.00  0.00           C 
ATOM   1295  HZ  PHE A 523      68.520  84.270  73.500  1.00  0.00           H 
ATOM   1296  CD2 PHE A 523      66.680  84.910  76.250  1.00  0.00           C 
ATOM   1297  HD2 PHE A 523      66.480  84.480  77.220  1.00  0.00           H 
ATOM   1298  CE2 PHE A 523      67.510  84.240  75.360  1.00  0.00           C 
ATOM   1299  HE2 PHE A 523      67.880  83.280  75.680  1.00  0.00           H 
ATOM   1300  C   PHE A 523      65.500  88.640  78.830  1.00  0.00           C 
ATOM   1301  O   PHE A 523      64.280  88.600  78.910  1.00  0.00           O 
ATOM   1302  N   TYR A 524      66.160  89.330  79.750  1.00  0.00           N 
ATOM   1303  HN  TYR A 524      67.150  89.290  79.830  1.00  0.00           H 
ATOM   1304  CA  TYR A 524      65.460  89.850  80.930  1.00  0.00           C 
ATOM   1305  HA  TYR A 524      64.850  89.030  81.260  1.00  0.00           H 
ATOM   1306  CB  TYR A 524      66.280  90.300  82.110  1.00  0.00           C 
ATOM   1307  HB1 TYR A 524      65.630  90.600  82.960  1.00  0.00           H 
ATOM   1308  HB2 TYR A 524      66.940  89.470  82.440  1.00  0.00           H 
ATOM   1309  CG  TYR A 524      67.120  91.520  81.790  1.00  0.00           C 
ATOM   1310  CD1 TYR A 524      68.500  91.370  81.530  1.00  0.00           C 
ATOM   1311  HD1 TYR A 524      68.910  90.370  81.600  1.00  0.00           H 
ATOM   1312  CE1 TYR A 524      69.310  92.480  81.280  1.00  0.00           C 
ATOM   1313  HE1 TYR A 524      70.360  92.390  81.050  1.00  0.00           H 
ATOM   1314  CZ  TYR A 524      68.710  93.730  81.360  1.00  0.00           C 
ATOM   1315  OH  TYR A 524      69.570  94.840  81.200  1.00  0.00           O 
ATOM   1316  HH  TYR A 524      69.110  95.430  80.600  1.00  0.00           H 
ATOM   1317  CD2 TYR A 524      66.550  92.790  81.740  1.00  0.00           C 
ATOM   1318  HD2 TYR A 524      65.500  92.950  81.940  1.00  0.00           H 
ATOM   1319  CE2 TYR A 524      67.390  93.910  81.650  1.00  0.00           C 
ATOM   1320  HE2 TYR A 524      66.960  94.890  81.770  1.00  0.00           H 
ATOM   1321  C   TYR A 524      64.280  90.860  80.690  1.00  0.00           C 
ATOM   1322  O   TYR A 524      63.270  90.710  81.330  1.00  0.00           O 
ATOM   1323  N   ASP A 525      64.520  91.870  79.760  1.00  0.00           N 
ATOM   1324  HN  ASP A 525      65.330  91.920  79.190  1.00  0.00           H 
ATOM   1325  CA  ASP A 525      63.470  92.830  79.290  1.00  0.00           C 
ATOM   1326  HA  ASP A 525      62.540  92.430  79.660  1.00  0.00           H 
ATOM   1327  CB  ASP A 525      63.730  94.300  79.780  1.00  0.00           C 
ATOM   1328  HB1 ASP A 525      62.940  94.960  79.370  1.00  0.00           H 
ATOM   1329  HB2 ASP A 525      63.670  94.290  80.890  1.00  0.00           H 
ATOM   1330  CG  ASP A 525      65.090  94.930  79.400  1.00  0.00           C 
ATOM   1331  OD1 ASP A 525      65.890  94.540  78.530  1.00  0.00           O 
ATOM   1332  OD2 ASP A 525      65.390  95.880  80.200  1.00  0.00           O 
ATOM   1333  C   ASP A 525      63.400  92.690  77.680  1.00  0.00           C 
ATOM   1334  O   ASP A 525      64.210  92.050  76.970  1.00  0.00           O 
ATOM   1335  N   TYR A 526      62.360  93.240  76.990  1.00  0.00           N 
ATOM   1336  HN  TYR A 526      61.650  93.720  77.500  1.00  0.00           H 
ATOM   1337  CA  TYR A 526      62.260  93.190  75.540  1.00  0.00           C 
ATOM   1338  HA  TYR A 526      62.400  92.160  75.240  1.00  0.00           H 
ATOM   1339  CB  TYR A 526      60.850  93.730  75.100  1.00  0.00           C 
ATOM   1340  HB1 TYR A 526      60.190  92.960  75.560  1.00  0.00           H 
ATOM   1341  HB2 TYR A 526      60.770  94.790  75.410  1.00  0.00           H 
ATOM   1342  CG  TYR A 526      60.580  93.580  73.640  1.00  0.00           C 
ATOM   1343  CD1 TYR A 526      60.730  92.290  73.150  1.00  0.00           C 
ATOM   1344  HD1 TYR A 526      61.150  91.420  73.640  1.00  0.00           H 
ATOM   1345  CE1 TYR A 526      60.480  92.110  71.800  1.00  0.00           C 
ATOM   1346  HE1 TYR A 526      60.530  91.130  71.350  1.00  0.00           H 
ATOM   1347  CZ  TYR A 526      59.970  93.100  71.010  1.00  0.00           C 
ATOM   1348  OH  TYR A 526      59.710  92.840  69.640  1.00  0.00           O 
ATOM   1349  HH  TYR A 526      59.580  91.900  69.490  1.00  0.00           H 
ATOM   1350  CD2 TYR A 526      60.220  94.670  72.800  1.00  0.00           C 
ATOM   1351  HD2 TYR A 526      60.120  95.650  73.230  1.00  0.00           H 
ATOM   1352  CE2 TYR A 526      59.820  94.390  71.500  1.00  0.00           C 
ATOM   1353  HE2 TYR A 526      59.480  95.210  70.890  1.00  0.00           H 
ATOM   1354  C   TYR A 526      63.480  93.900  74.760  1.00  0.00           C 
ATOM   1355  O   TYR A 526      63.940  93.370  73.700  1.00  0.00           O 
ATOM   1356  N   PRO A 527      64.040  95.150  75.050  1.00  0.00           N 
ATOM   1357  CD  PRO A 527      63.460  96.020  76.080  1.00  0.00           C 
ATOM   1358  HD1 PRO A 527      63.740  95.600  77.070  1.00  0.00           H 
ATOM   1359  HD2 PRO A 527      62.390  95.810  75.870  1.00  0.00           H 
ATOM   1360  CA  PRO A 527      65.260  95.720  74.480  1.00  0.00           C 
ATOM   1361  HA  PRO A 527      65.010  95.700  73.430  1.00  0.00           H 
ATOM   1362  CB  PRO A 527      65.280  97.110  75.140  1.00  0.00           C 
ATOM   1363  HB1 PRO A 527      66.030  97.010  75.950  1.00  0.00           H 
ATOM   1364  HB2 PRO A 527      65.500  97.830  74.330  1.00  0.00           H 
ATOM   1365  CG  PRO A 527      63.900  97.390  75.750  1.00  0.00           C 
ATOM   1366  HG1 PRO A 527      63.880  98.100  76.610  1.00  0.00           H 
ATOM   1367  HG2 PRO A 527      63.200  97.870  75.040  1.00  0.00           H 
ATOM   1368  C   PRO A 527      66.540  94.800  74.460  1.00  0.00           C 
ATOM   1369  O   PRO A 527      67.050  94.690  73.360  1.00  0.00           O 
ATOM   1370  N   MET A 528      66.960  94.330  75.600  1.00  0.00           N 
ATOM   1371  HN  MET A 528      66.450  94.360  76.460  1.00  0.00           H 
ATOM   1372  CA  MET A 528      68.010  93.320  75.710  1.00  0.00           C 
ATOM   1373  HA  MET A 528      68.950  93.720  75.350  1.00  0.00           H 
ATOM   1374  CB  MET A 528      68.250  92.900  77.180  1.00  0.00           C 
ATOM   1375  HB1 MET A 528      68.350  93.810  77.820  1.00  0.00           H 
ATOM   1376  HB2 MET A 528      67.320  92.420  77.550  1.00  0.00           H 
ATOM   1377  CG  MET A 528      69.410  91.980  77.460  1.00  0.00           C 
ATOM   1378  HG1 MET A 528      69.450  91.790  78.550  1.00  0.00           H 
ATOM   1379  HG2 MET A 528      69.340  90.960  77.020  1.00  0.00           H 
ATOM   1380  SD  MET A 528      71.040  92.740  77.140  1.00  0.00           S 
ATOM   1381  CE  MET A 528      71.260  93.960  78.430  1.00  0.00           C 
ATOM   1382  HE1 MET A 528      70.650  94.850  78.180  1.00  0.00           H 
ATOM   1383  HE2 MET A 528      70.960  93.580  79.430  1.00  0.00           H 
ATOM   1384  HE3 MET A 528      72.330  94.230  78.570  1.00  0.00           H 
ATOM   1385  C   MET A 528      67.650  92.020  74.900  1.00  0.00           C 
ATOM   1386  O   MET A 528      68.460  91.490  74.180  1.00  0.00           O 
ATOM   1387  N   ALA A 529      66.370  91.510  74.950  1.00  0.00           N 
ATOM   1388  HN  ALA A 529      65.700  91.780  75.640  1.00  0.00           H 
ATOM   1389  CA  ALA A 529      65.950  90.440  74.110  1.00  0.00           C 
ATOM   1390  HA  ALA A 529      66.650  89.640  74.300  1.00  0.00           H 
ATOM   1391  CB  ALA A 529      64.510  90.040  74.450  1.00  0.00           C 
ATOM   1392  HB1 ALA A 529      63.840  90.910  74.280  1.00  0.00           H 
ATOM   1393  HB2 ALA A 529      64.080  89.290  73.760  1.00  0.00           H 
ATOM   1394  HB3 ALA A 529      64.490  89.700  75.510  1.00  0.00           H 
ATOM   1395  C   ALA A 529      66.110  90.770  72.610  1.00  0.00           C 
ATOM   1396  O   ALA A 529      66.420  89.920  71.820  1.00  0.00           O 
ATOM   1397  N   LEU A 530      65.760  91.990  72.180  1.00  0.00           N 
ATOM   1398  HN  LEU A 530      65.230  92.580  72.780  1.00  0.00           H 
ATOM   1399  CA  LEU A 530      66.020  92.360  70.790  1.00  0.00           C 
ATOM   1400  HA  LEU A 530      65.550  91.590  70.190  1.00  0.00           H 
ATOM   1401  CB  LEU A 530      65.380  93.690  70.400  1.00  0.00           C 
ATOM   1402  HB1 LEU A 530      65.800  94.430  71.120  1.00  0.00           H 
ATOM   1403  HB2 LEU A 530      65.780  94.060  69.430  1.00  0.00           H 
ATOM   1404  CG  LEU A 530      63.850  93.640  70.290  1.00  0.00           C 
ATOM   1405  HG  LEU A 530      63.470  92.930  71.060  1.00  0.00           H 
ATOM   1406  CD1 LEU A 530      63.370  93.080  68.960  1.00  0.00           C 
ATOM   1407 1HD1 LEU A 530      63.660  93.710  68.090  1.00  0.00           H 
ATOM   1408 2HD1 LEU A 530      63.740  92.050  68.780  1.00  0.00           H 
ATOM   1409 3HD1 LEU A 530      62.260  93.000  68.910  1.00  0.00           H 
ATOM   1410  CD2 LEU A 530      63.220  95.040  70.610  1.00  0.00           C 
ATOM   1411 1HD2 LEU A 530      62.120  94.940  70.470  1.00  0.00           H 
ATOM   1412 2HD2 LEU A 530      63.400  95.360  71.660  1.00  0.00           H 
ATOM   1413 3HD2 LEU A 530      63.600  95.860  69.960  1.00  0.00           H 
ATOM   1414  C   LEU A 530      67.530  92.400  70.560  1.00  0.00           C 
ATOM   1415  O   LEU A 530      68.050  91.890  69.560  1.00  0.00           O 
ATOM   1416  N   PHE A 531      68.330  92.930  71.520  1.00  0.00           N 
ATOM   1417  HN  PHE A 531      67.960  93.260  72.380  1.00  0.00           H 
ATOM   1418  CA  PHE A 531      69.840  93.130  71.370  1.00  0.00           C 
ATOM   1419  HA  PHE A 531      70.010  93.620  70.420  1.00  0.00           H 
ATOM   1420  CB  PHE A 531      70.440  93.950  72.530  1.00  0.00           C 
ATOM   1421  HB1 PHE A 531      69.860  94.900  72.610  1.00  0.00           H 
ATOM   1422  HB2 PHE A 531      70.200  93.350  73.430  1.00  0.00           H 
ATOM   1423  CG  PHE A 531      71.870  94.290  72.310  1.00  0.00           C 
ATOM   1424  CD1 PHE A 531      72.330  94.830  71.100  1.00  0.00           C 
ATOM   1425  HD1 PHE A 531      71.640  95.120  70.320  1.00  0.00           H 
ATOM   1426  CE1 PHE A 531      73.700  95.130  70.910  1.00  0.00           C 
ATOM   1427  HE1 PHE A 531      74.140  95.490  69.990  1.00  0.00           H 
ATOM   1428  CZ  PHE A 531      74.650  94.930  71.950  1.00  0.00           C 
ATOM   1429  HZ  PHE A 531      75.690  95.140  71.770  1.00  0.00           H 
ATOM   1430  CD2 PHE A 531      72.850  94.140  73.320  1.00  0.00           C 
ATOM   1431  HD2 PHE A 531      72.470  93.640  74.200  1.00  0.00           H 
ATOM   1432  CE2 PHE A 531      74.170  94.430  73.170  1.00  0.00           C 
ATOM   1433  HE2 PHE A 531      74.830  94.070  73.950  1.00  0.00           H 
ATOM   1434  C   PHE A 531      70.590  91.830  71.240  1.00  0.00           C 
ATOM   1435  O   PHE A 531      71.280  91.610  70.300  1.00  0.00           O 
ATOM   1436  N   SER A 532      70.290  90.800  72.120  1.00  0.00           N 
ATOM   1437  HN  SER A 532      69.540  90.900  72.770  1.00  0.00           H 
ATOM   1438  CA  SER A 532      71.050  89.530  72.100  1.00  0.00           C 
ATOM   1439  HA  SER A 532      72.040  89.810  71.770  1.00  0.00           H 
ATOM   1440  CB  SER A 532      71.020  88.880  73.490  1.00  0.00           C 
ATOM   1441  HB1 SER A 532      70.020  88.680  73.930  1.00  0.00           H 
ATOM   1442  HB2 SER A 532      71.490  87.870  73.470  1.00  0.00           H 
ATOM   1443  OG  SER A 532      71.780  89.600  74.440  1.00  0.00           O 
ATOM   1444  HG1 SER A 532      72.540  89.860  73.910  1.00  0.00           H 
ATOM   1445  C   SER A 532      70.540  88.550  71.070  1.00  0.00           C 
ATOM   1446  O   SER A 532      71.220  87.610  70.700  1.00  0.00           O 
ATOM   1447  N   THR A 533      69.300  88.700  70.600  1.00  0.00           N 
ATOM   1448  HN  THR A 533      68.690  89.470  70.770  1.00  0.00           H 
ATOM   1449  CA  THR A 533      68.900  87.850  69.460  1.00  0.00           C 
ATOM   1450  HA  THR A 533      69.190  86.820  69.560  1.00  0.00           H 
ATOM   1451  CB  THR A 533      67.430  88.030  69.240  1.00  0.00           C 
ATOM   1452  HB  THR A 533      67.140  89.060  68.950  1.00  0.00           H 
ATOM   1453  OG1 THR A 533      66.780  87.670  70.430  1.00  0.00           O 
ATOM   1454  HG1 THR A 533      67.090  88.300  71.080  1.00  0.00           H 
ATOM   1455  CG2 THR A 533      66.820  87.090  68.160  1.00  0.00           C 
ATOM   1456 1HG2 THR A 533      65.740  87.320  68.060  1.00  0.00           H 
ATOM   1457 2HG2 THR A 533      67.230  87.050  67.130  1.00  0.00           H 
ATOM   1458 3HG2 THR A 533      66.880  86.050  68.560  1.00  0.00           H 
ATOM   1459  C   THR A 533      69.540  88.340  68.190  1.00  0.00           C 
ATOM   1460  O   THR A 533      70.000  87.530  67.400  1.00  0.00           O 
ATOM   1461  N   PHE A 534      69.750  89.660  68.060  1.00  0.00           N 
ATOM   1462  HN  PHE A 534      69.390  90.310  68.730  1.00  0.00           H 
ATOM   1463  CA  PHE A 534      70.720  90.190  67.130  1.00  0.00           C 
ATOM   1464  HA  PHE A 534      70.320  89.790  66.210  1.00  0.00           H 
ATOM   1465  CB  PHE A 534      70.580  91.780  67.090  1.00  0.00           C 
ATOM   1466  HB1 PHE A 534      69.590  92.150  66.760  1.00  0.00           H 
ATOM   1467  HB2 PHE A 534      70.600  92.050  68.170  1.00  0.00           H 
ATOM   1468  CG  PHE A 534      71.830  92.430  66.400  1.00  0.00           C 
ATOM   1469  CD1 PHE A 534      71.890  92.710  65.020  1.00  0.00           C 
ATOM   1470  HD1 PHE A 534      71.030  92.410  64.450  1.00  0.00           H 
ATOM   1471  CE1 PHE A 534      72.990  93.270  64.440  1.00  0.00           C 
ATOM   1472  HE1 PHE A 534      73.000  93.490  63.380  1.00  0.00           H 
ATOM   1473  CZ  PHE A 534      74.170  93.650  65.170  1.00  0.00           C 
ATOM   1474  HZ  PHE A 534      75.050  94.120  64.770  1.00  0.00           H 
ATOM   1475  CD2 PHE A 534      73.030  92.710  67.130  1.00  0.00           C 
ATOM   1476  HD2 PHE A 534      73.120  92.570  68.200  1.00  0.00           H 
ATOM   1477  CE2 PHE A 534      74.150  93.280  66.540  1.00  0.00           C 
ATOM   1478  HE2 PHE A 534      75.040  93.530  67.100  1.00  0.00           H 
ATOM   1479  C   PHE A 534      72.130  89.640  67.200  1.00  0.00           C 
ATOM   1480  O   PHE A 534      72.580  89.150  66.160  1.00  0.00           O 
ATOM   1481  N   GLU A 535      72.780  89.640  68.370  1.00  0.00           N 
ATOM   1482  HN  GLU A 535      72.370  90.110  69.150  1.00  0.00           H 
ATOM   1483  CA  GLU A 535      74.070  89.020  68.490  1.00  0.00           C 
ATOM   1484  HA  GLU A 535      74.690  89.540  67.770  1.00  0.00           H 
ATOM   1485  CB  GLU A 535      74.550  89.160  69.990  1.00  0.00           C 
ATOM   1486  HB1 GLU A 535      73.710  88.760  70.600  1.00  0.00           H 
ATOM   1487  HB2 GLU A 535      75.510  88.650  70.190  1.00  0.00           H 
ATOM   1488  CG  GLU A 535      74.730  90.630  70.500  1.00  0.00           C 
ATOM   1489  HG1 GLU A 535      75.510  91.110  69.880  1.00  0.00           H 
ATOM   1490  HG2 GLU A 535      73.860  91.300  70.360  1.00  0.00           H 
ATOM   1491  CD  GLU A 535      75.100  90.570  72.000  1.00  0.00           C 
ATOM   1492  OE1 GLU A 535      74.220  90.060  72.780  1.00  0.00           O 
ATOM   1493  OE2 GLU A 535      76.150  91.030  72.430  1.00  0.00           O 
ATOM   1494  C   GLU A 535      74.210  87.500  68.140  1.00  0.00           C 
ATOM   1495  O   GLU A 535      75.130  87.040  67.530  1.00  0.00           O 
ATOM   1496  N   LEU A 536      73.190  86.680  68.560  1.00  0.00           N 
ATOM   1497  HN  LEU A 536      72.460  86.880  69.210  1.00  0.00           H 
ATOM   1498  CA  LEU A 536      73.050  85.260  68.210  1.00  0.00           C 
ATOM   1499  HA  LEU A 536      73.930  84.690  68.470  1.00  0.00           H 
ATOM   1500  CB  LEU A 536      71.950  84.480  69.050  1.00  0.00           C 
ATOM   1501  HB1 LEU A 536      71.040  85.110  69.010  1.00  0.00           H 
ATOM   1502  HB2 LEU A 536      71.870  83.400  68.800  1.00  0.00           H 
ATOM   1503  CG  LEU A 536      72.220  84.470  70.610  1.00  0.00           C 
ATOM   1504  HG  LEU A 536      72.580  85.470  70.930  1.00  0.00           H 
ATOM   1505  CD1 LEU A 536      70.890  84.300  71.460  1.00  0.00           C 
ATOM   1506 1HD1 LEU A 536      71.280  83.860  72.410  1.00  0.00           H 
ATOM   1507 2HD1 LEU A 536      70.290  85.220  71.590  1.00  0.00           H 
ATOM   1508 3HD1 LEU A 536      70.150  83.670  70.920  1.00  0.00           H 
ATOM   1509  CD2 LEU A 536      73.230  83.400  71.020  1.00  0.00           C 
ATOM   1510 1HD2 LEU A 536      74.100  83.540  70.350  1.00  0.00           H 
ATOM   1511 2HD2 LEU A 536      73.590  83.630  72.040  1.00  0.00           H 
ATOM   1512 3HD2 LEU A 536      72.860  82.400  70.700  1.00  0.00           H 
ATOM   1513  C   LEU A 536      72.800  85.110  66.800  1.00  0.00           C 
ATOM   1514  O   LEU A 536      73.340  84.170  66.150  1.00  0.00           O 
ATOM   1515  N   PHE A 537      72.070  85.990  66.140  1.00  0.00           N 
ATOM   1516  HN  PHE A 537      71.700  86.800  66.600  1.00  0.00           H 
ATOM   1517  CA  PHE A 537      71.980  85.990  64.690  1.00  0.00           C 
ATOM   1518  HA  PHE A 537      71.540  85.060  64.350  1.00  0.00           H 
ATOM   1519  CB  PHE A 537      71.000  86.960  64.130  1.00  0.00           C 
ATOM   1520  HB1 PHE A 537      70.110  87.130  64.780  1.00  0.00           H 
ATOM   1521  HB2 PHE A 537      71.500  87.950  64.200  1.00  0.00           H 
ATOM   1522  CG  PHE A 537      70.570  86.750  62.730  1.00  0.00           C 
ATOM   1523  CD1 PHE A 537      69.480  85.890  62.510  1.00  0.00           C 
ATOM   1524  HD1 PHE A 537      68.970  85.490  63.370  1.00  0.00           H 
ATOM   1525  CE1 PHE A 537      69.250  85.380  61.200  1.00  0.00           C 
ATOM   1526  HE1 PHE A 537      68.500  84.630  60.990  1.00  0.00           H 
ATOM   1527  CZ  PHE A 537      69.990  85.850  60.080  1.00  0.00           C 
ATOM   1528  HZ  PHE A 537      69.740  85.430  59.120  1.00  0.00           H 
ATOM   1529  CD2 PHE A 537      71.230  87.220  61.650  1.00  0.00           C 
ATOM   1530  HD2 PHE A 537      72.080  87.870  61.810  1.00  0.00           H 
ATOM   1531  CE2 PHE A 537      70.990  86.740  60.300  1.00  0.00           C 
ATOM   1532  HE2 PHE A 537      71.590  87.160  59.500  1.00  0.00           H 
ATOM   1533  C   PHE A 537      73.350  86.110  63.990  1.00  0.00           C 
ATOM   1534  O   PHE A 537      73.580  85.490  62.930  1.00  0.00           O 
ATOM   1535  N   LEU A 538      74.300  86.850  64.540  1.00  0.00           N 
ATOM   1536  HN  LEU A 538      74.080  87.330  65.380  1.00  0.00           H 
ATOM   1537  CA  LEU A 538      75.590  86.920  63.910  1.00  0.00           C 
ATOM   1538  HA  LEU A 538      75.550  86.650  62.870  1.00  0.00           H 
ATOM   1539  CB  LEU A 538      76.100  88.380  64.110  1.00  0.00           C 
ATOM   1540  HB1 LEU A 538      76.160  88.700  65.170  1.00  0.00           H 
ATOM   1541  HB2 LEU A 538      77.130  88.430  63.700  1.00  0.00           H 
ATOM   1542  CG  LEU A 538      75.300  89.470  63.430  1.00  0.00           C 
ATOM   1543  HG  LEU A 538      74.320  89.420  63.950  1.00  0.00           H 
ATOM   1544  CD1 LEU A 538      76.000  90.850  63.560  1.00  0.00           C 
ATOM   1545 1HD1 LEU A 538      75.490  91.600  62.930  1.00  0.00           H 
ATOM   1546 2HD1 LEU A 538      75.870  91.160  64.620  1.00  0.00           H 
ATOM   1547 3HD1 LEU A 538      77.060  90.820  63.220  1.00  0.00           H 
ATOM   1548  CD2 LEU A 538      75.150  89.080  61.980  1.00  0.00           C 
ATOM   1549 1HD2 LEU A 538      74.700  89.880  61.360  1.00  0.00           H 
ATOM   1550 2HD2 LEU A 538      76.130  88.860  61.500  1.00  0.00           H 
ATOM   1551 3HD2 LEU A 538      74.490  88.190  61.860  1.00  0.00           H 
ATOM   1552  C   LEU A 538      76.540  85.980  64.460  1.00  0.00           C 
ATOM   1553  O   LEU A 538      77.710  86.020  64.180  1.00  0.00           O 
ATOM   1554  N   THR A 539      76.120  85.080  65.390  1.00  0.00           N 
ATOM   1555  HN  THR A 539      75.160  84.960  65.630  1.00  0.00           H 
ATOM   1556  CA  THR A 539      77.050  84.180  66.150  1.00  0.00           C 
ATOM   1557  HA  THR A 539      76.480  83.780  66.980  1.00  0.00           H 
ATOM   1558  CB  THR A 539      77.370  82.860  65.480  1.00  0.00           C 
ATOM   1559  HB  THR A 539      77.960  82.270  66.210  1.00  0.00           H 
ATOM   1560  OG1 THR A 539      78.080  83.210  64.270  1.00  0.00           O 
ATOM   1561  HG1 THR A 539      78.490  84.060  64.450  1.00  0.00           H 
ATOM   1562  CG2 THR A 539      76.110  82.130  65.110  1.00  0.00           C 
ATOM   1563 1HG2 THR A 539      76.420  81.150  64.690  1.00  0.00           H 
ATOM   1564 2HG2 THR A 539      75.510  81.830  65.990  1.00  0.00           H 
ATOM   1565 3HG2 THR A 539      75.460  82.760  64.450  1.00  0.00           H 
ATOM   1566  C   THR A 539      78.220  84.870  66.950  1.00  0.00           C 
ATOM   1567  O   THR A 539      79.390  84.410  66.940  1.00  0.00           O 
ATOM   1568  N   ILE A 540      77.990  86.040  67.600  1.00  0.00           N 
ATOM   1569  HN  ILE A 540      77.150  86.560  67.480  1.00  0.00           H 
ATOM   1570  CA  ILE A 540      79.100  86.810  68.230  1.00  0.00           C 
ATOM   1571  HA  ILE A 540      80.040  86.380  67.910  1.00  0.00           H 
ATOM   1572  CB  ILE A 540      79.120  88.350  67.860  1.00  0.00           C 
ATOM   1573  HB  ILE A 540      80.100  88.690  68.260  1.00  0.00           H 
ATOM   1574  CG2 ILE A 540      79.180  88.420  66.310  1.00  0.00           C 
ATOM   1575 1HG2 ILE A 540      79.740  87.620  65.780  1.00  0.00           H 
ATOM   1576 2HG2 ILE A 540      78.160  88.280  65.890  1.00  0.00           H 
ATOM   1577 3HG2 ILE A 540      79.550  89.430  66.030  1.00  0.00           H 
ATOM   1578  CG1 ILE A 540      77.950  89.140  68.420  1.00  0.00           C 
ATOM   1579 1HG1 ILE A 540      77.040  88.540  68.210  1.00  0.00           H 
ATOM   1580 2HG1 ILE A 540      78.110  89.260  69.510  1.00  0.00           H 
ATOM   1581  CD  ILE A 540      77.790  90.540  67.820  1.00  0.00           C 
ATOM   1582  HD1 ILE A 540      78.760  91.000  67.520  1.00  0.00           H 
ATOM   1583  HD2 ILE A 540      77.170  90.520  66.900  1.00  0.00           H 
ATOM   1584  HD3 ILE A 540      77.270  91.240  68.510  1.00  0.00           H 
ATOM   1585  C   ILE A 540      79.060  86.600  69.710  1.00  0.00           C 
ATOM   1586  O   ILE A 540      79.860  87.190  70.400  1.00  0.00           O 
ATOM   1587  N   ILE A 541      78.030  85.830  70.220  1.00  0.00           N 
ATOM   1588  HN  ILE A 541      77.370  85.380  69.630  1.00  0.00           H 
ATOM   1589  CA  ILE A 541      77.900  85.360  71.600  1.00  0.00           C 
ATOM   1590  HA  ILE A 541      78.820  85.380  72.160  1.00  0.00           H 
ATOM   1591  CB  ILE A 541      77.010  86.150  72.480  1.00  0.00           C 
ATOM   1592  HB  ILE A 541      76.930  85.680  73.490  1.00  0.00           H 
ATOM   1593  CG2 ILE A 541      77.490  87.590  72.600  1.00  0.00           C 
ATOM   1594 1HG2 ILE A 541      76.980  88.040  73.480  1.00  0.00           H 
ATOM   1595 2HG2 ILE A 541      78.560  87.710  72.870  1.00  0.00           H 
ATOM   1596 3HG2 ILE A 541      77.170  88.230  71.750  1.00  0.00           H 
ATOM   1597  CG1 ILE A 541      75.590  86.010  71.950  1.00  0.00           C 
ATOM   1598 1HG1 ILE A 541      75.410  86.660  71.070  1.00  0.00           H 
ATOM   1599 2HG1 ILE A 541      75.250  84.980  71.690  1.00  0.00           H 
ATOM   1600  CD  ILE A 541      74.600  86.360  73.100  1.00  0.00           C 
ATOM   1601  HD1 ILE A 541      73.580  86.040  72.800  1.00  0.00           H 
ATOM   1602  HD2 ILE A 541      75.020  85.930  74.030  1.00  0.00           H 
ATOM   1603  HD3 ILE A 541      74.540  87.470  73.130  1.00  0.00           H 
ATOM   1604  C   ILE A 541      77.580  83.820  71.500  1.00  0.00           C 
ATOM   1605  O   ILE A 541      76.780  83.450  70.680  1.00  0.00           O 
ATOM   1606  N   ASP A 542      77.930  82.940  72.520  1.00  0.00           N 
ATOM   1607  HN  ASP A 542      78.740  83.090  73.080  1.00  0.00           H 
ATOM   1608  CA  ASP A 542      77.440  81.630  72.730  1.00  0.00           C 
ATOM   1609  HA  ASP A 542      77.540  81.140  71.770  1.00  0.00           H 
ATOM   1610  CB  ASP A 542      78.240  81.000  73.970  1.00  0.00           C 
ATOM   1611  HB1 ASP A 542      78.040  81.590  74.890  1.00  0.00           H 
ATOM   1612  HB2 ASP A 542      78.050  79.920  74.140  1.00  0.00           H 
ATOM   1613  CG  ASP A 542      79.730  80.970  73.680  1.00  0.00           C 
ATOM   1614  OD1 ASP A 542      80.240  81.380  72.560  1.00  0.00           O 
ATOM   1615  OD2 ASP A 542      80.510  80.550  74.560  1.00  0.00           O 
ATOM   1616  C   ASP A 542      75.950  81.520  73.000  1.00  0.00           C 
ATOM   1617  O   ASP A 542      75.470  82.400  73.680  1.00  0.00           O 
ATOM   1618  N   GLY A 543      75.300  80.450  72.520  1.00  0.00           N 
ATOM   1619  HN  GLY A 543      75.680  79.780  71.890  1.00  0.00           H 
ATOM   1620  CA  GLY A 543      73.900  80.060  72.780  1.00  0.00           C 
ATOM   1621  HA1 GLY A 543      73.350  80.850  72.300  1.00  0.00           H 
ATOM   1622  HA2 GLY A 543      73.850  79.070  72.350  1.00  0.00           H 
ATOM   1623  C   GLY A 543      73.550  80.040  74.280  1.00  0.00           C 
ATOM   1624  O   GLY A 543      74.260  79.340  75.020  1.00  0.00           O 
ATOM   1625  N   PRO A 544      72.560  80.680  74.800  1.00  0.00           N 
ATOM   1626  CD  PRO A 544      71.690  81.620  74.110  1.00  0.00           C 
ATOM   1627  HD1 PRO A 544      71.120  81.090  73.320  1.00  0.00           H 
ATOM   1628  HD2 PRO A 544      72.330  82.380  73.610  1.00  0.00           H 
ATOM   1629  CA  PRO A 544      72.350  80.630  76.270  1.00  0.00           C 
ATOM   1630  HA  PRO A 544      73.260  80.980  76.730  1.00  0.00           H 
ATOM   1631  CB  PRO A 544      71.090  81.560  76.480  1.00  0.00           C 
ATOM   1632  HB1 PRO A 544      70.230  80.910  76.770  1.00  0.00           H 
ATOM   1633  HB2 PRO A 544      71.280  82.300  77.290  1.00  0.00           H 
ATOM   1634  CG  PRO A 544      70.780  82.290  75.140  1.00  0.00           C 
ATOM   1635  HG1 PRO A 544      69.720  82.070  74.880  1.00  0.00           H 
ATOM   1636  HG2 PRO A 544      71.020  83.370  75.190  1.00  0.00           H 
ATOM   1637  C   PRO A 544      72.080  79.270  76.910  1.00  0.00           C 
ATOM   1638  O   PRO A 544      70.940  78.760  76.970  1.00  0.00           O 
ATOM   1639  N   ALA A 545      73.100  78.680  77.520  1.00  0.00           N 
ATOM   1640  HN  ALA A 545      73.940  79.190  77.340  1.00  0.00           H 
ATOM   1641  CA  ALA A 545      73.130  77.440  78.220  1.00  0.00           C 
ATOM   1642  HA  ALA A 545      72.110  77.100  78.160  1.00  0.00           H 
ATOM   1643  CB  ALA A 545      74.150  76.590  77.350  1.00  0.00           C 
ATOM   1644  HB1 ALA A 545      74.170  75.530  77.680  1.00  0.00           H 
ATOM   1645  HB2 ALA A 545      73.780  76.620  76.300  1.00  0.00           H 
ATOM   1646  HB3 ALA A 545      75.130  77.110  77.380  1.00  0.00           H 
ATOM   1647  C   ALA A 545      73.710  77.620  79.590  1.00  0.00           C 
ATOM   1648  O   ALA A 545      74.770  78.190  79.850  1.00  0.00           O 
ATOM   1649  N   ASN A 546      72.950  77.050  80.570  1.00  0.00           N 
ATOM   1650  HN  ASN A 546      72.190  76.500  80.240  1.00  0.00           H 
ATOM   1651  CA  ASN A 546      73.330  76.980  81.980  1.00  0.00           C 
ATOM   1652  HA  ASN A 546      74.320  77.390  82.090  1.00  0.00           H 
ATOM   1653  CB  ASN A 546      72.320  77.720  82.910  1.00  0.00           C 
ATOM   1654  HB1 ASN A 546      72.460  78.770  82.590  1.00  0.00           H 
ATOM   1655  HB2 ASN A 546      71.280  77.450  82.640  1.00  0.00           H 
ATOM   1656  CG  ASN A 546      72.480  77.620  84.460  1.00  0.00           C 
ATOM   1657  OD1 ASN A 546      72.720  76.510  84.980  1.00  0.00           O 
ATOM   1658  ND2 ASN A 546      72.510  78.720  85.230  1.00  0.00           N 
ATOM   1659 1HD2 ASN A 546      72.320  79.620  84.840  1.00  0.00           H 
ATOM   1660 2HD2 ASN A 546      72.850  78.630  86.170  1.00  0.00           H 
ATOM   1661  C   ASN A 546      73.600  75.590  82.430  1.00  0.00           C 
ATOM   1662  O   ASN A 546      74.570  75.400  83.190  1.00  0.00           O 
ATOM   1663  N   TYR A 547      72.670  74.650  82.080  1.00  0.00           N 
ATOM   1664  HN  TYR A 547      71.800  75.040  81.790  1.00  0.00           H 
ATOM   1665  CA  TYR A 547      72.930  73.230  82.340  1.00  0.00           C 
ATOM   1666  HA  TYR A 547      72.270  72.750  81.630  1.00  0.00           H 
ATOM   1667  CB  TYR A 547      74.310  72.670  81.960  1.00  0.00           C 
ATOM   1668  HB1 TYR A 547      75.140  73.240  82.440  1.00  0.00           H 
ATOM   1669  HB2 TYR A 547      74.440  71.590  82.170  1.00  0.00           H 
ATOM   1670  CG  TYR A 547      74.570  72.860  80.500  1.00  0.00           C 
ATOM   1671  CD1 TYR A 547      73.860  72.100  79.440  1.00  0.00           C 
ATOM   1672  HD1 TYR A 547      73.020  71.480  79.710  1.00  0.00           H 
ATOM   1673  CE1 TYR A 547      74.180  72.280  78.130  1.00  0.00           C 
ATOM   1674  HE1 TYR A 547      73.720  71.660  77.380  1.00  0.00           H 
ATOM   1675  CZ  TYR A 547      75.270  73.070  77.820  1.00  0.00           C 
ATOM   1676  OH  TYR A 547      75.750  73.170  76.530  1.00  0.00           O 
ATOM   1677  HH  TYR A 547      75.240  72.590  75.950  1.00  0.00           H 
ATOM   1678  CD2 TYR A 547      75.540  73.750  80.060  1.00  0.00           C 
ATOM   1679  HD2 TYR A 547      75.940  74.400  80.820  1.00  0.00           H 
ATOM   1680  CE2 TYR A 547      75.790  73.950  78.700  1.00  0.00           C 
ATOM   1681  HE2 TYR A 547      76.440  74.750  78.390  1.00  0.00           H 
ATOM   1682  C   TYR A 547      72.540  72.750  83.810  1.00  0.00           C 
ATOM   1683  O   TYR A 547      72.010  71.690  83.940  1.00  0.00           O 
ATOM   1684  N   ASN A 548      72.530  73.590  84.840  1.00  0.00           N 
ATOM   1685  HN  ASN A 548      72.880  74.520  84.820  1.00  0.00           H 
ATOM   1686  CA  ASN A 548      72.460  73.180  86.240  1.00  0.00           C 
ATOM   1687  HA  ASN A 548      72.560  72.100  86.250  1.00  0.00           H 
ATOM   1688  CB  ASN A 548      73.510  74.000  87.080  1.00  0.00           C 
ATOM   1689  HB1 ASN A 548      73.290  75.060  86.820  1.00  0.00           H 
ATOM   1690  HB2 ASN A 548      73.410  73.850  88.180  1.00  0.00           H 
ATOM   1691  CG  ASN A 548      74.890  73.610  86.630  1.00  0.00           C 
ATOM   1692  OD1 ASN A 548      75.170  72.800  85.780  1.00  0.00           O 
ATOM   1693  ND2 ASN A 548      75.870  74.420  87.120  1.00  0.00           N 
ATOM   1694 1HD2 ASN A 548      75.700  75.200  87.730  1.00  0.00           H 
ATOM   1695 2HD2 ASN A 548      76.810  74.120  86.940  1.00  0.00           H 
ATOM   1696  C   ASN A 548      70.960  73.390  86.720  1.00  0.00           C 
ATOM   1697  O   ASN A 548      70.790  73.080  87.950  1.00  0.00           O 
ATOM   1698  N   VAL A 549      70.030  73.890  85.890  1.00  0.00           N 
ATOM   1699  HN  VAL A 549      70.330  73.980  84.940  1.00  0.00           H 
ATOM   1700  CA  VAL A 549      68.690  74.400  86.130  1.00  0.00           C 
ATOM   1701  HA  VAL A 549      68.290  73.960  87.030  1.00  0.00           H 
ATOM   1702  CB  VAL A 549      68.680  75.920  86.320  1.00  0.00           C 
ATOM   1703  HB  VAL A 549      69.580  76.170  86.910  1.00  0.00           H 
ATOM   1704  CG1 VAL A 549      68.810  76.800  85.020  1.00  0.00           C 
ATOM   1705 1HG1 VAL A 549      68.810  77.840  85.410  1.00  0.00           H 
ATOM   1706 2HG1 VAL A 549      69.690  76.490  84.410  1.00  0.00           H 
ATOM   1707 3HG1 VAL A 549      67.890  76.690  84.410  1.00  0.00           H 
ATOM   1708  CG2 VAL A 549      67.520  76.270  87.330  1.00  0.00           C 
ATOM   1709 1HG2 VAL A 549      67.460  77.380  87.300  1.00  0.00           H 
ATOM   1710 2HG2 VAL A 549      66.530  75.890  87.010  1.00  0.00           H 
ATOM   1711 3HG2 VAL A 549      67.640  75.810  88.330  1.00  0.00           H 
ATOM   1712  C   VAL A 549      67.880  73.870  84.970  1.00  0.00           C 
ATOM   1713  O   VAL A 549      68.470  73.650  83.880  1.00  0.00           O 
ATOM   1714  N   ASP A 550      66.530  73.500  85.120  1.00  0.00           N 
ATOM   1715  HN  ASP A 550      66.010  73.790  85.920  1.00  0.00           H 
ATOM   1716  CA  ASP A 550      65.660  73.120  84.020  1.00  0.00           C 
ATOM   1717  HA  ASP A 550      66.200  72.520  83.310  1.00  0.00           H 
ATOM   1718  CB  ASP A 550      64.560  72.110  84.550  1.00  0.00           C 
ATOM   1719  HB1 ASP A 550      63.960  72.490  85.400  1.00  0.00           H 
ATOM   1720  HB2 ASP A 550      63.870  71.860  83.720  1.00  0.00           H 
ATOM   1721  CG  ASP A 550      65.220  70.750  84.830  1.00  0.00           C 
ATOM   1722  OD1 ASP A 550      66.420  70.650  84.660  1.00  0.00           O 
ATOM   1723  OD2 ASP A 550      64.460  69.820  85.200  1.00  0.00           O 
ATOM   1724  C   ASP A 550      65.100  74.180  83.190  1.00  0.00           C 
ATOM   1725  O   ASP A 550      64.330  74.980  83.650  1.00  0.00           O 
ATOM   1726  N   LEU A 551      65.570  74.320  81.900  1.00  0.00           N 
ATOM   1727  HN  LEU A 551      66.500  74.040  81.700  1.00  0.00           H 
ATOM   1728  CA  LEU A 551      65.150  75.320  81.030  1.00  0.00           C 
ATOM   1729  HA  LEU A 551      64.940  76.180  81.650  1.00  0.00           H 
ATOM   1730  CB  LEU A 551      66.190  75.630  79.980  1.00  0.00           C 
ATOM   1731  HB1 LEU A 551      66.350  74.670  79.440  1.00  0.00           H 
ATOM   1732  HB2 LEU A 551      65.810  76.440  79.310  1.00  0.00           H 
ATOM   1733  CG  LEU A 551      67.500  76.120  80.590  1.00  0.00           C 
ATOM   1734  HG  LEU A 551      67.980  75.270  81.130  1.00  0.00           H 
ATOM   1735  CD1 LEU A 551      68.450  76.570  79.490  1.00  0.00           C 
ATOM   1736 1HD1 LEU A 551      69.160  77.340  79.880  1.00  0.00           H 
ATOM   1737 2HD1 LEU A 551      69.000  75.680  79.110  1.00  0.00           H 
ATOM   1738 3HD1 LEU A 551      67.980  76.950  78.560  1.00  0.00           H 
ATOM   1739  CD2 LEU A 551      67.280  77.330  81.550  1.00  0.00           C 
ATOM   1740 1HD2 LEU A 551      68.260  77.720  81.890  1.00  0.00           H 
ATOM   1741 2HD2 LEU A 551      66.710  78.180  81.120  1.00  0.00           H 
ATOM   1742 3HD2 LEU A 551      66.760  76.970  82.470  1.00  0.00           H 
ATOM   1743  C   LEU A 551      63.800  74.910  80.370  1.00  0.00           C 
ATOM   1744  O   LEU A 551      63.430  73.710  80.380  1.00  0.00           O 
ATOM   1745  N   PRO A 552      63.040  75.820  79.850  1.00  0.00           N 
ATOM   1746  CD  PRO A 552      63.150  77.250  80.100  1.00  0.00           C 
ATOM   1747  HD1 PRO A 552      63.940  77.540  79.380  1.00  0.00           H 
ATOM   1748  HD2 PRO A 552      63.490  77.520  81.120  1.00  0.00           H 
ATOM   1749  CA  PRO A 552      61.890  75.610  79.030  1.00  0.00           C 
ATOM   1750  HA  PRO A 552      61.160  75.150  79.680  1.00  0.00           H 
ATOM   1751  CB  PRO A 552      61.410  77.050  78.600  1.00  0.00           C 
ATOM   1752  HB1 PRO A 552      61.860  77.420  77.660  1.00  0.00           H 
ATOM   1753  HB2 PRO A 552      60.300  77.060  78.530  1.00  0.00           H 
ATOM   1754  CG  PRO A 552      61.860  77.940  79.730  1.00  0.00           C 
ATOM   1755  HG1 PRO A 552      62.000  78.970  79.340  1.00  0.00           H 
ATOM   1756  HG2 PRO A 552      61.210  77.990  80.630  1.00  0.00           H 
ATOM   1757  C   PRO A 552      62.190  74.840  77.720  1.00  0.00           C 
ATOM   1758  O   PRO A 552      62.890  75.250  76.820  1.00  0.00           O 
ATOM   1759  N   PHE A 553      61.500  73.690  77.550  1.00  0.00           N 
ATOM   1760  HN  PHE A 553      60.880  73.350  78.260  1.00  0.00           H 
ATOM   1761  CA  PHE A 553      61.550  72.820  76.440  1.00  0.00           C 
ATOM   1762  HA  PHE A 553      62.550  72.410  76.390  1.00  0.00           H 
ATOM   1763  CB  PHE A 553      60.590  71.640  76.700  1.00  0.00           C 
ATOM   1764  HB1 PHE A 553      60.960  71.090  77.590  1.00  0.00           H 
ATOM   1765  HB2 PHE A 553      59.550  71.920  76.980  1.00  0.00           H 
ATOM   1766  CG  PHE A 553      60.530  70.680  75.510  1.00  0.00           C 
ATOM   1767  CD1 PHE A 553      61.760  70.330  74.830  1.00  0.00           C 
ATOM   1768  HD1 PHE A 553      62.690  70.730  75.220  1.00  0.00           H 
ATOM   1769  CE1 PHE A 553      61.740  69.480  73.700  1.00  0.00           C 
ATOM   1770  HE1 PHE A 553      62.620  69.240  73.120  1.00  0.00           H 
ATOM   1771  CZ  PHE A 553      60.500  69.020  73.270  1.00  0.00           C 
ATOM   1772  HZ  PHE A 553      60.490  68.270  72.490  1.00  0.00           H 
ATOM   1773  CD2 PHE A 553      59.310  70.160  75.040  1.00  0.00           C 
ATOM   1774  HD2 PHE A 553      58.420  70.500  75.540  1.00  0.00           H 
ATOM   1775  CE2 PHE A 553      59.270  69.350  73.890  1.00  0.00           C 
ATOM   1776  HE2 PHE A 553      58.350  68.990  73.450  1.00  0.00           H 
ATOM   1777  C   PHE A 553      61.310  73.550  75.100  1.00  0.00           C 
ATOM   1778  O   PHE A 553      61.830  73.280  74.040  1.00  0.00           O 
ATOM   1779  N   MET A 554      60.510  74.610  75.170  1.00  0.00           N 
ATOM   1780  HN  MET A 554      60.130  74.810  76.070  1.00  0.00           H 
ATOM   1781  CA  MET A 554      60.190  75.480  73.980  1.00  0.00           C 
ATOM   1782  HA  MET A 554      59.830  74.850  73.180  1.00  0.00           H 
ATOM   1783  CB  MET A 554      59.020  76.440  74.370  1.00  0.00           C 
ATOM   1784  HB1 MET A 554      58.200  75.790  74.750  1.00  0.00           H 
ATOM   1785  HB2 MET A 554      59.400  77.220  75.070  1.00  0.00           H 
ATOM   1786  CG  MET A 554      58.310  77.080  73.130  1.00  0.00           C 
ATOM   1787  HG1 MET A 554      57.510  77.780  73.440  1.00  0.00           H 
ATOM   1788  HG2 MET A 554      59.020  77.670  72.510  1.00  0.00           H 
ATOM   1789  SD  MET A 554      57.430  75.880  72.070  1.00  0.00           S 
ATOM   1790  CE  MET A 554      57.500  76.850  70.630  1.00  0.00           C 
ATOM   1791  HE1 MET A 554      58.390  76.710  69.970  1.00  0.00           H 
ATOM   1792  HE2 MET A 554      56.620  76.660  69.980  1.00  0.00           H 
ATOM   1793  HE3 MET A 554      57.430  77.940  70.840  1.00  0.00           H 
ATOM   1794  C   MET A 554      61.360  76.250  73.400  1.00  0.00           C 
ATOM   1795  O   MET A 554      61.420  76.430  72.190  1.00  0.00           O 
ATOM   1796  N   TYR A 555      62.300  76.650  74.260  1.00  0.00           N 
ATOM   1797  HN  TYR A 555      62.310  76.480  75.240  1.00  0.00           H 
ATOM   1798  CA  TYR A 555      63.490  77.470  73.870  1.00  0.00           C 
ATOM   1799  HA  TYR A 555      63.140  78.370  73.400  1.00  0.00           H 
ATOM   1800  CB  TYR A 555      64.180  78.190  75.100  1.00  0.00           C 
ATOM   1801  HB1 TYR A 555      63.850  79.240  75.270  1.00  0.00           H 
ATOM   1802  HB2 TYR A 555      63.920  77.690  76.060  1.00  0.00           H 
ATOM   1803  CG  TYR A 555      65.700  78.280  74.910  1.00  0.00           C 
ATOM   1804  CD1 TYR A 555      66.170  79.180  73.980  1.00  0.00           C 
ATOM   1805  HD1 TYR A 555      65.430  79.770  73.450  1.00  0.00           H 
ATOM   1806  CE1 TYR A 555      67.580  79.360  73.800  1.00  0.00           C 
ATOM   1807  HE1 TYR A 555      67.880  80.110  73.080  1.00  0.00           H 
ATOM   1808  CZ  TYR A 555      68.420  78.660  74.640  1.00  0.00           C 
ATOM   1809  OH  TYR A 555      69.810  78.830  74.340  1.00  0.00           O 
ATOM   1810  HH  TYR A 555      70.330  78.600  75.110  1.00  0.00           H 
ATOM   1811  CD2 TYR A 555      66.530  77.620  75.810  1.00  0.00           C 
ATOM   1812  HD2 TYR A 555      66.150  76.960  76.570  1.00  0.00           H 
ATOM   1813  CE2 TYR A 555      67.950  77.810  75.660  1.00  0.00           C 
ATOM   1814  HE2 TYR A 555      68.510  77.200  76.350  1.00  0.00           H 
ATOM   1815  C   TYR A 555      64.320  76.760  72.880  1.00  0.00           C 
ATOM   1816  O   TYR A 555      64.640  77.340  71.820  1.00  0.00           O 
ATOM   1817  N   SER A 556      64.610  75.450  73.110  1.00  0.00           N 
ATOM   1818  HN  SER A 556      64.250  75.070  73.960  1.00  0.00           H 
ATOM   1819  CA  SER A 556      65.600  74.660  72.490  1.00  0.00           C 
ATOM   1820  HA  SER A 556      66.530  75.210  72.460  1.00  0.00           H 
ATOM   1821  CB  SER A 556      65.780  73.390  73.230  1.00  0.00           C 
ATOM   1822  HB1 SER A 556      64.770  73.080  73.580  1.00  0.00           H 
ATOM   1823  HB2 SER A 556      66.130  72.590  72.540  1.00  0.00           H 
ATOM   1824  OG  SER A 556      66.670  73.640  74.350  1.00  0.00           O 
ATOM   1825  HG1 SER A 556      67.560  73.630  73.990  1.00  0.00           H 
ATOM   1826  C   SER A 556      65.200  74.460  71.090  1.00  0.00           C 
ATOM   1827  O   SER A 556      66.040  74.730  70.180  1.00  0.00           O 
ATOM   1828  N   ILE A 557      63.920  74.040  70.880  1.00  0.00           N 
ATOM   1829  HN  ILE A 557      63.360  73.810  71.670  1.00  0.00           H 
ATOM   1830  CA  ILE A 557      63.280  73.930  69.540  1.00  0.00           C 
ATOM   1831  HA  ILE A 557      63.900  73.350  68.860  1.00  0.00           H 
ATOM   1832  CB  ILE A 557      62.020  73.190  69.540  1.00  0.00           C 
ATOM   1833  HB  ILE A 557      61.590  73.190  68.510  1.00  0.00           H 
ATOM   1834  CG2 ILE A 557      62.390  71.690  69.780  1.00  0.00           C 
ATOM   1835 1HG2 ILE A 557      61.500  71.100  69.460  1.00  0.00           H 
ATOM   1836 2HG2 ILE A 557      63.210  71.390  69.100  1.00  0.00           H 
ATOM   1837 3HG2 ILE A 557      62.690  71.600  70.850  1.00  0.00           H 
ATOM   1838  CG1 ILE A 557      60.980  73.610  70.650  1.00  0.00           C 
ATOM   1839 1HG1 ILE A 557      61.550  73.380  71.570  1.00  0.00           H 
ATOM   1840 2HG1 ILE A 557      60.760  74.700  70.590  1.00  0.00           H 
ATOM   1841  CD  ILE A 557      59.680  72.800  70.580  1.00  0.00           C 
ATOM   1842  HD1 ILE A 557      59.810  71.790  71.010  1.00  0.00           H 
ATOM   1843  HD2 ILE A 557      58.920  73.470  71.050  1.00  0.00           H 
ATOM   1844  HD3 ILE A 557      59.230  72.690  69.570  1.00  0.00           H 
ATOM   1845  C   ILE A 557      63.160  75.210  68.770  1.00  0.00           C 
ATOM   1846  O   ILE A 557      63.460  75.280  67.580  1.00  0.00           O 
ATOM   1847  N   THR A 558      62.800  76.330  69.400  1.00  0.00           N 
ATOM   1848  HN  THR A 558      62.390  76.300  70.310  1.00  0.00           H 
ATOM   1849  CA  THR A 558      62.810  77.650  68.810  1.00  0.00           C 
ATOM   1850  HA  THR A 558      62.060  77.660  68.040  1.00  0.00           H 
ATOM   1851  CB  THR A 558      62.240  78.670  69.870  1.00  0.00           C 
ATOM   1852  HB  THR A 558      62.970  78.800  70.700  1.00  0.00           H 
ATOM   1853  OG1 THR A 558      61.010  78.310  70.380  1.00  0.00           O 
ATOM   1854  HG1 THR A 558      61.000  77.480  70.870  1.00  0.00           H 
ATOM   1855  CG2 THR A 558      62.210  80.090  69.160  1.00  0.00           C 
ATOM   1856 1HG2 THR A 558      63.190  80.490  68.830  1.00  0.00           H 
ATOM   1857 2HG2 THR A 558      61.450  80.060  68.350  1.00  0.00           H 
ATOM   1858 3HG2 THR A 558      61.760  80.920  69.750  1.00  0.00           H 
ATOM   1859  C   THR A 558      64.180  78.150  68.330  1.00  0.00           C 
ATOM   1860  O   THR A 558      64.300  78.770  67.300  1.00  0.00           O 
ATOM   1861  N   TYR A 559      65.210  78.020  69.210  1.00  0.00           N 
ATOM   1862  HN  TYR A 559      64.990  77.680  70.120  1.00  0.00           H 
ATOM   1863  CA  TYR A 559      66.620  78.280  68.970  1.00  0.00           C 
ATOM   1864  HA  TYR A 559      66.650  79.290  68.580  1.00  0.00           H 
ATOM   1865  CB  TYR A 559      67.330  78.360  70.350  1.00  0.00           C 
ATOM   1866  HB1 TYR A 559      66.850  79.130  71.000  1.00  0.00           H 
ATOM   1867  HB2 TYR A 559      67.240  77.400  70.910  1.00  0.00           H 
ATOM   1868  CG  TYR A 559      68.740  78.820  70.260  1.00  0.00           C 
ATOM   1869  CD1 TYR A 559      69.090  80.080  69.820  1.00  0.00           C 
ATOM   1870  HD1 TYR A 559      68.340  80.810  69.570  1.00  0.00           H 
ATOM   1871  CE1 TYR A 559      70.470  80.420  69.600  1.00  0.00           C 
ATOM   1872  HE1 TYR A 559      70.690  81.400  69.200  1.00  0.00           H 
ATOM   1873  CZ  TYR A 559      71.440  79.500  69.970  1.00  0.00           C 
ATOM   1874  OH  TYR A 559      72.810  79.760  69.700  1.00  0.00           O 
ATOM   1875  HH  TYR A 559      73.260  78.910  69.660  1.00  0.00           H 
ATOM   1876  CD2 TYR A 559      69.710  77.830  70.610  1.00  0.00           C 
ATOM   1877  HD2 TYR A 559      69.420  76.830  70.900  1.00  0.00           H 
ATOM   1878  CE2 TYR A 559      71.040  78.230  70.450  1.00  0.00           C 
ATOM   1879  HE2 TYR A 559      71.820  77.530  70.690  1.00  0.00           H 
ATOM   1880  C   TYR A 559      67.250  77.320  67.910  1.00  0.00           C 
ATOM   1881  O   TYR A 559      67.900  77.750  66.960  1.00  0.00           O 
ATOM   1882  N   ALA A 560      66.920  76.030  67.960  1.00  0.00           N 
ATOM   1883  HN  ALA A 560      66.430  75.680  68.750  1.00  0.00           H 
ATOM   1884  CA  ALA A 560      67.270  75.040  67.000  1.00  0.00           C 
ATOM   1885  HA  ALA A 560      68.350  75.070  67.010  1.00  0.00           H 
ATOM   1886  CB  ALA A 560      66.820  73.680  67.440  1.00  0.00           C 
ATOM   1887  HB1 ALA A 560      67.090  72.880  66.720  1.00  0.00           H 
ATOM   1888  HB2 ALA A 560      67.330  73.380  68.380  1.00  0.00           H 
ATOM   1889  HB3 ALA A 560      65.720  73.530  67.500  1.00  0.00           H 
ATOM   1890  C   ALA A 560      66.790  75.470  65.590  1.00  0.00           C 
ATOM   1891  O   ALA A 560      67.410  75.250  64.570  1.00  0.00           O 
ATOM   1892  N   ALA A 561      65.480  75.960  65.580  1.00  0.00           N 
ATOM   1893  HN  ALA A 561      64.890  75.920  66.380  1.00  0.00           H 
ATOM   1894  CA  ALA A 561      64.900  76.520  64.370  1.00  0.00           C 
ATOM   1895  HA  ALA A 561      65.050  75.870  63.520  1.00  0.00           H 
ATOM   1896  CB  ALA A 561      63.410  76.600  64.510  1.00  0.00           C 
ATOM   1897  HB1 ALA A 561      63.000  75.690  65.010  1.00  0.00           H 
ATOM   1898  HB2 ALA A 561      62.970  77.410  65.120  1.00  0.00           H 
ATOM   1899  HB3 ALA A 561      62.920  76.730  63.520  1.00  0.00           H 
ATOM   1900  C   ALA A 561      65.570  77.810  63.950  1.00  0.00           C 
ATOM   1901  O   ALA A 561      65.870  77.950  62.750  1.00  0.00           O 
ATOM   1902  N   PHE A 562      65.820  78.760  64.880  1.00  0.00           N 
ATOM   1903  HN  PHE A 562      65.360  78.720  65.760  1.00  0.00           H 
ATOM   1904  CA  PHE A 562      66.640  79.970  64.730  1.00  0.00           C 
ATOM   1905  HA  PHE A 562      66.100  80.440  63.920  1.00  0.00           H 
ATOM   1906  CB  PHE A 562      66.630  80.850  66.060  1.00  0.00           C 
ATOM   1907  HB1 PHE A 562      65.560  81.110  66.180  1.00  0.00           H 
ATOM   1908  HB2 PHE A 562      66.980  80.160  66.860  1.00  0.00           H 
ATOM   1909  CG  PHE A 562      67.400  82.170  66.040  1.00  0.00           C 
ATOM   1910  CD1 PHE A 562      66.810  83.240  65.360  1.00  0.00           C 
ATOM   1911  HD1 PHE A 562      65.830  83.110  64.920  1.00  0.00           H 
ATOM   1912  CE1 PHE A 562      67.400  84.540  65.450  1.00  0.00           C 
ATOM   1913  HE1 PHE A 562      67.040  85.430  64.950  1.00  0.00           H 
ATOM   1914  CZ  PHE A 562      68.640  84.690  66.080  1.00  0.00           C 
ATOM   1915  HZ  PHE A 562      69.080  85.680  66.100  1.00  0.00           H 
ATOM   1916  CD2 PHE A 562      68.670  82.360  66.750  1.00  0.00           C 
ATOM   1917  HD2 PHE A 562      69.150  81.570  67.310  1.00  0.00           H 
ATOM   1918  CE2 PHE A 562      69.290  83.600  66.690  1.00  0.00           C 
ATOM   1919  HE2 PHE A 562      70.300  83.670  67.070  1.00  0.00           H 
ATOM   1920  C   PHE A 562      68.050  79.740  64.100  1.00  0.00           C 
ATOM   1921  O   PHE A 562      68.410  80.360  63.120  1.00  0.00           O 
ATOM   1922  N   ALA A 563      68.830  78.790  64.730  1.00  0.00           N 
ATOM   1923  HN  ALA A 563      68.450  78.320  65.530  1.00  0.00           H 
ATOM   1924  CA  ALA A 563      70.190  78.530  64.300  1.00  0.00           C 
ATOM   1925  HA  ALA A 563      70.770  79.440  64.390  1.00  0.00           H 
ATOM   1926  CB  ALA A 563      70.940  77.550  65.310  1.00  0.00           C 
ATOM   1927  HB1 ALA A 563      72.000  77.520  64.990  1.00  0.00           H 
ATOM   1928  HB2 ALA A 563      70.900  77.970  66.340  1.00  0.00           H 
ATOM   1929  HB3 ALA A 563      70.550  76.530  65.540  1.00  0.00           H 
ATOM   1930  C   ALA A 563      70.230  78.020  62.820  1.00  0.00           C 
ATOM   1931  O   ALA A 563      70.980  78.610  62.020  1.00  0.00           O 
ATOM   1932  N   ILE A 564      69.320  77.090  62.450  1.00  0.00           N 
ATOM   1933  HN  ILE A 564      68.690  76.670  63.090  1.00  0.00           H 
ATOM   1934  CA  ILE A 564      69.150  76.730  61.050  1.00  0.00           C 
ATOM   1935  HA  ILE A 564      70.140  76.420  60.760  1.00  0.00           H 
ATOM   1936  CB  ILE A 564      68.240  75.520  60.850  1.00  0.00           C 
ATOM   1937  HB  ILE A 564      67.250  75.700  61.330  1.00  0.00           H 
ATOM   1938  CG2 ILE A 564      68.030  75.230  59.330  1.00  0.00           C 
ATOM   1939 1HG2 ILE A 564      67.510  74.250  59.280  1.00  0.00           H 
ATOM   1940 2HG2 ILE A 564      67.360  76.000  58.890  1.00  0.00           H 
ATOM   1941 3HG2 ILE A 564      68.980  75.100  58.770  1.00  0.00           H 
ATOM   1942  CG1 ILE A 564      68.920  74.220  61.470  1.00  0.00           C 
ATOM   1943 1HG1 ILE A 564      69.610  73.840  60.680  1.00  0.00           H 
ATOM   1944 2HG1 ILE A 564      69.480  74.530  62.380  1.00  0.00           H 
ATOM   1945  CD  ILE A 564      67.870  73.240  61.900  1.00  0.00           C 
ATOM   1946  HD1 ILE A 564      67.140  73.660  62.620  1.00  0.00           H 
ATOM   1947  HD2 ILE A 564      67.260  72.910  61.030  1.00  0.00           H 
ATOM   1948  HD3 ILE A 564      68.280  72.310  62.350  1.00  0.00           H 
ATOM   1949  C   ILE A 564      68.690  77.770  60.100  1.00  0.00           C 
ATOM   1950  O   ILE A 564      69.220  77.870  58.970  1.00  0.00           O 
ATOM   1951  N   ILE A 565      67.710  78.580  60.450  1.00  0.00           N 
ATOM   1952  HN  ILE A 565      67.240  78.460  61.320  1.00  0.00           H 
ATOM   1953  CA  ILE A 565      67.290  79.770  59.730  1.00  0.00           C 
ATOM   1954  HA  ILE A 565      67.160  79.320  58.760  1.00  0.00           H 
ATOM   1955  CB  ILE A 565      65.980  80.250  60.300  1.00  0.00           C 
ATOM   1956  HB  ILE A 565      65.990  80.160  61.410  1.00  0.00           H 
ATOM   1957  CG2 ILE A 565      65.720  81.770  59.900  1.00  0.00           C 
ATOM   1958 1HG2 ILE A 565      64.690  82.100  60.140  1.00  0.00           H 
ATOM   1959 2HG2 ILE A 565      66.430  82.400  60.470  1.00  0.00           H 
ATOM   1960 3HG2 ILE A 565      65.840  81.790  58.790  1.00  0.00           H 
ATOM   1961  CG1 ILE A 565      64.820  79.240  59.830  1.00  0.00           C 
ATOM   1962 1HG1 ILE A 565      64.710  79.360  58.730  1.00  0.00           H 
ATOM   1963 2HG1 ILE A 565      65.260  78.240  60.000  1.00  0.00           H 
ATOM   1964  CD  ILE A 565      63.540  79.390  60.670  1.00  0.00           C 
ATOM   1965  HD1 ILE A 565      63.950  79.340  61.700  1.00  0.00           H 
ATOM   1966  HD2 ILE A 565      63.050  80.370  60.490  1.00  0.00           H 
ATOM   1967  HD3 ILE A 565      62.810  78.560  60.590  1.00  0.00           H 
ATOM   1968  C   ILE A 565      68.380  80.800  59.590  1.00  0.00           C 
ATOM   1969  O   ILE A 565      68.570  81.390  58.540  1.00  0.00           O 
ATOM   1970  N   ALA A 566      69.140  81.120  60.590  1.00  0.00           N 
ATOM   1971  HN  ALA A 566      68.830  80.740  61.460  1.00  0.00           H 
ATOM   1972  CA  ALA A 566      70.240  82.030  60.570  1.00  0.00           C 
ATOM   1973  HA  ALA A 566      69.870  82.960  60.160  1.00  0.00           H 
ATOM   1974  CB  ALA A 566      70.850  82.300  62.010  1.00  0.00           C 
ATOM   1975  HB1 ALA A 566      71.530  83.180  61.950  1.00  0.00           H 
ATOM   1976  HB2 ALA A 566      69.970  82.600  62.620  1.00  0.00           H 
ATOM   1977  HB3 ALA A 566      71.280  81.360  62.400  1.00  0.00           H 
ATOM   1978  C   ALA A 566      71.420  81.580  59.720  1.00  0.00           C 
ATOM   1979  O   ALA A 566      71.910  82.390  58.940  1.00  0.00           O 
ATOM   1980  N   THR A 567      71.770  80.320  59.890  1.00  0.00           N 
ATOM   1981  HN  THR A 567      71.300  79.660  60.460  1.00  0.00           H 
ATOM   1982  CA  THR A 567      72.920  79.760  59.240  1.00  0.00           C 
ATOM   1983  HA  THR A 567      73.750  80.380  59.530  1.00  0.00           H 
ATOM   1984  CB  THR A 567      73.250  78.410  59.670  1.00  0.00           C 
ATOM   1985  HB  THR A 567      72.420  77.720  59.390  1.00  0.00           H 
ATOM   1986  OG1 THR A 567      73.610  78.430  61.090  1.00  0.00           O 
ATOM   1987  HG1 THR A 567      72.760  78.420  61.530  1.00  0.00           H 
ATOM   1988  CG2 THR A 567      74.530  77.820  59.000  1.00  0.00           C 
ATOM   1989 1HG2 THR A 567      75.100  77.160  59.680  1.00  0.00           H 
ATOM   1990 2HG2 THR A 567      74.390  77.430  57.970  1.00  0.00           H 
ATOM   1991 3HG2 THR A 567      75.080  78.760  58.780  1.00  0.00           H 
ATOM   1992  C   THR A 567      72.840  79.800  57.760  1.00  0.00           C 
ATOM   1993  O   THR A 567      73.620  80.480  57.020  1.00  0.00           O 
ATOM   1994  N   LEU A 568      71.740  79.300  57.280  1.00  0.00           N 
ATOM   1995  HN  LEU A 568      71.030  79.020  57.920  1.00  0.00           H 
ATOM   1996  CA  LEU A 568      71.350  79.290  55.920  1.00  0.00           C 
ATOM   1997  HA  LEU A 568      72.210  78.840  55.440  1.00  0.00           H 
ATOM   1998  CB  LEU A 568      70.110  78.320  55.670  1.00  0.00           C 
ATOM   1999  HB1 LEU A 568      69.200  78.730  56.170  1.00  0.00           H 
ATOM   2000  HB2 LEU A 568      69.870  78.270  54.590  1.00  0.00           H 
ATOM   2001  CG  LEU A 568      70.310  76.810  55.960  1.00  0.00           C 
ATOM   2002  HG  LEU A 568      70.780  76.730  56.960  1.00  0.00           H 
ATOM   2003  CD1 LEU A 568      68.930  76.020  55.940  1.00  0.00           C 
ATOM   2004 1HD1 LEU A 568      68.890  74.990  56.360  1.00  0.00           H 
ATOM   2005 2HD1 LEU A 568      68.220  76.500  56.650  1.00  0.00           H 
ATOM   2006 3HD1 LEU A 568      68.340  76.160  55.010  1.00  0.00           H 
ATOM   2007  CD2 LEU A 568      71.280  76.220  54.900  1.00  0.00           C 
ATOM   2008 1HD2 LEU A 568      71.420  75.140  55.130  1.00  0.00           H 
ATOM   2009 2HD2 LEU A 568      70.760  76.320  53.930  1.00  0.00           H 
ATOM   2010 3HD2 LEU A 568      72.210  76.820  54.790  1.00  0.00           H 
ATOM   2011  C   LEU A 568      71.080  80.560  55.140  1.00  0.00           C 
ATOM   2012  O   LEU A 568      71.460  80.630  53.960  1.00  0.00           O 
ATOM   2013  N   LEU A 569      70.480  81.580  55.720  1.00  0.00           N 
ATOM   2014  HN  LEU A 569      70.270  81.680  56.690  1.00  0.00           H 
ATOM   2015  CA  LEU A 569      70.380  82.840  54.990  1.00  0.00           C 
ATOM   2016  HA  LEU A 569      70.030  82.710  53.980  1.00  0.00           H 
ATOM   2017  CB  LEU A 569      69.340  83.810  55.780  1.00  0.00           C 
ATOM   2018  HB1 LEU A 569      69.530  83.940  56.870  1.00  0.00           H 
ATOM   2019  HB2 LEU A 569      69.450  84.810  55.310  1.00  0.00           H 
ATOM   2020  CG  LEU A 569      67.910  83.370  55.550  1.00  0.00           C 
ATOM   2021  HG  LEU A 569      67.840  82.270  55.700  1.00  0.00           H 
ATOM   2022  CD1 LEU A 569      66.980  83.960  56.630  1.00  0.00           C 
ATOM   2023 1HD1 LEU A 569      66.890  85.040  56.380  1.00  0.00           H 
ATOM   2024 2HD1 LEU A 569      65.950  83.550  56.710  1.00  0.00           H 
ATOM   2025 3HD1 LEU A 569      67.500  83.870  57.610  1.00  0.00           H 
ATOM   2026  CD2 LEU A 569      67.330  83.790  54.200  1.00  0.00           C 
ATOM   2027 1HD2 LEU A 569      66.400  83.220  53.980  1.00  0.00           H 
ATOM   2028 2HD2 LEU A 569      67.050  84.860  54.250  1.00  0.00           H 
ATOM   2029 3HD2 LEU A 569      68.070  83.620  53.390  1.00  0.00           H 
ATOM   2030  C   LEU A 569      71.650  83.590  54.800  1.00  0.00           C 
ATOM   2031  O   LEU A 569      71.970  84.200  53.740  1.00  0.00           O 
ATOM   2032  N   MET A 570      72.480  83.540  55.840  1.00  0.00           N 
ATOM   2033  HN  MET A 570      72.270  82.950  56.620  1.00  0.00           H 
ATOM   2034  CA  MET A 570      73.820  84.020  55.850  1.00  0.00           C 
ATOM   2035  HA  MET A 570      73.860  85.070  55.620  1.00  0.00           H 
ATOM   2036  CB  MET A 570      74.410  83.940  57.320  1.00  0.00           C 
ATOM   2037  HB1 MET A 570      74.350  82.890  57.670  1.00  0.00           H 
ATOM   2038  HB2 MET A 570      75.500  84.170  57.250  1.00  0.00           H 
ATOM   2039  CG  MET A 570      73.660  84.860  58.320  1.00  0.00           C 
ATOM   2040  HG1 MET A 570      72.560  84.770  58.220  1.00  0.00           H 
ATOM   2041  HG2 MET A 570      73.760  84.500  59.370  1.00  0.00           H 
ATOM   2042  SD  MET A 570      74.260  86.580  58.430  1.00  0.00           S 
ATOM   2043  CE  MET A 570      75.790  86.200  59.310  1.00  0.00           C 
ATOM   2044  HE1 MET A 570      76.590  86.950  59.160  1.00  0.00           H 
ATOM   2045  HE2 MET A 570      75.510  85.990  60.370  1.00  0.00           H 
ATOM   2046  HE3 MET A 570      76.160  85.220  58.950  1.00  0.00           H 
ATOM   2047  C   MET A 570      74.610  83.310  54.740  1.00  0.00           C 
ATOM   2048  O   MET A 570      75.260  83.980  53.950  1.00  0.00           O 
ATOM   2049  N   LEU A 571      74.500  82.010  54.540  1.00  0.00           N 
ATOM   2050  HN  LEU A 571      73.840  81.500  55.080  1.00  0.00           H 
ATOM   2051  CA  LEU A 571      75.190  81.320  53.410  1.00  0.00           C 
ATOM   2052  HA  LEU A 571      76.210  81.650  53.490  1.00  0.00           H 
ATOM   2053  CB  LEU A 571      75.150  79.820  53.610  1.00  0.00           C 
ATOM   2054  HB1 LEU A 571      74.080  79.560  53.740  1.00  0.00           H 
ATOM   2055  HB2 LEU A 571      75.480  79.280  52.700  1.00  0.00           H 
ATOM   2056  CG  LEU A 571      75.900  79.270  54.850  1.00  0.00           C 
ATOM   2057  HG  LEU A 571      75.630  79.850  55.760  1.00  0.00           H 
ATOM   2058  CD1 LEU A 571      75.220  77.870  55.060  1.00  0.00           C 
ATOM   2059 1HD1 LEU A 571      75.830  77.410  55.870  1.00  0.00           H 
ATOM   2060 2HD1 LEU A 571      74.130  77.960  55.250  1.00  0.00           H 
ATOM   2061 3HD1 LEU A 571      75.470  77.090  54.300  1.00  0.00           H 
ATOM   2062  CD2 LEU A 571      77.380  79.030  54.690  1.00  0.00           C 
ATOM   2063 1HD2 LEU A 571      77.790  78.310  53.940  1.00  0.00           H 
ATOM   2064 2HD2 LEU A 571      77.970  79.940  54.450  1.00  0.00           H 
ATOM   2065 3HD2 LEU A 571      77.720  78.720  55.700  1.00  0.00           H 
ATOM   2066  C   LEU A 571      74.620  81.710  52.070  1.00  0.00           C 
ATOM   2067  O   LEU A 571      75.370  81.870  51.070  1.00  0.00           O 
ATOM   2068  N   ASN A 572      73.310  81.820  52.000  1.00  0.00           N 
ATOM   2069  HN  ASN A 572      72.670  81.620  52.740  1.00  0.00           H 
ATOM   2070  CA  ASN A 572      72.600  82.220  50.770  1.00  0.00           C 
ATOM   2071  HA  ASN A 572      73.000  81.510  50.070  1.00  0.00           H 
ATOM   2072  CB  ASN A 572      71.040  82.220  50.790  1.00  0.00           C 
ATOM   2073  HB1 ASN A 572      70.770  82.900  51.630  1.00  0.00           H 
ATOM   2074  HB2 ASN A 572      70.720  82.620  49.800  1.00  0.00           H 
ATOM   2075  CG  ASN A 572      70.550  80.840  51.010  1.00  0.00           C 
ATOM   2076  OD1 ASN A 572      71.340  79.900  51.190  1.00  0.00           O 
ATOM   2077  ND2 ASN A 572      69.240  80.670  50.940  1.00  0.00           N 
ATOM   2078 1HD2 ASN A 572      68.690  81.490  50.770  1.00  0.00           H 
ATOM   2079 2HD2 ASN A 572      68.920  79.730  51.080  1.00  0.00           H 
ATOM   2080  C   ASN A 572      73.080  83.600  50.300  1.00  0.00           C 
ATOM   2081  O   ASN A 572      73.250  83.920  49.170  1.00  0.00           O 
ATOM   2082  N   LEU A 573      73.270  84.510  51.250  1.00  0.00           N 
ATOM   2083  HN  LEU A 573      72.930  84.370  52.180  1.00  0.00           H 
ATOM   2084  CA  LEU A 573      73.760  85.810  50.990  1.00  0.00           C 
ATOM   2085  HA  LEU A 573      73.120  86.360  50.310  1.00  0.00           H 
ATOM   2086  CB  LEU A 573      73.600  86.650  52.320  1.00  0.00           C 
ATOM   2087  HB1 LEU A 573      72.530  86.660  52.610  1.00  0.00           H 
ATOM   2088  HB2 LEU A 573      74.190  86.080  53.070  1.00  0.00           H 
ATOM   2089  CG  LEU A 573      74.300  87.970  52.180  1.00  0.00           C 
ATOM   2090  HG  LEU A 573      74.590  88.190  51.130  1.00  0.00           H 
ATOM   2091  CD1 LEU A 573      73.390  89.130  52.620  1.00  0.00           C 
ATOM   2092 1HD1 LEU A 573      73.890  90.100  52.430  1.00  0.00           H 
ATOM   2093 2HD1 LEU A 573      72.430  89.040  52.070  1.00  0.00           H 
ATOM   2094 3HD1 LEU A 573      73.170  88.950  53.690  1.00  0.00           H 
ATOM   2095  CD2 LEU A 573      75.610  88.020  53.060  1.00  0.00           C 
ATOM   2096 1HD2 LEU A 573      75.200  87.960  54.090  1.00  0.00           H 
ATOM   2097 2HD2 LEU A 573      76.370  87.240  52.850  1.00  0.00           H 
ATOM   2098 3HD2 LEU A 573      76.200  88.960  53.000  1.00  0.00           H 
ATOM   2099  C   LEU A 573      75.200  85.910  50.440  1.00  0.00           C 
ATOM   2100  O   LEU A 573      75.440  86.820  49.630  1.00  0.00           O 
ATOM   2101  N   LEU A 574      76.100  84.990  50.850  1.00  0.00           N 
ATOM   2102  HN  LEU A 574      75.830  84.250  51.460  1.00  0.00           H 
ATOM   2103  CA  LEU A 574      77.430  84.890  50.290  1.00  0.00           C 
ATOM   2104  HA  LEU A 574      77.790  85.890  50.480  1.00  0.00           H 
ATOM   2105  CB  LEU A 574      78.110  83.890  51.200  1.00  0.00           C 
ATOM   2106  HB1 LEU A 574      77.920  84.340  52.200  1.00  0.00           H 
ATOM   2107  HB2 LEU A 574      77.570  82.920  51.170  1.00  0.00           H 
ATOM   2108  CG  LEU A 574      79.610  83.590  50.840  1.00  0.00           C 
ATOM   2109  HG  LEU A 574      80.040  83.160  51.770  1.00  0.00           H 
ATOM   2110  CD1 LEU A 574      79.840  82.480  49.810  1.00  0.00           C 
ATOM   2111 1HD1 LEU A 574      80.900  82.470  49.480  1.00  0.00           H 
ATOM   2112 2HD1 LEU A 574      79.570  81.520  50.310  1.00  0.00           H 
ATOM   2113 3HD1 LEU A 574      79.090  82.530  48.990  1.00  0.00           H 
ATOM   2114  CD2 LEU A 574      80.530  84.690  50.570  1.00  0.00           C 
ATOM   2115 1HD2 LEU A 574      81.620  84.490  50.560  1.00  0.00           H 
ATOM   2116 2HD2 LEU A 574      80.410  85.250  49.620  1.00  0.00           H 
ATOM   2117 3HD2 LEU A 574      80.340  85.450  51.360  1.00  0.00           H 
ATOM   2118  C   LEU A 574      77.400  84.600  48.790  1.00  0.00           C 
ATOM   2119  O   LEU A 574      78.100  85.270  48.030  1.00  0.00           O 
ATOM   2120  N   ILE A 575      76.540  83.640  48.380  1.00  0.00           N 
ATOM   2121  HN  ILE A 575      76.000  83.180  49.080  1.00  0.00           H 
ATOM   2122  CA  ILE A 575      76.120  83.350  47.000  1.00  0.00           C 
ATOM   2123  HA  ILE A 575      76.980  83.060  46.410  1.00  0.00           H 
ATOM   2124  CB  ILE A 575      75.130  82.170  46.930  1.00  0.00           C 
ATOM   2125  HB  ILE A 575      74.270  82.460  47.570  1.00  0.00           H 
ATOM   2126  CG2 ILE A 575      74.680  81.980  45.440  1.00  0.00           C 
ATOM   2127 1HG2 ILE A 575      75.460  81.670  44.720  1.00  0.00           H 
ATOM   2128 2HG2 ILE A 575      73.950  81.150  45.460  1.00  0.00           H 
ATOM   2129 3HG2 ILE A 575      74.200  82.850  44.950  1.00  0.00           H 
ATOM   2130  CG1 ILE A 575      75.680  80.830  47.500  1.00  0.00           C 
ATOM   2131 1HG1 ILE A 575      75.860  80.960  48.590  1.00  0.00           H 
ATOM   2132 2HG1 ILE A 575      74.920  80.020  47.450  1.00  0.00           H 
ATOM   2133  CD  ILE A 575      77.100  80.410  46.900  1.00  0.00           C 
ATOM   2134  HD1 ILE A 575      77.550  79.520  47.380  1.00  0.00           H 
ATOM   2135  HD2 ILE A 575      76.970  80.040  45.860  1.00  0.00           H 
ATOM   2136  HD3 ILE A 575      77.870  81.210  46.980  1.00  0.00           H 
ATOM   2137  C   ILE A 575      75.690  84.580  46.300  1.00  0.00           C 
ATOM   2138  O   ILE A 575      76.290  84.950  45.260  1.00  0.00           O 
ATOM   2139  N   ALA A 576      74.860  85.370  46.910  1.00  0.00           N 
ATOM   2140  HN  ALA A 576      74.570  85.240  47.850  1.00  0.00           H 
ATOM   2141  CA  ALA A 576      74.200  86.550  46.340  1.00  0.00           C 
ATOM   2142  HA  ALA A 576      73.750  86.280  45.390  1.00  0.00           H 
ATOM   2143  CB  ALA A 576      73.030  86.870  47.200  1.00  0.00           C 
ATOM   2144  HB1 ALA A 576      72.590  87.840  46.880  1.00  0.00           H 
ATOM   2145  HB2 ALA A 576      72.160  86.170  47.220  1.00  0.00           H 
ATOM   2146  HB3 ALA A 576      73.300  87.040  48.260  1.00  0.00           H 
ATOM   2147  C   ALA A 576      75.100  87.750  46.020  1.00  0.00           C 
ATOM   2148  O   ALA A 576      75.020  88.390  44.950  1.00  0.00           O 
ATOM   2149  N   MET A 577      76.060  88.080  46.930  1.00  0.00           N 
ATOM   2150  HN  MET A 577      76.180  87.520  47.750  1.00  0.00           H 
ATOM   2151  CA  MET A 577      76.960  89.230  46.740  1.00  0.00           C 
ATOM   2152  HA  MET A 577      76.490  90.080  46.280  1.00  0.00           H 
ATOM   2153  CB  MET A 577      77.740  89.690  47.940  1.00  0.00           C 
ATOM   2154  HB1 MET A 577      78.100  88.770  48.460  1.00  0.00           H 
ATOM   2155  HB2 MET A 577      78.530  90.410  47.660  1.00  0.00           H 
ATOM   2156  CG  MET A 577      76.820  90.350  48.970  1.00  0.00           C 
ATOM   2157  HG1 MET A 577      76.460  91.300  48.520  1.00  0.00           H 
ATOM   2158  HG2 MET A 577      75.920  89.730  49.190  1.00  0.00           H 
ATOM   2159  SD  MET A 577      77.750  90.600  50.530  1.00  0.00           S 
ATOM   2160  CE  MET A 577      76.440  91.610  51.260  1.00  0.00           C 
ATOM   2161  HE1 MET A 577      75.520  90.980  51.290  1.00  0.00           H 
ATOM   2162  HE2 MET A 577      76.690  91.830  52.320  1.00  0.00           H 
ATOM   2163  HE3 MET A 577      76.140  92.510  50.680  1.00  0.00           H 
ATOM   2164  C   MET A 577      78.000  88.930  45.670  1.00  0.00           C 
ATOM   2165  O   MET A 577      78.480  89.730  44.900  1.00  0.00           O 
ATOM   2166  N   MET A 578      78.430  87.700  45.720  1.00  0.00           N 
ATOM   2167  HN  MET A 578      78.180  87.080  46.460  1.00  0.00           H 
ATOM   2168  CA  MET A 578      79.010  87.070  44.580  1.00  0.00           C 
ATOM   2169  HA  MET A 578      79.900  87.560  44.210  1.00  0.00           H 
ATOM   2170  CB  MET A 578      79.390  85.640  44.940  1.00  0.00           C 
ATOM   2171  HB1 MET A 578      78.500  85.300  45.510  1.00  0.00           H 
ATOM   2172  HB2 MET A 578      79.450  84.960  44.060  1.00  0.00           H 
ATOM   2173  CG  MET A 578      80.540  85.370  45.880  1.00  0.00           C 
ATOM   2174  HG1 MET A 578      81.490  85.520  45.320  1.00  0.00           H 
ATOM   2175  HG2 MET A 578      80.350  86.020  46.760  1.00  0.00           H 
ATOM   2176  SD  MET A 578      80.650  83.690  46.550  1.00  0.00           S 
ATOM   2177  CE  MET A 578      80.920  82.740  45.100  1.00  0.00           C 
ATOM   2178  HE1 MET A 578      80.720  81.650  45.200  1.00  0.00           H 
ATOM   2179  HE2 MET A 578      80.130  83.080  44.390  1.00  0.00           H 
ATOM   2180  HE3 MET A 578      81.880  82.890  44.570  1.00  0.00           H 
ATOM   2181  C   MET A 578      78.120  87.140  43.290  1.00  0.00           C 
ATOM   2182  O   MET A 578      78.600  87.460  42.200  1.00  0.00           O 
ATOM   2183  N   GLY A 579      76.830  86.850  43.370  1.00  0.00           N 
ATOM   2184  HN  GLY A 579      76.430  86.410  44.170  1.00  0.00           H 
ATOM   2185  CA  GLY A 579      76.010  87.030  42.200  1.00  0.00           C 
ATOM   2186  HA1 GLY A 579      76.290  86.300  41.450  1.00  0.00           H 
ATOM   2187  HA2 GLY A 579      75.030  86.860  42.620  1.00  0.00           H 
ATOM   2188  C   GLY A 579      75.920  88.350  41.540  1.00  0.00           C 
ATOM   2189  O   GLY A 579      76.020  88.470  40.310  1.00  0.00           O 
ATOM   2190  N   ASP A 580      75.750  89.480  42.240  1.00  0.00           N 
ATOM   2191  HN  ASP A 580      75.400  89.450  43.170  1.00  0.00           H 
ATOM   2192  CA  ASP A 580      75.760  90.770  41.610  1.00  0.00           C 
ATOM   2193  HA  ASP A 580      75.290  90.740  40.640  1.00  0.00           H 
ATOM   2194  CB  ASP A 580      74.780  91.620  42.380  1.00  0.00           C 
ATOM   2195  HB1 ASP A 580      73.990  90.900  42.690  1.00  0.00           H 
ATOM   2196  HB2 ASP A 580      75.390  91.970  43.240  1.00  0.00           H 
ATOM   2197  CG  ASP A 580      74.130  92.760  41.760  1.00  0.00           C 
ATOM   2198  OD1 ASP A 580      73.940  92.780  40.520  1.00  0.00           O 
ATOM   2199  OD2 ASP A 580      73.600  93.650  42.500  1.00  0.00           O 
ATOM   2200  C   ASP A 580      77.150  91.350  41.260  1.00  0.00           C 
ATOM   2201  O   ASP A 580      77.260  92.090  40.320  1.00  0.00           O 
ATOM   2202  N   THR A 581      78.190  90.800  41.860  1.00  0.00           N 
ATOM   2203  HN  THR A 581      78.090  90.150  42.610  1.00  0.00           H 
ATOM   2204  CA  THR A 581      79.550  90.860  41.330  1.00  0.00           C 
ATOM   2205  HA  THR A 581      79.790  91.910  41.420  1.00  0.00           H 
ATOM   2206  CB  THR A 581      80.640  90.280  42.200  1.00  0.00           C 
ATOM   2207  HB  THR A 581      80.470  89.180  42.240  1.00  0.00           H 
ATOM   2208  OG1 THR A 581      80.660  90.830  43.500  1.00  0.00           O 
ATOM   2209  HG1 THR A 581      79.980  90.460  44.080  1.00  0.00           H 
ATOM   2210  CG2 THR A 581      82.070  90.580  41.620  1.00  0.00           C 
ATOM   2211 1HG2 THR A 581      82.220  91.650  41.350  1.00  0.00           H 
ATOM   2212 2HG2 THR A 581      82.820  90.230  42.370  1.00  0.00           H 
ATOM   2213 3HG2 THR A 581      82.280  90.000  40.700  1.00  0.00           H 
ATOM   2214  C   THR A 581      79.770  90.420  39.860  1.00  0.00           C 
ATOM   2215  O   THR A 581      80.160  91.110  38.930  1.00  0.00           O 
ATOM   2216  N   HSD A 582      79.380  89.170  39.620  1.00  0.00           N 
ATOM   2217  HN  HSD A 582      79.210  88.610  40.430  1.00  0.00           H 
ATOM   2218  CA  HSD A 582      79.330  88.570  38.280  1.00  0.00           C 
ATOM   2219  HA  HSD A 582      80.320  88.760  37.880  1.00  0.00           H 
ATOM   2220  CB  HSD A 582      78.900  87.100  38.330  1.00  0.00           C 
ATOM   2221  HB1 HSD A 582      79.650  86.480  38.860  1.00  0.00           H 
ATOM   2222  HB2 HSD A 582      77.950  87.000  38.900  1.00  0.00           H 
ATOM   2223  ND1 HSD A 582      79.730  85.900  36.260  1.00  0.00           N 
ATOM   2224  HD1 HSD A 582      80.690  85.800  36.510  1.00  0.00           H 
ATOM   2225  CG  HSD A 582      78.730  86.430  36.970  1.00  0.00           C 
ATOM   2226  CE1 HSD A 582      79.230  85.470  35.120  1.00  0.00           C 
ATOM   2227  HE1 HSD A 582      79.910  84.980  34.420  1.00  0.00           H 
ATOM   2228  NE2 HSD A 582      77.910  85.570  35.070  1.00  0.00           N 
ATOM   2229  CD2 HSD A 582      77.610  86.170  36.310  1.00  0.00           C 
ATOM   2230  HD2 HSD A 582      76.590  86.400  36.590  1.00  0.00           H 
ATOM   2231  C   HSD A 582      78.410  89.290  37.300  1.00  0.00           C 
ATOM   2232  O   HSD A 582      78.820  89.570  36.160  1.00  0.00           O 
ATOM   2233  N   TRP A 583      77.190  89.550  37.770  1.00  0.00           N 
ATOM   2234  HN  TRP A 583      76.920  89.270  38.690  1.00  0.00           H 
ATOM   2235  CA  TRP A 583      76.170  90.200  36.950  1.00  0.00           C 
ATOM   2236  HA  TRP A 583      76.090  89.580  36.070  1.00  0.00           H 
ATOM   2237  CB  TRP A 583      74.890  90.170  37.670  1.00  0.00           C 
ATOM   2238  HB1 TRP A 583      74.570  89.110  37.700  1.00  0.00           H 
ATOM   2239  HB2 TRP A 583      74.970  90.510  38.720  1.00  0.00           H 
ATOM   2240  CG  TRP A 583      73.720  90.890  37.000  1.00  0.00           C 
ATOM   2241  CD1 TRP A 583      73.190  92.160  37.100  1.00  0.00           C 
ATOM   2242  HD1 TRP A 583      73.250  92.750  38.000  1.00  0.00           H 
ATOM   2243  NE1 TRP A 583      72.450  92.420  35.970  1.00  0.00           N 
ATOM   2244  HE1 TRP A 583      72.270  93.280  35.550  1.00  0.00           H 
ATOM   2245  CE2 TRP A 583      72.460  91.320  35.200  1.00  0.00           C 
ATOM   2246  CD2 TRP A 583      73.250  90.310  35.750  1.00  0.00           C 
ATOM   2247  CE3 TRP A 583      73.390  89.090  35.120  1.00  0.00           C 
ATOM   2248  HE3 TRP A 583      74.010  88.290  35.490  1.00  0.00           H 
ATOM   2249  CZ3 TRP A 583      72.640  88.960  33.900  1.00  0.00           C 
ATOM   2250  HZ3 TRP A 583      72.670  88.010  33.390  1.00  0.00           H 
ATOM   2251  CZ2 TRP A 583      71.850  91.200  34.040  1.00  0.00           C 
ATOM   2252  HZ2 TRP A 583      71.210  91.970  33.630  1.00  0.00           H 
ATOM   2253  CH2 TRP A 583      71.980  90.000  33.330  1.00  0.00           C 
ATOM   2254  HH2 TRP A 583      71.480  89.840  32.380  1.00  0.00           H 
ATOM   2255  C   TRP A 583      76.530  91.550  36.400  1.00  0.00           C 
ATOM   2256  O   TRP A 583      76.530  91.780  35.200  1.00  0.00           O 
ATOM   2257  N   ARG A 584      76.920  92.510  37.310  1.00  0.00           N 
ATOM   2258  HN  ARG A 584      76.940  92.300  38.290  1.00  0.00           H 
ATOM   2259  CA  ARG A 584      77.470  93.780  36.880  1.00  0.00           C 
ATOM   2260  HA  ARG A 584      76.700  94.270  36.290  1.00  0.00           H 
ATOM   2261  CB  ARG A 584      77.560  94.640  38.190  1.00  0.00           C 
ATOM   2262  HB1 ARG A 584      78.280  94.190  38.910  1.00  0.00           H 
ATOM   2263  HB2 ARG A 584      77.940  95.630  37.870  1.00  0.00           H 
ATOM   2264  CG  ARG A 584      76.190  94.680  38.810  1.00  0.00           C 
ATOM   2265  HG1 ARG A 584      75.410  94.930  38.060  1.00  0.00           H 
ATOM   2266  HG2 ARG A 584      75.810  93.750  39.280  1.00  0.00           H 
ATOM   2267  CD  ARG A 584      76.220  95.500  40.100  1.00  0.00           C 
ATOM   2268  HD1 ARG A 584      75.250  95.530  40.640  1.00  0.00           H 
ATOM   2269  HD2 ARG A 584      76.880  94.990  40.830  1.00  0.00           H 
ATOM   2270  NE  ARG A 584      76.630  96.920  39.840  1.00  0.00           N 
ATOM   2271  HE  ARG A 584      77.610  97.100  39.720  1.00  0.00           H 
ATOM   2272  CZ  ARG A 584      75.860  97.870  39.390  1.00  0.00           C 
ATOM   2273  NH1 ARG A 584      76.380  98.930  38.880  1.00  0.00           N 
ATOM   2274 1HH1 ARG A 584      77.320  99.190  38.660  1.00  0.00           H 
ATOM   2275 2HH1 ARG A 584      75.650  99.430  38.400  1.00  0.00           H 
ATOM   2276  NH2 ARG A 584      74.530  97.790  39.380  1.00  0.00           N 
ATOM   2277 1HH2 ARG A 584      74.140  96.900  39.590  1.00  0.00           H 
ATOM   2278 2HH2 ARG A 584      73.970  98.470  38.900  1.00  0.00           H 
ATOM   2279  C   ARG A 584      78.700  93.780  36.030  1.00  0.00           C 
ATOM   2280  O   ARG A 584      78.750  94.390  34.940  1.00  0.00           O 
ATOM   2281  N   VAL A 585      79.690  92.950  36.500  1.00  0.00           N 
ATOM   2282  HN  VAL A 585      79.610  92.530  37.400  1.00  0.00           H 
ATOM   2283  CA  VAL A 585      81.020  92.800  35.870  1.00  0.00           C 
ATOM   2284  HA  VAL A 585      81.280  93.830  35.660  1.00  0.00           H 
ATOM   2285  CB  VAL A 585      82.100  92.090  36.790  1.00  0.00           C 
ATOM   2286  HB  VAL A 585      81.690  91.100  37.100  1.00  0.00           H 
ATOM   2287  CG1 VAL A 585      83.390  91.860  35.960  1.00  0.00           C 
ATOM   2288 1HG1 VAL A 585      83.260  91.060  35.210  1.00  0.00           H 
ATOM   2289 2HG1 VAL A 585      83.720  92.750  35.380  1.00  0.00           H 
ATOM   2290 3HG1 VAL A 585      84.160  91.480  36.660  1.00  0.00           H 
ATOM   2291  CG2 VAL A 585      82.290  92.980  38.010  1.00  0.00           C 
ATOM   2292 1HG2 VAL A 585      83.020  92.510  38.700  1.00  0.00           H 
ATOM   2293 2HG2 VAL A 585      82.730  93.980  37.790  1.00  0.00           H 
ATOM   2294 3HG2 VAL A 585      81.340  93.170  38.560  1.00  0.00           H 
ATOM   2295  C   VAL A 585      80.900  92.260  34.480  1.00  0.00           C 
ATOM   2296  O   VAL A 585      81.450  92.810  33.500  1.00  0.00           O 
ATOM   2297  N   ALA A 586      80.130  91.180  34.220  1.00  0.00           N 
ATOM   2298  HN  ALA A 586      79.790  90.770  35.070  1.00  0.00           H 
ATOM   2299  CA  ALA A 586      80.240  90.460  32.940  1.00  0.00           C 
ATOM   2300  HA  ALA A 586      80.980  90.910  32.300  1.00  0.00           H 
ATOM   2301  CB  ALA A 586      80.500  88.940  33.120  1.00  0.00           C 
ATOM   2302  HB1 ALA A 586      81.530  88.810  33.510  1.00  0.00           H 
ATOM   2303  HB2 ALA A 586      79.710  88.570  33.810  1.00  0.00           H 
ATOM   2304  HB3 ALA A 586      80.500  88.420  32.140  1.00  0.00           H 
ATOM   2305  C   ALA A 586      79.000  90.640  32.120  1.00  0.00           C 
ATOM   2306  O   ALA A 586      79.050  90.380  30.890  1.00  0.00           O 
ATOM   2307  N   HSD A 587      77.870  91.130  32.730  1.00  0.00           N 
ATOM   2308  HN  HSD A 587      77.940  91.420  33.680  1.00  0.00           H 
ATOM   2309  CA  HSD A 587      76.740  91.430  31.910  1.00  0.00           C 
ATOM   2310  HA  HSD A 587      76.930  91.110  30.900  1.00  0.00           H 
ATOM   2311  CB  HSD A 587      75.470  90.770  32.530  1.00  0.00           C 
ATOM   2312  HB1 HSD A 587      75.230  91.130  33.550  1.00  0.00           H 
ATOM   2313  HB2 HSD A 587      74.590  91.130  31.950  1.00  0.00           H 
ATOM   2314  ND1 HSD A 587      75.300  88.650  31.280  1.00  0.00           N 
ATOM   2315  HD1 HSD A 587      74.750  89.030  30.540  1.00  0.00           H 
ATOM   2316  CG  HSD A 587      75.650  89.350  32.460  1.00  0.00           C 
ATOM   2317  CE1 HSD A 587      75.500  87.320  31.580  1.00  0.00           C 
ATOM   2318  HE1 HSD A 587      75.440  86.550  30.820  1.00  0.00           H 
ATOM   2319  NE2 HSD A 587      75.900  87.120  32.780  1.00  0.00           N 
ATOM   2320  CD2 HSD A 587      76.010  88.380  33.360  1.00  0.00           C 
ATOM   2321  HD2 HSD A 587      76.250  88.430  34.420  1.00  0.00           H 
ATOM   2322  C   HSD A 587      76.500  92.890  31.720  1.00  0.00           C 
ATOM   2323  O   HSD A 587      76.370  93.410  30.580  1.00  0.00           O 
ATOM   2324  N   GLU A 588      76.370  93.620  32.910  1.00  0.00           N 
ATOM   2325  HN  GLU A 588      76.650  93.220  33.780  1.00  0.00           H 
ATOM   2326  CA  GLU A 588      76.010  95.070  32.820  1.00  0.00           C 
ATOM   2327  HA  GLU A 588      75.130  95.030  32.190  1.00  0.00           H 
ATOM   2328  CB  GLU A 588      75.770  95.680  34.230  1.00  0.00           C 
ATOM   2329  HB1 GLU A 588      76.680  95.600  34.860  1.00  0.00           H 
ATOM   2330  HB2 GLU A 588      75.670  96.770  34.040  1.00  0.00           H 
ATOM   2331  CG  GLU A 588      74.460  95.070  35.000  1.00  0.00           C 
ATOM   2332  HG1 GLU A 588      74.450  93.960  35.050  1.00  0.00           H 
ATOM   2333  HG2 GLU A 588      74.400  95.290  36.090  1.00  0.00           H 
ATOM   2334  CD  GLU A 588      73.160  95.500  34.300  1.00  0.00           C 
ATOM   2335  OE1 GLU A 588      73.020  96.590  33.750  1.00  0.00           O 
ATOM   2336  OE2 GLU A 588      72.200  94.690  34.420  1.00  0.00           O 
ATOM   2337  C   GLU A 588      76.930  95.980  32.010  1.00  0.00           C 
ATOM   2338  O   GLU A 588      76.530  96.780  31.170  1.00  0.00           O 
ATOM   2339  N   ARG A 589      78.200  95.840  32.310  1.00  0.00           N 
ATOM   2340  HN  ARG A 589      78.460  95.080  32.900  1.00  0.00           H 
ATOM   2341  CA  ARG A 589      79.340  96.320  31.610  1.00  0.00           C 
ATOM   2342  HA  ARG A 589      80.140  95.830  32.140  1.00  0.00           H 
ATOM   2343  CB  ARG A 589      79.390  95.760  30.140  1.00  0.00           C 
ATOM   2344  HB1 ARG A 589      78.360  95.860  29.730  1.00  0.00           H 
ATOM   2345  HB2 ARG A 589      80.080  96.350  29.490  1.00  0.00           H 
ATOM   2346  CG  ARG A 589      79.760  94.240  30.020  1.00  0.00           C 
ATOM   2347  HG1 ARG A 589      79.150  93.730  30.790  1.00  0.00           H 
ATOM   2348  HG2 ARG A 589      79.510  93.870  29.000  1.00  0.00           H 
ATOM   2349  CD  ARG A 589      81.220  93.810  30.220  1.00  0.00           C 
ATOM   2350  HD1 ARG A 589      81.840  94.350  29.470  1.00  0.00           H 
ATOM   2351  HD2 ARG A 589      81.690  94.030  31.200  1.00  0.00           H 
ATOM   2352  NE  ARG A 589      81.240  92.360  30.060  1.00  0.00           N 
ATOM   2353  HE  ARG A 589      80.350  91.900  30.050  1.00  0.00           H 
ATOM   2354  CZ  ARG A 589      82.280  91.570  29.880  1.00  0.00           C 
ATOM   2355  NH1 ARG A 589      83.460  92.090  29.690  1.00  0.00           N 
ATOM   2356 1HH1 ARG A 589      83.550  93.070  29.850  1.00  0.00           H 
ATOM   2357 2HH1 ARG A 589      84.070  91.500  29.170  1.00  0.00           H 
ATOM   2358  NH2 ARG A 589      82.090  90.270  29.820  1.00  0.00           N 
ATOM   2359 1HH2 ARG A 589      81.220  89.770  29.850  1.00  0.00           H 
ATOM   2360 2HH2 ARG A 589      82.890  89.940  29.320  1.00  0.00           H 
ATOM   2361  C   ARG A 589      79.720  97.760  31.700  1.00  0.00           C 
ATOM   2362  O   ARG A 589      80.480  98.240  30.850  1.00  0.00           O 
ATOM   2363  N   MET B 454     113.140  82.990  71.700  1.00  0.00           N 
ATOM   2364  HN  MET B 454     113.490  83.230  72.600  1.00  0.00           H 
ATOM   2365  CA  MET B 454     112.710  81.630  71.500  1.00  0.00           C 
ATOM   2366  HA  MET B 454     113.330  81.170  70.740  1.00  0.00           H 
ATOM   2367  CB  MET B 454     112.610  80.790  72.760  1.00  0.00           C 
ATOM   2368  HB1 MET B 454     112.070  81.410  73.510  1.00  0.00           H 
ATOM   2369  HB2 MET B 454     112.050  79.870  72.490  1.00  0.00           H 
ATOM   2370  CG  MET B 454     113.900  80.420  73.390  1.00  0.00           C 
ATOM   2371  HG1 MET B 454     114.560  79.940  72.640  1.00  0.00           H 
ATOM   2372  HG2 MET B 454     114.420  81.310  73.800  1.00  0.00           H 
ATOM   2373  SD  MET B 454     113.670  79.280  74.840  1.00  0.00           S 
ATOM   2374  CE  MET B 454     115.170  78.310  74.900  1.00  0.00           C 
ATOM   2375  HE1 MET B 454     115.470  78.020  73.870  1.00  0.00           H 
ATOM   2376  HE2 MET B 454     116.040  78.880  75.290  1.00  0.00           H 
ATOM   2377  HE3 MET B 454     115.030  77.320  75.380  1.00  0.00           H 
ATOM   2378  C   MET B 454     111.320  81.580  70.800  1.00  0.00           C 
ATOM   2379  O   MET B 454     111.080  80.750  69.930  1.00  0.00           O 
ATOM   2380  N   SER B 455     110.310  82.380  71.250  1.00  0.00           N 
ATOM   2381  HN  SER B 455     110.440  83.140  71.890  1.00  0.00           H 
ATOM   2382  CA  SER B 455     108.970  82.230  70.730  1.00  0.00           C 
ATOM   2383  HA  SER B 455     108.670  81.200  70.840  1.00  0.00           H 
ATOM   2384  CB  SER B 455     107.880  82.980  71.550  1.00  0.00           C 
ATOM   2385  HB1 SER B 455     108.250  84.010  71.740  1.00  0.00           H 
ATOM   2386  HB2 SER B 455     106.900  82.950  71.030  1.00  0.00           H 
ATOM   2387  OG  SER B 455     107.730  82.330  72.810  1.00  0.00           O 
ATOM   2388  HG1 SER B 455     108.390  82.610  73.440  1.00  0.00           H 
ATOM   2389  C   SER B 455     108.920  82.580  69.270  1.00  0.00           C 
ATOM   2390  O   SER B 455     108.250  81.880  68.490  1.00  0.00           O 
ATOM   2391  N   PHE B 456     109.660  83.670  68.820  1.00  0.00           N 
ATOM   2392  HN  PHE B 456     110.080  84.250  69.510  1.00  0.00           H 
ATOM   2393  CA  PHE B 456     109.870  83.910  67.370  1.00  0.00           C 
ATOM   2394  HA  PHE B 456     108.900  84.130  66.950  1.00  0.00           H 
ATOM   2395  CB  PHE B 456     110.880  85.100  67.210  1.00  0.00           C 
ATOM   2396  HB1 PHE B 456     111.770  85.130  67.880  1.00  0.00           H 
ATOM   2397  HB2 PHE B 456     111.210  85.250  66.160  1.00  0.00           H 
ATOM   2398  CG  PHE B 456     110.090  86.330  67.490  1.00  0.00           C 
ATOM   2399  CD1 PHE B 456     109.190  86.880  66.490  1.00  0.00           C 
ATOM   2400  HD1 PHE B 456     108.960  86.300  65.610  1.00  0.00           H 
ATOM   2401  CE1 PHE B 456     108.450  88.080  66.680  1.00  0.00           C 
ATOM   2402  HE1 PHE B 456     107.740  88.360  65.920  1.00  0.00           H 
ATOM   2403  CZ  PHE B 456     108.810  88.870  67.800  1.00  0.00           C 
ATOM   2404  HZ  PHE B 456     108.240  89.760  68.050  1.00  0.00           H 
ATOM   2405  CD2 PHE B 456     110.310  87.140  68.580  1.00  0.00           C 
ATOM   2406  HD2 PHE B 456     111.160  86.830  69.170  1.00  0.00           H 
ATOM   2407  CE2 PHE B 456     109.750  88.420  68.720  1.00  0.00           C 
ATOM   2408  HE2 PHE B 456     110.130  89.030  69.530  1.00  0.00           H 
ATOM   2409  C   PHE B 456     110.440  82.660  66.610  1.00  0.00           C 
ATOM   2410  O   PHE B 456     109.930  82.280  65.580  1.00  0.00           O 
ATOM   2411  N   ALA B 457     111.510  82.020  67.200  1.00  0.00           N 
ATOM   2412  HN  ALA B 457     111.960  82.350  68.030  1.00  0.00           H 
ATOM   2413  CA  ALA B 457     112.080  80.920  66.630  1.00  0.00           C 
ATOM   2414  HA  ALA B 457     112.300  81.250  65.620  1.00  0.00           H 
ATOM   2415  CB  ALA B 457     113.400  80.690  67.370  1.00  0.00           C 
ATOM   2416  HB1 ALA B 457     113.880  79.730  67.060  1.00  0.00           H 
ATOM   2417  HB2 ALA B 457     114.170  81.480  67.240  1.00  0.00           H 
ATOM   2418  HB3 ALA B 457     113.230  80.560  68.460  1.00  0.00           H 
ATOM   2419  C   ALA B 457     111.270  79.630  66.600  1.00  0.00           C 
ATOM   2420  O   ALA B 457     111.380  78.770  65.740  1.00  0.00           O 
ATOM   2421  N   LEU B 458     110.380  79.350  67.620  1.00  0.00           N 
ATOM   2422  HN  LEU B 458     110.440  79.860  68.480  1.00  0.00           H 
ATOM   2423  CA  LEU B 458     109.460  78.210  67.580  1.00  0.00           C 
ATOM   2424  HA  LEU B 458     109.990  77.300  67.350  1.00  0.00           H 
ATOM   2425  CB  LEU B 458     108.620  78.070  68.890  1.00  0.00           C 
ATOM   2426  HB1 LEU B 458     108.570  79.100  69.310  1.00  0.00           H 
ATOM   2427  HB2 LEU B 458     107.570  77.840  68.620  1.00  0.00           H 
ATOM   2428  CG  LEU B 458     109.080  77.100  69.930  1.00  0.00           C 
ATOM   2429  HG  LEU B 458     108.230  76.930  70.630  1.00  0.00           H 
ATOM   2430  CD1 LEU B 458     109.500  75.720  69.350  1.00  0.00           C 
ATOM   2431 1HD1 LEU B 458     109.520  74.930  70.140  1.00  0.00           H 
ATOM   2432 2HD1 LEU B 458     108.690  75.420  68.650  1.00  0.00           H 
ATOM   2433 3HD1 LEU B 458     110.540  75.860  68.970  1.00  0.00           H 
ATOM   2434  CD2 LEU B 458     110.160  77.810  70.780  1.00  0.00           C 
ATOM   2435 1HD2 LEU B 458     110.300  77.130  71.650  1.00  0.00           H 
ATOM   2436 2HD2 LEU B 458     111.150  77.950  70.300  1.00  0.00           H 
ATOM   2437 3HD2 LEU B 458     109.900  78.840  71.120  1.00  0.00           H 
ATOM   2438  C   LEU B 458     108.460  78.410  66.440  1.00  0.00           C 
ATOM   2439  O   LEU B 458     108.230  77.580  65.530  1.00  0.00           O 
ATOM   2440  N   VAL B 459     107.940  79.580  66.240  1.00  0.00           N 
ATOM   2441  HN  VAL B 459     108.020  80.280  66.940  1.00  0.00           H 
ATOM   2442  CA  VAL B 459     107.060  79.920  65.150  1.00  0.00           C 
ATOM   2443  HA  VAL B 459     106.220  79.250  65.040  1.00  0.00           H 
ATOM   2444  CB  VAL B 459     106.470  81.330  65.470  1.00  0.00           C 
ATOM   2445  HB  VAL B 459     107.290  82.060  65.630  1.00  0.00           H 
ATOM   2446  CG1 VAL B 459     105.770  82.020  64.260  1.00  0.00           C 
ATOM   2447 1HG1 VAL B 459     105.450  83.050  64.530  1.00  0.00           H 
ATOM   2448 2HG1 VAL B 459     106.340  81.990  63.300  1.00  0.00           H 
ATOM   2449 3HG1 VAL B 459     104.860  81.420  64.030  1.00  0.00           H 
ATOM   2450  CG2 VAL B 459     105.520  81.170  66.670  1.00  0.00           C 
ATOM   2451 1HG2 VAL B 459     105.300  82.150  67.140  1.00  0.00           H 
ATOM   2452 2HG2 VAL B 459     104.560  80.680  66.390  1.00  0.00           H 
ATOM   2453 3HG2 VAL B 459     106.090  80.640  67.460  1.00  0.00           H 
ATOM   2454  C   VAL B 459     107.750  79.790  63.750  1.00  0.00           C 
ATOM   2455  O   VAL B 459     107.340  79.040  62.870  1.00  0.00           O 
ATOM   2456  N   LEU B 460     108.850  80.520  63.600  1.00  0.00           N 
ATOM   2457  HN  LEU B 460     109.040  81.190  64.320  1.00  0.00           H 
ATOM   2458  CA  LEU B 460     109.630  80.460  62.340  1.00  0.00           C 
ATOM   2459  HA  LEU B 460     108.900  80.630  61.560  1.00  0.00           H 
ATOM   2460  CB  LEU B 460     110.810  81.470  62.320  1.00  0.00           C 
ATOM   2461  HB1 LEU B 460     111.390  81.390  63.260  1.00  0.00           H 
ATOM   2462  HB2 LEU B 460     111.530  81.080  61.580  1.00  0.00           H 
ATOM   2463  CG  LEU B 460     110.430  82.970  62.000  1.00  0.00           C 
ATOM   2464  HG  LEU B 460     110.200  83.010  60.910  1.00  0.00           H 
ATOM   2465  CD1 LEU B 460     109.170  83.580  62.640  1.00  0.00           C 
ATOM   2466 1HD1 LEU B 460     108.920  84.530  62.110  1.00  0.00           H 
ATOM   2467 2HD1 LEU B 460     108.260  82.940  62.550  1.00  0.00           H 
ATOM   2468 3HD1 LEU B 460     109.310  83.870  63.700  1.00  0.00           H 
ATOM   2469  CD2 LEU B 460     111.600  84.000  62.100  1.00  0.00           C 
ATOM   2470 1HD2 LEU B 460     112.450  83.390  61.710  1.00  0.00           H 
ATOM   2471 2HD2 LEU B 460     111.380  84.830  61.400  1.00  0.00           H 
ATOM   2472 3HD2 LEU B 460     111.740  84.210  63.180  1.00  0.00           H 
ATOM   2473  C   LEU B 460     110.270  79.050  62.080  1.00  0.00           C 
ATOM   2474  O   LEU B 460     110.230  78.590  60.910  1.00  0.00           O 
ATOM   2475  N   GLY B 461     110.920  78.350  63.080  1.00  0.00           N 
ATOM   2476  HN  GLY B 461     111.090  78.810  63.950  1.00  0.00           H 
ATOM   2477  CA  GLY B 461     111.510  77.030  63.020  1.00  0.00           C 
ATOM   2478  HA1 GLY B 461     112.350  77.020  62.340  1.00  0.00           H 
ATOM   2479  HA2 GLY B 461     111.860  76.650  63.970  1.00  0.00           H 
ATOM   2480  C   GLY B 461     110.550  76.040  62.400  1.00  0.00           C 
ATOM   2481  O   GLY B 461     110.750  75.410  61.360  1.00  0.00           O 
ATOM   2482  N   TRP B 462     109.330  75.850  62.990  1.00  0.00           N 
ATOM   2483  HN  TRP B 462     108.990  76.310  63.800  1.00  0.00           H 
ATOM   2484  CA  TRP B 462     108.280  75.080  62.380  1.00  0.00           C 
ATOM   2485  HA  TRP B 462     108.780  74.140  62.190  1.00  0.00           H 
ATOM   2486  CB  TRP B 462     107.160  74.910  63.430  1.00  0.00           C 
ATOM   2487  HB1 TRP B 462     106.970  75.910  63.870  1.00  0.00           H 
ATOM   2488  HB2 TRP B 462     106.210  74.580  62.950  1.00  0.00           H 
ATOM   2489  CG  TRP B 462     107.490  73.890  64.510  1.00  0.00           C 
ATOM   2490  CD1 TRP B 462     107.950  74.110  65.830  1.00  0.00           C 
ATOM   2491  HD1 TRP B 462     107.960  75.030  66.400  1.00  0.00           H 
ATOM   2492  NE1 TRP B 462     108.060  72.880  66.410  1.00  0.00           N 
ATOM   2493  HE1 TRP B 462     108.520  72.630  67.230  1.00  0.00           H 
ATOM   2494  CE2 TRP B 462     107.850  71.870  65.520  1.00  0.00           C 
ATOM   2495  CD2 TRP B 462     107.520  72.470  64.270  1.00  0.00           C 
ATOM   2496  CE3 TRP B 462     107.360  71.650  63.140  1.00  0.00           C 
ATOM   2497  HE3 TRP B 462     107.190  72.120  62.180  1.00  0.00           H 
ATOM   2498  CZ3 TRP B 462     107.500  70.250  63.430  1.00  0.00           C 
ATOM   2499  HZ3 TRP B 462     107.380  69.570  62.600  1.00  0.00           H 
ATOM   2500  CZ2 TRP B 462     107.950  70.520  65.720  1.00  0.00           C 
ATOM   2501  HZ2 TRP B 462     108.280  70.120  66.670  1.00  0.00           H 
ATOM   2502  CH2 TRP B 462     107.730  69.690  64.670  1.00  0.00           C 
ATOM   2503  HH2 TRP B 462     107.670  68.640  64.890  1.00  0.00           H 
ATOM   2504  C   TRP B 462     107.650  75.520  61.070  1.00  0.00           C 
ATOM   2505  O   TRP B 462     107.410  74.700  60.170  1.00  0.00           O 
ATOM   2506  N   CYS B 463     107.310  76.780  60.860  1.00  0.00           N 
ATOM   2507  HN  CYS B 463     107.500  77.480  61.540  1.00  0.00           H 
ATOM   2508  CA  CYS B 463     106.680  77.220  59.610  1.00  0.00           C 
ATOM   2509  HA  CYS B 463     105.810  76.610  59.430  1.00  0.00           H 
ATOM   2510  CB  CYS B 463     106.130  78.680  59.760  1.00  0.00           C 
ATOM   2511  HB1 CYS B 463     106.930  79.380  60.100  1.00  0.00           H 
ATOM   2512  HB2 CYS B 463     105.760  78.930  58.740  1.00  0.00           H 
ATOM   2513  SG  CYS B 463     104.790  78.810  60.950  1.00  0.00           S 
ATOM   2514  HG1 CYS B 463     105.410  78.940  62.110  1.00  0.00           H 
ATOM   2515  C   CYS B 463     107.640  77.030  58.400  1.00  0.00           C 
ATOM   2516  O   CYS B 463     107.190  76.960  57.270  1.00  0.00           O 
ATOM   2517  N   ASN B 464     108.960  76.900  58.650  1.00  0.00           N 
ATOM   2518  HN  ASN B 464     109.370  76.860  59.560  1.00  0.00           H 
ATOM   2519  CA  ASN B 464     109.920  76.700  57.610  1.00  0.00           C 
ATOM   2520  HA  ASN B 464     109.570  77.260  56.760  1.00  0.00           H 
ATOM   2521  CB  ASN B 464     111.340  76.860  58.160  1.00  0.00           C 
ATOM   2522  HB1 ASN B 464     111.330  76.380  59.160  1.00  0.00           H 
ATOM   2523  HB2 ASN B 464     112.170  76.410  57.570  1.00  0.00           H 
ATOM   2524  CG  ASN B 464     111.600  78.370  58.150  1.00  0.00           C 
ATOM   2525  OD1 ASN B 464     110.930  79.160  57.460  1.00  0.00           O 
ATOM   2526  ND2 ASN B 464     112.510  78.810  58.980  1.00  0.00           N 
ATOM   2527 1HD2 ASN B 464     112.970  78.280  59.690  1.00  0.00           H 
ATOM   2528 2HD2 ASN B 464     112.480  79.810  59.000  1.00  0.00           H 
ATOM   2529  C   ASN B 464     109.830  75.200  57.230  1.00  0.00           C 
ATOM   2530  O   ASN B 464     110.420  74.780  56.240  1.00  0.00           O 
ATOM   2531  N   VAL B 465     109.080  74.290  57.940  1.00  0.00           N 
ATOM   2532  HN  VAL B 465     108.600  74.570  58.770  1.00  0.00           H 
ATOM   2533  CA  VAL B 465     108.760  72.950  57.410  1.00  0.00           C 
ATOM   2534  HA  VAL B 465     109.700  72.470  57.210  1.00  0.00           H 
ATOM   2535  CB  VAL B 465     108.180  72.020  58.430  1.00  0.00           C 
ATOM   2536  HB  VAL B 465     107.190  72.380  58.790  1.00  0.00           H 
ATOM   2537  CG1 VAL B 465     108.050  70.610  57.820  1.00  0.00           C 
ATOM   2538 1HG1 VAL B 465     107.750  69.910  58.630  1.00  0.00           H 
ATOM   2539 2HG1 VAL B 465     107.310  70.480  57.000  1.00  0.00           H 
ATOM   2540 3HG1 VAL B 465     109.070  70.300  57.520  1.00  0.00           H 
ATOM   2541  CG2 VAL B 465     109.100  72.020  59.750  1.00  0.00           C 
ATOM   2542 1HG2 VAL B 465     108.630  71.510  60.620  1.00  0.00           H 
ATOM   2543 2HG2 VAL B 465     110.070  71.560  59.470  1.00  0.00           H 
ATOM   2544 3HG2 VAL B 465     109.280  73.090  59.990  1.00  0.00           H 
ATOM   2545  C   VAL B 465     107.860  73.070  56.170  1.00  0.00           C 
ATOM   2546  O   VAL B 465     107.860  72.190  55.310  1.00  0.00           O 
ATOM   2547  N   MET B 466     107.030  74.180  56.050  1.00  0.00           N 
ATOM   2548  HN  MET B 466     106.930  74.860  56.780  1.00  0.00           H 
ATOM   2549  CA  MET B 466     106.030  74.350  55.020  1.00  0.00           C 
ATOM   2550  HA  MET B 466     105.430  73.460  54.900  1.00  0.00           H 
ATOM   2551  CB  MET B 466     104.980  75.520  55.330  1.00  0.00           C 
ATOM   2552  HB1 MET B 466     104.610  75.400  56.370  1.00  0.00           H 
ATOM   2553  HB2 MET B 466     105.490  76.500  55.340  1.00  0.00           H 
ATOM   2554  CG  MET B 466     103.820  75.750  54.350  1.00  0.00           C 
ATOM   2555  HG1 MET B 466     104.260  75.990  53.360  1.00  0.00           H 
ATOM   2556  HG2 MET B 466     103.290  74.770  54.290  1.00  0.00           H 
ATOM   2557  SD  MET B 466     102.510  77.040  54.650  1.00  0.00           S 
ATOM   2558  CE  MET B 466     101.830  76.360  56.280  1.00  0.00           C 
ATOM   2559  HE1 MET B 466     101.180  75.470  56.110  1.00  0.00           H 
ATOM   2560  HE2 MET B 466     102.650  76.210  57.010  1.00  0.00           H 
ATOM   2561  HE3 MET B 466     101.070  77.070  56.660  1.00  0.00           H 
ATOM   2562  C   MET B 466     106.640  74.520  53.640  1.00  0.00           C 
ATOM   2563  O   MET B 466     106.070  74.260  52.580  1.00  0.00           O 
ATOM   2564  N   TYR B 467     107.890  74.880  53.640  1.00  0.00           N 
ATOM   2565  HN  TYR B 467     108.320  75.310  54.430  1.00  0.00           H 
ATOM   2566  CA  TYR B 467     108.730  74.840  52.480  1.00  0.00           C 
ATOM   2567  HA  TYR B 467     108.430  75.580  51.750  1.00  0.00           H 
ATOM   2568  CB  TYR B 467     110.150  75.210  53.050  1.00  0.00           C 
ATOM   2569  HB1 TYR B 467     110.000  76.190  53.550  1.00  0.00           H 
ATOM   2570  HB2 TYR B 467     110.480  74.380  53.710  1.00  0.00           H 
ATOM   2571  CG  TYR B 467     111.190  75.380  51.980  1.00  0.00           C 
ATOM   2572  CD1 TYR B 467     111.210  76.450  51.020  1.00  0.00           C 
ATOM   2573  HD1 TYR B 467     110.420  77.180  51.120  1.00  0.00           H 
ATOM   2574  CE1 TYR B 467     112.130  76.420  50.000  1.00  0.00           C 
ATOM   2575  HE1 TYR B 467     112.050  77.200  49.260  1.00  0.00           H 
ATOM   2576  CZ  TYR B 467     113.060  75.360  49.890  1.00  0.00           C 
ATOM   2577  OH  TYR B 467     113.830  75.270  48.730  1.00  0.00           O 
ATOM   2578  HH  TYR B 467     114.030  76.150  48.400  1.00  0.00           H 
ATOM   2579  CD2 TYR B 467     112.060  74.310  51.790  1.00  0.00           C 
ATOM   2580  HD2 TYR B 467     111.930  73.430  52.410  1.00  0.00           H 
ATOM   2581  CE2 TYR B 467     112.970  74.350  50.780  1.00  0.00           C 
ATOM   2582  HE2 TYR B 467     113.600  73.480  50.680  1.00  0.00           H 
ATOM   2583  C   TYR B 467     108.810  73.550  51.660  1.00  0.00           C 
ATOM   2584  O   TYR B 467     108.650  73.520  50.430  1.00  0.00           O 
ATOM   2585  N   PHE B 468     108.910  72.420  52.330  1.00  0.00           N 
ATOM   2586  HN  PHE B 468     108.850  72.460  53.320  1.00  0.00           H 
ATOM   2587  CA  PHE B 468     109.260  71.170  51.770  1.00  0.00           C 
ATOM   2588  HA  PHE B 468     109.970  71.400  50.990  1.00  0.00           H 
ATOM   2589  CB  PHE B 468     110.020  70.160  52.820  1.00  0.00           C 
ATOM   2590  HB1 PHE B 468     109.440  69.880  53.730  1.00  0.00           H 
ATOM   2591  HB2 PHE B 468     110.260  69.260  52.220  1.00  0.00           H 
ATOM   2592  CG  PHE B 468     111.400  70.630  53.300  1.00  0.00           C 
ATOM   2593  CD1 PHE B 468     112.590  70.460  52.570  1.00  0.00           C 
ATOM   2594  HD1 PHE B 468     112.710  69.910  51.650  1.00  0.00           H 
ATOM   2595  CE1 PHE B 468     113.810  70.910  53.090  1.00  0.00           C 
ATOM   2596  HE1 PHE B 468     114.750  70.730  52.600  1.00  0.00           H 
ATOM   2597  CZ  PHE B 468     113.830  71.550  54.400  1.00  0.00           C 
ATOM   2598  HZ  PHE B 468     114.740  71.920  54.840  1.00  0.00           H 
ATOM   2599  CD2 PHE B 468     111.430  71.230  54.550  1.00  0.00           C 
ATOM   2600  HD2 PHE B 468     110.520  71.560  55.040  1.00  0.00           H 
ATOM   2601  CE2 PHE B 468     112.630  71.630  55.110  1.00  0.00           C 
ATOM   2602  HE2 PHE B 468     112.570  72.270  55.970  1.00  0.00           H 
ATOM   2603  C   PHE B 468     108.060  70.360  51.240  1.00  0.00           C 
ATOM   2604  O   PHE B 468     108.110  69.230  50.690  1.00  0.00           O 
ATOM   2605  N   ALA B 469     106.900  70.990  51.420  1.00  0.00           N 
ATOM   2606  HN  ALA B 469     106.980  71.810  51.990  1.00  0.00           H 
ATOM   2607  CA  ALA B 469     105.650  70.620  50.810  1.00  0.00           C 
ATOM   2608  HA  ALA B 469     105.360  69.630  51.110  1.00  0.00           H 
ATOM   2609  CB  ALA B 469     104.550  71.560  51.320  1.00  0.00           C 
ATOM   2610  HB1 ALA B 469     103.580  71.020  51.260  1.00  0.00           H 
ATOM   2611  HB2 ALA B 469     104.610  71.840  52.390  1.00  0.00           H 
ATOM   2612  HB3 ALA B 469     104.640  72.510  50.750  1.00  0.00           H 
ATOM   2613  C   ALA B 469     105.710  70.460  49.330  1.00  0.00           C 
ATOM   2614  O   ALA B 469     104.960  69.690  48.670  1.00  0.00           O 
ATOM   2615  N   ARG B 470     106.660  71.170  48.700  1.00  0.00           N 
ATOM   2616  HN  ARG B 470     107.190  71.880  49.150  1.00  0.00           H 
ATOM   2617  CA  ARG B 470     106.790  71.220  47.230  1.00  0.00           C 
ATOM   2618  HA  ARG B 470     105.830  71.260  46.740  1.00  0.00           H 
ATOM   2619  CB  ARG B 470     107.670  72.500  46.830  1.00  0.00           C 
ATOM   2620  HB1 ARG B 470     107.630  72.600  45.720  1.00  0.00           H 
ATOM   2621  HB2 ARG B 470     107.110  73.330  47.300  1.00  0.00           H 
ATOM   2622  CG  ARG B 470     109.080  72.410  47.350  1.00  0.00           C 
ATOM   2623  HG1 ARG B 470     109.070  72.070  48.410  1.00  0.00           H 
ATOM   2624  HG2 ARG B 470     109.550  71.740  46.600  1.00  0.00           H 
ATOM   2625  CD  ARG B 470     109.830  73.690  47.160  1.00  0.00           C 
ATOM   2626  HD1 ARG B 470     110.900  73.450  47.350  1.00  0.00           H 
ATOM   2627  HD2 ARG B 470     109.830  74.010  46.100  1.00  0.00           H 
ATOM   2628  NE  ARG B 470     109.400  74.780  48.040  1.00  0.00           N 
ATOM   2629  HE  ARG B 470     108.980  74.570  48.920  1.00  0.00           H 
ATOM   2630  CZ  ARG B 470     109.380  76.040  47.740  1.00  0.00           C 
ATOM   2631  NH1 ARG B 470     109.980  76.570  46.690  1.00  0.00           N 
ATOM   2632 1HH1 ARG B 470     110.450  75.990  46.020  1.00  0.00           H 
ATOM   2633 2HH1 ARG B 470     109.670  77.490  46.440  1.00  0.00           H 
ATOM   2634  NH2 ARG B 470     108.810  76.920  48.570  1.00  0.00           N 
ATOM   2635 1HH2 ARG B 470     108.060  76.500  49.090  1.00  0.00           H 
ATOM   2636 2HH2 ARG B 470     108.830  77.860  48.230  1.00  0.00           H 
ATOM   2637  C   ARG B 470     107.520  69.990  46.730  1.00  0.00           C 
ATOM   2638  O   ARG B 470     107.680  69.860  45.520  1.00  0.00           O 
ATOM   2639  N   GLY B 471     107.950  69.000  47.570  1.00  0.00           N 
ATOM   2640  HN  GLY B 471     107.840  69.090  48.560  1.00  0.00           H 
ATOM   2641  CA  GLY B 471     108.670  67.710  47.160  1.00  0.00           C 
ATOM   2642  HA1 GLY B 471     109.400  67.780  46.360  1.00  0.00           H 
ATOM   2643  HA2 GLY B 471     109.110  67.310  48.060  1.00  0.00           H 
ATOM   2644  C   GLY B 471     107.660  66.740  46.700  1.00  0.00           C 
ATOM   2645  O   GLY B 471     108.010  65.760  46.040  1.00  0.00           O 
ATOM   2646  N   PHE B 472     106.370  66.870  47.040  1.00  0.00           N 
ATOM   2647  HN  PHE B 472     105.830  67.700  47.180  1.00  0.00           H 
ATOM   2648  CA  PHE B 472     105.430  65.800  46.960  1.00  0.00           C 
ATOM   2649  HA  PHE B 472     105.910  64.910  46.580  1.00  0.00           H 
ATOM   2650  CB  PHE B 472     104.750  65.490  48.410  1.00  0.00           C 
ATOM   2651  HB1 PHE B 472     104.190  66.400  48.700  1.00  0.00           H 
ATOM   2652  HB2 PHE B 472     103.990  64.670  48.390  1.00  0.00           H 
ATOM   2653  CG  PHE B 472     105.830  65.100  49.400  1.00  0.00           C 
ATOM   2654  CD1 PHE B 472     106.500  63.920  49.220  1.00  0.00           C 
ATOM   2655  HD1 PHE B 472     106.160  63.320  48.380  1.00  0.00           H 
ATOM   2656  CE1 PHE B 472     107.650  63.540  50.020  1.00  0.00           C 
ATOM   2657  HE1 PHE B 472     108.160  62.590  49.900  1.00  0.00           H 
ATOM   2658  CZ  PHE B 472     108.120  64.490  50.920  1.00  0.00           C 
ATOM   2659  HZ  PHE B 472     109.040  64.320  51.450  1.00  0.00           H 
ATOM   2660  CD2 PHE B 472     106.290  65.980  50.420  1.00  0.00           C 
ATOM   2661  HD2 PHE B 472     105.790  66.930  50.530  1.00  0.00           H 
ATOM   2662  CE2 PHE B 472     107.460  65.730  51.090  1.00  0.00           C 
ATOM   2663  HE2 PHE B 472     107.940  66.460  51.720  1.00  0.00           H 
ATOM   2664  C   PHE B 472     104.320  66.320  46.030  1.00  0.00           C 
ATOM   2665  O   PHE B 472     103.660  67.340  46.310  1.00  0.00           O 
ATOM   2666  N   GLN B 473     104.000  65.640  44.890  1.00  0.00           N 
ATOM   2667  HN  GLN B 473     104.530  64.840  44.640  1.00  0.00           H 
ATOM   2668  CA  GLN B 473     102.980  66.020  43.970  1.00  0.00           C 
ATOM   2669  HA  GLN B 473     103.210  66.990  43.550  1.00  0.00           H 
ATOM   2670  CB  GLN B 473     103.150  65.060  42.790  1.00  0.00           C 
ATOM   2671  HB1 GLN B 473     104.190  65.160  42.410  1.00  0.00           H 
ATOM   2672  HB2 GLN B 473     103.180  64.010  43.160  1.00  0.00           H 
ATOM   2673  CG  GLN B 473     102.220  65.280  41.500  1.00  0.00           C 
ATOM   2674  HG1 GLN B 473     101.170  65.130  41.840  1.00  0.00           H 
ATOM   2675  HG2 GLN B 473     102.280  66.350  41.210  1.00  0.00           H 
ATOM   2676  CD  GLN B 473     102.700  64.340  40.380  1.00  0.00           C 
ATOM   2677  OE1 GLN B 473     103.530  63.420  40.510  1.00  0.00           O 
ATOM   2678  NE2 GLN B 473     102.310  64.700  39.130  1.00  0.00           N 
ATOM   2679 1HE2 GLN B 473     101.820  65.560  38.980  1.00  0.00           H 
ATOM   2680 2HE2 GLN B 473     102.680  64.170  38.370  1.00  0.00           H 
ATOM   2681  C   GLN B 473     101.520  66.160  44.620  1.00  0.00           C 
ATOM   2682  O   GLN B 473     100.680  66.970  44.210  1.00  0.00           O 
ATOM   2683  N   MET B 474     101.250  65.370  45.630  1.00  0.00           N 
ATOM   2684  HN  MET B 474     101.920  64.850  46.150  1.00  0.00           H 
ATOM   2685  CA  MET B 474      99.980  65.560  46.370  1.00  0.00           C 
ATOM   2686  HA  MET B 474      99.180  65.630  45.650  1.00  0.00           H 
ATOM   2687  CB  MET B 474      99.760  64.360  47.340  1.00  0.00           C 
ATOM   2688  HB1 MET B 474     100.540  64.350  48.140  1.00  0.00           H 
ATOM   2689  HB2 MET B 474      98.880  64.630  47.960  1.00  0.00           H 
ATOM   2690  CG  MET B 474      99.670  62.950  46.780  1.00  0.00           C 
ATOM   2691  HG1 MET B 474      98.790  62.890  46.100  1.00  0.00           H 
ATOM   2692  HG2 MET B 474     100.550  62.840  46.110  1.00  0.00           H 
ATOM   2693  SD  MET B 474      99.620  61.640  48.040  1.00  0.00           S 
ATOM   2694  CE  MET B 474      98.020  62.040  48.740  1.00  0.00           C 
ATOM   2695  HE1 MET B 474      97.950  63.050  49.190  1.00  0.00           H 
ATOM   2696  HE2 MET B 474      97.200  61.930  48.000  1.00  0.00           H 
ATOM   2697  HE3 MET B 474      97.790  61.330  49.570  1.00  0.00           H 
ATOM   2698  C   MET B 474      99.750  66.910  47.150  1.00  0.00           C 
ATOM   2699  O   MET B 474      98.710  67.480  47.030  1.00  0.00           O 
ATOM   2700  N   LEU B 475     100.790  67.470  47.820  1.00  0.00           N 
ATOM   2701  HN  LEU B 475     101.670  67.010  47.730  1.00  0.00           H 
ATOM   2702  CA  LEU B 475     100.740  68.800  48.440  1.00  0.00           C 
ATOM   2703  HA  LEU B 475      99.730  68.910  48.800  1.00  0.00           H 
ATOM   2704  CB  LEU B 475     101.730  68.810  49.650  1.00  0.00           C 
ATOM   2705  HB1 LEU B 475     102.740  68.670  49.200  1.00  0.00           H 
ATOM   2706  HB2 LEU B 475     101.670  69.700  50.310  1.00  0.00           H 
ATOM   2707  CG  LEU B 475     101.450  67.650  50.680  1.00  0.00           C 
ATOM   2708  HG  LEU B 475     101.420  66.680  50.150  1.00  0.00           H 
ATOM   2709  CD1 LEU B 475     102.470  67.500  51.760  1.00  0.00           C 
ATOM   2710 1HD1 LEU B 475     102.280  66.600  52.380  1.00  0.00           H 
ATOM   2711 2HD1 LEU B 475     103.420  67.390  51.200  1.00  0.00           H 
ATOM   2712 3HD1 LEU B 475     102.550  68.380  52.440  1.00  0.00           H 
ATOM   2713  CD2 LEU B 475     100.010  67.820  51.270  1.00  0.00           C 
ATOM   2714 1HD2 LEU B 475      99.190  68.060  50.560  1.00  0.00           H 
ATOM   2715 2HD2 LEU B 475      99.710  66.920  51.850  1.00  0.00           H 
ATOM   2716 3HD2 LEU B 475     100.030  68.650  52.010  1.00  0.00           H 
ATOM   2717  C   LEU B 475     101.050  69.950  47.580  1.00  0.00           C 
ATOM   2718  O   LEU B 475     100.490  71.040  47.860  1.00  0.00           O 
ATOM   2719  N   GLY B 476     102.020  69.850  46.630  1.00  0.00           N 
ATOM   2720  HN  GLY B 476     102.620  69.060  46.750  1.00  0.00           H 
ATOM   2721  CA  GLY B 476     102.510  70.800  45.610  1.00  0.00           C 
ATOM   2722  HA1 GLY B 476     103.150  71.440  46.200  1.00  0.00           H 
ATOM   2723  HA2 GLY B 476     103.130  70.290  44.880  1.00  0.00           H 
ATOM   2724  C   GLY B 476     101.510  71.760  44.980  1.00  0.00           C 
ATOM   2725  O   GLY B 476     101.460  72.920  45.370  1.00  0.00           O 
ATOM   2726  N   PRO B 477     100.710  71.370  44.020  1.00  0.00           N 
ATOM   2727  CD  PRO B 477     100.640  70.020  43.450  1.00  0.00           C 
ATOM   2728  HD1 PRO B 477      99.930  69.340  43.960  1.00  0.00           H 
ATOM   2729  HD2 PRO B 477     101.620  69.500  43.330  1.00  0.00           H 
ATOM   2730  CA  PRO B 477      99.880  72.310  43.230  1.00  0.00           C 
ATOM   2731  HA  PRO B 477     100.490  73.130  42.880  1.00  0.00           H 
ATOM   2732  CB  PRO B 477      99.330  71.520  42.060  1.00  0.00           C 
ATOM   2733  HB1 PRO B 477      98.250  71.290  42.180  1.00  0.00           H 
ATOM   2734  HB2 PRO B 477      99.370  72.020  41.070  1.00  0.00           H 
ATOM   2735  CG  PRO B 477     100.230  70.290  41.920  1.00  0.00           C 
ATOM   2736  HG1 PRO B 477      99.620  69.410  41.620  1.00  0.00           H 
ATOM   2737  HG2 PRO B 477     101.160  70.420  41.320  1.00  0.00           H 
ATOM   2738  C   PRO B 477      98.790  72.920  44.110  1.00  0.00           C 
ATOM   2739  O   PRO B 477      98.350  74.080  43.840  1.00  0.00           O 
ATOM   2740  N   PHE B 478      98.330  72.110  45.070  1.00  0.00           N 
ATOM   2741  HN  PHE B 478      98.750  71.210  45.200  1.00  0.00           H 
ATOM   2742  CA  PHE B 478      97.520  72.730  46.170  1.00  0.00           C 
ATOM   2743  HA  PHE B 478      96.800  73.330  45.640  1.00  0.00           H 
ATOM   2744  CB  PHE B 478      96.820  71.610  46.910  1.00  0.00           C 
ATOM   2745  HB1 PHE B 478      96.170  71.010  46.230  1.00  0.00           H 
ATOM   2746  HB2 PHE B 478      97.640  70.950  47.270  1.00  0.00           H 
ATOM   2747  CG  PHE B 478      95.880  71.960  48.010  1.00  0.00           C 
ATOM   2748  CD1 PHE B 478      94.570  72.270  47.740  1.00  0.00           C 
ATOM   2749  HD1 PHE B 478      94.310  72.380  46.700  1.00  0.00           H 
ATOM   2750  CE1 PHE B 478      93.680  72.500  48.760  1.00  0.00           C 
ATOM   2751  HE1 PHE B 478      92.680  72.840  48.530  1.00  0.00           H 
ATOM   2752  CZ  PHE B 478      94.090  72.430  50.120  1.00  0.00           C 
ATOM   2753  HZ  PHE B 478      93.310  72.460  50.860  1.00  0.00           H 
ATOM   2754  CD2 PHE B 478      96.300  71.970  49.400  1.00  0.00           C 
ATOM   2755  HD2 PHE B 478      97.370  72.030  49.540  1.00  0.00           H 
ATOM   2756  CE2 PHE B 478      95.360  72.090  50.480  1.00  0.00           C 
ATOM   2757  HE2 PHE B 478      95.610  72.100  51.530  1.00  0.00           H 
ATOM   2758  C   PHE B 478      98.150  73.750  47.120  1.00  0.00           C 
ATOM   2759  O   PHE B 478      97.530  74.820  47.360  1.00  0.00           O 
ATOM   2760  N   THR B 479      99.400  73.520  47.520  1.00  0.00           N 
ATOM   2761  HN  THR B 479      99.840  72.630  47.400  1.00  0.00           H 
ATOM   2762  CA  THR B 479     100.260  74.590  48.160  1.00  0.00           C 
ATOM   2763  HA  THR B 479      99.740  74.800  49.080  1.00  0.00           H 
ATOM   2764  CB  THR B 479     101.630  74.000  48.640  1.00  0.00           C 
ATOM   2765  HB  THR B 479     102.130  73.640  47.710  1.00  0.00           H 
ATOM   2766  OG1 THR B 479     101.570  72.980  49.640  1.00  0.00           O 
ATOM   2767  HG1 THR B 479     101.000  72.310  49.250  1.00  0.00           H 
ATOM   2768  CG2 THR B 479     102.550  75.010  49.360  1.00  0.00           C 
ATOM   2769 1HG2 THR B 479     103.360  74.520  49.940  1.00  0.00           H 
ATOM   2770 2HG2 THR B 479     102.950  75.830  48.720  1.00  0.00           H 
ATOM   2771 3HG2 THR B 479     101.920  75.560  50.090  1.00  0.00           H 
ATOM   2772  C   THR B 479     100.490  75.910  47.470  1.00  0.00           C 
ATOM   2773  O   THR B 479     100.500  76.970  48.060  1.00  0.00           O 
ATOM   2774  N   ILE B 480     100.470  75.850  46.070  1.00  0.00           N 
ATOM   2775  HN  ILE B 480     100.530  74.960  45.630  1.00  0.00           H 
ATOM   2776  CA  ILE B 480     100.480  77.040  45.300  1.00  0.00           C 
ATOM   2777  HA  ILE B 480     101.370  77.610  45.550  1.00  0.00           H 
ATOM   2778  CB  ILE B 480     100.650  76.640  43.880  1.00  0.00           C 
ATOM   2779  HB  ILE B 480      99.770  76.060  43.530  1.00  0.00           H 
ATOM   2780  CG2 ILE B 480     100.540  77.870  43.000  1.00  0.00           C 
ATOM   2781 1HG2 ILE B 480     101.180  77.690  42.110  1.00  0.00           H 
ATOM   2782 2HG2 ILE B 480      99.550  78.200  42.610  1.00  0.00           H 
ATOM   2783 3HG2 ILE B 480     100.990  78.750  43.500  1.00  0.00           H 
ATOM   2784  CG1 ILE B 480     101.940  75.820  43.490  1.00  0.00           C 
ATOM   2785 1HG1 ILE B 480     101.930  74.870  44.070  1.00  0.00           H 
ATOM   2786 2HG1 ILE B 480     101.880  75.730  42.380  1.00  0.00           H 
ATOM   2787  CD  ILE B 480     103.250  76.540  43.940  1.00  0.00           C 
ATOM   2788  HD1 ILE B 480     103.330  76.750  45.030  1.00  0.00           H 
ATOM   2789  HD2 ILE B 480     104.160  75.980  43.650  1.00  0.00           H 
ATOM   2790  HD3 ILE B 480     103.250  77.530  43.440  1.00  0.00           H 
ATOM   2791  C   ILE B 480      99.250  77.910  45.540  1.00  0.00           C 
ATOM   2792  O   ILE B 480      99.400  79.090  45.730  1.00  0.00           O 
ATOM   2793  N   MET B 481      98.020  77.370  45.590  1.00  0.00           N 
ATOM   2794  HN  MET B 481      97.870  76.390  45.520  1.00  0.00           H 
ATOM   2795  CA  MET B 481      96.850  78.160  45.820  1.00  0.00           C 
ATOM   2796  HA  MET B 481      96.920  79.020  45.160  1.00  0.00           H 
ATOM   2797  CB  MET B 481      95.650  77.210  45.500  1.00  0.00           C 
ATOM   2798  HB1 MET B 481      95.790  76.260  46.050  1.00  0.00           H 
ATOM   2799  HB2 MET B 481      94.670  77.680  45.710  1.00  0.00           H 
ATOM   2800  CG  MET B 481      95.600  76.680  44.010  1.00  0.00           C 
ATOM   2801  HG1 MET B 481      95.330  77.540  43.360  1.00  0.00           H 
ATOM   2802  HG2 MET B 481      96.580  76.310  43.650  1.00  0.00           H 
ATOM   2803  SD  MET B 481      94.520  75.250  43.890  1.00  0.00           S 
ATOM   2804  CE  MET B 481      93.140  76.140  43.130  1.00  0.00           C 
ATOM   2805  HE1 MET B 481      92.830  76.970  43.810  1.00  0.00           H 
ATOM   2806  HE2 MET B 481      93.360  76.610  42.150  1.00  0.00           H 
ATOM   2807  HE3 MET B 481      92.280  75.450  43.000  1.00  0.00           H 
ATOM   2808  C   MET B 481      96.790  78.600  47.230  1.00  0.00           C 
ATOM   2809  O   MET B 481      96.550  79.790  47.520  1.00  0.00           O 
ATOM   2810  N   ILE B 482      97.060  77.670  48.200  1.00  0.00           N 
ATOM   2811  HN  ILE B 482      97.230  76.700  48.020  1.00  0.00           H 
ATOM   2812  CA  ILE B 482      96.880  78.090  49.600  1.00  0.00           C 
ATOM   2813  HA  ILE B 482      95.860  78.450  49.690  1.00  0.00           H 
ATOM   2814  CB  ILE B 482      97.060  76.900  50.520  1.00  0.00           C 
ATOM   2815  HB  ILE B 482      97.990  76.360  50.240  1.00  0.00           H 
ATOM   2816  CG2 ILE B 482      97.060  77.300  52.000  1.00  0.00           C 
ATOM   2817 1HG2 ILE B 482      97.020  76.400  52.660  1.00  0.00           H 
ATOM   2818 2HG2 ILE B 482      97.940  77.900  52.310  1.00  0.00           H 
ATOM   2819 3HG2 ILE B 482      96.140  77.870  52.270  1.00  0.00           H 
ATOM   2820  CG1 ILE B 482      95.950  75.750  50.300  1.00  0.00           C 
ATOM   2821 1HG1 ILE B 482      96.010  75.340  49.270  1.00  0.00           H 
ATOM   2822 2HG1 ILE B 482      96.040  74.870  50.980  1.00  0.00           H 
ATOM   2823  CD  ILE B 482      94.490  76.270  50.560  1.00  0.00           C 
ATOM   2824  HD1 ILE B 482      93.760  75.450  50.430  1.00  0.00           H 
ATOM   2825  HD2 ILE B 482      94.160  76.610  51.570  1.00  0.00           H 
ATOM   2826  HD3 ILE B 482      94.230  77.130  49.900  1.00  0.00           H 
ATOM   2827  C   ILE B 482      97.820  79.270  49.970  1.00  0.00           C 
ATOM   2828  O   ILE B 482      97.360  80.140  50.670  1.00  0.00           O 
ATOM   2829  N   GLN B 483      99.090  79.220  49.510  1.00  0.00           N 
ATOM   2830  HN  GLN B 483      99.440  78.420  49.040  1.00  0.00           H 
ATOM   2831  CA  GLN B 483     100.070  80.300  49.870  1.00  0.00           C 
ATOM   2832  HA  GLN B 483      99.920  80.580  50.900  1.00  0.00           H 
ATOM   2833  CB  GLN B 483     101.570  79.860  49.560  1.00  0.00           C 
ATOM   2834  HB1 GLN B 483     101.550  79.520  48.500  1.00  0.00           H 
ATOM   2835  HB2 GLN B 483     102.280  80.710  49.650  1.00  0.00           H 
ATOM   2836  CG  GLN B 483     102.140  78.800  50.540  1.00  0.00           C 
ATOM   2837  HG1 GLN B 483     102.010  79.220  51.560  1.00  0.00           H 
ATOM   2838  HG2 GLN B 483     101.460  77.920  50.470  1.00  0.00           H 
ATOM   2839  CD  GLN B 483     103.620  78.330  50.470  1.00  0.00           C 
ATOM   2840  OE1 GLN B 483     104.320  78.650  49.490  1.00  0.00           O 
ATOM   2841  NE2 GLN B 483     104.120  77.640  51.480  1.00  0.00           N 
ATOM   2842 1HE2 GLN B 483     103.630  77.810  52.330  1.00  0.00           H 
ATOM   2843 2HE2 GLN B 483     105.110  77.630  51.590  1.00  0.00           H 
ATOM   2844  C   GLN B 483      99.780  81.570  49.140  1.00  0.00           C 
ATOM   2845  O   GLN B 483     100.270  82.580  49.610  1.00  0.00           O 
ATOM   2846  N   LYS B 484      98.980  81.580  48.100  1.00  0.00           N 
ATOM   2847  HN  LYS B 484      98.480  80.760  47.850  1.00  0.00           H 
ATOM   2848  CA  LYS B 484      98.760  82.750  47.330  1.00  0.00           C 
ATOM   2849  HA  LYS B 484      99.720  83.250  47.330  1.00  0.00           H 
ATOM   2850  CB  LYS B 484      98.370  82.360  45.890  1.00  0.00           C 
ATOM   2851  HB1 LYS B 484      99.080  81.630  45.460  1.00  0.00           H 
ATOM   2852  HB2 LYS B 484      97.440  81.760  45.940  1.00  0.00           H 
ATOM   2853  CG  LYS B 484      98.310  83.640  44.990  1.00  0.00           C 
ATOM   2854  HG1 LYS B 484      97.930  83.270  44.020  1.00  0.00           H 
ATOM   2855  HG2 LYS B 484      97.590  84.390  45.390  1.00  0.00           H 
ATOM   2856  CD  LYS B 484      99.700  84.380  44.760  1.00  0.00           C 
ATOM   2857  HD1 LYS B 484      99.980  84.680  45.790  1.00  0.00           H 
ATOM   2858  HD2 LYS B 484     100.530  83.730  44.430  1.00  0.00           H 
ATOM   2859  CE  LYS B 484      99.580  85.610  43.830  1.00  0.00           C 
ATOM   2860  HE1 LYS B 484      99.140  85.370  42.840  1.00  0.00           H 
ATOM   2861  HE2 LYS B 484      98.790  86.240  44.290  1.00  0.00           H 
ATOM   2862  NZ  LYS B 484     100.830  86.300  43.630  1.00  0.00           N 
ATOM   2863  HZ1 LYS B 484     101.140  86.710  44.540  1.00  0.00           H 
ATOM   2864  HZ2 LYS B 484     101.470  85.590  43.240  1.00  0.00           H 
ATOM   2865  HZ3 LYS B 484     100.820  87.030  42.880  1.00  0.00           H 
ATOM   2866  C   LYS B 484      97.830  83.790  47.950  1.00  0.00           C 
ATOM   2867  O   LYS B 484      96.730  84.050  47.540  1.00  0.00           O 
ATOM   2868  N   MET B 485      98.290  84.450  48.970  1.00  0.00           N 
ATOM   2869  HN  MET B 485      99.060  84.070  49.470  1.00  0.00           H 
ATOM   2870  CA  MET B 485      97.780  85.750  49.370  1.00  0.00           C 
ATOM   2871  HA  MET B 485      96.710  85.610  49.460  1.00  0.00           H 
ATOM   2872  CB  MET B 485      98.260  86.140  50.780  1.00  0.00           C 
ATOM   2873  HB1 MET B 485      97.950  87.180  51.010  1.00  0.00           H 
ATOM   2874  HB2 MET B 485      97.700  85.550  51.530  1.00  0.00           H 
ATOM   2875  CG  MET B 485      99.860  85.900  50.940  1.00  0.00           C 
ATOM   2876  HG1 MET B 485     100.130  84.890  50.560  1.00  0.00           H 
ATOM   2877  HG2 MET B 485     100.490  86.620  50.380  1.00  0.00           H 
ATOM   2878  SD  MET B 485     100.440  86.170  52.680  1.00  0.00           S 
ATOM   2879  CE  MET B 485      99.510  87.620  53.290  1.00  0.00           C 
ATOM   2880  HE1 MET B 485     100.030  88.070  54.160  1.00  0.00           H 
ATOM   2881  HE2 MET B 485      99.450  88.380  52.480  1.00  0.00           H 
ATOM   2882  HE3 MET B 485      98.520  87.250  53.640  1.00  0.00           H 
ATOM   2883  C   MET B 485      97.990  86.930  48.420  1.00  0.00           C 
ATOM   2884  O   MET B 485      99.010  87.040  47.800  1.00  0.00           O 
ATOM   2885  N   ILE B 486      97.010  87.820  48.230  1.00  0.00           N 
ATOM   2886  HN  ILE B 486      96.200  87.670  48.790  1.00  0.00           H 
ATOM   2887  CA  ILE B 486      96.970  88.870  47.280  1.00  0.00           C 
ATOM   2888  HA  ILE B 486      97.930  88.800  46.790  1.00  0.00           H 
ATOM   2889  CB  ILE B 486      95.840  88.870  46.340  1.00  0.00           C 
ATOM   2890  HB  ILE B 486      95.820  89.820  45.770  1.00  0.00           H 
ATOM   2891  CG2 ILE B 486      96.220  87.840  45.320  1.00  0.00           C 
ATOM   2892 1HG2 ILE B 486      95.570  87.980  44.430  1.00  0.00           H 
ATOM   2893 2HG2 ILE B 486      97.170  88.190  44.860  1.00  0.00           H 
ATOM   2894 3HG2 ILE B 486      96.270  86.830  45.770  1.00  0.00           H 
ATOM   2895  CG1 ILE B 486      94.430  88.660  46.950  1.00  0.00           C 
ATOM   2896 1HG1 ILE B 486      94.430  87.640  47.400  1.00  0.00           H 
ATOM   2897 2HG1 ILE B 486      94.280  89.420  47.750  1.00  0.00           H 
ATOM   2898  CD  ILE B 486      93.200  88.950  46.080  1.00  0.00           C 
ATOM   2899  HD1 ILE B 486      93.550  89.860  45.550  1.00  0.00           H 
ATOM   2900  HD2 ILE B 486      93.040  88.090  45.390  1.00  0.00           H 
ATOM   2901  HD3 ILE B 486      92.220  89.110  46.570  1.00  0.00           H 
ATOM   2902  C   ILE B 486      97.120  90.230  48.000  1.00  0.00           C 
ATOM   2903  O   ILE B 486      96.260  90.730  48.710  1.00  0.00           O 
ATOM   2904  N   PHE B 487      98.300  90.860  47.810  1.00  0.00           N 
ATOM   2905  HN  PHE B 487      98.910  90.350  47.210  1.00  0.00           H 
ATOM   2906  CA  PHE B 487      98.800  92.010  48.540  1.00  0.00           C 
ATOM   2907  HA  PHE B 487      98.510  91.910  49.580  1.00  0.00           H 
ATOM   2908  CB  PHE B 487     100.280  92.280  48.390  1.00  0.00           C 
ATOM   2909  HB1 PHE B 487     100.550  92.430  47.320  1.00  0.00           H 
ATOM   2910  HB2 PHE B 487     100.540  93.270  48.820  1.00  0.00           H 
ATOM   2911  CG  PHE B 487     101.230  91.270  48.950  1.00  0.00           C 
ATOM   2912  CD1 PHE B 487     100.740  90.410  49.960  1.00  0.00           C 
ATOM   2913  HD1 PHE B 487      99.710  90.450  50.290  1.00  0.00           H 
ATOM   2914  CE1 PHE B 487     101.640  89.470  50.630  1.00  0.00           C 
ATOM   2915  HE1 PHE B 487     101.320  88.830  51.440  1.00  0.00           H 
ATOM   2916  CZ  PHE B 487     102.990  89.390  50.300  1.00  0.00           C 
ATOM   2917  HZ  PHE B 487     103.580  88.620  50.780  1.00  0.00           H 
ATOM   2918  CD2 PHE B 487     102.580  91.150  48.580  1.00  0.00           C 
ATOM   2919  HD2 PHE B 487     103.000  91.790  47.820  1.00  0.00           H 
ATOM   2920  CE2 PHE B 487     103.450  90.230  49.200  1.00  0.00           C 
ATOM   2921  HE2 PHE B 487     104.410  89.930  48.800  1.00  0.00           H 
ATOM   2922  C   PHE B 487      98.130  93.350  48.300  1.00  0.00           C 
ATOM   2923  O   PHE B 487      97.940  94.130  49.150  1.00  0.00           O 
ATOM   2924  N   GLY B 488      97.550  93.490  47.050  1.00  0.00           N 
ATOM   2925  HN  GLY B 488      97.680  92.750  46.400  1.00  0.00           H 
ATOM   2926  CA  GLY B 488      96.770  94.750  46.810  1.00  0.00           C 
ATOM   2927  HA1 GLY B 488      97.400  95.620  46.900  1.00  0.00           H 
ATOM   2928  HA2 GLY B 488      96.320  94.580  45.840  1.00  0.00           H 
ATOM   2929  C   GLY B 488      95.550  94.920  47.730  1.00  0.00           C 
ATOM   2930  O   GLY B 488      95.360  95.920  48.370  1.00  0.00           O 
ATOM   2931  N   ASP B 489      94.700  93.840  47.840  1.00  0.00           N 
ATOM   2932  HN  ASP B 489      94.870  93.010  47.310  1.00  0.00           H 
ATOM   2933  CA  ASP B 489      93.420  93.860  48.650  1.00  0.00           C 
ATOM   2934  HA  ASP B 489      93.070  94.870  48.780  1.00  0.00           H 
ATOM   2935  CB  ASP B 489      92.420  92.930  47.840  1.00  0.00           C 
ATOM   2936  HB1 ASP B 489      93.010  92.100  47.410  1.00  0.00           H 
ATOM   2937  HB2 ASP B 489      91.720  92.520  48.600  1.00  0.00           H 
ATOM   2938  CG  ASP B 489      91.830  93.810  46.770  1.00  0.00           C 
ATOM   2939  OD1 ASP B 489      91.200  94.870  47.090  1.00  0.00           O 
ATOM   2940  OD2 ASP B 489      92.100  93.460  45.600  1.00  0.00           O 
ATOM   2941  C   ASP B 489      93.710  93.510  50.150  1.00  0.00           C 
ATOM   2942  O   ASP B 489      92.890  93.860  50.980  1.00  0.00           O 
ATOM   2943  N   LEU B 490      94.810  92.790  50.480  1.00  0.00           N 
ATOM   2944  HN  LEU B 490      95.390  92.480  49.730  1.00  0.00           H 
ATOM   2945  CA  LEU B 490      95.110  92.480  51.840  1.00  0.00           C 
ATOM   2946  HA  LEU B 490      94.210  92.200  52.380  1.00  0.00           H 
ATOM   2947  CB  LEU B 490      96.080  91.340  51.750  1.00  0.00           C 
ATOM   2948  HB1 LEU B 490      95.510  90.540  51.230  1.00  0.00           H 
ATOM   2949  HB2 LEU B 490      96.940  91.560  51.080  1.00  0.00           H 
ATOM   2950  CG  LEU B 490      96.600  90.630  53.000  1.00  0.00           C 
ATOM   2951  HG  LEU B 490      96.950  89.620  52.690  1.00  0.00           H 
ATOM   2952  CD1 LEU B 490      97.950  91.220  53.570  1.00  0.00           C 
ATOM   2953 1HD1 LEU B 490      98.460  90.560  54.300  1.00  0.00           H 
ATOM   2954 2HD1 LEU B 490      98.640  91.300  52.700  1.00  0.00           H 
ATOM   2955 3HD1 LEU B 490      97.770  92.250  53.940  1.00  0.00           H 
ATOM   2956  CD2 LEU B 490      95.570  90.510  54.120  1.00  0.00           C 
ATOM   2957 1HD2 LEU B 490      96.050  90.010  54.990  1.00  0.00           H 
ATOM   2958 2HD2 LEU B 490      95.170  91.510  54.410  1.00  0.00           H 
ATOM   2959 3HD2 LEU B 490      94.630  89.950  53.920  1.00  0.00           H 
ATOM   2960  C   LEU B 490      95.810  93.660  52.580  1.00  0.00           C 
ATOM   2961  O   LEU B 490      95.480  93.940  53.780  1.00  0.00           O 
ATOM   2962  N   MET B 491      96.710  94.390  51.870  1.00  0.00           N 
ATOM   2963  HN  MET B 491      97.030  94.180  50.950  1.00  0.00           H 
ATOM   2964  CA  MET B 491      97.140  95.690  52.400  1.00  0.00           C 
ATOM   2965  HA  MET B 491      97.610  95.540  53.360  1.00  0.00           H 
ATOM   2966  CB  MET B 491      98.330  96.220  51.560  1.00  0.00           C 
ATOM   2967  HB1 MET B 491      97.990  96.250  50.500  1.00  0.00           H 
ATOM   2968  HB2 MET B 491      98.600  97.230  51.930  1.00  0.00           H 
ATOM   2969  CG  MET B 491      99.560  95.240  51.560  1.00  0.00           C 
ATOM   2970  HG1 MET B 491      99.220  94.220  51.270  1.00  0.00           H 
ATOM   2971  HG2 MET B 491     100.190  95.550  50.700  1.00  0.00           H 
ATOM   2972  SD  MET B 491     100.460  95.160  53.160  1.00  0.00           S 
ATOM   2973  CE  MET B 491     101.510  93.750  52.690  1.00  0.00           C 
ATOM   2974  HE1 MET B 491     102.250  94.200  51.990  1.00  0.00           H 
ATOM   2975  HE2 MET B 491     102.030  93.310  53.570  1.00  0.00           H 
ATOM   2976  HE3 MET B 491     101.100  92.910  52.100  1.00  0.00           H 
ATOM   2977  C   MET B 491      95.980  96.690  52.570  1.00  0.00           C 
ATOM   2978  O   MET B 491      95.950  97.330  53.610  1.00  0.00           O 
ATOM   2979  N   ARG B 492      95.040  96.790  51.610  1.00  0.00           N 
ATOM   2980  HN  ARG B 492      95.080  96.320  50.730  1.00  0.00           H 
ATOM   2981  CA  ARG B 492      93.740  97.510  51.870  1.00  0.00           C 
ATOM   2982  HA  ARG B 492      94.060  98.530  52.040  1.00  0.00           H 
ATOM   2983  CB  ARG B 492      92.950  97.510  50.570  1.00  0.00           C 
ATOM   2984  HB1 ARG B 492      93.610  98.020  49.830  1.00  0.00           H 
ATOM   2985  HB2 ARG B 492      92.700  96.490  50.210  1.00  0.00           H 
ATOM   2986  CG  ARG B 492      91.680  98.390  50.510  1.00  0.00           C 
ATOM   2987  HG1 ARG B 492      91.080  98.020  51.370  1.00  0.00           H 
ATOM   2988  HG2 ARG B 492      92.000  99.450  50.640  1.00  0.00           H 
ATOM   2989  CD  ARG B 492      90.900  98.390  49.200  1.00  0.00           C 
ATOM   2990  HD1 ARG B 492      90.020  99.070  49.150  1.00  0.00           H 
ATOM   2991  HD2 ARG B 492      91.470  98.760  48.320  1.00  0.00           H 
ATOM   2992  NE  ARG B 492      90.480  97.080  48.790  1.00  0.00           N 
ATOM   2993  HE  ARG B 492      90.930  96.710  47.980  1.00  0.00           H 
ATOM   2994  CZ  ARG B 492      89.380  96.510  49.150  1.00  0.00           C 
ATOM   2995  NH1 ARG B 492      88.690  96.790  50.250  1.00  0.00           N 
ATOM   2996 1HH1 ARG B 492      89.190  97.330  50.930  1.00  0.00           H 
ATOM   2997 2HH1 ARG B 492      88.090  96.040  50.530  1.00  0.00           H 
ATOM   2998  NH2 ARG B 492      89.020  95.400  48.530  1.00  0.00           N 
ATOM   2999 1HH2 ARG B 492      89.610  95.160  47.760  1.00  0.00           H 
ATOM   3000 2HH2 ARG B 492      88.310  94.760  48.820  1.00  0.00           H 
ATOM   3001  C   ARG B 492      92.950  96.990  52.990  1.00  0.00           C 
ATOM   3002  O   ARG B 492      92.380  97.730  53.790  1.00  0.00           O 
ATOM   3003  N   PHE B 493      92.840  95.660  53.270  1.00  0.00           N 
ATOM   3004  HN  PHE B 493      93.140  95.070  52.520  1.00  0.00           H 
ATOM   3005  CA  PHE B 493      92.100  95.030  54.380  1.00  0.00           C 
ATOM   3006  HA  PHE B 493      91.160  95.550  54.460  1.00  0.00           H 
ATOM   3007  CB  PHE B 493      91.840  93.570  54.050  1.00  0.00           C 
ATOM   3008  HB1 PHE B 493      91.220  93.520  53.130  1.00  0.00           H 
ATOM   3009  HB2 PHE B 493      92.810  93.040  53.930  1.00  0.00           H 
ATOM   3010  CG  PHE B 493      91.180  92.850  55.170  1.00  0.00           C 
ATOM   3011  CD1 PHE B 493      89.730  92.820  55.340  1.00  0.00           C 
ATOM   3012  HD1 PHE B 493      89.040  93.330  54.680  1.00  0.00           H 
ATOM   3013  CE1 PHE B 493      89.160  92.210  56.470  1.00  0.00           C 
ATOM   3014  HE1 PHE B 493      88.100  92.290  56.680  1.00  0.00           H 
ATOM   3015  CZ  PHE B 493      90.030  91.520  57.350  1.00  0.00           C 
ATOM   3016  HZ  PHE B 493      89.570  90.940  58.130  1.00  0.00           H 
ATOM   3017  CD2 PHE B 493      91.980  92.190  56.120  1.00  0.00           C 
ATOM   3018  HD2 PHE B 493      93.050  92.360  56.120  1.00  0.00           H 
ATOM   3019  CE2 PHE B 493      91.390  91.450  57.140  1.00  0.00           C 
ATOM   3020  HE2 PHE B 493      92.000  90.840  57.800  1.00  0.00           H 
ATOM   3021  C   PHE B 493      92.840  95.290  55.750  1.00  0.00           C 
ATOM   3022  O   PHE B 493      92.260  95.770  56.720  1.00  0.00           O 
ATOM   3023  N   CYS B 494      94.150  95.110  55.810  1.00  0.00           N 
ATOM   3024  HN  CYS B 494      94.720  94.710  55.090  1.00  0.00           H 
ATOM   3025  CA  CYS B 494      94.890  95.380  57.040  1.00  0.00           C 
ATOM   3026  HA  CYS B 494      94.310  94.840  57.770  1.00  0.00           H 
ATOM   3027  CB  CYS B 494      96.310  94.880  56.820  1.00  0.00           C 
ATOM   3028  HB1 CYS B 494      96.650  95.370  55.880  1.00  0.00           H 
ATOM   3029  HB2 CYS B 494      96.840  95.290  57.700  1.00  0.00           H 
ATOM   3030  SG  CYS B 494      96.400  93.060  56.860  1.00  0.00           S 
ATOM   3031  HG1 CYS B 494      95.800  92.910  55.690  1.00  0.00           H 
ATOM   3032  C   CYS B 494      94.770  96.850  57.430  1.00  0.00           C 
ATOM   3033  O   CYS B 494      94.440  97.170  58.580  1.00  0.00           O 
ATOM   3034  N   TRP B 495      94.930  97.830  56.490  1.00  0.00           N 
ATOM   3035  HN  TRP B 495      95.190  97.570  55.560  1.00  0.00           H 
ATOM   3036  CA  TRP B 495      94.720  99.280  56.770  1.00  0.00           C 
ATOM   3037  HA  TRP B 495      95.240  99.480  57.690  1.00  0.00           H 
ATOM   3038  CB  TRP B 495      95.130 100.170  55.490  1.00  0.00           C 
ATOM   3039  HB1 TRP B 495      96.160  99.840  55.230  1.00  0.00           H 
ATOM   3040  HB2 TRP B 495      94.450  99.820  54.680  1.00  0.00           H 
ATOM   3041  CG  TRP B 495      95.050 101.630  55.610  1.00  0.00           C 
ATOM   3042  CD1 TRP B 495      94.100 102.460  55.030  1.00  0.00           C 
ATOM   3043  HD1 TRP B 495      93.410 102.170  54.250  1.00  0.00           H 
ATOM   3044  NE1 TRP B 495      94.370 103.750  55.400  1.00  0.00           N 
ATOM   3045  HE1 TRP B 495      94.130 104.640  55.090  1.00  0.00           H 
ATOM   3046  CE2 TRP B 495      95.320 103.730  56.370  1.00  0.00           C 
ATOM   3047  CD2 TRP B 495      95.750 102.440  56.570  1.00  0.00           C 
ATOM   3048  CE3 TRP B 495      96.670 102.120  57.600  1.00  0.00           C 
ATOM   3049  HE3 TRP B 495      96.980 101.090  57.700  1.00  0.00           H 
ATOM   3050  CZ3 TRP B 495      97.070 103.220  58.480  1.00  0.00           C 
ATOM   3051  HZ3 TRP B 495      97.590 102.910  59.380  1.00  0.00           H 
ATOM   3052  CZ2 TRP B 495      95.790 104.750  57.170  1.00  0.00           C 
ATOM   3053  HZ2 TRP B 495      95.440 105.750  56.990  1.00  0.00           H 
ATOM   3054  CH2 TRP B 495      96.630 104.480  58.270  1.00  0.00           C 
ATOM   3055  HH2 TRP B 495      96.980 105.230  58.970  1.00  0.00           H 
ATOM   3056  C   TRP B 495      93.250  99.610  57.160  1.00  0.00           C 
ATOM   3057  O   TRP B 495      93.170 100.290  58.180  1.00  0.00           O 
ATOM   3058  N   LEU B 496      92.190  99.080  56.470  1.00  0.00           N 
ATOM   3059  HN  LEU B 496      92.370  98.630  55.600  1.00  0.00           H 
ATOM   3060  CA  LEU B 496      90.810  99.340  56.840  1.00  0.00           C 
ATOM   3061  HA  LEU B 496      90.710 100.410  56.890  1.00  0.00           H 
ATOM   3062  CB  LEU B 496      89.780  98.970  55.760  1.00  0.00           C 
ATOM   3063  HB1 LEU B 496      90.200  98.090  55.230  1.00  0.00           H 
ATOM   3064  HB2 LEU B 496      88.810  98.550  56.110  1.00  0.00           H 
ATOM   3065  CG  LEU B 496      89.470 100.090  54.710  1.00  0.00           C 
ATOM   3066  HG  LEU B 496      88.910 100.880  55.240  1.00  0.00           H 
ATOM   3067  CD1 LEU B 496      90.700 100.790  54.050  1.00  0.00           C 
ATOM   3068 1HD1 LEU B 496      90.270 101.490  53.300  1.00  0.00           H 
ATOM   3069 2HD1 LEU B 496      91.320 101.400  54.740  1.00  0.00           H 
ATOM   3070 3HD1 LEU B 496      91.350 100.120  53.450  1.00  0.00           H 
ATOM   3071  CD2 LEU B 496      88.480  99.550  53.610  1.00  0.00           C 
ATOM   3072 1HD2 LEU B 496      87.650  98.950  54.040  1.00  0.00           H 
ATOM   3073 2HD2 LEU B 496      88.100 100.390  52.990  1.00  0.00           H 
ATOM   3074 3HD2 LEU B 496      89.030  98.840  52.950  1.00  0.00           H 
ATOM   3075  C   LEU B 496      90.490  98.750  58.150  1.00  0.00           C 
ATOM   3076  O   LEU B 496      89.700  99.370  58.870  1.00  0.00           O 
ATOM   3077  N   MET B 497      91.040  97.540  58.500  1.00  0.00           N 
ATOM   3078  HN  MET B 497      91.570  97.110  57.780  1.00  0.00           H 
ATOM   3079  CA  MET B 497      90.910  96.970  59.840  1.00  0.00           C 
ATOM   3080  HA  MET B 497      89.870  96.910  60.130  1.00  0.00           H 
ATOM   3081  CB  MET B 497      91.530  95.560  59.750  1.00  0.00           C 
ATOM   3082  HB1 MET B 497      90.880  95.150  58.950  1.00  0.00           H 
ATOM   3083  HB2 MET B 497      92.550  95.590  59.320  1.00  0.00           H 
ATOM   3084  CG  MET B 497      91.570  94.750  61.030  1.00  0.00           C 
ATOM   3085  HG1 MET B 497      92.420  95.090  61.660  1.00  0.00           H 
ATOM   3086  HG2 MET B 497      90.630  94.810  61.620  1.00  0.00           H 
ATOM   3087  SD  MET B 497      91.860  93.020  60.710  1.00  0.00           S 
ATOM   3088  CE  MET B 497      93.730  93.190  60.680  1.00  0.00           C 
ATOM   3089  HE1 MET B 497      94.010  93.370  61.740  1.00  0.00           H 
ATOM   3090  HE2 MET B 497      94.300  92.320  60.300  1.00  0.00           H 
ATOM   3091  HE3 MET B 497      94.020  94.040  60.020  1.00  0.00           H 
ATOM   3092  C   MET B 497      91.520  97.830  60.890  1.00  0.00           C 
ATOM   3093  O   MET B 497      90.910  98.010  61.910  1.00  0.00           O 
ATOM   3094  N   ALA B 498      92.710  98.420  60.760  1.00  0.00           N 
ATOM   3095  HN  ALA B 498      93.260  98.380  59.930  1.00  0.00           H 
ATOM   3096  CA  ALA B 498      93.310  99.250  61.740  1.00  0.00           C 
ATOM   3097  HA  ALA B 498      93.580  98.760  62.670  1.00  0.00           H 
ATOM   3098  CB  ALA B 498      94.710  99.560  61.160  1.00  0.00           C 
ATOM   3099  HB1 ALA B 498      95.270 100.210  61.860  1.00  0.00           H 
ATOM   3100  HB2 ALA B 498      95.340  98.650  61.010  1.00  0.00           H 
ATOM   3101  HB3 ALA B 498      94.550 100.030  60.170  1.00  0.00           H 
ATOM   3102  C   ALA B 498      92.530 100.570  62.050  1.00  0.00           C 
ATOM   3103  O   ALA B 498      92.300 100.920  63.180  1.00  0.00           O 
ATOM   3104  N   VAL B 499      92.040 101.280  61.030  1.00  0.00           N 
ATOM   3105  HN  VAL B 499      92.260 101.080  60.080  1.00  0.00           H 
ATOM   3106  CA  VAL B 499      91.050 102.310  61.270  1.00  0.00           C 
ATOM   3107  HA  VAL B 499      91.640 102.980  61.880  1.00  0.00           H 
ATOM   3108  CB  VAL B 499      90.690 102.870  59.900  1.00  0.00           C 
ATOM   3109  HB  VAL B 499      90.350 102.060  59.210  1.00  0.00           H 
ATOM   3110  CG1 VAL B 499      89.470 103.800  60.010  1.00  0.00           C 
ATOM   3111 1HG1 VAL B 499      89.360 104.480  59.140  1.00  0.00           H 
ATOM   3112 2HG1 VAL B 499      88.550 103.180  59.990  1.00  0.00           H 
ATOM   3113 3HG1 VAL B 499      89.510 104.510  60.860  1.00  0.00           H 
ATOM   3114  CG2 VAL B 499      91.810 103.540  59.020  1.00  0.00           C 
ATOM   3115 1HG2 VAL B 499      91.480 103.610  57.960  1.00  0.00           H 
ATOM   3116 2HG2 VAL B 499      92.010 104.570  59.380  1.00  0.00           H 
ATOM   3117 3HG2 VAL B 499      92.730 102.930  58.960  1.00  0.00           H 
ATOM   3118  C   VAL B 499      89.780 102.010  62.000  1.00  0.00           C 
ATOM   3119  O   VAL B 499      89.360 102.810  62.890  1.00  0.00           O 
ATOM   3120  N   VAL B 500      89.090 100.910  61.780  1.00  0.00           N 
ATOM   3121  HN  VAL B 500      89.350 100.270  61.060  1.00  0.00           H 
ATOM   3122  CA  VAL B 500      87.910 100.430  62.550  1.00  0.00           C 
ATOM   3123  HA  VAL B 500      87.230 101.270  62.510  1.00  0.00           H 
ATOM   3124  CB  VAL B 500      87.190  99.210  61.820  1.00  0.00           C 
ATOM   3125  HB  VAL B 500      87.980  98.460  61.590  1.00  0.00           H 
ATOM   3126  CG1 VAL B 500      86.080  98.570  62.640  1.00  0.00           C 
ATOM   3127 1HG1 VAL B 500      85.440  97.900  62.030  1.00  0.00           H 
ATOM   3128 2HG1 VAL B 500      86.460  98.010  63.520  1.00  0.00           H 
ATOM   3129 3HG1 VAL B 500      85.440  99.370  63.070  1.00  0.00           H 
ATOM   3130  CG2 VAL B 500      86.520  99.770  60.500  1.00  0.00           C 
ATOM   3131 1HG2 VAL B 500      85.620 100.380  60.720  1.00  0.00           H 
ATOM   3132 2HG2 VAL B 500      87.310 100.240  59.870  1.00  0.00           H 
ATOM   3133 3HG2 VAL B 500      86.100  98.930  59.900  1.00  0.00           H 
ATOM   3134  C   VAL B 500      88.280 100.030  63.910  1.00  0.00           C 
ATOM   3135  O   VAL B 500      87.690 100.460  64.920  1.00  0.00           O 
ATOM   3136  N   ILE B 501      89.380  99.300  64.100  1.00  0.00           N 
ATOM   3137  HN  ILE B 501      89.950  98.970  63.350  1.00  0.00           H 
ATOM   3138  CA  ILE B 501      89.910  99.040  65.420  1.00  0.00           C 
ATOM   3139  HA  ILE B 501      89.100  98.530  65.910  1.00  0.00           H 
ATOM   3140  CB  ILE B 501      91.030  97.950  65.350  1.00  0.00           C 
ATOM   3141  HB  ILE B 501      91.780  98.210  64.570  1.00  0.00           H 
ATOM   3142  CG2 ILE B 501      91.750  97.800  66.670  1.00  0.00           C 
ATOM   3143 1HG2 ILE B 501      92.430  98.650  66.880  1.00  0.00           H 
ATOM   3144 2HG2 ILE B 501      91.040  97.710  67.520  1.00  0.00           H 
ATOM   3145 3HG2 ILE B 501      92.420  96.910  66.630  1.00  0.00           H 
ATOM   3146  CG1 ILE B 501      90.450  96.600  64.860  1.00  0.00           C 
ATOM   3147 1HG1 ILE B 501      89.710  96.210  65.580  1.00  0.00           H 
ATOM   3148 2HG1 ILE B 501      89.940  96.760  63.880  1.00  0.00           H 
ATOM   3149  CD  ILE B 501      91.450  95.490  64.480  1.00  0.00           C 
ATOM   3150  HD1 ILE B 501      91.010  94.470  64.380  1.00  0.00           H 
ATOM   3151  HD2 ILE B 501      92.070  95.910  63.660  1.00  0.00           H 
ATOM   3152  HD3 ILE B 501      92.210  95.380  65.290  1.00  0.00           H 
ATOM   3153  C   ILE B 501      90.360 100.210  66.220  1.00  0.00           C 
ATOM   3154  O   ILE B 501      89.910 100.290  67.340  1.00  0.00           O 
ATOM   3155  N   LEU B 502      91.050 101.220  65.680  1.00  0.00           N 
ATOM   3156  HN  LEU B 502      91.280 101.100  64.720  1.00  0.00           H 
ATOM   3157  CA  LEU B 502      91.380 102.500  66.410  1.00  0.00           C 
ATOM   3158  HA  LEU B 502      91.950 102.270  67.300  1.00  0.00           H 
ATOM   3159  CB  LEU B 502      92.260 103.380  65.480  1.00  0.00           C 
ATOM   3160  HB1 LEU B 502      91.860 103.120  64.480  1.00  0.00           H 
ATOM   3161  HB2 LEU B 502      92.100 104.420  65.840  1.00  0.00           H 
ATOM   3162  CG  LEU B 502      93.740 102.950  65.470  1.00  0.00           C 
ATOM   3163  HG  LEU B 502      93.740 101.840  65.390  1.00  0.00           H 
ATOM   3164  CD1 LEU B 502      94.500 103.590  64.220  1.00  0.00           C 
ATOM   3165 1HD1 LEU B 502      95.540 103.200  64.150  1.00  0.00           H 
ATOM   3166 2HD1 LEU B 502      93.960 103.250  63.310  1.00  0.00           H 
ATOM   3167 3HD1 LEU B 502      94.480 104.690  64.360  1.00  0.00           H 
ATOM   3168  CD2 LEU B 502      94.570 103.190  66.760  1.00  0.00           C 
ATOM   3169 1HD2 LEU B 502      95.650 103.090  66.510  1.00  0.00           H 
ATOM   3170 2HD2 LEU B 502      94.360 104.250  67.030  1.00  0.00           H 
ATOM   3171 3HD2 LEU B 502      94.260 102.510  67.590  1.00  0.00           H 
ATOM   3172  C   LEU B 502      90.160 103.220  66.950  1.00  0.00           C 
ATOM   3173  O   LEU B 502      90.000 103.490  68.150  1.00  0.00           O 
ATOM   3174  N   GLY B 503      89.220 103.440  65.970  1.00  0.00           N 
ATOM   3175  HN  GLY B 503      89.260 103.020  65.070  1.00  0.00           H 
ATOM   3176  CA  GLY B 503      88.080 104.330  66.190  1.00  0.00           C 
ATOM   3177  HA1 GLY B 503      88.400 105.210  66.720  1.00  0.00           H 
ATOM   3178  HA2 GLY B 503      87.550 104.440  65.260  1.00  0.00           H 
ATOM   3179  C   GLY B 503      87.070 103.650  67.070  1.00  0.00           C 
ATOM   3180  O   GLY B 503      86.460 104.300  67.960  1.00  0.00           O 
ATOM   3181  N   PHE B 504      86.860 102.320  66.910  1.00  0.00           N 
ATOM   3182  HN  PHE B 504      87.400 101.800  66.250  1.00  0.00           H 
ATOM   3183  CA  PHE B 504      85.900 101.550  67.710  1.00  0.00           C 
ATOM   3184  HA  PHE B 504      85.160 102.250  68.080  1.00  0.00           H 
ATOM   3185  CB  PHE B 504      85.230 100.360  67.030  1.00  0.00           C 
ATOM   3186  HB1 PHE B 504      85.880  99.680  66.440  1.00  0.00           H 
ATOM   3187  HB2 PHE B 504      84.720  99.720  67.780  1.00  0.00           H 
ATOM   3188  CG  PHE B 504      84.180 100.870  66.020  1.00  0.00           C 
ATOM   3189  CD1 PHE B 504      82.850 100.810  66.430  1.00  0.00           C 
ATOM   3190  HD1 PHE B 504      82.680 100.280  67.360  1.00  0.00           H 
ATOM   3191  CE1 PHE B 504      81.810 101.140  65.570  1.00  0.00           C 
ATOM   3192  HE1 PHE B 504      80.800 100.970  65.910  1.00  0.00           H 
ATOM   3193  CZ  PHE B 504      81.990 101.700  64.350  1.00  0.00           C 
ATOM   3194  HZ  PHE B 504      81.210 102.050  63.700  1.00  0.00           H 
ATOM   3195  CD2 PHE B 504      84.420 101.410  64.700  1.00  0.00           C 
ATOM   3196  HD2 PHE B 504      85.460 101.640  64.510  1.00  0.00           H 
ATOM   3197  CE2 PHE B 504      83.330 101.770  63.900  1.00  0.00           C 
ATOM   3198  HE2 PHE B 504      83.420 102.310  62.970  1.00  0.00           H 
ATOM   3199  C   PHE B 504      86.460 101.300  69.100  1.00  0.00           C 
ATOM   3200  O   PHE B 504      85.710 101.400  70.060  1.00  0.00           O 
ATOM   3201  N   ALA B 505      87.810 101.000  69.240  1.00  0.00           N 
ATOM   3202  HN  ALA B 505      88.430 100.870  68.470  1.00  0.00           H 
ATOM   3203  CA  ALA B 505      88.350 100.830  70.570  1.00  0.00           C 
ATOM   3204  HA  ALA B 505      87.720 100.080  71.020  1.00  0.00           H 
ATOM   3205  CB  ALA B 505      89.760 100.330  70.410  1.00  0.00           C 
ATOM   3206  HB1 ALA B 505      90.130  99.940  71.380  1.00  0.00           H 
ATOM   3207  HB2 ALA B 505      89.800  99.530  69.640  1.00  0.00           H 
ATOM   3208  HB3 ALA B 505      90.430 101.140  70.050  1.00  0.00           H 
ATOM   3209  C   ALA B 505      88.410 102.140  71.370  1.00  0.00           C 
ATOM   3210  O   ALA B 505      88.130 102.140  72.570  1.00  0.00           O 
ATOM   3211  N   SER B 506      88.620 103.260  70.710  1.00  0.00           N 
ATOM   3212  HN  SER B 506      88.640 103.370  69.720  1.00  0.00           H 
ATOM   3213  CA  SER B 506      88.460 104.480  71.450  1.00  0.00           C 
ATOM   3214  HA  SER B 506      89.030 104.360  72.360  1.00  0.00           H 
ATOM   3215  CB  SER B 506      88.780 105.630  70.520  1.00  0.00           C 
ATOM   3216  HB1 SER B 506      87.990 105.700  69.750  1.00  0.00           H 
ATOM   3217  HB2 SER B 506      88.770 106.610  71.040  1.00  0.00           H 
ATOM   3218  OG  SER B 506      90.070 105.440  69.980  1.00  0.00           O 
ATOM   3219  HG1 SER B 506      90.010 104.860  69.210  1.00  0.00           H 
ATOM   3220  C   SER B 506      87.140 104.730  72.000  1.00  0.00           C 
ATOM   3221  O   SER B 506      87.000 105.190  73.160  1.00  0.00           O 
ATOM   3222  N   ALA B 507      86.080 104.370  71.230  1.00  0.00           N 
ATOM   3223  HN  ALA B 507      86.220 103.970  70.330  1.00  0.00           H 
ATOM   3224  CA  ALA B 507      84.690 104.450  71.570  1.00  0.00           C 
ATOM   3225  HA  ALA B 507      84.610 105.480  71.870  1.00  0.00           H 
ATOM   3226  CB  ALA B 507      83.790 104.170  70.400  1.00  0.00           C 
ATOM   3227  HB1 ALA B 507      82.760 104.520  70.620  1.00  0.00           H 
ATOM   3228  HB2 ALA B 507      84.250 104.750  69.570  1.00  0.00           H 
ATOM   3229  HB3 ALA B 507      83.770 103.090  70.130  1.00  0.00           H 
ATOM   3230  C   ALA B 507      84.340 103.600  72.750  1.00  0.00           C 
ATOM   3231  O   ALA B 507      83.790 104.080  73.700  1.00  0.00           O 
ATOM   3232  N   PHE B 508      84.740 102.300  72.610  1.00  0.00           N 
ATOM   3233  HN  PHE B 508      85.190 102.030  71.760  1.00  0.00           H 
ATOM   3234  CA  PHE B 508      84.530 101.350  73.720  1.00  0.00           C 
ATOM   3235  HA  PHE B 508      83.470 101.380  73.900  1.00  0.00           H 
ATOM   3236  CB  PHE B 508      84.860  99.900  73.260  1.00  0.00           C 
ATOM   3237  HB1 PHE B 508      85.900  99.890  72.880  1.00  0.00           H 
ATOM   3238  HB2 PHE B 508      84.750  99.270  74.170  1.00  0.00           H 
ATOM   3239  CG  PHE B 508      84.020  99.280  72.160  1.00  0.00           C 
ATOM   3240  CD1 PHE B 508      82.590  99.450  72.070  1.00  0.00           C 
ATOM   3241  HD1 PHE B 508      82.090 100.040  72.820  1.00  0.00           H 
ATOM   3242  CE1 PHE B 508      81.830  98.860  71.070  1.00  0.00           C 
ATOM   3243  HE1 PHE B 508      80.760  98.870  70.960  1.00  0.00           H 
ATOM   3244  CZ  PHE B 508      82.540  98.210  70.020  1.00  0.00           C 
ATOM   3245  HZ  PHE B 508      81.980  97.880  69.160  1.00  0.00           H 
ATOM   3246  CD2 PHE B 508      84.590  98.430  71.160  1.00  0.00           C 
ATOM   3247  HD2 PHE B 508      85.650  98.300  71.330  1.00  0.00           H 
ATOM   3248  CE2 PHE B 508      83.920  97.890  70.140  1.00  0.00           C 
ATOM   3249  HE2 PHE B 508      84.440  97.320  69.380  1.00  0.00           H 
ATOM   3250  C   PHE B 508      85.210 101.690  75.010  1.00  0.00           C 
ATOM   3251  O   PHE B 508      84.620 101.680  76.100  1.00  0.00           O 
ATOM   3252  N   TYR B 509      86.490 102.120  74.950  1.00  0.00           N 
ATOM   3253  HN  TYR B 509      86.980 102.110  74.080  1.00  0.00           H 
ATOM   3254  CA  TYR B 509      87.250 102.760  76.020  1.00  0.00           C 
ATOM   3255  HA  TYR B 509      87.270 102.010  76.790  1.00  0.00           H 
ATOM   3256  CB  TYR B 509      88.700 103.090  75.550  1.00  0.00           C 
ATOM   3257  HB1 TYR B 509      89.220 102.120  75.430  1.00  0.00           H 
ATOM   3258  HB2 TYR B 509      88.630 103.660  74.600  1.00  0.00           H 
ATOM   3259  CG  TYR B 509      89.390 103.860  76.660  1.00  0.00           C 
ATOM   3260  CD1 TYR B 509      90.110 103.310  77.750  1.00  0.00           C 
ATOM   3261  HD1 TYR B 509      89.990 102.250  77.910  1.00  0.00           H 
ATOM   3262  CE1 TYR B 509      90.640 104.090  78.810  1.00  0.00           C 
ATOM   3263  HE1 TYR B 509      90.950 103.640  79.740  1.00  0.00           H 
ATOM   3264  CZ  TYR B 509      90.600 105.480  78.720  1.00  0.00           C 
ATOM   3265  OH  TYR B 509      91.210 106.230  79.760  1.00  0.00           O 
ATOM   3266  HH  TYR B 509      91.230 105.770  80.600  1.00  0.00           H 
ATOM   3267  CD2 TYR B 509      89.460 105.310  76.590  1.00  0.00           C 
ATOM   3268  HD2 TYR B 509      89.000 105.700  75.700  1.00  0.00           H 
ATOM   3269  CE2 TYR B 509      90.120 106.050  77.520  1.00  0.00           C 
ATOM   3270  HE2 TYR B 509      90.270 107.120  77.560  1.00  0.00           H 
ATOM   3271  C   TYR B 509      86.540 103.950  76.590  1.00  0.00           C 
ATOM   3272  O   TYR B 509      86.220 103.910  77.770  1.00  0.00           O 
ATOM   3273  N   ILE B 510      86.240 105.080  75.930  1.00  0.00           N 
ATOM   3274  HN  ILE B 510      86.300 105.150  74.940  1.00  0.00           H 
ATOM   3275  CA  ILE B 510      85.600 106.180  76.570  1.00  0.00           C 
ATOM   3276  HA  ILE B 510      86.250 106.470  77.390  1.00  0.00           H 
ATOM   3277  CB  ILE B 510      85.360 107.400  75.710  1.00  0.00           C 
ATOM   3278  HB  ILE B 510      84.920 108.150  76.390  1.00  0.00           H 
ATOM   3279  CG2 ILE B 510      86.780 107.940  75.350  1.00  0.00           C 
ATOM   3280 1HG2 ILE B 510      86.720 109.040  75.230  1.00  0.00           H 
ATOM   3281 2HG2 ILE B 510      87.610 107.610  76.010  1.00  0.00           H 
ATOM   3282 3HG2 ILE B 510      86.990 107.480  74.360  1.00  0.00           H 
ATOM   3283  CG1 ILE B 510      84.440 107.110  74.460  1.00  0.00           C 
ATOM   3284 1HG1 ILE B 510      84.950 106.370  73.810  1.00  0.00           H 
ATOM   3285 2HG1 ILE B 510      83.520 106.620  74.840  1.00  0.00           H 
ATOM   3286  CD  ILE B 510      83.930 108.410  73.740  1.00  0.00           C 
ATOM   3287  HD1 ILE B 510      83.860 108.190  72.650  1.00  0.00           H 
ATOM   3288  HD2 ILE B 510      82.980 108.810  74.150  1.00  0.00           H 
ATOM   3289  HD3 ILE B 510      84.690 109.210  73.810  1.00  0.00           H 
ATOM   3290  C   ILE B 510      84.160 105.880  77.220  1.00  0.00           C 
ATOM   3291  O   ILE B 510      83.770 106.400  78.230  1.00  0.00           O 
ATOM   3292  N   ILE B 511      83.380 104.880  76.630  1.00  0.00           N 
ATOM   3293  HN  ILE B 511      83.740 104.520  75.780  1.00  0.00           H 
ATOM   3294  CA  ILE B 511      82.080 104.450  77.160  1.00  0.00           C 
ATOM   3295  HA  ILE B 511      81.550 105.370  77.390  1.00  0.00           H 
ATOM   3296  CB  ILE B 511      81.310 103.600  76.140  1.00  0.00           C 
ATOM   3297  HB  ILE B 511      82.040 102.850  75.780  1.00  0.00           H 
ATOM   3298  CG2 ILE B 511      80.140 102.810  76.760  1.00  0.00           C 
ATOM   3299 1HG2 ILE B 511      79.530 102.220  76.040  1.00  0.00           H 
ATOM   3300 2HG2 ILE B 511      80.600 101.980  77.340  1.00  0.00           H 
ATOM   3301 3HG2 ILE B 511      79.460 103.340  77.450  1.00  0.00           H 
ATOM   3302  CG1 ILE B 511      80.720 104.490  74.990  1.00  0.00           C 
ATOM   3303 1HG1 ILE B 511      79.820 104.950  75.450  1.00  0.00           H 
ATOM   3304 2HG1 ILE B 511      81.510 105.230  74.740  1.00  0.00           H 
ATOM   3305  CD  ILE B 511      80.290 103.690  73.720  1.00  0.00           C 
ATOM   3306  HD1 ILE B 511      79.430 102.990  73.820  1.00  0.00           H 
ATOM   3307  HD2 ILE B 511      80.200 104.380  72.860  1.00  0.00           H 
ATOM   3308  HD3 ILE B 511      81.180 103.060  73.520  1.00  0.00           H 
ATOM   3309  C   ILE B 511      82.320 103.650  78.440  1.00  0.00           C 
ATOM   3310  O   ILE B 511      81.500 103.560  79.350  1.00  0.00           O 
ATOM   3311  N   PHE B 512      83.470 102.900  78.500  1.00  0.00           N 
ATOM   3312  HN  PHE B 512      84.050 102.770  77.700  1.00  0.00           H 
ATOM   3313  CA  PHE B 512      83.790 102.150  79.710  1.00  0.00           C 
ATOM   3314  HA  PHE B 512      82.850 101.860  80.170  1.00  0.00           H 
ATOM   3315  CB  PHE B 512      84.080 100.680  79.340  1.00  0.00           C 
ATOM   3316  HB1 PHE B 512      84.850 100.650  78.540  1.00  0.00           H 
ATOM   3317  HB2 PHE B 512      84.540 100.220  80.240  1.00  0.00           H 
ATOM   3318  CG  PHE B 512      82.870  99.860  78.930  1.00  0.00           C 
ATOM   3319  CD1 PHE B 512      82.050  99.240  79.960  1.00  0.00           C 
ATOM   3320  HD1 PHE B 512      82.320  99.330  81.000  1.00  0.00           H 
ATOM   3321  CE1 PHE B 512      80.800  98.670  79.560  1.00  0.00           C 
ATOM   3322  HE1 PHE B 512      80.040  98.440  80.300  1.00  0.00           H 
ATOM   3323  CZ  PHE B 512      80.340  98.680  78.220  1.00  0.00           C 
ATOM   3324  HZ  PHE B 512      79.480  98.090  77.940  1.00  0.00           H 
ATOM   3325  CD2 PHE B 512      82.530  99.620  77.570  1.00  0.00           C 
ATOM   3326  HD2 PHE B 512      83.220  99.990  76.830  1.00  0.00           H 
ATOM   3327  CE2 PHE B 512      81.350  99.020  77.220  1.00  0.00           C 
ATOM   3328  HE2 PHE B 512      81.140  98.870  76.170  1.00  0.00           H 
ATOM   3329  C   PHE B 512      84.680 102.670  80.730  1.00  0.00           C 
ATOM   3330  O   PHE B 512      85.160 102.110  81.720  1.00  0.00           O 
ATOM   3331  N   GLN B 513      84.940 103.970  80.440  1.00  0.00           N 
ATOM   3332  HN  GLN B 513      84.590 104.420  79.620  1.00  0.00           H 
ATOM   3333  CA  GLN B 513      85.850 104.730  81.220  1.00  0.00           C 
ATOM   3334  HA  GLN B 513      86.810 104.240  81.300  1.00  0.00           H 
ATOM   3335  CB  GLN B 513      86.180 105.980  80.510  1.00  0.00           C 
ATOM   3336  HB1 GLN B 513      85.990 105.710  79.450  1.00  0.00           H 
ATOM   3337  HB2 GLN B 513      85.390 106.750  80.640  1.00  0.00           H 
ATOM   3338  CG  GLN B 513      87.650 106.470  80.600  1.00  0.00           C 
ATOM   3339  HG1 GLN B 513      87.830 106.790  81.650  1.00  0.00           H 
ATOM   3340  HG2 GLN B 513      88.460 105.800  80.240  1.00  0.00           H 
ATOM   3341  CD  GLN B 513      87.680 107.650  79.670  1.00  0.00           C 
ATOM   3342  OE1 GLN B 513      86.680 108.090  79.030  1.00  0.00           O 
ATOM   3343  NE2 GLN B 513      88.910 108.240  79.600  1.00  0.00           N 
ATOM   3344 1HE2 GLN B 513      89.740 107.810  79.950  1.00  0.00           H 
ATOM   3345 2HE2 GLN B 513      88.970 109.120  79.130  1.00  0.00           H 
ATOM   3346  C   GLN B 513      85.250 105.000  82.650  1.00  0.00           C 
ATOM   3347  O   GLN B 513      86.000 105.020  83.630  1.00  0.00           O 
ATOM   3348  N   THR B 514      83.950 105.230  82.850  1.00  0.00           N 
ATOM   3349  HN  THR B 514      83.330 105.170  82.080  1.00  0.00           H 
ATOM   3350  CA  THR B 514      83.220 105.700  84.060  1.00  0.00           C 
ATOM   3351  HA  THR B 514      83.900 106.280  84.680  1.00  0.00           H 
ATOM   3352  CB  THR B 514      81.950 106.450  83.660  1.00  0.00           C 
ATOM   3353  HB  THR B 514      81.220 106.550  84.490  1.00  0.00           H 
ATOM   3354  OG1 THR B 514      81.270 105.840  82.590  1.00  0.00           O 
ATOM   3355  HG1 THR B 514      80.620 105.280  83.030  1.00  0.00           H 
ATOM   3356  CG2 THR B 514      82.250 107.890  83.240  1.00  0.00           C 
ATOM   3357 1HG2 THR B 514      82.700 107.940  82.230  1.00  0.00           H 
ATOM   3358 2HG2 THR B 514      81.340 108.510  83.120  1.00  0.00           H 
ATOM   3359 3HG2 THR B 514      83.030 108.320  83.910  1.00  0.00           H 
ATOM   3360  C   THR B 514      82.770 104.440  84.840  1.00  0.00           C 
ATOM   3361  O   THR B 514      82.590 104.440  86.080  1.00  0.00           O 
ATOM   3362  N   GLU B 515      82.740 103.280  84.190  1.00  0.00           N 
ATOM   3363  HN  GLU B 515      83.000 103.130  83.240  1.00  0.00           H 
ATOM   3364  CA  GLU B 515      82.190 102.100  84.850  1.00  0.00           C 
ATOM   3365  HA  GLU B 515      81.410 102.460  85.510  1.00  0.00           H 
ATOM   3366  CB  GLU B 515      81.510 101.210  83.780  1.00  0.00           C 
ATOM   3367  HB1 GLU B 515      82.260 100.610  83.210  1.00  0.00           H 
ATOM   3368  HB2 GLU B 515      80.900 100.480  84.360  1.00  0.00           H 
ATOM   3369  CG  GLU B 515      80.640 101.960  82.820  1.00  0.00           C 
ATOM   3370  HG1 GLU B 515      81.240 102.720  82.290  1.00  0.00           H 
ATOM   3371  HG2 GLU B 515      80.130 101.300  82.090  1.00  0.00           H 
ATOM   3372  CD  GLU B 515      79.570 102.730  83.440  1.00  0.00           C 
ATOM   3373  OE1 GLU B 515      78.480 102.150  83.490  1.00  0.00           O 
ATOM   3374  OE2 GLU B 515      79.740 103.940  83.700  1.00  0.00           O 
ATOM   3375  C   GLU B 515      83.130 101.270  85.670  1.00  0.00           C 
ATOM   3376  O   GLU B 515      84.350 101.390  85.520  1.00  0.00           O 
ATOM   3377  N   ASP B 516      82.590 100.300  86.480  1.00  0.00           N 
ATOM   3378  HN  ASP B 516      81.650 100.040  86.670  1.00  0.00           H 
ATOM   3379  CA  ASP B 516      83.400  99.420  87.290  1.00  0.00           C 
ATOM   3380  HA  ASP B 516      84.180 100.080  87.630  1.00  0.00           H 
ATOM   3381  CB  ASP B 516      82.430  98.940  88.420  1.00  0.00           C 
ATOM   3382  HB1 ASP B 516      81.730  99.770  88.660  1.00  0.00           H 
ATOM   3383  HB2 ASP B 516      81.880  98.060  88.020  1.00  0.00           H 
ATOM   3384  CG  ASP B 516      83.220  98.620  89.650  1.00  0.00           C 
ATOM   3385  OD1 ASP B 516      84.420  98.310  89.580  1.00  0.00           O 
ATOM   3386  OD2 ASP B 516      82.590  98.620  90.810  1.00  0.00           O 
ATOM   3387  C   ASP B 516      84.140  98.250  86.560  1.00  0.00           C 
ATOM   3388  O   ASP B 516      83.490  97.210  86.200  1.00  0.00           O 
ATOM   3389  N   PRO B 517      85.420  98.270  86.310  1.00  0.00           N 
ATOM   3390  CD  PRO B 517      86.310  99.200  86.910  1.00  0.00           C 
ATOM   3391  HD1 PRO B 517      86.310  99.210  88.020  1.00  0.00           H 
ATOM   3392  HD2 PRO B 517      86.050 100.230  86.590  1.00  0.00           H 
ATOM   3393  CA  PRO B 517      86.120  97.420  85.360  1.00  0.00           C 
ATOM   3394  HA  PRO B 517      85.580  97.480  84.420  1.00  0.00           H 
ATOM   3395  CB  PRO B 517      87.530  98.140  85.160  1.00  0.00           C 
ATOM   3396  HB1 PRO B 517      88.440  97.540  84.920  1.00  0.00           H 
ATOM   3397  HB2 PRO B 517      87.350  98.970  84.450  1.00  0.00           H 
ATOM   3398  CG  PRO B 517      87.770  98.770  86.560  1.00  0.00           C 
ATOM   3399  HG1 PRO B 517      88.180  97.960  87.210  1.00  0.00           H 
ATOM   3400  HG2 PRO B 517      88.460  99.640  86.550  1.00  0.00           H 
ATOM   3401  C   PRO B 517      86.230  95.920  85.850  1.00  0.00           C 
ATOM   3402  O   PRO B 517      86.450  95.050  85.070  1.00  0.00           O 
ATOM   3403  N   GLU B 518      86.130  95.660  87.130  1.00  0.00           N 
ATOM   3404  HN  GLU B 518      86.040  96.440  87.740  1.00  0.00           H 
ATOM   3405  CA  GLU B 518      86.140  94.370  87.720  1.00  0.00           C 
ATOM   3406  HA  GLU B 518      87.030  93.790  87.520  1.00  0.00           H 
ATOM   3407  CB  GLU B 518      86.130  94.470  89.260  1.00  0.00           C 
ATOM   3408  HB1 GLU B 518      85.710  95.480  89.440  1.00  0.00           H 
ATOM   3409  HB2 GLU B 518      85.380  93.760  89.680  1.00  0.00           H 
ATOM   3410  CG  GLU B 518      87.460  94.410  90.070  1.00  0.00           C 
ATOM   3411  HG1 GLU B 518      87.380  94.850  91.090  1.00  0.00           H 
ATOM   3412  HG2 GLU B 518      87.790  93.350  90.100  1.00  0.00           H 
ATOM   3413  CD  GLU B 518      88.520  95.320  89.420  1.00  0.00           C 
ATOM   3414  OE1 GLU B 518      88.360  96.580  89.320  1.00  0.00           O 
ATOM   3415  OE2 GLU B 518      89.580  94.780  89.100  1.00  0.00           O 
ATOM   3416  C   GLU B 518      84.910  93.530  87.260  1.00  0.00           C 
ATOM   3417  O   GLU B 518      84.850  92.290  87.110  1.00  0.00           O 
ATOM   3418  N   GLU B 519      83.790  94.320  87.020  1.00  0.00           N 
ATOM   3419  HN  GLU B 519      83.830  95.300  87.190  1.00  0.00           H 
ATOM   3420  CA  GLU B 519      82.610  93.780  86.550  1.00  0.00           C 
ATOM   3421  HA  GLU B 519      82.470  92.840  87.060  1.00  0.00           H 
ATOM   3422  CB  GLU B 519      81.300  94.570  86.770  1.00  0.00           C 
ATOM   3423  HB1 GLU B 519      81.120  95.450  86.120  1.00  0.00           H 
ATOM   3424  HB2 GLU B 519      80.570  93.790  86.460  1.00  0.00           H 
ATOM   3425  CG  GLU B 519      80.930  95.120  88.180  1.00  0.00           C 
ATOM   3426  HG1 GLU B 519      81.700  95.820  88.570  1.00  0.00           H 
ATOM   3427  HG2 GLU B 519      79.960  95.660  88.110  1.00  0.00           H 
ATOM   3428  CD  GLU B 519      80.730  94.070  89.240  1.00  0.00           C 
ATOM   3429  OE1 GLU B 519      81.340  94.170  90.310  1.00  0.00           O 
ATOM   3430  OE2 GLU B 519      79.940  93.120  88.980  1.00  0.00           O 
ATOM   3431  C   GLU B 519      82.600  93.500  85.030  1.00  0.00           C 
ATOM   3432  O   GLU B 519      82.100  92.510  84.560  1.00  0.00           O 
ATOM   3433  N   LEU B 520      83.140  94.360  84.170  1.00  0.00           N 
ATOM   3434  HN  LEU B 520      83.510  95.220  84.500  1.00  0.00           H 
ATOM   3435  CA  LEU B 520      83.280  94.180  82.710  1.00  0.00           C 
ATOM   3436  HA  LEU B 520      83.180  93.140  82.450  1.00  0.00           H 
ATOM   3437  CB  LEU B 520      82.160  94.930  81.890  1.00  0.00           C 
ATOM   3438  HB1 LEU B 520      81.200  94.750  82.430  1.00  0.00           H 
ATOM   3439  HB2 LEU B 520      82.460  96.000  81.900  1.00  0.00           H 
ATOM   3440  CG  LEU B 520      81.960  94.450  80.460  1.00  0.00           C 
ATOM   3441  HG  LEU B 520      82.040  93.340  80.530  1.00  0.00           H 
ATOM   3442  CD1 LEU B 520      80.570  94.920  79.980  1.00  0.00           C 
ATOM   3443 1HD1 LEU B 520      80.450  95.940  80.410  1.00  0.00           H 
ATOM   3444 2HD1 LEU B 520      80.480  95.020  78.880  1.00  0.00           H 
ATOM   3445 3HD1 LEU B 520      79.780  94.220  80.330  1.00  0.00           H 
ATOM   3446  CD2 LEU B 520      83.110  95.000  79.550  1.00  0.00           C 
ATOM   3447 1HD2 LEU B 520      82.870  96.070  79.370  1.00  0.00           H 
ATOM   3448 2HD2 LEU B 520      84.140  94.770  79.910  1.00  0.00           H 
ATOM   3449 3HD2 LEU B 520      82.990  94.540  78.550  1.00  0.00           H 
ATOM   3450  C   LEU B 520      84.670  94.610  82.380  1.00  0.00           C 
ATOM   3451  O   LEU B 520      85.080  95.780  82.500  1.00  0.00           O 
ATOM   3452  N   GLY B 521      85.530  93.650  81.960  1.00  0.00           N 
ATOM   3453  HN  GLY B 521      85.180  92.730  81.780  1.00  0.00           H 
ATOM   3454  CA  GLY B 521      86.990  93.740  82.090  1.00  0.00           C 
ATOM   3455  HA1 GLY B 521      87.300  94.430  82.870  1.00  0.00           H 
ATOM   3456  HA2 GLY B 521      87.310  92.740  82.350  1.00  0.00           H 
ATOM   3457  C   GLY B 521      87.780  94.060  80.860  1.00  0.00           C 
ATOM   3458  O   GLY B 521      88.940  94.400  80.890  1.00  0.00           O 
ATOM   3459  N   HSD B 522      87.030  94.020  79.740  1.00  0.00           N 
ATOM   3460  HN  HSD B 522      86.070  93.830  79.910  1.00  0.00           H 
ATOM   3461  CA  HSD B 522      87.470  94.080  78.350  1.00  0.00           C 
ATOM   3462  HA  HSD B 522      88.160  93.260  78.210  1.00  0.00           H 
ATOM   3463  CB  HSD B 522      86.260  93.820  77.490  1.00  0.00           C 
ATOM   3464  HB1 HSD B 522      85.570  94.690  77.510  1.00  0.00           H 
ATOM   3465  HB2 HSD B 522      86.560  93.820  76.420  1.00  0.00           H 
ATOM   3466  ND1 HSD B 522      85.860  91.280  77.110  1.00  0.00           N 
ATOM   3467  HD1 HSD B 522      86.640  91.070  76.530  1.00  0.00           H 
ATOM   3468  CG  HSD B 522      85.570  92.490  77.780  1.00  0.00           C 
ATOM   3469  CE1 HSD B 522      85.060  90.300  77.640  1.00  0.00           C 
ATOM   3470  HE1 HSD B 522      85.190  89.240  77.410  1.00  0.00           H 
ATOM   3471  NE2 HSD B 522      84.340  90.810  78.600  1.00  0.00           N 
ATOM   3472  CD2 HSD B 522      84.550  92.130  78.630  1.00  0.00           C 
ATOM   3473  HD2 HSD B 522      84.180  92.760  79.420  1.00  0.00           H 
ATOM   3474  C   HSD B 522      88.180  95.430  77.950  1.00  0.00           C 
ATOM   3475  O   HSD B 522      89.100  95.430  77.120  1.00  0.00           O 
ATOM   3476  N   PHE B 523      87.760  96.560  78.540  1.00  0.00           N 
ATOM   3477  HN  PHE B 523      86.920  96.600  79.080  1.00  0.00           H 
ATOM   3478  CA  PHE B 523      88.350  97.810  78.210  1.00  0.00           C 
ATOM   3479  HA  PHE B 523      89.210  97.640  77.580  1.00  0.00           H 
ATOM   3480  CB  PHE B 523      87.410  98.720  77.480  1.00  0.00           C 
ATOM   3481  HB1 PHE B 523      86.710  99.320  78.100  1.00  0.00           H 
ATOM   3482  HB2 PHE B 523      87.960  99.510  76.920  1.00  0.00           H 
ATOM   3483  CG  PHE B 523      86.540  97.940  76.410  1.00  0.00           C 
ATOM   3484  CD1 PHE B 523      87.010  97.720  75.100  1.00  0.00           C 
ATOM   3485  HD1 PHE B 523      87.950  98.140  74.780  1.00  0.00           H 
ATOM   3486  CE1 PHE B 523      86.250  97.080  74.200  1.00  0.00           C 
ATOM   3487  HE1 PHE B 523      86.590  96.960  73.180  1.00  0.00           H 
ATOM   3488  CZ  PHE B 523      84.980  96.620  74.610  1.00  0.00           C 
ATOM   3489  HZ  PHE B 523      84.420  95.990  73.940  1.00  0.00           H 
ATOM   3490  CD2 PHE B 523      85.210  97.580  76.780  1.00  0.00           C 
ATOM   3491  HD2 PHE B 523      84.840  97.800  77.770  1.00  0.00           H 
ATOM   3492  CE2 PHE B 523      84.500  96.780  75.910  1.00  0.00           C 
ATOM   3493  HE2 PHE B 523      83.490  96.460  76.130  1.00  0.00           H 
ATOM   3494  C   PHE B 523      88.870  98.530  79.470  1.00  0.00           C 
ATOM   3495  O   PHE B 523      88.680  99.720  79.610  1.00  0.00           O 
ATOM   3496  N   TYR B 524      89.560  97.920  80.460  1.00  0.00           N 
ATOM   3497  HN  TYR B 524      89.690  96.930  80.510  1.00  0.00           H 
ATOM   3498  CA  TYR B 524      90.090  98.700  81.590  1.00  0.00           C 
ATOM   3499  HA  TYR B 524      89.240  99.230  81.980  1.00  0.00           H 
ATOM   3500  CB  TYR B 524      90.600  97.830  82.760  1.00  0.00           C 
ATOM   3501  HB1 TYR B 524      90.860  98.500  83.610  1.00  0.00           H 
ATOM   3502  HB2 TYR B 524      89.790  97.160  83.120  1.00  0.00           H 
ATOM   3503  CG  TYR B 524      91.770  96.860  82.510  1.00  0.00           C 
ATOM   3504  CD1 TYR B 524      91.660  95.520  82.290  1.00  0.00           C 
ATOM   3505  HD1 TYR B 524      90.690  95.050  82.270  1.00  0.00           H 
ATOM   3506  CE1 TYR B 524      92.790  94.810  81.990  1.00  0.00           C 
ATOM   3507  HE1 TYR B 524      92.630  93.800  81.650  1.00  0.00           H 
ATOM   3508  CZ  TYR B 524      94.030  95.360  82.080  1.00  0.00           C 
ATOM   3509  OH  TYR B 524      95.150  94.630  81.650  1.00  0.00           O 
ATOM   3510  HH  TYR B 524      95.760  95.350  81.460  1.00  0.00           H 
ATOM   3511  CD2 TYR B 524      93.100  97.490  82.600  1.00  0.00           C 
ATOM   3512  HD2 TYR B 524      93.220  98.510  82.940  1.00  0.00           H 
ATOM   3513  CE2 TYR B 524      94.220  96.740  82.440  1.00  0.00           C 
ATOM   3514  HE2 TYR B 524      95.190  97.210  82.390  1.00  0.00           H 
ATOM   3515  C   TYR B 524      91.090  99.770  81.210  1.00  0.00           C 
ATOM   3516  O   TYR B 524      90.980 100.930  81.630  1.00  0.00           O 
ATOM   3517  N   ASP B 525      92.060  99.510  80.270  1.00  0.00           N 
ATOM   3518  HN  ASP B 525      92.170  98.610  79.850  1.00  0.00           H 
ATOM   3519  CA  ASP B 525      93.000 100.510  79.750  1.00  0.00           C 
ATOM   3520  HA  ASP B 525      92.630 101.500  79.990  1.00  0.00           H 
ATOM   3521  CB  ASP B 525      94.380 100.460  80.410  1.00  0.00           C 
ATOM   3522  HB1 ASP B 525      94.970 101.370  80.170  1.00  0.00           H 
ATOM   3523  HB2 ASP B 525      94.350 100.480  81.520  1.00  0.00           H 
ATOM   3524  CG  ASP B 525      95.260  99.270  80.010  1.00  0.00           C 
ATOM   3525  OD1 ASP B 525      94.860  98.310  79.280  1.00  0.00           O 
ATOM   3526  OD2 ASP B 525      96.450  99.210  80.550  1.00  0.00           O 
ATOM   3527  C   ASP B 525      92.950 100.460  78.200  1.00  0.00           C 
ATOM   3528  O   ASP B 525      92.350  99.650  77.530  1.00  0.00           O 
ATOM   3529  N   TYR B 526      93.500 101.520  77.580  1.00  0.00           N 
ATOM   3530  HN  TYR B 526      93.990 102.190  78.130  1.00  0.00           H 
ATOM   3531  CA  TYR B 526      93.550 101.670  76.130  1.00  0.00           C 
ATOM   3532  HA  TYR B 526      92.560 101.590  75.720  1.00  0.00           H 
ATOM   3533  CB  TYR B 526      93.870 103.130  75.800  1.00  0.00           C 
ATOM   3534  HB1 TYR B 526      93.160 103.800  76.320  1.00  0.00           H 
ATOM   3535  HB2 TYR B 526      94.910 103.350  76.120  1.00  0.00           H 
ATOM   3536  CG  TYR B 526      93.680 103.480  74.320  1.00  0.00           C 
ATOM   3537  CD1 TYR B 526      92.390 103.500  73.810  1.00  0.00           C 
ATOM   3538  HD1 TYR B 526      91.540 103.150  74.370  1.00  0.00           H 
ATOM   3539  CE1 TYR B 526      92.180 103.880  72.520  1.00  0.00           C 
ATOM   3540  HE1 TYR B 526      91.140 103.930  72.220  1.00  0.00           H 
ATOM   3541  CZ  TYR B 526      93.200 104.340  71.700  1.00  0.00           C 
ATOM   3542  OH  TYR B 526      92.840 104.810  70.380  1.00  0.00           O 
ATOM   3543  HH  TYR B 526      91.910 105.040  70.390  1.00  0.00           H 
ATOM   3544  CD2 TYR B 526      94.760 103.770  73.490  1.00  0.00           C 
ATOM   3545  HD2 TYR B 526      95.760 103.690  73.890  1.00  0.00           H 
ATOM   3546  CE2 TYR B 526      94.510 104.230  72.170  1.00  0.00           C 
ATOM   3547  HE2 TYR B 526      95.350 104.610  71.610  1.00  0.00           H 
ATOM   3548  C   TYR B 526      94.260 100.580  75.440  1.00  0.00           C 
ATOM   3549  O   TYR B 526      93.830 100.250  74.300  1.00  0.00           O 
ATOM   3550  N   PRO B 527      95.330  99.900  75.940  1.00  0.00           N 
ATOM   3551  CD  PRO B 527      96.320 100.560  76.820  1.00  0.00           C 
ATOM   3552  HD1 PRO B 527      96.110 100.170  77.840  1.00  0.00           H 
ATOM   3553  HD2 PRO B 527      96.210 101.670  76.840  1.00  0.00           H 
ATOM   3554  CA  PRO B 527      95.940  98.850  75.240  1.00  0.00           C 
ATOM   3555  HA  PRO B 527      96.040  99.210  74.230  1.00  0.00           H 
ATOM   3556  CB  PRO B 527      97.420  98.710  75.840  1.00  0.00           C 
ATOM   3557  HB1 PRO B 527      97.500  97.980  76.680  1.00  0.00           H 
ATOM   3558  HB2 PRO B 527      98.170  98.340  75.110  1.00  0.00           H 
ATOM   3559  CG  PRO B 527      97.690 100.090  76.340  1.00  0.00           C 
ATOM   3560  HG1 PRO B 527      98.360  99.990  77.220  1.00  0.00           H 
ATOM   3561  HG2 PRO B 527      98.060 100.790  75.560  1.00  0.00           H 
ATOM   3562  C   PRO B 527      95.100  97.570  75.240  1.00  0.00           C 
ATOM   3563  O   PRO B 527      94.950  96.960  74.210  1.00  0.00           O 
ATOM   3564  N   MET B 528      94.470  97.250  76.340  1.00  0.00           N 
ATOM   3565  HN  MET B 528      94.620  97.770  77.170  1.00  0.00           H 
ATOM   3566  CA  MET B 528      93.460  96.140  76.410  1.00  0.00           C 
ATOM   3567  HA  MET B 528      93.930  95.280  75.970  1.00  0.00           H 
ATOM   3568  CB  MET B 528      93.100  95.840  77.800  1.00  0.00           C 
ATOM   3569  HB1 MET B 528      93.990  95.760  78.450  1.00  0.00           H 
ATOM   3570  HB2 MET B 528      92.480  96.650  78.240  1.00  0.00           H 
ATOM   3571  CG  MET B 528      92.380  94.460  77.980  1.00  0.00           C 
ATOM   3572  HG1 MET B 528      92.090  94.350  79.050  1.00  0.00           H 
ATOM   3573  HG2 MET B 528      91.420  94.480  77.420  1.00  0.00           H 
ATOM   3574  SD  MET B 528      93.200  92.970  77.490  1.00  0.00           S 
ATOM   3575  CE  MET B 528      94.310  92.740  78.800  1.00  0.00           C 
ATOM   3576  HE1 MET B 528      93.840  92.950  79.790  1.00  0.00           H 
ATOM   3577  HE2 MET B 528      94.630  91.680  78.720  1.00  0.00           H 
ATOM   3578  HE3 MET B 528      95.150  93.470  78.740  1.00  0.00           H 
ATOM   3579  C   MET B 528      92.180  96.430  75.640  1.00  0.00           C 
ATOM   3580  O   MET B 528      91.620  95.500  75.070  1.00  0.00           O 
ATOM   3581  N   ALA B 529      91.780  97.730  75.660  1.00  0.00           N 
ATOM   3582  HN  ALA B 529      92.000  98.310  76.440  1.00  0.00           H 
ATOM   3583  CA  ALA B 529      90.750  98.210  74.730  1.00  0.00           C 
ATOM   3584  HA  ALA B 529      89.850  97.660  74.930  1.00  0.00           H 
ATOM   3585  CB  ALA B 529      90.430  99.710  74.980  1.00  0.00           C 
ATOM   3586  HB1 ALA B 529      89.530  99.970  74.380  1.00  0.00           H 
ATOM   3587  HB2 ALA B 529      90.170  99.720  76.060  1.00  0.00           H 
ATOM   3588  HB3 ALA B 529      91.310 100.380  74.900  1.00  0.00           H 
ATOM   3589  C   ALA B 529      91.150  97.920  73.270  1.00  0.00           C 
ATOM   3590  O   ALA B 529      90.420  97.320  72.450  1.00  0.00           O 
ATOM   3591  N   LEU B 530      92.380  98.290  72.840  1.00  0.00           N 
ATOM   3592  HN  LEU B 530      92.940  98.610  73.600  1.00  0.00           H 
ATOM   3593  CA  LEU B 530      92.890  98.000  71.510  1.00  0.00           C 
ATOM   3594  HA  LEU B 530      92.230  98.410  70.760  1.00  0.00           H 
ATOM   3595  CB  LEU B 530      94.330  98.530  71.360  1.00  0.00           C 
ATOM   3596  HB1 LEU B 530      94.700  98.820  72.370  1.00  0.00           H 
ATOM   3597  HB2 LEU B 530      95.070  97.780  71.010  1.00  0.00           H 
ATOM   3598  CG  LEU B 530      94.580  99.730  70.380  1.00  0.00           C 
ATOM   3599  HG  LEU B 530      95.690  99.820  70.380  1.00  0.00           H 
ATOM   3600  CD1 LEU B 530      94.290  99.440  68.890  1.00  0.00           C 
ATOM   3601 1HD1 LEU B 530      95.050  98.780  68.420  1.00  0.00           H 
ATOM   3602 2HD1 LEU B 530      93.330  98.900  68.790  1.00  0.00           H 
ATOM   3603 3HD1 LEU B 530      94.280 100.440  68.410  1.00  0.00           H 
ATOM   3604  CD2 LEU B 530      93.900 101.020  70.930  1.00  0.00           C 
ATOM   3605 1HD2 LEU B 530      94.270 101.910  70.380  1.00  0.00           H 
ATOM   3606 2HD2 LEU B 530      92.800 100.900  70.860  1.00  0.00           H 
ATOM   3607 3HD2 LEU B 530      94.180 101.170  71.990  1.00  0.00           H 
ATOM   3608  C   LEU B 530      92.910  96.490  71.250  1.00  0.00           C 
ATOM   3609  O   LEU B 530      92.380  96.070  70.260  1.00  0.00           O 
ATOM   3610  N   PHE B 531      93.550  95.710  72.130  1.00  0.00           N 
ATOM   3611  HN  PHE B 531      94.140  96.110  72.820  1.00  0.00           H 
ATOM   3612  CA  PHE B 531      93.710  94.300  71.780  1.00  0.00           C 
ATOM   3613  HA  PHE B 531      94.310  94.130  70.900  1.00  0.00           H 
ATOM   3614  CB  PHE B 531      94.630  93.730  72.860  1.00  0.00           C 
ATOM   3615  HB1 PHE B 531      95.600  94.250  72.750  1.00  0.00           H 
ATOM   3616  HB2 PHE B 531      94.220  94.010  73.850  1.00  0.00           H 
ATOM   3617  CG  PHE B 531      94.840  92.250  72.740  1.00  0.00           C 
ATOM   3618  CD1 PHE B 531      95.490  91.660  71.630  1.00  0.00           C 
ATOM   3619  HD1 PHE B 531      95.730  92.260  70.770  1.00  0.00           H 
ATOM   3620  CE1 PHE B 531      95.630  90.280  71.540  1.00  0.00           C 
ATOM   3621  HE1 PHE B 531      96.060  89.820  70.660  1.00  0.00           H 
ATOM   3622  CZ  PHE B 531      95.230  89.490  72.580  1.00  0.00           C 
ATOM   3623  HZ  PHE B 531      95.150  88.420  72.450  1.00  0.00           H 
ATOM   3624  CD2 PHE B 531      94.490  91.440  73.770  1.00  0.00           C 
ATOM   3625  HD2 PHE B 531      93.980  91.870  74.620  1.00  0.00           H 
ATOM   3626  CE2 PHE B 531      94.670  90.060  73.760  1.00  0.00           C 
ATOM   3627  HE2 PHE B 531      94.170  89.540  74.570  1.00  0.00           H 
ATOM   3628  C   PHE B 531      92.460  93.500  71.690  1.00  0.00           C 
ATOM   3629  O   PHE B 531      92.300  92.850  70.650  1.00  0.00           O 
ATOM   3630  N   SER B 532      91.540  93.690  72.590  1.00  0.00           N 
ATOM   3631  HN  SER B 532      91.830  94.110  73.450  1.00  0.00           H 
ATOM   3632  CA  SER B 532      90.250  92.960  72.540  1.00  0.00           C 
ATOM   3633  HA  SER B 532      90.470  91.950  72.210  1.00  0.00           H 
ATOM   3634  CB  SER B 532      89.540  92.820  73.850  1.00  0.00           C 
ATOM   3635  HB1 SER B 532      89.570  93.850  74.270  1.00  0.00           H 
ATOM   3636  HB2 SER B 532      88.510  92.400  73.820  1.00  0.00           H 
ATOM   3637  OG  SER B 532      90.240  92.000  74.820  1.00  0.00           O 
ATOM   3638  HG1 SER B 532      90.400  91.170  74.360  1.00  0.00           H 
ATOM   3639  C   SER B 532      89.250  93.600  71.570  1.00  0.00           C 
ATOM   3640  O   SER B 532      88.330  92.830  71.090  1.00  0.00           O 
ATOM   3641  N   THR B 533      89.380  94.870  71.150  1.00  0.00           N 
ATOM   3642  HN  THR B 533      90.060  95.520  71.470  1.00  0.00           H 
ATOM   3643  CA  THR B 533      88.610  95.370  70.030  1.00  0.00           C 
ATOM   3644  HA  THR B 533      87.580  95.100  70.200  1.00  0.00           H 
ATOM   3645  CB  THR B 533      88.670  96.910  69.780  1.00  0.00           C 
ATOM   3646  HB  THR B 533      89.740  97.220  69.730  1.00  0.00           H 
ATOM   3647  OG1 THR B 533      88.040  97.500  70.860  1.00  0.00           O 
ATOM   3648  HG1 THR B 533      88.560  97.270  71.630  1.00  0.00           H 
ATOM   3649  CG2 THR B 533      87.860  97.410  68.570  1.00  0.00           C 
ATOM   3650 1HG2 THR B 533      87.880  98.520  68.510  1.00  0.00           H 
ATOM   3651 2HG2 THR B 533      88.240  97.030  67.600  1.00  0.00           H 
ATOM   3652 3HG2 THR B 533      86.810  97.060  68.640  1.00  0.00           H 
ATOM   3653  C   THR B 533      89.050  94.650  68.700  1.00  0.00           C 
ATOM   3654  O   THR B 533      88.250  94.240  67.910  1.00  0.00           O 
ATOM   3655  N   PHE B 534      90.350  94.390  68.450  1.00  0.00           N 
ATOM   3656  HN  PHE B 534      90.980  94.710  69.160  1.00  0.00           H 
ATOM   3657  CA  PHE B 534      90.860  93.550  67.450  1.00  0.00           C 
ATOM   3658  HA  PHE B 534      90.420  93.860  66.510  1.00  0.00           H 
ATOM   3659  CB  PHE B 534      92.400  93.620  67.410  1.00  0.00           C 
ATOM   3660  HB1 PHE B 534      92.860  94.610  67.200  1.00  0.00           H 
ATOM   3661  HB2 PHE B 534      92.710  93.420  68.460  1.00  0.00           H 
ATOM   3662  CG  PHE B 534      93.130  92.560  66.630  1.00  0.00           C 
ATOM   3663  CD1 PHE B 534      93.660  92.750  65.280  1.00  0.00           C 
ATOM   3664  HD1 PHE B 534      93.560  93.720  64.820  1.00  0.00           H 
ATOM   3665  CE1 PHE B 534      94.260  91.720  64.600  1.00  0.00           C 
ATOM   3666  HE1 PHE B 534      94.660  91.950  63.620  1.00  0.00           H 
ATOM   3667  CZ  PHE B 534      94.380  90.430  65.140  1.00  0.00           C 
ATOM   3668  HZ  PHE B 534      94.940  89.680  64.610  1.00  0.00           H 
ATOM   3669  CD2 PHE B 534      93.270  91.260  67.160  1.00  0.00           C 
ATOM   3670  HD2 PHE B 534      92.850  91.050  68.130  1.00  0.00           H 
ATOM   3671  CE2 PHE B 534      93.970  90.210  66.440  1.00  0.00           C 
ATOM   3672  HE2 PHE B 534      94.090  89.300  67.000  1.00  0.00           H 
ATOM   3673  C   PHE B 534      90.340  92.100  67.600  1.00  0.00           C 
ATOM   3674  O   PHE B 534      89.950  91.470  66.600  1.00  0.00           O 
ATOM   3675  N   GLU B 535      90.260  91.550  68.810  1.00  0.00           N 
ATOM   3676  HN  GLU B 535      90.880  91.860  69.520  1.00  0.00           H 
ATOM   3677  CA  GLU B 535      89.730  90.140  69.050  1.00  0.00           C 
ATOM   3678  HA  GLU B 535      90.400  89.470  68.540  1.00  0.00           H 
ATOM   3679  CB  GLU B 535      89.940  89.690  70.550  1.00  0.00           C 
ATOM   3680  HB1 GLU B 535      89.490  90.510  71.140  1.00  0.00           H 
ATOM   3681  HB2 GLU B 535      89.430  88.710  70.670  1.00  0.00           H 
ATOM   3682  CG  GLU B 535      91.390  89.480  71.120  1.00  0.00           C 
ATOM   3683  HG1 GLU B 535      91.940  88.720  70.530  1.00  0.00           H 
ATOM   3684  HG2 GLU B 535      91.980  90.410  70.990  1.00  0.00           H 
ATOM   3685  CD  GLU B 535      91.380  89.010  72.560  1.00  0.00           C 
ATOM   3686  OE1 GLU B 535      90.780  89.730  73.390  1.00  0.00           O 
ATOM   3687  OE2 GLU B 535      91.850  87.940  72.940  1.00  0.00           O 
ATOM   3688  C   GLU B 535      88.250  90.080  68.610  1.00  0.00           C 
ATOM   3689  O   GLU B 535      87.880  89.280  67.790  1.00  0.00           O 
ATOM   3690  N   LEU B 536      87.460  91.020  69.030  1.00  0.00           N 
ATOM   3691  HN  LEU B 536      87.810  91.600  69.760  1.00  0.00           H 
ATOM   3692  CA  LEU B 536      86.070  91.150  68.590  1.00  0.00           C 
ATOM   3693  HA  LEU B 536      85.600  90.190  68.700  1.00  0.00           H 
ATOM   3694  CB  LEU B 536      85.320  92.220  69.390  1.00  0.00           C 
ATOM   3695  HB1 LEU B 536      86.050  93.060  69.360  1.00  0.00           H 
ATOM   3696  HB2 LEU B 536      84.310  92.480  69.010  1.00  0.00           H 
ATOM   3697  CG  LEU B 536      85.090  91.970  70.890  1.00  0.00           C 
ATOM   3698  HG  LEU B 536      86.080  91.870  71.380  1.00  0.00           H 
ATOM   3699  CD1 LEU B 536      84.400  93.190  71.560  1.00  0.00           C 
ATOM   3700 1HD1 LEU B 536      84.260  93.090  72.660  1.00  0.00           H 
ATOM   3701 2HD1 LEU B 536      85.070  94.060  71.390  1.00  0.00           H 
ATOM   3702 3HD1 LEU B 536      83.420  93.390  71.090  1.00  0.00           H 
ATOM   3703  CD2 LEU B 536      84.180  90.680  70.970  1.00  0.00           C 
ATOM   3704 1HD2 LEU B 536      84.120  90.600  72.080  1.00  0.00           H 
ATOM   3705 2HD2 LEU B 536      83.180  90.890  70.540  1.00  0.00           H 
ATOM   3706 3HD2 LEU B 536      84.740  89.810  70.570  1.00  0.00           H 
ATOM   3707  C   LEU B 536      86.000  91.480  67.040  1.00  0.00           C 
ATOM   3708  O   LEU B 536      85.010  91.160  66.420  1.00  0.00           O 
ATOM   3709  N   PHE B 537      86.990  92.190  66.390  1.00  0.00           N 
ATOM   3710  HN  PHE B 537      87.730  92.650  66.860  1.00  0.00           H 
ATOM   3711  CA  PHE B 537      86.890  92.430  64.920  1.00  0.00           C 
ATOM   3712  HA  PHE B 537      85.910  92.700  64.570  1.00  0.00           H 
ATOM   3713  CB  PHE B 537      88.000  93.390  64.470  1.00  0.00           C 
ATOM   3714  HB1 PHE B 537      88.050  94.360  65.010  1.00  0.00           H 
ATOM   3715  HB2 PHE B 537      88.960  92.890  64.730  1.00  0.00           H 
ATOM   3716  CG  PHE B 537      88.000  93.810  63.020  1.00  0.00           C 
ATOM   3717  CD1 PHE B 537      87.420  95.000  62.610  1.00  0.00           C 
ATOM   3718  HD1 PHE B 537      87.170  95.650  63.440  1.00  0.00           H 
ATOM   3719  CE1 PHE B 537      87.330  95.400  61.280  1.00  0.00           C 
ATOM   3720  HE1 PHE B 537      86.880  96.340  60.990  1.00  0.00           H 
ATOM   3721  CZ  PHE B 537      87.710  94.490  60.340  1.00  0.00           C 
ATOM   3722  HZ  PHE B 537      87.720  94.740  59.290  1.00  0.00           H 
ATOM   3723  CD2 PHE B 537      88.410  92.970  62.000  1.00  0.00           C 
ATOM   3724  HD2 PHE B 537      88.820  92.040  62.360  1.00  0.00           H 
ATOM   3725  CE2 PHE B 537      88.220  93.280  60.660  1.00  0.00           C 
ATOM   3726  HE2 PHE B 537      88.700  92.650  59.920  1.00  0.00           H 
ATOM   3727  C   PHE B 537      87.130  91.090  64.190  1.00  0.00           C 
ATOM   3728  O   PHE B 537      86.510  90.820  63.140  1.00  0.00           O 
ATOM   3729  N   LEU B 538      87.890  90.110  64.750  1.00  0.00           N 
ATOM   3730  HN  LEU B 538      88.320  90.360  65.620  1.00  0.00           H 
ATOM   3731  CA  LEU B 538      88.060  88.730  64.280  1.00  0.00           C 
ATOM   3732  HA  LEU B 538      87.800  88.690  63.230  1.00  0.00           H 
ATOM   3733  CB  LEU B 538      89.560  88.360  64.590  1.00  0.00           C 
ATOM   3734  HB1 LEU B 538      89.730  88.360  65.690  1.00  0.00           H 
ATOM   3735  HB2 LEU B 538      89.730  87.320  64.230  1.00  0.00           H 
ATOM   3736  CG  LEU B 538      90.760  89.120  63.850  1.00  0.00           C 
ATOM   3737  HG  LEU B 538      90.780  90.070  64.420  1.00  0.00           H 
ATOM   3738  CD1 LEU B 538      92.160  88.480  64.070  1.00  0.00           C 
ATOM   3739 1HD1 LEU B 538      92.920  89.180  63.650  1.00  0.00           H 
ATOM   3740 2HD1 LEU B 538      92.340  88.300  65.150  1.00  0.00           H 
ATOM   3741 3HD1 LEU B 538      92.340  87.510  63.560  1.00  0.00           H 
ATOM   3742  CD2 LEU B 538      90.420  89.490  62.410  1.00  0.00           C 
ATOM   3743 1HD2 LEU B 538      89.410  89.940  62.500  1.00  0.00           H 
ATOM   3744 2HD2 LEU B 538      91.170  90.190  61.970  1.00  0.00           H 
ATOM   3745 3HD2 LEU B 538      90.420  88.590  61.760  1.00  0.00           H 
ATOM   3746  C   LEU B 538      87.050  87.750  64.850  1.00  0.00           C 
ATOM   3747  O   LEU B 538      87.100  86.610  64.500  1.00  0.00           O 
ATOM   3748  N   THR B 539      86.140  88.250  65.680  1.00  0.00           N 
ATOM   3749  HN  THR B 539      86.120  89.170  66.050  1.00  0.00           H 
ATOM   3750  CA  THR B 539      85.220  87.410  66.450  1.00  0.00           C 
ATOM   3751  HA  THR B 539      84.830  88.030  67.240  1.00  0.00           H 
ATOM   3752  CB  THR B 539      83.890  86.970  65.800  1.00  0.00           C 
ATOM   3753  HB  THR B 539      83.280  86.270  66.410  1.00  0.00           H 
ATOM   3754  OG1 THR B 539      84.200  86.320  64.510  1.00  0.00           O 
ATOM   3755  HG1 THR B 539      85.150  86.220  64.440  1.00  0.00           H 
ATOM   3756  CG2 THR B 539      83.150  88.280  65.460  1.00  0.00           C 
ATOM   3757 1HG2 THR B 539      82.190  88.140  64.920  1.00  0.00           H 
ATOM   3758 2HG2 THR B 539      82.930  88.850  66.390  1.00  0.00           H 
ATOM   3759 3HG2 THR B 539      83.650  88.980  64.750  1.00  0.00           H 
ATOM   3760  C   THR B 539      85.780  86.220  67.330  1.00  0.00           C 
ATOM   3761  O   THR B 539      85.070  85.250  67.570  1.00  0.00           O 
ATOM   3762  N   ILE B 540      86.950  86.330  67.920  1.00  0.00           N 
ATOM   3763  HN  ILE B 540      87.410  87.210  67.860  1.00  0.00           H 
ATOM   3764  CA  ILE B 540      87.560  85.230  68.630  1.00  0.00           C 
ATOM   3765  HA  ILE B 540      87.060  84.340  68.260  1.00  0.00           H 
ATOM   3766  CB  ILE B 540      89.030  85.070  68.220  1.00  0.00           C 
ATOM   3767  HB  ILE B 540      89.670  84.290  68.680  1.00  0.00           H 
ATOM   3768  CG2 ILE B 540      89.120  84.790  66.670  1.00  0.00           C 
ATOM   3769 1HG2 ILE B 540      88.480  83.920  66.420  1.00  0.00           H 
ATOM   3770 2HG2 ILE B 540      88.850  85.710  66.110  1.00  0.00           H 
ATOM   3771 3HG2 ILE B 540      90.150  84.460  66.400  1.00  0.00           H 
ATOM   3772  CG1 ILE B 540      89.880  86.320  68.690  1.00  0.00           C 
ATOM   3773 1HG1 ILE B 540      89.350  87.270  68.450  1.00  0.00           H 
ATOM   3774 2HG1 ILE B 540      90.080  86.250  69.780  1.00  0.00           H 
ATOM   3775  CD  ILE B 540      91.280  86.410  68.020  1.00  0.00           C 
ATOM   3776  HD1 ILE B 540      91.410  86.280  66.920  1.00  0.00           H 
ATOM   3777  HD2 ILE B 540      91.790  87.350  68.310  1.00  0.00           H 
ATOM   3778  HD3 ILE B 540      91.860  85.550  68.430  1.00  0.00           H 
ATOM   3779  C   ILE B 540      87.430  85.300  70.120  1.00  0.00           C 
ATOM   3780  O   ILE B 540      88.120  84.590  70.870  1.00  0.00           O 
ATOM   3781  N   ILE B 541      86.460  86.080  70.580  1.00  0.00           N 
ATOM   3782  HN  ILE B 541      85.850  86.540  69.940  1.00  0.00           H 
ATOM   3783  CA  ILE B 541      85.990  86.080  71.970  1.00  0.00           C 
ATOM   3784  HA  ILE B 541      86.060  85.060  72.330  1.00  0.00           H 
ATOM   3785  CB  ILE B 541      86.630  87.110  72.950  1.00  0.00           C 
ATOM   3786  HB  ILE B 541      85.970  86.910  73.820  1.00  0.00           H 
ATOM   3787  CG2 ILE B 541      87.970  86.660  73.440  1.00  0.00           C 
ATOM   3788 1HG2 ILE B 541      88.220  87.160  74.400  1.00  0.00           H 
ATOM   3789 2HG2 ILE B 541      87.910  85.570  73.620  1.00  0.00           H 
ATOM   3790 3HG2 ILE B 541      88.750  86.890  72.680  1.00  0.00           H 
ATOM   3791  CG1 ILE B 541      86.600  88.660  72.610  1.00  0.00           C 
ATOM   3792 1HG1 ILE B 541      87.110  88.880  71.650  1.00  0.00           H 
ATOM   3793 2HG1 ILE B 541      85.540  88.950  72.430  1.00  0.00           H 
ATOM   3794  CD  ILE B 541      87.190  89.540  73.720  1.00  0.00           C 
ATOM   3795  HD1 ILE B 541      88.300  89.500  73.650  1.00  0.00           H 
ATOM   3796  HD2 ILE B 541      86.870  90.590  73.570  1.00  0.00           H 
ATOM   3797  HD3 ILE B 541      86.850  89.230  74.730  1.00  0.00           H 
ATOM   3798  C   ILE B 541      84.550  86.510  71.770  1.00  0.00           C 
ATOM   3799  O   ILE B 541      84.290  87.180  70.820  1.00  0.00           O 
ATOM   3800  N   ASP B 542      83.610  86.070  72.630  1.00  0.00           N 
ATOM   3801  HN  ASP B 542      83.750  85.330  73.290  1.00  0.00           H 
ATOM   3802  CA  ASP B 542      82.270  86.570  72.630  1.00  0.00           C 
ATOM   3803  HA  ASP B 542      81.870  86.330  71.650  1.00  0.00           H 
ATOM   3804  CB  ASP B 542      81.430  85.870  73.710  1.00  0.00           C 
ATOM   3805  HB1 ASP B 542      81.710  86.150  74.750  1.00  0.00           H 
ATOM   3806  HB2 ASP B 542      80.360  86.150  73.580  1.00  0.00           H 
ATOM   3807  CG  ASP B 542      81.490  84.360  73.730  1.00  0.00           C 
ATOM   3808  OD1 ASP B 542      82.030  83.740  72.770  1.00  0.00           O 
ATOM   3809  OD2 ASP B 542      80.790  83.820  74.560  1.00  0.00           O 
ATOM   3810  C   ASP B 542      82.210  88.100  72.790  1.00  0.00           C 
ATOM   3811  O   ASP B 542      83.130  88.700  73.310  1.00  0.00           O 
ATOM   3812  N   GLY B 543      81.130  88.710  72.250  1.00  0.00           N 
ATOM   3813  HN  GLY B 543      80.450  88.210  71.730  1.00  0.00           H 
ATOM   3814  CA  GLY B 543      80.860  90.110  72.690  1.00  0.00           C 
ATOM   3815  HA1 GLY B 543      81.660  90.660  72.210  1.00  0.00           H 
ATOM   3816  HA2 GLY B 543      79.970  90.390  72.150  1.00  0.00           H 
ATOM   3817  C   GLY B 543      80.520  90.350  74.110  1.00  0.00           C 
ATOM   3818  O   GLY B 543      79.800  89.610  74.770  1.00  0.00           O 
ATOM   3819  N   PRO B 544      81.190  91.360  74.680  1.00  0.00           N 
ATOM   3820  CD  PRO B 544      82.230  92.120  74.090  1.00  0.00           C 
ATOM   3821  HD1 PRO B 544      81.800  92.850  73.370  1.00  0.00           H 
ATOM   3822  HD2 PRO B 544      82.980  91.470  73.590  1.00  0.00           H 
ATOM   3823  CA  PRO B 544      81.030  91.650  76.160  1.00  0.00           C 
ATOM   3824  HA  PRO B 544      81.530  90.890  76.740  1.00  0.00           H 
ATOM   3825  CB  PRO B 544      81.760  92.950  76.240  1.00  0.00           C 
ATOM   3826  HB1 PRO B 544      81.000  93.670  75.870  1.00  0.00           H 
ATOM   3827  HB2 PRO B 544      81.850  93.220  77.310  1.00  0.00           H 
ATOM   3828  CG  PRO B 544      82.970  92.800  75.280  1.00  0.00           C 
ATOM   3829  HG1 PRO B 544      83.490  93.720  74.930  1.00  0.00           H 
ATOM   3830  HG2 PRO B 544      83.760  92.080  75.590  1.00  0.00           H 
ATOM   3831  C   PRO B 544      79.620  91.690  76.780  1.00  0.00           C 
ATOM   3832  O   PRO B 544      78.750  92.500  76.440  1.00  0.00           O 
ATOM   3833  N   ALA B 545      79.390  90.960  77.900  1.00  0.00           N 
ATOM   3834  HN  ALA B 545      80.100  90.300  78.150  1.00  0.00           H 
ATOM   3835  CA  ALA B 545      78.120  90.970  78.530  1.00  0.00           C 
ATOM   3836  HA  ALA B 545      77.810  92.000  78.660  1.00  0.00           H 
ATOM   3837  CB  ALA B 545      77.040  90.120  77.860  1.00  0.00           C 
ATOM   3838  HB1 ALA B 545      76.080  89.920  78.380  1.00  0.00           H 
ATOM   3839  HB2 ALA B 545      76.840  90.750  76.960  1.00  0.00           H 
ATOM   3840  HB3 ALA B 545      77.450  89.180  77.430  1.00  0.00           H 
ATOM   3841  C   ALA B 545      78.230  90.520  79.980  1.00  0.00           C 
ATOM   3842  O   ALA B 545      79.180  89.820  80.410  1.00  0.00           O 
ATOM   3843  N   ASN B 546      77.210  90.890  80.740  1.00  0.00           N 
ATOM   3844  HN  ASN B 546      76.430  91.330  80.290  1.00  0.00           H 
ATOM   3845  CA  ASN B 546      77.170  90.420  82.130  1.00  0.00           C 
ATOM   3846  HA  ASN B 546      77.690  89.490  82.320  1.00  0.00           H 
ATOM   3847  CB  ASN B 546      77.800  91.600  83.030  1.00  0.00           C 
ATOM   3848  HB1 ASN B 546      78.750  91.920  82.560  1.00  0.00           H 
ATOM   3849  HB2 ASN B 546      77.030  92.390  82.920  1.00  0.00           H 
ATOM   3850  CG  ASN B 546      78.040  91.170  84.470  1.00  0.00           C 
ATOM   3851  OD1 ASN B 546      77.780  90.030  84.850  1.00  0.00           O 
ATOM   3852  ND2 ASN B 546      78.510  92.110  85.320  1.00  0.00           N 
ATOM   3853 1HD2 ASN B 546      78.770  93.000  84.960  1.00  0.00           H 
ATOM   3854 2HD2 ASN B 546      78.240  92.150  86.280  1.00  0.00           H 
ATOM   3855  C   ASN B 546      75.670  90.210  82.580  1.00  0.00           C 
ATOM   3856  O   ASN B 546      75.340  89.440  83.410  1.00  0.00           O 
ATOM   3857  N   TYR B 547      74.690  91.030  82.040  1.00  0.00           N 
ATOM   3858  HN  TYR B 547      74.860  91.700  81.320  1.00  0.00           H 
ATOM   3859  CA  TYR B 547      73.280  90.810  82.260  1.00  0.00           C 
ATOM   3860  HA  TYR B 547      72.950  91.570  81.570  1.00  0.00           H 
ATOM   3861  CB  TYR B 547      72.680  89.470  81.750  1.00  0.00           C 
ATOM   3862  HB1 TYR B 547      72.860  88.590  82.410  1.00  0.00           H 
ATOM   3863  HB2 TYR B 547      71.580  89.560  81.610  1.00  0.00           H 
ATOM   3864  CG  TYR B 547      73.140  89.210  80.340  1.00  0.00           C 
ATOM   3865  CD1 TYR B 547      72.560  89.900  79.310  1.00  0.00           C 
ATOM   3866  HD1 TYR B 547      71.900  90.740  79.500  1.00  0.00           H 
ATOM   3867  CE1 TYR B 547      72.790  89.560  77.970  1.00  0.00           C 
ATOM   3868  HE1 TYR B 547      72.260  90.040  77.160  1.00  0.00           H 
ATOM   3869  CZ  TYR B 547      73.630  88.450  77.690  1.00  0.00           C 
ATOM   3870  OH  TYR B 547      73.770  88.090  76.330  1.00  0.00           O 
ATOM   3871  HH  TYR B 547      73.170  88.630  75.820  1.00  0.00           H 
ATOM   3872  CD2 TYR B 547      73.940  88.120  79.980  1.00  0.00           C 
ATOM   3873  HD2 TYR B 547      74.420  87.530  80.750  1.00  0.00           H 
ATOM   3874  CE2 TYR B 547      74.200  87.800  78.680  1.00  0.00           C 
ATOM   3875  HE2 TYR B 547      74.800  86.920  78.510  1.00  0.00           H 
ATOM   3876  C   TYR B 547      72.650  91.170  83.590  1.00  0.00           C 
ATOM   3877  O   TYR B 547      71.450  91.460  83.670  1.00  0.00           O 
ATOM   3878  N   ASN B 548      73.480  91.210  84.660  1.00  0.00           N 
ATOM   3879  HN  ASN B 548      74.400  90.830  84.650  1.00  0.00           H 
ATOM   3880  CA  ASN B 548      73.100  91.230  86.100  1.00  0.00           C 
ATOM   3881  HA  ASN B 548      72.030  91.070  86.130  1.00  0.00           H 
ATOM   3882  CB  ASN B 548      73.890  90.140  86.970  1.00  0.00           C 
ATOM   3883  HB1 ASN B 548      74.970  90.330  87.140  1.00  0.00           H 
ATOM   3884  HB2 ASN B 548      73.440  90.150  87.990  1.00  0.00           H 
ATOM   3885  CG  ASN B 548      73.700  88.750  86.340  1.00  0.00           C 
ATOM   3886  OD1 ASN B 548      72.710  88.420  85.650  1.00  0.00           O 
ATOM   3887  ND2 ASN B 548      74.680  87.880  86.570  1.00  0.00           N 
ATOM   3888 1HD2 ASN B 548      75.560  88.160  86.950  1.00  0.00           H 
ATOM   3889 2HD2 ASN B 548      74.600  86.990  86.130  1.00  0.00           H 
ATOM   3890  C   ASN B 548      73.440  92.590  86.610  1.00  0.00           C 
ATOM   3891  O   ASN B 548      73.460  92.880  87.800  1.00  0.00           O 
ATOM   3892  N   VAL B 549      73.660  93.560  85.710  1.00  0.00           N 
ATOM   3893  HN  VAL B 549      73.570  93.290  84.760  1.00  0.00           H 
ATOM   3894  CA  VAL B 549      73.930  94.950  85.990  1.00  0.00           C 
ATOM   3895  HA  VAL B 549      73.410  95.260  86.890  1.00  0.00           H 
ATOM   3896  CB  VAL B 549      75.410  95.140  86.340  1.00  0.00           C 
ATOM   3897  HB  VAL B 549      75.750  94.480  87.170  1.00  0.00           H 
ATOM   3898  CG1 VAL B 549      76.380  94.790  85.150  1.00  0.00           C 
ATOM   3899 1HG1 VAL B 549      77.380  95.140  85.470  1.00  0.00           H 
ATOM   3900 2HG1 VAL B 549      76.430  93.730  84.830  1.00  0.00           H 
ATOM   3901 3HG1 VAL B 549      76.170  95.400  84.240  1.00  0.00           H 
ATOM   3902  CG2 VAL B 549      75.730  96.590  86.730  1.00  0.00           C 
ATOM   3903 1HG2 VAL B 549      76.760  96.790  87.090  1.00  0.00           H 
ATOM   3904 2HG2 VAL B 549      75.570  97.210  85.830  1.00  0.00           H 
ATOM   3905 3HG2 VAL B 549      75.130  96.850  87.630  1.00  0.00           H 
ATOM   3906  C   VAL B 549      73.590  95.700  84.760  1.00  0.00           C 
ATOM   3907  O   VAL B 549      73.530  95.060  83.710  1.00  0.00           O 
ATOM   3908  N   ASP B 550      73.210  97.020  84.880  1.00  0.00           N 
ATOM   3909  HN  ASP B 550      73.220  97.470  85.770  1.00  0.00           H 
ATOM   3910  CA  ASP B 550      72.820  97.820  83.730  1.00  0.00           C 
ATOM   3911  HA  ASP B 550      72.300  97.110  83.110  1.00  0.00           H 
ATOM   3912  CB  ASP B 550      71.860  98.880  84.230  1.00  0.00           C 
ATOM   3913  HB1 ASP B 550      72.430  99.400  85.030  1.00  0.00           H 
ATOM   3914  HB2 ASP B 550      71.570  99.610  83.450  1.00  0.00           H 
ATOM   3915  CG  ASP B 550      70.570  98.380  84.740  1.00  0.00           C 
ATOM   3916  OD1 ASP B 550      70.100  97.330  84.210  1.00  0.00           O 
ATOM   3917  OD2 ASP B 550      69.870  99.160  85.510  1.00  0.00           O 
ATOM   3918  C   ASP B 550      73.980  98.480  82.970  1.00  0.00           C 
ATOM   3919  O   ASP B 550      74.440  99.550  83.280  1.00  0.00           O 
ATOM   3920  N   LEU B 551      74.430  97.850  81.850  1.00  0.00           N 
ATOM   3921  HN  LEU B 551      74.160  96.910  81.670  1.00  0.00           H 
ATOM   3922  CA  LEU B 551      75.350  98.380  80.900  1.00  0.00           C 
ATOM   3923  HA  LEU B 551      76.250  98.600  81.460  1.00  0.00           H 
ATOM   3924  CB  LEU B 551      75.790  97.310  79.820  1.00  0.00           C 
ATOM   3925  HB1 LEU B 551      74.890  97.090  79.210  1.00  0.00           H 
ATOM   3926  HB2 LEU B 551      76.660  97.750  79.280  1.00  0.00           H 
ATOM   3927  CG  LEU B 551      76.060  95.890  80.420  1.00  0.00           C 
ATOM   3928  HG  LEU B 551      75.060  95.500  80.720  1.00  0.00           H 
ATOM   3929  CD1 LEU B 551      76.600  94.810  79.380  1.00  0.00           C 
ATOM   3930 1HD1 LEU B 551      76.300  93.810  79.760  1.00  0.00           H 
ATOM   3931 2HD1 LEU B 551      76.050  94.870  78.410  1.00  0.00           H 
ATOM   3932 3HD1 LEU B 551      77.710  94.880  79.350  1.00  0.00           H 
ATOM   3933  CD2 LEU B 551      76.960  95.950  81.660  1.00  0.00           C 
ATOM   3934 1HD2 LEU B 551      77.850  96.600  81.570  1.00  0.00           H 
ATOM   3935 2HD2 LEU B 551      76.370  96.370  82.510  1.00  0.00           H 
ATOM   3936 3HD2 LEU B 551      77.290  94.930  81.930  1.00  0.00           H 
ATOM   3937  C   LEU B 551      74.900  99.710  80.250  1.00  0.00           C 
ATOM   3938  O   LEU B 551      73.710  99.940  80.020  1.00  0.00           O 
ATOM   3939  N   PRO B 552      75.810 100.650  80.090  1.00  0.00           N 
ATOM   3940  CD  PRO B 552      77.160 100.690  80.670  1.00  0.00           C 
ATOM   3941  HD1 PRO B 552      77.740  99.840  80.260  1.00  0.00           H 
ATOM   3942  HD2 PRO B 552      77.230 100.520  81.770  1.00  0.00           H 
ATOM   3943  CA  PRO B 552      75.680 101.780  79.190  1.00  0.00           C 
ATOM   3944  HA  PRO B 552      75.100 102.520  79.710  1.00  0.00           H 
ATOM   3945  CB  PRO B 552      77.130 102.240  78.920  1.00  0.00           C 
ATOM   3946  HB1 PRO B 552      77.580 101.520  78.210  1.00  0.00           H 
ATOM   3947  HB2 PRO B 552      77.170 103.290  78.560  1.00  0.00           H 
ATOM   3948  CG  PRO B 552      77.820 102.010  80.250  1.00  0.00           C 
ATOM   3949  HG1 PRO B 552      78.930 102.000  80.180  1.00  0.00           H 
ATOM   3950  HG2 PRO B 552      77.600 102.730  81.070  1.00  0.00           H 
ATOM   3951  C   PRO B 552      74.990 101.610  77.850  1.00  0.00           C 
ATOM   3952  O   PRO B 552      75.320 100.710  77.060  1.00  0.00           O 
ATOM   3953  N   PHE B 553      73.970 102.520  77.540  1.00  0.00           N 
ATOM   3954  HN  PHE B 553      73.770 103.250  78.190  1.00  0.00           H 
ATOM   3955  CA  PHE B 553      73.090 102.420  76.400  1.00  0.00           C 
ATOM   3956  HA  PHE B 553      72.640 101.440  76.440  1.00  0.00           H 
ATOM   3957  CB  PHE B 553      71.960 103.510  76.540  1.00  0.00           C 
ATOM   3958  HB1 PHE B 553      71.270 103.170  77.340  1.00  0.00           H 
ATOM   3959  HB2 PHE B 553      72.370 104.500  76.850  1.00  0.00           H 
ATOM   3960  CG  PHE B 553      71.160 103.540  75.250  1.00  0.00           C 
ATOM   3961  CD1 PHE B 553      70.210 102.580  75.000  1.00  0.00           C 
ATOM   3962  HD1 PHE B 553      70.050 101.740  75.670  1.00  0.00           H 
ATOM   3963  CE1 PHE B 553      69.330 102.690  73.930  1.00  0.00           C 
ATOM   3964  HE1 PHE B 553      68.520 102.000  73.740  1.00  0.00           H 
ATOM   3965  CZ  PHE B 553      69.510 103.770  73.000  1.00  0.00           C 
ATOM   3966  HZ  PHE B 553      68.930 103.880  72.090  1.00  0.00           H 
ATOM   3967  CD2 PHE B 553      71.330 104.630  74.380  1.00  0.00           C 
ATOM   3968  HD2 PHE B 553      72.090 105.400  74.470  1.00  0.00           H 
ATOM   3969  CE2 PHE B 553      70.630 104.610  73.180  1.00  0.00           C 
ATOM   3970  HE2 PHE B 553      70.730 105.500  72.570  1.00  0.00           H 
ATOM   3971  C   PHE B 553      73.800 102.460  75.040  1.00  0.00           C 
ATOM   3972  O   PHE B 553      73.590 101.770  74.060  1.00  0.00           O 
ATOM   3973  N   MET B 554      74.840 103.330  75.050  1.00  0.00           N 
ATOM   3974  HN  MET B 554      75.050 103.880  75.860  1.00  0.00           H 
ATOM   3975  CA  MET B 554      75.760 103.460  74.000  1.00  0.00           C 
ATOM   3976  HA  MET B 554      75.120 103.730  73.170  1.00  0.00           H 
ATOM   3977  CB  MET B 554      76.710 104.660  74.130  1.00  0.00           C 
ATOM   3978  HB1 MET B 554      77.190 104.570  75.130  1.00  0.00           H 
ATOM   3979  HB2 MET B 554      77.530 104.690  73.380  1.00  0.00           H 
ATOM   3980  CG  MET B 554      76.060 106.080  74.000  1.00  0.00           C 
ATOM   3981  HG1 MET B 554      75.470 106.310  74.910  1.00  0.00           H 
ATOM   3982  HG2 MET B 554      76.920 106.780  73.890  1.00  0.00           H 
ATOM   3983  SD  MET B 554      74.890 106.300  72.550  1.00  0.00           S 
ATOM   3984  CE  MET B 554      76.100 105.930  71.260  1.00  0.00           C 
ATOM   3985  HE1 MET B 554      76.750 106.800  71.040  1.00  0.00           H 
ATOM   3986  HE2 MET B 554      76.660 104.970  71.310  1.00  0.00           H 
ATOM   3987  HE3 MET B 554      75.520 105.780  70.330  1.00  0.00           H 
ATOM   3988  C   MET B 554      76.530 102.300  73.520  1.00  0.00           C 
ATOM   3989  O   MET B 554      76.970 102.360  72.330  1.00  0.00           O 
ATOM   3990  N   TYR B 555      76.850 101.300  74.390  1.00  0.00           N 
ATOM   3991  HN  TYR B 555      76.610 101.390  75.350  1.00  0.00           H 
ATOM   3992  CA  TYR B 555      77.650 100.120  73.990  1.00  0.00           C 
ATOM   3993  HA  TYR B 555      78.560 100.480  73.530  1.00  0.00           H 
ATOM   3994  CB  TYR B 555      78.090  99.250  75.160  1.00  0.00           C 
ATOM   3995  HB1 TYR B 555      78.990  99.640  75.670  1.00  0.00           H 
ATOM   3996  HB2 TYR B 555      77.210  99.270  75.840  1.00  0.00           H 
ATOM   3997  CG  TYR B 555      78.370  97.770  74.910  1.00  0.00           C 
ATOM   3998  CD1 TYR B 555      79.610  97.320  74.340  1.00  0.00           C 
ATOM   3999  HD1 TYR B 555      80.260  98.080  73.940  1.00  0.00           H 
ATOM   4000  CE1 TYR B 555      79.800  96.030  74.000  1.00  0.00           C 
ATOM   4001  HE1 TYR B 555      80.740  95.830  73.520  1.00  0.00           H 
ATOM   4002  CZ  TYR B 555      78.910  95.050  74.330  1.00  0.00           C 
ATOM   4003  OH  TYR B 555      79.120  93.640  73.880  1.00  0.00           O 
ATOM   4004  HH  TYR B 555      78.640  93.090  74.500  1.00  0.00           H 
ATOM   4005  CD2 TYR B 555      77.490  96.790  75.290  1.00  0.00           C 
ATOM   4006  HD2 TYR B 555      76.490  97.000  75.650  1.00  0.00           H 
ATOM   4007  CE2 TYR B 555      77.690  95.430  75.010  1.00  0.00           C 
ATOM   4008  HE2 TYR B 555      76.910  94.730  75.280  1.00  0.00           H 
ATOM   4009  C   TYR B 555      76.890  99.370  72.890  1.00  0.00           C 
ATOM   4010  O   TYR B 555      77.510  98.970  71.870  1.00  0.00           O 
ATOM   4011  N   SER B 556      75.620  99.180  73.060  1.00  0.00           N 
ATOM   4012  HN  SER B 556      75.150  99.280  73.930  1.00  0.00           H 
ATOM   4013  CA  SER B 556      74.790  98.430  72.110  1.00  0.00           C 
ATOM   4014  HA  SER B 556      75.270  97.480  71.960  1.00  0.00           H 
ATOM   4015  CB  SER B 556      73.410  98.120  72.670  1.00  0.00           C 
ATOM   4016  HB1 SER B 556      72.780  99.020  72.830  1.00  0.00           H 
ATOM   4017  HB2 SER B 556      72.840  97.440  72.010  1.00  0.00           H 
ATOM   4018  OG  SER B 556      73.590  97.540  74.010  1.00  0.00           O 
ATOM   4019  HG1 SER B 556      73.500  96.580  74.020  1.00  0.00           H 
ATOM   4020  C   SER B 556      74.530  99.120  70.820  1.00  0.00           C 
ATOM   4021  O   SER B 556      74.380  98.480  69.800  1.00  0.00           O 
ATOM   4022  N   ILE B 557      74.450 100.500  70.830  1.00  0.00           N 
ATOM   4023  HN  ILE B 557      74.290 100.990  71.680  1.00  0.00           H 
ATOM   4024  CA  ILE B 557      74.490 101.250  69.620  1.00  0.00           C 
ATOM   4025  HA  ILE B 557      73.790 100.790  68.940  1.00  0.00           H 
ATOM   4026  CB  ILE B 557      74.170 102.750  69.800  1.00  0.00           C 
ATOM   4027  HB  ILE B 557      75.040 103.160  70.350  1.00  0.00           H 
ATOM   4028  CG2 ILE B 557      74.060 103.580  68.500  1.00  0.00           C 
ATOM   4029 1HG2 ILE B 557      74.980 103.530  67.880  1.00  0.00           H 
ATOM   4030 2HG2 ILE B 557      73.280 103.160  67.830  1.00  0.00           H 
ATOM   4031 3HG2 ILE B 557      73.760 104.620  68.730  1.00  0.00           H 
ATOM   4032  CG1 ILE B 557      72.870 102.920  70.660  1.00  0.00           C 
ATOM   4033 1HG1 ILE B 557      73.030 102.480  71.670  1.00  0.00           H 
ATOM   4034 2HG1 ILE B 557      72.600 103.990  70.790  1.00  0.00           H 
ATOM   4035  CD  ILE B 557      71.620 102.140  70.130  1.00  0.00           C 
ATOM   4036  HD1 ILE B 557      70.860 102.190  70.940  1.00  0.00           H 
ATOM   4037  HD2 ILE B 557      71.210 102.580  69.200  1.00  0.00           H 
ATOM   4038  HD3 ILE B 557      71.770 101.050  70.000  1.00  0.00           H 
ATOM   4039  C   ILE B 557      75.840 101.100  68.910  1.00  0.00           C 
ATOM   4040  O   ILE B 557      75.950 100.790  67.760  1.00  0.00           O 
ATOM   4041  N   THR B 558      76.960 101.340  69.650  1.00  0.00           N 
ATOM   4042  HN  THR B 558      76.890 101.710  70.570  1.00  0.00           H 
ATOM   4043  CA  THR B 558      78.290 101.150  69.200  1.00  0.00           C 
ATOM   4044  HA  THR B 558      78.380 101.850  68.390  1.00  0.00           H 
ATOM   4045  CB  THR B 558      79.420 101.560  70.100  1.00  0.00           C 
ATOM   4046  HB  THR B 558      79.650 100.830  70.900  1.00  0.00           H 
ATOM   4047  OG1 THR B 558      79.180 102.880  70.660  1.00  0.00           O 
ATOM   4048  HG1 THR B 558      78.630 102.690  71.430  1.00  0.00           H 
ATOM   4049  CG2 THR B 558      80.630 101.840  69.300  1.00  0.00           C 
ATOM   4050 1HG2 THR B 558      81.430 102.300  69.910  1.00  0.00           H 
ATOM   4051 2HG2 THR B 558      81.070 100.900  68.900  1.00  0.00           H 
ATOM   4052 3HG2 THR B 558      80.340 102.520  68.470  1.00  0.00           H 
ATOM   4053  C   THR B 558      78.670  99.740  68.630  1.00  0.00           C 
ATOM   4054  O   THR B 558      79.100  99.580  67.460  1.00  0.00           O 
ATOM   4055  N   TYR B 559      78.590  98.690  69.460  1.00  0.00           N 
ATOM   4056  HN  TYR B 559      78.250  98.780  70.390  1.00  0.00           H 
ATOM   4057  CA  TYR B 559      78.890  97.320  69.100  1.00  0.00           C 
ATOM   4058  HA  TYR B 559      79.950  97.290  68.890  1.00  0.00           H 
ATOM   4059  CB  TYR B 559      78.710  96.490  70.320  1.00  0.00           C 
ATOM   4060  HB1 TYR B 559      79.200  96.930  71.220  1.00  0.00           H 
ATOM   4061  HB2 TYR B 559      77.620  96.470  70.560  1.00  0.00           H 
ATOM   4062  CG  TYR B 559      79.270  95.080  70.130  1.00  0.00           C 
ATOM   4063  CD1 TYR B 559      80.510  94.830  69.580  1.00  0.00           C 
ATOM   4064  HD1 TYR B 559      81.090  95.650  69.180  1.00  0.00           H 
ATOM   4065  CE1 TYR B 559      81.000  93.490  69.500  1.00  0.00           C 
ATOM   4066  HE1 TYR B 559      81.970  93.320  69.050  1.00  0.00           H 
ATOM   4067  CZ  TYR B 559      80.160  92.440  69.850  1.00  0.00           C 
ATOM   4068  OH  TYR B 559      80.670  91.160  69.710  1.00  0.00           O 
ATOM   4069  HH  TYR B 559      79.980  90.510  69.880  1.00  0.00           H 
ATOM   4070  CD2 TYR B 559      78.450  94.000  70.570  1.00  0.00           C 
ATOM   4071  HD2 TYR B 559      77.550  94.190  71.140  1.00  0.00           H 
ATOM   4072  CE2 TYR B 559      78.940  92.660  70.460  1.00  0.00           C 
ATOM   4073  HE2 TYR B 559      78.310  91.830  70.750  1.00  0.00           H 
ATOM   4074  C   TYR B 559      78.110  96.830  67.850  1.00  0.00           C 
ATOM   4075  O   TYR B 559      78.700  96.210  66.910  1.00  0.00           O 
ATOM   4076  N   ALA B 560      76.770  97.150  67.820  1.00  0.00           N 
ATOM   4077  HN  ALA B 560      76.200  97.560  68.520  1.00  0.00           H 
ATOM   4078  CA  ALA B 560      75.900  96.810  66.680  1.00  0.00           C 
ATOM   4079  HA  ALA B 560      75.790  95.740  66.660  1.00  0.00           H 
ATOM   4080  CB  ALA B 560      74.520  97.390  66.900  1.00  0.00           C 
ATOM   4081  HB1 ALA B 560      73.850  97.120  66.050  1.00  0.00           H 
ATOM   4082  HB2 ALA B 560      73.960  96.990  67.780  1.00  0.00           H 
ATOM   4083  HB3 ALA B 560      74.640  98.490  66.900  1.00  0.00           H 
ATOM   4084  C   ALA B 560      76.560  97.260  65.390  1.00  0.00           C 
ATOM   4085  O   ALA B 560      76.650  96.510  64.450  1.00  0.00           O 
ATOM   4086  N   ALA B 561      76.980  98.560  65.260  1.00  0.00           N 
ATOM   4087  HN  ALA B 561      76.770  99.060  66.090  1.00  0.00           H 
ATOM   4088  CA  ALA B 561      77.600  99.270  64.230  1.00  0.00           C 
ATOM   4089  HA  ALA B 561      76.940  99.260  63.380  1.00  0.00           H 
ATOM   4090  CB  ALA B 561      77.730 100.740  64.690  1.00  0.00           C 
ATOM   4091  HB1 ALA B 561      78.330 101.390  64.020  1.00  0.00           H 
ATOM   4092  HB2 ALA B 561      76.800 101.300  64.900  1.00  0.00           H 
ATOM   4093  HB3 ALA B 561      78.350 100.880  65.600  1.00  0.00           H 
ATOM   4094  C   ALA B 561      78.950  98.730  63.870  1.00  0.00           C 
ATOM   4095  O   ALA B 561      79.390  98.670  62.740  1.00  0.00           O 
ATOM   4096  N   PHE B 562      79.750  98.280  64.870  1.00  0.00           N 
ATOM   4097  HN  PHE B 562      79.420  98.480  65.790  1.00  0.00           H 
ATOM   4098  CA  PHE B 562      81.060  97.670  64.800  1.00  0.00           C 
ATOM   4099  HA  PHE B 562      81.680  98.280  64.150  1.00  0.00           H 
ATOM   4100  CB  PHE B 562      81.760  97.440  66.190  1.00  0.00           C 
ATOM   4101  HB1 PHE B 562      81.930  98.490  66.500  1.00  0.00           H 
ATOM   4102  HB2 PHE B 562      81.010  96.910  66.810  1.00  0.00           H 
ATOM   4103  CG  PHE B 562      83.050  96.720  66.230  1.00  0.00           C 
ATOM   4104  CD1 PHE B 562      84.230  97.380  65.830  1.00  0.00           C 
ATOM   4105  HD1 PHE B 562      84.090  98.350  65.380  1.00  0.00           H 
ATOM   4106  CE1 PHE B 562      85.420  96.730  65.880  1.00  0.00           C 
ATOM   4107  HE1 PHE B 562      86.310  97.300  65.630  1.00  0.00           H 
ATOM   4108  CZ  PHE B 562      85.480  95.390  66.350  1.00  0.00           C 
ATOM   4109  HZ  PHE B 562      86.400  94.830  66.400  1.00  0.00           H 
ATOM   4110  CD2 PHE B 562      83.080  95.330  66.560  1.00  0.00           C 
ATOM   4111  HD2 PHE B 562      82.100  94.900  66.720  1.00  0.00           H 
ATOM   4112  CE2 PHE B 562      84.320  94.660  66.700  1.00  0.00           C 
ATOM   4113  HE2 PHE B 562      84.330  93.620  67.000  1.00  0.00           H 
ATOM   4114  C   PHE B 562      81.000  96.360  64.130  1.00  0.00           C 
ATOM   4115  O   PHE B 562      81.770  96.060  63.230  1.00  0.00           O 
ATOM   4116  N   ALA B 563      80.020  95.530  64.500  1.00  0.00           N 
ATOM   4117  HN  ALA B 563      79.550  95.870  65.310  1.00  0.00           H 
ATOM   4118  CA  ALA B 563      79.840  94.200  64.040  1.00  0.00           C 
ATOM   4119  HA  ALA B 563      80.820  93.740  64.070  1.00  0.00           H 
ATOM   4120  CB  ALA B 563      78.730  93.570  65.030  1.00  0.00           C 
ATOM   4121  HB1 ALA B 563      78.790  92.460  65.060  1.00  0.00           H 
ATOM   4122  HB2 ALA B 563      78.970  93.770  66.100  1.00  0.00           H 
ATOM   4123  HB3 ALA B 563      77.700  93.900  64.770  1.00  0.00           H 
ATOM   4124  C   ALA B 563      79.330  94.140  62.640  1.00  0.00           C 
ATOM   4125  O   ALA B 563      79.890  93.360  61.810  1.00  0.00           O 
ATOM   4126  N   ILE B 564      78.390  94.990  62.240  1.00  0.00           N 
ATOM   4127  HN  ILE B 564      78.000  95.650  62.880  1.00  0.00           H 
ATOM   4128  CA  ILE B 564      78.100  95.210  60.850  1.00  0.00           C 
ATOM   4129  HA  ILE B 564      77.700  94.300  60.430  1.00  0.00           H 
ATOM   4130  CB  ILE B 564      76.940  96.160  60.790  1.00  0.00           C 
ATOM   4131  HB  ILE B 564      77.190  97.100  61.330  1.00  0.00           H 
ATOM   4132  CG2 ILE B 564      76.650  96.700  59.390  1.00  0.00           C 
ATOM   4133 1HG2 ILE B 564      75.660  97.210  59.340  1.00  0.00           H 
ATOM   4134 2HG2 ILE B 564      77.410  97.450  59.080  1.00  0.00           H 
ATOM   4135 3HG2 ILE B 564      76.480  95.880  58.660  1.00  0.00           H 
ATOM   4136  CG1 ILE B 564      75.690  95.500  61.530  1.00  0.00           C 
ATOM   4137 1HG1 ILE B 564      75.260  94.710  60.880  1.00  0.00           H 
ATOM   4138 2HG1 ILE B 564      75.900  94.970  62.480  1.00  0.00           H 
ATOM   4139  CD  ILE B 564      74.600  96.510  61.850  1.00  0.00           C 
ATOM   4140  HD1 ILE B 564      73.750  96.010  62.350  1.00  0.00           H 
ATOM   4141  HD2 ILE B 564      75.030  97.260  62.550  1.00  0.00           H 
ATOM   4142  HD3 ILE B 564      74.160  97.070  61.000  1.00  0.00           H 
ATOM   4143  C   ILE B 564      79.300  95.670  59.940  1.00  0.00           C 
ATOM   4144  O   ILE B 564      79.490  95.270  58.780  1.00  0.00           O 
ATOM   4145  N   ILE B 565      80.080  96.620  60.460  1.00  0.00           N 
ATOM   4146  HN  ILE B 565      80.010  97.000  61.380  1.00  0.00           H 
ATOM   4147  CA  ILE B 565      81.250  97.070  59.690  1.00  0.00           C 
ATOM   4148  HA  ILE B 565      80.990  97.260  58.660  1.00  0.00           H 
ATOM   4149  CB  ILE B 565      81.790  98.440  60.190  1.00  0.00           C 
ATOM   4150  HB  ILE B 565      81.830  98.480  61.300  1.00  0.00           H 
ATOM   4151  CG2 ILE B 565      83.170  98.710  59.610  1.00  0.00           C 
ATOM   4152 1HG2 ILE B 565      83.500  99.750  59.840  1.00  0.00           H 
ATOM   4153 2HG2 ILE B 565      83.920  97.990  60.010  1.00  0.00           H 
ATOM   4154 3HG2 ILE B 565      83.230  98.590  58.510  1.00  0.00           H 
ATOM   4155  CG1 ILE B 565      80.770  99.560  59.790  1.00  0.00           C 
ATOM   4156 1HG1 ILE B 565      80.880  99.830  58.720  1.00  0.00           H 
ATOM   4157 2HG1 ILE B 565      79.740  99.180  59.940  1.00  0.00           H 
ATOM   4158  CD  ILE B 565      80.950 100.850  60.530  1.00  0.00           C 
ATOM   4159  HD1 ILE B 565      80.730 100.700  61.610  1.00  0.00           H 
ATOM   4160  HD2 ILE B 565      81.970 101.250  60.360  1.00  0.00           H 
ATOM   4161  HD3 ILE B 565      80.310 101.670  60.160  1.00  0.00           H 
ATOM   4162  C   ILE B 565      82.420  96.040  59.600  1.00  0.00           C 
ATOM   4163  O   ILE B 565      83.020  95.830  58.570  1.00  0.00           O 
ATOM   4164  N   ALA B 566      82.710  95.290  60.730  1.00  0.00           N 
ATOM   4165  HN  ALA B 566      82.250  95.510  61.580  1.00  0.00           H 
ATOM   4166  CA  ALA B 566      83.660  94.190  60.760  1.00  0.00           C 
ATOM   4167  HA  ALA B 566      84.590  94.610  60.420  1.00  0.00           H 
ATOM   4168  CB  ALA B 566      83.660  93.610  62.160  1.00  0.00           C 
ATOM   4169  HB1 ALA B 566      84.400  92.800  62.320  1.00  0.00           H 
ATOM   4170  HB2 ALA B 566      83.930  94.410  62.890  1.00  0.00           H 
ATOM   4171  HB3 ALA B 566      82.690  93.210  62.510  1.00  0.00           H 
ATOM   4172  C   ALA B 566      83.310  93.140  59.760  1.00  0.00           C 
ATOM   4173  O   ALA B 566      84.150  92.650  58.940  1.00  0.00           O 
ATOM   4174  N   THR B 567      82.030  92.820  59.740  1.00  0.00           N 
ATOM   4175  HN  THR B 567      81.370  93.220  60.370  1.00  0.00           H 
ATOM   4176  CA  THR B 567      81.440  91.850  58.840  1.00  0.00           C 
ATOM   4177  HA  THR B 567      81.910  90.880  58.960  1.00  0.00           H 
ATOM   4178  CB  THR B 567      79.990  91.570  59.190  1.00  0.00           C 
ATOM   4179  HB  THR B 567      79.330  92.470  59.180  1.00  0.00           H 
ATOM   4180  OG1 THR B 567      79.870  91.030  60.510  1.00  0.00           O 
ATOM   4181  HG1 THR B 567      80.000  91.690  61.190  1.00  0.00           H 
ATOM   4182  CG2 THR B 567      79.320  90.460  58.340  1.00  0.00           C 
ATOM   4183 1HG2 THR B 567      78.420  90.040  58.830  1.00  0.00           H 
ATOM   4184 2HG2 THR B 567      79.050  90.850  57.330  1.00  0.00           H 
ATOM   4185 3HG2 THR B 567      80.020  89.610  58.160  1.00  0.00           H 
ATOM   4186  C   THR B 567      81.440  92.250  57.390  1.00  0.00           C 
ATOM   4187  O   THR B 567      81.660  91.430  56.490  1.00  0.00           O 
ATOM   4188  N   LEU B 568      81.210  93.580  57.230  1.00  0.00           N 
ATOM   4189  HN  LEU B 568      81.030  94.090  58.060  1.00  0.00           H 
ATOM   4190  CA  LEU B 568      81.380  94.150  55.940  1.00  0.00           C 
ATOM   4191  HA  LEU B 568      80.810  93.600  55.210  1.00  0.00           H 
ATOM   4192  CB  LEU B 568      80.840  95.660  56.020  1.00  0.00           C 
ATOM   4193  HB1 LEU B 568      79.750  95.620  56.250  1.00  0.00           H 
ATOM   4194  HB2 LEU B 568      81.400  96.130  56.860  1.00  0.00           H 
ATOM   4195  CG  LEU B 568      81.000  96.550  54.790  1.00  0.00           C 
ATOM   4196  HG  LEU B 568      82.040  96.790  54.480  1.00  0.00           H 
ATOM   4197  CD1 LEU B 568      80.210  96.030  53.660  1.00  0.00           C 
ATOM   4198 1HD1 LEU B 568      80.710  95.180  53.140  1.00  0.00           H 
ATOM   4199 2HD1 LEU B 568      79.260  95.620  54.060  1.00  0.00           H 
ATOM   4200 3HD1 LEU B 568      79.970  96.900  53.010  1.00  0.00           H 
ATOM   4201  CD2 LEU B 568      80.440  97.950  55.190  1.00  0.00           C 
ATOM   4202 1HD2 LEU B 568      81.110  98.510  55.880  1.00  0.00           H 
ATOM   4203 2HD2 LEU B 568      80.230  98.510  54.250  1.00  0.00           H 
ATOM   4204 3HD2 LEU B 568      79.440  97.790  55.650  1.00  0.00           H 
ATOM   4205  C   LEU B 568      82.790  94.210  55.340  1.00  0.00           C 
ATOM   4206  O   LEU B 568      82.950  93.930  54.150  1.00  0.00           O 
ATOM   4207  N   LEU B 569      83.790  94.590  56.120  1.00  0.00           N 
ATOM   4208  HN  LEU B 569      83.630  94.820  57.080  1.00  0.00           H 
ATOM   4209  CA  LEU B 569      85.110  94.410  55.730  1.00  0.00           C 
ATOM   4210  HA  LEU B 569      85.170  94.960  54.800  1.00  0.00           H 
ATOM   4211  CB  LEU B 569      86.130  95.120  56.610  1.00  0.00           C 
ATOM   4212  HB1 LEU B 569      86.050  94.610  57.590  1.00  0.00           H 
ATOM   4213  HB2 LEU B 569      87.150  95.060  56.160  1.00  0.00           H 
ATOM   4214  CG  LEU B 569      85.910  96.620  56.890  1.00  0.00           C 
ATOM   4215  HG  LEU B 569      84.960  96.870  57.410  1.00  0.00           H 
ATOM   4216  CD1 LEU B 569      87.000  97.070  57.750  1.00  0.00           C 
ATOM   4217 1HD1 LEU B 569      87.090  98.170  57.640  1.00  0.00           H 
ATOM   4218 2HD1 LEU B 569      86.890  96.790  58.820  1.00  0.00           H 
ATOM   4219 3HD1 LEU B 569      88.000  96.700  57.440  1.00  0.00           H 
ATOM   4220  CD2 LEU B 569      86.080  97.450  55.610  1.00  0.00           C 
ATOM   4221 1HD2 LEU B 569      85.780  98.470  55.930  1.00  0.00           H 
ATOM   4222 2HD2 LEU B 569      87.130  97.370  55.270  1.00  0.00           H 
ATOM   4223 3HD2 LEU B 569      85.370  97.110  54.820  1.00  0.00           H 
ATOM   4224  C   LEU B 569      85.640  92.990  55.340  1.00  0.00           C 
ATOM   4225  O   LEU B 569      86.380  92.760  54.410  1.00  0.00           O 
ATOM   4226  N   MET B 570      85.190  91.940  56.070  1.00  0.00           N 
ATOM   4227  HN  MET B 570      84.660  92.140  56.890  1.00  0.00           H 
ATOM   4228  CA  MET B 570      85.360  90.470  55.810  1.00  0.00           C 
ATOM   4229  HA  MET B 570      86.420  90.300  55.700  1.00  0.00           H 
ATOM   4230  CB  MET B 570      84.840  89.680  57.020  1.00  0.00           C 
ATOM   4231  HB1 MET B 570      83.920  90.170  57.410  1.00  0.00           H 
ATOM   4232  HB2 MET B 570      84.860  88.600  56.780  1.00  0.00           H 
ATOM   4233  CG  MET B 570      85.870  89.750  58.220  1.00  0.00           C 
ATOM   4234  HG1 MET B 570      86.180  90.810  58.170  1.00  0.00           H 
ATOM   4235  HG2 MET B 570      85.340  89.680  59.200  1.00  0.00           H 
ATOM   4236  SD  MET B 570      87.250  88.600  58.040  1.00  0.00           S 
ATOM   4237  CE  MET B 570      87.950  88.870  59.700  1.00  0.00           C 
ATOM   4238  HE1 MET B 570      87.190  88.780  60.510  1.00  0.00           H 
ATOM   4239  HE2 MET B 570      88.800  88.200  59.950  1.00  0.00           H 
ATOM   4240  HE3 MET B 570      88.410  89.870  59.840  1.00  0.00           H 
ATOM   4241  C   MET B 570      84.700  90.020  54.490  1.00  0.00           C 
ATOM   4242  O   MET B 570      85.400  89.380  53.640  1.00  0.00           O 
ATOM   4243  N   LEU B 571      83.460  90.450  54.180  1.00  0.00           N 
ATOM   4244  HN  LEU B 571      82.960  90.980  54.860  1.00  0.00           H 
ATOM   4245  CA  LEU B 571      82.830  90.360  52.950  1.00  0.00           C 
ATOM   4246  HA  LEU B 571      82.760  89.310  52.700  1.00  0.00           H 
ATOM   4247  CB  LEU B 571      81.410  91.030  53.140  1.00  0.00           C 
ATOM   4248  HB1 LEU B 571      81.520  92.010  53.660  1.00  0.00           H 
ATOM   4249  HB2 LEU B 571      81.070  91.360  52.130  1.00  0.00           H 
ATOM   4250  CG  LEU B 571      80.280  90.260  53.820  1.00  0.00           C 
ATOM   4251  HG  LEU B 571      80.650  89.820  54.770  1.00  0.00           H 
ATOM   4252  CD1 LEU B 571      79.090  91.140  54.070  1.00  0.00           C 
ATOM   4253 1HD1 LEU B 571      79.310  92.030  54.690  1.00  0.00           H 
ATOM   4254 2HD1 LEU B 571      78.580  91.370  53.110  1.00  0.00           H 
ATOM   4255 3HD1 LEU B 571      78.320  90.720  54.750  1.00  0.00           H 
ATOM   4256  CD2 LEU B 571      79.940  89.070  52.870  1.00  0.00           C 
ATOM   4257 1HD2 LEU B 571      79.090  88.510  53.300  1.00  0.00           H 
ATOM   4258 2HD2 LEU B 571      79.770  89.450  51.840  1.00  0.00           H 
ATOM   4259 3HD2 LEU B 571      80.760  88.320  52.790  1.00  0.00           H 
ATOM   4260  C   LEU B 571      83.570  91.040  51.770  1.00  0.00           C 
ATOM   4261  O   LEU B 571      83.820  90.420  50.730  1.00  0.00           O 
ATOM   4262  N   ASN B 572      84.030  92.330  51.910  1.00  0.00           N 
ATOM   4263  HN  ASN B 572      83.780  92.930  52.670  1.00  0.00           H 
ATOM   4264  CA  ASN B 572      84.880  93.060  50.910  1.00  0.00           C 
ATOM   4265  HA  ASN B 572      84.460  93.020  49.910  1.00  0.00           H 
ATOM   4266  CB  ASN B 572      85.170  94.510  51.310  1.00  0.00           C 
ATOM   4267  HB1 ASN B 572      85.330  94.570  52.410  1.00  0.00           H 
ATOM   4268  HB2 ASN B 572      86.130  94.950  50.950  1.00  0.00           H 
ATOM   4269  CG  ASN B 572      84.160  95.570  50.940  1.00  0.00           C 
ATOM   4270  OD1 ASN B 572      84.410  96.220  49.960  1.00  0.00           O 
ATOM   4271  ND2 ASN B 572      83.180  95.790  51.850  1.00  0.00           N 
ATOM   4272 1HD2 ASN B 572      82.850  95.080  52.470  1.00  0.00           H 
ATOM   4273 2HD2 ASN B 572      82.840  96.720  51.950  1.00  0.00           H 
ATOM   4274  C   ASN B 572      86.260  92.310  50.680  1.00  0.00           C 
ATOM   4275  O   ASN B 572      86.710  92.230  49.570  1.00  0.00           O 
ATOM   4276  N   LEU B 573      86.880  91.740  51.700  1.00  0.00           N 
ATOM   4277  HN  LEU B 573      86.630  91.910  52.650  1.00  0.00           H 
ATOM   4278  CA  LEU B 573      88.050  90.820  51.480  1.00  0.00           C 
ATOM   4279  HA  LEU B 573      88.800  91.410  50.960  1.00  0.00           H 
ATOM   4280  CB  LEU B 573      88.650  90.450  52.860  1.00  0.00           C 
ATOM   4281  HB1 LEU B 573      88.950  91.410  53.340  1.00  0.00           H 
ATOM   4282  HB2 LEU B 573      87.870  90.180  53.600  1.00  0.00           H 
ATOM   4283  CG  LEU B 573      89.830  89.530  52.870  1.00  0.00           C 
ATOM   4284  HG  LEU B 573      89.570  88.490  52.570  1.00  0.00           H 
ATOM   4285  CD1 LEU B 573      91.000  90.060  52.070  1.00  0.00           C 
ATOM   4286 1HD1 LEU B 573      90.870  90.160  50.970  1.00  0.00           H 
ATOM   4287 2HD1 LEU B 573      91.520  90.950  52.490  1.00  0.00           H 
ATOM   4288 3HD1 LEU B 573      91.720  89.220  52.130  1.00  0.00           H 
ATOM   4289  CD2 LEU B 573      90.390  89.240  54.250  1.00  0.00           C 
ATOM   4290 1HD2 LEU B 573      91.370  88.710  54.280  1.00  0.00           H 
ATOM   4291 2HD2 LEU B 573      90.600  90.180  54.800  1.00  0.00           H 
ATOM   4292 3HD2 LEU B 573      89.670  88.640  54.840  1.00  0.00           H 
ATOM   4293  C   LEU B 573      87.680  89.520  50.730  1.00  0.00           C 
ATOM   4294  O   LEU B 573      88.490  89.140  49.830  1.00  0.00           O 
ATOM   4295  N   LEU B 574      86.520  88.860  50.970  1.00  0.00           N 
ATOM   4296  HN  LEU B 574      85.920  89.080  51.730  1.00  0.00           H 
ATOM   4297  CA  LEU B 574      86.150  87.710  50.240  1.00  0.00           C 
ATOM   4298  HA  LEU B 574      86.950  87.000  50.350  1.00  0.00           H 
ATOM   4299  CB  LEU B 574      84.960  87.020  50.980  1.00  0.00           C 
ATOM   4300  HB1 LEU B 574      84.300  87.740  51.510  1.00  0.00           H 
ATOM   4301  HB2 LEU B 574      84.380  86.440  50.230  1.00  0.00           H 
ATOM   4302  CG  LEU B 574      85.380  85.950  51.980  1.00  0.00           C 
ATOM   4303  HG  LEU B 574      86.180  86.360  52.630  1.00  0.00           H 
ATOM   4304  CD1 LEU B 574      84.240  85.490  52.950  1.00  0.00           C 
ATOM   4305 1HD1 LEU B 574      83.700  86.340  53.430  1.00  0.00           H 
ATOM   4306 2HD1 LEU B 574      83.460  84.990  52.340  1.00  0.00           H 
ATOM   4307 3HD1 LEU B 574      84.620  84.740  53.680  1.00  0.00           H 
ATOM   4308  CD2 LEU B 574      85.900  84.690  51.160  1.00  0.00           C 
ATOM   4309 1HD2 LEU B 574      86.800  85.040  50.620  1.00  0.00           H 
ATOM   4310 2HD2 LEU B 574      86.160  83.840  51.830  1.00  0.00           H 
ATOM   4311 3HD2 LEU B 574      85.150  84.380  50.400  1.00  0.00           H 
ATOM   4312  C   LEU B 574      85.780  87.910  48.750  1.00  0.00           C 
ATOM   4313  O   LEU B 574      86.190  87.140  47.860  1.00  0.00           O 
ATOM   4314  N   ILE B 575      85.060  88.960  48.440  1.00  0.00           N 
ATOM   4315  HN  ILE B 575      84.590  89.480  49.150  1.00  0.00           H 
ATOM   4316  CA  ILE B 575      84.740  89.300  47.040  1.00  0.00           C 
ATOM   4317  HA  ILE B 575      84.310  88.390  46.660  1.00  0.00           H 
ATOM   4318  CB  ILE B 575      83.690  90.410  46.970  1.00  0.00           C 
ATOM   4319  HB  ILE B 575      84.170  91.290  47.440  1.00  0.00           H 
ATOM   4320  CG2 ILE B 575      83.540  90.800  45.450  1.00  0.00           C 
ATOM   4321 1HG2 ILE B 575      82.580  91.350  45.430  1.00  0.00           H 
ATOM   4322 2HG2 ILE B 575      84.350  91.410  45.010  1.00  0.00           H 
ATOM   4323 3HG2 ILE B 575      83.370  89.890  44.830  1.00  0.00           H 
ATOM   4324  CG1 ILE B 575      82.340  90.040  47.640  1.00  0.00           C 
ATOM   4325 1HG1 ILE B 575      82.630  89.670  48.650  1.00  0.00           H 
ATOM   4326 2HG1 ILE B 575      81.730  90.960  47.760  1.00  0.00           H 
ATOM   4327  CD  ILE B 575      81.410  89.060  46.940  1.00  0.00           C 
ATOM   4328  HD1 ILE B 575      82.020  88.160  46.690  1.00  0.00           H 
ATOM   4329  HD2 ILE B 575      80.480  88.890  47.530  1.00  0.00           H 
ATOM   4330  HD3 ILE B 575      81.160  89.450  45.930  1.00  0.00           H 
ATOM   4331  C   ILE B 575      86.040  89.690  46.380  1.00  0.00           C 
ATOM   4332  O   ILE B 575      86.260  89.300  45.290  1.00  0.00           O 
ATOM   4333  N   ALA B 576      86.950  90.450  47.030  1.00  0.00           N 
ATOM   4334  HN  ALA B 576      86.760  90.840  47.930  1.00  0.00           H 
ATOM   4335  CA  ALA B 576      88.270  90.700  46.480  1.00  0.00           C 
ATOM   4336  HA  ALA B 576      88.240  91.250  45.550  1.00  0.00           H 
ATOM   4337  CB  ALA B 576      89.100  91.650  47.360  1.00  0.00           C 
ATOM   4338  HB1 ALA B 576      89.120  91.200  48.370  1.00  0.00           H 
ATOM   4339  HB2 ALA B 576      90.070  91.860  46.860  1.00  0.00           H 
ATOM   4340  HB3 ALA B 576      88.640  92.660  47.390  1.00  0.00           H 
ATOM   4341  C   ALA B 576      89.060  89.460  46.200  1.00  0.00           C 
ATOM   4342  O   ALA B 576      89.860  89.390  45.240  1.00  0.00           O 
ATOM   4343  N   MET B 577      89.000  88.420  47.040  1.00  0.00           N 
ATOM   4344  HN  MET B 577      88.470  88.610  47.860  1.00  0.00           H 
ATOM   4345  CA  MET B 577      89.730  87.200  46.850  1.00  0.00           C 
ATOM   4346  HA  MET B 577      90.770  87.370  46.600  1.00  0.00           H 
ATOM   4347  CB  MET B 577      89.580  86.220  48.100  1.00  0.00           C 
ATOM   4348  HB1 MET B 577      88.510  86.250  48.400  1.00  0.00           H 
ATOM   4349  HB2 MET B 577      89.770  85.180  47.750  1.00  0.00           H 
ATOM   4350  CG  MET B 577      90.520  86.540  49.270  1.00  0.00           C 
ATOM   4351  HG1 MET B 577      91.550  86.280  48.950  1.00  0.00           H 
ATOM   4352  HG2 MET B 577      90.470  87.640  49.420  1.00  0.00           H 
ATOM   4353  SD  MET B 577      89.890  85.850  50.820  1.00  0.00           S 
ATOM   4354  CE  MET B 577      91.420  85.690  51.930  1.00  0.00           C 
ATOM   4355  HE1 MET B 577      92.040  84.810  51.650  1.00  0.00           H 
ATOM   4356  HE2 MET B 577      92.090  86.570  52.000  1.00  0.00           H 
ATOM   4357  HE3 MET B 577      91.080  85.400  52.950  1.00  0.00           H 
ATOM   4358  C   MET B 577      89.260  86.350  45.610  1.00  0.00           C 
ATOM   4359  O   MET B 577      90.040  85.650  44.900  1.00  0.00           O 
ATOM   4360  N   MET B 578      87.970  86.450  45.180  1.00  0.00           N 
ATOM   4361  HN  MET B 578      87.360  87.100  45.620  1.00  0.00           H 
ATOM   4362  CA  MET B 578      87.400  85.730  44.110  1.00  0.00           C 
ATOM   4363  HA  MET B 578      87.950  84.820  43.910  1.00  0.00           H 
ATOM   4364  CB  MET B 578      85.970  85.230  44.370  1.00  0.00           C 
ATOM   4365  HB1 MET B 578      85.430  86.110  44.770  1.00  0.00           H 
ATOM   4366  HB2 MET B 578      85.460  84.860  43.450  1.00  0.00           H 
ATOM   4367  CG  MET B 578      85.860  84.240  45.510  1.00  0.00           C 
ATOM   4368  HG1 MET B 578      86.270  83.230  45.280  1.00  0.00           H 
ATOM   4369  HG2 MET B 578      86.380  84.570  46.430  1.00  0.00           H 
ATOM   4370  SD  MET B 578      84.120  84.050  46.010  1.00  0.00           S 
ATOM   4371  CE  MET B 578      84.370  83.480  47.710  1.00  0.00           C 
ATOM   4372  HE1 MET B 578      84.300  84.280  48.470  1.00  0.00           H 
ATOM   4373  HE2 MET B 578      83.680  82.680  48.070  1.00  0.00           H 
ATOM   4374  HE3 MET B 578      85.390  83.050  47.770  1.00  0.00           H 
ATOM   4375  C   MET B 578      87.540  86.420  42.790  1.00  0.00           C 
ATOM   4376  O   MET B 578      87.010  85.990  41.730  1.00  0.00           O 
ATOM   4377  N   GLY B 579      88.310  87.610  42.810  1.00  0.00           N 
ATOM   4378  HN  GLY B 579      88.660  87.880  43.710  1.00  0.00           H 
ATOM   4379  CA  GLY B 579      88.780  88.350  41.640  1.00  0.00           C 
ATOM   4380  HA1 GLY B 579      88.010  88.340  40.890  1.00  0.00           H 
ATOM   4381  HA2 GLY B 579      89.010  89.350  41.980  1.00  0.00           H 
ATOM   4382  C   GLY B 579      90.020  87.810  40.890  1.00  0.00           C 
ATOM   4383  O   GLY B 579      90.790  87.010  41.350  1.00  0.00           O 
ATOM   4384  N   ASP B 580      90.380  88.310  39.680  1.00  0.00           N 
ATOM   4385  HN  ASP B 580      89.800  89.000  39.240  1.00  0.00           H 
ATOM   4386  CA  ASP B 580      91.290  87.920  38.590  1.00  0.00           C 
ATOM   4387  HA  ASP B 580      90.630  87.180  38.160  1.00  0.00           H 
ATOM   4388  CB  ASP B 580      91.640  89.150  37.770  1.00  0.00           C 
ATOM   4389  HB1 ASP B 580      91.990  90.010  38.370  1.00  0.00           H 
ATOM   4390  HB2 ASP B 580      92.330  89.030  36.910  1.00  0.00           H 
ATOM   4391  CG  ASP B 580      90.350  89.560  37.140  1.00  0.00           C 
ATOM   4392  OD1 ASP B 580      89.450  88.740  36.840  1.00  0.00           O 
ATOM   4393  OD2 ASP B 580      90.220  90.760  36.840  1.00  0.00           O 
ATOM   4394  C   ASP B 580      92.580  87.220  39.080  1.00  0.00           C 
ATOM   4395  O   ASP B 580      93.000  86.220  38.430  1.00  0.00           O 
ATOM   4396  N   THR B 581      93.280  87.580  40.100  1.00  0.00           N 
ATOM   4397  HN  THR B 581      93.120  88.440  40.590  1.00  0.00           H 
ATOM   4398  CA  THR B 581      94.490  86.860  40.420  1.00  0.00           C 
ATOM   4399  HA  THR B 581      94.940  86.770  39.440  1.00  0.00           H 
ATOM   4400  CB  THR B 581      95.370  87.560  41.460  1.00  0.00           C 
ATOM   4401  HB  THR B 581      94.840  87.800  42.410  1.00  0.00           H 
ATOM   4402  OG1 THR B 581      95.780  88.790  40.870  1.00  0.00           O 
ATOM   4403  HG1 THR B 581      96.470  89.140  41.440  1.00  0.00           H 
ATOM   4404  CG2 THR B 581      96.640  86.780  41.690  1.00  0.00           C 
ATOM   4405 1HG2 THR B 581      97.320  87.310  42.380  1.00  0.00           H 
ATOM   4406 2HG2 THR B 581      96.340  85.900  42.310  1.00  0.00           H 
ATOM   4407 3HG2 THR B 581      97.240  86.480  40.810  1.00  0.00           H 
ATOM   4408  C   THR B 581      94.260  85.420  40.820  1.00  0.00           C 
ATOM   4409  O   THR B 581      94.870  84.490  40.360  1.00  0.00           O 
ATOM   4410  N   HSE B 582      93.220  85.110  41.650  1.00  0.00           N 
ATOM   4411  HN  HSE B 582      92.670  85.830  42.060  1.00  0.00           H 
ATOM   4412  CA  HSE B 582      92.830  83.750  42.080  1.00  0.00           C 
ATOM   4413  HA  HSE B 582      93.740  83.180  42.150  1.00  0.00           H 
ATOM   4414  CB  HSE B 582      92.030  83.710  43.370  1.00  0.00           C 
ATOM   4415  HB1 HSE B 582      91.160  84.400  43.420  1.00  0.00           H 
ATOM   4416  HB2 HSE B 582      91.520  82.750  43.590  1.00  0.00           H 
ATOM   4417  ND1 HSE B 582      93.840  82.860  44.980  1.00  0.00           N 
ATOM   4418  CG  HSE B 582      92.920  83.800  44.520  1.00  0.00           C 
ATOM   4419  CE1 HSE B 582      94.310  83.330  46.080  1.00  0.00           C 
ATOM   4420  HE1 HSE B 582      94.980  82.810  46.770  1.00  0.00           H 
ATOM   4421  NE2 HSE B 582      93.710  84.470  46.400  1.00  0.00           N 
ATOM   4422  HE2 HSE B 582      93.920  84.940  47.260  1.00  0.00           H 
ATOM   4423  CD2 HSE B 582      92.890  84.800  45.400  1.00  0.00           C 
ATOM   4424  HD2 HSE B 582      92.370  85.750  45.320  1.00  0.00           H 
ATOM   4425  C   HSE B 582      92.170  82.970  40.950  1.00  0.00           C 
ATOM   4426  O   HSE B 582      92.400  81.760  40.790  1.00  0.00           O 
ATOM   4427  N   TRP B 583      91.470  83.620  40.050  1.00  0.00           N 
ATOM   4428  HN  TRP B 583      91.370  84.610  40.040  1.00  0.00           H 
ATOM   4429  CA  TRP B 583      91.090  82.970  38.800  1.00  0.00           C 
ATOM   4430  HA  TRP B 583      90.650  82.000  38.960  1.00  0.00           H 
ATOM   4431  CB  TRP B 583      90.020  83.790  38.090  1.00  0.00           C 
ATOM   4432  HB1 TRP B 583      89.070  83.730  38.670  1.00  0.00           H 
ATOM   4433  HB2 TRP B 583      90.240  84.870  38.230  1.00  0.00           H 
ATOM   4434  CG  TRP B 583      89.560  83.550  36.640  1.00  0.00           C 
ATOM   4435  CD1 TRP B 583      89.830  84.460  35.610  1.00  0.00           C 
ATOM   4436  HD1 TRP B 583      90.530  85.280  35.600  1.00  0.00           H 
ATOM   4437  NE1 TRP B 583      89.110  84.070  34.570  1.00  0.00           N 
ATOM   4438  HE1 TRP B 583      88.970  84.500  33.700  1.00  0.00           H 
ATOM   4439  CE2 TRP B 583      88.390  82.960  34.810  1.00  0.00           C 
ATOM   4440  CD2 TRP B 583      88.670  82.550  36.130  1.00  0.00           C 
ATOM   4441  CE3 TRP B 583      88.060  81.360  36.580  1.00  0.00           C 
ATOM   4442  HE3 TRP B 583      88.230  80.840  37.510  1.00  0.00           H 
ATOM   4443  CZ3 TRP B 583      87.060  80.830  35.860  1.00  0.00           C 
ATOM   4444  HZ3 TRP B 583      86.610  79.930  36.250  1.00  0.00           H 
ATOM   4445  CZ2 TRP B 583      87.400  82.400  34.040  1.00  0.00           C 
ATOM   4446  HZ2 TRP B 583      87.070  82.830  33.110  1.00  0.00           H 
ATOM   4447  CH2 TRP B 583      86.650  81.400  34.700  1.00  0.00           C 
ATOM   4448  HH2 TRP B 583      85.720  81.060  34.260  1.00  0.00           H 
ATOM   4449  C   TRP B 583      92.160  82.670  37.860  1.00  0.00           C 
ATOM   4450  O   TRP B 583      92.030  81.790  37.010  1.00  0.00           O 
ATOM   4451  N   ARG B 584      93.330  83.360  38.020  1.00  0.00           N 
ATOM   4452  HN  ARG B 584      93.480  84.150  38.610  1.00  0.00           H 
ATOM   4453  CA  ARG B 584      94.400  83.020  37.090  1.00  0.00           C 
ATOM   4454  HA  ARG B 584      94.000  82.800  36.110  1.00  0.00           H 
ATOM   4455  CB  ARG B 584      95.090  84.320  36.730  1.00  0.00           C 
ATOM   4456  HB1 ARG B 584      94.380  84.970  36.180  1.00  0.00           H 
ATOM   4457  HB2 ARG B 584      95.390  84.730  37.720  1.00  0.00           H 
ATOM   4458  CG  ARG B 584      96.360  84.180  35.880  1.00  0.00           C 
ATOM   4459  HG1 ARG B 584      97.210  83.680  36.390  1.00  0.00           H 
ATOM   4460  HG2 ARG B 584      96.220  83.550  34.980  1.00  0.00           H 
ATOM   4461  CD  ARG B 584      97.010  85.490  35.440  1.00  0.00           C 
ATOM   4462  HD1 ARG B 584      96.190  86.190  35.150  1.00  0.00           H 
ATOM   4463  HD2 ARG B 584      97.670  85.970  36.190  1.00  0.00           H 
ATOM   4464  NE  ARG B 584      97.780  85.200  34.170  1.00  0.00           N 
ATOM   4465  HE  ARG B 584      97.920  84.250  33.910  1.00  0.00           H 
ATOM   4466  CZ  ARG B 584      98.060  86.130  33.260  1.00  0.00           C 
ATOM   4467  NH1 ARG B 584      97.750  87.390  33.420  1.00  0.00           N 
ATOM   4468 1HH1 ARG B 584      97.790  87.680  34.380  1.00  0.00           H 
ATOM   4469 2HH1 ARG B 584      97.740  88.070  32.680  1.00  0.00           H 
ATOM   4470  NH2 ARG B 584      98.290  85.680  32.080  1.00  0.00           N 
ATOM   4471 1HH2 ARG B 584      98.070  84.720  31.880  1.00  0.00           H 
ATOM   4472 2HH2 ARG B 584      98.700  86.320  31.430  1.00  0.00           H 
ATOM   4473  C   ARG B 584      95.310  81.870  37.550  1.00  0.00           C 
ATOM   4474  O   ARG B 584      95.640  80.850  36.870  1.00  0.00           O 
ATOM   4475  N   VAL B 585      95.940  82.110  38.800  1.00  0.00           N 
ATOM   4476  HN  VAL B 585      95.710  82.930  39.320  1.00  0.00           H 
ATOM   4477  CA  VAL B 585      97.000  81.330  39.470  1.00  0.00           C 
ATOM   4478  HA  VAL B 585      97.850  81.320  38.810  1.00  0.00           H 
ATOM   4479  CB  VAL B 585      97.260  81.940  40.910  1.00  0.00           C 
ATOM   4480  HB  VAL B 585      96.240  82.180  41.280  1.00  0.00           H 
ATOM   4481  CG1 VAL B 585      98.030  80.930  41.840  1.00  0.00           C 
ATOM   4482 1HG1 VAL B 585      98.330  81.410  42.790  1.00  0.00           H 
ATOM   4483 2HG1 VAL B 585      97.390  80.060  42.090  1.00  0.00           H 
ATOM   4484 3HG1 VAL B 585      98.970  80.690  41.300  1.00  0.00           H 
ATOM   4485  CG2 VAL B 585      97.960  83.330  40.840  1.00  0.00           C 
ATOM   4486 1HG2 VAL B 585      97.280  84.020  40.290  1.00  0.00           H 
ATOM   4487 2HG2 VAL B 585      98.110  83.800  41.830  1.00  0.00           H 
ATOM   4488 3HG2 VAL B 585      98.970  83.220  40.390  1.00  0.00           H 
ATOM   4489  C   VAL B 585      96.740  79.870  39.570  1.00  0.00           C 
ATOM   4490  O   VAL B 585      97.480  78.890  39.380  1.00  0.00           O 
ATOM   4491  N   ALA B 586      95.460  79.700  40.020  1.00  0.00           N 
ATOM   4492  HN  ALA B 586      94.920  80.500  40.290  1.00  0.00           H 
ATOM   4493  CA  ALA B 586      94.770  78.460  40.090  1.00  0.00           C 
ATOM   4494  HA  ALA B 586      95.190  77.820  40.860  1.00  0.00           H 
ATOM   4495  CB  ALA B 586      93.360  78.790  40.460  1.00  0.00           C 
ATOM   4496  HB1 ALA B 586      93.430  79.380  41.400  1.00  0.00           H 
ATOM   4497  HB2 ALA B 586      92.870  79.400  39.680  1.00  0.00           H 
ATOM   4498  HB3 ALA B 586      92.820  77.840  40.670  1.00  0.00           H 
ATOM   4499  C   ALA B 586      94.810  77.700  38.760  1.00  0.00           C 
ATOM   4500  O   ALA B 586      95.030  76.530  38.790  1.00  0.00           O 
ATOM   4501  N   HSD B 587      94.710  78.220  37.530  1.00  0.00           N 
ATOM   4502  HN  HSD B 587      94.590  79.210  37.510  1.00  0.00           H 
ATOM   4503  CA  HSD B 587      94.710  77.510  36.200  1.00  0.00           C 
ATOM   4504  HA  HSD B 587      94.120  76.610  36.240  1.00  0.00           H 
ATOM   4505  CB  HSD B 587      94.110  78.320  34.990  1.00  0.00           C 
ATOM   4506  HB1 HSD B 587      94.300  79.400  35.160  1.00  0.00           H 
ATOM   4507  HB2 HSD B 587      94.440  77.970  33.990  1.00  0.00           H 
ATOM   4508  ND1 HSD B 587      91.770  79.270  35.490  1.00  0.00           N 
ATOM   4509  HD1 HSD B 587      91.970  79.990  36.160  1.00  0.00           H 
ATOM   4510  CG  HSD B 587      92.620  78.290  35.010  1.00  0.00           C 
ATOM   4511  CE1 HSD B 587      90.560  78.980  35.000  1.00  0.00           C 
ATOM   4512  HE1 HSD B 587      89.720  79.550  35.410  1.00  0.00           H 
ATOM   4513  NE2 HSD B 587      90.540  77.900  34.200  1.00  0.00           N 
ATOM   4514  CD2 HSD B 587      91.870  77.550  34.190  1.00  0.00           C 
ATOM   4515  HD2 HSD B 587      92.160  76.900  33.370  1.00  0.00           H 
ATOM   4516  C   HSD B 587      96.140  77.260  35.770  1.00  0.00           C 
ATOM   4517  O   HSD B 587      96.420  76.420  34.880  1.00  0.00           O 
ATOM   4518  N   GLU B 588      97.110  77.930  36.480  1.00  0.00           N 
ATOM   4519  HN  GLU B 588      96.790  78.590  37.150  1.00  0.00           H 
ATOM   4520  CA  GLU B 588      98.540  77.800  36.280  1.00  0.00           C 
ATOM   4521  HA  GLU B 588      98.690  77.220  35.380  1.00  0.00           H 
ATOM   4522  CB  GLU B 588      99.300  79.140  36.080  1.00  0.00           C 
ATOM   4523  HB1 GLU B 588      99.160  79.780  36.970  1.00  0.00           H 
ATOM   4524  HB2 GLU B 588     100.400  78.990  36.020  1.00  0.00           H 
ATOM   4525  CG  GLU B 588      98.920  79.930  34.810  1.00  0.00           C 
ATOM   4526  HG1 GLU B 588      99.180  79.280  33.950  1.00  0.00           H 
ATOM   4527  HG2 GLU B 588      97.820  80.050  34.820  1.00  0.00           H 
ATOM   4528  CD  GLU B 588      99.420  81.290  34.750  1.00  0.00           C 
ATOM   4529  OE1 GLU B 588     100.560  81.570  35.210  1.00  0.00           O 
ATOM   4530  OE2 GLU B 588      98.850  82.180  34.140  1.00  0.00           O 
ATOM   4531  C   GLU B 588      99.270  77.040  37.360  1.00  0.00           C 
ATOM   4532  O   GLU B 588     100.480  76.990  37.450  1.00  0.00           O 
ATOM   4533  N   ARG B 589      98.550  76.300  38.220  1.00  0.00           N 
ATOM   4534  HN  ARG B 589      97.570  76.390  38.030  1.00  0.00           H 
ATOM   4535  CA  ARG B 589      99.040  75.710  39.460  1.00  0.00           C 
ATOM   4536  HA  ARG B 589      99.470  76.540  40.000  1.00  0.00           H 
ATOM   4537  CB  ARG B 589      97.860  75.220  40.380  1.00  0.00           C 
ATOM   4538  HB1 ARG B 589      98.360  74.880  41.310  1.00  0.00           H 
ATOM   4539  HB2 ARG B 589      97.170  76.090  40.490  1.00  0.00           H 
ATOM   4540  CG  ARG B 589      97.010  74.070  39.820  1.00  0.00           C 
ATOM   4541  HG1 ARG B 589      96.620  74.350  38.820  1.00  0.00           H 
ATOM   4542  HG2 ARG B 589      97.700  73.210  39.700  1.00  0.00           H 
ATOM   4543  CD  ARG B 589      95.830  73.710  40.730  1.00  0.00           C 
ATOM   4544  HD1 ARG B 589      96.190  73.440  41.750  1.00  0.00           H 
ATOM   4545  HD2 ARG B 589      95.130  74.570  40.840  1.00  0.00           H 
ATOM   4546  NE  ARG B 589      95.160  72.480  40.330  1.00  0.00           N 
ATOM   4547  HE  ARG B 589      95.290  72.070  39.430  1.00  0.00           H 
ATOM   4548  CZ  ARG B 589      94.270  71.760  40.990  1.00  0.00           C 
ATOM   4549  NH1 ARG B 589      93.730  72.100  42.140  1.00  0.00           N 
ATOM   4550 1HH1 ARG B 589      93.930  73.000  42.520  1.00  0.00           H 
ATOM   4551 2HH1 ARG B 589      93.060  71.490  42.560  1.00  0.00           H 
ATOM   4552  NH2 ARG B 589      93.730  70.600  40.490  1.00  0.00           N 
ATOM   4553 1HH2 ARG B 589      93.890  70.420  39.520  1.00  0.00           H 
ATOM   4554 2HH2 ARG B 589      92.910  70.180  40.890  1.00  0.00           H 
ATOM   4555  C   ARG B 589     100.060  74.600  39.210  1.00  0.00           C 
ATOM   4556  O   ARG B 589     101.060  74.600  39.930  1.00  0.00           O 
ATOM   4557  N   MET C 454      83.950  51.190  72.230  1.00  0.00           N 
ATOM   4558  HN  MET C 454      84.210  50.910  73.150  1.00  0.00           H 
ATOM   4559  CA  MET C 454      82.540  51.690  71.990  1.00  0.00           C 
ATOM   4560  HA  MET C 454      82.040  51.050  71.270  1.00  0.00           H 
ATOM   4561  CB  MET C 454      81.730  51.880  73.270  1.00  0.00           C 
ATOM   4562  HB1 MET C 454      82.310  52.600  73.880  1.00  0.00           H 
ATOM   4563  HB2 MET C 454      80.710  52.270  73.090  1.00  0.00           H 
ATOM   4564  CG  MET C 454      81.320  50.540  73.930  1.00  0.00           C 
ATOM   4565  HG1 MET C 454      80.700  49.890  73.270  1.00  0.00           H 
ATOM   4566  HG2 MET C 454      82.270  49.980  74.080  1.00  0.00           H 
ATOM   4567  SD  MET C 454      80.520  50.600  75.540  1.00  0.00           S 
ATOM   4568  CE  MET C 454      79.680  49.030  75.490  1.00  0.00           C 
ATOM   4569  HE1 MET C 454      78.960  49.020  74.650  1.00  0.00           H 
ATOM   4570  HE2 MET C 454      80.350  48.150  75.340  1.00  0.00           H 
ATOM   4571  HE3 MET C 454      79.110  48.750  76.400  1.00  0.00           H 
ATOM   4572  C   MET C 454      82.630  53.060  71.320  1.00  0.00           C 
ATOM   4573  O   MET C 454      81.910  53.420  70.400  1.00  0.00           O 
ATOM   4574  N   SER C 455      83.460  53.940  71.830  1.00  0.00           N 
ATOM   4575  HN  SER C 455      83.990  53.770  72.650  1.00  0.00           H 
ATOM   4576  CA  SER C 455      83.610  55.340  71.340  1.00  0.00           C 
ATOM   4577  HA  SER C 455      82.660  55.850  71.440  1.00  0.00           H 
ATOM   4578  CB  SER C 455      84.580  56.150  72.190  1.00  0.00           C 
ATOM   4579  HB1 SER C 455      85.570  55.660  72.280  1.00  0.00           H 
ATOM   4580  HB2 SER C 455      84.710  57.150  71.720  1.00  0.00           H 
ATOM   4581  OG  SER C 455      84.110  56.350  73.510  1.00  0.00           O 
ATOM   4582  HG1 SER C 455      84.280  55.550  74.010  1.00  0.00           H 
ATOM   4583  C   SER C 455      84.000  55.320  69.910  1.00  0.00           C 
ATOM   4584  O   SER C 455      83.540  56.040  69.090  1.00  0.00           O 
ATOM   4585  N   PHE C 456      84.940  54.380  69.510  1.00  0.00           N 
ATOM   4586  HN  PHE C 456      85.400  53.810  70.190  1.00  0.00           H 
ATOM   4587  CA  PHE C 456      85.310  54.300  68.080  1.00  0.00           C 
ATOM   4588  HA  PHE C 456      85.540  55.330  67.850  1.00  0.00           H 
ATOM   4589  CB  PHE C 456      86.520  53.420  67.790  1.00  0.00           C 
ATOM   4590  HB1 PHE C 456      86.390  52.450  68.310  1.00  0.00           H 
ATOM   4591  HB2 PHE C 456      86.580  53.170  66.710  1.00  0.00           H 
ATOM   4592  CG  PHE C 456      87.810  54.070  68.180  1.00  0.00           C 
ATOM   4593  CD1 PHE C 456      88.290  55.220  67.500  1.00  0.00           C 
ATOM   4594  HD1 PHE C 456      87.680  55.770  66.790  1.00  0.00           H 
ATOM   4595  CE1 PHE C 456      89.570  55.750  67.750  1.00  0.00           C 
ATOM   4596  HE1 PHE C 456      90.000  56.600  67.240  1.00  0.00           H 
ATOM   4597  CZ  PHE C 456      90.380  55.040  68.720  1.00  0.00           C 
ATOM   4598  HZ  PHE C 456      91.430  55.290  68.790  1.00  0.00           H 
ATOM   4599  CD2 PHE C 456      88.630  53.430  69.150  1.00  0.00           C 
ATOM   4600  HD2 PHE C 456      88.150  52.630  69.680  1.00  0.00           H 
ATOM   4601  CE2 PHE C 456      89.970  53.910  69.380  1.00  0.00           C 
ATOM   4602  HE2 PHE C 456      90.560  53.470  70.170  1.00  0.00           H 
ATOM   4603  C   PHE C 456      84.140  53.650  67.320  1.00  0.00           C 
ATOM   4604  O   PHE C 456      83.760  54.030  66.170  1.00  0.00           O 
ATOM   4605  N   ALA C 457      83.380  52.680  67.890  1.00  0.00           N 
ATOM   4606  HN  ALA C 457      83.710  52.370  68.780  1.00  0.00           H 
ATOM   4607  CA  ALA C 457      82.240  52.030  67.330  1.00  0.00           C 
ATOM   4608  HA  ALA C 457      82.620  51.580  66.420  1.00  0.00           H 
ATOM   4609  CB  ALA C 457      81.700  50.820  68.210  1.00  0.00           C 
ATOM   4610  HB1 ALA C 457      80.810  50.310  67.770  1.00  0.00           H 
ATOM   4611  HB2 ALA C 457      82.510  50.110  68.500  1.00  0.00           H 
ATOM   4612  HB3 ALA C 457      81.430  51.310  69.170  1.00  0.00           H 
ATOM   4613  C   ALA C 457      81.110  52.920  66.950  1.00  0.00           C 
ATOM   4614  O   ALA C 457      80.490  52.710  65.900  1.00  0.00           O 
ATOM   4615  N   LEU C 458      80.750  53.860  67.800  1.00  0.00           N 
ATOM   4616  HN  LEU C 458      81.240  54.040  68.650  1.00  0.00           H 
ATOM   4617  CA  LEU C 458      79.740  54.850  67.480  1.00  0.00           C 
ATOM   4618  HA  LEU C 458      78.850  54.330  67.140  1.00  0.00           H 
ATOM   4619  CB  LEU C 458      79.430  55.750  68.750  1.00  0.00           C 
ATOM   4620  HB1 LEU C 458      80.370  55.750  69.350  1.00  0.00           H 
ATOM   4621  HB2 LEU C 458      79.090  56.760  68.430  1.00  0.00           H 
ATOM   4622  CG  LEU C 458      78.330  55.150  69.740  1.00  0.00           C 
ATOM   4623  HG  LEU C 458      78.140  56.010  70.410  1.00  0.00           H 
ATOM   4624  CD1 LEU C 458      76.970  54.880  69.070  1.00  0.00           C 
ATOM   4625 1HD1 LEU C 458      76.100  55.200  69.680  1.00  0.00           H 
ATOM   4626 2HD1 LEU C 458      76.800  55.420  68.120  1.00  0.00           H 
ATOM   4627 3HD1 LEU C 458      76.920  53.800  68.820  1.00  0.00           H 
ATOM   4628  CD2 LEU C 458      78.800  53.900  70.490  1.00  0.00           C 
ATOM   4629 1HD2 LEU C 458      77.970  53.650  71.190  1.00  0.00           H 
ATOM   4630 2HD2 LEU C 458      78.940  53.040  69.790  1.00  0.00           H 
ATOM   4631 3HD2 LEU C 458      79.720  54.100  71.070  1.00  0.00           H 
ATOM   4632  C   LEU C 458      80.060  55.690  66.310  1.00  0.00           C 
ATOM   4633  O   LEU C 458      79.250  55.750  65.390  1.00  0.00           O 
ATOM   4634  N   VAL C 459      81.300  56.200  66.220  1.00  0.00           N 
ATOM   4635  HN  VAL C 459      82.060  55.970  66.820  1.00  0.00           H 
ATOM   4636  CA  VAL C 459      81.770  56.890  65.000  1.00  0.00           C 
ATOM   4637  HA  VAL C 459      81.060  57.700  64.890  1.00  0.00           H 
ATOM   4638  CB  VAL C 459      83.170  57.530  65.130  1.00  0.00           C 
ATOM   4639  HB  VAL C 459      83.950  56.760  65.310  1.00  0.00           H 
ATOM   4640  CG1 VAL C 459      83.700  58.230  63.810  1.00  0.00           C 
ATOM   4641 1HG1 VAL C 459      84.630  58.800  64.040  1.00  0.00           H 
ATOM   4642 2HG1 VAL C 459      83.900  57.410  63.080  1.00  0.00           H 
ATOM   4643 3HG1 VAL C 459      82.990  58.910  63.300  1.00  0.00           H 
ATOM   4644  CG2 VAL C 459      82.930  58.450  66.410  1.00  0.00           C 
ATOM   4645 1HG2 VAL C 459      83.810  59.080  66.670  1.00  0.00           H 
ATOM   4646 2HG2 VAL C 459      82.030  59.060  66.180  1.00  0.00           H 
ATOM   4647 3HG2 VAL C 459      82.690  57.780  67.260  1.00  0.00           H 
ATOM   4648  C   VAL C 459      81.860  55.990  63.680  1.00  0.00           C 
ATOM   4649  O   VAL C 459      81.230  56.220  62.660  1.00  0.00           O 
ATOM   4650  N   LEU C 460      82.590  54.830  63.720  1.00  0.00           N 
ATOM   4651  HN  LEU C 460      83.090  54.650  64.570  1.00  0.00           H 
ATOM   4652  CA  LEU C 460      82.730  53.890  62.640  1.00  0.00           C 
ATOM   4653  HA  LEU C 460      83.050  54.460  61.780  1.00  0.00           H 
ATOM   4654  CB  LEU C 460      83.680  52.740  63.070  1.00  0.00           C 
ATOM   4655  HB1 LEU C 460      83.440  52.450  64.110  1.00  0.00           H 
ATOM   4656  HB2 LEU C 460      83.510  51.880  62.390  1.00  0.00           H 
ATOM   4657  CG  LEU C 460      85.110  53.070  62.890  1.00  0.00           C 
ATOM   4658  HG  LEU C 460      85.660  52.150  63.200  1.00  0.00           H 
ATOM   4659  CD1 LEU C 460      85.480  53.360  61.430  1.00  0.00           C 
ATOM   4660 1HD1 LEU C 460      85.190  54.390  61.120  1.00  0.00           H 
ATOM   4661 2HD1 LEU C 460      86.560  53.210  61.220  1.00  0.00           H 
ATOM   4662 3HD1 LEU C 460      84.890  52.620  60.850  1.00  0.00           H 
ATOM   4663  CD2 LEU C 460      85.740  54.180  63.700  1.00  0.00           C 
ATOM   4664 1HD2 LEU C 460      86.820  54.180  63.460  1.00  0.00           H 
ATOM   4665 2HD2 LEU C 460      85.230  55.120  63.400  1.00  0.00           H 
ATOM   4666 3HD2 LEU C 460      85.680  54.070  64.800  1.00  0.00           H 
ATOM   4667  C   LEU C 460      81.340  53.390  62.250  1.00  0.00           C 
ATOM   4668  O   LEU C 460      81.000  53.270  61.090  1.00  0.00           O 
ATOM   4669  N   GLY C 461      80.470  53.050  63.250  1.00  0.00           N 
ATOM   4670  HN  GLY C 461      80.740  53.160  64.200  1.00  0.00           H 
ATOM   4671  CA  GLY C 461      79.100  52.620  63.060  1.00  0.00           C 
ATOM   4672  HA1 GLY C 461      79.110  51.760  62.410  1.00  0.00           H 
ATOM   4673  HA2 GLY C 461      78.810  52.280  64.040  1.00  0.00           H 
ATOM   4674  C   GLY C 461      78.110  53.630  62.470  1.00  0.00           C 
ATOM   4675  O   GLY C 461      77.530  53.320  61.440  1.00  0.00           O 
ATOM   4676  N   TRP C 462      77.810  54.810  63.010  1.00  0.00           N 
ATOM   4677  HN  TRP C 462      78.070  55.110  63.930  1.00  0.00           H 
ATOM   4678  CA  TRP C 462      76.920  55.760  62.360  1.00  0.00           C 
ATOM   4679  HA  TRP C 462      76.050  55.210  62.040  1.00  0.00           H 
ATOM   4680  CB  TRP C 462      76.700  56.930  63.300  1.00  0.00           C 
ATOM   4681  HB1 TRP C 462      77.690  57.130  63.750  1.00  0.00           H 
ATOM   4682  HB2 TRP C 462      76.340  57.860  62.820  1.00  0.00           H 
ATOM   4683  CG  TRP C 462      75.650  56.650  64.280  1.00  0.00           C 
ATOM   4684  CD1 TRP C 462      75.820  56.160  65.570  1.00  0.00           C 
ATOM   4685  HD1 TRP C 462      76.750  55.990  66.090  1.00  0.00           H 
ATOM   4686  NE1 TRP C 462      74.470  55.850  65.990  1.00  0.00           N 
ATOM   4687  HE1 TRP C 462      74.260  55.480  66.870  1.00  0.00           H 
ATOM   4688  CE2 TRP C 462      73.540  56.090  65.010  1.00  0.00           C 
ATOM   4689  CD2 TRP C 462      74.260  56.620  63.950  1.00  0.00           C 
ATOM   4690  CE3 TRP C 462      73.570  57.050  62.790  1.00  0.00           C 
ATOM   4691  HE3 TRP C 462      74.040  57.460  61.910  1.00  0.00           H 
ATOM   4692  CZ3 TRP C 462      72.230  56.930  62.770  1.00  0.00           C 
ATOM   4693  HZ3 TRP C 462      71.690  57.420  61.970  1.00  0.00           H 
ATOM   4694  CZ2 TRP C 462      72.170  55.950  64.960  1.00  0.00           C 
ATOM   4695  HZ2 TRP C 462      71.620  55.740  65.870  1.00  0.00           H 
ATOM   4696  CH2 TRP C 462      71.550  56.340  63.860  1.00  0.00           C 
ATOM   4697  HH2 TRP C 462      70.490  56.530  63.840  1.00  0.00           H 
ATOM   4698  C   TRP C 462      77.460  56.440  60.980  1.00  0.00           C 
ATOM   4699  O   TRP C 462      76.690  56.710  60.080  1.00  0.00           O 
ATOM   4700  N   CYS C 463      78.780  56.640  60.790  1.00  0.00           N 
ATOM   4701  HN  CYS C 463      79.430  56.240  61.440  1.00  0.00           H 
ATOM   4702  CA  CYS C 463      79.310  57.360  59.610  1.00  0.00           C 
ATOM   4703  HA  CYS C 463      78.700  58.250  59.620  1.00  0.00           H 
ATOM   4704  CB  CYS C 463      80.760  57.930  59.800  1.00  0.00           C 
ATOM   4705  HB1 CYS C 463      81.520  57.160  60.020  1.00  0.00           H 
ATOM   4706  HB2 CYS C 463      80.980  58.370  58.800  1.00  0.00           H 
ATOM   4707  SG  CYS C 463      80.840  59.390  60.800  1.00  0.00           S 
ATOM   4708  HG1 CYS C 463      80.650  58.710  61.920  1.00  0.00           H 
ATOM   4709  C   CYS C 463      79.180  56.580  58.250  1.00  0.00           C 
ATOM   4710  O   CYS C 463      79.070  57.200  57.190  1.00  0.00           O 
ATOM   4711  N   ASN C 464      79.110  55.240  58.380  1.00  0.00           N 
ATOM   4712  HN  ASN C 464      79.400  54.810  59.230  1.00  0.00           H 
ATOM   4713  CA  ASN C 464      78.730  54.380  57.210  1.00  0.00           C 
ATOM   4714  HA  ASN C 464      79.440  54.640  56.440  1.00  0.00           H 
ATOM   4715  CB  ASN C 464      78.630  52.930  57.680  1.00  0.00           C 
ATOM   4716  HB1 ASN C 464      78.070  52.770  58.630  1.00  0.00           H 
ATOM   4717  HB2 ASN C 464      78.300  52.250  56.870  1.00  0.00           H 
ATOM   4718  CG  ASN C 464      80.100  52.600  58.000  1.00  0.00           C 
ATOM   4719  OD1 ASN C 464      81.100  53.200  57.630  1.00  0.00           O 
ATOM   4720  ND2 ASN C 464      80.190  51.420  58.660  1.00  0.00           N 
ATOM   4721 1HD2 ASN C 464      79.310  51.000  58.900  1.00  0.00           H 
ATOM   4722 2HD2 ASN C 464      81.030  51.460  59.200  1.00  0.00           H 
ATOM   4723  C   ASN C 464      77.310  54.690  56.650  1.00  0.00           C 
ATOM   4724  O   ASN C 464      77.070  54.520  55.430  1.00  0.00           O 
ATOM   4725  N   VAL C 465      76.370  55.250  57.480  1.00  0.00           N 
ATOM   4726  HN  VAL C 465      76.510  55.770  58.320  1.00  0.00           H 
ATOM   4727  CA  VAL C 465      74.960  55.460  57.070  1.00  0.00           C 
ATOM   4728  HA  VAL C 465      74.470  54.580  56.690  1.00  0.00           H 
ATOM   4729  CB  VAL C 465      74.060  55.910  58.270  1.00  0.00           C 
ATOM   4730  HB  VAL C 465      74.580  56.720  58.810  1.00  0.00           H 
ATOM   4731  CG1 VAL C 465      72.690  56.470  57.770  1.00  0.00           C 
ATOM   4732 1HG1 VAL C 465      72.080  56.870  58.610  1.00  0.00           H 
ATOM   4733 2HG1 VAL C 465      72.710  57.210  56.950  1.00  0.00           H 
ATOM   4734 3HG1 VAL C 465      72.070  55.600  57.460  1.00  0.00           H 
ATOM   4735  CG2 VAL C 465      73.940  54.730  59.310  1.00  0.00           C 
ATOM   4736 1HG2 VAL C 465      73.370  55.050  60.210  1.00  0.00           H 
ATOM   4737 2HG2 VAL C 465      73.320  53.910  58.890  1.00  0.00           H 
ATOM   4738 3HG2 VAL C 465      74.970  54.480  59.640  1.00  0.00           H 
ATOM   4739  C   VAL C 465      74.920  56.480  55.930  1.00  0.00           C 
ATOM   4740  O   VAL C 465      74.050  56.460  55.080  1.00  0.00           O 
ATOM   4741  N   MET C 466      75.900  57.390  55.820  1.00  0.00           N 
ATOM   4742  HN  MET C 466      76.690  57.330  56.420  1.00  0.00           H 
ATOM   4743  CA  MET C 466      75.980  58.400  54.770  1.00  0.00           C 
ATOM   4744  HA  MET C 466      75.030  58.910  54.790  1.00  0.00           H 
ATOM   4745  CB  MET C 466      77.290  59.190  54.950  1.00  0.00           C 
ATOM   4746  HB1 MET C 466      78.220  58.650  54.690  1.00  0.00           H 
ATOM   4747  HB2 MET C 466      77.200  59.830  54.050  1.00  0.00           H 
ATOM   4748  CG  MET C 466      77.290  60.080  56.230  1.00  0.00           C 
ATOM   4749  HG1 MET C 466      76.370  60.700  56.310  1.00  0.00           H 
ATOM   4750  HG2 MET C 466      77.330  59.440  57.130  1.00  0.00           H 
ATOM   4751  SD  MET C 466      78.820  61.150  56.390  1.00  0.00           S 
ATOM   4752  CE  MET C 466      78.670  61.340  58.220  1.00  0.00           C 
ATOM   4753  HE1 MET C 466      79.350  62.060  58.710  1.00  0.00           H 
ATOM   4754  HE2 MET C 466      77.620  61.520  58.530  1.00  0.00           H 
ATOM   4755  HE3 MET C 466      78.980  60.350  58.620  1.00  0.00           H 
ATOM   4756  C   MET C 466      76.090  57.740  53.370  1.00  0.00           C 
ATOM   4757  O   MET C 466      75.870  58.320  52.300  1.00  0.00           O 
ATOM   4758  N   TYR C 467      76.730  56.590  53.390  1.00  0.00           N 
ATOM   4759  HN  TYR C 467      77.060  56.210  54.250  1.00  0.00           H 
ATOM   4760  CA  TYR C 467      77.110  55.880  52.160  1.00  0.00           C 
ATOM   4761  HA  TYR C 467      77.350  56.560  51.360  1.00  0.00           H 
ATOM   4762  CB  TYR C 467      78.320  54.990  52.500  1.00  0.00           C 
ATOM   4763  HB1 TYR C 467      77.970  54.230  53.240  1.00  0.00           H 
ATOM   4764  HB2 TYR C 467      78.680  54.560  51.540  1.00  0.00           H 
ATOM   4765  CG  TYR C 467      79.440  55.770  53.060  1.00  0.00           C 
ATOM   4766  CD1 TYR C 467      79.740  57.130  52.690  1.00  0.00           C 
ATOM   4767  HD1 TYR C 467      79.070  57.680  52.040  1.00  0.00           H 
ATOM   4768  CE1 TYR C 467      80.970  57.750  53.060  1.00  0.00           C 
ATOM   4769  HE1 TYR C 467      81.160  58.800  52.930  1.00  0.00           H 
ATOM   4770  CZ  TYR C 467      81.850  57.030  53.900  1.00  0.00           C 
ATOM   4771  OH  TYR C 467      82.910  57.720  54.490  1.00  0.00           O 
ATOM   4772  HH  TYR C 467      83.460  57.310  55.160  1.00  0.00           H 
ATOM   4773  CD2 TYR C 467      80.330  55.170  53.880  1.00  0.00           C 
ATOM   4774  HD2 TYR C 467      80.320  54.110  54.100  1.00  0.00           H 
ATOM   4775  CE2 TYR C 467      81.510  55.780  54.320  1.00  0.00           C 
ATOM   4776  HE2 TYR C 467      82.180  55.280  55.000  1.00  0.00           H 
ATOM   4777  C   TYR C 467      75.870  55.250  51.680  1.00  0.00           C 
ATOM   4778  O   TYR C 467      75.650  55.240  50.460  1.00  0.00           O 
ATOM   4779  N   PHE C 468      75.060  54.650  52.580  1.00  0.00           N 
ATOM   4780  HN  PHE C 468      75.300  54.520  53.540  1.00  0.00           H 
ATOM   4781  CA  PHE C 468      73.660  54.300  52.270  1.00  0.00           C 
ATOM   4782  HA  PHE C 468      73.620  53.670  51.390  1.00  0.00           H 
ATOM   4783  CB  PHE C 468      73.080  53.490  53.460  1.00  0.00           C 
ATOM   4784  HB1 PHE C 468      73.250  54.010  54.430  1.00  0.00           H 
ATOM   4785  HB2 PHE C 468      72.000  53.260  53.330  1.00  0.00           H 
ATOM   4786  CG  PHE C 468      73.710  52.130  53.530  1.00  0.00           C 
ATOM   4787  CD1 PHE C 468      73.240  51.110  52.660  1.00  0.00           C 
ATOM   4788  HD1 PHE C 468      72.570  51.420  51.870  1.00  0.00           H 
ATOM   4789  CE1 PHE C 468      73.440  49.840  53.040  1.00  0.00           C 
ATOM   4790  HE1 PHE C 468      73.100  49.050  52.390  1.00  0.00           H 
ATOM   4791  CZ  PHE C 468      74.110  49.460  54.210  1.00  0.00           C 
ATOM   4792  HZ  PHE C 468      74.350  48.450  54.520  1.00  0.00           H 
ATOM   4793  CD2 PHE C 468      74.350  51.810  54.740  1.00  0.00           C 
ATOM   4794  HD2 PHE C 468      74.610  52.460  55.560  1.00  0.00           H 
ATOM   4795  CE2 PHE C 468      74.620  50.470  55.020  1.00  0.00           C 
ATOM   4796  HE2 PHE C 468      75.030  50.190  55.980  1.00  0.00           H 
ATOM   4797  C   PHE C 468      72.690  55.390  51.830  1.00  0.00           C 
ATOM   4798  O   PHE C 468      71.880  55.030  50.950  1.00  0.00           O 
ATOM   4799  N   ALA C 469      72.750  56.590  52.340  1.00  0.00           N 
ATOM   4800  HN  ALA C 469      73.390  56.620  53.100  1.00  0.00           H 
ATOM   4801  CA  ALA C 469      71.940  57.750  51.990  1.00  0.00           C 
ATOM   4802  HA  ALA C 469      70.900  57.460  52.060  1.00  0.00           H 
ATOM   4803  CB  ALA C 469      72.300  58.750  53.000  1.00  0.00           C 
ATOM   4804  HB1 ALA C 469      71.810  59.730  52.800  1.00  0.00           H 
ATOM   4805  HB2 ALA C 469      72.090  58.380  54.030  1.00  0.00           H 
ATOM   4806  HB3 ALA C 469      73.400  58.930  52.950  1.00  0.00           H 
ATOM   4807  C   ALA C 469      72.260  58.200  50.540  1.00  0.00           C 
ATOM   4808  O   ALA C 469      71.390  58.780  49.900  1.00  0.00           O 
ATOM   4809  N   ARG C 470      73.490  57.960  50.070  1.00  0.00           N 
ATOM   4810  HN  ARG C 470      74.230  57.550  50.600  1.00  0.00           H 
ATOM   4811  CA  ARG C 470      73.890  58.360  48.710  1.00  0.00           C 
ATOM   4812  HA  ARG C 470      73.760  59.430  48.630  1.00  0.00           H 
ATOM   4813  CB  ARG C 470      75.420  58.200  48.550  1.00  0.00           C 
ATOM   4814  HB1 ARG C 470      75.830  58.750  49.430  1.00  0.00           H 
ATOM   4815  HB2 ARG C 470      75.650  57.120  48.650  1.00  0.00           H 
ATOM   4816  CG  ARG C 470      75.980  58.810  47.280  1.00  0.00           C 
ATOM   4817  HG1 ARG C 470      75.450  58.320  46.440  1.00  0.00           H 
ATOM   4818  HG2 ARG C 470      75.670  59.870  47.200  1.00  0.00           H 
ATOM   4819  CD  ARG C 470      77.520  58.550  47.150  1.00  0.00           C 
ATOM   4820  HD1 ARG C 470      77.640  57.450  47.290  1.00  0.00           H 
ATOM   4821  HD2 ARG C 470      77.990  58.910  46.210  1.00  0.00           H 
ATOM   4822  NE  ARG C 470      78.240  59.340  48.180  1.00  0.00           N 
ATOM   4823  HE  ARG C 470      77.920  60.290  48.260  1.00  0.00           H 
ATOM   4824  CZ  ARG C 470      78.850  58.900  49.250  1.00  0.00           C 
ATOM   4825  NH1 ARG C 470      79.090  57.620  49.540  1.00  0.00           N 
ATOM   4826 1HH1 ARG C 470      78.840  57.000  48.790  1.00  0.00           H 
ATOM   4827 2HH1 ARG C 470      79.520  57.300  50.380  1.00  0.00           H 
ATOM   4828  NH2 ARG C 470      79.190  59.850  50.170  1.00  0.00           N 
ATOM   4829 1HH2 ARG C 470      79.050  60.800  49.890  1.00  0.00           H 
ATOM   4830 2HH2 ARG C 470      79.680  59.580  51.000  1.00  0.00           H 
ATOM   4831  C   ARG C 470      73.060  57.640  47.610  1.00  0.00           C 
ATOM   4832  O   ARG C 470      72.920  58.180  46.560  1.00  0.00           O 
ATOM   4833  N   GLY C 471      72.470  56.460  47.840  1.00  0.00           N 
ATOM   4834  HN  GLY C 471      72.590  56.060  48.740  1.00  0.00           H 
ATOM   4835  CA  GLY C 471      71.600  55.610  47.040  1.00  0.00           C 
ATOM   4836  HA1 GLY C 471      71.930  55.560  46.010  1.00  0.00           H 
ATOM   4837  HA2 GLY C 471      71.720  54.640  47.490  1.00  0.00           H 
ATOM   4838  C   GLY C 471      70.250  56.100  46.960  1.00  0.00           C 
ATOM   4839  O   GLY C 471      69.480  55.640  46.120  1.00  0.00           O 
ATOM   4840  N   PHE C 472      69.890  57.130  47.770  1.00  0.00           N 
ATOM   4841  HN  PHE C 472      70.640  57.310  48.400  1.00  0.00           H 
ATOM   4842  CA  PHE C 472      68.530  57.730  47.760  1.00  0.00           C 
ATOM   4843  HA  PHE C 472      67.800  57.110  47.270  1.00  0.00           H 
ATOM   4844  CB  PHE C 472      67.980  57.930  49.230  1.00  0.00           C 
ATOM   4845  HB1 PHE C 472      68.670  58.540  49.850  1.00  0.00           H 
ATOM   4846  HB2 PHE C 472      67.000  58.450  49.170  1.00  0.00           H 
ATOM   4847  CG  PHE C 472      67.720  56.690  50.140  1.00  0.00           C 
ATOM   4848  CD1 PHE C 472      66.470  56.240  50.560  1.00  0.00           C 
ATOM   4849  HD1 PHE C 472      65.600  56.840  50.330  1.00  0.00           H 
ATOM   4850  CE1 PHE C 472      66.250  55.080  51.300  1.00  0.00           C 
ATOM   4851  HE1 PHE C 472      65.250  54.810  51.600  1.00  0.00           H 
ATOM   4852  CZ  PHE C 472      67.340  54.350  51.710  1.00  0.00           C 
ATOM   4853  HZ  PHE C 472      67.180  53.490  52.350  1.00  0.00           H 
ATOM   4854  CD2 PHE C 472      68.840  55.910  50.630  1.00  0.00           C 
ATOM   4855  HD2 PHE C 472      69.830  56.300  50.430  1.00  0.00           H 
ATOM   4856  CE2 PHE C 472      68.610  54.780  51.430  1.00  0.00           C 
ATOM   4857  HE2 PHE C 472      69.430  54.240  51.880  1.00  0.00           H 
ATOM   4858  C   PHE C 472      68.550  59.130  47.090  1.00  0.00           C 
ATOM   4859  O   PHE C 472      67.520  59.790  46.890  1.00  0.00           O 
ATOM   4860  N   GLN C 473      69.740  59.550  46.660  1.00  0.00           N 
ATOM   4861  HN  GLN C 473      70.380  58.800  46.850  1.00  0.00           H 
ATOM   4862  CA  GLN C 473      69.960  60.710  45.790  1.00  0.00           C 
ATOM   4863  HA  GLN C 473      69.300  61.520  46.080  1.00  0.00           H 
ATOM   4864  CB  GLN C 473      71.470  61.040  45.550  1.00  0.00           C 
ATOM   4865  HB1 GLN C 473      71.980  60.140  45.150  1.00  0.00           H 
ATOM   4866  HB2 GLN C 473      71.730  61.780  44.760  1.00  0.00           H 
ATOM   4867  CG  GLN C 473      72.250  61.500  46.840  1.00  0.00           C 
ATOM   4868  HG1 GLN C 473      71.810  62.420  47.280  1.00  0.00           H 
ATOM   4869  HG2 GLN C 473      72.190  60.660  47.570  1.00  0.00           H 
ATOM   4870  CD  GLN C 473      73.790  61.860  46.590  1.00  0.00           C 
ATOM   4871  OE1 GLN C 473      74.340  62.320  47.590  1.00  0.00           O 
ATOM   4872  NE2 GLN C 473      74.450  61.770  45.400  1.00  0.00           N 
ATOM   4873 1HE2 GLN C 473      74.030  61.300  44.630  1.00  0.00           H 
ATOM   4874 2HE2 GLN C 473      75.350  62.200  45.330  1.00  0.00           H 
ATOM   4875  C   GLN C 473      69.440  60.450  44.270  1.00  0.00           C 
ATOM   4876  O   GLN C 473      69.020  59.330  44.000  1.00  0.00           O 
ATOM   4877  N   MET C 474      69.440  61.450  43.340  1.00  0.00           N 
ATOM   4878  HN  MET C 474      69.840  62.340  43.530  1.00  0.00           H 
ATOM   4879  CA  MET C 474      69.050  61.260  41.980  1.00  0.00           C 
ATOM   4880  HA  MET C 474      68.390  60.420  41.870  1.00  0.00           H 
ATOM   4881  CB  MET C 474      68.260  62.410  41.400  1.00  0.00           C 
ATOM   4882  HB1 MET C 474      68.750  63.380  41.640  1.00  0.00           H 
ATOM   4883  HB2 MET C 474      68.170  62.370  40.290  1.00  0.00           H 
ATOM   4884  CG  MET C 474      66.790  62.370  41.910  1.00  0.00           C 
ATOM   4885  HG1 MET C 474      66.760  62.650  42.980  1.00  0.00           H 
ATOM   4886  HG2 MET C 474      66.370  63.230  41.340  1.00  0.00           H 
ATOM   4887  SD  MET C 474      65.730  60.900  41.850  1.00  0.00           S 
ATOM   4888  CE  MET C 474      65.730  60.910  40.010  1.00  0.00           C 
ATOM   4889  HE1 MET C 474      66.630  60.400  39.600  1.00  0.00           H 
ATOM   4890  HE2 MET C 474      64.820  60.380  39.670  1.00  0.00           H 
ATOM   4891  HE3 MET C 474      65.600  61.890  39.490  1.00  0.00           H 
ATOM   4892  C   MET C 474      70.160  61.070  41.050  1.00  0.00           C 
ATOM   4893  O   MET C 474      69.980  60.840  39.840  1.00  0.00           O 
ATOM   4894  N   LEU C 475      71.380  61.160  41.570  1.00  0.00           N 
ATOM   4895  HN  LEU C 475      71.500  61.260  42.550  1.00  0.00           H 
ATOM   4896  CA  LEU C 475      72.570  60.890  40.820  1.00  0.00           C 
ATOM   4897  HA  LEU C 475      73.320  60.970  41.600  1.00  0.00           H 
ATOM   4898  CB  LEU C 475      72.770  59.440  40.270  1.00  0.00           C 
ATOM   4899  HB1 LEU C 475      71.800  59.140  39.820  1.00  0.00           H 
ATOM   4900  HB2 LEU C 475      73.540  59.460  39.470  1.00  0.00           H 
ATOM   4901  CG  LEU C 475      73.180  58.340  41.210  1.00  0.00           C 
ATOM   4902  HG  LEU C 475      73.010  57.380  40.680  1.00  0.00           H 
ATOM   4903  CD1 LEU C 475      74.720  58.350  41.510  1.00  0.00           C 
ATOM   4904 1HD1 LEU C 475      75.090  59.110  42.230  1.00  0.00           H 
ATOM   4905 2HD1 LEU C 475      75.060  57.310  41.730  1.00  0.00           H 
ATOM   4906 3HD1 LEU C 475      75.190  58.660  40.550  1.00  0.00           H 
ATOM   4907  CD2 LEU C 475      72.320  58.150  42.480  1.00  0.00           C 
ATOM   4908 1HD2 LEU C 475      72.570  57.180  42.960  1.00  0.00           H 
ATOM   4909 2HD2 LEU C 475      72.480  58.970  43.220  1.00  0.00           H 
ATOM   4910 3HD2 LEU C 475      71.260  58.210  42.160  1.00  0.00           H 
ATOM   4911  C   LEU C 475      72.960  62.000  39.870  1.00  0.00           C 
ATOM   4912  O   LEU C 475      73.220  61.700  38.720  1.00  0.00           O 
ATOM   4913  N   GLY C 476      72.900  63.260  40.290  1.00  0.00           N 
ATOM   4914  HN  GLY C 476      72.500  63.650  41.110  1.00  0.00           H 
ATOM   4915  CA  GLY C 476      73.580  64.280  39.420  1.00  0.00           C 
ATOM   4916  HA1 GLY C 476      72.980  64.400  38.530  1.00  0.00           H 
ATOM   4917  HA2 GLY C 476      73.550  65.240  39.910  1.00  0.00           H 
ATOM   4918  C   GLY C 476      75.050  64.000  39.130  1.00  0.00           C 
ATOM   4919  O   GLY C 476      75.750  63.370  39.900  1.00  0.00           O 
ATOM   4920  N   PRO C 477      75.580  64.480  37.980  1.00  0.00           N 
ATOM   4921  CD  PRO C 477      74.910  65.450  37.170  1.00  0.00           C 
ATOM   4922  HD1 PRO C 477      74.290  66.150  37.770  1.00  0.00           H 
ATOM   4923  HD2 PRO C 477      74.220  64.920  36.490  1.00  0.00           H 
ATOM   4924  CA  PRO C 477      76.780  63.960  37.310  1.00  0.00           C 
ATOM   4925  HA  PRO C 477      76.680  62.910  37.090  1.00  0.00           H 
ATOM   4926  CB  PRO C 477      76.790  64.820  35.980  1.00  0.00           C 
ATOM   4927  HB1 PRO C 477      77.790  65.070  35.570  1.00  0.00           H 
ATOM   4928  HB2 PRO C 477      76.290  64.250  35.170  1.00  0.00           H 
ATOM   4929  CG  PRO C 477      75.980  66.130  36.330  1.00  0.00           C 
ATOM   4930  HG1 PRO C 477      76.660  66.720  36.990  1.00  0.00           H 
ATOM   4931  HG2 PRO C 477      75.530  66.720  35.500  1.00  0.00           H 
ATOM   4932  C   PRO C 477      78.040  64.130  38.120  1.00  0.00           C 
ATOM   4933  O   PRO C 477      78.840  63.230  38.150  1.00  0.00           O 
ATOM   4934  N   PHE C 478      78.270  65.340  38.720  1.00  0.00           N 
ATOM   4935  HN  PHE C 478      77.630  66.100  38.670  1.00  0.00           H 
ATOM   4936  CA  PHE C 478      79.440  65.840  39.390  1.00  0.00           C 
ATOM   4937  HA  PHE C 478      80.170  65.070  39.210  1.00  0.00           H 
ATOM   4938  CB  PHE C 478      79.760  67.300  38.830  1.00  0.00           C 
ATOM   4939  HB1 PHE C 478      78.920  68.000  39.050  1.00  0.00           H 
ATOM   4940  HB2 PHE C 478      80.660  67.650  39.380  1.00  0.00           H 
ATOM   4941  CG  PHE C 478      80.140  67.300  37.400  1.00  0.00           C 
ATOM   4942  CD1 PHE C 478      80.960  66.290  36.980  1.00  0.00           C 
ATOM   4943  HD1 PHE C 478      81.340  65.620  37.740  1.00  0.00           H 
ATOM   4944  CE1 PHE C 478      81.330  66.140  35.640  1.00  0.00           C 
ATOM   4945  HE1 PHE C 478      82.130  65.460  35.400  1.00  0.00           H 
ATOM   4946  CZ  PHE C 478      80.820  67.090  34.720  1.00  0.00           C 
ATOM   4947  HZ  PHE C 478      81.100  67.100  33.680  1.00  0.00           H 
ATOM   4948  CD2 PHE C 478      79.610  68.220  36.480  1.00  0.00           C 
ATOM   4949  HD2 PHE C 478      78.880  68.950  36.810  1.00  0.00           H 
ATOM   4950  CE2 PHE C 478      79.990  68.170  35.150  1.00  0.00           C 
ATOM   4951  HE2 PHE C 478      79.520  68.820  34.430  1.00  0.00           H 
ATOM   4952  C   PHE C 478      79.230  65.870  40.910  1.00  0.00           C 
ATOM   4953  O   PHE C 478      80.060  66.350  41.730  1.00  0.00           O 
ATOM   4954  N   THR C 479      78.070  65.320  41.370  1.00  0.00           N 
ATOM   4955  HN  THR C 479      77.390  64.840  40.820  1.00  0.00           H 
ATOM   4956  CA  THR C 479      77.760  65.430  42.800  1.00  0.00           C 
ATOM   4957  HA  THR C 479      77.940  66.480  43.000  1.00  0.00           H 
ATOM   4958  CB  THR C 479      76.320  65.230  43.240  1.00  0.00           C 
ATOM   4959  HB  THR C 479      76.150  65.380  44.330  1.00  0.00           H 
ATOM   4960  OG1 THR C 479      75.850  63.970  42.750  1.00  0.00           O 
ATOM   4961  HG1 THR C 479      75.740  64.010  41.800  1.00  0.00           H 
ATOM   4962  CG2 THR C 479      75.520  66.310  42.530  1.00  0.00           C 
ATOM   4963 1HG2 THR C 479      74.510  66.250  43.000  1.00  0.00           H 
ATOM   4964 2HG2 THR C 479      75.980  67.310  42.690  1.00  0.00           H 
ATOM   4965 3HG2 THR C 479      75.390  66.200  41.430  1.00  0.00           H 
ATOM   4966  C   THR C 479      78.710  64.530  43.720  1.00  0.00           C 
ATOM   4967  O   THR C 479      79.210  65.050  44.720  1.00  0.00           O 
ATOM   4968  N   ILE C 480      78.980  63.270  43.460  1.00  0.00           N 
ATOM   4969  HN  ILE C 480      78.520  62.820  42.700  1.00  0.00           H 
ATOM   4970  CA  ILE C 480      79.760  62.390  44.320  1.00  0.00           C 
ATOM   4971  HA  ILE C 480      79.450  62.630  45.330  1.00  0.00           H 
ATOM   4972  CB  ILE C 480      79.510  60.870  43.950  1.00  0.00           C 
ATOM   4973  HB  ILE C 480      79.820  60.630  42.910  1.00  0.00           H 
ATOM   4974  CG2 ILE C 480      80.300  60.030  44.990  1.00  0.00           C 
ATOM   4975 1HG2 ILE C 480      80.100  58.940  44.930  1.00  0.00           H 
ATOM   4976 2HG2 ILE C 480      81.370  60.330  45.020  1.00  0.00           H 
ATOM   4977 3HG2 ILE C 480      80.050  60.410  46.000  1.00  0.00           H 
ATOM   4978  CG1 ILE C 480      77.980  60.570  43.910  1.00  0.00           C 
ATOM   4979 1HG1 ILE C 480      77.510  60.800  44.890  1.00  0.00           H 
ATOM   4980 2HG1 ILE C 480      77.400  61.210  43.210  1.00  0.00           H 
ATOM   4981  CD  ILE C 480      77.810  59.090  43.420  1.00  0.00           C 
ATOM   4982  HD1 ILE C 480      78.450  58.380  43.980  1.00  0.00           H 
ATOM   4983  HD2 ILE C 480      76.730  58.840  43.530  1.00  0.00           H 
ATOM   4984  HD3 ILE C 480      78.130  58.920  42.370  1.00  0.00           H 
ATOM   4985  C   ILE C 480      81.320  62.660  44.300  1.00  0.00           C 
ATOM   4986  O   ILE C 480      82.050  62.640  45.320  1.00  0.00           O 
ATOM   4987  N   MET C 481      81.870  62.990  43.100  1.00  0.00           N 
ATOM   4988  HN  MET C 481      81.270  63.050  42.310  1.00  0.00           H 
ATOM   4989  CA  MET C 481      83.260  63.260  42.800  1.00  0.00           C 
ATOM   4990  HA  MET C 481      83.850  62.440  43.180  1.00  0.00           H 
ATOM   4991  CB  MET C 481      83.500  63.350  41.290  1.00  0.00           C 
ATOM   4992  HB1 MET C 481      83.620  62.300  40.960  1.00  0.00           H 
ATOM   4993  HB2 MET C 481      82.660  63.910  40.820  1.00  0.00           H 
ATOM   4994  CG  MET C 481      84.810  64.110  40.960  1.00  0.00           C 
ATOM   4995  HG1 MET C 481      84.680  65.130  41.390  1.00  0.00           H 
ATOM   4996  HG2 MET C 481      85.630  63.620  41.530  1.00  0.00           H 
ATOM   4997  SD  MET C 481      85.430  64.230  39.210  1.00  0.00           S 
ATOM   4998  CE  MET C 481      83.890  64.720  38.250  1.00  0.00           C
[truncated: 8,907,997 more chars]
