# Supplementary material for: Structural mechanism of human oncochannel TRPV6 inhibition by the natural phytoestrogen genistein
Source: Nat Commun. 2023 May 9;14:2659. doi: 10.1038/s41467-023-38352-5 (PMC10169861; doi:10.1038/s41467-023-38352-5)
Supplement: Supplementary file 4 — Supplementary Data 1 [file 41467_2023_38352_MOESM4_ESM.zip › MD states/gen_site1_run1.pdb]

t=0
MODEL 1                                                                        
CRYST1   67.060   67.030   62.550  90.00  90.00  90.00 P 1           1
ATOM      1  C1  GEN   902      78.680  84.000  55.410  1.00  0.00           C 
ATOM      2  H1  GEN   902      77.810  83.530  54.970  1.00  0.00           H 
ATOM      3  C2  GEN   902      78.570  85.280  55.970  1.00  0.00           C 
ATOM      4  O2  GEN   902      77.470  86.020  55.870  1.00  0.00           O 
ATOM      5  H2  GEN   902      76.770  85.410  55.640  1.00  0.00           H 
ATOM      6  C3  GEN   902      79.740  85.910  56.420  1.00  0.00           C 
ATOM      7  H3  GEN   902      79.810  86.870  56.910  1.00  0.00           H 
ATOM      8  C4  GEN   902      80.900  85.150  56.430  1.00  0.00           C 
ATOM      9  O4  GEN   902      82.040  85.840  56.970  1.00  0.00           O 
ATOM     10  H4  GEN   902      82.750  85.190  56.920  1.00  0.00           H 
ATOM     11  C5  GEN   902      81.030  83.880  55.980  1.00  0.00           C 
ATOM     12  C6  GEN   902      82.180  83.050  56.080  1.00  0.00           C 
ATOM     13  O6  GEN   902      83.200  83.520  56.590  1.00  0.00           O 
ATOM     14  C7  GEN   902      82.040  81.620  55.650  1.00  0.00           C 
ATOM     15  C8  GEN   902      80.820  81.150  55.060  1.00  0.00           C 
ATOM     16  H8  GEN   902      80.700  80.160  54.640  1.00  0.00           H 
ATOM     17  O9  GEN   902      79.830  82.070  54.960  1.00  0.00           O 
ATOM     18  C10 GEN   902      79.860  83.310  55.390  1.00  0.00           C 
ATOM     19  C11 GEN   902      83.210  80.710  55.640  1.00  0.00           C 
ATOM     20  C12 GEN   902      84.370  81.060  54.940  1.00  0.00           C 
ATOM     21  H12 GEN   902      84.380  81.890  54.260  1.00  0.00           H 
ATOM     22  C13 GEN   902      85.560  80.290  55.060  1.00  0.00           C 
ATOM     23  H13 GEN   902      86.440  80.640  54.540  1.00  0.00           H 
ATOM     24  C14 GEN   902      85.480  79.140  55.880  1.00  0.00           C 
ATOM     25  O14 GEN   902      86.660  78.350  56.030  1.00  0.00           O 
ATOM     26  H14 GEN   902      87.390  78.780  55.580  1.00  0.00           H 
ATOM     27  C15 GEN   902      84.320  78.690  56.530  1.00  0.00           C 
ATOM     28  H15 GEN   902      84.360  77.840  57.200  1.00  0.00           H 
ATOM     29  C16 GEN   902      83.210  79.560  56.480  1.00  0.00           C 
ATOM     30  H16 GEN   902      82.430  79.330  57.190  1.00  0.00           H 
ATOM     31  C1  GEN  1804      84.600  82.150  41.630  1.00  0.00           C 
ATOM     32  H1  GEN  1804      85.070  83.120  41.640  1.00  0.00           H 
ATOM     33  C2  GEN  1804      85.270  80.950  41.660  1.00  0.00           C 
ATOM     34  O2  GEN  1804      86.640  81.000  41.830  1.00  0.00           O 
ATOM     35  H2  GEN  1804      86.890  81.920  41.920  1.00  0.00           H 
ATOM     36  C3  GEN  1804      84.600  79.680  41.680  1.00  0.00           C 
ATOM     37  H3  GEN  1804      85.150  78.770  41.860  1.00  0.00           H 
ATOM     38  C4  GEN  1804      83.200  79.620  41.610  1.00  0.00           C 
ATOM     39  O4  GEN  1804      82.620  78.370  41.610  1.00  0.00           O 
ATOM     40  H4  GEN  1804      81.680  78.540  41.530  1.00  0.00           H 
ATOM     41  C5  GEN  1804      82.470  80.820  41.520  1.00  0.00           C 
ATOM     42  C6  GEN  1804      81.030  80.810  41.700  1.00  0.00           C 
ATOM     43  O6  GEN  1804      80.430  79.730  41.660  1.00  0.00           O 
ATOM     44  C7  GEN  1804      80.170  82.060  41.680  1.00  0.00           C 
ATOM     45  C8  GEN  1804      81.020  83.230  41.400  1.00  0.00           C 
ATOM     46  H8  GEN  1804      80.640  84.240  41.380  1.00  0.00           H 
ATOM     47  O9  GEN  1804      82.390  83.180  41.320  1.00  0.00           O 
ATOM     48  C10 GEN  1804      83.150  82.070  41.440  1.00  0.00           C 
ATOM     49  C11 GEN  1804      78.720  82.180  41.830  1.00  0.00           C 
ATOM     50  C12 GEN  1804      77.740  81.400  41.210  1.00  0.00           C 
ATOM     51  H12 GEN  1804      78.130  80.740  40.450  1.00  0.00           H 
ATOM     52  C13 GEN  1804      76.400  81.520  41.600  1.00  0.00           C 
ATOM     53  H13 GEN  1804      75.610  80.920  41.170  1.00  0.00           H 
ATOM     54  C14 GEN  1804      76.050  82.540  42.560  1.00  0.00           C 
ATOM     55  O14 GEN  1804      74.720  82.850  42.990  1.00  0.00           O 
ATOM     56  H14 GEN  1804      74.850  83.420  43.750  1.00  0.00           H 
ATOM     57  C15 GEN  1804      77.040  83.250  43.200  1.00  0.00           C 
ATOM     58  H15 GEN  1804      76.790  83.950  43.980  1.00  0.00           H 
ATOM     59  C16 GEN  1804      78.330  83.170  42.740  1.00  0.00           C 
ATOM     60  H16 GEN  1804      79.090  83.740  43.240  1.00  0.00           H 
ATOM     61  N   MET A 454      79.940 112.720  72.120  1.00  0.00           N 
ATOM     62  HN  MET A 454      79.710 112.890  73.070  1.00  0.00           H 
ATOM     63  CA  MET A 454      81.250 112.160  71.920  1.00  0.00           C 
ATOM     64  HA  MET A 454      81.930 112.850  71.440  1.00  0.00           H 
ATOM     65  CB  MET A 454      82.020 112.050  73.280  1.00  0.00           C 
ATOM     66  HB1 MET A 454      81.510 111.360  73.990  1.00  0.00           H 
ATOM     67  HB2 MET A 454      82.970 111.590  72.940  1.00  0.00           H 
ATOM     68  CG  MET A 454      82.390 113.340  73.990  1.00  0.00           C 
ATOM     69  HG1 MET A 454      82.980 113.970  73.290  1.00  0.00           H 
ATOM     70  HG2 MET A 454      81.520 113.990  74.220  1.00  0.00           H 
ATOM     71  SD  MET A 454      83.290 113.020  75.490  1.00  0.00           S 
ATOM     72  CE  MET A 454      83.680 114.760  75.890  1.00  0.00           C 
ATOM     73  HE1 MET A 454      84.330 114.800  76.790  1.00  0.00           H 
ATOM     74  HE2 MET A 454      84.230 115.260  75.070  1.00  0.00           H 
ATOM     75  HE3 MET A 454      82.790 115.390  76.110  1.00  0.00           H 
ATOM     76  C   MET A 454      81.270 110.760  71.270  1.00  0.00           C 
ATOM     77  O   MET A 454      81.940 110.560  70.320  1.00  0.00           O 
ATOM     78  N   SER A 455      80.450 109.820  71.710  1.00  0.00           N 
ATOM     79  HN  SER A 455      79.760 109.960  72.420  1.00  0.00           H 
ATOM     80  CA  SER A 455      80.480 108.450  71.220  1.00  0.00           C 
ATOM     81  HA  SER A 455      81.510 108.150  71.300  1.00  0.00           H 
ATOM     82  CB  SER A 455      79.590 107.410  71.990  1.00  0.00           C 
ATOM     83  HB1 SER A 455      78.520 107.630  71.800  1.00  0.00           H 
ATOM     84  HB2 SER A 455      79.910 106.460  71.500  1.00  0.00           H 
ATOM     85  OG  SER A 455      79.940 107.340  73.390  1.00  0.00           O 
ATOM     86  HG1 SER A 455      79.820 108.220  73.760  1.00  0.00           H 
ATOM     87  C   SER A 455      80.000 108.450  69.690  1.00  0.00           C 
ATOM     88  O   SER A 455      80.540 107.760  68.830  1.00  0.00           O 
ATOM     89  N   PHE A 456      78.990 109.320  69.330  1.00  0.00           N 
ATOM     90  HN  PHE A 456      78.560 109.990  69.920  1.00  0.00           H 
ATOM     91  CA  PHE A 456      78.610 109.530  67.920  1.00  0.00           C 
ATOM     92  HA  PHE A 456      78.390 108.540  67.550  1.00  0.00           H 
ATOM     93  CB  PHE A 456      77.350 110.330  67.780  1.00  0.00           C 
ATOM     94  HB1 PHE A 456      77.430 111.100  68.570  1.00  0.00           H 
ATOM     95  HB2 PHE A 456      77.160 110.870  66.830  1.00  0.00           H 
ATOM     96  CG  PHE A 456      76.130 109.490  68.170  1.00  0.00           C 
ATOM     97  CD1 PHE A 456      75.780 108.270  67.490  1.00  0.00           C 
ATOM     98  HD1 PHE A 456      76.500 107.960  66.750  1.00  0.00           H 
ATOM     99  CE1 PHE A 456      74.550 107.620  67.710  1.00  0.00           C 
ATOM    100  HE1 PHE A 456      74.250 106.710  67.200  1.00  0.00           H 
ATOM    101  CZ  PHE A 456      73.660 108.180  68.710  1.00  0.00           C 
ATOM    102  HZ  PHE A 456      72.770 107.590  68.840  1.00  0.00           H 
ATOM    103  CD2 PHE A 456      75.160 109.960  69.090  1.00  0.00           C 
ATOM    104  HD2 PHE A 456      75.360 110.850  69.670  1.00  0.00           H 
ATOM    105  CE2 PHE A 456      73.950 109.300  69.360  1.00  0.00           C 
ATOM    106  HE2 PHE A 456      73.310 109.690  70.130  1.00  0.00           H 
ATOM    107  C   PHE A 456      79.680 110.110  67.030  1.00  0.00           C 
ATOM    108  O   PHE A 456      79.970 109.580  65.940  1.00  0.00           O 
ATOM    109  N   ALA A 457      80.330 111.150  67.530  1.00  0.00           N 
ATOM    110  HN  ALA A 457      80.070 111.460  68.440  1.00  0.00           H 
ATOM    111  CA  ALA A 457      81.430 111.810  66.930  1.00  0.00           C 
ATOM    112  HA  ALA A 457      81.110 112.130  65.950  1.00  0.00           H 
ATOM    113  CB  ALA A 457      81.770 113.120  67.610  1.00  0.00           C 
ATOM    114  HB1 ALA A 457      82.540 113.720  67.090  1.00  0.00           H 
ATOM    115  HB2 ALA A 457      80.880 113.780  67.640  1.00  0.00           H 
ATOM    116  HB3 ALA A 457      81.970 112.850  68.670  1.00  0.00           H 
ATOM    117  C   ALA A 457      82.660 110.990  66.750  1.00  0.00           C 
ATOM    118  O   ALA A 457      83.260 111.000  65.650  1.00  0.00           O 
ATOM    119  N   LEU A 458      83.010 110.160  67.750  1.00  0.00           N 
ATOM    120  HN  LEU A 458      82.420 110.100  68.550  1.00  0.00           H 
ATOM    121  CA  LEU A 458      84.120 109.290  67.610  1.00  0.00           C 
ATOM    122  HA  LEU A 458      84.960 109.960  67.450  1.00  0.00           H 
ATOM    123  CB  LEU A 458      84.480 108.420  68.940  1.00  0.00           C 
ATOM    124  HB1 LEU A 458      83.570 108.390  69.580  1.00  0.00           H 
ATOM    125  HB2 LEU A 458      84.760 107.390  68.640  1.00  0.00           H 
ATOM    126  CG  LEU A 458      85.640 108.850  69.860  1.00  0.00           C 
ATOM    127  HG  LEU A 458      85.830 107.970  70.510  1.00  0.00           H 
ATOM    128  CD1 LEU A 458      86.910 109.380  69.140  1.00  0.00           C 
ATOM    129 1HD1 LEU A 458      87.190 108.540  68.470  1.00  0.00           H 
ATOM    130 2HD1 LEU A 458      86.750 110.260  68.490  1.00  0.00           H 
ATOM    131 3HD1 LEU A 458      87.700 109.620  69.880  1.00  0.00           H 
ATOM    132  CD2 LEU A 458      85.190 109.990  70.860  1.00  0.00           C 
ATOM    133 1HD2 LEU A 458      85.820 110.040  71.770  1.00  0.00           H 
ATOM    134 2HD2 LEU A 458      85.010 110.900  70.240  1.00  0.00           H 
ATOM    135 3HD2 LEU A 458      84.200 109.620  71.190  1.00  0.00           H 
ATOM    136  C   LEU A 458      83.950 108.280  66.450  1.00  0.00           C 
ATOM    137  O   LEU A 458      84.830 108.080  65.640  1.00  0.00           O 
ATOM    138  N   VAL A 459      82.740 107.690  66.370  1.00  0.00           N 
ATOM    139  HN  VAL A 459      82.220 107.610  67.220  1.00  0.00           H 
ATOM    140  CA  VAL A 459      82.430 106.800  65.270  1.00  0.00           C 
ATOM    141  HA  VAL A 459      83.260 106.120  65.240  1.00  0.00           H 
ATOM    142  CB  VAL A 459      81.180 105.910  65.450  1.00  0.00           C 
ATOM    143  HB  VAL A 459      80.360 106.630  65.660  1.00  0.00           H 
ATOM    144  CG1 VAL A 459      80.790 105.160  64.160  1.00  0.00           C 
ATOM    145 1HG1 VAL A 459      80.020 104.400  64.420  1.00  0.00           H 
ATOM    146 2HG1 VAL A 459      80.340 105.800  63.370  1.00  0.00           H 
ATOM    147 3HG1 VAL A 459      81.650 104.600  63.730  1.00  0.00           H 
ATOM    148  CG2 VAL A 459      81.260 104.990  66.670  1.00  0.00           C 
ATOM    149 1HG2 VAL A 459      80.310 104.410  66.700  1.00  0.00           H 
ATOM    150 2HG2 VAL A 459      82.090 104.260  66.540  1.00  0.00           H 
ATOM    151 3HG2 VAL A 459      81.400 105.580  67.600  1.00  0.00           H 
ATOM    152  C   VAL A 459      82.390 107.540  63.910  1.00  0.00           C 
ATOM    153  O   VAL A 459      83.070 107.190  62.970  1.00  0.00           O 
ATOM    154  N   LEU A 460      81.640 108.650  63.850  1.00  0.00           N 
ATOM    155  HN  LEU A 460      81.040 108.890  64.600  1.00  0.00           H 
ATOM    156  CA  LEU A 460      81.610 109.420  62.610  1.00  0.00           C 
ATOM    157  HA  LEU A 460      81.320 108.800  61.780  1.00  0.00           H 
ATOM    158  CB  LEU A 460      80.510 110.520  62.660  1.00  0.00           C 
ATOM    159  HB1 LEU A 460      80.740 111.240  63.470  1.00  0.00           H 
ATOM    160  HB2 LEU A 460      80.510 111.040  61.680  1.00  0.00           H 
ATOM    161  CG  LEU A 460      79.090 109.980  62.920  1.00  0.00           C 
ATOM    162  HG  LEU A 460      78.950 110.060  64.020  1.00  0.00           H 
ATOM    163  CD1 LEU A 460      78.100 110.970  62.330  1.00  0.00           C 
ATOM    164 1HD1 LEU A 460      78.070 110.960  61.220  1.00  0.00           H 
ATOM    165 2HD1 LEU A 460      77.120 110.740  62.800  1.00  0.00           H 
ATOM    166 3HD1 LEU A 460      78.350 111.950  62.780  1.00  0.00           H 
ATOM    167  CD2 LEU A 460      78.550 108.630  62.440  1.00  0.00           C 
ATOM    168 1HD2 LEU A 460      78.760 108.450  61.360  1.00  0.00           H 
ATOM    169 2HD2 LEU A 460      79.020 107.890  63.110  1.00  0.00           H 
ATOM    170 3HD2 LEU A 460      77.470 108.430  62.590  1.00  0.00           H 
ATOM    171  C   LEU A 460      82.960 110.040  62.160  1.00  0.00           C 
ATOM    172  O   LEU A 460      83.260 110.100  60.960  1.00  0.00           O 
ATOM    173  N   GLY A 461      83.840 110.430  63.060  1.00  0.00           N 
ATOM    174  HN  GLY A 461      83.480 110.380  63.990  1.00  0.00           H 
ATOM    175  CA  GLY A 461      85.170 110.950  62.800  1.00  0.00           C 
ATOM    176  HA1 GLY A 461      84.950 111.720  62.070  1.00  0.00           H 
ATOM    177  HA2 GLY A 461      85.460 111.290  63.780  1.00  0.00           H 
ATOM    178  C   GLY A 461      86.180 109.990  62.210  1.00  0.00           C 
ATOM    179  O   GLY A 461      86.880 110.310  61.250  1.00  0.00           O 
ATOM    180  N   TRP A 462      86.160 108.780  62.740  1.00  0.00           N 
ATOM    181  HN  TRP A 462      85.450 108.450  63.350  1.00  0.00           H 
ATOM    182  CA  TRP A 462      86.940 107.690  62.240  1.00  0.00           C 
ATOM    183  HA  TRP A 462      87.890 108.080  61.910  1.00  0.00           H 
ATOM    184  CB  TRP A 462      87.240 106.680  63.310  1.00  0.00           C 
ATOM    185  HB1 TRP A 462      86.400 106.450  64.000  1.00  0.00           H 
ATOM    186  HB2 TRP A 462      87.480 105.630  63.040  1.00  0.00           H 
ATOM    187  CG  TRP A 462      88.310 107.160  64.200  1.00  0.00           C 
ATOM    188  CD1 TRP A 462      88.120 107.750  65.440  1.00  0.00           C 
ATOM    189  HD1 TRP A 462      87.170 107.950  65.900  1.00  0.00           H 
ATOM    190  NE1 TRP A 462      89.380 107.960  65.980  1.00  0.00           N 
ATOM    191  HE1 TRP A 462      89.560 108.480  66.790  1.00  0.00           H 
ATOM    192  CE2 TRP A 462      90.390 107.550  65.190  1.00  0.00           C 
ATOM    193  CD2 TRP A 462      89.740 107.020  64.080  1.00  0.00           C 
ATOM    194  CE3 TRP A 462      90.550 106.550  63.020  1.00  0.00           C 
ATOM    195  HE3 TRP A 462      90.170 106.310  62.040  1.00  0.00           H 
ATOM    196  CZ3 TRP A 462      92.000 106.710  63.170  1.00  0.00           C 
ATOM    197  HZ3 TRP A 462      92.760 106.350  62.490  1.00  0.00           H 
ATOM    198  CZ2 TRP A 462      91.750 107.710  65.320  1.00  0.00           C 
ATOM    199  HZ2 TRP A 462      92.190 108.150  66.210  1.00  0.00           H 
ATOM    200  CH2 TRP A 462      92.570 107.160  64.340  1.00  0.00           C 
ATOM    201  HH2 TRP A 462      93.650 107.130  64.430  1.00  0.00           H 
ATOM    202  C   TRP A 462      86.450 107.020  61.020  1.00  0.00           C 
ATOM    203  O   TRP A 462      87.230 106.800  60.140  1.00  0.00           O 
ATOM    204  N   CYS A 463      85.150 106.810  60.860  1.00  0.00           N 
ATOM    205  HN  CYS A 463      84.620 106.970  61.690  1.00  0.00           H 
ATOM    206  CA  CYS A 463      84.650 106.230  59.670  1.00  0.00           C 
ATOM    207  HA  CYS A 463      85.280 105.360  59.560  1.00  0.00           H 
ATOM    208  CB  CYS A 463      83.160 105.900  59.800  1.00  0.00           C 
ATOM    209  HB1 CYS A 463      82.610 106.820  60.080  1.00  0.00           H 
ATOM    210  HB2 CYS A 463      82.690 105.500  58.870  1.00  0.00           H 
ATOM    211  SG  CYS A 463      82.920 104.840  61.190  1.00  0.00           S 
ATOM    212  HG1 CYS A 463      82.850 105.880  62.010  1.00  0.00           H 
ATOM    213  C   CYS A 463      84.890 106.990  58.330  1.00  0.00           C 
ATOM    214  O   CYS A 463      85.050 106.390  57.250  1.00  0.00           O 
ATOM    215  N   ASN A 464      84.900 108.340  58.310  1.00  0.00           N 
ATOM    216  HN  ASN A 464      84.570 108.880  59.080  1.00  0.00           H 
ATOM    217  CA  ASN A 464      85.370 109.090  57.100  1.00  0.00           C 
ATOM    218  HA  ASN A 464      84.690 108.800  56.310  1.00  0.00           H 
ATOM    219  CB  ASN A 464      85.190 110.550  57.430  1.00  0.00           C 
ATOM    220  HB1 ASN A 464      85.770 110.810  58.340  1.00  0.00           H 
ATOM    221  HB2 ASN A 464      85.580 111.160  56.590  1.00  0.00           H 
ATOM    222  CG  ASN A 464      83.690 110.810  57.660  1.00  0.00           C 
ATOM    223  OD1 ASN A 464      82.840 110.110  57.100  1.00  0.00           O 
ATOM    224  ND2 ASN A 464      83.330 111.870  58.480  1.00  0.00           N 
ATOM    225 1HD2 ASN A 464      83.960 112.580  58.800  1.00  0.00           H 
ATOM    226 2HD2 ASN A 464      82.350 111.990  58.640  1.00  0.00           H 
ATOM    227  C   ASN A 464      86.850 108.870  56.640  1.00  0.00           C 
ATOM    228  O   ASN A 464      87.150 109.030  55.470  1.00  0.00           O 
ATOM    229  N   VAL A 465      87.820 108.430  57.560  1.00  0.00           N 
ATOM    230  HN  VAL A 465      87.600 108.310  58.520  1.00  0.00           H 
ATOM    231  CA  VAL A 465      89.180 108.150  57.310  1.00  0.00           C 
ATOM    232  HA  VAL A 465      89.600 109.030  56.850  1.00  0.00           H 
ATOM    233  CB  VAL A 465      90.020 107.810  58.540  1.00  0.00           C 
ATOM    234  HB  VAL A 465      89.600 106.930  59.080  1.00  0.00           H 
ATOM    235  CG1 VAL A 465      91.580 107.520  58.240  1.00  0.00           C 
ATOM    236 1HG1 VAL A 465      92.070 107.160  59.170  1.00  0.00           H 
ATOM    237 2HG1 VAL A 465      91.680 106.750  57.450  1.00  0.00           H 
ATOM    238 3HG1 VAL A 465      92.090 108.440  57.900  1.00  0.00           H 
ATOM    239  CG2 VAL A 465      89.950 108.960  59.560  1.00  0.00           C 
ATOM    240 1HG2 VAL A 465      90.480 108.770  60.520  1.00  0.00           H 
ATOM    241 2HG2 VAL A 465      90.460 109.840  59.120  1.00  0.00           H 
ATOM    242 3HG2 VAL A 465      88.900 109.240  59.790  1.00  0.00           H 
ATOM    243  C   VAL A 465      89.360 107.000  56.330  1.00  0.00           C 
ATOM    244  O   VAL A 465      90.180 107.060  55.470  1.00  0.00           O 
ATOM    245  N   MET A 466      88.490 105.920  56.360  1.00  0.00           N 
ATOM    246  HN  MET A 466      87.990 105.960  57.220  1.00  0.00           H 
ATOM    247  CA  MET A 466      88.300 104.890  55.360  1.00  0.00           C 
ATOM    248  HA  MET A 466      89.230 104.340  55.320  1.00  0.00           H 
ATOM    249  CB  MET A 466      87.130 103.880  55.630  1.00  0.00           C 
ATOM    250  HB1 MET A 466      86.200 104.490  55.610  1.00  0.00           H 
ATOM    251  HB2 MET A 466      87.080 103.080  54.860  1.00  0.00           H 
ATOM    252  CG  MET A 466      87.280 103.320  57.000  1.00  0.00           C 
ATOM    253  HG1 MET A 466      88.270 102.870  57.240  1.00  0.00           H 
ATOM    254  HG2 MET A 466      87.190 104.140  57.740  1.00  0.00           H 
ATOM    255  SD  MET A 466      86.070 101.920  57.240  1.00  0.00           S 
ATOM    256  CE  MET A 466      84.610 102.890  57.680  1.00  0.00           C 
ATOM    257  HE1 MET A 466      84.390 103.770  57.040  1.00  0.00           H 
ATOM    258  HE2 MET A 466      83.710 102.240  57.800  1.00  0.00           H 
ATOM    259  HE3 MET A 466      84.920 103.400  58.620  1.00  0.00           H 
ATOM    260  C   MET A 466      88.000 105.540  53.950  1.00  0.00           C 
ATOM    261  O   MET A 466      88.660 105.210  52.940  1.00  0.00           O 
ATOM    262  N   TYR A 467      87.040 106.520  53.840  1.00  0.00           N 
ATOM    263  HN  TYR A 467      86.680 106.890  54.690  1.00  0.00           H 
ATOM    264  CA  TYR A 467      86.720 107.310  52.630  1.00  0.00           C 
ATOM    265  HA  TYR A 467      86.510 106.600  51.850  1.00  0.00           H 
ATOM    266  CB  TYR A 467      85.490 108.120  52.800  1.00  0.00           C 
ATOM    267  HB1 TYR A 467      85.600 108.980  53.500  1.00  0.00           H 
ATOM    268  HB2 TYR A 467      85.090 108.450  51.820  1.00  0.00           H 
ATOM    269  CG  TYR A 467      84.270 107.390  53.350  1.00  0.00           C 
ATOM    270  CD1 TYR A 467      84.020 105.990  53.020  1.00  0.00           C 
ATOM    271  HD1 TYR A 467      84.660 105.410  52.370  1.00  0.00           H 
ATOM    272  CE1 TYR A 467      82.880 105.270  53.570  1.00  0.00           C 
ATOM    273  HE1 TYR A 467      82.720 104.230  53.350  1.00  0.00           H 
ATOM    274  CZ  TYR A 467      81.990 106.010  54.300  1.00  0.00           C 
ATOM    275  OH  TYR A 467      80.760 105.520  54.800  1.00  0.00           O 
ATOM    276  HH  TYR A 467      80.290 106.280  55.140  1.00  0.00           H 
ATOM    277  CD2 TYR A 467      83.340 108.010  54.170  1.00  0.00           C 
ATOM    278  HD2 TYR A 467      83.450 109.050  54.420  1.00  0.00           H 
ATOM    279  CE2 TYR A 467      82.140 107.380  54.560  1.00  0.00           C 
ATOM    280  HE2 TYR A 467      81.430 107.950  55.130  1.00  0.00           H 
ATOM    281  C   TYR A 467      87.850 108.110  52.000  1.00  0.00           C 
ATOM    282  O   TYR A 467      87.950 108.100  50.740  1.00  0.00           O 
ATOM    283  N   PHE A 468      88.830 108.710  52.750  1.00  0.00           N 
ATOM    284  HN  PHE A 468      88.560 108.700  53.710  1.00  0.00           H 
ATOM    285  CA  PHE A 468      90.080 109.200  52.200  1.00  0.00           C 
ATOM    286  HA  PHE A 468      89.800 109.700  51.280  1.00  0.00           H 
ATOM    287  CB  PHE A 468      90.810 110.090  53.240  1.00  0.00           C 
ATOM    288  HB1 PHE A 468      90.950 109.580  54.220  1.00  0.00           H 
ATOM    289  HB2 PHE A 468      91.860 110.310  52.950  1.00  0.00           H 
ATOM    290  CG  PHE A 468      90.050 111.380  53.410  1.00  0.00           C 
ATOM    291  CD1 PHE A 468      90.400 112.350  52.430  1.00  0.00           C 
ATOM    292  HD1 PHE A 468      91.140 112.210  51.660  1.00  0.00           H 
ATOM    293  CE1 PHE A 468      89.920 113.670  52.610  1.00  0.00           C 
ATOM    294  HE1 PHE A 468      90.220 114.450  51.920  1.00  0.00           H 
ATOM    295  CZ  PHE A 468      89.050 113.910  53.650  1.00  0.00           C 
ATOM    296  HZ  PHE A 468      88.610 114.900  53.670  1.00  0.00           H 
ATOM    297  CD2 PHE A 468      89.230 111.710  54.560  1.00  0.00           C 
ATOM    298  HD2 PHE A 468      89.140 111.030  55.390  1.00  0.00           H 
ATOM    299  CE2 PHE A 468      88.710 113.010  54.610  1.00  0.00           C 
ATOM    300  HE2 PHE A 468      88.120 113.450  55.400  1.00  0.00           H 
ATOM    301  C   PHE A 468      91.190 108.110  51.880  1.00  0.00           C 
ATOM    302  O   PHE A 468      91.920 108.170  50.920  1.00  0.00           O 
ATOM    303  N   ALA A 469      91.170 106.960  52.540  1.00  0.00           N 
ATOM    304  HN  ALA A 469      90.610 106.850  53.360  1.00  0.00           H 
ATOM    305  CA  ALA A 469      91.980 105.860  52.190  1.00  0.00           C 
ATOM    306  HA  ALA A 469      93.000 106.210  52.290  1.00  0.00           H 
ATOM    307  CB  ALA A 469      91.790 104.730  53.220  1.00  0.00           C 
ATOM    308  HB1 ALA A 469      92.650 104.040  53.140  1.00  0.00           H 
ATOM    309  HB2 ALA A 469      91.720 105.250  54.200  1.00  0.00           H 
ATOM    310  HB3 ALA A 469      90.830 104.170  53.130  1.00  0.00           H 
ATOM    311  C   ALA A 469      91.720 105.180  50.810  1.00  0.00           C 
ATOM    312  O   ALA A 469      92.540 104.540  50.150  1.00  0.00           O 
ATOM    313  N   ARG A 470      90.510 105.400  50.300  1.00  0.00           N 
ATOM    314  HN  ARG A 470      89.870 105.930  50.850  1.00  0.00           H 
ATOM    315  CA  ARG A 470      90.060 105.110  48.980  1.00  0.00           C 
ATOM    316  HA  ARG A 470      90.140 104.050  48.820  1.00  0.00           H 
ATOM    317  CB  ARG A 470      88.570 105.400  48.860  1.00  0.00           C 
ATOM    318  HB1 ARG A 470      88.110 104.900  49.740  1.00  0.00           H 
ATOM    319  HB2 ARG A 470      88.340 106.450  49.140  1.00  0.00           H 
ATOM    320  CG  ARG A 470      87.900 105.210  47.560  1.00  0.00           C 
ATOM    321  HG1 ARG A 470      88.140 106.070  46.900  1.00  0.00           H 
ATOM    322  HG2 ARG A 470      88.320 104.300  47.070  1.00  0.00           H 
ATOM    323  CD  ARG A 470      86.320 105.300  47.700  1.00  0.00           C 
ATOM    324  HD1 ARG A 470      86.150 106.210  48.310  1.00  0.00           H 
ATOM    325  HD2 ARG A 470      85.910 105.520  46.690  1.00  0.00           H 
ATOM    326  NE  ARG A 470      85.830 104.040  48.450  1.00  0.00           N 
ATOM    327  HE  ARG A 470      86.310 103.170  48.350  1.00  0.00           H 
ATOM    328  CZ  ARG A 470      84.670 103.940  49.180  1.00  0.00           C 
ATOM    329  NH1 ARG A 470      83.850 104.880  49.380  1.00  0.00           N 
ATOM    330 1HH1 ARG A 470      84.090 105.790  49.040  1.00  0.00           H 
ATOM    331 2HH1 ARG A 470      83.280 104.710  50.180  1.00  0.00           H 
ATOM    332  NH2 ARG A 470      84.430 102.770  49.730  1.00  0.00           N 
ATOM    333 1HH2 ARG A 470      85.050 102.010  49.560  1.00  0.00           H 
ATOM    334 2HH2 ARG A 470      83.520 102.560  50.080  1.00  0.00           H 
ATOM    335  C   ARG A 470      90.900 105.790  47.880  1.00  0.00           C 
ATOM    336  O   ARG A 470      91.310 105.190  46.870  1.00  0.00           O 
ATOM    337  N   GLY A 471      91.500 107.050  48.100  1.00  0.00           N 
ATOM    338  HN  GLY A 471      91.580 107.430  49.020  1.00  0.00           H 
ATOM    339  CA  GLY A 471      92.340 107.700  47.130  1.00  0.00           C 
ATOM    340  HA1 GLY A 471      91.980 107.560  46.120  1.00  0.00           H 
ATOM    341  HA2 GLY A 471      92.350 108.760  47.350  1.00  0.00           H 
ATOM    342  C   GLY A 471      93.730 107.190  47.090  1.00  0.00           C 
ATOM    343  O   GLY A 471      94.460 107.680  46.230  1.00  0.00           O 
ATOM    344  N   PHE A 472      94.120 106.240  47.920  1.00  0.00           N 
ATOM    345  HN  PHE A 472      93.490 105.880  48.610  1.00  0.00           H 
ATOM    346  CA  PHE A 472      95.370 105.520  47.780  1.00  0.00           C 
ATOM    347  HA  PHE A 472      96.150 106.150  47.380  1.00  0.00           H 
ATOM    348  CB  PHE A 472      95.890 105.110  49.170  1.00  0.00           C 
ATOM    349  HB1 PHE A 472      95.120 104.550  49.740  1.00  0.00           H 
ATOM    350  HB2 PHE A 472      96.790 104.460  49.120  1.00  0.00           H 
ATOM    351  CG  PHE A 472      96.180 106.290  50.050  1.00  0.00           C 
ATOM    352  CD1 PHE A 472      97.480 106.530  50.330  1.00  0.00           C 
ATOM    353  HD1 PHE A 472      98.270 105.950  49.890  1.00  0.00           H 
ATOM    354  CE1 PHE A 472      97.870 107.600  51.060  1.00  0.00           C 
ATOM    355  HE1 PHE A 472      98.930 107.720  51.220  1.00  0.00           H 
ATOM    356  CZ  PHE A 472      96.920 108.430  51.730  1.00  0.00           C 
ATOM    357  HZ  PHE A 472      97.190 109.240  52.380  1.00  0.00           H 
ATOM    358  CD2 PHE A 472      95.220 107.060  50.680  1.00  0.00           C 
ATOM    359  HD2 PHE A 472      94.190 106.810  50.500  1.00  0.00           H 
ATOM    360  CE2 PHE A 472      95.510 108.140  51.550  1.00  0.00           C 
ATOM    361  HE2 PHE A 472      94.730 108.700  52.040  1.00  0.00           H 
ATOM    362  C   PHE A 472      95.330 104.280  46.990  1.00  0.00           C 
ATOM    363  O   PHE A 472      96.360 103.820  46.630  1.00  0.00           O 
ATOM    364  N   GLN A 473      94.110 103.850  46.580  1.00  0.00           N 
ATOM    365  HN  GLN A 473      93.250 104.310  46.770  1.00  0.00           H 
ATOM    366  CA  GLN A 473      93.880 102.730  45.630  1.00  0.00           C 
ATOM    367  HA  GLN A 473      94.540 101.970  46.030  1.00  0.00           H 
ATOM    368  CB  GLN A 473      92.430 102.150  45.590  1.00  0.00           C 
ATOM    369  HB1 GLN A 473      91.820 102.950  45.120  1.00  0.00           H 
ATOM    370  HB2 GLN A 473      92.350 101.240  44.960  1.00  0.00           H 
ATOM    371  CG  GLN A 473      91.810 101.880  46.930  1.00  0.00           C 
ATOM    372  HG1 GLN A 473      92.340 101.060  47.470  1.00  0.00           H 
ATOM    373  HG2 GLN A 473      91.770 102.750  47.620  1.00  0.00           H 
ATOM    374  CD  GLN A 473      90.300 101.460  46.860  1.00  0.00           C 
ATOM    375  OE1 GLN A 473      89.680 101.050  47.840  1.00  0.00           O 
ATOM    376  NE2 GLN A 473      89.710 101.340  45.650  1.00  0.00           N 
ATOM    377 1HE2 GLN A 473      90.190 101.650  44.830  1.00  0.00           H 
ATOM    378 2HE2 GLN A 473      88.900 100.750  45.630  1.00  0.00           H 
ATOM    379  C   GLN A 473      94.340 103.070  44.200  1.00  0.00           C 
ATOM    380  O   GLN A 473      94.340 104.220  43.790  1.00  0.00           O 
ATOM    381  N   MET A 474      94.700 102.070  43.440  1.00  0.00           N 
ATOM    382  HN  MET A 474      94.730 101.140  43.790  1.00  0.00           H 
ATOM    383  CA  MET A 474      95.200 102.210  42.060  1.00  0.00           C 
ATOM    384  HA  MET A 474      95.830 103.090  41.990  1.00  0.00           H 
ATOM    385  CB  MET A 474      95.990 100.990  41.500  1.00  0.00           C 
ATOM    386  HB1 MET A 474      95.530 100.060  41.880  1.00  0.00           H 
ATOM    387  HB2 MET A 474      96.190 100.930  40.410  1.00  0.00           H 
ATOM    388  CG  MET A 474      97.390 101.030  42.200  1.00  0.00           C 
ATOM    389  HG1 MET A 474      97.260 100.850  43.290  1.00  0.00           H 
ATOM    390  HG2 MET A 474      97.910 100.120  41.830  1.00  0.00           H 
ATOM    391  SD  MET A 474      98.470 102.520  42.010  1.00  0.00           S 
ATOM    392  CE  MET A 474      98.740 102.130  40.230  1.00  0.00           C 
ATOM    393  HE1 MET A 474      99.530 102.820  39.860  1.00  0.00           H 
ATOM    394  HE2 MET A 474      99.090 101.110  39.970  1.00  0.00           H 
ATOM    395  HE3 MET A 474      97.780 102.230  39.670  1.00  0.00           H 
ATOM    396  C   MET A 474      94.120 102.500  40.980  1.00  0.00           C 
ATOM    397  O   MET A 474      94.430 103.000  39.950  1.00  0.00           O 
ATOM    398  N   LEU A 475      92.870 102.240  41.260  1.00  0.00           N 
ATOM    399  HN  LEU A 475      92.590 101.890  42.150  1.00  0.00           H 
ATOM    400  CA  LEU A 475      91.750 102.930  40.600  1.00  0.00           C 
ATOM    401  HA  LEU A 475      90.920 102.760  41.270  1.00  0.00           H 
ATOM    402  CB  LEU A 475      91.710 104.510  40.480  1.00  0.00           C 
ATOM    403  HB1 LEU A 475      92.750 104.770  40.790  1.00  0.00           H 
ATOM    404  HB2 LEU A 475      91.700 104.860  39.430  1.00  0.00           H 
ATOM    405  CG  LEU A 475      90.570 105.240  41.250  1.00  0.00           C 
ATOM    406  HG  LEU A 475      90.650 106.260  40.820  1.00  0.00           H 
ATOM    407  CD1 LEU A 475      89.190 104.610  40.900  1.00  0.00           C 
ATOM    408 1HD1 LEU A 475      88.420 105.330  41.260  1.00  0.00           H 
ATOM    409 2HD1 LEU A 475      89.140 104.330  39.830  1.00  0.00           H 
ATOM    410 3HD1 LEU A 475      89.020 103.680  41.480  1.00  0.00           H 
ATOM    411  CD2 LEU A 475      90.920 105.250  42.750  1.00  0.00           C 
ATOM    412 1HD2 LEU A 475      90.110 105.640  43.400  1.00  0.00           H 
ATOM    413 2HD2 LEU A 475      91.110 104.210  43.110  1.00  0.00           H 
ATOM    414 3HD2 LEU A 475      91.790 105.890  43.000  1.00  0.00           H 
ATOM    415  C   LEU A 475      91.270 102.180  39.300  1.00  0.00           C 
ATOM    416  O   LEU A 475      90.820 102.720  38.340  1.00  0.00           O 
ATOM    417  N   GLY A 476      91.370 100.840  39.310  1.00  0.00           N 
ATOM    418  HN  GLY A 476      91.880 100.510  40.100  1.00  0.00           H 
ATOM    419  CA  GLY A 476      90.730  99.990  38.360  1.00  0.00           C 
ATOM    420  HA1 GLY A 476      90.940 100.500  37.430  1.00  0.00           H 
ATOM    421  HA2 GLY A 476      91.150  99.010  38.540  1.00  0.00           H 
ATOM    422  C   GLY A 476      89.240 100.000  38.520  1.00  0.00           C 
ATOM    423  O   GLY A 476      88.720 100.290  39.580  1.00  0.00           O 
ATOM    424  N   PRO A 477      88.510  99.570  37.500  1.00  0.00           N 
ATOM    425  CD  PRO A 477      88.980  98.580  36.510  1.00  0.00           C 
ATOM    426  HD1 PRO A 477      89.510  97.730  37.000  1.00  0.00           H 
ATOM    427  HD2 PRO A 477      89.680  99.110  35.830  1.00  0.00           H 
ATOM    428  CA  PRO A 477      87.170  99.970  37.220  1.00  0.00           C 
ATOM    429  HA  PRO A 477      87.030 101.040  37.190  1.00  0.00           H 
ATOM    430  CB  PRO A 477      86.910  99.340  35.800  1.00  0.00           C 
ATOM    431  HB1 PRO A 477      85.820  99.240  35.580  1.00  0.00           H 
ATOM    432  HB2 PRO A 477      87.400  99.970  35.030  1.00  0.00           H 
ATOM    433  CG  PRO A 477      87.760  98.150  35.700  1.00  0.00           C 
ATOM    434  HG1 PRO A 477      87.240  97.330  36.240  1.00  0.00           H 
ATOM    435  HG2 PRO A 477      87.920  97.960  34.620  1.00  0.00           H 
ATOM    436  C   PRO A 477      86.240  99.290  38.220  1.00  0.00           C 
ATOM    437  O   PRO A 477      85.320  99.920  38.700  1.00  0.00           O 
ATOM    438  N   PHE A 478      86.200  97.960  38.440  1.00  0.00           N 
ATOM    439  HN  PHE A 478      86.880  97.400  37.970  1.00  0.00           H 
ATOM    440  CA  PHE A 478      85.200  97.280  39.290  1.00  0.00           C 
ATOM    441  HA  PHE A 478      84.280  97.840  39.380  1.00  0.00           H 
ATOM    442  CB  PHE A 478      84.770  95.920  38.720  1.00  0.00           C 
ATOM    443  HB1 PHE A 478      85.620  95.210  38.820  1.00  0.00           H 
ATOM    444  HB2 PHE A 478      83.990  95.380  39.300  1.00  0.00           H 
ATOM    445  CG  PHE A 478      84.380  96.010  37.280  1.00  0.00           C 
ATOM    446  CD1 PHE A 478      83.200  96.760  37.060  1.00  0.00           C 
ATOM    447  HD1 PHE A 478      82.670  97.130  37.930  1.00  0.00           H 
ATOM    448  CE1 PHE A 478      82.700  97.000  35.790  1.00  0.00           C 
ATOM    449  HE1 PHE A 478      81.840  97.640  35.640  1.00  0.00           H 
ATOM    450  CZ  PHE A 478      83.280  96.410  34.660  1.00  0.00           C 
ATOM    451  HZ  PHE A 478      82.900  96.610  33.670  1.00  0.00           H 
ATOM    452  CD2 PHE A 478      85.040  95.480  36.180  1.00  0.00           C 
ATOM    453  HD2 PHE A 478      85.980  94.970  36.310  1.00  0.00           H 
ATOM    454  CE2 PHE A 478      84.430  95.640  34.910  1.00  0.00           C 
ATOM    455  HE2 PHE A 478      85.030  95.130  34.170  1.00  0.00           H 
ATOM    456  C   PHE A 478      85.590  97.150  40.780  1.00  0.00           C 
ATOM    457  O   PHE A 478      85.470  96.160  41.430  1.00  0.00           O 
ATOM    458  N   THR A 479      86.020  98.250  41.370  1.00  0.00           N 
ATOM    459  HN  THR A 479      86.190  99.010  40.740  1.00  0.00           H 
ATOM    460  CA  THR A 479      86.420  98.370  42.770  1.00  0.00           C 
ATOM    461  HA  THR A 479      86.470  97.370  43.170  1.00  0.00           H 
ATOM    462  CB  THR A 479      87.790  98.990  42.910  1.00  0.00           C 
ATOM    463  HB  THR A 479      88.080  99.130  43.970  1.00  0.00           H 
ATOM    464  OG1 THR A 479      87.850 100.250  42.270  1.00  0.00           O 
ATOM    465  HG1 THR A 479      88.220 100.060  41.410  1.00  0.00           H 
ATOM    466  CG2 THR A 479      88.840  98.170  42.180  1.00  0.00           C 
ATOM    467 1HG2 THR A 479      89.870  98.580  42.260  1.00  0.00           H 
ATOM    468 2HG2 THR A 479      88.850  97.180  42.690  1.00  0.00           H 
ATOM    469 3HG2 THR A 479      88.580  98.020  41.110  1.00  0.00           H 
ATOM    470  C   THR A 479      85.390  99.170  43.620  1.00  0.00           C 
ATOM    471  O   THR A 479      84.640  98.620  44.460  1.00  0.00           O 
ATOM    472  N   ILE A 480      85.330 100.510  43.420  1.00  0.00           N 
ATOM    473  HN  ILE A 480      85.980 100.830  42.740  1.00  0.00           H 
ATOM    474  CA  ILE A 480      84.650 101.450  44.330  1.00  0.00           C 
ATOM    475  HA  ILE A 480      84.880 101.170  45.350  1.00  0.00           H 
ATOM    476  CB  ILE A 480      85.180 102.880  43.920  1.00  0.00           C 
ATOM    477  HB  ILE A 480      85.040 102.970  42.820  1.00  0.00           H 
ATOM    478  CG2 ILE A 480      84.310 104.000  44.520  1.00  0.00           C 
ATOM    479 1HG2 ILE A 480      84.690 104.980  44.160  1.00  0.00           H 
ATOM    480 2HG2 ILE A 480      83.250 103.990  44.200  1.00  0.00           H 
ATOM    481 3HG2 ILE A 480      84.390 103.850  45.620  1.00  0.00           H 
ATOM    482  CG1 ILE A 480      86.690 103.100  44.240  1.00  0.00           C 
ATOM    483 1HG1 ILE A 480      86.870 103.240  45.330  1.00  0.00           H 
ATOM    484 2HG1 ILE A 480      87.290 102.190  44.010  1.00  0.00           H 
ATOM    485  CD  ILE A 480      87.360 104.270  43.530  1.00  0.00           C 
ATOM    486  HD1 ILE A 480      87.290 105.110  44.260  1.00  0.00           H 
ATOM    487  HD2 ILE A 480      88.420 104.000  43.340  1.00  0.00           H 
ATOM    488  HD3 ILE A 480      86.980 104.540  42.520  1.00  0.00           H 
ATOM    489  C   ILE A 480      83.130 101.200  44.300  1.00  0.00           C 
ATOM    490  O   ILE A 480      82.410 101.380  45.260  1.00  0.00           O 
ATOM    491  N   MET A 481      82.630 100.770  43.080  1.00  0.00           N 
ATOM    492  HN  MET A 481      83.200 100.580  42.290  1.00  0.00           H 
ATOM    493  CA  MET A 481      81.290 100.540  42.860  1.00  0.00           C 
ATOM    494  HA  MET A 481      80.760 101.320  43.390  1.00  0.00           H 
ATOM    495  CB  MET A 481      80.820 100.520  41.370  1.00  0.00           C 
ATOM    496  HB1 MET A 481      79.710 100.410  41.340  1.00  0.00           H 
ATOM    497  HB2 MET A 481      81.000 101.470  40.820  1.00  0.00           H 
ATOM    498  CG  MET A 481      81.500  99.380  40.480  1.00  0.00           C 
ATOM    499  HG1 MET A 481      82.600  99.530  40.530  1.00  0.00           H 
ATOM    500  HG2 MET A 481      81.260  98.380  40.910  1.00  0.00           H 
ATOM    501  SD  MET A 481      80.950  99.470  38.740  1.00  0.00           S 
ATOM    502  CE  MET A 481      79.530  98.360  38.920  1.00  0.00           C 
ATOM    503  HE1 MET A 481      78.760  98.730  39.630  1.00  0.00           H 
ATOM    504  HE2 MET A 481      78.890  98.300  38.010  1.00  0.00           H 
ATOM    505  HE3 MET A 481      79.790  97.310  39.150  1.00  0.00           H 
ATOM    506  C   MET A 481      80.900  99.240  43.510  1.00  0.00           C 
ATOM    507  O   MET A 481      79.810  99.180  44.000  1.00  0.00           O 
ATOM    508  N   ILE A 482      81.800  98.260  43.640  1.00  0.00           N 
ATOM    509  HN  ILE A 482      82.700  98.340  43.230  1.00  0.00           H 
ATOM    510  CA  ILE A 482      81.540  97.110  44.440  1.00  0.00           C 
ATOM    511  HA  ILE A 482      80.500  96.840  44.350  1.00  0.00           H 
ATOM    512  CB  ILE A 482      82.370  95.930  43.900  1.00  0.00           C 
ATOM    513  HB  ILE A 482      83.400  96.340  43.900  1.00  0.00           H 
ATOM    514  CG2 ILE A 482      82.450  94.720  44.810  1.00  0.00           C 
ATOM    515 1HG2 ILE A 482      83.160  94.090  44.220  1.00  0.00           H 
ATOM    516 2HG2 ILE A 482      82.940  94.910  45.790  1.00  0.00           H 
ATOM    517 3HG2 ILE A 482      81.510  94.150  44.930  1.00  0.00           H 
ATOM    518  CG1 ILE A 482      82.110  95.620  42.440  1.00  0.00           C 
ATOM    519 1HG1 ILE A 482      82.290  96.470  41.750  1.00  0.00           H 
ATOM    520 2HG1 ILE A 482      82.850  94.840  42.150  1.00  0.00           H 
ATOM    521  CD  ILE A 482      80.650  95.140  42.150  1.00  0.00           C 
ATOM    522  HD1 ILE A 482      80.430  95.420  41.100  1.00  0.00           H 
ATOM    523  HD2 ILE A 482      80.680  94.070  42.460  1.00  0.00           H 
ATOM    524  HD3 ILE A 482      79.900  95.580  42.850  1.00  0.00           H 
ATOM    525  C   ILE A 482      81.560  97.350  45.930  1.00  0.00           C 
ATOM    526  O   ILE A 482      80.690  96.770  46.620  1.00  0.00           O 
ATOM    527  N   GLN A 483      82.480  98.260  46.420  1.00  0.00           N 
ATOM    528  HN  GLN A 483      83.240  98.550  45.840  1.00  0.00           H 
ATOM    529  CA  GLN A 483      82.460  98.690  47.740  1.00  0.00           C 
ATOM    530  HA  GLN A 483      82.690  97.890  48.420  1.00  0.00           H 
ATOM    531  CB  GLN A 483      83.660  99.550  47.890  1.00  0.00           C 
ATOM    532  HB1 GLN A 483      83.740 100.440  47.230  1.00  0.00           H 
ATOM    533  HB2 GLN A 483      83.570 100.050  48.880  1.00  0.00           H 
ATOM    534  CG  GLN A 483      85.050  98.770  47.870  1.00  0.00           C 
ATOM    535  HG1 GLN A 483      85.080  98.070  48.730  1.00  0.00           H 
ATOM    536  HG2 GLN A 483      85.170  98.080  47.010  1.00  0.00           H 
ATOM    537  CD  GLN A 483      86.220  99.740  48.030  1.00  0.00           C 
ATOM    538  OE1 GLN A 483      86.020 100.970  48.300  1.00  0.00           O 
ATOM    539  NE2 GLN A 483      87.500  99.360  47.780  1.00  0.00           N 
ATOM    540 1HE2 GLN A 483      87.610  98.640  47.090  1.00  0.00           H 
ATOM    541 2HE2 GLN A 483      88.230 100.030  47.930  1.00  0.00           H 
ATOM    542  C   GLN A 483      81.190  99.400  48.200  1.00  0.00           C 
ATOM    543  O   GLN A 483      80.610  99.110  49.200  1.00  0.00           O 
ATOM    544  N   LYS A 484      80.640 100.270  47.360  1.00  0.00           N 
ATOM    545  HN  LYS A 484      81.180 100.500  46.550  1.00  0.00           H 
ATOM    546  CA  LYS A 484      79.280 100.830  47.560  1.00  0.00           C 
ATOM    547  HA  LYS A 484      79.250 101.300  48.530  1.00  0.00           H 
ATOM    548  CB  LYS A 484      79.090 102.000  46.540  1.00  0.00           C 
ATOM    549  HB1 LYS A 484      79.340 101.730  45.490  1.00  0.00           H 
ATOM    550  HB2 LYS A 484      78.030 102.330  46.560  1.00  0.00           H 
ATOM    551  CG  LYS A 484      79.950 103.180  46.860  1.00  0.00           C 
ATOM    552  HG1 LYS A 484      79.580 103.620  47.810  1.00  0.00           H 
ATOM    553  HG2 LYS A 484      80.990 102.820  47.000  1.00  0.00           H 
ATOM    554  CD  LYS A 484      79.980 104.380  45.850  1.00  0.00           C 
ATOM    555  HD1 LYS A 484      80.320 104.050  44.850  1.00  0.00           H 
ATOM    556  HD2 LYS A 484      78.940 104.750  45.710  1.00  0.00           H 
ATOM    557  CE  LYS A 484      80.820 105.560  46.320  1.00  0.00           C 
ATOM    558  HE1 LYS A 484      80.520 106.140  47.220  1.00  0.00           H 
ATOM    559  HE2 LYS A 484      81.800 105.100  46.560  1.00  0.00           H 
ATOM    560  NZ  LYS A 484      80.900 106.540  45.210  1.00  0.00           N 
ATOM    561  HZ1 LYS A 484      81.400 107.400  45.520  1.00  0.00           H 
ATOM    562  HZ2 LYS A 484      81.390 106.130  44.390  1.00  0.00           H 
ATOM    563  HZ3 LYS A 484      79.930 106.840  44.980  1.00  0.00           H 
ATOM    564  C   LYS A 484      78.050  99.770  47.410  1.00  0.00           C 
ATOM    565  O   LYS A 484      77.120  99.870  48.250  1.00  0.00           O 
ATOM    566  N   MET A 485      78.050  98.760  46.520  1.00  0.00           N 
ATOM    567  HN  MET A 485      78.790  98.700  45.850  1.00  0.00           H 
ATOM    568  CA  MET A 485      77.030  97.730  46.390  1.00  0.00           C 
ATOM    569  HA  MET A 485      76.110  98.280  46.230  1.00  0.00           H 
ATOM    570  CB  MET A 485      77.450  96.880  45.180  1.00  0.00           C 
ATOM    571  HB1 MET A 485      77.550  97.530  44.280  1.00  0.00           H 
ATOM    572  HB2 MET A 485      78.470  96.470  45.340  1.00  0.00           H 
ATOM    573  CG  MET A 485      76.600  95.670  44.840  1.00  0.00           C 
ATOM    574  HG1 MET A 485      76.440  95.040  45.740  1.00  0.00           H 
ATOM    575  HG2 MET A 485      75.630  96.070  44.480  1.00  0.00           H 
ATOM    576  SD  MET A 485      77.430  94.510  43.680  1.00  0.00           S 
ATOM    577  CE  MET A 485      78.340  93.680  45.020  1.00  0.00           C 
ATOM    578  HE1 MET A 485      78.430  94.310  45.930  1.00  0.00           H 
ATOM    579  HE2 MET A 485      77.830  92.710  45.200  1.00  0.00           H 
ATOM    580  HE3 MET A 485      79.300  93.320  44.590  1.00  0.00           H 
ATOM    581  C   MET A 485      76.850  96.840  47.570  1.00  0.00           C 
ATOM    582  O   MET A 485      75.740  96.530  47.960  1.00  0.00           O 
ATOM    583  N   ILE A 486      77.960  96.300  48.140  1.00  0.00           N 
ATOM    584  HN  ILE A 486      78.810  96.490  47.660  1.00  0.00           H 
ATOM    585  CA  ILE A 486      77.960  95.340  49.270  1.00  0.00           C 
ATOM    586  HA  ILE A 486      77.340  94.520  48.930  1.00  0.00           H 
ATOM    587  CB  ILE A 486      79.420  94.930  49.650  1.00  0.00           C 
ATOM    588  HB  ILE A 486      80.070  95.830  49.690  1.00  0.00           H 
ATOM    589  CG2 ILE A 486      79.390  94.130  50.990  1.00  0.00           C 
ATOM    590 1HG2 ILE A 486      78.970  94.620  51.890  1.00  0.00           H 
ATOM    591 2HG2 ILE A 486      78.780  93.260  50.670  1.00  0.00           H 
ATOM    592 3HG2 ILE A 486      80.360  93.760  51.380  1.00  0.00           H 
ATOM    593  CG1 ILE A 486      80.000  93.990  48.560  1.00  0.00           C 
ATOM    594 1HG1 ILE A 486      79.560  92.980  48.650  1.00  0.00           H 
ATOM    595 2HG1 ILE A 486      79.790  94.360  47.530  1.00  0.00           H 
ATOM    596  CD  ILE A 486      81.560  93.860  48.680  1.00  0.00           C 
ATOM    597  HD1 ILE A 486      81.920  93.140  47.910  1.00  0.00           H 
ATOM    598  HD2 ILE A 486      82.050  94.830  48.460  1.00  0.00           H 
ATOM    599  HD3 ILE A 486      82.020  93.540  49.640  1.00  0.00           H 
ATOM    600  C   ILE A 486      77.270  95.950  50.540  1.00  0.00           C 
ATOM    601  O   ILE A 486      76.490  95.250  51.210  1.00  0.00           O 
ATOM    602  N   PHE A 487      77.560  97.230  50.770  1.00  0.00           N 
ATOM    603  HN  PHE A 487      78.320  97.590  50.230  1.00  0.00           H 
ATOM    604  CA  PHE A 487      76.870  98.140  51.710  1.00  0.00           C 
ATOM    605  HA  PHE A 487      76.890  97.540  52.610  1.00  0.00           H 
ATOM    606  CB  PHE A 487      77.670  99.420  51.810  1.00  0.00           C 
ATOM    607  HB1 PHE A 487      78.620  99.140  52.320  1.00  0.00           H 
ATOM    608  HB2 PHE A 487      77.690  99.830  50.780  1.00  0.00           H 
ATOM    609  CG  PHE A 487      77.030 100.440  52.700  1.00  0.00           C 
ATOM    610  CD1 PHE A 487      76.940 100.210  54.100  1.00  0.00           C 
ATOM    611  HD1 PHE A 487      77.270  99.260  54.490  1.00  0.00           H 
ATOM    612  CE1 PHE A 487      76.240 101.200  54.860  1.00  0.00           C 
ATOM    613  HE1 PHE A 487      76.090 101.150  55.930  1.00  0.00           H 
ATOM    614  CZ  PHE A 487      75.750 102.350  54.230  1.00  0.00           C 
ATOM    615  HZ  PHE A 487      75.310 103.110  54.850  1.00  0.00           H 
ATOM    616  CD2 PHE A 487      76.520 101.600  52.090  1.00  0.00           C 
ATOM    617  HD2 PHE A 487      76.490 101.780  51.030  1.00  0.00           H 
ATOM    618  CE2 PHE A 487      75.760 102.530  52.840  1.00  0.00           C 
ATOM    619  HE2 PHE A 487      75.230 103.320  52.330  1.00  0.00           H 
ATOM    620  C   PHE A 487      75.370  98.220  51.390  1.00  0.00           C 
ATOM    621  O   PHE A 487      74.520  98.150  52.270  1.00  0.00           O 
ATOM    622  N   GLY A 488      75.090  98.450  50.090  1.00  0.00           N 
ATOM    623  HN  GLY A 488      75.830  98.740  49.480  1.00  0.00           H 
ATOM    624  CA  GLY A 488      73.700  98.360  49.620  1.00  0.00           C 
ATOM    625  HA1 GLY A 488      73.130  99.150  50.090  1.00  0.00           H 
ATOM    626  HA2 GLY A 488      73.710  98.530  48.550  1.00  0.00           H 
ATOM    627  C   GLY A 488      72.960  97.090  49.940  1.00  0.00           C 
ATOM    628  O   GLY A 488      71.800  97.170  50.400  1.00  0.00           O 
ATOM    629  N   ASP A 489      73.530  95.920  49.600  1.00  0.00           N 
ATOM    630  HN  ASP A 489      74.400  95.910  49.120  1.00  0.00           H 
ATOM    631  CA  ASP A 489      72.900  94.630  49.940  1.00  0.00           C 
ATOM    632  HA  ASP A 489      71.870  94.540  49.620  1.00  0.00           H 
ATOM    633  CB  ASP A 489      73.640  93.510  49.180  1.00  0.00           C 
ATOM    634  HB1 ASP A 489      74.690  93.800  48.960  1.00  0.00           H 
ATOM    635  HB2 ASP A 489      73.590  92.490  49.610  1.00  0.00           H 
ATOM    636  CG  ASP A 489      73.010  93.360  47.770  1.00  0.00           C 
ATOM    637  OD1 ASP A 489      72.180  94.200  47.390  1.00  0.00           O 
ATOM    638  OD2 ASP A 489      73.410  92.490  46.980  1.00  0.00           O 
ATOM    639  C   ASP A 489      72.830  94.250  51.460  1.00  0.00           C 
ATOM    640  O   ASP A 489      71.940  93.450  51.780  1.00  0.00           O 
ATOM    641  N   LEU A 490      73.820  94.630  52.290  1.00  0.00           N 
ATOM    642  HN  LEU A 490      74.600  95.130  51.920  1.00  0.00           H 
ATOM    643  CA  LEU A 490      73.730  94.590  53.720  1.00  0.00           C 
ATOM    644  HA  LEU A 490      73.530  93.530  53.820  1.00  0.00           H 
ATOM    645  CB  LEU A 490      75.100  95.020  54.280  1.00  0.00           C 
ATOM    646  HB1 LEU A 490      75.940  94.530  53.750  1.00  0.00           H 
ATOM    647  HB2 LEU A 490      75.220  96.110  54.100  1.00  0.00           H 
ATOM    648  CG  LEU A 490      75.320  94.770  55.830  1.00  0.00           C 
ATOM    649  HG  LEU A 490      74.490  95.250  56.400  1.00  0.00           H 
ATOM    650  CD1 LEU A 490      75.400  93.270  56.100  1.00  0.00           C 
ATOM    651 1HD1 LEU A 490      75.600  93.100  57.180  1.00  0.00           H 
ATOM    652 2HD1 LEU A 490      74.470  92.790  55.740  1.00  0.00           H 
ATOM    653 3HD1 LEU A 490      76.280  92.880  55.550  1.00  0.00           H 
ATOM    654  CD2 LEU A 490      76.620  95.420  56.270  1.00  0.00           C 
ATOM    655 1HD2 LEU A 490      77.040  95.000  57.210  1.00  0.00           H 
ATOM    656 2HD2 LEU A 490      77.500  95.170  55.640  1.00  0.00           H 
ATOM    657 3HD2 LEU A 490      76.570  96.530  56.270  1.00  0.00           H 
ATOM    658  C   LEU A 490      72.550  95.420  54.200  1.00  0.00           C 
ATOM    659  O   LEU A 490      71.710  94.970  54.990  1.00  0.00           O 
ATOM    660  N   MET A 491      72.380  96.720  53.750  1.00  0.00           N 
ATOM    661  HN  MET A 491      73.060  97.280  53.290  1.00  0.00           H 
ATOM    662  CA  MET A 491      71.310  97.530  54.130  1.00  0.00           C 
ATOM    663  HA  MET A 491      71.380  97.490  55.210  1.00  0.00           H 
ATOM    664  CB  MET A 491      71.470  99.070  53.720  1.00  0.00           C 
ATOM    665  HB1 MET A 491      71.640  99.160  52.630  1.00  0.00           H 
ATOM    666  HB2 MET A 491      70.580  99.660  54.040  1.00  0.00           H 
ATOM    667  CG  MET A 491      72.700  99.710  54.450  1.00  0.00           C 
ATOM    668  HG1 MET A 491      73.600  99.100  54.200  1.00  0.00           H 
ATOM    669  HG2 MET A 491      72.810 100.710  53.980  1.00  0.00           H 
ATOM    670  SD  MET A 491      72.670  99.780  56.310  1.00  0.00           S 
ATOM    671  CE  MET A 491      73.630  98.290  56.820  1.00  0.00           C 
ATOM    672  HE1 MET A 491      73.260  98.060  57.840  1.00  0.00           H 
ATOM    673  HE2 MET A 491      73.590  97.440  56.100  1.00  0.00           H 
ATOM    674  HE3 MET A 491      74.720  98.510  56.900  1.00  0.00           H 
ATOM    675  C   MET A 491      70.000  96.980  53.670  1.00  0.00           C 
ATOM    676  O   MET A 491      69.060  97.010  54.430  1.00  0.00           O 
ATOM    677  N   ARG A 492      69.860  96.440  52.440  1.00  0.00           N 
ATOM    678  HN  ARG A 492      70.620  96.480  51.800  1.00  0.00           H 
ATOM    679  CA  ARG A 492      68.690  95.650  51.990  1.00  0.00           C 
ATOM    680  HA  ARG A 492      67.890  96.380  52.080  1.00  0.00           H 
ATOM    681  CB  ARG A 492      68.790  95.050  50.550  1.00  0.00           C 
ATOM    682  HB1 ARG A 492      69.790  94.570  50.490  1.00  0.00           H 
ATOM    683  HB2 ARG A 492      68.040  94.250  50.360  1.00  0.00           H 
ATOM    684  CG  ARG A 492      68.860  96.040  49.350  1.00  0.00           C 
ATOM    685  HG1 ARG A 492      67.850  96.320  48.980  1.00  0.00           H 
ATOM    686  HG2 ARG A 492      69.360  96.940  49.750  1.00  0.00           H 
ATOM    687  CD  ARG A 492      69.740  95.560  48.180  1.00  0.00           C 
ATOM    688  HD1 ARG A 492      70.800  95.890  48.220  1.00  0.00           H 
ATOM    689  HD2 ARG A 492      69.640  94.450  48.170  1.00  0.00           H 
ATOM    690  NE  ARG A 492      69.110  96.080  46.880  1.00  0.00           N 
ATOM    691  HE  ARG A 492      68.110  96.010  46.840  1.00  0.00           H 
ATOM    692  CZ  ARG A 492      69.700  96.100  45.730  1.00  0.00           C 
ATOM    693  NH1 ARG A 492      68.920  96.200  44.630  1.00  0.00           N 
ATOM    694 1HH1 ARG A 492      67.950  96.250  44.850  1.00  0.00           H 
ATOM    695 2HH1 ARG A 492      69.300  95.960  43.740  1.00  0.00           H 
ATOM    696  NH2 ARG A 492      70.970  95.880  45.650  1.00  0.00           N 
ATOM    697 1HH2 ARG A 492      71.370  95.490  46.480  1.00  0.00           H 
ATOM    698 2HH2 ARG A 492      71.470  95.610  44.830  1.00  0.00           H 
ATOM    699  C   ARG A 492      68.290  94.420  52.900  1.00  0.00           C 
ATOM    700  O   ARG A 492      67.160  94.220  53.320  1.00  0.00           O 
ATOM    701  N   PHE A 493      69.250  93.570  53.240  1.00  0.00           N 
ATOM    702  HN  PHE A 493      70.160  93.740  52.870  1.00  0.00           H 
ATOM    703  CA  PHE A 493      69.200  92.530  54.200  1.00  0.00           C 
ATOM    704  HA  PHE A 493      68.400  91.870  53.900  1.00  0.00           H 
ATOM    705  CB  PHE A 493      70.510  91.660  54.120  1.00  0.00           C 
ATOM    706  HB1 PHE A 493      70.670  91.360  53.060  1.00  0.00           H 
ATOM    707  HB2 PHE A 493      71.430  92.230  54.350  1.00  0.00           H 
ATOM    708  CG  PHE A 493      70.660  90.430  55.070  1.00  0.00           C 
ATOM    709  CD1 PHE A 493      70.310  89.180  54.490  1.00  0.00           C 
ATOM    710  HD1 PHE A 493      69.910  89.130  53.490  1.00  0.00           H 
ATOM    711  CE1 PHE A 493      70.550  88.020  55.170  1.00  0.00           C 
ATOM    712  HE1 PHE A 493      70.180  87.080  54.790  1.00  0.00           H 
ATOM    713  CZ  PHE A 493      71.150  88.080  56.440  1.00  0.00           C 
ATOM    714  HZ  PHE A 493      71.340  87.180  57.010  1.00  0.00           H 
ATOM    715  CD2 PHE A 493      71.280  90.520  56.340  1.00  0.00           C 
ATOM    716  HD2 PHE A 493      71.670  91.450  56.730  1.00  0.00           H 
ATOM    717  CE2 PHE A 493      71.510  89.310  57.020  1.00  0.00           C 
ATOM    718  HE2 PHE A 493      72.010  89.240  57.970  1.00  0.00           H 
ATOM    719  C   PHE A 493      68.800  92.890  55.680  1.00  0.00           C 
ATOM    720  O   PHE A 493      67.970  92.240  56.320  1.00  0.00           O 
ATOM    721  N   CYS A 494      69.260  94.060  56.210  1.00  0.00           N 
ATOM    722  HN  CYS A 494      69.940  94.670  55.800  1.00  0.00           H 
ATOM    723  CA  CYS A 494      68.780  94.590  57.490  1.00  0.00           C 
ATOM    724  HA  CYS A 494      68.840  93.860  58.280  1.00  0.00           H 
ATOM    725  CB  CYS A 494      69.460  95.900  57.850  1.00  0.00           C 
ATOM    726  HB1 CYS A 494      69.480  96.650  57.030  1.00  0.00           H 
ATOM    727  HB2 CYS A 494      68.980  96.330  58.750  1.00  0.00           H 
ATOM    728  SG  CYS A 494      71.220  95.520  58.120  1.00  0.00           S 
ATOM    729  HG1 CYS A 494      71.400  95.560  56.810  1.00  0.00           H 
ATOM    730  C   CYS A 494      67.290  94.890  57.450  1.00  0.00           C 
ATOM    731  O   CYS A 494      66.580  94.640  58.430  1.00  0.00           O 
ATOM    732  N   TRP A 495      66.800  95.340  56.300  1.00  0.00           N 
ATOM    733  HN  TRP A 495      67.400  95.700  55.590  1.00  0.00           H 
ATOM    734  CA  TRP A 495      65.330  95.490  56.220  1.00  0.00           C 
ATOM    735  HA  TRP A 495      64.900  96.090  57.010  1.00  0.00           H 
ATOM    736  CB  TRP A 495      64.990  96.320  54.870  1.00  0.00           C 
ATOM    737  HB1 TRP A 495      65.510  95.850  54.010  1.00  0.00           H 
ATOM    738  HB2 TRP A 495      63.900  96.280  54.680  1.00  0.00           H 
ATOM    739  CG  TRP A 495      65.160  97.850  54.880  1.00  0.00           C 
ATOM    740  CD1 TRP A 495      66.230  98.500  54.360  1.00  0.00           C 
ATOM    741  HD1 TRP A 495      67.090  97.960  54.010  1.00  0.00           H 
ATOM    742  NE1 TRP A 495      66.030  99.920  54.460  1.00  0.00           N 
ATOM    743  HE1 TRP A 495      66.690 100.620  54.290  1.00  0.00           H 
ATOM    744  CE2 TRP A 495      64.930 100.140  55.210  1.00  0.00           C 
ATOM    745  CD2 TRP A 495      64.330  98.840  55.480  1.00  0.00           C 
ATOM    746  CE3 TRP A 495      63.250  98.740  56.310  1.00  0.00           C 
ATOM    747  HE3 TRP A 495      62.770  97.820  56.600  1.00  0.00           H 
ATOM    748  CZ3 TRP A 495      62.650  99.900  56.760  1.00  0.00           C 
ATOM    749  HZ3 TRP A 495      61.700  99.810  57.270  1.00  0.00           H 
ATOM    750  CZ2 TRP A 495      64.340 101.260  55.650  1.00  0.00           C 
ATOM    751  HZ2 TRP A 495      64.780 102.230  55.460  1.00  0.00           H 
ATOM    752  CH2 TRP A 495      63.220 101.160  56.520  1.00  0.00           C 
ATOM    753  HH2 TRP A 495      62.850 102.080  56.950  1.00  0.00           H 
ATOM    754  C   TRP A 495      64.550  94.130  56.290  1.00  0.00           C 
ATOM    755  O   TRP A 495      63.530  94.070  56.950  1.00  0.00           O 
ATOM    756  N   LEU A 496      65.030  93.050  55.600  1.00  0.00           N 
ATOM    757  HN  LEU A 496      65.770  93.310  54.990  1.00  0.00           H 
ATOM    758  CA  LEU A 496      64.450  91.720  55.670  1.00  0.00           C 
ATOM    759  HA  LEU A 496      63.420  92.010  55.560  1.00  0.00           H 
ATOM    760  CB  LEU A 496      64.890  90.700  54.580  1.00  0.00           C 
ATOM    761  HB1 LEU A 496      65.990  90.520  54.620  1.00  0.00           H 
ATOM    762  HB2 LEU A 496      64.490  89.710  54.880  1.00  0.00           H 
ATOM    763  CG  LEU A 496      64.360  90.830  53.100  1.00  0.00           C 
ATOM    764  HG  LEU A 496      63.330  91.250  53.110  1.00  0.00           H 
ATOM    765  CD1 LEU A 496      65.230  91.930  52.400  1.00  0.00           C 
ATOM    766 1HD1 LEU A 496      65.010  92.010  51.310  1.00  0.00           H 
ATOM    767 2HD1 LEU A 496      65.050  92.890  52.940  1.00  0.00           H 
ATOM    768 3HD1 LEU A 496      66.310  91.710  52.530  1.00  0.00           H 
ATOM    769  CD2 LEU A 496      64.520  89.600  52.300  1.00  0.00           C 
ATOM    770 1HD2 LEU A 496      64.250  89.740  51.230  1.00  0.00           H 
ATOM    771 2HD2 LEU A 496      65.560  89.230  52.430  1.00  0.00           H 
ATOM    772 3HD2 LEU A 496      63.790  88.890  52.740  1.00  0.00           H 
ATOM    773  C   LEU A 496      64.600  91.050  57.040  1.00  0.00           C 
ATOM    774  O   LEU A 496      63.710  90.330  57.500  1.00  0.00           O 
ATOM    775  N   MET A 497      65.780  91.230  57.680  1.00  0.00           N 
ATOM    776  HN  MET A 497      66.590  91.730  57.380  1.00  0.00           H 
ATOM    777  CA  MET A 497      66.050  90.510  58.870  1.00  0.00           C 
ATOM    778  HA  MET A 497      65.760  89.480  58.700  1.00  0.00           H 
ATOM    779  CB  MET A 497      67.560  90.220  59.130  1.00  0.00           C 
ATOM    780  HB1 MET A 497      68.110  91.150  59.390  1.00  0.00           H 
ATOM    781  HB2 MET A 497      67.660  89.640  60.070  1.00  0.00           H 
ATOM    782  CG  MET A 497      68.360  89.460  58.040  1.00  0.00           C 
ATOM    783  HG1 MET A 497      68.540  89.960  57.070  1.00  0.00           H 
ATOM    784  HG2 MET A 497      69.380  89.540  58.480  1.00  0.00           H 
ATOM    785  SD  MET A 497      67.930  87.790  57.650  1.00  0.00           S 
ATOM    786  CE  MET A 497      67.060  87.990  56.060  1.00  0.00           C 
ATOM    787  HE1 MET A 497      66.010  88.280  56.270  1.00  0.00           H 
ATOM    788  HE2 MET A 497      67.540  88.790  55.450  1.00  0.00           H 
ATOM    789  HE3 MET A 497      67.120  87.110  55.390  1.00  0.00           H 
ATOM    790  C   MET A 497      65.390  91.050  60.190  1.00  0.00           C 
ATOM    791  O   MET A 497      65.410  90.410  61.240  1.00  0.00           O 
ATOM    792  N   ALA A 498      64.920  92.320  60.070  1.00  0.00           N 
ATOM    793  HN  ALA A 498      65.100  92.830  59.240  1.00  0.00           H 
ATOM    794  CA  ALA A 498      64.370  93.020  61.120  1.00  0.00           C 
ATOM    795  HA  ALA A 498      65.140  93.060  61.880  1.00  0.00           H 
ATOM    796  CB  ALA A 498      63.960  94.460  60.660  1.00  0.00           C 
ATOM    797  HB1 ALA A 498      63.320  95.000  61.390  1.00  0.00           H 
ATOM    798  HB2 ALA A 498      64.800  95.140  60.400  1.00  0.00           H 
ATOM    799  HB3 ALA A 498      63.310  94.430  59.760  1.00  0.00           H 
ATOM    800  C   ALA A 498      63.230  92.410  61.690  1.00  0.00           C 
ATOM    801  O   ALA A 498      62.970  92.310  62.890  1.00  0.00           O 
ATOM    802  N   VAL A 499      62.400  91.880  60.780  1.00  0.00           N 
ATOM    803  HN  VAL A 499      62.570  91.970  59.800  1.00  0.00           H 
ATOM    804  CA  VAL A 499      61.130  91.240  61.180  1.00  0.00           C 
ATOM    805  HA  VAL A 499      60.780  91.880  61.980  1.00  0.00           H 
ATOM    806  CB  VAL A 499      60.030  91.340  60.120  1.00  0.00           C 
ATOM    807  HB  VAL A 499      59.120  90.830  60.490  1.00  0.00           H 
ATOM    808  CG1 VAL A 499      59.540  92.790  59.980  1.00  0.00           C 
ATOM    809 1HG1 VAL A 499      60.340  93.420  59.540  1.00  0.00           H 
ATOM    810 2HG1 VAL A 499      58.700  92.790  59.260  1.00  0.00           H 
ATOM    811 3HG1 VAL A 499      59.110  93.200  60.920  1.00  0.00           H 
ATOM    812  CG2 VAL A 499      60.350  90.810  58.710  1.00  0.00           C 
ATOM    813 1HG2 VAL A 499      60.390  89.730  58.470  1.00  0.00           H 
ATOM    814 2HG2 VAL A 499      59.590  91.140  57.970  1.00  0.00           H 
ATOM    815 3HG2 VAL A 499      61.210  91.350  58.260  1.00  0.00           H 
ATOM    816  C   VAL A 499      61.340  89.830  61.680  1.00  0.00           C 
ATOM    817  O   VAL A 499      60.690  89.460  62.660  1.00  0.00           O 
ATOM    818  N   VAL A 500      62.360  89.110  61.220  1.00  0.00           N 
ATOM    819  HN  VAL A 500      62.890  89.600  60.530  1.00  0.00           H 
ATOM    820  CA  VAL A 500      62.840  87.800  61.710  1.00  0.00           C 
ATOM    821  HA  VAL A 500      62.120  87.000  61.630  1.00  0.00           H 
ATOM    822  CB  VAL A 500      64.030  87.380  60.790  1.00  0.00           C 
ATOM    823  HB  VAL A 500      64.730  88.240  60.720  1.00  0.00           H 
ATOM    824  CG1 VAL A 500      64.650  86.050  61.450  1.00  0.00           C 
ATOM    825 1HG1 VAL A 500      65.520  85.660  60.880  1.00  0.00           H 
ATOM    826 2HG1 VAL A 500      64.900  86.070  62.530  1.00  0.00           H 
ATOM    827 3HG1 VAL A 500      63.900  85.260  61.240  1.00  0.00           H 
ATOM    828  CG2 VAL A 500      63.570  87.110  59.380  1.00  0.00           C 
ATOM    829 1HG2 VAL A 500      63.350  88.050  58.820  1.00  0.00           H 
ATOM    830 2HG2 VAL A 500      64.360  86.630  58.770  1.00  0.00           H 
ATOM    831 3HG2 VAL A 500      62.670  86.480  59.260  1.00  0.00           H 
ATOM    832  C   VAL A 500      63.200  88.070  63.160  1.00  0.00           C 
ATOM    833  O   VAL A 500      62.700  87.330  64.040  1.00  0.00           O 
ATOM    834  N   ILE A 501      64.100  89.060  63.440  1.00  0.00           N 
ATOM    835  HN  ILE A 501      64.450  89.660  62.730  1.00  0.00           H 
ATOM    836  CA  ILE A 501      64.530  89.370  64.720  1.00  0.00           C 
ATOM    837  HA  ILE A 501      64.890  88.490  65.240  1.00  0.00           H 
ATOM    838  CB  ILE A 501      65.730  90.380  64.660  1.00  0.00           C 
ATOM    839  HB  ILE A 501      65.550  91.240  63.980  1.00  0.00           H 
ATOM    840  CG2 ILE A 501      66.000  91.070  66.010  1.00  0.00           C 
ATOM    841 1HG2 ILE A 501      67.000  91.540  66.060  1.00  0.00           H 
ATOM    842 2HG2 ILE A 501      65.190  91.780  66.310  1.00  0.00           H 
ATOM    843 3HG2 ILE A 501      66.010  90.340  66.850  1.00  0.00           H 
ATOM    844  CG1 ILE A 501      67.010  89.740  64.140  1.00  0.00           C 
ATOM    845 1HG1 ILE A 501      67.390  88.980  64.860  1.00  0.00           H 
ATOM    846 2HG1 ILE A 501      66.730  89.060  63.310  1.00  0.00           H 
ATOM    847  CD  ILE A 501      68.170  90.710  63.830  1.00  0.00           C 
ATOM    848  HD1 ILE A 501      68.130  91.740  64.240  1.00  0.00           H 
ATOM    849  HD2 ILE A 501      69.040  90.140  64.210  1.00  0.00           H 
ATOM    850  HD3 ILE A 501      68.150  90.980  62.750  1.00  0.00           H 
ATOM    851  C   ILE A 501      63.410  89.820  65.680  1.00  0.00           C 
ATOM    852  O   ILE A 501      63.260  89.370  66.810  1.00  0.00           O 
ATOM    853  N   LEU A 502      62.500  90.670  65.260  1.00  0.00           N 
ATOM    854  HN  LEU A 502      62.570  91.290  64.480  1.00  0.00           H 
ATOM    855  CA  LEU A 502      61.350  91.060  66.110  1.00  0.00           C 
ATOM    856  HA  LEU A 502      61.850  91.580  66.910  1.00  0.00           H 
ATOM    857  CB  LEU A 502      60.480  92.060  65.380  1.00  0.00           C 
ATOM    858  HB1 LEU A 502      60.220  91.720  64.350  1.00  0.00           H 
ATOM    859  HB2 LEU A 502      59.480  92.210  65.830  1.00  0.00           H 
ATOM    860  CG  LEU A 502      61.140  93.450  65.230  1.00  0.00           C 
ATOM    861  HG  LEU A 502      62.220  93.400  64.990  1.00  0.00           H 
ATOM    862  CD1 LEU A 502      60.610  94.310  64.040  1.00  0.00           C 
ATOM    863 1HD1 LEU A 502      61.240  95.210  63.850  1.00  0.00           H 
ATOM    864 2HD1 LEU A 502      60.570  93.620  63.170  1.00  0.00           H 
ATOM    865 3HD1 LEU A 502      59.550  94.430  64.350  1.00  0.00           H 
ATOM    866  CD2 LEU A 502      60.890  94.170  66.550  1.00  0.00           C 
ATOM    867 1HD2 LEU A 502      60.950  95.280  66.540  1.00  0.00           H 
ATOM    868 2HD2 LEU A 502      59.810  94.100  66.800  1.00  0.00           H 
ATOM    869 3HD2 LEU A 502      61.470  93.620  67.330  1.00  0.00           H 
ATOM    870  C   LEU A 502      60.470  89.990  66.710  1.00  0.00           C 
ATOM    871  O   LEU A 502      60.040  90.050  67.860  1.00  0.00           O 
ATOM    872  N   GLY A 503      60.150  89.020  65.850  1.00  0.00           N 
ATOM    873  HN  GLY A 503      60.520  89.080  64.920  1.00  0.00           H 
ATOM    874  CA  GLY A 503      59.240  87.920  66.160  1.00  0.00           C 
ATOM    875  HA1 GLY A 503      58.390  88.380  66.650  1.00  0.00           H 
ATOM    876  HA2 GLY A 503      59.000  87.370  65.260  1.00  0.00           H 
ATOM    877  C   GLY A 503      59.790  86.920  67.170  1.00  0.00           C 
ATOM    878  O   GLY A 503      59.160  86.420  68.140  1.00  0.00           O 
ATOM    879  N   PHE A 504      61.010  86.430  66.870  1.00  0.00           N 
ATOM    880  HN  PHE A 504      61.380  86.790  66.020  1.00  0.00           H 
ATOM    881  CA  PHE A 504      61.830  85.630  67.800  1.00  0.00           C 
ATOM    882  HA  PHE A 504      61.280  84.730  68.020  1.00  0.00           H 
ATOM    883  CB  PHE A 504      63.100  85.150  67.070  1.00  0.00           C 
ATOM    884  HB1 PHE A 504      63.430  85.980  66.410  1.00  0.00           H 
ATOM    885  HB2 PHE A 504      63.920  84.910  67.780  1.00  0.00           H 
ATOM    886  CG  PHE A 504      62.780  84.000  66.170  1.00  0.00           C 
ATOM    887  CD1 PHE A 504      62.720  82.730  66.740  1.00  0.00           C 
ATOM    888  HD1 PHE A 504      62.880  82.510  67.790  1.00  0.00           H 
ATOM    889  CE1 PHE A 504      62.380  81.650  65.930  1.00  0.00           C 
ATOM    890  HE1 PHE A 504      62.300  80.610  66.220  1.00  0.00           H 
ATOM    891  CZ  PHE A 504      62.180  81.850  64.550  1.00  0.00           C 
ATOM    892  HZ  PHE A 504      61.870  80.980  63.980  1.00  0.00           H 
ATOM    893  CD2 PHE A 504      62.540  84.160  64.750  1.00  0.00           C 
ATOM    894  HD2 PHE A 504      62.600  85.160  64.350  1.00  0.00           H 
ATOM    895  CE2 PHE A 504      62.240  83.090  63.910  1.00  0.00           C 
ATOM    896  HE2 PHE A 504      62.080  83.040  62.840  1.00  0.00           H 
ATOM    897  C   PHE A 504      62.170  86.330  69.100  1.00  0.00           C 
ATOM    898  O   PHE A 504      61.970  85.740  70.120  1.00  0.00           O 
ATOM    899  N   ALA A 505      62.510  87.620  69.090  1.00  0.00           N 
ATOM    900  HN  ALA A 505      62.610  88.150  68.250  1.00  0.00           H 
ATOM    901  CA  ALA A 505      62.710  88.400  70.240  1.00  0.00           C 
ATOM    902  HA  ALA A 505      63.490  87.870  70.770  1.00  0.00           H 
ATOM    903  CB  ALA A 505      63.180  89.770  69.800  1.00  0.00           C 
ATOM    904  HB1 ALA A 505      63.660  90.420  70.560  1.00  0.00           H 
ATOM    905  HB2 ALA A 505      63.960  89.510  69.050  1.00  0.00           H 
ATOM    906  HB3 ALA A 505      62.300  90.350  69.460  1.00  0.00           H 
ATOM    907  C   ALA A 505      61.520  88.550  71.160  1.00  0.00           C 
ATOM    908  O   ALA A 505      61.620  88.430  72.400  1.00  0.00           O 
ATOM    909  N   SER A 506      60.340  88.760  70.570  1.00  0.00           N 
ATOM    910  HN  SER A 506      60.340  88.800  69.570  1.00  0.00           H 
ATOM    911  CA  SER A 506      59.060  88.760  71.200  1.00  0.00           C 
ATOM    912  HA  SER A 506      59.110  89.440  72.040  1.00  0.00           H 
ATOM    913  CB  SER A 506      57.910  89.220  70.320  1.00  0.00           C 
ATOM    914  HB1 SER A 506      57.740  88.530  69.460  1.00  0.00           H 
ATOM    915  HB2 SER A 506      56.990  89.400  70.920  1.00  0.00           H 
ATOM    916  OG  SER A 506      58.180  90.520  69.730  1.00  0.00           O 
ATOM    917  HG1 SER A 506      58.790  90.450  68.990  1.00  0.00           H 
ATOM    918  C   SER A 506      58.710  87.360  71.790  1.00  0.00           C 
ATOM    919  O   SER A 506      58.190  87.220  72.900  1.00  0.00           O 
ATOM    920  N   ALA A 507      58.950  86.240  71.040  1.00  0.00           N 
ATOM    921  HN  ALA A 507      59.230  86.220  70.080  1.00  0.00           H 
ATOM    922  CA  ALA A 507      58.800  84.910  71.530  1.00  0.00           C 
ATOM    923  HA  ALA A 507      57.820  84.750  71.960  1.00  0.00           H 
ATOM    924  CB  ALA A 507      58.940  83.890  70.400  1.00  0.00           C 
ATOM    925  HB1 ALA A 507      58.750  82.860  70.760  1.00  0.00           H 
ATOM    926  HB2 ALA A 507      58.140  84.010  69.640  1.00  0.00           H 
ATOM    927  HB3 ALA A 507      59.930  83.870  69.890  1.00  0.00           H 
ATOM    928  C   ALA A 507      59.800  84.500  72.660  1.00  0.00           C 
ATOM    929  O   ALA A 507      59.430  83.920  73.650  1.00  0.00           O 
ATOM    930  N   PHE A 508      61.030  84.940  72.530  1.00  0.00           N 
ATOM    931  HN  PHE A 508      61.270  85.350  71.650  1.00  0.00           H 
ATOM    932  CA  PHE A 508      62.070  84.650  73.550  1.00  0.00           C 
ATOM    933  HA  PHE A 508      61.960  83.600  73.770  1.00  0.00           H 
ATOM    934  CB  PHE A 508      63.500  85.010  73.220  1.00  0.00           C 
ATOM    935  HB1 PHE A 508      63.570  86.060  72.870  1.00  0.00           H 
ATOM    936  HB2 PHE A 508      64.150  84.850  74.100  1.00  0.00           H 
ATOM    937  CG  PHE A 508      64.010  84.090  72.100  1.00  0.00           C 
ATOM    938  CD1 PHE A 508      63.950  82.680  72.190  1.00  0.00           C 
ATOM    939  HD1 PHE A 508      63.470  82.240  73.050  1.00  0.00           H 
ATOM    940  CE1 PHE A 508      64.560  81.980  71.100  1.00  0.00           C 
ATOM    941  HE1 PHE A 508      64.530  80.900  71.180  1.00  0.00           H 
ATOM    942  CZ  PHE A 508      65.400  82.560  70.100  1.00  0.00           C 
ATOM    943  HZ  PHE A 508      65.870  82.030  69.290  1.00  0.00           H 
ATOM    944  CD2 PHE A 508      64.640  84.670  71.000  1.00  0.00           C 
ATOM    945  HD2 PHE A 508      64.670  85.750  71.050  1.00  0.00           H 
ATOM    946  CE2 PHE A 508      65.350  83.980  70.020  1.00  0.00           C 
ATOM    947  HE2 PHE A 508      65.820  84.550  69.230  1.00  0.00           H 
ATOM    948  C   PHE A 508      61.650  85.330  74.830  1.00  0.00           C 
ATOM    949  O   PHE A 508      61.820  84.780  75.930  1.00  0.00           O 
ATOM    950  N   TYR A 509      61.160  86.600  74.660  1.00  0.00           N 
ATOM    951  HN  TYR A 509      61.220  87.170  73.850  1.00  0.00           H 
ATOM    952  CA  TYR A 509      60.710  87.410  75.780  1.00  0.00           C 
ATOM    953  HA  TYR A 509      61.470  87.420  76.540  1.00  0.00           H 
ATOM    954  CB  TYR A 509      60.320  88.810  75.360  1.00  0.00           C 
ATOM    955  HB1 TYR A 509      61.210  89.300  74.920  1.00  0.00           H 
ATOM    956  HB2 TYR A 509      59.710  88.800  74.430  1.00  0.00           H 
ATOM    957  CG  TYR A 509      59.720  89.740  76.380  1.00  0.00           C 
ATOM    958  CD1 TYR A 509      60.490  90.080  77.440  1.00  0.00           C 
ATOM    959  HD1 TYR A 509      61.480  89.660  77.540  1.00  0.00           H 
ATOM    960  CE1 TYR A 509      60.040  91.100  78.380  1.00  0.00           C 
ATOM    961  HE1 TYR A 509      60.590  91.320  79.280  1.00  0.00           H 
ATOM    962  CZ  TYR A 509      58.750  91.480  78.310  1.00  0.00           C 
ATOM    963  OH  TYR A 509      58.120  92.020  79.480  1.00  0.00           O 
ATOM    964  HH  TYR A 509      58.720  92.020  80.230  1.00  0.00           H 
ATOM    965  CD2 TYR A 509      58.420  90.220  76.310  1.00  0.00           C 
ATOM    966  HD2 TYR A 509      57.780  89.950  75.480  1.00  0.00           H 
ATOM    967  CE2 TYR A 509      57.890  91.060  77.270  1.00  0.00           C 
ATOM    968  HE2 TYR A 509      56.860  91.390  77.360  1.00  0.00           H 
ATOM    969  C   TYR A 509      59.560  86.840  76.530  1.00  0.00           C 
ATOM    970  O   TYR A 509      59.630  86.930  77.770  1.00  0.00           O 
ATOM    971  N   ILE A 510      58.500  86.290  75.850  1.00  0.00           N 
ATOM    972  HN  ILE A 510      58.290  86.470  74.890  1.00  0.00           H 
ATOM    973  CA  ILE A 510      57.310  85.810  76.500  1.00  0.00           C 
ATOM    974  HA  ILE A 510      57.140  86.460  77.350  1.00  0.00           H 
ATOM    975  CB  ILE A 510      56.080  85.820  75.670  1.00  0.00           C 
ATOM    976  HB  ILE A 510      55.300  85.360  76.320  1.00  0.00           H 
ATOM    977  CG2 ILE A 510      55.800  87.320  75.320  1.00  0.00           C 
ATOM    978 1HG2 ILE A 510      54.770  87.340  74.890  1.00  0.00           H 
ATOM    979 2HG2 ILE A 510      55.810  87.870  76.280  1.00  0.00           H 
ATOM    980 3HG2 ILE A 510      56.460  87.820  74.580  1.00  0.00           H 
ATOM    981  CG1 ILE A 510      56.140  84.940  74.440  1.00  0.00           C 
ATOM    982 1HG1 ILE A 510      57.010  85.260  73.820  1.00  0.00           H 
ATOM    983 2HG1 ILE A 510      56.430  83.920  74.760  1.00  0.00           H 
ATOM    984  CD  ILE A 510      54.890  84.800  73.580  1.00  0.00           C 
ATOM    985  HD1 ILE A 510      54.150  84.120  74.070  1.00  0.00           H 
ATOM    986  HD2 ILE A 510      54.470  85.820  73.480  1.00  0.00           H 
ATOM    987  HD3 ILE A 510      55.130  84.340  72.600  1.00  0.00           H 
ATOM    988  C   ILE A 510      57.520  84.500  77.190  1.00  0.00           C 
ATOM    989  O   ILE A 510      56.970  84.230  78.280  1.00  0.00           O 
ATOM    990  N   ILE A 511      58.420  83.710  76.610  1.00  0.00           N 
ATOM    991  HN  ILE A 511      58.670  83.970  75.680  1.00  0.00           H 
ATOM    992  CA  ILE A 511      58.920  82.460  77.180  1.00  0.00           C 
ATOM    993  HA  ILE A 511      58.030  81.910  77.450  1.00  0.00           H 
ATOM    994  CB  ILE A 511      59.760  81.530  76.310  1.00  0.00           C 
ATOM    995  HB  ILE A 511      60.630  82.180  76.070  1.00  0.00           H 
ATOM    996  CG2 ILE A 511      60.470  80.340  77.070  1.00  0.00           C 
ATOM    997 1HG2 ILE A 511      61.050  79.800  76.290  1.00  0.00           H 
ATOM    998 2HG2 ILE A 511      61.130  80.700  77.890  1.00  0.00           H 
ATOM    999 3HG2 ILE A 511      59.750  79.560  77.410  1.00  0.00           H 
ATOM   1000  CG1 ILE A 511      58.940  81.010  75.090  1.00  0.00           C 
ATOM   1001 1HG1 ILE A 511      58.230  80.280  75.520  1.00  0.00           H 
ATOM   1002 2HG1 ILE A 511      58.310  81.840  74.690  1.00  0.00           H 
ATOM   1003  CD  ILE A 511      59.830  80.410  73.950  1.00  0.00           C 
ATOM   1004  HD1 ILE A 511      60.680  81.070  73.670  1.00  0.00           H 
ATOM   1005  HD2 ILE A 511      60.260  79.420  74.210  1.00  0.00           H 
ATOM   1006  HD3 ILE A 511      59.260  80.320  73.000  1.00  0.00           H 
ATOM   1007  C   ILE A 511      59.610  82.670  78.490  1.00  0.00           C 
ATOM   1008  O   ILE A 511      59.460  82.000  79.520  1.00  0.00           O 
ATOM   1009  N   PHE A 512      60.490  83.680  78.590  1.00  0.00           N 
ATOM   1010  HN  PHE A 512      60.510  84.380  77.870  1.00  0.00           H 
ATOM   1011  CA  PHE A 512      61.280  83.920  79.760  1.00  0.00           C 
ATOM   1012  HA  PHE A 512      61.250  82.960  80.250  1.00  0.00           H 
ATOM   1013  CB  PHE A 512      62.770  84.190  79.400  1.00  0.00           C 
ATOM   1014  HB1 PHE A 512      62.710  84.990  78.640  1.00  0.00           H 
ATOM   1015  HB2 PHE A 512      63.290  84.640  80.280  1.00  0.00           H 
ATOM   1016  CG  PHE A 512      63.540  82.940  79.050  1.00  0.00           C 
ATOM   1017  CD1 PHE A 512      63.990  81.990  80.060  1.00  0.00           C 
ATOM   1018  HD1 PHE A 512      63.920  82.210  81.110  1.00  0.00           H 
ATOM   1019  CE1 PHE A 512      64.750  80.870  79.760  1.00  0.00           C 
ATOM   1020  HE1 PHE A 512      65.120  80.210  80.530  1.00  0.00           H 
ATOM   1021  CZ  PHE A 512      64.980  80.570  78.400  1.00  0.00           C 
ATOM   1022  HZ  PHE A 512      65.610  79.710  78.210  1.00  0.00           H 
ATOM   1023  CD2 PHE A 512      63.860  82.620  77.680  1.00  0.00           C 
ATOM   1024  HD2 PHE A 512      63.350  83.230  76.940  1.00  0.00           H 
ATOM   1025  CE2 PHE A 512      64.580  81.420  77.340  1.00  0.00           C 
ATOM   1026  HE2 PHE A 512      64.840  81.330  76.300  1.00  0.00           H 
ATOM   1027  C   PHE A 512      60.710  84.870  80.780  1.00  0.00           C 
ATOM   1028  O   PHE A 512      61.300  85.240  81.820  1.00  0.00           O 
ATOM   1029  N   GLN A 513      59.470  85.300  80.430  1.00  0.00           N 
ATOM   1030  HN  GLN A 513      59.080  85.010  79.560  1.00  0.00           H 
ATOM   1031  CA  GLN A 513      58.760  86.300  81.220  1.00  0.00           C 
ATOM   1032  HA  GLN A 513      59.220  87.250  81.430  1.00  0.00           H 
ATOM   1033  CB  GLN A 513      57.420  86.670  80.450  1.00  0.00           C 
ATOM   1034  HB1 GLN A 513      57.840  86.850  79.440  1.00  0.00           H 
ATOM   1035  HB2 GLN A 513      56.730  85.830  80.240  1.00  0.00           H 
ATOM   1036  CG  GLN A 513      56.760  88.020  80.870  1.00  0.00           C 
ATOM   1037  HG1 GLN A 513      56.340  87.990  81.900  1.00  0.00           H 
ATOM   1038  HG2 GLN A 513      57.520  88.830  80.760  1.00  0.00           H 
ATOM   1039  CD  GLN A 513      55.560  88.360  79.950  1.00  0.00           C 
ATOM   1040  OE1 GLN A 513      55.110  87.600  79.170  1.00  0.00           O 
ATOM   1041  NE2 GLN A 513      55.060  89.630  80.040  1.00  0.00           N 
ATOM   1042 1HE2 GLN A 513      55.490  90.330  80.610  1.00  0.00           H 
ATOM   1043 2HE2 GLN A 513      54.620  89.890  79.180  1.00  0.00           H 
ATOM   1044  C   GLN A 513      58.290  85.820  82.550  1.00  0.00           C 
ATOM   1045  O   GLN A 513      58.150  86.600  83.530  1.00  0.00           O 
ATOM   1046  N   THR A 514      57.960  84.470  82.590  1.00  0.00           N 
ATOM   1047  HN  THR A 514      58.050  83.990  81.720  1.00  0.00           H 
ATOM   1048  CA  THR A 514      57.530  83.810  83.790  1.00  0.00           C 
ATOM   1049  HA  THR A 514      56.850  84.480  84.280  1.00  0.00           H 
ATOM   1050  CB  THR A 514      56.850  82.510  83.440  1.00  0.00           C 
ATOM   1051  HB  THR A 514      56.870  81.780  84.270  1.00  0.00           H 
ATOM   1052  OG1 THR A 514      57.470  81.880  82.330  1.00  0.00           O 
ATOM   1053  HG1 THR A 514      58.100  81.290  82.750  1.00  0.00           H 
ATOM   1054  CG2 THR A 514      55.350  82.710  83.050  1.00  0.00           C 
ATOM   1055 1HG2 THR A 514      54.930  81.730  82.740  1.00  0.00           H 
ATOM   1056 2HG2 THR A 514      54.740  83.120  83.880  1.00  0.00           H 
ATOM   1057 3HG2 THR A 514      55.330  83.460  82.230  1.00  0.00           H 
ATOM   1058  C   THR A 514      58.640  83.440  84.740  1.00  0.00           C 
ATOM   1059  O   THR A 514      58.430  83.100  85.900  1.00  0.00           O 
ATOM   1060  N   GLU A 515      59.880  83.540  84.260  1.00  0.00           N 
ATOM   1061  HN  GLU A 515      59.990  83.900  83.340  1.00  0.00           H 
ATOM   1062  CA  GLU A 515      61.130  82.920  84.850  1.00  0.00           C 
ATOM   1063  HA  GLU A 515      60.760  82.110  85.470  1.00  0.00           H 
ATOM   1064  CB  GLU A 515      61.930  82.180  83.670  1.00  0.00           C 
ATOM   1065  HB1 GLU A 515      62.360  82.880  82.930  1.00  0.00           H 
ATOM   1066  HB2 GLU A 515      62.810  81.710  84.170  1.00  0.00           H 
ATOM   1067  CG  GLU A 515      61.140  81.110  82.780  1.00  0.00           C 
ATOM   1068  HG1 GLU A 515      60.570  81.700  82.030  1.00  0.00           H 
ATOM   1069  HG2 GLU A 515      61.930  80.570  82.230  1.00  0.00           H 
ATOM   1070  CD  GLU A 515      60.240  80.050  83.490  1.00  0.00           C 
ATOM   1071  OE1 GLU A 515      60.680  79.370  84.430  1.00  0.00           O 
ATOM   1072  OE2 GLU A 515      59.030  79.970  83.150  1.00  0.00           O 
ATOM   1073  C   GLU A 515      61.900  83.900  85.690  1.00  0.00           C 
ATOM   1074  O   GLU A 515      61.550  85.100  85.650  1.00  0.00           O 
ATOM   1075  N   ASP A 516      62.960  83.420  86.360  1.00  0.00           N 
ATOM   1076  HN  ASP A 516      63.200  82.450  86.280  1.00  0.00           H 
ATOM   1077  CA  ASP A 516      63.780  84.090  87.280  1.00  0.00           C 
ATOM   1078  HA  ASP A 516      63.230  84.920  87.680  1.00  0.00           H 
ATOM   1079  CB  ASP A 516      64.070  83.190  88.510  1.00  0.00           C 
ATOM   1080  HB1 ASP A 516      63.110  82.830  88.940  1.00  0.00           H 
ATOM   1081  HB2 ASP A 516      64.570  82.260  88.170  1.00  0.00           H 
ATOM   1082  CG  ASP A 516      64.700  83.890  89.720  1.00  0.00           C 
ATOM   1083  OD1 ASP A 516      64.990  85.140  89.620  1.00  0.00           O 
ATOM   1084  OD2 ASP A 516      64.850  83.270  90.820  1.00  0.00           O 
ATOM   1085  C   ASP A 516      64.980  84.670  86.540  1.00  0.00           C 
ATOM   1086  O   ASP A 516      65.810  83.880  86.080  1.00  0.00           O 
ATOM   1087  N   PRO A 517      65.120  85.980  86.470  1.00  0.00           N 
ATOM   1088  CD  PRO A 517      64.130  86.980  86.910  1.00  0.00           C 
ATOM   1089  HD1 PRO A 517      63.920  87.040  88.000  1.00  0.00           H 
ATOM   1090  HD2 PRO A 517      63.200  86.870  86.310  1.00  0.00           H 
ATOM   1091  CA  PRO A 517      66.150  86.620  85.590  1.00  0.00           C 
ATOM   1092  HA  PRO A 517      66.200  86.030  84.690  1.00  0.00           H 
ATOM   1093  CB  PRO A 517      65.560  88.030  85.360  1.00  0.00           C 
ATOM   1094  HB1 PRO A 517      66.310  88.790  85.070  1.00  0.00           H 
ATOM   1095  HB2 PRO A 517      64.890  87.950  84.480  1.00  0.00           H 
ATOM   1096  CG  PRO A 517      64.750  88.390  86.590  1.00  0.00           C 
ATOM   1097  HG1 PRO A 517      65.390  88.750  87.420  1.00  0.00           H 
ATOM   1098  HG2 PRO A 517      63.910  89.060  86.290  1.00  0.00           H 
ATOM   1099  C   PRO A 517      67.410  86.670  86.300  1.00  0.00           C 
ATOM   1100  O   PRO A 517      68.420  87.020  85.700  1.00  0.00           O 
ATOM   1101  N   GLU A 518      67.500  86.340  87.640  1.00  0.00           N 
ATOM   1102  HN  GLU A 518      66.690  86.240  88.220  1.00  0.00           H 
ATOM   1103  CA  GLU A 518      68.760  86.060  88.270  1.00  0.00           C 
ATOM   1104  HA  GLU A 518      69.410  86.900  88.050  1.00  0.00           H 
ATOM   1105  CB  GLU A 518      68.610  85.830  89.760  1.00  0.00           C 
ATOM   1106  HB1 GLU A 518      67.550  85.600  89.980  1.00  0.00           H 
ATOM   1107  HB2 GLU A 518      69.250  85.000  90.130  1.00  0.00           H 
ATOM   1108  CG  GLU A 518      69.050  87.090  90.600  1.00  0.00           C 
ATOM   1109  HG1 GLU A 518      69.250  86.860  91.670  1.00  0.00           H 
ATOM   1110  HG2 GLU A 518      70.040  87.340  90.150  1.00  0.00           H 
ATOM   1111  CD  GLU A 518      68.140  88.350  90.620  1.00  0.00           C 
ATOM   1112  OE1 GLU A 518      66.930  88.370  90.930  1.00  0.00           O 
ATOM   1113  OE2 GLU A 518      68.810  89.400  90.390  1.00  0.00           O 
ATOM   1114  C   GLU A 518      69.580  84.850  87.530  1.00  0.00           C 
ATOM   1115  O   GLU A 518      70.770  84.990  87.430  1.00  0.00           O 
ATOM   1116  N   GLU A 519      68.880  83.740  87.210  1.00  0.00           N 
ATOM   1117  HN  GLU A 519      67.930  83.710  87.510  1.00  0.00           H 
ATOM   1118  CA  GLU A 519      69.620  82.580  86.640  1.00  0.00           C 
ATOM   1119  HA  GLU A 519      70.510  82.420  87.240  1.00  0.00           H 
ATOM   1120  CB  GLU A 519      68.700  81.350  86.800  1.00  0.00           C 
ATOM   1121  HB1 GLU A 519      67.660  81.690  86.980  1.00  0.00           H 
ATOM   1122  HB2 GLU A 519      68.510  80.740  85.890  1.00  0.00           H 
ATOM   1123  CG  GLU A 519      69.140  80.300  87.920  1.00  0.00           C 
ATOM   1124  HG1 GLU A 519      68.470  79.420  87.980  1.00  0.00           H 
ATOM   1125  HG2 GLU A 519      70.190  80.010  87.700  1.00  0.00           H 
ATOM   1126  CD  GLU A 519      69.220  80.920  89.280  1.00  0.00           C 
ATOM   1127  OE1 GLU A 519      68.160  81.170  89.880  1.00  0.00           O 
ATOM   1128  OE2 GLU A 519      70.290  81.030  89.850  1.00  0.00           O 
ATOM   1129  C   GLU A 519      69.850  82.670  85.240  1.00  0.00           C 
ATOM   1130  O   GLU A 519      70.840  82.290  84.700  1.00  0.00           O 
ATOM   1131  N   LEU A 520      68.830  83.140  84.550  1.00  0.00           N 
ATOM   1132  HN  LEU A 520      67.990  83.480  84.960  1.00  0.00           H 
ATOM   1133  CA  LEU A 520      69.160  83.410  83.180  1.00  0.00           C 
ATOM   1134  HA  LEU A 520      70.190  83.720  83.080  1.00  0.00           H 
ATOM   1135  CB  LEU A 520      68.760  82.170  82.290  1.00  0.00           C 
ATOM   1136  HB1 LEU A 520      69.430  81.370  82.660  1.00  0.00           H 
ATOM   1137  HB2 LEU A 520      67.690  81.890  82.420  1.00  0.00           H 
ATOM   1138  CG  LEU A 520      68.950  82.220  80.790  1.00  0.00           C 
ATOM   1139  HG  LEU A 520      69.920  82.740  80.660  1.00  0.00           H 
ATOM   1140  CD1 LEU A 520      68.960  80.830  80.180  1.00  0.00           C 
ATOM   1141 1HD1 LEU A 520      69.690  80.240  80.770  1.00  0.00           H 
ATOM   1142 2HD1 LEU A 520      67.970  80.330  80.280  1.00  0.00           H 
ATOM   1143 3HD1 LEU A 520      69.160  80.850  79.090  1.00  0.00           H 
ATOM   1144  CD2 LEU A 520      68.040  83.100  80.000  1.00  0.00           C 
ATOM   1145 1HD2 LEU A 520      66.970  82.810  80.130  1.00  0.00           H 
ATOM   1146 2HD2 LEU A 520      68.280  84.170  80.190  1.00  0.00           H 
ATOM   1147 3HD2 LEU A 520      68.220  82.870  78.930  1.00  0.00           H 
ATOM   1148  C   LEU A 520      68.470  84.740  82.790  1.00  0.00           C 
ATOM   1149  O   LEU A 520      67.240  84.790  82.930  1.00  0.00           O 
ATOM   1150  N   GLY A 521      69.190  85.860  82.420  1.00  0.00           N 
ATOM   1151  HN  GLY A 521      70.150  85.670  82.250  1.00  0.00           H 
ATOM   1152  CA  GLY A 521      68.700  87.230  82.270  1.00  0.00           C 
ATOM   1153  HA1 GLY A 521      67.660  87.220  82.570  1.00  0.00           H 
ATOM   1154  HA2 GLY A 521      69.300  87.910  82.860  1.00  0.00           H 
ATOM   1155  C   GLY A 521      68.880  87.830  80.950  1.00  0.00           C 
ATOM   1156  O   GLY A 521      68.790  89.010  80.840  1.00  0.00           O 
ATOM   1157  N   HSD A 522      69.070  87.050  79.850  1.00  0.00           N 
ATOM   1158  HN  HSD A 522      69.260  86.090  80.050  1.00  0.00           H 
ATOM   1159  CA  HSD A 522      69.160  87.510  78.460  1.00  0.00           C 
ATOM   1160  HA  HSD A 522      69.990  88.200  78.470  1.00  0.00           H 
ATOM   1161  CB  HSD A 522      69.410  86.360  77.460  1.00  0.00           C 
ATOM   1162  HB1 HSD A 522      68.550  85.660  77.430  1.00  0.00           H 
ATOM   1163  HB2 HSD A 522      69.430  86.920  76.500  1.00  0.00           H 
ATOM   1164  ND1 HSD A 522      71.880  85.730  76.950  1.00  0.00           N 
ATOM   1165  HD1 HSD A 522      71.970  86.250  76.100  1.00  0.00           H 
ATOM   1166  CG  HSD A 522      70.720  85.640  77.730  1.00  0.00           C 
ATOM   1167  CE1 HSD A 522      72.840  85.000  77.570  1.00  0.00           C 
ATOM   1168  HE1 HSD A 522      73.830  84.990  77.110  1.00  0.00           H 
ATOM   1169  NE2 HSD A 522      72.390  84.390  78.640  1.00  0.00           N 
ATOM   1170  CD2 HSD A 522      71.070  84.780  78.740  1.00  0.00           C 
ATOM   1171  HD2 HSD A 522      70.510  84.410  79.590  1.00  0.00           H 
ATOM   1172  C   HSD A 522      67.940  88.280  77.930  1.00  0.00           C 
ATOM   1173  O   HSD A 522      68.070  89.120  77.040  1.00  0.00           O 
ATOM   1174  N   PHE A 523      66.770  87.930  78.470  1.00  0.00           N 
ATOM   1175  HN  PHE A 523      66.610  87.180  79.100  1.00  0.00           H 
ATOM   1176  CA  PHE A 523      65.620  88.510  77.940  1.00  0.00           C 
ATOM   1177  HA  PHE A 523      65.770  89.260  77.170  1.00  0.00           H 
ATOM   1178  CB  PHE A 523      64.850  87.410  77.160  1.00  0.00           C 
ATOM   1179  HB1 PHE A 523      64.220  86.810  77.850  1.00  0.00           H 
ATOM   1180  HB2 PHE A 523      64.070  87.950  76.570  1.00  0.00           H 
ATOM   1181  CG  PHE A 523      65.710  86.420  76.320  1.00  0.00           C 
ATOM   1182  CD1 PHE A 523      66.230  86.900  75.130  1.00  0.00           C 
ATOM   1183  HD1 PHE A 523      65.980  87.910  74.850  1.00  0.00           H 
ATOM   1184  CE1 PHE A 523      66.930  86.020  74.300  1.00  0.00           C 
ATOM   1185  HE1 PHE A 523      67.260  86.320  73.320  1.00  0.00           H 
ATOM   1186  CZ  PHE A 523      66.970  84.660  74.590  1.00  0.00           C 
ATOM   1187  HZ  PHE A 523      67.520  83.950  73.980  1.00  0.00           H 
ATOM   1188  CD2 PHE A 523      65.910  85.110  76.740  1.00  0.00           C 
ATOM   1189  HD2 PHE A 523      65.520  84.670  77.650  1.00  0.00           H 
ATOM   1190  CE2 PHE A 523      66.540  84.190  75.870  1.00  0.00           C 
ATOM   1191  HE2 PHE A 523      66.530  83.150  76.140  1.00  0.00           H 
ATOM   1192  C   PHE A 523      64.860  89.200  79.130  1.00  0.00           C 
ATOM   1193  O   PHE A 523      63.660  89.110  79.180  1.00  0.00           O 
ATOM   1194  N   TYR A 524      65.620  89.910  80.090  1.00  0.00           N 
ATOM   1195  HN  TYR A 524      66.610  90.030  80.020  1.00  0.00           H 
ATOM   1196  CA  TYR A 524      64.910  90.360  81.340  1.00  0.00           C 
ATOM   1197  HA  TYR A 524      64.360  89.500  81.700  1.00  0.00           H 
ATOM   1198  CB  TYR A 524      65.800  90.670  82.600  1.00  0.00           C 
ATOM   1199  HB1 TYR A 524      65.190  90.810  83.520  1.00  0.00           H 
ATOM   1200  HB2 TYR A 524      66.430  89.760  82.700  1.00  0.00           H 
ATOM   1201  CG  TYR A 524      66.670  91.840  82.380  1.00  0.00           C 
ATOM   1202  CD1 TYR A 524      68.070  91.640  82.250  1.00  0.00           C 
ATOM   1203  HD1 TYR A 524      68.370  90.620  82.450  1.00  0.00           H 
ATOM   1204  CE1 TYR A 524      69.040  92.620  81.980  1.00  0.00           C 
ATOM   1205  HE1 TYR A 524      70.090  92.480  81.760  1.00  0.00           H 
ATOM   1206  CZ  TYR A 524      68.550  93.940  81.880  1.00  0.00           C 
ATOM   1207  OH  TYR A 524      69.420  95.060  81.520  1.00  0.00           O 
ATOM   1208  HH  TYR A 524      68.870  95.680  81.030  1.00  0.00           H 
ATOM   1209  CD2 TYR A 524      66.310  93.230  82.370  1.00  0.00           C 
ATOM   1210  HD2 TYR A 524      65.310  93.450  82.710  1.00  0.00           H 
ATOM   1211  CE2 TYR A 524      67.240  94.240  82.140  1.00  0.00           C 
ATOM   1212  HE2 TYR A 524      66.970  95.280  82.100  1.00  0.00           H 
ATOM   1213  C   TYR A 524      64.000  91.540  81.040  1.00  0.00           C 
ATOM   1214  O   TYR A 524      63.060  91.710  81.810  1.00  0.00           O 
ATOM   1215  N   ASP A 525      64.240  92.390  80.000  1.00  0.00           N 
ATOM   1216  HN  ASP A 525      65.050  92.350  79.420  1.00  0.00           H 
ATOM   1217  CA  ASP A 525      63.250  93.400  79.560  1.00  0.00           C 
ATOM   1218  HA  ASP A 525      62.320  93.070  80.010  1.00  0.00           H 
ATOM   1219  CB  ASP A 525      63.560  94.820  80.160  1.00  0.00           C 
ATOM   1220  HB1 ASP A 525      62.700  95.510  80.020  1.00  0.00           H 
ATOM   1221  HB2 ASP A 525      63.560  94.620  81.250  1.00  0.00           H 
ATOM   1222  CG  ASP A 525      64.920  95.420  79.790  1.00  0.00           C 
ATOM   1223  OD1 ASP A 525      65.410  95.220  78.640  1.00  0.00           O 
ATOM   1224  OD2 ASP A 525      65.350  96.290  80.600  1.00  0.00           O 
ATOM   1225  C   ASP A 525      63.130  93.370  78.030  1.00  0.00           C 
ATOM   1226  O   ASP A 525      63.990  92.810  77.370  1.00  0.00           O 
ATOM   1227  N   TYR A 526      62.090  93.990  77.440  1.00  0.00           N 
ATOM   1228  HN  TYR A 526      61.390  94.410  78.010  1.00  0.00           H 
ATOM   1229  CA  TYR A 526      61.980  93.920  75.950  1.00  0.00           C 
ATOM   1230  HA  TYR A 526      62.030  92.880  75.660  1.00  0.00           H 
ATOM   1231  CB  TYR A 526      60.490  94.350  75.570  1.00  0.00           C 
ATOM   1232  HB1 TYR A 526      59.740  93.810  76.200  1.00  0.00           H 
ATOM   1233  HB2 TYR A 526      60.340  95.440  75.700  1.00  0.00           H 
ATOM   1234  CG  TYR A 526      60.210  94.130  74.130  1.00  0.00           C 
ATOM   1235  CD1 TYR A 526      59.950  92.790  73.700  1.00  0.00           C 
ATOM   1236  HD1 TYR A 526      60.040  92.030  74.460  1.00  0.00           H 
ATOM   1237  CE1 TYR A 526      59.400  92.520  72.460  1.00  0.00           C 
ATOM   1238  HE1 TYR A 526      59.000  91.540  72.260  1.00  0.00           H 
ATOM   1239  CZ  TYR A 526      59.210  93.540  71.510  1.00  0.00           C 
ATOM   1240  OH  TYR A 526      58.660  93.160  70.240  1.00  0.00           O 
ATOM   1241  HH  TYR A 526      58.330  92.260  70.260  1.00  0.00           H 
ATOM   1242  CD2 TYR A 526      59.940  95.200  73.240  1.00  0.00           C 
ATOM   1243  HD2 TYR A 526      60.160  96.210  73.570  1.00  0.00           H 
ATOM   1244  CE2 TYR A 526      59.460  94.880  71.930  1.00  0.00           C 
ATOM   1245  HE2 TYR A 526      59.350  95.750  71.300  1.00  0.00           H 
ATOM   1246  C   TYR A 526      63.060  94.560  75.140  1.00  0.00           C 
ATOM   1247  O   TYR A 526      63.590  93.870  74.270  1.00  0.00           O 
ATOM   1248  N   PRO A 527      63.510  95.800  75.400  1.00  0.00           N 
ATOM   1249  CD  PRO A 527      62.820  96.860  76.130  1.00  0.00           C 
ATOM   1250  HD1 PRO A 527      62.900  96.750  77.230  1.00  0.00           H 
ATOM   1251  HD2 PRO A 527      61.780  96.980  75.750  1.00  0.00           H 
ATOM   1252  CA  PRO A 527      64.830  96.260  74.940  1.00  0.00           C 
ATOM   1253  HA  PRO A 527      64.630  96.350  73.880  1.00  0.00           H 
ATOM   1254  CB  PRO A 527      65.090  97.620  75.650  1.00  0.00           C 
ATOM   1255  HB1 PRO A 527      65.590  97.580  76.640  1.00  0.00           H 
ATOM   1256  HB2 PRO A 527      65.570  98.360  74.970  1.00  0.00           H 
ATOM   1257  CG  PRO A 527      63.630  98.130  75.840  1.00  0.00           C 
ATOM   1258  HG1 PRO A 527      63.520  98.970  76.560  1.00  0.00           H 
ATOM   1259  HG2 PRO A 527      63.360  98.550  74.850  1.00  0.00           H 
ATOM   1260  C   PRO A 527      66.050  95.360  74.970  1.00  0.00           C 
ATOM   1261  O   PRO A 527      66.740  95.330  73.970  1.00  0.00           O 
ATOM   1262  N   MET A 528      66.400  94.720  76.070  1.00  0.00           N 
ATOM   1263  HN  MET A 528      65.980  94.860  76.960  1.00  0.00           H 
ATOM   1264  CA  MET A 528      67.430  93.700  76.160  1.00  0.00           C 
ATOM   1265  HA  MET A 528      68.280  94.180  75.700  1.00  0.00           H 
ATOM   1266  CB  MET A 528      67.680  93.390  77.620  1.00  0.00           C 
ATOM   1267  HB1 MET A 528      67.940  94.250  78.280  1.00  0.00           H 
ATOM   1268  HB2 MET A 528      66.720  92.990  78.020  1.00  0.00           H 
ATOM   1269  CG  MET A 528      68.840  92.360  77.700  1.00  0.00           C 
ATOM   1270  HG1 MET A 528      68.990  91.890  78.700  1.00  0.00           H 
ATOM   1271  HG2 MET A 528      68.710  91.470  77.050  1.00  0.00           H 
ATOM   1272  SD  MET A 528      70.360  93.180  77.240  1.00  0.00           S 
ATOM   1273  CE  MET A 528      70.730  94.190  78.620  1.00  0.00           C 
ATOM   1274  HE1 MET A 528      69.810  94.760  78.860  1.00  0.00           H 
ATOM   1275  HE2 MET A 528      71.050  93.590  79.500  1.00  0.00           H 
ATOM   1276  HE3 MET A 528      71.610  94.820  78.380  1.00  0.00           H 
ATOM   1277  C   MET A 528      67.080  92.480  75.360  1.00  0.00           C 
ATOM   1278  O   MET A 528      67.920  91.980  74.640  1.00  0.00           O 
ATOM   1279  N   ALA A 529      65.830  91.990  75.480  1.00  0.00           N 
ATOM   1280  HN  ALA A 529      65.050  92.440  75.910  1.00  0.00           H 
ATOM   1281  CA  ALA A 529      65.340  90.790  74.670  1.00  0.00           C 
ATOM   1282  HA  ALA A 529      66.040  90.000  74.910  1.00  0.00           H 
ATOM   1283  CB  ALA A 529      63.880  90.290  75.040  1.00  0.00           C 
ATOM   1284  HB1 ALA A 529      63.530  89.380  74.510  1.00  0.00           H 
ATOM   1285  HB2 ALA A 529      63.790  90.010  76.110  1.00  0.00           H 
ATOM   1286  HB3 ALA A 529      63.250  91.180  74.820  1.00  0.00           H 
ATOM   1287  C   ALA A 529      65.480  90.970  73.150  1.00  0.00           C 
ATOM   1288  O   ALA A 529      65.900  90.000  72.500  1.00  0.00           O 
ATOM   1289  N   LEU A 530      65.200  92.110  72.480  1.00  0.00           N 
ATOM   1290  HN  LEU A 530      64.880  92.830  73.090  1.00  0.00           H 
ATOM   1291  CA  LEU A 530      65.510  92.570  71.130  1.00  0.00           C 
ATOM   1292  HA  LEU A 530      65.180  91.890  70.360  1.00  0.00           H 
ATOM   1293  CB  LEU A 530      64.810  93.960  70.950  1.00  0.00           C 
ATOM   1294  HB1 LEU A 530      65.130  94.630  71.780  1.00  0.00           H 
ATOM   1295  HB2 LEU A 530      65.170  94.360  69.980  1.00  0.00           H 
ATOM   1296  CG  LEU A 530      63.310  94.080  70.890  1.00  0.00           C 
ATOM   1297  HG  LEU A 530      62.830  93.640  71.790  1.00  0.00           H 
ATOM   1298  CD1 LEU A 530      62.650  93.400  69.660  1.00  0.00           C 
ATOM   1299 1HD1 LEU A 530      61.550  93.320  69.820  1.00  0.00           H 
ATOM   1300 2HD1 LEU A 530      62.910  94.030  68.780  1.00  0.00           H 
ATOM   1301 3HD1 LEU A 530      63.130  92.410  69.490  1.00  0.00           H 
ATOM   1302  CD2 LEU A 530      62.960  95.580  70.860  1.00  0.00           C 
ATOM   1303 1HD2 LEU A 530      61.860  95.740  70.890  1.00  0.00           H 
ATOM   1304 2HD2 LEU A 530      63.490  96.050  71.710  1.00  0.00           H 
ATOM   1305 3HD2 LEU A 530      63.360  96.050  69.940  1.00  0.00           H 
ATOM   1306  C   LEU A 530      67.050  92.670  70.910  1.00  0.00           C 
ATOM   1307  O   LEU A 530      67.620  92.380  69.860  1.00  0.00           O 
ATOM   1308  N   PHE A 531      67.760  93.250  71.880  1.00  0.00           N 
ATOM   1309  HN  PHE A 531      67.280  93.550  72.700  1.00  0.00           H 
ATOM   1310  CA  PHE A 531      69.210  93.480  71.760  1.00  0.00           C 
ATOM   1311  HA  PHE A 531      69.440  94.040  70.870  1.00  0.00           H 
ATOM   1312  CB  PHE A 531      69.790  94.340  72.880  1.00  0.00           C 
ATOM   1313  HB1 PHE A 531      69.270  95.320  72.910  1.00  0.00           H 
ATOM   1314  HB2 PHE A 531      69.560  93.930  73.890  1.00  0.00           H 
ATOM   1315  CG  PHE A 531      71.220  94.720  72.600  1.00  0.00           C 
ATOM   1316  CD1 PHE A 531      71.730  95.330  71.440  1.00  0.00           C 
ATOM   1317  HD1 PHE A 531      70.970  95.670  70.750  1.00  0.00           H 
ATOM   1318  CE1 PHE A 531      73.090  95.640  71.260  1.00  0.00           C 
ATOM   1319  HE1 PHE A 531      73.400  96.230  70.410  1.00  0.00           H 
ATOM   1320  CZ  PHE A 531      73.950  95.300  72.290  1.00  0.00           C 
ATOM   1321  HZ  PHE A 531      75.000  95.500  72.110  1.00  0.00           H 
ATOM   1322  CD2 PHE A 531      72.170  94.290  73.590  1.00  0.00           C 
ATOM   1323  HD2 PHE A 531      71.820  93.780  74.470  1.00  0.00           H 
ATOM   1324  CE2 PHE A 531      73.490  94.560  73.450  1.00  0.00           C 
ATOM   1325  HE2 PHE A 531      74.220  94.190  74.150  1.00  0.00           H 
ATOM   1326  C   PHE A 531      70.060  92.110  71.650  1.00  0.00           C 
ATOM   1327  O   PHE A 531      70.810  91.890  70.710  1.00  0.00           O 
ATOM   1328  N   SER A 532      69.740  91.190  72.590  1.00  0.00           N 
ATOM   1329  HN  SER A 532      69.170  91.400  73.380  1.00  0.00           H 
ATOM   1330  CA  SER A 532      70.510  89.920  72.500  1.00  0.00           C 
ATOM   1331  HA  SER A 532      71.550  90.070  72.240  1.00  0.00           H 
ATOM   1332  CB  SER A 532      70.680  89.190  73.880  1.00  0.00           C 
ATOM   1333  HB1 SER A 532      69.640  89.100  74.270  1.00  0.00           H 
ATOM   1334  HB2 SER A 532      71.060  88.160  73.690  1.00  0.00           H 
ATOM   1335  OG  SER A 532      71.550  89.940  74.690  1.00  0.00           O 
ATOM   1336  HG1 SER A 532      72.140  90.410  74.100  1.00  0.00           H 
ATOM   1337  C   SER A 532      70.050  88.950  71.460  1.00  0.00           C 
ATOM   1338  O   SER A 532      70.720  88.030  70.940  1.00  0.00           O 
ATOM   1339  N   THR A 533      68.720  89.050  71.080  1.00  0.00           N 
ATOM   1340  HN  THR A 533      68.080  89.610  71.600  1.00  0.00           H 
ATOM   1341  CA  THR A 533      68.210  88.360  69.900  1.00  0.00           C 
ATOM   1342  HA  THR A 533      68.390  87.300  70.040  1.00  0.00           H 
ATOM   1343  CB  THR A 533      66.730  88.590  69.630  1.00  0.00           C 
ATOM   1344  HB  THR A 533      66.350  89.630  69.580  1.00  0.00           H 
ATOM   1345  OG1 THR A 533      65.940  88.180  70.760  1.00  0.00           O 
ATOM   1346  HG1 THR A 533      66.040  88.880  71.400  1.00  0.00           H 
ATOM   1347  CG2 THR A 533      66.240  87.680  68.450  1.00  0.00           C 
ATOM   1348 1HG2 THR A 533      65.130  87.660  68.440  1.00  0.00           H 
ATOM   1349 2HG2 THR A 533      66.600  88.210  67.550  1.00  0.00           H 
ATOM   1350 3HG2 THR A 533      66.500  86.610  68.580  1.00  0.00           H 
ATOM   1351  C   THR A 533      68.870  88.830  68.620  1.00  0.00           C 
ATOM   1352  O   THR A 533      69.210  87.980  67.770  1.00  0.00           O 
ATOM   1353  N   PHE A 534      69.150  90.170  68.470  1.00  0.00           N 
ATOM   1354  HN  PHE A 534      68.770  90.880  69.060  1.00  0.00           H 
ATOM   1355  CA  PHE A 534      70.120  90.620  67.470  1.00  0.00           C 
ATOM   1356  HA  PHE A 534      69.830  90.330  66.470  1.00  0.00           H 
ATOM   1357  CB  PHE A 534      70.230  92.200  67.500  1.00  0.00           C 
ATOM   1358  HB1 PHE A 534      69.320  92.670  67.060  1.00  0.00           H 
ATOM   1359  HB2 PHE A 534      70.270  92.620  68.530  1.00  0.00           H 
ATOM   1360  CG  PHE A 534      71.400  92.840  66.770  1.00  0.00           C 
ATOM   1361  CD1 PHE A 534      71.310  93.150  65.420  1.00  0.00           C 
ATOM   1362  HD1 PHE A 534      70.410  92.940  64.850  1.00  0.00           H 
ATOM   1363  CE1 PHE A 534      72.350  93.730  64.700  1.00  0.00           C 
ATOM   1364  HE1 PHE A 534      72.140  93.960  63.660  1.00  0.00           H 
ATOM   1365  CZ  PHE A 534      73.580  94.080  65.280  1.00  0.00           C 
ATOM   1366  HZ  PHE A 534      74.390  94.590  64.770  1.00  0.00           H 
ATOM   1367  CD2 PHE A 534      72.600  93.210  67.410  1.00  0.00           C 
ATOM   1368  HD2 PHE A 534      72.840  92.940  68.430  1.00  0.00           H 
ATOM   1369  CE2 PHE A 534      73.720  93.780  66.690  1.00  0.00           C 
ATOM   1370  HE2 PHE A 534      74.570  93.950  67.340  1.00  0.00           H 
ATOM   1371  C   PHE A 534      71.520  90.020  67.680  1.00  0.00           C 
ATOM   1372  O   PHE A 534      72.090  89.470  66.740  1.00  0.00           O 
ATOM   1373  N   GLU A 535      72.200  90.060  68.850  1.00  0.00           N 
ATOM   1374  HN  GLU A 535      71.760  90.580  69.580  1.00  0.00           H 
ATOM   1375  CA  GLU A 535      73.530  89.490  69.080  1.00  0.00           C 
ATOM   1376  HA  GLU A 535      74.170  90.060  68.430  1.00  0.00           H 
ATOM   1377  CB  GLU A 535      74.050  89.720  70.560  1.00  0.00           C 
ATOM   1378  HB1 GLU A 535      73.290  89.240  71.210  1.00  0.00           H 
ATOM   1379  HB2 GLU A 535      75.010  89.180  70.660  1.00  0.00           H 
ATOM   1380  CG  GLU A 535      74.290  91.160  71.000  1.00  0.00           C 
ATOM   1381  HG1 GLU A 535      75.280  91.530  70.660  1.00  0.00           H 
ATOM   1382  HG2 GLU A 535      73.600  91.970  70.660  1.00  0.00           H 
ATOM   1383  CD  GLU A 535      74.340  91.340  72.460  1.00  0.00           C 
ATOM   1384  OE1 GLU A 535      73.360  91.080  73.190  1.00  0.00           O 
ATOM   1385  OE2 GLU A 535      75.400  91.790  72.940  1.00  0.00           O 
ATOM   1386  C   GLU A 535      73.590  88.000  68.740  1.00  0.00           C 
ATOM   1387  O   GLU A 535      74.440  87.580  67.960  1.00  0.00           O 
ATOM   1388  N   LEU A 536      72.590  87.140  69.180  1.00  0.00           N 
ATOM   1389  HN  LEU A 536      71.850  87.460  69.760  1.00  0.00           H 
ATOM   1390  CA  LEU A 536      72.440  85.700  68.800  1.00  0.00           C 
ATOM   1391  HA  LEU A 536      73.350  85.160  69.020  1.00  0.00           H 
ATOM   1392  CB  LEU A 536      71.340  85.010  69.530  1.00  0.00           C 
ATOM   1393  HB1 LEU A 536      70.460  85.660  69.310  1.00  0.00           H 
ATOM   1394  HB2 LEU A 536      71.090  84.030  69.080  1.00  0.00           H 
ATOM   1395  CG  LEU A 536      71.620  84.880  71.000  1.00  0.00           C 
ATOM   1396  HG  LEU A 536      72.050  85.870  71.250  1.00  0.00           H 
ATOM   1397  CD1 LEU A 536      70.410  84.590  71.870  1.00  0.00           C 
ATOM   1398 1HD1 LEU A 536      69.730  85.470  71.820  1.00  0.00           H 
ATOM   1399 2HD1 LEU A 536      69.890  83.630  71.670  1.00  0.00           H 
ATOM   1400 3HD1 LEU A 536      70.820  84.500  72.900  1.00  0.00           H 
ATOM   1401  CD2 LEU A 536      72.730  83.790  71.310  1.00  0.00           C 
ATOM   1402 1HD2 LEU A 536      72.810  83.760  72.420  1.00  0.00           H 
ATOM   1403 2HD2 LEU A 536      72.350  82.800  70.970  1.00  0.00           H 
ATOM   1404 3HD2 LEU A 536      73.690  83.940  70.770  1.00  0.00           H 
ATOM   1405  C   LEU A 536      72.260  85.410  67.310  1.00  0.00           C 
ATOM   1406  O   LEU A 536      72.860  84.440  66.780  1.00  0.00           O 
ATOM   1407  N   PHE A 537      71.530  86.290  66.620  1.00  0.00           N 
ATOM   1408  HN  PHE A 537      71.270  87.140  67.070  1.00  0.00           H 
ATOM   1409  CA  PHE A 537      71.480  86.310  65.180  1.00  0.00           C 
ATOM   1410  HA  PHE A 537      70.980  85.380  64.940  1.00  0.00           H 
ATOM   1411  CB  PHE A 537      70.540  87.460  64.640  1.00  0.00           C 
ATOM   1412  HB1 PHE A 537      69.720  87.610  65.370  1.00  0.00           H 
ATOM   1413  HB2 PHE A 537      71.030  88.460  64.610  1.00  0.00           H 
ATOM   1414  CG  PHE A 537      70.080  87.150  63.250  1.00  0.00           C 
ATOM   1415  CD1 PHE A 537      68.910  86.430  63.050  1.00  0.00           C 
ATOM   1416  HD1 PHE A 537      68.190  86.230  63.830  1.00  0.00           H 
ATOM   1417  CE1 PHE A 537      68.480  86.100  61.790  1.00  0.00           C 
ATOM   1418  HE1 PHE A 537      67.540  85.570  61.670  1.00  0.00           H 
ATOM   1419  CZ  PHE A 537      69.230  86.500  60.700  1.00  0.00           C 
ATOM   1420  HZ  PHE A 537      68.820  86.340  59.710  1.00  0.00           H 
ATOM   1421  CD2 PHE A 537      70.730  87.680  62.160  1.00  0.00           C 
ATOM   1422  HD2 PHE A 537      71.620  88.210  62.460  1.00  0.00           H 
ATOM   1423  CE2 PHE A 537      70.350  87.320  60.850  1.00  0.00           C 
ATOM   1424  HE2 PHE A 537      70.860  87.720  59.990  1.00  0.00           H 
ATOM   1425  C   PHE A 537      72.790  86.470  64.450  1.00  0.00           C 
ATOM   1426  O   PHE A 537      72.950  85.930  63.370  1.00  0.00           O 
ATOM   1427  N   LEU A 538      73.780  87.310  64.990  1.00  0.00           N 
ATOM   1428  HN  LEU A 538      73.620  87.890  65.790  1.00  0.00           H 
ATOM   1429  CA  LEU A 538      75.060  87.350  64.180  1.00  0.00           C 
ATOM   1430  HA  LEU A 538      75.000  87.160  63.120  1.00  0.00           H 
ATOM   1431  CB  LEU A 538      75.590  88.800  64.250  1.00  0.00           C 
ATOM   1432  HB1 LEU A 538      75.840  89.060  65.300  1.00  0.00           H 
ATOM   1433  HB2 LEU A 538      76.520  88.890  63.650  1.00  0.00           H 
ATOM   1434  CG  LEU A 538      74.680  89.930  63.790  1.00  0.00           C 
ATOM   1435  HG  LEU A 538      73.650  89.720  64.140  1.00  0.00           H 
ATOM   1436  CD1 LEU A 538      75.230  91.250  64.280  1.00  0.00           C 
ATOM   1437 1HD1 LEU A 538      74.620  92.040  63.790  1.00  0.00           H 
ATOM   1438 2HD1 LEU A 538      75.140  91.340  65.380  1.00  0.00           H 
ATOM   1439 3HD1 LEU A 538      76.270  91.550  64.040  1.00  0.00           H 
ATOM   1440  CD2 LEU A 538      74.580  89.990  62.290  1.00  0.00           C 
ATOM   1441 1HD2 LEU A 538      73.760  90.680  61.990  1.00  0.00           H 
ATOM   1442 2HD2 LEU A 538      75.510  90.470  61.920  1.00  0.00           H 
ATOM   1443 3HD2 LEU A 538      74.400  89.050  61.730  1.00  0.00           H 
ATOM   1444  C   LEU A 538      76.060  86.430  64.810  1.00  0.00           C 
ATOM   1445  O   LEU A 538      77.240  86.380  64.370  1.00  0.00           O 
ATOM   1446  N   THR A 539      75.750  85.710  65.930  1.00  0.00           N 
ATOM   1447  HN  THR A 539      74.840  85.850  66.300  1.00  0.00           H 
ATOM   1448  CA  THR A 539      76.670  84.750  66.490  1.00  0.00           C 
ATOM   1449  HA  THR A 539      76.160  84.290  67.330  1.00  0.00           H 
ATOM   1450  CB  THR A 539      77.120  83.480  65.800  1.00  0.00           C 
ATOM   1451  HB  THR A 539      77.830  82.840  66.360  1.00  0.00           H 
ATOM   1452  OG1 THR A 539      77.670  83.600  64.510  1.00  0.00           O 
ATOM   1453  HG1 THR A 539      77.730  84.560  64.480  1.00  0.00           H 
ATOM   1454  CG2 THR A 539      75.860  82.650  65.620  1.00  0.00           C 
ATOM   1455 1HG2 THR A 539      75.140  83.350  65.140  1.00  0.00           H 
ATOM   1456 2HG2 THR A 539      76.010  81.800  64.920  1.00  0.00           H 
ATOM   1457 3HG2 THR A 539      75.490  82.340  66.620  1.00  0.00           H 
ATOM   1458  C   THR A 539      77.800  85.410  67.300  1.00  0.00           C 
ATOM   1459  O   THR A 539      78.760  84.740  67.550  1.00  0.00           O 
ATOM   1460  N   ILE A 540      77.580  86.640  67.890  1.00  0.00           N 
ATOM   1461  HN  ILE A 540      76.680  87.030  67.710  1.00  0.00           H 
ATOM   1462  CA  ILE A 540      78.580  87.430  68.500  1.00  0.00           C 
ATOM   1463  HA  ILE A 540      79.550  86.970  68.420  1.00  0.00           H 
ATOM   1464  CB  ILE A 540      78.630  88.800  67.930  1.00  0.00           C 
ATOM   1465  HB  ILE A 540      79.360  89.330  68.570  1.00  0.00           H 
ATOM   1466  CG2 ILE A 540      79.170  88.660  66.540  1.00  0.00           C 
ATOM   1467 1HG2 ILE A 540      78.360  88.520  65.790  1.00  0.00           H 
ATOM   1468 2HG2 ILE A 540      79.560  89.610  66.120  1.00  0.00           H 
ATOM   1469 3HG2 ILE A 540      79.940  87.880  66.380  1.00  0.00           H 
ATOM   1470  CG1 ILE A 540      77.330  89.590  68.060  1.00  0.00           C 
ATOM   1471 1HG1 ILE A 540      76.470  88.980  67.710  1.00  0.00           H 
ATOM   1472 2HG1 ILE A 540      77.180  89.780  69.150  1.00  0.00           H 
ATOM   1473  CD  ILE A 540      77.360  90.860  67.260  1.00  0.00           C 
ATOM   1474  HD1 ILE A 540      76.420  91.440  67.430  1.00  0.00           H 
ATOM   1475  HD2 ILE A 540      78.280  91.420  67.530  1.00  0.00           H 
ATOM   1476  HD3 ILE A 540      77.470  90.630  66.180  1.00  0.00           H 
ATOM   1477  C   ILE A 540      78.310  87.480  70.040  1.00  0.00           C 
ATOM   1478  O   ILE A 540      79.060  88.150  70.690  1.00  0.00           O 
ATOM   1479  N   ILE A 541      77.490  86.520  70.580  1.00  0.00           N 
ATOM   1480  HN  ILE A 541      77.140  85.930  69.860  1.00  0.00           H 
ATOM   1481  CA  ILE A 541      77.430  86.080  71.940  1.00  0.00           C 
ATOM   1482  HA  ILE A 541      78.390  86.290  72.380  1.00  0.00           H 
ATOM   1483  CB  ILE A 541      76.440  86.790  72.840  1.00  0.00           C 
ATOM   1484  HB  ILE A 541      76.500  86.340  73.850  1.00  0.00           H 
ATOM   1485  CG2 ILE A 541      76.880  88.260  73.050  1.00  0.00           C 
ATOM   1486 1HG2 ILE A 541      76.230  88.970  73.600  1.00  0.00           H 
ATOM   1487 2HG2 ILE A 541      77.930  88.340  73.420  1.00  0.00           H 
ATOM   1488 3HG2 ILE A 541      77.090  88.760  72.080  1.00  0.00           H 
ATOM   1489  CG1 ILE A 541      74.940  86.700  72.480  1.00  0.00           C 
ATOM   1490 1HG1 ILE A 541      74.740  87.090  71.460  1.00  0.00           H 
ATOM   1491 2HG1 ILE A 541      74.610  85.640  72.470  1.00  0.00           H 
ATOM   1492  CD  ILE A 541      73.990  87.310  73.540  1.00  0.00           C 
ATOM   1493  HD1 ILE A 541      74.190  88.400  73.580  1.00  0.00           H 
ATOM   1494  HD2 ILE A 541      72.990  87.120  73.080  1.00  0.00           H 
ATOM   1495  HD3 ILE A 541      74.140  86.800  74.510  1.00  0.00           H 
ATOM   1496  C   ILE A 541      77.050  84.590  71.960  1.00  0.00           C 
ATOM   1497  O   ILE A 541      76.460  84.120  70.980  1.00  0.00           O 
ATOM   1498  N   ASP A 542      77.450  83.810  72.980  1.00  0.00           N 
ATOM   1499  HN  ASP A 542      78.000  84.170  73.730  1.00  0.00           H 
ATOM   1500  CA  ASP A 542      76.990  82.420  73.150  1.00  0.00           C 
ATOM   1501  HA  ASP A 542      77.260  81.770  72.330  1.00  0.00           H 
ATOM   1502  CB  ASP A 542      77.680  81.630  74.340  1.00  0.00           C 
ATOM   1503  HB1 ASP A 542      77.460  82.190  75.270  1.00  0.00           H 
ATOM   1504  HB2 ASP A 542      77.240  80.630  74.510  1.00  0.00           H 
ATOM   1505  CG  ASP A 542      79.160  81.460  74.120  1.00  0.00           C 
ATOM   1506  OD1 ASP A 542      79.700  81.690  72.990  1.00  0.00           O 
ATOM   1507  OD2 ASP A 542      79.840  81.010  75.110  1.00  0.00           O 
ATOM   1508  C   ASP A 542      75.500  82.200  73.340  1.00  0.00           C 
ATOM   1509  O   ASP A 542      74.830  83.030  73.850  1.00  0.00           O 
ATOM   1510  N   GLY A 543      74.970  80.950  73.110  1.00  0.00           N 
ATOM   1511  HN  GLY A 543      75.430  80.360  72.450  1.00  0.00           H 
ATOM   1512  CA  GLY A 543      73.660  80.410  73.580  1.00  0.00           C 
ATOM   1513  HA1 GLY A 543      72.830  80.580  72.910  1.00  0.00           H 
ATOM   1514  HA2 GLY A 543      73.780  79.340  73.580  1.00  0.00           H 
ATOM   1515  C   GLY A 543      73.330  80.700  75.010  1.00  0.00           C 
ATOM   1516  O   GLY A 543      74.180  80.460  75.870  1.00  0.00           O 
ATOM   1517  N   PRO A 544      72.180  81.160  75.400  1.00  0.00           N 
ATOM   1518  CD  PRO A 544      71.290  81.950  74.510  1.00  0.00           C 
ATOM   1519  HD1 PRO A 544      70.720  81.250  73.860  1.00  0.00           H 
ATOM   1520  HD2 PRO A 544      71.750  82.760  73.900  1.00  0.00           H 
ATOM   1521  CA  PRO A 544      71.780  81.210  76.820  1.00  0.00           C 
ATOM   1522  HA  PRO A 544      72.440  81.900  77.320  1.00  0.00           H 
ATOM   1523  CB  PRO A 544      70.380  81.800  76.740  1.00  0.00           C 
ATOM   1524  HB1 PRO A 544      69.600  81.030  76.580  1.00  0.00           H 
ATOM   1525  HB2 PRO A 544      70.180  82.360  77.680  1.00  0.00           H 
ATOM   1526  CG  PRO A 544      70.380  82.650  75.560  1.00  0.00           C 
ATOM   1527  HG1 PRO A 544      69.350  82.570  75.160  1.00  0.00           H 
ATOM   1528  HG2 PRO A 544      70.580  83.740  75.640  1.00  0.00           H 
ATOM   1529  C   PRO A 544      71.690  79.890  77.540  1.00  0.00           C 
ATOM   1530  O   PRO A 544      70.580  79.320  77.670  1.00  0.00           O 
ATOM   1531  N   ALA A 545      72.830  79.310  77.960  1.00  0.00           N 
ATOM   1532  HN  ALA A 545      73.740  79.660  77.760  1.00  0.00           H 
ATOM   1533  CA  ALA A 545      72.810  78.030  78.610  1.00  0.00           C 
ATOM   1534  HA  ALA A 545      71.800  77.650  78.570  1.00  0.00           H 
ATOM   1535  CB  ALA A 545      73.800  77.070  77.830  1.00  0.00           C 
ATOM   1536  HB1 ALA A 545      73.550  77.040  76.750  1.00  0.00           H 
ATOM   1537  HB2 ALA A 545      74.880  77.320  77.850  1.00  0.00           H 
ATOM   1538  HB3 ALA A 545      73.680  76.020  78.160  1.00  0.00           H 
ATOM   1539  C   ALA A 545      73.300  78.040  80.030  1.00  0.00           C 
ATOM   1540  O   ALA A 545      74.380  78.570  80.320  1.00  0.00           O 
ATOM   1541  N   ASN A 546      72.520  77.410  81.000  1.00  0.00           N 
ATOM   1542  HN  ASN A 546      71.750  76.870  80.690  1.00  0.00           H 
ATOM   1543  CA  ASN A 546      72.760  77.460  82.390  1.00  0.00           C 
ATOM   1544  HA  ASN A 546      73.640  78.070  82.560  1.00  0.00           H 
ATOM   1545  CB  ASN A 546      71.520  78.060  83.150  1.00  0.00           C 
ATOM   1546  HB1 ASN A 546      71.330  79.100  82.820  1.00  0.00           H 
ATOM   1547  HB2 ASN A 546      70.660  77.370  83.070  1.00  0.00           H 
ATOM   1548  CG  ASN A 546      71.850  78.130  84.640  1.00  0.00           C 
ATOM   1549  OD1 ASN A 546      71.880  77.030  85.210  1.00  0.00           O 
ATOM   1550  ND2 ASN A 546      72.110  79.310  85.230  1.00  0.00           N 
ATOM   1551 1HD2 ASN A 546      71.870  80.190  84.820  1.00  0.00           H 
ATOM   1552 2HD2 ASN A 546      72.420  79.230  86.180  1.00  0.00           H 
ATOM   1553  C   ASN A 546      73.200  76.120  82.870  1.00  0.00           C 
ATOM   1554  O   ASN A 546      74.230  75.970  83.540  1.00  0.00           O 
ATOM   1555  N   TYR A 547      72.410  75.010  82.620  1.00  0.00           N 
ATOM   1556  HN  TYR A 547      71.550  75.200  82.160  1.00  0.00           H 
ATOM   1557  CA  TYR A 547      72.560  73.610  82.960  1.00  0.00           C 
ATOM   1558  HA  TYR A 547      71.770  73.070  82.450  1.00  0.00           H 
ATOM   1559  CB  TYR A 547      74.000  73.120  82.580  1.00  0.00           C 
ATOM   1560  HB1 TYR A 547      74.910  73.470  83.110  1.00  0.00           H 
ATOM   1561  HB2 TYR A 547      74.080  72.020  82.720  1.00  0.00           H 
ATOM   1562  CG  TYR A 547      74.220  73.250  81.100  1.00  0.00           C 
ATOM   1563  CD1 TYR A 547      73.510  72.480  80.170  1.00  0.00           C 
ATOM   1564  HD1 TYR A 547      72.890  71.630  80.420  1.00  0.00           H 
ATOM   1565  CE1 TYR A 547      73.850  72.610  78.800  1.00  0.00           C 
ATOM   1566  HE1 TYR A 547      73.310  72.080  78.030  1.00  0.00           H 
ATOM   1567  CZ  TYR A 547      74.860  73.500  78.430  1.00  0.00           C 
ATOM   1568  OH  TYR A 547      75.200  73.670  77.100  1.00  0.00           O 
ATOM   1569  HH  TYR A 547      74.520  73.300  76.530  1.00  0.00           H 
ATOM   1570  CD2 TYR A 547      75.170  74.220  80.700  1.00  0.00           C 
ATOM   1571  HD2 TYR A 547      75.610  74.880  81.430  1.00  0.00           H 
ATOM   1572  CE2 TYR A 547      75.500  74.330  79.380  1.00  0.00           C 
ATOM   1573  HE2 TYR A 547      76.200  75.070  79.040  1.00  0.00           H 
ATOM   1574  C   TYR A 547      72.390  73.250  84.360  1.00  0.00           C 
ATOM   1575  O   TYR A 547      72.150  72.070  84.550  1.00  0.00           O 
ATOM   1576  N   ASN A 548      72.480  74.130  85.360  1.00  0.00           N 
ATOM   1577  HN  ASN A 548      72.750  75.090  85.290  1.00  0.00           H 
ATOM   1578  CA  ASN A 548      72.300  73.780  86.800  1.00  0.00           C 
ATOM   1579  HA  ASN A 548      72.600  72.770  87.040  1.00  0.00           H 
ATOM   1580  CB  ASN A 548      73.150  74.890  87.620  1.00  0.00           C 
ATOM   1581  HB1 ASN A 548      72.990  75.920  87.240  1.00  0.00           H 
ATOM   1582  HB2 ASN A 548      72.820  74.700  88.660  1.00  0.00           H 
ATOM   1583  CG  ASN A 548      74.600  74.400  87.500  1.00  0.00           C 
ATOM   1584  OD1 ASN A 548      74.920  73.210  87.260  1.00  0.00           O 
ATOM   1585  ND2 ASN A 548      75.570  75.320  87.790  1.00  0.00           N 
ATOM   1586 1HD2 ASN A 548      75.330  76.280  87.930  1.00  0.00           H 
ATOM   1587 2HD2 ASN A 548      76.500  74.990  87.620  1.00  0.00           H 
ATOM   1588  C   ASN A 548      70.870  74.090  87.200  1.00  0.00           C 
ATOM   1589  O   ASN A 548      70.490  74.000  88.350  1.00  0.00           O 
ATOM   1590  N   VAL A 549      70.060  74.470  86.170  1.00  0.00           N 
ATOM   1591  HN  VAL A 549      70.340  74.660  85.230  1.00  0.00           H 
ATOM   1592  CA  VAL A 549      68.660  74.780  86.440  1.00  0.00           C 
ATOM   1593  HA  VAL A 549      68.350  74.330  87.370  1.00  0.00           H 
ATOM   1594  CB  VAL A 549      68.590  76.280  86.580  1.00  0.00           C 
ATOM   1595  HB  VAL A 549      69.570  76.590  87.010  1.00  0.00           H 
ATOM   1596  CG1 VAL A 549      68.370  77.030  85.270  1.00  0.00           C 
ATOM   1597 1HG1 VAL A 549      68.540  78.130  85.340  1.00  0.00           H 
ATOM   1598 2HG1 VAL A 549      69.260  76.850  84.620  1.00  0.00           H 
ATOM   1599 3HG1 VAL A 549      67.440  76.840  84.690  1.00  0.00           H 
ATOM   1600  CG2 VAL A 549      67.520  76.590  87.650  1.00  0.00           C 
ATOM   1601 1HG2 VAL A 549      67.490  77.690  87.770  1.00  0.00           H 
ATOM   1602 2HG2 VAL A 549      66.470  76.320  87.400  1.00  0.00           H 
ATOM   1603 3HG2 VAL A 549      67.810  76.080  88.600  1.00  0.00           H 
ATOM   1604  C   VAL A 549      67.830  74.260  85.340  1.00  0.00           C 
ATOM   1605  O   VAL A 549      68.270  74.090  84.180  1.00  0.00           O 
ATOM   1606  N   ASP A 550      66.510  74.020  85.530  1.00  0.00           N 
ATOM   1607  HN  ASP A 550      66.140  74.100  86.450  1.00  0.00           H 
ATOM   1608  CA  ASP A 550      65.670  73.580  84.370  1.00  0.00           C 
ATOM   1609  HA  ASP A 550      66.300  73.020  83.690  1.00  0.00           H 
ATOM   1610  CB  ASP A 550      64.450  72.780  84.890  1.00  0.00           C 
ATOM   1611  HB1 ASP A 550      63.880  73.310  85.680  1.00  0.00           H 
ATOM   1612  HB2 ASP A 550      63.740  72.700  84.040  1.00  0.00           H 
ATOM   1613  CG  ASP A 550      64.810  71.410  85.410  1.00  0.00           C 
ATOM   1614  OD1 ASP A 550      65.960  70.890  85.210  1.00  0.00           O 
ATOM   1615  OD2 ASP A 550      63.910  70.730  86.020  1.00  0.00           O 
ATOM   1616  C   ASP A 550      65.160  74.810  83.590  1.00  0.00           C 
ATOM   1617  O   ASP A 550      64.360  75.630  84.060  1.00  0.00           O 
ATOM   1618  N   LEU A 551      65.520  74.900  82.320  1.00  0.00           N 
ATOM   1619  HN  LEU A 551      66.170  74.190  82.070  1.00  0.00           H 
ATOM   1620  CA  LEU A 551      65.090  75.880  81.330  1.00  0.00           C 
ATOM   1621  HA  LEU A 551      65.000  76.790  81.910  1.00  0.00           H 
ATOM   1622  CB  LEU A 551      66.160  76.210  80.240  1.00  0.00           C 
ATOM   1623  HB1 LEU A 551      66.190  75.360  79.530  1.00  0.00           H 
ATOM   1624  HB2 LEU A 551      65.740  77.100  79.730  1.00  0.00           H 
ATOM   1625  CG  LEU A 551      67.590  76.510  80.680  1.00  0.00           C 
ATOM   1626  HG  LEU A 551      68.000  75.580  81.120  1.00  0.00           H 
ATOM   1627  CD1 LEU A 551      68.510  76.930  79.530  1.00  0.00           C 
ATOM   1628 1HD1 LEU A 551      69.530  77.240  79.840  1.00  0.00           H 
ATOM   1629 2HD1 LEU A 551      68.870  76.000  79.040  1.00  0.00           H 
ATOM   1630 3HD1 LEU A 551      68.080  77.660  78.810  1.00  0.00           H 
ATOM   1631  CD2 LEU A 551      67.620  77.680  81.740  1.00  0.00           C 
ATOM   1632 1HD2 LEU A 551      68.650  77.660  82.150  1.00  0.00           H 
ATOM   1633 2HD2 LEU A 551      67.350  78.670  81.320  1.00  0.00           H 
ATOM   1634 3HD2 LEU A 551      67.010  77.490  82.650  1.00  0.00           H 
ATOM   1635  C   LEU A 551      63.720  75.380  80.760  1.00  0.00           C 
ATOM   1636  O   LEU A 551      63.330  74.230  80.900  1.00  0.00           O 
ATOM   1637  N   PRO A 552      62.850  76.300  80.330  1.00  0.00           N 
ATOM   1638  CD  PRO A 552      62.730  77.590  80.780  1.00  0.00           C 
ATOM   1639  HD1 PRO A 552      63.330  78.140  80.030  1.00  0.00           H 
ATOM   1640  HD2 PRO A 552      63.050  77.710  81.840  1.00  0.00           H 
ATOM   1641  CA  PRO A 552      61.660  75.920  79.600  1.00  0.00           C 
ATOM   1642  HA  PRO A 552      61.090  75.250  80.220  1.00  0.00           H 
ATOM   1643  CB  PRO A 552      60.960  77.290  79.330  1.00  0.00           C 
ATOM   1644  HB1 PRO A 552      61.570  77.710  78.500  1.00  0.00           H 
ATOM   1645  HB2 PRO A 552      59.870  77.250  79.110  1.00  0.00           H 
ATOM   1646  CG  PRO A 552      61.310  78.060  80.580  1.00  0.00           C 
ATOM   1647  HG1 PRO A 552      61.220  79.160  80.420  1.00  0.00           H 
ATOM   1648  HG2 PRO A 552      60.680  77.790  81.450  1.00  0.00           H 
ATOM   1649  C   PRO A 552      61.890  75.230  78.320  1.00  0.00           C 
ATOM   1650  O   PRO A 552      62.730  75.570  77.480  1.00  0.00           O 
ATOM   1651  N   PHE A 553      61.080  74.220  78.010  1.00  0.00           N 
ATOM   1652  HN  PHE A 553      60.330  74.030  78.640  1.00  0.00           H 
ATOM   1653  CA  PHE A 553      61.050  73.380  76.840  1.00  0.00           C 
ATOM   1654  HA  PHE A 553      62.020  72.920  76.760  1.00  0.00           H 
ATOM   1655  CB  PHE A 553      60.030  72.260  77.090  1.00  0.00           C 
ATOM   1656  HB1 PHE A 553      60.270  71.710  78.030  1.00  0.00           H 
ATOM   1657  HB2 PHE A 553      58.980  72.600  77.220  1.00  0.00           H 
ATOM   1658  CG  PHE A 553      59.950  71.400  75.910  1.00  0.00           C 
ATOM   1659  CD1 PHE A 553      60.990  70.460  75.650  1.00  0.00           C 
ATOM   1660  HD1 PHE A 553      61.720  70.360  76.440  1.00  0.00           H 
ATOM   1661  CE1 PHE A 553      60.890  69.580  74.560  1.00  0.00           C 
ATOM   1662  HE1 PHE A 553      61.630  68.810  74.440  1.00  0.00           H 
ATOM   1663  CZ  PHE A 553      59.860  69.790  73.640  1.00  0.00           C 
ATOM   1664  HZ  PHE A 553      59.700  69.110  72.810  1.00  0.00           H 
ATOM   1665  CD2 PHE A 553      58.890  71.590  74.960  1.00  0.00           C 
ATOM   1666  HD2 PHE A 553      58.280  72.470  75.090  1.00  0.00           H 
ATOM   1667  CE2 PHE A 553      58.870  70.810  73.850  1.00  0.00           C 
ATOM   1668  HE2 PHE A 553      58.100  70.790  73.100  1.00  0.00           H 
ATOM   1669  C   PHE A 553      60.950  74.140  75.460  1.00  0.00           C 
ATOM   1670  O   PHE A 553      61.630  73.680  74.500  1.00  0.00           O 
ATOM   1671  N   MET A 554      60.050  75.180  75.480  1.00  0.00           N 
ATOM   1672  HN  MET A 554      59.560  75.410  76.310  1.00  0.00           H 
ATOM   1673  CA  MET A 554      59.700  75.990  74.340  1.00  0.00           C 
ATOM   1674  HA  MET A 554      59.330  75.310  73.590  1.00  0.00           H 
ATOM   1675  CB  MET A 554      58.620  77.050  74.700  1.00  0.00           C 
ATOM   1676  HB1 MET A 554      58.100  76.620  75.590  1.00  0.00           H 
ATOM   1677  HB2 MET A 554      58.920  78.030  75.130  1.00  0.00           H 
ATOM   1678  CG  MET A 554      57.860  77.470  73.440  1.00  0.00           C 
ATOM   1679  HG1 MET A 554      57.060  78.140  73.830  1.00  0.00           H 
ATOM   1680  HG2 MET A 554      58.540  78.110  72.830  1.00  0.00           H 
ATOM   1681  SD  MET A 554      57.280  76.170  72.360  1.00  0.00           S 
ATOM   1682  CE  MET A 554      56.650  77.190  71.080  1.00  0.00           C 
ATOM   1683  HE1 MET A 554      56.230  76.570  70.250  1.00  0.00           H 
ATOM   1684  HE2 MET A 554      55.840  77.850  71.470  1.00  0.00           H 
ATOM   1685  HE3 MET A 554      57.450  77.700  70.510  1.00  0.00           H 
ATOM   1686  C   MET A 554      60.930  76.690  73.840  1.00  0.00           C 
ATOM   1687  O   MET A 554      61.090  76.830  72.610  1.00  0.00           O 
ATOM   1688  N   TYR A 555      61.760  77.260  74.730  1.00  0.00           N 
ATOM   1689  HN  TYR A 555      61.650  77.040  75.700  1.00  0.00           H 
ATOM   1690  CA  TYR A 555      63.010  77.880  74.370  1.00  0.00           C 
ATOM   1691  HA  TYR A 555      62.750  78.780  73.830  1.00  0.00           H 
ATOM   1692  CB  TYR A 555      63.730  78.350  75.670  1.00  0.00           C 
ATOM   1693  HB1 TYR A 555      63.210  79.150  76.240  1.00  0.00           H 
ATOM   1694  HB2 TYR A 555      63.800  77.440  76.310  1.00  0.00           H 
ATOM   1695  CG  TYR A 555      65.190  78.730  75.530  1.00  0.00           C 
ATOM   1696  CD1 TYR A 555      65.610  79.710  74.670  1.00  0.00           C 
ATOM   1697  HD1 TYR A 555      64.840  80.220  74.110  1.00  0.00           H 
ATOM   1698  CE1 TYR A 555      66.940  80.060  74.460  1.00  0.00           C 
ATOM   1699  HE1 TYR A 555      67.440  80.790  73.850  1.00  0.00           H 
ATOM   1700  CZ  TYR A 555      67.830  79.200  75.040  1.00  0.00           C 
ATOM   1701  OH  TYR A 555      69.190  79.400  74.680  1.00  0.00           O 
ATOM   1702  HH  TYR A 555      69.690  79.090  75.440  1.00  0.00           H 
ATOM   1703  CD2 TYR A 555      66.220  77.990  76.250  1.00  0.00           C 
ATOM   1704  HD2 TYR A 555      65.900  77.230  76.950  1.00  0.00           H 
ATOM   1705  CE2 TYR A 555      67.600  78.300  75.990  1.00  0.00           C 
ATOM   1706  HE2 TYR A 555      68.390  77.710  76.430  1.00  0.00           H 
ATOM   1707  C   TYR A 555      64.020  77.090  73.480  1.00  0.00           C 
ATOM   1708  O   TYR A 555      64.540  77.650  72.480  1.00  0.00           O 
ATOM   1709  N   SER A 556      64.240  75.730  73.840  1.00  0.00           N 
ATOM   1710  HN  SER A 556      63.960  75.310  74.700  1.00  0.00           H 
ATOM   1711  CA  SER A 556      65.200  74.930  73.070  1.00  0.00           C 
ATOM   1712  HA  SER A 556      66.090  75.540  73.100  1.00  0.00           H 
ATOM   1713  CB  SER A 556      65.500  73.630  73.820  1.00  0.00           C 
ATOM   1714  HB1 SER A 556      64.690  72.870  73.760  1.00  0.00           H 
ATOM   1715  HB2 SER A 556      66.270  73.090  73.230  1.00  0.00           H 
ATOM   1716  OG  SER A 556      65.730  73.670  75.180  1.00  0.00           O 
ATOM   1717  HG1 SER A 556      66.660  73.870  75.310  1.00  0.00           H 
ATOM   1718  C   SER A 556      64.740  74.660  71.590  1.00  0.00           C 
ATOM   1719  O   SER A 556      65.370  74.920  70.540  1.00  0.00           O 
ATOM   1720  N   ILE A 557      63.430  74.220  71.450  1.00  0.00           N 
ATOM   1721  HN  ILE A 557      62.820  74.120  72.230  1.00  0.00           H 
ATOM   1722  CA  ILE A 557      62.770  74.140  70.070  1.00  0.00           C 
ATOM   1723  HA  ILE A 557      63.550  73.630  69.510  1.00  0.00           H 
ATOM   1724  CB  ILE A 557      61.370  73.390  70.110  1.00  0.00           C 
ATOM   1725  HB  ILE A 557      61.080  73.150  69.070  1.00  0.00           H 
ATOM   1726  CG2 ILE A 557      61.710  72.120  70.910  1.00  0.00           C 
ATOM   1727 1HG2 ILE A 557      62.660  71.650  70.580  1.00  0.00           H 
ATOM   1728 2HG2 ILE A 557      61.800  72.470  71.960  1.00  0.00           H 
ATOM   1729 3HG2 ILE A 557      60.900  71.380  70.730  1.00  0.00           H 
ATOM   1730  CG1 ILE A 557      60.180  74.180  70.670  1.00  0.00           C 
ATOM   1731 1HG1 ILE A 557      60.440  74.590  71.670  1.00  0.00           H 
ATOM   1732 2HG1 ILE A 557      59.940  75.040  70.010  1.00  0.00           H 
ATOM   1733  CD  ILE A 557      58.940  73.280  70.720  1.00  0.00           C 
ATOM   1734  HD1 ILE A 557      58.020  73.850  70.970  1.00  0.00           H 
ATOM   1735  HD2 ILE A 557      58.720  72.890  69.700  1.00  0.00           H 
ATOM   1736  HD3 ILE A 557      58.910  72.430  71.430  1.00  0.00           H 
ATOM   1737  C   ILE A 557      62.750  75.510  69.330  1.00  0.00           C 
ATOM   1738  O   ILE A 557      63.040  75.620  68.150  1.00  0.00           O 
ATOM   1739  N   THR A 558      62.460  76.660  70.070  1.00  0.00           N 
ATOM   1740  HN  THR A 558      62.110  76.570  71.000  1.00  0.00           H 
ATOM   1741  CA  THR A 558      62.450  77.960  69.430  1.00  0.00           C 
ATOM   1742  HA  THR A 558      61.850  77.950  68.530  1.00  0.00           H 
ATOM   1743  CB  THR A 558      61.840  79.000  70.380  1.00  0.00           C 
ATOM   1744  HB  THR A 558      62.430  79.020  71.320  1.00  0.00           H 
ATOM   1745  OG1 THR A 558      60.500  78.730  70.790  1.00  0.00           O 
ATOM   1746  HG1 THR A 558      60.630  78.070  71.480  1.00  0.00           H 
ATOM   1747  CG2 THR A 558      61.700  80.430  69.830  1.00  0.00           C 
ATOM   1748 1HG2 THR A 558      61.380  81.060  70.690  1.00  0.00           H 
ATOM   1749 2HG2 THR A 558      62.640  80.830  69.390  1.00  0.00           H 
ATOM   1750 3HG2 THR A 558      60.900  80.480  69.060  1.00  0.00           H 
ATOM   1751  C   THR A 558      63.840  78.450  68.990  1.00  0.00           C 
ATOM   1752  O   THR A 558      63.960  79.100  67.970  1.00  0.00           O 
ATOM   1753  N   TYR A 559      64.890  78.190  69.820  1.00  0.00           N 
ATOM   1754  HN  TYR A 559      64.750  77.840  70.740  1.00  0.00           H 
ATOM   1755  CA  TYR A 559      66.190  78.670  69.520  1.00  0.00           C 
ATOM   1756  HA  TYR A 559      66.130  79.610  68.980  1.00  0.00           H 
ATOM   1757  CB  TYR A 559      66.990  78.750  70.810  1.00  0.00           C 
ATOM   1758  HB1 TYR A 559      66.350  79.500  71.320  1.00  0.00           H 
ATOM   1759  HB2 TYR A 559      66.960  77.760  71.310  1.00  0.00           H 
ATOM   1760  CG  TYR A 559      68.400  79.190  70.700  1.00  0.00           C 
ATOM   1761  CD1 TYR A 559      68.710  80.340  70.020  1.00  0.00           C 
ATOM   1762  HD1 TYR A 559      68.030  80.980  69.490  1.00  0.00           H 
ATOM   1763  CE1 TYR A 559      70.090  80.710  69.860  1.00  0.00           C 
ATOM   1764  HE1 TYR A 559      70.300  81.570  69.240  1.00  0.00           H 
ATOM   1765  CZ  TYR A 559      71.100  79.890  70.410  1.00  0.00           C 
ATOM   1766  OH  TYR A 559      72.450  80.320  70.210  1.00  0.00           O 
ATOM   1767  HH  TYR A 559      72.940  79.620  70.640  1.00  0.00           H 
ATOM   1768  CD2 TYR A 559      69.390  78.490  71.460  1.00  0.00           C 
ATOM   1769  HD2 TYR A 559      69.220  77.690  72.170  1.00  0.00           H 
ATOM   1770  CE2 TYR A 559      70.770  78.870  71.270  1.00  0.00           C 
ATOM   1771  HE2 TYR A 559      71.550  78.390  71.830  1.00  0.00           H 
ATOM   1772  C   TYR A 559      66.750  77.740  68.480  1.00  0.00           C 
ATOM   1773  O   TYR A 559      67.540  78.190  67.680  1.00  0.00           O 
ATOM   1774  N   ALA A 560      66.250  76.430  68.360  1.00  0.00           N 
ATOM   1775  HN  ALA A 560      65.760  76.060  69.140  1.00  0.00           H 
ATOM   1776  CA  ALA A 560      66.560  75.490  67.310  1.00  0.00           C 
ATOM   1777  HA  ALA A 560      67.640  75.540  67.260  1.00  0.00           H 
ATOM   1778  CB  ALA A 560      65.950  74.050  67.600  1.00  0.00           C 
ATOM   1779  HB1 ALA A 560      66.290  73.330  66.820  1.00  0.00           H 
ATOM   1780  HB2 ALA A 560      66.340  73.680  68.570  1.00  0.00           H 
ATOM   1781  HB3 ALA A 560      64.850  74.160  67.750  1.00  0.00           H 
ATOM   1782  C   ALA A 560      66.030  76.020  65.940  1.00  0.00           C 
ATOM   1783  O   ALA A 560      66.770  76.010  64.930  1.00  0.00           O 
ATOM   1784  N   ALA A 561      64.770  76.560  65.880  1.00  0.00           N 
ATOM   1785  HN  ALA A 561      64.180  76.510  66.690  1.00  0.00           H 
ATOM   1786  CA  ALA A 561      64.180  77.150  64.700  1.00  0.00           C 
ATOM   1787  HA  ALA A 561      64.120  76.420  63.900  1.00  0.00           H 
ATOM   1788  CB  ALA A 561      62.740  77.640  65.050  1.00  0.00           C 
ATOM   1789  HB1 ALA A 561      62.290  78.230  64.230  1.00  0.00           H 
ATOM   1790  HB2 ALA A 561      62.040  76.850  65.400  1.00  0.00           H 
ATOM   1791  HB3 ALA A 561      62.750  78.360  65.900  1.00  0.00           H 
ATOM   1792  C   ALA A 561      65.050  78.350  64.320  1.00  0.00           C 
ATOM   1793  O   ALA A 561      65.490  78.570  63.150  1.00  0.00           O 
ATOM   1794  N   PHE A 562      65.320  79.210  65.250  1.00  0.00           N 
ATOM   1795  HN  PHE A 562      64.830  79.110  66.110  1.00  0.00           H 
ATOM   1796  CA  PHE A 562      66.050  80.460  65.050  1.00  0.00           C 
ATOM   1797  HA  PHE A 562      65.500  81.090  64.370  1.00  0.00           H 
ATOM   1798  CB  PHE A 562      66.100  81.190  66.460  1.00  0.00           C 
ATOM   1799  HB1 PHE A 562      65.050  81.290  66.820  1.00  0.00           H 
ATOM   1800  HB2 PHE A 562      66.790  80.640  67.130  1.00  0.00           H 
ATOM   1801  CG  PHE A 562      66.720  82.600  66.390  1.00  0.00           C 
ATOM   1802  CD1 PHE A 562      66.080  83.670  65.770  1.00  0.00           C 
ATOM   1803  HD1 PHE A 562      65.170  83.570  65.200  1.00  0.00           H 
ATOM   1804  CE1 PHE A 562      66.630  84.990  65.840  1.00  0.00           C 
ATOM   1805  HE1 PHE A 562      66.100  85.780  65.330  1.00  0.00           H 
ATOM   1806  CZ  PHE A 562      67.870  85.100  66.400  1.00  0.00           C 
ATOM   1807  HZ  PHE A 562      68.310  86.090  66.420  1.00  0.00           H 
ATOM   1808  CD2 PHE A 562      67.940  82.820  67.000  1.00  0.00           C 
ATOM   1809  HD2 PHE A 562      68.370  82.050  67.620  1.00  0.00           H 
ATOM   1810  CE2 PHE A 562      68.540  84.090  67.060  1.00  0.00           C 
ATOM   1811  HE2 PHE A 562      69.490  84.300  67.520  1.00  0.00           H 
ATOM   1812  C   PHE A 562      67.460  80.220  64.590  1.00  0.00           C 
ATOM   1813  O   PHE A 562      67.850  80.930  63.650  1.00  0.00           O 
ATOM   1814  N   ALA A 563      68.220  79.230  65.150  1.00  0.00           N 
ATOM   1815  HN  ALA A 563      67.800  78.660  65.850  1.00  0.00           H 
ATOM   1816  CA  ALA A 563      69.660  79.010  64.900  1.00  0.00           C 
ATOM   1817  HA  ALA A 563      70.140  79.970  65.030  1.00  0.00           H 
ATOM   1818  CB  ALA A 563      70.120  77.950  65.880  1.00  0.00           C 
ATOM   1819  HB1 ALA A 563      71.210  77.740  65.840  1.00  0.00           H 
ATOM   1820  HB2 ALA A 563      69.830  78.350  66.880  1.00  0.00           H 
ATOM   1821  HB3 ALA A 563      69.470  77.090  65.610  1.00  0.00           H 
ATOM   1822  C   ALA A 563      69.850  78.570  63.490  1.00  0.00           C 
ATOM   1823  O   ALA A 563      70.760  78.950  62.730  1.00  0.00           O 
ATOM   1824  N   ILE A 564      68.910  77.690  62.980  1.00  0.00           N 
ATOM   1825  HN  ILE A 564      68.190  77.410  63.610  1.00  0.00           H 
ATOM   1826  CA  ILE A 564      68.910  77.300  61.550  1.00  0.00           C 
ATOM   1827  HA  ILE A 564      69.940  77.010  61.410  1.00  0.00           H 
ATOM   1828  CB  ILE A 564      68.130  76.040  61.380  1.00  0.00           C 
ATOM   1829  HB  ILE A 564      67.220  76.150  62.010  1.00  0.00           H 
ATOM   1830  CG2 ILE A 564      67.630  75.760  59.950  1.00  0.00           C 
ATOM   1831 1HG2 ILE A 564      67.260  74.720  59.790  1.00  0.00           H 
ATOM   1832 2HG2 ILE A 564      66.790  76.450  59.700  1.00  0.00           H 
ATOM   1833 3HG2 ILE A 564      68.480  75.850  59.240  1.00  0.00           H 
ATOM   1834  CG1 ILE A 564      68.800  74.770  61.890  1.00  0.00           C 
ATOM   1835 1HG1 ILE A 564      69.630  74.450  61.220  1.00  0.00           H 
ATOM   1836 2HG1 ILE A 564      69.190  75.040  62.900  1.00  0.00           H 
ATOM   1837  CD  ILE A 564      67.810  73.620  62.140  1.00  0.00           C 
ATOM   1838  HD1 ILE A 564      67.820  72.830  61.360  1.00  0.00           H 
ATOM   1839  HD2 ILE A 564      68.040  73.090  63.090  1.00  0.00           H 
ATOM   1840  HD3 ILE A 564      66.750  73.890  62.350  1.00  0.00           H 
ATOM   1841  C   ILE A 564      68.480  78.440  60.560  1.00  0.00           C 
ATOM   1842  O   ILE A 564      69.070  78.670  59.540  1.00  0.00           O 
ATOM   1843  N   ILE A 565      67.420  79.220  60.910  1.00  0.00           N 
ATOM   1844  HN  ILE A 565      66.990  79.160  61.810  1.00  0.00           H 
ATOM   1845  CA  ILE A 565      67.000  80.430  60.110  1.00  0.00           C 
ATOM   1846  HA  ILE A 565      66.730  80.110  59.120  1.00  0.00           H 
ATOM   1847  CB  ILE A 565      65.680  80.960  60.710  1.00  0.00           C 
ATOM   1848  HB  ILE A 565      65.890  81.020  61.800  1.00  0.00           H 
ATOM   1849  CG2 ILE A 565      65.320  82.370  60.350  1.00  0.00           C 
ATOM   1850 1HG2 ILE A 565      64.360  82.660  60.840  1.00  0.00           H 
ATOM   1851 2HG2 ILE A 565      66.110  83.070  60.700  1.00  0.00           H 
ATOM   1852 3HG2 ILE A 565      65.010  82.380  59.280  1.00  0.00           H 
ATOM   1853  CG1 ILE A 565      64.500  80.030  60.410  1.00  0.00           C 
ATOM   1854 1HG1 ILE A 565      64.110  80.220  59.390  1.00  0.00           H 
ATOM   1855 2HG1 ILE A 565      64.870  78.990  60.470  1.00  0.00           H 
ATOM   1856  CD  ILE A 565      63.340  80.240  61.400  1.00  0.00           C 
ATOM   1857  HD1 ILE A 565      62.930  81.240  61.160  1.00  0.00           H 
ATOM   1858  HD2 ILE A 565      62.650  79.400  61.170  1.00  0.00           H 
ATOM   1859  HD3 ILE A 565      63.780  80.170  62.420  1.00  0.00           H 
ATOM   1860  C   ILE A 565      68.060  81.500  60.050  1.00  0.00           C 
ATOM   1861  O   ILE A 565      68.220  82.130  59.020  1.00  0.00           O 
ATOM   1862  N   ALA A 566      68.800  81.770  61.090  1.00  0.00           N 
ATOM   1863  HN  ALA A 566      68.670  81.260  61.940  1.00  0.00           H 
ATOM   1864  CA  ALA A 566      69.960  82.700  61.120  1.00  0.00           C 
ATOM   1865  HA  ALA A 566      69.620  83.600  60.630  1.00  0.00           H 
ATOM   1866  CB  ALA A 566      70.310  83.000  62.670  1.00  0.00           C 
ATOM   1867  HB1 ALA A 566      71.220  83.630  62.750  1.00  0.00           H 
ATOM   1868  HB2 ALA A 566      69.500  83.580  63.160  1.00  0.00           H 
ATOM   1869  HB3 ALA A 566      70.400  82.050  63.230  1.00  0.00           H 
ATOM   1870  C   ALA A 566      71.110  82.170  60.250  1.00  0.00           C 
ATOM   1871  O   ALA A 566      71.500  82.890  59.310  1.00  0.00           O 
ATOM   1872  N   THR A 567      71.480  80.930  60.370  1.00  0.00           N 
ATOM   1873  HN  THR A 567      71.240  80.430  61.200  1.00  0.00           H 
ATOM   1874  CA  THR A 567      72.490  80.260  59.560  1.00  0.00           C 
ATOM   1875  HA  THR A 567      73.370  80.880  59.600  1.00  0.00           H 
ATOM   1876  CB  THR A 567      72.780  78.800  59.970  1.00  0.00           C 
ATOM   1877  HB  THR A 567      71.930  78.090  60.000  1.00  0.00           H 
ATOM   1878  OG1 THR A 567      73.320  78.880  61.280  1.00  0.00           O 
ATOM   1879  HG1 THR A 567      72.580  79.120  61.840  1.00  0.00           H 
ATOM   1880  CG2 THR A 567      73.890  78.270  59.080  1.00  0.00           C 
ATOM   1881 1HG2 THR A 567      74.300  77.380  59.610  1.00  0.00           H 
ATOM   1882 2HG2 THR A 567      73.340  78.020  58.150  1.00  0.00           H 
ATOM   1883 3HG2 THR A 567      74.690  78.970  58.780  1.00  0.00           H 
ATOM   1884  C   THR A 567      72.160  80.360  58.070  1.00  0.00           C 
ATOM   1885  O   THR A 567      72.930  81.030  57.360  1.00  0.00           O 
ATOM   1886  N   LEU A 568      70.970  79.900  57.660  1.00  0.00           N 
ATOM   1887  HN  LEU A 568      70.560  79.330  58.360  1.00  0.00           H 
ATOM   1888  CA  LEU A 568      70.610  79.820  56.280  1.00  0.00           C 
ATOM   1889  HA  LEU A 568      71.440  79.350  55.780  1.00  0.00           H 
ATOM   1890  CB  LEU A 568      69.230  79.100  56.050  1.00  0.00           C 
ATOM   1891  HB1 LEU A 568      68.450  79.580  56.680  1.00  0.00           H 
ATOM   1892  HB2 LEU A 568      68.850  79.260  55.020  1.00  0.00           H 
ATOM   1893  CG  LEU A 568      69.300  77.560  56.400  1.00  0.00           C 
ATOM   1894  HG  LEU A 568      69.530  77.400  57.480  1.00  0.00           H 
ATOM   1895  CD1 LEU A 568      67.900  76.980  56.250  1.00  0.00           C 
ATOM   1896 1HD1 LEU A 568      67.810  75.990  56.740  1.00  0.00           H 
ATOM   1897 2HD1 LEU A 568      67.120  77.720  56.530  1.00  0.00           H 
ATOM   1898 3HD1 LEU A 568      67.730  76.700  55.190  1.00  0.00           H 
ATOM   1899  CD2 LEU A 568      70.250  76.780  55.540  1.00  0.00           C 
ATOM   1900 1HD2 LEU A 568      69.910  76.650  54.490  1.00  0.00           H 
ATOM   1901 2HD2 LEU A 568      71.300  77.150  55.580  1.00  0.00           H 
ATOM   1902 3HD2 LEU A 568      70.310  75.740  55.930  1.00  0.00           H 
ATOM   1903  C   LEU A 568      70.550  81.240  55.630  1.00  0.00           C 
ATOM   1904  O   LEU A 568      71.010  81.470  54.510  1.00  0.00           O 
ATOM   1905  N   LEU A 569      69.920  82.210  56.330  1.00  0.00           N 
ATOM   1906  HN  LEU A 569      69.730  82.080  57.300  1.00  0.00           H 
ATOM   1907  CA  LEU A 569      69.900  83.560  55.860  1.00  0.00           C 
ATOM   1908  HA  LEU A 569      69.600  83.470  54.830  1.00  0.00           H 
ATOM   1909  CB  LEU A 569      68.830  84.420  56.660  1.00  0.00           C 
ATOM   1910  HB1 LEU A 569      69.000  84.360  57.760  1.00  0.00           H 
ATOM   1911  HB2 LEU A 569      68.960  85.480  56.350  1.00  0.00           H 
ATOM   1912  CG  LEU A 569      67.370  83.960  56.440  1.00  0.00           C 
ATOM   1913  HG  LEU A 569      67.400  82.870  56.650  1.00  0.00           H 
ATOM   1914  CD1 LEU A 569      66.410  84.550  57.450  1.00  0.00           C 
ATOM   1915 1HD1 LEU A 569      66.180  85.620  57.280  1.00  0.00           H 
ATOM   1916 2HD1 LEU A 569      65.500  83.920  57.470  1.00  0.00           H 
ATOM   1917 3HD1 LEU A 569      66.850  84.440  58.470  1.00  0.00           H 
ATOM   1918  CD2 LEU A 569      66.870  84.070  54.990  1.00  0.00           C 
ATOM   1919 1HD2 LEU A 569      65.760  84.110  55.060  1.00  0.00           H 
ATOM   1920 2HD2 LEU A 569      67.150  85.070  54.580  1.00  0.00           H 
ATOM   1921 3HD2 LEU A 569      67.110  83.260  54.270  1.00  0.00           H 
ATOM   1922  C   LEU A 569      71.290  84.260  55.710  1.00  0.00           C 
ATOM   1923  O   LEU A 569      71.530  84.810  54.670  1.00  0.00           O 
ATOM   1924  N   MET A 570      72.200  84.130  56.710  1.00  0.00           N 
ATOM   1925  HN  MET A 570      71.810  83.610  57.460  1.00  0.00           H 
ATOM   1926  CA  MET A 570      73.620  84.590  56.650  1.00  0.00           C 
ATOM   1927  HA  MET A 570      73.540  85.660  56.510  1.00  0.00           H 
ATOM   1928  CB  MET A 570      74.310  84.340  58.000  1.00  0.00           C 
ATOM   1929  HB1 MET A 570      74.230  83.290  58.340  1.00  0.00           H 
ATOM   1930  HB2 MET A 570      75.380  84.640  57.960  1.00  0.00           H 
ATOM   1931  CG  MET A 570      73.730  85.190  59.140  1.00  0.00           C 
ATOM   1932  HG1 MET A 570      72.620  85.080  59.170  1.00  0.00           H 
ATOM   1933  HG2 MET A 570      74.190  84.830  60.080  1.00  0.00           H 
ATOM   1934  SD  MET A 570      73.730  87.050  58.950  1.00  0.00           S 
ATOM   1935  CE  MET A 570      75.500  87.580  58.720  1.00  0.00           C 
ATOM   1936  HE1 MET A 570      76.130  87.170  59.540  1.00  0.00           H 
ATOM   1937  HE2 MET A 570      75.890  87.140  57.770  1.00  0.00           H 
ATOM   1938  HE3 MET A 570      75.600  88.670  58.520  1.00  0.00           H 
ATOM   1939  C   MET A 570      74.470  83.960  55.560  1.00  0.00           C 
ATOM   1940  O   MET A 570      75.320  84.650  54.930  1.00  0.00           O 
ATOM   1941  N   LEU A 571      74.340  82.720  55.310  1.00  0.00           N 
ATOM   1942  HN  LEU A 571      73.880  82.070  55.910  1.00  0.00           H 
ATOM   1943  CA  LEU A 571      74.890  82.010  54.150  1.00  0.00           C 
ATOM   1944  HA  LEU A 571      75.950  82.220  54.170  1.00  0.00           H 
ATOM   1945  CB  LEU A 571      74.700  80.480  54.200  1.00  0.00           C 
ATOM   1946  HB1 LEU A 571      73.590  80.400  54.220  1.00  0.00           H 
ATOM   1947  HB2 LEU A 571      75.120  80.080  53.250  1.00  0.00           H 
ATOM   1948  CG  LEU A 571      75.300  79.800  55.450  1.00  0.00           C 
ATOM   1949  HG  LEU A 571      74.590  80.020  56.280  1.00  0.00           H 
ATOM   1950  CD1 LEU A 571      75.370  78.280  55.300  1.00  0.00           C 
ATOM   1951 1HD1 LEU A 571      75.670  77.800  56.250  1.00  0.00           H 
ATOM   1952 2HD1 LEU A 571      74.450  77.730  55.000  1.00  0.00           H 
ATOM   1953 3HD1 LEU A 571      76.100  78.050  54.500  1.00  0.00           H 
ATOM   1954  CD2 LEU A 571      76.610  80.470  55.920  1.00  0.00           C 
ATOM   1955 1HD2 LEU A 571      76.360  81.540  56.100  1.00  0.00           H 
ATOM   1956 2HD2 LEU A 571      76.970  79.910  56.810  1.00  0.00           H 
ATOM   1957 3HD2 LEU A 571      77.380  80.470  55.120  1.00  0.00           H 
ATOM   1958  C   LEU A 571      74.370  82.530  52.790  1.00  0.00           C 
ATOM   1959  O   LEU A 571      75.210  82.820  51.950  1.00  0.00           O 
ATOM   1960  N   ASN A 572      73.140  82.780  52.630  1.00  0.00           N 
ATOM   1961  HN  ASN A 572      72.420  82.570  53.290  1.00  0.00           H 
ATOM   1962  CA  ASN A 572      72.560  83.190  51.390  1.00  0.00           C 
ATOM   1963  HA  ASN A 572      72.940  82.590  50.580  1.00  0.00           H 
ATOM   1964  CB  ASN A 572      70.990  83.250  51.390  1.00  0.00           C 
ATOM   1965  HB1 ASN A 572      70.630  83.830  52.260  1.00  0.00           H 
ATOM   1966  HB2 ASN A 572      70.600  83.880  50.560  1.00  0.00           H 
ATOM   1967  CG  ASN A 572      70.390  81.850  51.370  1.00  0.00           C 
ATOM   1968  OD1 ASN A 572      71.040  80.850  51.080  1.00  0.00           O 
ATOM   1969  ND2 ASN A 572      69.040  81.800  51.530  1.00  0.00           N 
ATOM   1970 1HD2 ASN A 572      68.520  82.650  51.630  1.00  0.00           H 
ATOM   1971 2HD2 ASN A 572      68.550  80.990  51.210  1.00  0.00           H 
ATOM   1972  C   ASN A 572      72.990  84.630  51.090  1.00  0.00           C 
ATOM   1973  O   ASN A 572      73.160  84.960  49.980  1.00  0.00           O 
ATOM   1974  N   LEU A 573      73.290  85.460  52.160  1.00  0.00           N 
ATOM   1975  HN  LEU A 573      73.150  85.050  53.060  1.00  0.00           H 
ATOM   1976  CA  LEU A 573      73.740  86.830  52.080  1.00  0.00           C 
ATOM   1977  HA  LEU A 573      72.890  87.350  51.660  1.00  0.00           H 
ATOM   1978  CB  LEU A 573      74.000  87.500  53.450  1.00  0.00           C 
ATOM   1979  HB1 LEU A 573      73.010  87.350  53.920  1.00  0.00           H 
ATOM   1980  HB2 LEU A 573      74.800  86.890  53.920  1.00  0.00           H 
ATOM   1981  CG  LEU A 573      74.530  88.930  53.520  1.00  0.00           C 
ATOM   1982  HG  LEU A 573      75.480  89.000  52.940  1.00  0.00           H 
ATOM   1983  CD1 LEU A 573      73.480  89.830  52.860  1.00  0.00           C 
ATOM   1984 1HD1 LEU A 573      73.720  90.910  52.820  1.00  0.00           H 
ATOM   1985 2HD1 LEU A 573      73.180  89.550  51.830  1.00  0.00           H 
ATOM   1986 3HD1 LEU A 573      72.540  89.740  53.440  1.00  0.00           H 
ATOM   1987  CD2 LEU A 573      74.780  89.330  54.980  1.00  0.00           C 
ATOM   1988 1HD2 LEU A 573      75.450  88.540  55.390  1.00  0.00           H 
ATOM   1989 2HD2 LEU A 573      75.150  90.370  55.130  1.00  0.00           H 
ATOM   1990 3HD2 LEU A 573      73.770  89.390  55.440  1.00  0.00           H 
ATOM   1991  C   LEU A 573      75.040  87.010  51.260  1.00  0.00           C 
ATOM   1992  O   LEU A 573      75.130  87.880  50.410  1.00  0.00           O 
ATOM   1993  N   LEU A 574      76.000  86.060  51.460  1.00  0.00           N 
ATOM   1994  HN  LEU A 574      75.890  85.390  52.190  1.00  0.00           H 
ATOM   1995  CA  LEU A 574      77.200  85.840  50.800  1.00  0.00           C 
ATOM   1996  HA  LEU A 574      77.700  86.800  50.720  1.00  0.00           H 
ATOM   1997  CB  LEU A 574      77.980  84.750  51.690  1.00  0.00           C 
ATOM   1998  HB1 LEU A 574      77.940  84.960  52.780  1.00  0.00           H 
ATOM   1999  HB2 LEU A 574      77.460  83.770  51.710  1.00  0.00           H 
ATOM   2000  CG  LEU A 574      79.520  84.470  51.400  1.00  0.00           C 
ATOM   2001  HG  LEU A 574      80.160  84.660  52.280  1.00  0.00           H 
ATOM   2002  CD1 LEU A 574      79.680  83.020  50.920  1.00  0.00           C 
ATOM   2003 1HD1 LEU A 574      80.730  82.700  50.760  1.00  0.00           H 
ATOM   2004 2HD1 LEU A 574      79.410  82.250  51.680  1.00  0.00           H 
ATOM   2005 3HD1 LEU A 574      79.120  82.750  50.000  1.00  0.00           H 
ATOM   2006  CD2 LEU A 574      80.100  85.460  50.360  1.00  0.00           C 
ATOM   2007 1HD2 LEU A 574      81.190  85.280  50.280  1.00  0.00           H 
ATOM   2008 2HD2 LEU A 574      79.540  85.490  49.400  1.00  0.00           H 
ATOM   2009 3HD2 LEU A 574      80.080  86.420  50.920  1.00  0.00           H 
ATOM   2010  C   LEU A 574      76.960  85.380  49.330  1.00  0.00           C 
ATOM   2011  O   LEU A 574      77.560  85.890  48.350  1.00  0.00           O 
ATOM   2012  N   ILE A 575      76.020  84.400  49.110  1.00  0.00           N 
ATOM   2013  HN  ILE A 575      75.470  83.980  49.830  1.00  0.00           H 
ATOM   2014  CA  ILE A 575      75.660  83.930  47.780  1.00  0.00           C 
ATOM   2015  HA  ILE A 575      76.580  83.740  47.240  1.00  0.00           H 
ATOM   2016  CB  ILE A 575      74.750  82.750  47.750  1.00  0.00           C 
ATOM   2017  HB  ILE A 575      73.830  83.020  48.320  1.00  0.00           H 
ATOM   2018  CG2 ILE A 575      74.210  82.290  46.340  1.00  0.00           C 
ATOM   2019 1HG2 ILE A 575      73.820  81.260  46.470  1.00  0.00           H 
ATOM   2020 2HG2 ILE A 575      73.480  82.950  45.830  1.00  0.00           H 
ATOM   2021 3HG2 ILE A 575      75.000  82.260  45.550  1.00  0.00           H 
ATOM   2022  CG1 ILE A 575      75.390  81.540  48.560  1.00  0.00           C 
ATOM   2023 1HG1 ILE A 575      75.510  81.940  49.590  1.00  0.00           H 
ATOM   2024 2HG1 ILE A 575      74.590  80.780  48.670  1.00  0.00           H 
ATOM   2025  CD  ILE A 575      76.700  80.830  48.060  1.00  0.00           C 
ATOM   2026  HD1 ILE A 575      76.940  79.930  48.670  1.00  0.00           H 
ATOM   2027  HD2 ILE A 575      76.440  80.610  47.000  1.00  0.00           H 
ATOM   2028  HD3 ILE A 575      77.550  81.540  48.070  1.00  0.00           H 
ATOM   2029  C   ILE A 575      75.060  85.000  46.920  1.00  0.00           C 
ATOM   2030  O   ILE A 575      75.350  85.080  45.690  1.00  0.00           O 
ATOM   2031  N   ALA A 576      74.160  85.840  47.540  1.00  0.00           N 
ATOM   2032  HN  ALA A 576      74.070  85.670  48.520  1.00  0.00           H 
ATOM   2033  CA  ALA A 576      73.470  86.980  46.950  1.00  0.00           C 
ATOM   2034  HA  ALA A 576      72.960  86.590  46.080  1.00  0.00           H 
ATOM   2035  CB  ALA A 576      72.400  87.560  47.960  1.00  0.00           C 
ATOM   2036  HB1 ALA A 576      71.680  88.220  47.420  1.00  0.00           H 
ATOM   2037  HB2 ALA A 576      71.770  86.690  48.260  1.00  0.00           H 
ATOM   2038  HB3 ALA A 576      72.870  88.130  48.790  1.00  0.00           H 
ATOM   2039  C   ALA A 576      74.360  88.090  46.440  1.00  0.00           C 
ATOM   2040  O   ALA A 576      74.370  88.500  45.270  1.00  0.00           O 
ATOM   2041  N   MET A 577      75.360  88.510  47.290  1.00  0.00           N 
ATOM   2042  HN  MET A 577      75.400  88.180  48.230  1.00  0.00           H 
ATOM   2043  CA  MET A 577      76.330  89.480  47.010  1.00  0.00           C 
ATOM   2044  HA  MET A 577      75.760  90.330  46.680  1.00  0.00           H 
ATOM   2045  CB  MET A 577      77.090  89.800  48.320  1.00  0.00           C 
ATOM   2046  HB1 MET A 577      77.190  88.790  48.770  1.00  0.00           H 
ATOM   2047  HB2 MET A 577      78.160  90.050  48.190  1.00  0.00           H 
ATOM   2048  CG  MET A 577      76.240  90.720  49.300  1.00  0.00           C 
ATOM   2049  HG1 MET A 577      76.110  91.710  48.820  1.00  0.00           H 
ATOM   2050  HG2 MET A 577      75.250  90.260  49.500  1.00  0.00           H 
ATOM   2051  SD  MET A 577      77.110  90.810  50.920  1.00  0.00           S 
ATOM   2052  CE  MET A 577      76.150  92.210  51.480  1.00  0.00           C 
ATOM   2053  HE1 MET A 577      76.650  92.650  52.370  1.00  0.00           H 
ATOM   2054  HE2 MET A 577      76.110  92.980  50.680  1.00  0.00           H 
ATOM   2055  HE3 MET A 577      75.150  91.770  51.690  1.00  0.00           H 
ATOM   2056  C   MET A 577      77.280  89.070  45.980  1.00  0.00           C 
ATOM   2057  O   MET A 577      77.620  89.850  45.100  1.00  0.00           O 
ATOM   2058  N   MET A 578      77.710  87.760  46.020  1.00  0.00           N 
ATOM   2059  HN  MET A 578      77.460  87.160  46.770  1.00  0.00           H 
ATOM   2060  CA  MET A 578      78.490  87.120  44.920  1.00  0.00           C 
ATOM   2061  HA  MET A 578      79.340  87.770  44.740  1.00  0.00           H 
ATOM   2062  CB  MET A 578      79.000  85.750  45.180  1.00  0.00           C 
ATOM   2063  HB1 MET A 578      78.050  85.200  45.350  1.00  0.00           H 
ATOM   2064  HB2 MET A 578      79.540  85.320  44.310  1.00  0.00           H 
ATOM   2065  CG  MET A 578      79.920  85.640  46.450  1.00  0.00           C 
ATOM   2066  HG1 MET A 578      80.940  85.940  46.120  1.00  0.00           H 
ATOM   2067  HG2 MET A 578      79.510  86.290  47.250  1.00  0.00           H 
ATOM   2068  SD  MET A 578      79.910  83.940  47.010  1.00  0.00           S 
ATOM   2069  CE  MET A 578      80.500  82.880  45.650  1.00  0.00           C 
ATOM   2070  HE1 MET A 578      80.920  81.970  46.140  1.00  0.00           H 
ATOM   2071  HE2 MET A 578      79.660  82.550  45.010  1.00  0.00           H 
ATOM   2072  HE3 MET A 578      81.280  83.290  44.980  1.00  0.00           H 
ATOM   2073  C   MET A 578      77.760  87.260  43.620  1.00  0.00           C 
ATOM   2074  O   MET A 578      78.310  87.520  42.560  1.00  0.00           O 
ATOM   2075  N   GLY A 579      76.420  87.050  43.660  1.00  0.00           N 
ATOM   2076  HN  GLY A 579      76.050  86.800  44.550  1.00  0.00           H 
ATOM   2077  CA  GLY A 579      75.550  87.070  42.500  1.00  0.00           C 
ATOM   2078  HA1 GLY A 579      75.930  86.380  41.770  1.00  0.00           H 
ATOM   2079  HA2 GLY A 579      74.530  86.870  42.800  1.00  0.00           H 
ATOM   2080  C   GLY A 579      75.440  88.430  41.820  1.00  0.00           C 
ATOM   2081  O   GLY A 579      75.690  88.450  40.620  1.00  0.00           O 
ATOM   2082  N   ASP A 580      75.110  89.510  42.610  1.00  0.00           N 
ATOM   2083  HN  ASP A 580      74.920  89.360  43.580  1.00  0.00           H 
ATOM   2084  CA  ASP A 580      74.990  90.880  42.160  1.00  0.00           C 
ATOM   2085  HA  ASP A 580      74.450  90.870  41.220  1.00  0.00           H 
ATOM   2086  CB  ASP A 580      74.240  91.850  43.160  1.00  0.00           C 
ATOM   2087  HB1 ASP A 580      73.400  91.390  43.720  1.00  0.00           H 
ATOM   2088  HB2 ASP A 580      74.890  92.250  43.970  1.00  0.00           H 
ATOM   2089  CG  ASP A 580      73.640  93.070  42.330  1.00  0.00           C 
ATOM   2090  OD1 ASP A 580      73.690  93.050  41.120  1.00  0.00           O 
ATOM   2091  OD2 ASP A 580      72.990  93.890  43.050  1.00  0.00           O 
ATOM   2092  C   ASP A 580      76.520  91.400  41.840  1.00  0.00           C 
ATOM   2093  O   ASP A 580      76.710  92.260  40.970  1.00  0.00           O 
ATOM   2094  N   THR A 581      77.590  90.750  42.440  1.00  0.00           N 
ATOM   2095  HN  THR A 581      77.430  90.230  43.270  1.00  0.00           H 
ATOM   2096  CA  THR A 581      79.000  90.910  41.920  1.00  0.00           C 
ATOM   2097  HA  THR A 581      79.260  91.950  42.030  1.00  0.00           H 
ATOM   2098  CB  THR A 581      80.170  90.280  42.690  1.00  0.00           C 
ATOM   2099  HB  THR A 581      80.100  89.180  42.570  1.00  0.00           H 
ATOM   2100  OG1 THR A 581      79.990  90.580  44.030  1.00  0.00           O 
ATOM   2101  HG1 THR A 581      79.090  90.360  44.300  1.00  0.00           H 
ATOM   2102  CG2 THR A 581      81.500  90.810  42.090  1.00  0.00           C 
ATOM   2103 1HG2 THR A 581      82.000  90.080  41.420  1.00  0.00           H 
ATOM   2104 2HG2 THR A 581      81.370  91.810  41.620  1.00  0.00           H 
ATOM   2105 3HG2 THR A 581      82.320  90.900  42.830  1.00  0.00           H 
ATOM   2106  C   THR A 581      79.220  90.450  40.490  1.00  0.00           C 
ATOM   2107  O   THR A 581      79.550  91.240  39.620  1.00  0.00           O 
ATOM   2108  N   HSD A 582      78.750  89.220  40.200  1.00  0.00           N 
ATOM   2109  HN  HSD A 582      78.390  88.620  40.920  1.00  0.00           H 
ATOM   2110  CA  HSD A 582      78.810  88.720  38.820  1.00  0.00           C 
ATOM   2111  HA  HSD A 582      79.820  88.710  38.440  1.00  0.00           H 
ATOM   2112  CB  HSD A 582      78.320  87.260  38.780  1.00  0.00           C 
ATOM   2113  HB1 HSD A 582      79.130  86.620  39.180  1.00  0.00           H 
ATOM   2114  HB2 HSD A 582      77.430  87.010  39.390  1.00  0.00           H 
ATOM   2115  ND1 HSD A 582      79.190  86.550  36.450  1.00  0.00           N 
ATOM   2116  HD1 HSD A 582      80.160  86.730  36.600  1.00  0.00           H 
ATOM   2117  CG  HSD A 582      78.130  86.760  37.350  1.00  0.00           C 
ATOM   2118  CE1 HSD A 582      78.640  86.220  35.260  1.00  0.00           C 
ATOM   2119  HE1 HSD A 582      79.330  85.980  34.450  1.00  0.00           H 
ATOM   2120  NE2 HSD A 582      77.340  86.190  35.290  1.00  0.00           N 
ATOM   2121  CD2 HSD A 582      77.010  86.610  36.620  1.00  0.00           C 
ATOM   2122  HD2 HSD A 582      76.030  87.030  36.830  1.00  0.00           H 
ATOM   2123  C   HSD A 582      77.960  89.600  37.890  1.00  0.00           C 
ATOM   2124  O   HSD A 582      78.390  90.090  36.840  1.00  0.00           O 
ATOM   2125  N   TRP A 583      76.710  89.800  38.320  1.00  0.00           N 
ATOM   2126  HN  TRP A 583      76.410  89.360  39.160  1.00  0.00           H 
ATOM   2127  CA  TRP A 583      75.760  90.560  37.530  1.00  0.00           C 
ATOM   2128  HA  TRP A 583      75.660  90.070  36.570  1.00  0.00           H 
ATOM   2129  CB  TRP A 583      74.340  90.450  38.170  1.00  0.00           C 
ATOM   2130  HB1 TRP A 583      74.160  89.410  38.520  1.00  0.00           H 
ATOM   2131  HB2 TRP A 583      74.310  91.050  39.110  1.00  0.00           H 
ATOM   2132  CG  TRP A 583      73.250  91.060  37.270  1.00  0.00           C 
ATOM   2133  CD1 TRP A 583      72.980  92.420  37.260  1.00  0.00           C 
ATOM   2134  HD1 TRP A 583      73.330  93.060  38.050  1.00  0.00           H 
ATOM   2135  NE1 TRP A 583      72.250  92.720  36.180  1.00  0.00           N 
ATOM   2136  HE1 TRP A 583      72.050  93.620  35.860  1.00  0.00           H 
ATOM   2137  CE2 TRP A 583      72.090  91.570  35.400  1.00  0.00           C 
ATOM   2138  CD2 TRP A 583      72.760  90.500  36.070  1.00  0.00           C 
ATOM   2139  CE3 TRP A 583      72.750  89.240  35.470  1.00  0.00           C 
ATOM   2140  HE3 TRP A 583      73.220  88.380  35.930  1.00  0.00           H 
ATOM   2141  CZ3 TRP A 583      72.060  89.060  34.280  1.00  0.00           C 
ATOM   2142  HZ3 TRP A 583      72.200  88.200  33.640  1.00  0.00           H 
ATOM   2143  CZ2 TRP A 583      71.410  91.410  34.250  1.00  0.00           C 
ATOM   2144  HZ2 TRP A 583      70.780  92.210  33.880  1.00  0.00           H 
ATOM   2145  CH2 TRP A 583      71.360  90.130  33.690  1.00  0.00           C 
ATOM   2146  HH2 TRP A 583      70.880  90.020  32.730  1.00  0.00           H 
ATOM   2147  C   TRP A 583      76.210  92.030  37.240  1.00  0.00           C 
ATOM   2148  O   TRP A 583      76.300  92.360  36.110  1.00  0.00           O 
ATOM   2149  N   ARG A 584      76.630  92.880  38.170  1.00  0.00           N 
ATOM   2150  HN  ARG A 584      76.650  92.510  39.100  1.00  0.00           H 
ATOM   2151  CA  ARG A 584      77.090  94.210  37.770  1.00  0.00           C 
ATOM   2152  HA  ARG A 584      76.380  94.570  37.040  1.00  0.00           H 
ATOM   2153  CB  ARG A 584      77.240  95.140  39.010  1.00  0.00           C 
ATOM   2154  HB1 ARG A 584      77.990  94.750  39.730  1.00  0.00           H 
ATOM   2155  HB2 ARG A 584      77.610  96.110  38.620  1.00  0.00           H 
ATOM   2156  CG  ARG A 584      75.900  95.180  39.720  1.00  0.00           C 
ATOM   2157  HG1 ARG A 584      75.120  95.350  38.950  1.00  0.00           H 
ATOM   2158  HG2 ARG A 584      75.670  94.150  40.070  1.00  0.00           H 
ATOM   2159  CD  ARG A 584      75.640  96.100  40.950  1.00  0.00           C 
ATOM   2160  HD1 ARG A 584      74.640  95.980  41.410  1.00  0.00           H 
ATOM   2161  HD2 ARG A 584      76.390  96.000  41.770  1.00  0.00           H 
ATOM   2162  NE  ARG A 584      75.920  97.430  40.380  1.00  0.00           N 
ATOM   2163  HE  ARG A 584      76.860  97.740  40.540  1.00  0.00           H 
ATOM   2164  CZ  ARG A 584      75.330  98.050  39.380  1.00  0.00           C 
ATOM   2165  NH1 ARG A 584      76.060  98.980  38.750  1.00  0.00           N 
ATOM   2166 1HH1 ARG A 584      77.060  98.960  38.740  1.00  0.00           H 
ATOM   2167 2HH1 ARG A 584      75.560  99.630  38.180  1.00  0.00           H 
ATOM   2168  NH2 ARG A 584      74.110  97.830  38.980  1.00  0.00           N 
ATOM   2169 1HH2 ARG A 584      73.460  97.290  39.510  1.00  0.00           H 
ATOM   2170 2HH2 ARG A 584      73.790  98.440  38.250  1.00  0.00           H 
ATOM   2171  C   ARG A 584      78.390  94.240  36.930  1.00  0.00           C 
ATOM   2172  O   ARG A 584      78.420  94.970  35.970  1.00  0.00           O 
ATOM   2173  N   VAL A 585      79.430  93.410  37.270  1.00  0.00           N 
ATOM   2174  HN  VAL A 585      79.220  92.840  38.060  1.00  0.00           H 
ATOM   2175  CA  VAL A 585      80.670  93.150  36.540  1.00  0.00           C 
ATOM   2176  HA  VAL A 585      80.980  94.140  36.250  1.00  0.00           H 
ATOM   2177  CB  VAL A 585      81.690  92.450  37.410  1.00  0.00           C 
ATOM   2178  HB  VAL A 585      81.380  91.490  37.890  1.00  0.00           H 
ATOM   2179  CG1 VAL A 585      83.010  92.170  36.610  1.00  0.00           C 
ATOM   2180 1HG1 VAL A 585      83.890  92.050  37.280  1.00  0.00           H 
ATOM   2181 2HG1 VAL A 585      82.990  91.290  35.930  1.00  0.00           H 
ATOM   2182 3HG1 VAL A 585      83.280  93.040  35.980  1.00  0.00           H 
ATOM   2183  CG2 VAL A 585      81.880  93.490  38.480  1.00  0.00           C 
ATOM   2184 1HG2 VAL A 585      82.760  93.430  39.160  1.00  0.00           H 
ATOM   2185 2HG2 VAL A 585      82.160  94.420  37.940  1.00  0.00           H 
ATOM   2186 3HG2 VAL A 585      81.010  93.700  39.140  1.00  0.00           H 
ATOM   2187  C   VAL A 585      80.500  92.510  35.140  1.00  0.00           C 
ATOM   2188  O   VAL A 585      81.060  93.050  34.190  1.00  0.00           O 
ATOM   2189  N   ALA A 586      79.680  91.440  34.940  1.00  0.00           N 
ATOM   2190  HN  ALA A 586      79.070  91.100  35.650  1.00  0.00           H 
ATOM   2191  CA  ALA A 586      79.770  90.660  33.730  1.00  0.00           C 
ATOM   2192  HA  ALA A 586      80.670  90.910  33.190  1.00  0.00           H 
ATOM   2193  CB  ALA A 586      79.970  89.170  33.870  1.00  0.00           C 
ATOM   2194  HB1 ALA A 586      80.250  88.750  32.880  1.00  0.00           H 
ATOM   2195  HB2 ALA A 586      80.810  88.900  34.540  1.00  0.00           H 
ATOM   2196  HB3 ALA A 586      79.130  88.640  34.370  1.00  0.00           H 
ATOM   2197  C   ALA A 586      78.630  90.940  32.780  1.00  0.00           C 
ATOM   2198  O   ALA A 586      78.720  90.600  31.600  1.00  0.00           O 
ATOM   2199  N   HSD A 587      77.570  91.670  33.260  1.00  0.00           N 
ATOM   2200  HN  HSD A 587      77.520  92.060  34.180  1.00  0.00           H 
ATOM   2201  CA  HSD A 587      76.450  91.910  32.410  1.00  0.00           C 
ATOM   2202  HA  HSD A 587      76.560  91.450  31.440  1.00  0.00           H 
ATOM   2203  CB  HSD A 587      75.100  91.210  32.950  1.00  0.00           C 
ATOM   2204  HB1 HSD A 587      74.960  91.400  34.040  1.00  0.00           H 
ATOM   2205  HB2 HSD A 587      74.170  91.590  32.480  1.00  0.00           H 
ATOM   2206  ND1 HSD A 587      74.780  89.130  31.580  1.00  0.00           N 
ATOM   2207  HD1 HSD A 587      74.330  89.670  30.860  1.00  0.00           H 
ATOM   2208  CG  HSD A 587      75.290  89.790  32.710  1.00  0.00           C 
ATOM   2209  CE1 HSD A 587      74.930  87.800  31.820  1.00  0.00           C 
ATOM   2210  HE1 HSD A 587      74.640  87.030  31.110  1.00  0.00           H 
ATOM   2211  NE2 HSD A 587      75.490  87.580  32.990  1.00  0.00           N 
ATOM   2212  CD2 HSD A 587      75.680  88.830  33.580  1.00  0.00           C 
ATOM   2213  HD2 HSD A 587      76.170  88.900  34.550  1.00  0.00           H 
ATOM   2214  C   HSD A 587      76.120  93.340  32.330  1.00  0.00           C 
ATOM   2215  O   HSD A 587      76.000  93.890  31.250  1.00  0.00           O 
ATOM   2216  N   GLU A 588      76.020  94.080  33.470  1.00  0.00           N 
ATOM   2217  HN  GLU A 588      76.290  93.740  34.370  1.00  0.00           H 
ATOM   2218  CA  GLU A 588      75.590  95.490  33.440  1.00  0.00           C 
ATOM   2219  HA  GLU A 588      74.700  95.450  32.830  1.00  0.00           H 
ATOM   2220  CB  GLU A 588      75.430  96.130  34.810  1.00  0.00           C 
ATOM   2221  HB1 GLU A 588      76.350  95.870  35.370  1.00  0.00           H 
ATOM   2222  HB2 GLU A 588      75.340  97.240  34.850  1.00  0.00           H 
ATOM   2223  CG  GLU A 588      74.250  95.630  35.600  1.00  0.00           C 
ATOM   2224  HG1 GLU A 588      74.280  94.520  35.580  1.00  0.00           H 
ATOM   2225  HG2 GLU A 588      74.330  95.960  36.660  1.00  0.00           H 
ATOM   2226  CD  GLU A 588      72.980  96.080  34.970  1.00  0.00           C 
ATOM   2227  OE1 GLU A 588      73.000  96.950  34.070  1.00  0.00           O 
ATOM   2228  OE2 GLU A 588      71.910  95.570  35.440  1.00  0.00           O 
ATOM   2229  C   GLU A 588      76.540  96.430  32.730  1.00  0.00           C 
ATOM   2230  O   GLU A 588      76.330  97.320  31.930  1.00  0.00           O 
ATOM   2231  N   ARG A 589      77.860  96.110  33.020  1.00  0.00           N 
ATOM   2232  HN  ARG A 589      78.040  95.350  33.640  1.00  0.00           H 
ATOM   2233  CA  ARG A 589      79.080  96.540  32.270  1.00  0.00           C 
ATOM   2234  HA  ARG A 589      79.900  96.120  32.840  1.00  0.00           H 
ATOM   2235  CB  ARG A 589      79.230  95.960  30.910  1.00  0.00           C 
ATOM   2236  HB1 ARG A 589      78.310  96.230  30.350  1.00  0.00           H 
ATOM   2237  HB2 ARG A 589      80.000  96.490  30.320  1.00  0.00           H 
ATOM   2238  CG  ARG A 589      79.490  94.390  30.870  1.00  0.00           C 
ATOM   2239  HG1 ARG A 589      78.930  93.910  31.700  1.00  0.00           H 
ATOM   2240  HG2 ARG A 589      78.990  93.900  30.010  1.00  0.00           H 
ATOM   2241  CD  ARG A 589      80.950  94.030  31.000  1.00  0.00           C 
ATOM   2242  HD1 ARG A 589      81.540  94.580  30.240  1.00  0.00           H 
ATOM   2243  HD2 ARG A 589      81.360  94.170  32.020  1.00  0.00           H 
ATOM   2244  NE  ARG A 589      81.120  92.590  30.510  1.00  0.00           N 
ATOM   2245  HE  ARG A 589      80.250  92.100  30.470  1.00  0.00           H 
ATOM   2246  CZ  ARG A 589      82.290  92.020  30.540  1.00  0.00           C 
ATOM   2247  NH1 ARG A 589      83.490  92.570  30.620  1.00  0.00           N 
ATOM   2248 1HH1 ARG A 589      83.590  93.560  30.620  1.00  0.00           H 
ATOM   2249 2HH1 ARG A 589      84.300  91.990  30.580  1.00  0.00           H 
ATOM   2250  NH2 ARG A 589      82.420  90.740  30.250  1.00  0.00           N 
ATOM   2251 1HH2 ARG A 589      81.630  90.260  29.880  1.00  0.00           H 
ATOM   2252 2HH2 ARG A 589      83.360  90.450  30.100  1.00  0.00           H 
ATOM   2253  C   ARG A 589      79.330  98.090  32.290  1.00  0.00           C 
ATOM   2254  O   ARG A 589      79.970  98.620  31.400  1.00  0.00           O 
ATOM   2255  N   MET B 454     112.560  83.370  72.390  1.00  0.00           N 
ATOM   2256  HN  MET B 454     112.690  83.810  73.280  1.00  0.00           H 
ATOM   2257  CA  MET B 454     112.130  81.970  72.270  1.00  0.00           C 
ATOM   2258  HA  MET B 454     112.980  81.540  71.760  1.00  0.00           H 
ATOM   2259  CB  MET B 454     111.970  81.260  73.580  1.00  0.00           C 
ATOM   2260  HB1 MET B 454     111.450  81.940  74.290  1.00  0.00           H 
ATOM   2261  HB2 MET B 454     111.380  80.320  73.500  1.00  0.00           H 
ATOM   2262  CG  MET B 454     113.310  80.680  74.150  1.00  0.00           C 
ATOM   2263  HG1 MET B 454     113.690  79.970  73.390  1.00  0.00           H 
ATOM   2264  HG2 MET B 454     114.010  81.540  74.220  1.00  0.00           H 
ATOM   2265  SD  MET B 454     112.900  79.850  75.740  1.00  0.00           S 
ATOM   2266  CE  MET B 454     114.550  79.210  76.280  1.00  0.00           C 
ATOM   2267  HE1 MET B 454     114.890  78.350  75.670  1.00  0.00           H 
ATOM   2268  HE2 MET B 454     115.190  80.100  76.120  1.00  0.00           H 
ATOM   2269  HE3 MET B 454     114.540  79.080  77.380  1.00  0.00           H 
ATOM   2270  C   MET B 454     110.830  81.780  71.470  1.00  0.00           C 
ATOM   2271  O   MET B 454     110.750  80.970  70.560  1.00  0.00           O 
ATOM   2272  N   SER B 455     109.800  82.540  71.840  1.00  0.00           N 
ATOM   2273  HN  SER B 455     110.060  83.260  72.490  1.00  0.00           H 
ATOM   2274  CA  SER B 455     108.490  82.540  71.200  1.00  0.00           C 
ATOM   2275  HA  SER B 455     108.150  81.520  71.300  1.00  0.00           H 
ATOM   2276  CB  SER B 455     107.380  83.390  71.890  1.00  0.00           C 
ATOM   2277  HB1 SER B 455     107.510  84.490  71.780  1.00  0.00           H 
ATOM   2278  HB2 SER B 455     106.430  83.080  71.410  1.00  0.00           H 
ATOM   2279  OG  SER B 455     107.300  82.900  73.210  1.00  0.00           O 
ATOM   2280  HG1 SER B 455     108.050  83.300  73.660  1.00  0.00           H 
ATOM   2281  C   SER B 455     108.510  82.920  69.770  1.00  0.00           C 
ATOM   2282  O   SER B 455     107.870  82.210  69.020  1.00  0.00           O 
ATOM   2283  N   PHE B 456     109.290  83.900  69.330  1.00  0.00           N 
ATOM   2284  HN  PHE B 456     109.800  84.440  69.990  1.00  0.00           H 
ATOM   2285  CA  PHE B 456     109.500  84.230  67.950  1.00  0.00           C 
ATOM   2286  HA  PHE B 456     108.510  84.330  67.530  1.00  0.00           H 
ATOM   2287  CB  PHE B 456     110.330  85.490  67.750  1.00  0.00           C 
ATOM   2288  HB1 PHE B 456     111.140  85.370  68.500  1.00  0.00           H 
ATOM   2289  HB2 PHE B 456     110.760  85.550  66.730  1.00  0.00           H 
ATOM   2290  CG  PHE B 456     109.610  86.820  67.990  1.00  0.00           C 
ATOM   2291  CD1 PHE B 456     108.500  87.180  67.250  1.00  0.00           C 
ATOM   2292  HD1 PHE B 456     108.220  86.460  66.500  1.00  0.00           H 
ATOM   2293  CE1 PHE B 456     107.870  88.440  67.520  1.00  0.00           C 
ATOM   2294  HE1 PHE B 456     107.050  88.750  66.890  1.00  0.00           H 
ATOM   2295  CZ  PHE B 456     108.390  89.310  68.450  1.00  0.00           C 
ATOM   2296  HZ  PHE B 456     107.870  90.240  68.640  1.00  0.00           H 
ATOM   2297  CD2 PHE B 456     110.070  87.680  68.970  1.00  0.00           C 
ATOM   2298  HD2 PHE B 456     111.010  87.530  69.490  1.00  0.00           H 
ATOM   2299  CE2 PHE B 456     109.510  88.920  69.290  1.00  0.00           C 
ATOM   2300  HE2 PHE B 456     109.740  89.510  70.170  1.00  0.00           H 
ATOM   2301  C   PHE B 456     110.100  83.050  67.130  1.00  0.00           C 
ATOM   2302  O   PHE B 456     109.590  82.680  66.080  1.00  0.00           O 
ATOM   2303  N   ALA B 457     111.090  82.370  67.700  1.00  0.00           N 
ATOM   2304  HN  ALA B 457     111.450  82.570  68.610  1.00  0.00           H 
ATOM   2305  CA  ALA B 457     111.770  81.300  66.980  1.00  0.00           C 
ATOM   2306  HA  ALA B 457     111.940  81.460  65.930  1.00  0.00           H 
ATOM   2307  CB  ALA B 457     113.170  81.100  67.460  1.00  0.00           C 
ATOM   2308  HB1 ALA B 457     113.530  80.180  66.950  1.00  0.00           H 
ATOM   2309  HB2 ALA B 457     113.690  82.080  67.330  1.00  0.00           H 
ATOM   2310  HB3 ALA B 457     113.170  80.910  68.550  1.00  0.00           H 
ATOM   2311  C   ALA B 457     110.930  79.920  67.050  1.00  0.00           C 
ATOM   2312  O   ALA B 457     111.100  79.080  66.160  1.00  0.00           O 
ATOM   2313  N   LEU B 458     109.930  79.650  67.980  1.00  0.00           N 
ATOM   2314  HN  LEU B 458     109.810  80.290  68.730  1.00  0.00           H 
ATOM   2315  CA  LEU B 458     108.930  78.590  67.860  1.00  0.00           C 
ATOM   2316  HA  LEU B 458     109.520  77.710  67.620  1.00  0.00           H 
ATOM   2317  CB  LEU B 458     108.090  78.320  69.220  1.00  0.00           C 
ATOM   2318  HB1 LEU B 458     107.820  79.260  69.740  1.00  0.00           H 
ATOM   2319  HB2 LEU B 458     107.080  78.000  68.870  1.00  0.00           H 
ATOM   2320  CG  LEU B 458     108.710  77.450  70.300  1.00  0.00           C 
ATOM   2321  HG  LEU B 458     107.890  77.460  71.050  1.00  0.00           H 
ATOM   2322  CD1 LEU B 458     108.960  75.990  69.840  1.00  0.00           C 
ATOM   2323 1HD1 LEU B 458     109.030  75.330  70.730  1.00  0.00           H 
ATOM   2324 2HD1 LEU B 458     108.150  75.650  69.160  1.00  0.00           H 
ATOM   2325 3HD1 LEU B 458     109.940  75.910  69.320  1.00  0.00           H 
ATOM   2326  CD2 LEU B 458     109.980  77.950  70.980  1.00  0.00           C 
ATOM   2327 1HD2 LEU B 458     109.920  79.010  71.310  1.00  0.00           H 
ATOM   2328 2HD2 LEU B 458     110.240  77.230  71.790  1.00  0.00           H 
ATOM   2329 3HD2 LEU B 458     110.820  77.840  70.260  1.00  0.00           H 
ATOM   2330  C   LEU B 458     108.080  78.680  66.650  1.00  0.00           C 
ATOM   2331  O   LEU B 458     107.970  77.780  65.810  1.00  0.00           O 
ATOM   2332  N   VAL B 459     107.450  79.880  66.570  1.00  0.00           N 
ATOM   2333  HN  VAL B 459     107.560  80.560  67.290  1.00  0.00           H 
ATOM   2334  CA  VAL B 459     106.640  80.240  65.450  1.00  0.00           C 
ATOM   2335  HA  VAL B 459     105.880  79.470  65.380  1.00  0.00           H 
ATOM   2336  CB  VAL B 459     106.070  81.630  65.710  1.00  0.00           C 
ATOM   2337  HB  VAL B 459     106.910  82.280  66.040  1.00  0.00           H 
ATOM   2338  CG1 VAL B 459     105.380  82.220  64.500  1.00  0.00           C 
ATOM   2339 1HG1 VAL B 459     104.910  83.180  64.800  1.00  0.00           H 
ATOM   2340 2HG1 VAL B 459     106.080  82.390  63.650  1.00  0.00           H 
ATOM   2341 3HG1 VAL B 459     104.650  81.440  64.210  1.00  0.00           H 
ATOM   2342  CG2 VAL B 459     105.040  81.540  66.880  1.00  0.00           C 
ATOM   2343 1HG2 VAL B 459     104.780  82.530  67.320  1.00  0.00           H 
ATOM   2344 2HG2 VAL B 459     104.180  81.100  66.330  1.00  0.00           H 
ATOM   2345 3HG2 VAL B 459     105.370  80.820  67.660  1.00  0.00           H 
ATOM   2346  C   VAL B 459     107.350  80.260  64.120  1.00  0.00           C 
ATOM   2347  O   VAL B 459     106.910  79.580  63.190  1.00  0.00           O 
ATOM   2348  N   LEU B 460     108.530  80.900  64.000  1.00  0.00           N 
ATOM   2349  HN  LEU B 460     108.910  81.450  64.740  1.00  0.00           H 
ATOM   2350  CA  LEU B 460     109.240  80.960  62.730  1.00  0.00           C 
ATOM   2351  HA  LEU B 460     108.470  81.250  62.020  1.00  0.00           H 
ATOM   2352  CB  LEU B 460     110.380  82.010  62.890  1.00  0.00           C 
ATOM   2353  HB1 LEU B 460     110.540  82.090  63.990  1.00  0.00           H 
ATOM   2354  HB2 LEU B 460     111.330  81.630  62.460  1.00  0.00           H 
ATOM   2355  CG  LEU B 460     110.040  83.390  62.320  1.00  0.00           C 
ATOM   2356  HG  LEU B 460     109.990  83.340  61.210  1.00  0.00           H 
ATOM   2357  CD1 LEU B 460     108.680  83.970  62.760  1.00  0.00           C 
ATOM   2358 1HD1 LEU B 460     108.510  84.960  62.280  1.00  0.00           H 
ATOM   2359 2HD1 LEU B 460     107.810  83.310  62.580  1.00  0.00           H 
ATOM   2360 3HD1 LEU B 460     108.830  84.180  63.840  1.00  0.00           H 
ATOM   2361  CD2 LEU B 460     111.180  84.420  62.680  1.00  0.00           C 
ATOM   2362 1HD2 LEU B 460     111.290  84.420  63.790  1.00  0.00           H 
ATOM   2363 2HD2 LEU B 460     112.170  84.130  62.260  1.00  0.00           H 
ATOM   2364 3HD2 LEU B 460     110.960  85.470  62.390  1.00  0.00           H 
ATOM   2365  C   LEU B 460     109.700  79.590  62.300  1.00  0.00           C 
ATOM   2366  O   LEU B 460     109.560  79.190  61.150  1.00  0.00           O 
ATOM   2367  N   GLY B 461     110.240  78.780  63.270  1.00  0.00           N 
ATOM   2368  HN  GLY B 461     110.090  79.140  64.190  1.00  0.00           H 
ATOM   2369  CA  GLY B 461     110.820  77.510  63.030  1.00  0.00           C 
ATOM   2370  HA1 GLY B 461     111.610  77.670  62.310  1.00  0.00           H 
ATOM   2371  HA2 GLY B 461     111.250  77.090  63.930  1.00  0.00           H 
ATOM   2372  C   GLY B 461     109.830  76.540  62.470  1.00  0.00           C 
ATOM   2373  O   GLY B 461     110.150  75.820  61.490  1.00  0.00           O 
ATOM   2374  N   TRP B 462     108.680  76.320  63.200  1.00  0.00           N 
ATOM   2375  HN  TRP B 462     108.510  76.790  64.060  1.00  0.00           H 
ATOM   2376  CA  TRP B 462     107.570  75.510  62.680  1.00  0.00           C 
ATOM   2377  HA  TRP B 462     107.930  74.510  62.500  1.00  0.00           H 
ATOM   2378  CB  TRP B 462     106.470  75.280  63.750  1.00  0.00           C 
ATOM   2379  HB1 TRP B 462     106.320  76.230  64.310  1.00  0.00           H 
ATOM   2380  HB2 TRP B 462     105.530  74.870  63.310  1.00  0.00           H 
ATOM   2381  CG  TRP B 462     106.820  74.250  64.800  1.00  0.00           C 
ATOM   2382  CD1 TRP B 462     107.210  74.500  66.070  1.00  0.00           C 
ATOM   2383  HD1 TRP B 462     107.420  75.500  66.420  1.00  0.00           H 
ATOM   2384  NE1 TRP B 462     107.470  73.290  66.710  1.00  0.00           N 
ATOM   2385  HE1 TRP B 462     108.030  73.130  67.490  1.00  0.00           H 
ATOM   2386  CE2 TRP B 462     107.340  72.290  65.870  1.00  0.00           C 
ATOM   2387  CD2 TRP B 462     106.950  72.840  64.610  1.00  0.00           C 
ATOM   2388  CE3 TRP B 462     106.790  72.020  63.480  1.00  0.00           C 
ATOM   2389  HE3 TRP B 462     106.410  72.510  62.590  1.00  0.00           H 
ATOM   2390  CZ3 TRP B 462     106.890  70.640  63.640  1.00  0.00           C 
ATOM   2391  HZ3 TRP B 462     106.530  69.870  62.970  1.00  0.00           H 
ATOM   2392  CZ2 TRP B 462     107.650  70.960  66.020  1.00  0.00           C 
ATOM   2393  HZ2 TRP B 462     107.970  70.570  66.980  1.00  0.00           H 
ATOM   2394  CH2 TRP B 462     107.310  70.150  64.940  1.00  0.00           C 
ATOM   2395  HH2 TRP B 462     107.420  69.080  65.040  1.00  0.00           H 
ATOM   2396  C   TRP B 462     106.940  76.060  61.300  1.00  0.00           C 
ATOM   2397  O   TRP B 462     106.730  75.290  60.370  1.00  0.00           O 
ATOM   2398  N   CYS B 463     106.700  77.430  61.150  1.00  0.00           N 
ATOM   2399  HN  CYS B 463     106.880  78.110  61.850  1.00  0.00           H 
ATOM   2400  CA  CYS B 463     106.130  77.940  59.930  1.00  0.00           C 
ATOM   2401  HA  CYS B 463     105.180  77.450  59.780  1.00  0.00           H 
ATOM   2402  CB  CYS B 463     105.840  79.480  60.100  1.00  0.00           C 
ATOM   2403  HB1 CYS B 463     106.720  80.070  60.440  1.00  0.00           H 
ATOM   2404  HB2 CYS B 463     105.610  79.860  59.080  1.00  0.00           H 
ATOM   2405  SG  CYS B 463     104.400  79.880  61.210  1.00  0.00           S 
ATOM   2406  HG1 CYS B 463     105.200  79.660  62.250  1.00  0.00           H 
ATOM   2407  C   CYS B 463     107.120  77.570  58.720  1.00  0.00           C 
ATOM   2408  O   CYS B 463     106.560  77.120  57.720  1.00  0.00           O 
ATOM   2409  N   ASN B 464     108.480  77.580  58.860  1.00  0.00           N 
ATOM   2410  HN  ASN B 464     108.880  78.040  59.650  1.00  0.00           H 
ATOM   2411  CA  ASN B 464     109.470  77.100  57.960  1.00  0.00           C 
ATOM   2412  HA  ASN B 464     109.300  77.780  57.140  1.00  0.00           H 
ATOM   2413  CB  ASN B 464     110.900  77.190  58.550  1.00  0.00           C 
ATOM   2414  HB1 ASN B 464     110.950  76.450  59.380  1.00  0.00           H 
ATOM   2415  HB2 ASN B 464     111.500  76.950  57.650  1.00  0.00           H 
ATOM   2416  CG  ASN B 464     111.330  78.600  58.900  1.00  0.00           C 
ATOM   2417  OD1 ASN B 464     110.940  79.570  58.210  1.00  0.00           O 
ATOM   2418  ND2 ASN B 464     112.270  78.770  59.860  1.00  0.00           N 
ATOM   2419 1HD2 ASN B 464     112.690  77.970  60.290  1.00  0.00           H 
ATOM   2420 2HD2 ASN B 464     112.620  79.680  60.070  1.00  0.00           H 
ATOM   2421  C   ASN B 464     109.330  75.630  57.480  1.00  0.00           C 
ATOM   2422  O   ASN B 464     109.670  75.380  56.340  1.00  0.00           O 
ATOM   2423  N   VAL B 465     108.840  74.730  58.370  1.00  0.00           N 
ATOM   2424  HN  VAL B 465     108.600  74.950  59.310  1.00  0.00           H 
ATOM   2425  CA  VAL B 465     108.530  73.370  57.900  1.00  0.00           C 
ATOM   2426  HA  VAL B 465     109.440  72.810  57.740  1.00  0.00           H 
ATOM   2427  CB  VAL B 465     107.950  72.470  59.020  1.00  0.00           C 
ATOM   2428  HB  VAL B 465     107.040  72.980  59.400  1.00  0.00           H 
ATOM   2429  CG1 VAL B 465     107.530  71.060  58.540  1.00  0.00           C 
ATOM   2430 1HG1 VAL B 465     107.200  70.500  59.440  1.00  0.00           H 
ATOM   2431 2HG1 VAL B 465     106.660  70.960  57.850  1.00  0.00           H 
ATOM   2432 3HG1 VAL B 465     108.410  70.450  58.260  1.00  0.00           H 
ATOM   2433  CG2 VAL B 465     108.970  72.270  60.100  1.00  0.00           C 
ATOM   2434 1HG2 VAL B 465     108.560  71.460  60.750  1.00  0.00           H 
ATOM   2435 2HG2 VAL B 465     109.930  71.880  59.710  1.00  0.00           H 
ATOM   2436 3HG2 VAL B 465     109.200  73.190  60.670  1.00  0.00           H 
ATOM   2437  C   VAL B 465     107.540  73.310  56.650  1.00  0.00           C 
ATOM   2438  O   VAL B 465     107.650  72.440  55.790  1.00  0.00           O 
ATOM   2439  N   MET B 466     106.520  74.220  56.560  1.00  0.00           N 
ATOM   2440  HN  MET B 466     106.550  75.000  57.170  1.00  0.00           H 
ATOM   2441  CA  MET B 466     105.610  74.300  55.460  1.00  0.00           C 
ATOM   2442  HA  MET B 466     104.950  73.440  55.450  1.00  0.00           H 
ATOM   2443  CB  MET B 466     104.610  75.400  55.740  1.00  0.00           C 
ATOM   2444  HB1 MET B 466     104.100  75.260  56.720  1.00  0.00           H 
ATOM   2445  HB2 MET B 466     105.130  76.370  55.900  1.00  0.00           H 
ATOM   2446  CG  MET B 466     103.470  75.610  54.700  1.00  0.00           C 
ATOM   2447  HG1 MET B 466     103.980  75.920  53.760  1.00  0.00           H 
ATOM   2448  HG2 MET B 466     102.960  74.630  54.600  1.00  0.00           H 
ATOM   2449  SD  MET B 466     102.310  76.990  55.150  1.00  0.00           S 
ATOM   2450  CE  MET B 466     101.510  76.600  56.770  1.00  0.00           C 
ATOM   2451  HE1 MET B 466     101.560  75.500  56.880  1.00  0.00           H 
ATOM   2452  HE2 MET B 466     102.070  76.930  57.670  1.00  0.00           H 
ATOM   2453  HE3 MET B 466     100.430  76.840  56.880  1.00  0.00           H 
ATOM   2454  C   MET B 466     106.210  74.430  54.040  1.00  0.00           C 
ATOM   2455  O   MET B 466     105.670  74.040  53.040  1.00  0.00           O 
ATOM   2456  N   TYR B 467     107.440  75.010  53.980  1.00  0.00           N 
ATOM   2457  HN  TYR B 467     107.880  75.390  54.790  1.00  0.00           H 
ATOM   2458  CA  TYR B 467     108.340  75.260  52.900  1.00  0.00           C 
ATOM   2459  HA  TYR B 467     107.930  76.050  52.290  1.00  0.00           H 
ATOM   2460  CB  TYR B 467     109.730  75.810  53.420  1.00  0.00           C 
ATOM   2461  HB1 TYR B 467     109.660  76.850  53.800  1.00  0.00           H 
ATOM   2462  HB2 TYR B 467     110.220  75.160  54.180  1.00  0.00           H 
ATOM   2463  CG  TYR B 467     110.800  75.800  52.350  1.00  0.00           C 
ATOM   2464  CD1 TYR B 467     110.720  76.640  51.170  1.00  0.00           C 
ATOM   2465  HD1 TYR B 467     109.830  77.200  50.900  1.00  0.00           H 
ATOM   2466  CE1 TYR B 467     111.730  76.680  50.230  1.00  0.00           C 
ATOM   2467  HE1 TYR B 467     111.690  77.350  49.380  1.00  0.00           H 
ATOM   2468  CZ  TYR B 467     112.840  75.890  50.390  1.00  0.00           C 
ATOM   2469  OH  TYR B 467     113.920  75.990  49.470  1.00  0.00           O 
ATOM   2470  HH  TYR B 467     113.760  76.680  48.830  1.00  0.00           H 
ATOM   2471  CD2 TYR B 467     112.050  75.090  52.550  1.00  0.00           C 
ATOM   2472  HD2 TYR B 467     112.220  74.500  53.440  1.00  0.00           H 
ATOM   2473  CE2 TYR B 467     113.070  75.130  51.590  1.00  0.00           C 
ATOM   2474  HE2 TYR B 467     113.960  74.530  51.720  1.00  0.00           H 
ATOM   2475  C   TYR B 467     108.530  73.990  52.130  1.00  0.00           C 
ATOM   2476  O   TYR B 467     108.380  74.020  50.890  1.00  0.00           O 
ATOM   2477  N   PHE B 468     108.800  72.880  52.800  1.00  0.00           N 
ATOM   2478  HN  PHE B 468     108.930  73.000  53.780  1.00  0.00           H 
ATOM   2479  CA  PHE B 468     108.940  71.500  52.370  1.00  0.00           C 
ATOM   2480  HA  PHE B 468     109.770  71.530  51.670  1.00  0.00           H 
ATOM   2481  CB  PHE B 468     109.580  70.480  53.430  1.00  0.00           C 
ATOM   2482  HB1 PHE B 468     108.870  70.410  54.280  1.00  0.00           H 
ATOM   2483  HB2 PHE B 468     109.680  69.460  53.010  1.00  0.00           H 
ATOM   2484  CG  PHE B 468     110.920  71.060  53.870  1.00  0.00           C 
ATOM   2485  CD1 PHE B 468     112.070  70.740  53.120  1.00  0.00           C 
ATOM   2486  HD1 PHE B 468     111.940  70.180  52.210  1.00  0.00           H 
ATOM   2487  CE1 PHE B 468     113.300  71.230  53.520  1.00  0.00           C 
ATOM   2488  HE1 PHE B 468     114.160  70.910  52.950  1.00  0.00           H 
ATOM   2489  CZ  PHE B 468     113.500  71.950  54.680  1.00  0.00           C 
ATOM   2490  HZ  PHE B 468     114.500  72.180  55.030  1.00  0.00           H 
ATOM   2491  CD2 PHE B 468     111.080  71.800  55.000  1.00  0.00           C 
ATOM   2492  HD2 PHE B 468     110.170  71.980  55.550  1.00  0.00           H 
ATOM   2493  CE2 PHE B 468     112.340  72.180  55.450  1.00  0.00           C 
ATOM   2494  HE2 PHE B 468     112.400  72.800  56.330  1.00  0.00           H 
ATOM   2495  C   PHE B 468     107.740  70.880  51.500  1.00  0.00           C 
ATOM   2496  O   PHE B 468     108.010  70.140  50.570  1.00  0.00           O 
ATOM   2497  N   ALA B 469     106.450  71.160  51.780  1.00  0.00           N 
ATOM   2498  HN  ALA B 469     106.220  71.800  52.500  1.00  0.00           H 
ATOM   2499  CA  ALA B 469     105.230  70.760  51.100  1.00  0.00           C 
ATOM   2500  HA  ALA B 469     104.950  69.750  51.370  1.00  0.00           H 
ATOM   2501  CB  ALA B 469     104.150  71.720  51.580  1.00  0.00           C 
ATOM   2502  HB1 ALA B 469     104.010  71.770  52.680  1.00  0.00           H 
ATOM   2503  HB2 ALA B 469     104.270  72.780  51.280  1.00  0.00           H 
ATOM   2504  HB3 ALA B 469     103.160  71.380  51.190  1.00  0.00           H 
ATOM   2505  C   ALA B 469     105.270  70.730  49.560  1.00  0.00           C 
ATOM   2506  O   ALA B 469     104.770  69.810  48.900  1.00  0.00           O 
ATOM   2507  N   ARG B 470     106.060  71.620  48.910  1.00  0.00           N 
ATOM   2508  HN  ARG B 470     106.510  72.250  49.530  1.00  0.00           H 
ATOM   2509  CA  ARG B 470     106.260  71.700  47.430  1.00  0.00           C 
ATOM   2510  HA  ARG B 470     105.320  71.780  46.910  1.00  0.00           H 
ATOM   2511  CB  ARG B 470     107.070  72.930  47.050  1.00  0.00           C 
ATOM   2512  HB1 ARG B 470     106.900  73.220  45.990  1.00  0.00           H 
ATOM   2513  HB2 ARG B 470     106.640  73.790  47.600  1.00  0.00           H 
ATOM   2514  CG  ARG B 470     108.570  72.840  47.290  1.00  0.00           C 
ATOM   2515  HG1 ARG B 470     108.800  72.410  48.290  1.00  0.00           H 
ATOM   2516  HG2 ARG B 470     109.090  72.190  46.550  1.00  0.00           H 
ATOM   2517  CD  ARG B 470     109.450  74.110  47.250  1.00  0.00           C 
ATOM   2518  HD1 ARG B 470     110.490  73.740  47.350  1.00  0.00           H 
ATOM   2519  HD2 ARG B 470     109.340  74.520  46.220  1.00  0.00           H 
ATOM   2520  NE  ARG B 470     109.030  75.090  48.280  1.00  0.00           N 
ATOM   2521  HE  ARG B 470     108.850  74.690  49.180  1.00  0.00           H 
ATOM   2522  CZ  ARG B 470     108.590  76.300  48.000  1.00  0.00           C 
ATOM   2523  NH1 ARG B 470     109.050  76.910  46.950  1.00  0.00           N 
ATOM   2524 1HH1 ARG B 470     109.740  76.370  46.470  1.00  0.00           H 
ATOM   2525 2HH1 ARG B 470     108.890  77.890  46.870  1.00  0.00           H 
ATOM   2526  NH2 ARG B 470     107.800  76.900  48.880  1.00  0.00           N 
ATOM   2527 1HH2 ARG B 470     107.440  76.300  49.600  1.00  0.00           H 
ATOM   2528 2HH2 ARG B 470     107.520  77.850  48.750  1.00  0.00           H 
ATOM   2529  C   ARG B 470     106.980  70.540  46.740  1.00  0.00           C 
ATOM   2530  O   ARG B 470     107.000  70.340  45.490  1.00  0.00           O 
ATOM   2531  N   GLY B 471     107.670  69.730  47.590  1.00  0.00           N 
ATOM   2532  HN  GLY B 471     107.690  69.850  48.580  1.00  0.00           H 
ATOM   2533  CA  GLY B 471     108.280  68.440  47.060  1.00  0.00           C 
ATOM   2534  HA1 GLY B 471     108.810  68.700  46.160  1.00  0.00           H 
ATOM   2535  HA2 GLY B 471     108.930  68.020  47.810  1.00  0.00           H 
ATOM   2536  C   GLY B 471     107.310  67.340  46.790  1.00  0.00           C 
ATOM   2537  O   GLY B 471     107.750  66.370  46.220  1.00  0.00           O 
ATOM   2538  N   PHE B 472     106.010  67.540  47.210  1.00  0.00           N 
ATOM   2539  HN  PHE B 472     105.690  68.430  47.520  1.00  0.00           H 
ATOM   2540  CA  PHE B 472     105.020  66.490  47.380  1.00  0.00           C 
ATOM   2541  HA  PHE B 472     105.400  65.500  47.180  1.00  0.00           H 
ATOM   2542  CB  PHE B 472     104.560  66.270  48.880  1.00  0.00           C 
ATOM   2543  HB1 PHE B 472     104.200  67.230  49.300  1.00  0.00           H 
ATOM   2544  HB2 PHE B 472     103.760  65.500  48.830  1.00  0.00           H 
ATOM   2545  CG  PHE B 472     105.640  65.830  49.840  1.00  0.00           C 
ATOM   2546  CD1 PHE B 472     105.910  64.520  50.200  1.00  0.00           C 
ATOM   2547  HD1 PHE B 472     105.340  63.720  49.760  1.00  0.00           H 
ATOM   2548  CE1 PHE B 472     106.880  64.110  51.160  1.00  0.00           C 
ATOM   2549  HE1 PHE B 472     107.100  63.060  51.240  1.00  0.00           H 
ATOM   2550  CZ  PHE B 472     107.580  65.070  51.950  1.00  0.00           C 
ATOM   2551  HZ  PHE B 472     108.270  64.860  52.760  1.00  0.00           H 
ATOM   2552  CD2 PHE B 472     106.440  66.790  50.530  1.00  0.00           C 
ATOM   2553  HD2 PHE B 472     106.310  67.800  50.160  1.00  0.00           H 
ATOM   2554  CE2 PHE B 472     107.360  66.420  51.580  1.00  0.00           C 
ATOM   2555  HE2 PHE B 472     107.830  67.270  52.040  1.00  0.00           H 
ATOM   2556  C   PHE B 472     103.950  66.920  46.410  1.00  0.00           C 
ATOM   2557  O   PHE B 472     103.540  68.080  46.420  1.00  0.00           O 
ATOM   2558  N   GLN B 473     103.640  66.000  45.470  1.00  0.00           N 
ATOM   2559  HN  GLN B 473     104.070  65.100  45.400  1.00  0.00           H 
ATOM   2560  CA  GLN B 473     102.630  66.120  44.420  1.00  0.00           C 
ATOM   2561  HA  GLN B 473     102.920  67.080  44.020  1.00  0.00           H 
ATOM   2562  CB  GLN B 473     102.770  65.040  43.220  1.00  0.00           C 
ATOM   2563  HB1 GLN B 473     103.860  65.000  43.000  1.00  0.00           H 
ATOM   2564  HB2 GLN B 473     102.400  64.060  43.580  1.00  0.00           H 
ATOM   2565  CG  GLN B 473     101.980  65.350  41.940  1.00  0.00           C 
ATOM   2566  HG1 GLN B 473     100.910  65.520  42.160  1.00  0.00           H 
ATOM   2567  HG2 GLN B 473     102.340  66.300  41.490  1.00  0.00           H 
ATOM   2568  CD  GLN B 473     102.210  64.300  40.780  1.00  0.00           C 
ATOM   2569  OE1 GLN B 473     103.220  63.600  40.810  1.00  0.00           O 
ATOM   2570  NE2 GLN B 473     101.340  64.320  39.720  1.00  0.00           N 
ATOM   2571 1HE2 GLN B 473     100.650  65.040  39.750  1.00  0.00           H 
ATOM   2572 2HE2 GLN B 473     101.540  63.760  38.920  1.00  0.00           H 
ATOM   2573  C   GLN B 473     101.250  66.270  44.970  1.00  0.00           C 
ATOM   2574  O   GLN B 473     100.360  66.920  44.430  1.00  0.00           O 
ATOM   2575  N   MET B 474     100.930  65.600  46.070  1.00  0.00           N 
ATOM   2576  HN  MET B 474     101.590  64.960  46.450  1.00  0.00           H 
ATOM   2577  CA  MET B 474      99.740  65.570  46.820  1.00  0.00           C 
ATOM   2578  HA  MET B 474      98.800  65.460  46.290  1.00  0.00           H 
ATOM   2579  CB  MET B 474      99.680  64.430  47.840  1.00  0.00           C 
ATOM   2580  HB1 MET B 474     100.650  64.530  48.380  1.00  0.00           H 
ATOM   2581  HB2 MET B 474      98.900  64.520  48.620  1.00  0.00           H 
ATOM   2582  CG  MET B 474      99.470  63.040  47.230  1.00  0.00           C 
ATOM   2583  HG1 MET B 474      98.510  62.980  46.670  1.00  0.00           H 
ATOM   2584  HG2 MET B 474     100.200  62.870  46.410  1.00  0.00           H 
ATOM   2585  SD  MET B 474      99.610  61.700  48.430  1.00  0.00           S 
ATOM   2586  CE  MET B 474      98.100  62.030  49.320  1.00  0.00           C 
ATOM   2587  HE1 MET B 474      97.210  62.070  48.660  1.00  0.00           H 
ATOM   2588  HE2 MET B 474      97.850  61.230  50.050  1.00  0.00           H 
ATOM   2589  HE3 MET B 474      98.070  63.030  49.810  1.00  0.00           H 
ATOM   2590  C   MET B 474      99.400  66.910  47.410  1.00  0.00           C 
ATOM   2591  O   MET B 474      98.240  67.340  47.450  1.00  0.00           O 
ATOM   2592  N   LEU B 475     100.350  67.750  47.830  1.00  0.00           N 
ATOM   2593  HN  LEU B 475     101.250  67.380  47.600  1.00  0.00           H 
ATOM   2594  CA  LEU B 475     100.230  68.990  48.600  1.00  0.00           C 
ATOM   2595  HA  LEU B 475      99.220  69.170  48.930  1.00  0.00           H 
ATOM   2596  CB  LEU B 475     101.220  68.940  49.770  1.00  0.00           C 
ATOM   2597  HB1 LEU B 475     102.170  68.520  49.360  1.00  0.00           H 
ATOM   2598  HB2 LEU B 475     101.360  69.900  50.310  1.00  0.00           H 
ATOM   2599  CG  LEU B 475     100.780  67.950  50.850  1.00  0.00           C 
ATOM   2600  HG  LEU B 475     100.510  66.950  50.460  1.00  0.00           H 
ATOM   2601  CD1 LEU B 475     101.800  67.770  51.950  1.00  0.00           C 
ATOM   2602 1HD1 LEU B 475     101.330  67.130  52.730  1.00  0.00           H 
ATOM   2603 2HD1 LEU B 475     102.520  67.040  51.530  1.00  0.00           H 
ATOM   2604 3HD1 LEU B 475     102.100  68.750  52.370  1.00  0.00           H 
ATOM   2605  CD2 LEU B 475      99.490  68.490  51.600  1.00  0.00           C 
ATOM   2606 1HD2 LEU B 475      99.690  69.510  51.990  1.00  0.00           H 
ATOM   2607 2HD2 LEU B 475      98.560  68.590  51.000  1.00  0.00           H 
ATOM   2608 3HD2 LEU B 475      99.240  67.830  52.460  1.00  0.00           H 
ATOM   2609  C   LEU B 475     100.550  70.200  47.740  1.00  0.00           C 
ATOM   2610  O   LEU B 475      99.950  71.230  48.000  1.00  0.00           O 
ATOM   2611  N   GLY B 476     101.460  70.030  46.730  1.00  0.00           N 
ATOM   2612  HN  GLY B 476     101.840  69.120  46.550  1.00  0.00           H 
ATOM   2613  CA  GLY B 476     102.040  71.160  46.050  1.00  0.00           C 
ATOM   2614  HA1 GLY B 476     102.540  71.680  46.860  1.00  0.00           H 
ATOM   2615  HA2 GLY B 476     102.830  70.740  45.450  1.00  0.00           H 
ATOM   2616  C   GLY B 476     101.250  72.210  45.240  1.00  0.00           C 
ATOM   2617  O   GLY B 476     101.440  73.380  45.550  1.00  0.00           O 
ATOM   2618  N   PRO B 477     100.350  71.810  44.350  1.00  0.00           N 
ATOM   2619  CD  PRO B 477     100.590  70.600  43.610  1.00  0.00           C 
ATOM   2620  HD1 PRO B 477     100.020  69.790  44.110  1.00  0.00           H 
ATOM   2621  HD2 PRO B 477     101.620  70.210  43.480  1.00  0.00           H 
ATOM   2622  CA  PRO B 477      99.420  72.720  43.700  1.00  0.00           C 
ATOM   2623  HA  PRO B 477      99.910  73.640  43.410  1.00  0.00           H 
ATOM   2624  CB  PRO B 477      98.890  71.980  42.470  1.00  0.00           C 
ATOM   2625  HB1 PRO B 477      98.030  71.300  42.650  1.00  0.00           H 
ATOM   2626  HB2 PRO B 477      98.750  72.670  41.610  1.00  0.00           H 
ATOM   2627  CG  PRO B 477      99.980  70.930  42.190  1.00  0.00           C 
ATOM   2628  HG1 PRO B 477      99.660  69.980  41.700  1.00  0.00           H 
ATOM   2629  HG2 PRO B 477     100.870  71.390  41.710  1.00  0.00           H 
ATOM   2630  C   PRO B 477      98.290  73.240  44.520  1.00  0.00           C 
ATOM   2631  O   PRO B 477      97.660  74.200  44.060  1.00  0.00           O 
ATOM   2632  N   PHE B 478      97.990  72.610  45.640  1.00  0.00           N 
ATOM   2633  HN  PHE B 478      98.590  71.860  45.920  1.00  0.00           H 
ATOM   2634  CA  PHE B 478      96.950  73.060  46.610  1.00  0.00           C 
ATOM   2635  HA  PHE B 478      96.110  73.530  46.110  1.00  0.00           H 
ATOM   2636  CB  PHE B 478      96.420  71.780  47.410  1.00  0.00           C 
ATOM   2637  HB1 PHE B 478      95.980  70.990  46.760  1.00  0.00           H 
ATOM   2638  HB2 PHE B 478      97.270  71.330  47.970  1.00  0.00           H 
ATOM   2639  CG  PHE B 478      95.340  72.080  48.450  1.00  0.00           C 
ATOM   2640  CD1 PHE B 478      94.050  72.380  48.100  1.00  0.00           C 
ATOM   2641  HD1 PHE B 478      93.690  72.190  47.100  1.00  0.00           H 
ATOM   2642  CE1 PHE B 478      93.070  72.720  48.990  1.00  0.00           C 
ATOM   2643  HE1 PHE B 478      92.080  73.030  48.680  1.00  0.00           H 
ATOM   2644  CZ  PHE B 478      93.360  72.570  50.390  1.00  0.00           C 
ATOM   2645  HZ  PHE B 478      92.530  72.810  51.030  1.00  0.00           H 
ATOM   2646  CD2 PHE B 478      95.700  72.020  49.860  1.00  0.00           C 
ATOM   2647  HD2 PHE B 478      96.670  71.850  50.300  1.00  0.00           H 
ATOM   2648  CE2 PHE B 478      94.620  72.250  50.840  1.00  0.00           C 
ATOM   2649  HE2 PHE B 478      94.740  72.260  51.910  1.00  0.00           H 
ATOM   2650  C   PHE B 478      97.530  74.200  47.520  1.00  0.00           C 
ATOM   2651  O   PHE B 478      96.990  75.330  47.680  1.00  0.00           O 
ATOM   2652  N   THR B 479      98.830  73.920  47.900  1.00  0.00           N 
ATOM   2653  HN  THR B 479      99.220  73.100  47.490  1.00  0.00           H 
ATOM   2654  CA  THR B 479      99.680  74.820  48.660  1.00  0.00           C 
ATOM   2655  HA  THR B 479      99.210  75.020  49.610  1.00  0.00           H 
ATOM   2656  CB  THR B 479     101.130  74.350  48.960  1.00  0.00           C 
ATOM   2657  HB  THR B 479     101.630  74.080  48.000  1.00  0.00           H 
ATOM   2658  OG1 THR B 479     101.020  73.230  49.860  1.00  0.00           O 
ATOM   2659  HG1 THR B 479     100.590  72.560  49.320  1.00  0.00           H 
ATOM   2660  CG2 THR B 479     102.010  75.350  49.640  1.00  0.00           C 
ATOM   2661 1HG2 THR B 479     103.020  75.000  49.940  1.00  0.00           H 
ATOM   2662 2HG2 THR B 479     102.270  76.120  48.880  1.00  0.00           H 
ATOM   2663 3HG2 THR B 479     101.590  75.860  50.530  1.00  0.00           H 
ATOM   2664  C   THR B 479      99.760  76.100  48.050  1.00  0.00           C 
ATOM   2665  O   THR B 479      99.670  77.080  48.770  1.00  0.00           O 
ATOM   2666  N   ILE B 480      99.970  76.240  46.710  1.00  0.00           N 
ATOM   2667  HN  ILE B 480     100.410  75.490  46.230  1.00  0.00           H 
ATOM   2668  CA  ILE B 480      99.860  77.490  45.970  1.00  0.00           C 
ATOM   2669  HA  ILE B 480     100.740  78.020  46.300  1.00  0.00           H 
ATOM   2670  CB  ILE B 480     100.180  77.260  44.450  1.00  0.00           C 
ATOM   2671  HB  ILE B 480      99.470  76.480  44.100  1.00  0.00           H 
ATOM   2672  CG2 ILE B 480      99.890  78.460  43.440  1.00  0.00           C 
ATOM   2673 1HG2 ILE B 480     100.180  78.090  42.430  1.00  0.00           H 
ATOM   2674 2HG2 ILE B 480      98.800  78.600  43.310  1.00  0.00           H 
ATOM   2675 3HG2 ILE B 480     100.510  79.320  43.780  1.00  0.00           H 
ATOM   2676  CG1 ILE B 480     101.480  76.540  44.210  1.00  0.00           C 
ATOM   2677 1HG1 ILE B 480     101.570  75.590  44.770  1.00  0.00           H 
ATOM   2678 2HG1 ILE B 480     101.450  76.290  43.130  1.00  0.00           H 
ATOM   2679  CD  ILE B 480     102.760  77.410  44.440  1.00  0.00           C 
ATOM   2680  HD1 ILE B 480     102.630  77.980  45.380  1.00  0.00           H 
ATOM   2681  HD2 ILE B 480     103.670  76.780  44.570  1.00  0.00           H 
ATOM   2682  HD3 ILE B 480     102.830  78.150  43.610  1.00  0.00           H 
ATOM   2683  C   ILE B 480      98.640  78.390  46.150  1.00  0.00           C 
ATOM   2684  O   ILE B 480      98.840  79.550  46.430  1.00  0.00           O 
ATOM   2685  N   MET B 481      97.430  77.810  46.040  1.00  0.00           N 
ATOM   2686  HN  MET B 481      97.450  76.820  45.900  1.00  0.00           H 
ATOM   2687  CA  MET B 481      96.210  78.470  46.330  1.00  0.00           C 
ATOM   2688  HA  MET B 481      96.130  79.350  45.700  1.00  0.00           H 
ATOM   2689  CB  MET B 481      95.040  77.490  45.940  1.00  0.00           C 
ATOM   2690  HB1 MET B 481      94.700  76.900  46.820  1.00  0.00           H 
ATOM   2691  HB2 MET B 481      94.180  78.130  45.640  1.00  0.00           H 
ATOM   2692  CG  MET B 481      95.350  76.540  44.760  1.00  0.00           C 
ATOM   2693  HG1 MET B 481      95.510  77.150  43.850  1.00  0.00           H 
ATOM   2694  HG2 MET B 481      96.230  75.880  44.880  1.00  0.00           H 
ATOM   2695  SD  MET B 481      94.210  75.230  44.330  1.00  0.00           S 
ATOM   2696  CE  MET B 481      92.870  76.330  43.910  1.00  0.00           C 
ATOM   2697  HE1 MET B 481      93.180  76.820  42.960  1.00  0.00           H 
ATOM   2698  HE2 MET B 481      91.970  75.760  43.590  1.00  0.00           H 
ATOM   2699  HE3 MET B 481      92.560  77.050  44.700  1.00  0.00           H 
ATOM   2700  C   MET B 481      95.960  78.870  47.830  1.00  0.00           C 
ATOM   2701  O   MET B 481      95.450  79.990  48.190  1.00  0.00           O 
ATOM   2702  N   ILE B 482      96.330  78.040  48.820  1.00  0.00           N 
ATOM   2703  HN  ILE B 482      96.670  77.140  48.570  1.00  0.00           H 
ATOM   2704  CA  ILE B 482      96.320  78.300  50.250  1.00  0.00           C 
ATOM   2705  HA  ILE B 482      95.330  78.670  50.470  1.00  0.00           H 
ATOM   2706  CB  ILE B 482      96.410  77.070  51.120  1.00  0.00           C 
ATOM   2707  HB  ILE B 482      97.370  76.580  50.860  1.00  0.00           H 
ATOM   2708  CG2 ILE B 482      96.380  77.300  52.610  1.00  0.00           C 
ATOM   2709 1HG2 ILE B 482      96.650  76.390  53.180  1.00  0.00           H 
ATOM   2710 2HG2 ILE B 482      97.050  78.150  52.860  1.00  0.00           H 
ATOM   2711 3HG2 ILE B 482      95.350  77.640  52.870  1.00  0.00           H 
ATOM   2712  CG1 ILE B 482      95.290  75.980  50.770  1.00  0.00           C 
ATOM   2713 1HG1 ILE B 482      95.450  75.780  49.690  1.00  0.00           H 
ATOM   2714 2HG1 ILE B 482      95.490  75.120  51.440  1.00  0.00           H 
ATOM   2715  CD  ILE B 482      93.860  76.400  51.080  1.00  0.00           C 
ATOM   2716  HD1 ILE B 482      93.180  75.750  50.480  1.00  0.00           H 
ATOM   2717  HD2 ILE B 482      93.580  76.150  52.120  1.00  0.00           H 
ATOM   2718  HD3 ILE B 482      93.680  77.470  50.820  1.00  0.00           H 
ATOM   2719  C   ILE B 482      97.230  79.420  50.710  1.00  0.00           C 
ATOM   2720  O   ILE B 482      96.860  80.230  51.540  1.00  0.00           O 
ATOM   2721  N   GLN B 483      98.490  79.490  50.180  1.00  0.00           N 
ATOM   2722  HN  GLN B 483      98.830  78.780  49.560  1.00  0.00           H 
ATOM   2723  CA  GLN B 483      99.430  80.580  50.400  1.00  0.00           C 
ATOM   2724  HA  GLN B 483      99.380  80.900  51.430  1.00  0.00           H 
ATOM   2725  CB  GLN B 483     100.840  79.930  50.140  1.00  0.00           C 
ATOM   2726  HB1 GLN B 483     100.720  79.570  49.090  1.00  0.00           H 
ATOM   2727  HB2 GLN B 483     101.560  80.770  50.280  1.00  0.00           H 
ATOM   2728  CG  GLN B 483     101.400  78.860  51.060  1.00  0.00           C 
ATOM   2729  HG1 GLN B 483     101.340  79.160  52.130  1.00  0.00           H 
ATOM   2730  HG2 GLN B 483     100.850  77.900  50.980  1.00  0.00           H 
ATOM   2731  CD  GLN B 483     102.910  78.600  50.750  1.00  0.00           C 
ATOM   2732  OE1 GLN B 483     103.420  78.860  49.620  1.00  0.00           O 
ATOM   2733  NE2 GLN B 483     103.660  77.910  51.650  1.00  0.00           N 
ATOM   2734 1HE2 GLN B 483     103.170  77.670  52.490  1.00  0.00           H 
ATOM   2735 2HE2 GLN B 483     104.570  77.600  51.390  1.00  0.00           H 
ATOM   2736  C   GLN B 483      99.300  81.840  49.600  1.00  0.00           C 
ATOM   2737  O   GLN B 483      99.930  82.790  49.840  1.00  0.00           O 
ATOM   2738  N   LYS B 484      98.370  81.860  48.600  1.00  0.00           N 
ATOM   2739  HN  LYS B 484      97.800  81.040  48.570  1.00  0.00           H 
ATOM   2740  CA  LYS B 484      98.110  82.950  47.690  1.00  0.00           C 
ATOM   2741  HA  LYS B 484      99.050  83.410  47.440  1.00  0.00           H 
ATOM   2742  CB  LYS B 484      97.550  82.590  46.250  1.00  0.00           C 
ATOM   2743  HB1 LYS B 484      98.120  81.760  45.780  1.00  0.00           H 
ATOM   2744  HB2 LYS B 484      96.480  82.320  46.370  1.00  0.00           H 
ATOM   2745  CG  LYS B 484      97.480  83.770  45.330  1.00  0.00           C 
ATOM   2746  HG1 LYS B 484      96.790  83.430  44.520  1.00  0.00           H 
ATOM   2747  HG2 LYS B 484      97.120  84.770  45.660  1.00  0.00           H 
ATOM   2748  CD  LYS B 484      98.850  84.160  44.630  1.00  0.00           C 
ATOM   2749  HD1 LYS B 484      99.530  84.220  45.510  1.00  0.00           H 
ATOM   2750  HD2 LYS B 484      99.150  83.270  44.040  1.00  0.00           H 
ATOM   2751  CE  LYS B 484      98.820  85.520  43.940  1.00  0.00           C 
ATOM   2752  HE1 LYS B 484      98.090  85.630  43.110  1.00  0.00           H 
ATOM   2753  HE2 LYS B 484      98.520  86.220  44.750  1.00  0.00           H 
ATOM   2754  NZ  LYS B 484     100.220  85.860  43.560  1.00  0.00           N 
ATOM   2755  HZ1 LYS B 484     100.150  86.790  43.100  1.00  0.00           H 
ATOM   2756  HZ2 LYS B 484     100.850  85.850  44.390  1.00  0.00           H 
ATOM   2757  HZ3 LYS B 484     100.570  85.160  42.870  1.00  0.00           H 
ATOM   2758  C   LYS B 484      97.210  83.960  48.360  1.00  0.00           C 
ATOM   2759  O   LYS B 484      96.050  84.140  48.060  1.00  0.00           O 
ATOM   2760  N   MET B 485      97.790  84.650  49.450  1.00  0.00           N 
ATOM   2761  HN  MET B 485      98.460  84.080  49.910  1.00  0.00           H 
ATOM   2762  CA  MET B 485      97.310  85.950  49.880  1.00  0.00           C 
ATOM   2763  HA  MET B 485      96.250  85.770  49.990  1.00  0.00           H 
ATOM   2764  CB  MET B 485      97.650  86.190  51.380  1.00  0.00           C 
ATOM   2765  HB1 MET B 485      97.190  87.090  51.840  1.00  0.00           H 
ATOM   2766  HB2 MET B 485      97.290  85.370  52.030  1.00  0.00           H 
ATOM   2767  CG  MET B 485      99.200  86.310  51.520  1.00  0.00           C 
ATOM   2768  HG1 MET B 485      99.590  85.470  50.910  1.00  0.00           H 
ATOM   2769  HG2 MET B 485      99.550  87.200  50.950  1.00  0.00           H 
ATOM   2770  SD  MET B 485      99.830  86.400  53.240  1.00  0.00           S 
ATOM   2771  CE  MET B 485      98.530  87.290  54.080  1.00  0.00           C 
ATOM   2772  HE1 MET B 485      98.280  88.210  53.510  1.00  0.00           H 
ATOM   2773  HE2 MET B 485      97.630  86.660  54.240  1.00  0.00           H 
ATOM   2774  HE3 MET B 485      98.790  87.580  55.120  1.00  0.00           H 
ATOM   2775  C   MET B 485      97.450  87.210  48.910  1.00  0.00           C 
ATOM   2776  O   MET B 485      98.550  87.350  48.300  1.00  0.00           O 
ATOM   2777  N   ILE B 486      96.460  88.130  48.820  1.00  0.00           N 
ATOM   2778  HN  ILE B 486      95.670  87.980  49.400  1.00  0.00           H 
ATOM   2779  CA  ILE B 486      96.430  89.170  47.810  1.00  0.00           C 
ATOM   2780  HA  ILE B 486      97.250  88.960  47.140  1.00  0.00           H 
ATOM   2781  CB  ILE B 486      95.110  89.090  46.980  1.00  0.00           C 
ATOM   2782  HB  ILE B 486      94.990  90.010  46.370  1.00  0.00           H 
ATOM   2783  CG2 ILE B 486      95.150  87.890  45.960  1.00  0.00           C 
ATOM   2784 1HG2 ILE B 486      94.250  87.920  45.300  1.00  0.00           H 
ATOM   2785 2HG2 ILE B 486      96.050  88.030  45.330  1.00  0.00           H 
ATOM   2786 3HG2 ILE B 486      95.320  86.890  46.400  1.00  0.00           H 
ATOM   2787  CG1 ILE B 486      93.860  88.960  47.980  1.00  0.00           C 
ATOM   2788 1HG1 ILE B 486      93.850  87.960  48.470  1.00  0.00           H 
ATOM   2789 2HG1 ILE B 486      94.120  89.650  48.810  1.00  0.00           H 
ATOM   2790  CD  ILE B 486      92.560  89.290  47.310  1.00  0.00           C 
ATOM   2791  HD1 ILE B 486      92.660  90.350  46.980  1.00  0.00           H 
ATOM   2792  HD2 ILE B 486      92.320  88.820  46.330  1.00  0.00           H 
ATOM   2793  HD3 ILE B 486      91.620  89.090  47.870  1.00  0.00           H 
ATOM   2794  C   ILE B 486      96.680  90.480  48.460  1.00  0.00           C 
ATOM   2795  O   ILE B 486      95.920  91.030  49.320  1.00  0.00           O 
ATOM   2796  N   PHE B 487      97.870  91.050  48.190  1.00  0.00           N 
ATOM   2797  HN  PHE B 487      98.420  90.470  47.590  1.00  0.00           H 
ATOM   2798  CA  PHE B 487      98.330  92.130  48.980  1.00  0.00           C 
ATOM   2799  HA  PHE B 487      98.250  91.870  50.030  1.00  0.00           H 
ATOM   2800  CB  PHE B 487      99.850  92.480  48.890  1.00  0.00           C 
ATOM   2801  HB1 PHE B 487     100.220  92.710  47.870  1.00  0.00           H 
ATOM   2802  HB2 PHE B 487     100.080  93.430  49.410  1.00  0.00           H 
ATOM   2803  CG  PHE B 487     100.790  91.430  49.490  1.00  0.00           C 
ATOM   2804  CD1 PHE B 487     100.580  90.720  50.750  1.00  0.00           C 
ATOM   2805  HD1 PHE B 487      99.620  90.880  51.230  1.00  0.00           H 
ATOM   2806  CE1 PHE B 487     101.450  89.790  51.210  1.00  0.00           C 
ATOM   2807  HE1 PHE B 487     101.320  89.220  52.120  1.00  0.00           H 
ATOM   2808  CZ  PHE B 487     102.590  89.510  50.480  1.00  0.00           C 
ATOM   2809  HZ  PHE B 487     103.280  88.770  50.860  1.00  0.00           H 
ATOM   2810  CD2 PHE B 487     102.040  91.150  48.860  1.00  0.00           C 
ATOM   2811  HD2 PHE B 487     102.170  91.620  47.890  1.00  0.00           H 
ATOM   2812  CE2 PHE B 487     102.950  90.280  49.420  1.00  0.00           C 
ATOM   2813  HE2 PHE B 487     103.820  90.180  48.780  1.00  0.00           H 
ATOM   2814  C   PHE B 487      97.620  93.450  48.610  1.00  0.00           C 
ATOM   2815  O   PHE B 487      97.640  94.340  49.500  1.00  0.00           O 
ATOM   2816  N   GLY B 488      97.010  93.640  47.420  1.00  0.00           N 
ATOM   2817  HN  GLY B 488      97.080  92.920  46.730  1.00  0.00           H 
ATOM   2818  CA  GLY B 488      96.320  94.940  47.220  1.00  0.00           C 
ATOM   2819  HA1 GLY B 488      96.990  95.760  47.430  1.00  0.00           H 
ATOM   2820  HA2 GLY B 488      96.040  95.020  46.180  1.00  0.00           H 
ATOM   2821  C   GLY B 488      95.160  95.140  48.070  1.00  0.00           C 
ATOM   2822  O   GLY B 488      95.010  96.180  48.780  1.00  0.00           O 
ATOM   2823  N   ASP B 489      94.310  94.110  48.100  1.00  0.00           N 
ATOM   2824  HN  ASP B 489      94.430  93.330  47.480  1.00  0.00           H 
ATOM   2825  CA  ASP B 489      93.150  94.090  49.010  1.00  0.00           C 
ATOM   2826  HA  ASP B 489      92.790  95.100  49.130  1.00  0.00           H 
ATOM   2827  CB  ASP B 489      91.910  93.400  48.380  1.00  0.00           C 
ATOM   2828  HB1 ASP B 489      92.300  92.450  47.960  1.00  0.00           H 
ATOM   2829  HB2 ASP B 489      91.050  93.210  49.060  1.00  0.00           H 
ATOM   2830  CG  ASP B 489      91.350  94.210  47.320  1.00  0.00           C 
ATOM   2831  OD1 ASP B 489      90.570  95.140  47.600  1.00  0.00           O 
ATOM   2832  OD2 ASP B 489      91.760  94.040  46.150  1.00  0.00           O 
ATOM   2833  C   ASP B 489      93.350  93.700  50.430  1.00  0.00           C 
ATOM   2834  O   ASP B 489      92.750  94.200  51.340  1.00  0.00           O 
ATOM   2835  N   LEU B 490      94.280  92.800  50.730  1.00  0.00           N 
ATOM   2836  HN  LEU B 490      94.850  92.300  50.080  1.00  0.00           H 
ATOM   2837  CA  LEU B 490      94.580  92.530  52.150  1.00  0.00           C 
ATOM   2838  HA  LEU B 490      93.650  92.280  52.630  1.00  0.00           H 
ATOM   2839  CB  LEU B 490      95.440  91.190  52.270  1.00  0.00           C 
ATOM   2840  HB1 LEU B 490      94.640  90.480  51.970  1.00  0.00           H 
ATOM   2841  HB2 LEU B 490      96.280  91.060  51.550  1.00  0.00           H 
ATOM   2842  CG  LEU B 490      95.920  90.760  53.670  1.00  0.00           C 
ATOM   2843  HG  LEU B 490      96.140  89.670  53.590  1.00  0.00           H 
ATOM   2844  CD1 LEU B 490      97.240  91.410  54.120  1.00  0.00           C 
ATOM   2845 1HD1 LEU B 490      97.560  90.810  55.000  1.00  0.00           H 
ATOM   2846 2HD1 LEU B 490      98.080  91.460  53.400  1.00  0.00           H 
ATOM   2847 3HD1 LEU B 490      96.930  92.420  54.460  1.00  0.00           H 
ATOM   2848  CD2 LEU B 490      94.800  90.860  54.710  1.00  0.00           C 
ATOM   2849 1HD2 LEU B 490      94.330  91.860  54.620  1.00  0.00           H 
ATOM   2850 2HD2 LEU B 490      93.990  90.140  54.480  1.00  0.00           H 
ATOM   2851 3HD2 LEU B 490      95.170  90.610  55.730  1.00  0.00           H 
ATOM   2852  C   LEU B 490      95.170  93.830  52.900  1.00  0.00           C 
ATOM   2853  O   LEU B 490      94.750  94.120  54.020  1.00  0.00           O 
ATOM   2854  N   MET B 491      96.150  94.600  52.340  1.00  0.00           N 
ATOM   2855  HN  MET B 491      96.530  94.410  51.440  1.00  0.00           H 
ATOM   2856  CA  MET B 491      96.620  95.860  52.930  1.00  0.00           C 
ATOM   2857  HA  MET B 491      96.770  95.630  53.970  1.00  0.00           H 
ATOM   2858  CB  MET B 491      97.840  96.550  52.270  1.00  0.00           C 
ATOM   2859  HB1 MET B 491      97.450  96.770  51.250  1.00  0.00           H 
ATOM   2860  HB2 MET B 491      98.100  97.530  52.730  1.00  0.00           H 
ATOM   2861  CG  MET B 491      99.020  95.600  52.150  1.00  0.00           C 
ATOM   2862  HG1 MET B 491      98.660  94.800  51.470  1.00  0.00           H 
ATOM   2863  HG2 MET B 491      99.880  96.140  51.690  1.00  0.00           H 
ATOM   2864  SD  MET B 491      99.620  94.910  53.730  1.00  0.00           S 
ATOM   2865  CE  MET B 491     101.110  94.280  52.950  1.00  0.00           C 
ATOM   2866  HE1 MET B 491     101.590  95.180  52.520  1.00  0.00           H 
ATOM   2867  HE2 MET B 491     101.810  93.790  53.670  1.00  0.00           H 
ATOM   2868  HE3 MET B 491     100.940  93.610  52.080  1.00  0.00           H 
ATOM   2869  C   MET B 491      95.390  96.800  53.120  1.00  0.00           C 
ATOM   2870  O   MET B 491      95.300  97.420  54.170  1.00  0.00           O 
ATOM   2871  N   ARG B 492      94.450  96.970  52.190  1.00  0.00           N 
ATOM   2872  HN  ARG B 492      94.600  96.450  51.350  1.00  0.00           H 
ATOM   2873  CA  ARG B 492      93.320  97.770  52.470  1.00  0.00           C 
ATOM   2874  HA  ARG B 492      93.660  98.760  52.750  1.00  0.00           H 
ATOM   2875  CB  ARG B 492      92.490  97.910  51.170  1.00  0.00           C 
ATOM   2876  HB1 ARG B 492      93.100  98.520  50.480  1.00  0.00           H 
ATOM   2877  HB2 ARG B 492      92.490  96.920  50.670  1.00  0.00           H 
ATOM   2878  CG  ARG B 492      91.140  98.600  51.340  1.00  0.00           C 
ATOM   2879  HG1 ARG B 492      90.490  98.190  52.140  1.00  0.00           H 
ATOM   2880  HG2 ARG B 492      91.210  99.690  51.530  1.00  0.00           H 
ATOM   2881  CD  ARG B 492      90.380  98.700  50.000  1.00  0.00           C 
ATOM   2882  HD1 ARG B 492      89.560  99.450  50.020  1.00  0.00           H 
ATOM   2883  HD2 ARG B 492      91.060  99.050  49.190  1.00  0.00           H 
ATOM   2884  NE  ARG B 492      90.000  97.250  49.600  1.00  0.00           N 
ATOM   2885  HE  ARG B 492      90.370  96.890  48.740  1.00  0.00           H 
ATOM   2886  CZ  ARG B 492      88.940  96.570  50.090  1.00  0.00           C 
ATOM   2887  NH1 ARG B 492      88.350  96.920  51.220  1.00  0.00           N 
ATOM   2888 1HH1 ARG B 492      88.470  97.800  51.690  1.00  0.00           H 
ATOM   2889 2HH1 ARG B 492      87.810  96.250  51.720  1.00  0.00           H 
ATOM   2890  NH2 ARG B 492      88.680  95.400  49.450  1.00  0.00           N 
ATOM   2891 1HH2 ARG B 492      89.280  95.180  48.680  1.00  0.00           H 
ATOM   2892 2HH2 ARG B 492      88.220  94.610  49.860  1.00  0.00           H 
ATOM   2893  C   ARG B 492      92.390  97.250  53.620  1.00  0.00           C 
ATOM   2894  O   ARG B 492      92.050  98.060  54.500  1.00  0.00           O 
ATOM   2895  N   PHE B 493      92.040  95.880  53.590  1.00  0.00           N 
ATOM   2896  HN  PHE B 493      92.390  95.280  52.880  1.00  0.00           H 
ATOM   2897  CA  PHE B 493      91.320  95.230  54.730  1.00  0.00           C 
ATOM   2898  HA  PHE B 493      90.350  95.700  54.750  1.00  0.00           H 
ATOM   2899  CB  PHE B 493      91.230  93.710  54.440  1.00  0.00           C 
ATOM   2900  HB1 PHE B 493      90.470  93.590  53.640  1.00  0.00           H 
ATOM   2901  HB2 PHE B 493      92.200  93.230  54.200  1.00  0.00           H 
ATOM   2902  CG  PHE B 493      90.660  92.950  55.620  1.00  0.00           C 
ATOM   2903  CD1 PHE B 493      89.310  93.020  55.920  1.00  0.00           C 
ATOM   2904  HD1 PHE B 493      88.710  93.640  55.270  1.00  0.00           H 
ATOM   2905  CE1 PHE B 493      88.720  92.320  57.000  1.00  0.00           C 
ATOM   2906  HE1 PHE B 493      87.650  92.400  57.150  1.00  0.00           H 
ATOM   2907  CZ  PHE B 493      89.500  91.470  57.840  1.00  0.00           C 
ATOM   2908  HZ  PHE B 493      89.110  90.930  58.690  1.00  0.00           H 
ATOM   2909  CD2 PHE B 493      91.520  92.190  56.510  1.00  0.00           C 
ATOM   2910  HD2 PHE B 493      92.570  92.060  56.300  1.00  0.00           H 
ATOM   2911  CE2 PHE B 493      90.920  91.440  57.570  1.00  0.00           C 
ATOM   2912  HE2 PHE B 493      91.610  90.860  58.170  1.00  0.00           H 
ATOM   2913  C   PHE B 493      91.930  95.520  56.090  1.00  0.00           C 
ATOM   2914  O   PHE B 493      91.230  95.890  56.980  1.00  0.00           O 
ATOM   2915  N   CYS B 494      93.240  95.440  56.160  1.00  0.00           N 
ATOM   2916  HN  CYS B 494      93.630  94.910  55.410  1.00  0.00           H 
ATOM   2917  CA  CYS B 494      94.010  95.730  57.340  1.00  0.00           C 
ATOM   2918  HA  CYS B 494      93.530  95.150  58.110  1.00  0.00           H 
ATOM   2919  CB  CYS B 494      95.470  95.320  57.100  1.00  0.00           C 
ATOM   2920  HB1 CYS B 494      96.000  95.780  56.240  1.00  0.00           H 
ATOM   2921  HB2 CYS B 494      95.910  95.630  58.070  1.00  0.00           H 
ATOM   2922  SG  CYS B 494      95.660  93.530  56.830  1.00  0.00           S 
ATOM   2923  HG1 CYS B 494      95.520  93.460  55.510  1.00  0.00           H 
ATOM   2924  C   CYS B 494      94.030  97.250  57.720  1.00  0.00           C 
ATOM   2925  O   CYS B 494      93.880  97.580  58.890  1.00  0.00           O 
ATOM   2926  N   TRP B 495      94.220  98.220  56.770  1.00  0.00           N 
ATOM   2927  HN  TRP B 495      94.540  98.030  55.850  1.00  0.00           H 
ATOM   2928  CA  TRP B 495      94.110  99.610  57.140  1.00  0.00           C 
ATOM   2929  HA  TRP B 495      94.750  99.790  57.990  1.00  0.00           H 
ATOM   2930  CB  TRP B 495      94.580 100.480  55.930  1.00  0.00           C 
ATOM   2931  HB1 TRP B 495      95.660 100.210  55.890  1.00  0.00           H 
ATOM   2932  HB2 TRP B 495      94.030 100.180  55.010  1.00  0.00           H 
ATOM   2933  CG  TRP B 495      94.420 101.970  56.200  1.00  0.00           C 
ATOM   2934  CD1 TRP B 495      93.420 102.780  55.750  1.00  0.00           C 
ATOM   2935  HD1 TRP B 495      92.670 102.520  55.020  1.00  0.00           H 
ATOM   2936  NE1 TRP B 495      93.670 104.080  56.170  1.00  0.00           N 
ATOM   2937  HE1 TRP B 495      93.070 104.840  56.080  1.00  0.00           H 
ATOM   2938  CE2 TRP B 495      94.730 104.090  57.060  1.00  0.00           C 
ATOM   2939  CD2 TRP B 495      95.240 102.740  57.080  1.00  0.00           C 
ATOM   2940  CE3 TRP B 495      96.350 102.480  57.840  1.00  0.00           C 
ATOM   2941  HE3 TRP B 495      96.780 101.490  57.810  1.00  0.00           H 
ATOM   2942  CZ3 TRP B 495      96.700 103.440  58.810  1.00  0.00           C 
ATOM   2943  HZ3 TRP B 495      97.460 103.120  59.500  1.00  0.00           H 
ATOM   2944  CZ2 TRP B 495      95.160 105.100  57.880  1.00  0.00           C 
ATOM   2945  HZ2 TRP B 495      94.860 106.140  57.840  1.00  0.00           H 
ATOM   2946  CH2 TRP B 495      96.140 104.680  58.760  1.00  0.00           C 
ATOM   2947  HH2 TRP B 495      96.650 105.450  59.310  1.00  0.00           H 
ATOM   2948  C   TRP B 495      92.710  99.930  57.580  1.00  0.00           C 
ATOM   2949  O   TRP B 495      92.530 100.520  58.660  1.00  0.00           O 
ATOM   2950  N   LEU B 496      91.630  99.470  56.840  1.00  0.00           N 
ATOM   2951  HN  LEU B 496      91.720  99.070  55.930  1.00  0.00           H 
ATOM   2952  CA  LEU B 496      90.220  99.690  57.240  1.00  0.00           C 
ATOM   2953  HA  LEU B 496      90.230 100.770  57.300  1.00  0.00           H 
ATOM   2954  CB  LEU B 496      89.160  99.240  56.160  1.00  0.00           C 
ATOM   2955  HB1 LEU B 496      89.680  98.460  55.570  1.00  0.00           H 
ATOM   2956  HB2 LEU B 496      88.200  98.980  56.650  1.00  0.00           H 
ATOM   2957  CG  LEU B 496      88.940 100.340  55.060  1.00  0.00           C 
ATOM   2958  HG  LEU B 496      88.750 101.240  55.690  1.00  0.00           H 
ATOM   2959  CD1 LEU B 496      90.090 100.690  54.190  1.00  0.00           C 
ATOM   2960 1HD1 LEU B 496      89.950 101.570  53.520  1.00  0.00           H 
ATOM   2961 2HD1 LEU B 496      90.860 101.030  54.920  1.00  0.00           H 
ATOM   2962 3HD1 LEU B 496      90.550  99.880  53.590  1.00  0.00           H 
ATOM   2963  CD2 LEU B 496      87.600 100.100  54.300  1.00  0.00           C 
ATOM   2964 1HD2 LEU B 496      87.750  99.330  53.520  1.00  0.00           H 
ATOM   2965 2HD2 LEU B 496      86.740  99.830  54.960  1.00  0.00           H 
ATOM   2966 3HD2 LEU B 496      87.220 100.980  53.750  1.00  0.00           H 
ATOM   2967  C   LEU B 496      89.950  99.160  58.620  1.00  0.00           C 
ATOM   2968  O   LEU B 496      89.300  99.800  59.440  1.00  0.00           O 
ATOM   2969  N   MET B 497      90.420  97.900  58.910  1.00  0.00           N 
ATOM   2970  HN  MET B 497      90.950  97.370  58.260  1.00  0.00           H 
ATOM   2971  CA  MET B 497      90.350  97.240  60.240  1.00  0.00           C 
ATOM   2972  HA  MET B 497      89.330  97.130  60.570  1.00  0.00           H 
ATOM   2973  CB  MET B 497      91.040  95.810  60.170  1.00  0.00           C 
ATOM   2974  HB1 MET B 497      90.580  95.100  59.450  1.00  0.00           H 
ATOM   2975  HB2 MET B 497      92.020  96.030  59.700  1.00  0.00           H 
ATOM   2976  CG  MET B 497      91.310  95.100  61.470  1.00  0.00           C 
ATOM   2977  HG1 MET B 497      92.130  95.630  62.000  1.00  0.00           H 
ATOM   2978  HG2 MET B 497      90.420  95.230  62.120  1.00  0.00           H 
ATOM   2979  SD  MET B 497      91.500  93.260  61.330  1.00  0.00           S 
ATOM   2980  CE  MET B 497      93.230  93.280  60.790  1.00  0.00           C 
ATOM   2981  HE1 MET B 497      93.580  92.250  60.580  1.00  0.00           H 
ATOM   2982  HE2 MET B 497      93.340  93.950  59.910  1.00  0.00           H 
ATOM   2983  HE3 MET B 497      93.900  93.810  61.490  1.00  0.00           H 
ATOM   2984  C   MET B 497      91.000  97.960  61.420  1.00  0.00           C 
ATOM   2985  O   MET B 497      90.390  98.140  62.450  1.00  0.00           O 
ATOM   2986  N   ALA B 498      92.250  98.500  61.220  1.00  0.00           N 
ATOM   2987  HN  ALA B 498      92.680  98.290  60.340  1.00  0.00           H 
ATOM   2988  CA  ALA B 498      92.820  99.450  62.150  1.00  0.00           C 
ATOM   2989  HA  ALA B 498      92.910  98.960  63.110  1.00  0.00           H 
ATOM   2990  CB  ALA B 498      94.250 100.010  61.660  1.00  0.00           C 
ATOM   2991  HB1 ALA B 498      94.620 100.840  62.300  1.00  0.00           H 
ATOM   2992  HB2 ALA B 498      95.000  99.190  61.650  1.00  0.00           H 
ATOM   2993  HB3 ALA B 498      94.160 100.460  60.650  1.00  0.00           H 
ATOM   2994  C   ALA B 498      91.950 100.760  62.500  1.00  0.00           C 
ATOM   2995  O   ALA B 498      91.880 101.070  63.680  1.00  0.00           O 
ATOM   2996  N   VAL B 499      91.380 101.420  61.490  1.00  0.00           N 
ATOM   2997  HN  VAL B 499      91.680 101.170  60.570  1.00  0.00           H 
ATOM   2998  CA  VAL B 499      90.510 102.560  61.530  1.00  0.00           C 
ATOM   2999  HA  VAL B 499      91.090 103.330  62.020  1.00  0.00           H 
ATOM   3000  CB  VAL B 499      90.290 103.100  60.130  1.00  0.00           C 
ATOM   3001  HB  VAL B 499      89.940 102.270  59.480  1.00  0.00           H 
ATOM   3002  CG1 VAL B 499      89.100 104.110  60.090  1.00  0.00           C 
ATOM   3003 1HG1 VAL B 499      89.020 104.500  59.050  1.00  0.00           H 
ATOM   3004 2HG1 VAL B 499      88.190 103.520  60.300  1.00  0.00           H 
ATOM   3005 3HG1 VAL B 499      89.170 104.980  60.780  1.00  0.00           H 
ATOM   3006  CG2 VAL B 499      91.540 103.690  59.470  1.00  0.00           C 
ATOM   3007 1HG2 VAL B 499      92.100 102.840  59.030  1.00  0.00           H 
ATOM   3008 2HG2 VAL B 499      91.380 104.460  58.680  1.00  0.00           H 
ATOM   3009 3HG2 VAL B 499      92.060 104.280  60.250  1.00  0.00           H 
ATOM   3010  C   VAL B 499      89.240 102.430  62.370  1.00  0.00           C 
ATOM   3011  O   VAL B 499      89.030 103.210  63.290  1.00  0.00           O 
ATOM   3012  N   VAL B 500      88.520 101.250  62.190  1.00  0.00           N 
ATOM   3013  HN  VAL B 500      88.820 100.660  61.440  1.00  0.00           H 
ATOM   3014  CA  VAL B 500      87.360 100.790  62.900  1.00  0.00           C 
ATOM   3015  HA  VAL B 500      86.610 101.560  63.040  1.00  0.00           H 
ATOM   3016  CB  VAL B 500      86.800  99.450  62.300  1.00  0.00           C 
ATOM   3017  HB  VAL B 500      87.550  98.630  62.280  1.00  0.00           H 
ATOM   3018  CG1 VAL B 500      85.600  99.050  63.190  1.00  0.00           C 
ATOM   3019 1HG1 VAL B 500      85.090  98.210  62.670  1.00  0.00           H 
ATOM   3020 2HG1 VAL B 500      85.940  98.560  64.120  1.00  0.00           H 
ATOM   3021 3HG1 VAL B 500      84.770  99.780  63.190  1.00  0.00           H 
ATOM   3022  CG2 VAL B 500      86.430  99.840  60.870  1.00  0.00           C 
ATOM   3023 1HG2 VAL B 500      87.260 100.330  60.310  1.00  0.00           H 
ATOM   3024 2HG2 VAL B 500      86.200  98.880  60.350  1.00  0.00           H 
ATOM   3025 3HG2 VAL B 500      85.510 100.470  60.800  1.00  0.00           H 
ATOM   3026  C   VAL B 500      87.870 100.480  64.300  1.00  0.00           C 
ATOM   3027  O   VAL B 500      87.380 101.010  65.270  1.00  0.00           O 
ATOM   3028  N   ILE B 501      88.960  99.730  64.450  1.00  0.00           N 
ATOM   3029  HN  ILE B 501      89.560  99.390  63.730  1.00  0.00           H 
ATOM   3030  CA  ILE B 501      89.410  99.440  65.800  1.00  0.00           C 
ATOM   3031  HA  ILE B 501      88.580  99.030  66.350  1.00  0.00           H 
ATOM   3032  CB  ILE B 501      90.600  98.360  65.740  1.00  0.00           C 
ATOM   3033  HB  ILE B 501      91.160  98.590  64.810  1.00  0.00           H 
ATOM   3034  CG2 ILE B 501      91.590  98.390  66.910  1.00  0.00           C 
ATOM   3035 1HG2 ILE B 501      92.240  97.500  66.790  1.00  0.00           H 
ATOM   3036 2HG2 ILE B 501      92.240  99.290  66.950  1.00  0.00           H 
ATOM   3037 3HG2 ILE B 501      91.010  98.330  67.850  1.00  0.00           H 
ATOM   3038  CG1 ILE B 501      89.860  97.010  65.620  1.00  0.00           C 
ATOM   3039 1HG1 ILE B 501      89.700  96.580  66.630  1.00  0.00           H 
ATOM   3040 2HG1 ILE B 501      88.900  97.030  65.070  1.00  0.00           H 
ATOM   3041  CD  ILE B 501      90.800  95.950  64.950  1.00  0.00           C 
ATOM   3042  HD1 ILE B 501      91.110  96.330  63.950  1.00  0.00           H 
ATOM   3043  HD2 ILE B 501      91.660  95.810  65.640  1.00  0.00           H 
ATOM   3044  HD3 ILE B 501      90.150  95.060  64.790  1.00  0.00           H 
ATOM   3045  C   ILE B 501      89.800 100.610  66.630  1.00  0.00           C 
ATOM   3046  O   ILE B 501      89.290 100.810  67.770  1.00  0.00           O 
ATOM   3047  N   LEU B 502      90.590 101.560  66.060  1.00  0.00           N 
ATOM   3048  HN  LEU B 502      90.830 101.450  65.100  1.00  0.00           H 
ATOM   3049  CA  LEU B 502      91.130 102.800  66.750  1.00  0.00           C 
ATOM   3050  HA  LEU B 502      91.670 102.400  67.600  1.00  0.00           H 
ATOM   3051  CB  LEU B 502      92.080 103.690  65.880  1.00  0.00           C 
ATOM   3052  HB1 LEU B 502      91.670 103.800  64.850  1.00  0.00           H 
ATOM   3053  HB2 LEU B 502      92.140 104.720  66.300  1.00  0.00           H 
ATOM   3054  CG  LEU B 502      93.500 103.140  65.870  1.00  0.00           C 
ATOM   3055  HG  LEU B 502      93.540 102.030  65.810  1.00  0.00           H 
ATOM   3056  CD1 LEU B 502      94.320 103.630  64.650  1.00  0.00           C 
ATOM   3057 1HD1 LEU B 502      93.740 103.450  63.720  1.00  0.00           H 
ATOM   3058 2HD1 LEU B 502      94.420 104.740  64.670  1.00  0.00           H 
ATOM   3059 3HD1 LEU B 502      95.250 103.020  64.650  1.00  0.00           H 
ATOM   3060  CD2 LEU B 502      94.200 103.530  67.190  1.00  0.00           C 
ATOM   3061 1HD2 LEU B 502      94.210 104.630  67.370  1.00  0.00           H 
ATOM   3062 2HD2 LEU B 502      93.720 103.040  68.070  1.00  0.00           H 
ATOM   3063 3HD2 LEU B 502      95.260 103.230  67.100  1.00  0.00           H 
ATOM   3064  C   LEU B 502      89.960 103.700  67.220  1.00  0.00           C 
ATOM   3065  O   LEU B 502      89.960 104.210  68.360  1.00  0.00           O 
ATOM   3066  N   GLY B 503      88.940 103.890  66.320  1.00  0.00           N 
ATOM   3067  HN  GLY B 503      88.890 103.400  65.460  1.00  0.00           H 
ATOM   3068  CA  GLY B 503      87.700 104.660  66.610  1.00  0.00           C 
ATOM   3069  HA1 GLY B 503      88.100 105.570  67.040  1.00  0.00           H 
ATOM   3070  HA2 GLY B 503      87.170 104.870  65.700  1.00  0.00           H 
ATOM   3071  C   GLY B 503      86.770 104.040  67.600  1.00  0.00           C 
ATOM   3072  O   GLY B 503      86.300 104.630  68.580  1.00  0.00           O 
ATOM   3073  N   PHE B 504      86.430 102.760  67.480  1.00  0.00           N 
ATOM   3074  HN  PHE B 504      86.880 102.180  66.810  1.00  0.00           H 
ATOM   3075  CA  PHE B 504      85.490 102.060  68.370  1.00  0.00           C 
ATOM   3076  HA  PHE B 504      84.760 102.800  68.660  1.00  0.00           H 
ATOM   3077  CB  PHE B 504      84.820 100.820  67.710  1.00  0.00           C 
ATOM   3078  HB1 PHE B 504      85.570 100.160  67.220  1.00  0.00           H 
ATOM   3079  HB2 PHE B 504      84.290 100.350  68.560  1.00  0.00           H 
ATOM   3080  CG  PHE B 504      83.750 101.340  66.730  1.00  0.00           C 
ATOM   3081  CD1 PHE B 504      82.380 101.240  67.080  1.00  0.00           C 
ATOM   3082  HD1 PHE B 504      82.050 100.930  68.060  1.00  0.00           H 
ATOM   3083  CE1 PHE B 504      81.430 101.550  66.090  1.00  0.00           C 
ATOM   3084  HE1 PHE B 504      80.400 101.560  66.410  1.00  0.00           H 
ATOM   3085  CZ  PHE B 504      81.830 102.020  64.740  1.00  0.00           C 
ATOM   3086  HZ  PHE B 504      81.030 102.230  64.040  1.00  0.00           H 
ATOM   3087  CD2 PHE B 504      84.120 101.800  65.470  1.00  0.00           C 
ATOM   3088  HD2 PHE B 504      85.160 102.000  65.260  1.00  0.00           H 
ATOM   3089  CE2 PHE B 504      83.180 102.100  64.470  1.00  0.00           C 
ATOM   3090  HE2 PHE B 504      83.450 102.560  63.530  1.00  0.00           H 
ATOM   3091  C   PHE B 504      86.040 101.600  69.720  1.00  0.00           C 
ATOM   3092  O   PHE B 504      85.370 101.670  70.700  1.00  0.00           O 
ATOM   3093  N   ALA B 505      87.370 101.340  69.740  1.00  0.00           N 
ATOM   3094  HN  ALA B 505      87.910 101.230  68.910  1.00  0.00           H 
ATOM   3095  CA  ALA B 505      88.190 101.210  70.930  1.00  0.00           C 
ATOM   3096  HA  ALA B 505      87.830 100.320  71.420  1.00  0.00           H 
ATOM   3097  CB  ALA B 505      89.660 101.060  70.610  1.00  0.00           C 
ATOM   3098  HB1 ALA B 505      90.320 101.000  71.500  1.00  0.00           H 
ATOM   3099  HB2 ALA B 505      89.920 100.150  70.020  1.00  0.00           H 
ATOM   3100  HB3 ALA B 505      89.980 101.990  70.090  1.00  0.00           H 
ATOM   3101  C   ALA B 505      88.110 102.360  71.910  1.00  0.00           C 
ATOM   3102  O   ALA B 505      87.910 102.220  73.090  1.00  0.00           O 
ATOM   3103  N   SER B 506      88.320 103.570  71.310  1.00  0.00           N 
ATOM   3104  HN  SER B 506      88.610 103.670  70.360  1.00  0.00           H 
ATOM   3105  CA  SER B 506      88.140 104.870  71.940  1.00  0.00           C 
ATOM   3106  HA  SER B 506      88.690 104.810  72.870  1.00  0.00           H 
ATOM   3107  CB  SER B 506      88.560 106.070  71.000  1.00  0.00           C 
ATOM   3108  HB1 SER B 506      87.900 106.250  70.130  1.00  0.00           H 
ATOM   3109  HB2 SER B 506      88.570 107.020  71.580  1.00  0.00           H 
ATOM   3110  OG  SER B 506      89.880 105.900  70.570  1.00  0.00           O 
ATOM   3111  HG1 SER B 506      89.800 105.410  69.750  1.00  0.00           H 
ATOM   3112  C   SER B 506      86.700 105.140  72.310  1.00  0.00           C 
ATOM   3113  O   SER B 506      86.420 105.790  73.330  1.00  0.00           O 
ATOM   3114  N   ALA B 507      85.750 104.760  71.430  1.00  0.00           N 
ATOM   3115  HN  ALA B 507      86.020 104.320  70.570  1.00  0.00           H 
ATOM   3116  CA  ALA B 507      84.300 104.910  71.740  1.00  0.00           C 
ATOM   3117  HA  ALA B 507      84.220 105.970  71.960  1.00  0.00           H 
ATOM   3118  CB  ALA B 507      83.480 104.500  70.580  1.00  0.00           C 
ATOM   3119  HB1 ALA B 507      83.460 103.400  70.400  1.00  0.00           H 
ATOM   3120  HB2 ALA B 507      82.490 104.990  70.660  1.00  0.00           H 
ATOM   3121  HB3 ALA B 507      83.900 104.890  69.630  1.00  0.00           H 
ATOM   3122  C   ALA B 507      84.010 104.070  72.950  1.00  0.00           C 
ATOM   3123  O   ALA B 507      83.520 104.690  73.930  1.00  0.00           O 
ATOM   3124  N   PHE B 508      84.310 102.780  72.960  1.00  0.00           N 
ATOM   3125  HN  PHE B 508      84.750 102.420  72.140  1.00  0.00           H 
ATOM   3126  CA  PHE B 508      83.920 101.890  74.020  1.00  0.00           C 
ATOM   3127  HA  PHE B 508      82.850 101.890  74.170  1.00  0.00           H 
ATOM   3128  CB  PHE B 508      84.310 100.360  73.830  1.00  0.00           C 
ATOM   3129  HB1 PHE B 508      85.390 100.360  73.560  1.00  0.00           H 
ATOM   3130  HB2 PHE B 508      84.120  99.800  74.770  1.00  0.00           H 
ATOM   3131  CG  PHE B 508      83.510  99.740  72.680  1.00  0.00           C 
ATOM   3132  CD1 PHE B 508      82.200  99.520  72.810  1.00  0.00           C 
ATOM   3133  HD1 PHE B 508      81.720  99.880  73.710  1.00  0.00           H 
ATOM   3134  CE1 PHE B 508      81.400  98.970  71.770  1.00  0.00           C 
ATOM   3135  HE1 PHE B 508      80.320  98.960  71.840  1.00  0.00           H 
ATOM   3136  CZ  PHE B 508      81.990  98.400  70.630  1.00  0.00           C 
ATOM   3137  HZ  PHE B 508      81.450  98.020  69.780  1.00  0.00           H 
ATOM   3138  CD2 PHE B 508      84.140  99.150  71.580  1.00  0.00           C 
ATOM   3139  HD2 PHE B 508      85.210  99.180  71.420  1.00  0.00           H 
ATOM   3140  CE2 PHE B 508      83.390  98.520  70.590  1.00  0.00           C 
ATOM   3141  HE2 PHE B 508      83.930  98.000  69.810  1.00  0.00           H 
ATOM   3142  C   PHE B 508      84.580 102.310  75.400  1.00  0.00           C 
ATOM   3143  O   PHE B 508      83.880 102.310  76.420  1.00  0.00           O 
ATOM   3144  N   TYR B 509      85.880 102.810  75.360  1.00  0.00           N 
ATOM   3145  HN  TYR B 509      86.530 102.620  74.630  1.00  0.00           H 
ATOM   3146  CA  TYR B 509      86.680 103.300  76.470  1.00  0.00           C 
ATOM   3147  HA  TYR B 509      86.640 102.560  77.250  1.00  0.00           H 
ATOM   3148  CB  TYR B 509      88.130 103.550  75.960  1.00  0.00           C 
ATOM   3149  HB1 TYR B 509      88.560 102.560  75.710  1.00  0.00           H 
ATOM   3150  HB2 TYR B 509      88.040 104.180  75.050  1.00  0.00           H 
ATOM   3151  CG  TYR B 509      89.040 104.240  76.920  1.00  0.00           C 
ATOM   3152  CD1 TYR B 509      89.610 103.460  77.950  1.00  0.00           C 
ATOM   3153  HD1 TYR B 509      89.460 102.390  77.920  1.00  0.00           H 
ATOM   3154  CE1 TYR B 509      90.200 104.170  79.030  1.00  0.00           C 
ATOM   3155  HE1 TYR B 509      90.620 103.560  79.810  1.00  0.00           H 
ATOM   3156  CZ  TYR B 509      90.260 105.530  79.070  1.00  0.00           C 
ATOM   3157  OH  TYR B 509      90.930 106.290  80.050  1.00  0.00           O 
ATOM   3158  HH  TYR B 509      91.030 105.690  80.790  1.00  0.00           H 
ATOM   3159  CD2 TYR B 509      89.030 105.640  76.950  1.00  0.00           C 
ATOM   3160  HD2 TYR B 509      88.480 106.180  76.190  1.00  0.00           H 
ATOM   3161  CE2 TYR B 509      89.650 106.310  78.010  1.00  0.00           C 
ATOM   3162  HE2 TYR B 509      89.750 107.380  78.060  1.00  0.00           H 
ATOM   3163  C   TYR B 509      86.080 104.590  77.030  1.00  0.00           C 
ATOM   3164  O   TYR B 509      86.020 104.710  78.230  1.00  0.00           O 
ATOM   3165  N   ILE B 510      85.570 105.530  76.190  1.00  0.00           N 
ATOM   3166  HN  ILE B 510      85.830 105.600  75.230  1.00  0.00           H 
ATOM   3167  CA  ILE B 510      84.810 106.670  76.770  1.00  0.00           C 
ATOM   3168  HA  ILE B 510      85.460 107.080  77.530  1.00  0.00           H 
ATOM   3169  CB  ILE B 510      84.600 107.930  75.950  1.00  0.00           C 
ATOM   3170  HB  ILE B 510      84.180 108.690  76.640  1.00  0.00           H 
ATOM   3171  CG2 ILE B 510      86.000 108.540  75.640  1.00  0.00           C 
ATOM   3172 1HG2 ILE B 510      86.580 107.670  75.270  1.00  0.00           H 
ATOM   3173 2HG2 ILE B 510      86.040 109.120  74.690  1.00  0.00           H 
ATOM   3174 3HG2 ILE B 510      86.340 109.160  76.500  1.00  0.00           H 
ATOM   3175  CG1 ILE B 510      83.740 107.720  74.680  1.00  0.00           C 
ATOM   3176 1HG1 ILE B 510      84.380 107.300  73.870  1.00  0.00           H 
ATOM   3177 2HG1 ILE B 510      82.970 106.950  74.880  1.00  0.00           H 
ATOM   3178  CD  ILE B 510      83.190 109.030  74.180  1.00  0.00           C 
ATOM   3179  HD1 ILE B 510      83.990 109.700  73.800  1.00  0.00           H 
ATOM   3180  HD2 ILE B 510      82.570 108.770  73.300  1.00  0.00           H 
ATOM   3181  HD3 ILE B 510      82.590 109.540  74.970  1.00  0.00           H 
ATOM   3182  C   ILE B 510      83.540 106.300  77.400  1.00  0.00           C 
ATOM   3183  O   ILE B 510      83.150 106.850  78.460  1.00  0.00           O 
ATOM   3184  N   ILE B 511      82.840 105.400  76.800  1.00  0.00           N 
ATOM   3185  HN  ILE B 511      83.160 105.020  75.930  1.00  0.00           H 
ATOM   3186  CA  ILE B 511      81.630 104.760  77.400  1.00  0.00           C 
ATOM   3187  HA  ILE B 511      81.010 105.620  77.600  1.00  0.00           H 
ATOM   3188  CB  ILE B 511      80.880 103.780  76.490  1.00  0.00           C 
ATOM   3189  HB  ILE B 511      81.600 103.060  76.060  1.00  0.00           H 
ATOM   3190  CG2 ILE B 511      79.740 103.040  77.130  1.00  0.00           C 
ATOM   3191 1HG2 ILE B 511      79.390 102.250  76.420  1.00  0.00           H 
ATOM   3192 2HG2 ILE B 511      79.950 102.390  78.010  1.00  0.00           H 
ATOM   3193 3HG2 ILE B 511      78.890 103.730  77.310  1.00  0.00           H 
ATOM   3194  CG1 ILE B 511      80.300 104.600  75.240  1.00  0.00           C 
ATOM   3195 1HG1 ILE B 511      79.560 105.340  75.600  1.00  0.00           H 
ATOM   3196 2HG1 ILE B 511      81.050 105.310  74.830  1.00  0.00           H 
ATOM   3197  CD  ILE B 511      79.920 103.690  74.060  1.00  0.00           C 
ATOM   3198  HD1 ILE B 511      80.720 103.000  73.710  1.00  0.00           H 
ATOM   3199  HD2 ILE B 511      79.050 103.130  74.470  1.00  0.00           H 
ATOM   3200  HD3 ILE B 511      79.640 104.200  73.110  1.00  0.00           H 
ATOM   3201  C   ILE B 511      81.840 104.080  78.720  1.00  0.00           C 
ATOM   3202  O   ILE B 511      81.160 104.440  79.680  1.00  0.00           O 
ATOM   3203  N   PHE B 512      82.890 103.220  78.840  1.00  0.00           N 
ATOM   3204  HN  PHE B 512      83.330 102.920  78.000  1.00  0.00           H 
ATOM   3205  CA  PHE B 512      83.070 102.580  80.110  1.00  0.00           C 
ATOM   3206  HA  PHE B 512      82.080 102.470  80.530  1.00  0.00           H 
ATOM   3207  CB  PHE B 512      83.650 101.130  79.840  1.00  0.00           C 
ATOM   3208  HB1 PHE B 512      84.410 101.400  79.080  1.00  0.00           H 
ATOM   3209  HB2 PHE B 512      84.250 100.620  80.630  1.00  0.00           H 
ATOM   3210  CG  PHE B 512      82.490 100.250  79.380  1.00  0.00           C 
ATOM   3211  CD1 PHE B 512      81.450 100.000  80.340  1.00  0.00           C 
ATOM   3212  HD1 PHE B 512      81.450 100.330  81.370  1.00  0.00           H 
ATOM   3213  CE1 PHE B 512      80.410  99.190  79.940  1.00  0.00           C 
ATOM   3214  HE1 PHE B 512      79.650  98.940  80.670  1.00  0.00           H 
ATOM   3215  CZ  PHE B 512      80.320  98.630  78.650  1.00  0.00           C 
ATOM   3216  HZ  PHE B 512      79.460  97.990  78.480  1.00  0.00           H 
ATOM   3217  CD2 PHE B 512      82.400  99.700  78.140  1.00  0.00           C 
ATOM   3218  HD2 PHE B 512      83.210  99.780  77.420  1.00  0.00           H 
ATOM   3219  CE2 PHE B 512      81.320  98.890  77.690  1.00  0.00           C 
ATOM   3220  HE2 PHE B 512      81.260  98.620  76.650  1.00  0.00           H 
ATOM   3221  C   PHE B 512      83.910 103.250  81.240  1.00  0.00           C 
ATOM   3222  O   PHE B 512      83.870 102.930  82.420  1.00  0.00           O 
ATOM   3223  N   GLN B 513      84.620 104.330  80.900  1.00  0.00           N 
ATOM   3224  HN  GLN B 513      84.450 104.660  79.970  1.00  0.00           H 
ATOM   3225  CA  GLN B 513      85.460 105.090  81.880  1.00  0.00           C 
ATOM   3226  HA  GLN B 513      86.130 104.340  82.270  1.00  0.00           H 
ATOM   3227  CB  GLN B 513      86.020 106.170  81.030  1.00  0.00           C 
ATOM   3228  HB1 GLN B 513      86.540 105.710  80.170  1.00  0.00           H 
ATOM   3229  HB2 GLN B 513      85.180 106.820  80.700  1.00  0.00           H 
ATOM   3230  CG  GLN B 513      87.160 107.060  81.700  1.00  0.00           C 
ATOM   3231  HG1 GLN B 513      86.930 107.360  82.740  1.00  0.00           H 
ATOM   3232  HG2 GLN B 513      88.100 106.470  81.680  1.00  0.00           H 
ATOM   3233  CD  GLN B 513      87.410 108.310  80.830  1.00  0.00           C 
ATOM   3234  OE1 GLN B 513      86.480 108.960  80.350  1.00  0.00           O 
ATOM   3235  NE2 GLN B 513      88.700 108.680  80.800  1.00  0.00           N 
ATOM   3236 1HE2 GLN B 513      89.430 108.140  81.230  1.00  0.00           H 
ATOM   3237 2HE2 GLN B 513      88.860 109.410  80.130  1.00  0.00           H 
ATOM   3238  C   GLN B 513      84.730 105.600  83.110  1.00  0.00           C 
ATOM   3239  O   GLN B 513      85.350 105.690  84.130  1.00  0.00           O 
ATOM   3240  N   THR B 514      83.420 105.870  83.020  1.00  0.00           N 
ATOM   3241  HN  THR B 514      82.870 105.650  82.210  1.00  0.00           H 
ATOM   3242  CA  THR B 514      82.670 106.160  84.230  1.00  0.00           C 
ATOM   3243  HA  THR B 514      83.270 106.750  84.910  1.00  0.00           H 
ATOM   3244  CB  THR B 514      81.460 106.940  83.820  1.00  0.00           C 
ATOM   3245  HB  THR B 514      80.710 107.100  84.630  1.00  0.00           H 
ATOM   3246  OG1 THR B 514      80.880 106.350  82.690  1.00  0.00           O 
ATOM   3247  HG1 THR B 514      80.270 105.710  83.070  1.00  0.00           H 
ATOM   3248  CG2 THR B 514      81.780 108.380  83.330  1.00  0.00           C 
ATOM   3249 1HG2 THR B 514      80.960 108.890  82.790  1.00  0.00           H 
ATOM   3250 2HG2 THR B 514      81.920 108.940  84.280  1.00  0.00           H 
ATOM   3251 3HG2 THR B 514      82.730 108.340  82.750  1.00  0.00           H 
ATOM   3252  C   THR B 514      82.310 105.020  85.070  1.00  0.00           C 
ATOM   3253  O   THR B 514      81.770 105.310  86.140  1.00  0.00           O 
ATOM   3254  N   GLU B 515      82.390 103.740  84.670  1.00  0.00           N 
ATOM   3255  HN  GLU B 515      82.830 103.440  83.830  1.00  0.00           H 
ATOM   3256  CA  GLU B 515      81.690 102.580  85.180  1.00  0.00           C 
ATOM   3257  HA  GLU B 515      81.080 102.910  86.010  1.00  0.00           H 
ATOM   3258  CB  GLU B 515      80.920 101.780  84.050  1.00  0.00           C 
ATOM   3259  HB1 GLU B 515      81.730 101.280  83.480  1.00  0.00           H 
ATOM   3260  HB2 GLU B 515      80.260 101.080  84.600  1.00  0.00           H 
ATOM   3261  CG  GLU B 515      80.020 102.600  83.030  1.00  0.00           C 
ATOM   3262  HG1 GLU B 515      80.710 103.280  82.480  1.00  0.00           H 
ATOM   3263  HG2 GLU B 515      79.630 101.790  82.380  1.00  0.00           H 
ATOM   3264  CD  GLU B 515      78.980 103.320  83.760  1.00  0.00           C 
ATOM   3265  OE1 GLU B 515      77.910 102.740  84.030  1.00  0.00           O 
ATOM   3266  OE2 GLU B 515      79.130 104.610  83.930  1.00  0.00           O 
ATOM   3267  C   GLU B 515      82.640 101.550  85.830  1.00  0.00           C 
ATOM   3268  O   GLU B 515      83.810 101.610  85.550  1.00  0.00           O 
ATOM   3269  N   ASP B 516      82.160 100.660  86.670  1.00  0.00           N 
ATOM   3270  HN  ASP B 516      81.170 100.530  86.700  1.00  0.00           H 
ATOM   3271  CA  ASP B 516      82.950  99.760  87.450  1.00  0.00           C 
ATOM   3272  HA  ASP B 516      83.810 100.310  87.800  1.00  0.00           H 
ATOM   3273  CB  ASP B 516      82.130  99.340  88.700  1.00  0.00           C 
ATOM   3274  HB1 ASP B 516      81.490 100.180  89.030  1.00  0.00           H 
ATOM   3275  HB2 ASP B 516      81.450  98.540  88.320  1.00  0.00           H 
ATOM   3276  CG  ASP B 516      82.950  98.890  89.900  1.00  0.00           C 
ATOM   3277  OD1 ASP B 516      84.200  98.770  89.810  1.00  0.00           O 
ATOM   3278  OD2 ASP B 516      82.380  98.680  90.990  1.00  0.00           O 
ATOM   3279  C   ASP B 516      83.640  98.590  86.670  1.00  0.00           C 
ATOM   3280  O   ASP B 516      83.000  97.630  86.200  1.00  0.00           O 
ATOM   3281  N   PRO B 517      84.910  98.530  86.420  1.00  0.00           N 
ATOM   3282  CD  PRO B 517      85.900  99.650  86.610  1.00  0.00           C 
ATOM   3283  HD1 PRO B 517      85.890 100.140  87.610  1.00  0.00           H 
ATOM   3284  HD2 PRO B 517      85.720 100.450  85.870  1.00  0.00           H 
ATOM   3285  CA  PRO B 517      85.370  97.490  85.520  1.00  0.00           C 
ATOM   3286  HA  PRO B 517      84.750  97.450  84.640  1.00  0.00           H 
ATOM   3287  CB  PRO B 517      86.680  98.110  85.060  1.00  0.00           C 
ATOM   3288  HB1 PRO B 517      87.420  97.310  84.830  1.00  0.00           H 
ATOM   3289  HB2 PRO B 517      86.470  98.790  84.210  1.00  0.00           H 
ATOM   3290  CG  PRO B 517      87.120  98.890  86.320  1.00  0.00           C 
ATOM   3291  HG1 PRO B 517      87.490  98.320  87.200  1.00  0.00           H 
ATOM   3292  HG2 PRO B 517      87.990  99.570  86.210  1.00  0.00           H 
ATOM   3293  C   PRO B 517      85.540  96.030  86.050  1.00  0.00           C 
ATOM   3294  O   PRO B 517      85.990  95.100  85.370  1.00  0.00           O 
ATOM   3295  N   GLU B 518      85.220  95.790  87.290  1.00  0.00           N 
ATOM   3296  HN  GLU B 518      84.940  96.560  87.850  1.00  0.00           H 
ATOM   3297  CA  GLU B 518      85.150  94.450  87.870  1.00  0.00           C 
ATOM   3298  HA  GLU B 518      86.070  94.000  87.510  1.00  0.00           H 
ATOM   3299  CB  GLU B 518      85.060  94.550  89.490  1.00  0.00           C 
ATOM   3300  HB1 GLU B 518      84.100  95.040  89.770  1.00  0.00           H 
ATOM   3301  HB2 GLU B 518      84.940  93.530  89.920  1.00  0.00           H 
ATOM   3302  CG  GLU B 518      86.070  95.440  90.350  1.00  0.00           C 
ATOM   3303  HG1 GLU B 518      85.650  96.470  90.350  1.00  0.00           H 
ATOM   3304  HG2 GLU B 518      85.920  95.250  91.430  1.00  0.00           H 
ATOM   3305  CD  GLU B 518      87.540  95.360  90.050  1.00  0.00           C 
ATOM   3306  OE1 GLU B 518      88.050  96.330  89.480  1.00  0.00           O 
ATOM   3307  OE2 GLU B 518      88.110  94.250  90.200  1.00  0.00           O 
ATOM   3308  C   GLU B 518      83.970  93.590  87.500  1.00  0.00           C 
ATOM   3309  O   GLU B 518      84.070  92.350  87.570  1.00  0.00           O 
ATOM   3310  N   GLU B 519      82.890  94.270  87.070  1.00  0.00           N 
ATOM   3311  HN  GLU B 519      82.860  95.270  87.050  1.00  0.00           H 
ATOM   3312  CA  GLU B 519      81.770  93.600  86.470  1.00  0.00           C 
ATOM   3313  HA  GLU B 519      81.640  92.680  87.030  1.00  0.00           H 
ATOM   3314  CB  GLU B 519      80.520  94.450  86.490  1.00  0.00           C 
ATOM   3315  HB1 GLU B 519      80.850  95.490  86.310  1.00  0.00           H 
ATOM   3316  HB2 GLU B 519      79.880  94.220  85.610  1.00  0.00           H 
ATOM   3317  CG  GLU B 519      79.800  94.270  87.890  1.00  0.00           C 
ATOM   3318  HG1 GLU B 519      78.820  94.800  87.830  1.00  0.00           H 
ATOM   3319  HG2 GLU B 519      79.670  93.260  88.320  1.00  0.00           H 
ATOM   3320  CD  GLU B 519      80.440  95.120  89.010  1.00  0.00           C 
ATOM   3321  OE1 GLU B 519      80.850  96.300  88.840  1.00  0.00           O 
ATOM   3322  OE2 GLU B 519      80.620  94.570  90.150  1.00  0.00           O 
ATOM   3323  C   GLU B 519      82.020  93.280  85.040  1.00  0.00           C 
ATOM   3324  O   GLU B 519      81.660  92.210  84.520  1.00  0.00           O 
ATOM   3325  N   LEU B 520      82.630  94.260  84.240  1.00  0.00           N 
ATOM   3326  HN  LEU B 520      83.050  95.090  84.610  1.00  0.00           H 
ATOM   3327  CA  LEU B 520      82.960  94.060  82.890  1.00  0.00           C 
ATOM   3328  HA  LEU B 520      82.970  92.980  82.810  1.00  0.00           H 
ATOM   3329  CB  LEU B 520      81.730  94.710  82.100  1.00  0.00           C 
ATOM   3330  HB1 LEU B 520      80.860  94.130  82.480  1.00  0.00           H 
ATOM   3331  HB2 LEU B 520      81.540  95.740  82.480  1.00  0.00           H 
ATOM   3332  CG  LEU B 520      81.620  94.740  80.500  1.00  0.00           C 
ATOM   3333  HG  LEU B 520      81.890  93.740  80.090  1.00  0.00           H 
ATOM   3334  CD1 LEU B 520      80.170  95.020  80.070  1.00  0.00           C 
ATOM   3335 1HD1 LEU B 520      80.080  95.050  78.960  1.00  0.00           H 
ATOM   3336 2HD1 LEU B 520      79.370  94.440  80.580  1.00  0.00           H 
ATOM   3337 3HD1 LEU B 520      79.890  96.050  80.380  1.00  0.00           H 
ATOM   3338  CD2 LEU B 520      82.460  95.880  79.950  1.00  0.00           C 
ATOM   3339 1HD2 LEU B 520      82.040  96.890  80.110  1.00  0.00           H 
ATOM   3340 2HD2 LEU B 520      83.490  95.910  80.360  1.00  0.00           H 
ATOM   3341 3HD2 LEU B 520      82.560  95.870  78.840  1.00  0.00           H 
ATOM   3342  C   LEU B 520      84.270  94.690  82.590  1.00  0.00           C 
ATOM   3343  O   LEU B 520      84.460  95.900  82.670  1.00  0.00           O 
ATOM   3344  N   GLY B 521      85.300  93.870  82.320  1.00  0.00           N 
ATOM   3345  HN  GLY B 521      85.090  92.900  82.360  1.00  0.00           H 
ATOM   3346  CA  GLY B 521      86.730  94.160  82.350  1.00  0.00           C 
ATOM   3347  HA1 GLY B 521      86.810  94.940  83.090  1.00  0.00           H 
ATOM   3348  HA2 GLY B 521      87.290  93.290  82.650  1.00  0.00           H 
ATOM   3349  C   GLY B 521      87.360  94.620  81.080  1.00  0.00           C 
ATOM   3350  O   GLY B 521      88.520  95.050  81.000  1.00  0.00           O 
ATOM   3351  N   HSD B 522      86.590  94.530  80.000  1.00  0.00           N 
ATOM   3352  HN  HSD B 522      85.690  94.150  80.210  1.00  0.00           H 
ATOM   3353  CA  HSD B 522      87.040  94.530  78.610  1.00  0.00           C 
ATOM   3354  HA  HSD B 522      87.800  93.770  78.500  1.00  0.00           H 
ATOM   3355  CB  HSD B 522      85.800  94.210  77.710  1.00  0.00           C 
ATOM   3356  HB1 HSD B 522      85.000  94.970  77.830  1.00  0.00           H 
ATOM   3357  HB2 HSD B 522      86.040  94.200  76.630  1.00  0.00           H 
ATOM   3358  ND1 HSD B 522      85.290  91.750  77.330  1.00  0.00           N 
ATOM   3359  HD1 HSD B 522      85.920  91.510  76.590  1.00  0.00           H 
ATOM   3360  CG  HSD B 522      85.160  92.920  78.040  1.00  0.00           C 
ATOM   3361  CE1 HSD B 522      84.540  90.790  77.910  1.00  0.00           C 
ATOM   3362  HE1 HSD B 522      84.400  89.780  77.510  1.00  0.00           H 
ATOM   3363  NE2 HSD B 522      83.920  91.320  78.950  1.00  0.00           N 
ATOM   3364  CD2 HSD B 522      84.290  92.630  79.040  1.00  0.00           C 
ATOM   3365  HD2 HSD B 522      83.930  93.170  79.910  1.00  0.00           H 
ATOM   3366  C   HSD B 522      87.690  95.880  78.200  1.00  0.00           C 
ATOM   3367  O   HSD B 522      88.560  95.790  77.320  1.00  0.00           O 
ATOM   3368  N   PHE B 523      87.320  97.050  78.820  1.00  0.00           N 
ATOM   3369  HN  PHE B 523      86.480  97.020  79.350  1.00  0.00           H 
ATOM   3370  CA  PHE B 523      87.810  98.320  78.350  1.00  0.00           C 
ATOM   3371  HA  PHE B 523      88.680  98.170  77.720  1.00  0.00           H 
ATOM   3372  CB  PHE B 523      86.530  99.060  77.760  1.00  0.00           C 
ATOM   3373  HB1 PHE B 523      85.810  99.100  78.610  1.00  0.00           H 
ATOM   3374  HB2 PHE B 523      86.880 100.050  77.390  1.00  0.00           H 
ATOM   3375  CG  PHE B 523      85.870  98.160  76.760  1.00  0.00           C 
ATOM   3376  CD1 PHE B 523      86.390  98.040  75.470  1.00  0.00           C 
ATOM   3377  HD1 PHE B 523      87.300  98.560  75.230  1.00  0.00           H 
ATOM   3378  CE1 PHE B 523      85.720  97.380  74.440  1.00  0.00           C 
ATOM   3379  HE1 PHE B 523      86.160  97.190  73.470  1.00  0.00           H 
ATOM   3380  CZ  PHE B 523      84.470  96.860  74.770  1.00  0.00           C 
ATOM   3381  HZ  PHE B 523      83.870  96.370  74.010  1.00  0.00           H 
ATOM   3382  CD2 PHE B 523      84.710  97.590  77.060  1.00  0.00           C 
ATOM   3383  HD2 PHE B 523      84.280  97.720  78.040  1.00  0.00           H 
ATOM   3384  CE2 PHE B 523      83.990  96.900  76.070  1.00  0.00           C 
ATOM   3385  HE2 PHE B 523      82.980  96.540  76.210  1.00  0.00           H 
ATOM   3386  C   PHE B 523      88.350  99.160  79.580  1.00  0.00           C 
ATOM   3387  O   PHE B 523      88.290 100.400  79.600  1.00  0.00           O 
ATOM   3388  N   TYR B 524      89.060  98.610  80.550  1.00  0.00           N 
ATOM   3389  HN  TYR B 524      89.230  97.630  80.630  1.00  0.00           H 
ATOM   3390  CA  TYR B 524      89.650  99.370  81.710  1.00  0.00           C 
ATOM   3391  HA  TYR B 524      88.830 100.000  82.030  1.00  0.00           H 
ATOM   3392  CB  TYR B 524      90.010  98.500  82.920  1.00  0.00           C 
ATOM   3393  HB1 TYR B 524      90.300  99.170  83.760  1.00  0.00           H 
ATOM   3394  HB2 TYR B 524      89.030  98.050  83.180  1.00  0.00           H 
ATOM   3395  CG  TYR B 524      91.070  97.550  82.700  1.00  0.00           C 
ATOM   3396  CD1 TYR B 524      90.910  96.150  82.530  1.00  0.00           C 
ATOM   3397  HD1 TYR B 524      90.010  95.620  82.810  1.00  0.00           H 
ATOM   3398  CE1 TYR B 524      91.990  95.300  82.410  1.00  0.00           C 
ATOM   3399  HE1 TYR B 524      91.780  94.250  82.290  1.00  0.00           H 
ATOM   3400  CZ  TYR B 524      93.310  95.830  82.430  1.00  0.00           C 
ATOM   3401  OH  TYR B 524      94.470  94.950  82.250  1.00  0.00           O 
ATOM   3402  HH  TYR B 524      95.180  95.560  82.460  1.00  0.00           H 
ATOM   3403  CD2 TYR B 524      92.430  98.000  82.770  1.00  0.00           C 
ATOM   3404  HD2 TYR B 524      92.600  99.050  82.970  1.00  0.00           H 
ATOM   3405  CE2 TYR B 524      93.480  97.180  82.570  1.00  0.00           C 
ATOM   3406  HE2 TYR B 524      94.470  97.610  82.570  1.00  0.00           H 
ATOM   3407  C   TYR B 524      90.710 100.420  81.440  1.00  0.00           C 
ATOM   3408  O   TYR B 524      90.750 101.500  82.060  1.00  0.00           O 
ATOM   3409  N   ASP B 525      91.600 100.140  80.470  1.00  0.00           N 
ATOM   3410  HN  ASP B 525      91.670  99.230  80.060  1.00  0.00           H 
ATOM   3411  CA  ASP B 525      92.600 101.060  79.990  1.00  0.00           C 
ATOM   3412  HA  ASP B 525      92.260 102.050  80.240  1.00  0.00           H 
ATOM   3413  CB  ASP B 525      94.060 100.710  80.660  1.00  0.00           C 
ATOM   3414  HB1 ASP B 525      94.710 101.600  80.530  1.00  0.00           H 
ATOM   3415  HB2 ASP B 525      93.870 100.710  81.760  1.00  0.00           H 
ATOM   3416  CG  ASP B 525      94.730  99.470  80.180  1.00  0.00           C 
ATOM   3417  OD1 ASP B 525      94.390  98.770  79.150  1.00  0.00           O 
ATOM   3418  OD2 ASP B 525      95.790  99.220  80.810  1.00  0.00           O 
ATOM   3419  C   ASP B 525      92.650 101.100  78.500  1.00  0.00           C 
ATOM   3420  O   ASP B 525      92.230 100.190  77.740  1.00  0.00           O 
ATOM   3421  N   TYR B 526      93.100 102.240  77.910  1.00  0.00           N 
ATOM   3422  HN  TYR B 526      93.030 103.030  78.510  1.00  0.00           H 
ATOM   3423  CA  TYR B 526      93.220 102.340  76.430  1.00  0.00           C 
ATOM   3424  HA  TYR B 526      92.210 102.150  76.100  1.00  0.00           H 
ATOM   3425  CB  TYR B 526      93.740 103.730  76.090  1.00  0.00           C 
ATOM   3426  HB1 TYR B 526      93.120 104.540  76.520  1.00  0.00           H 
ATOM   3427  HB2 TYR B 526      94.750 104.040  76.420  1.00  0.00           H 
ATOM   3428  CG  TYR B 526      93.540 103.900  74.610  1.00  0.00           C 
ATOM   3429  CD1 TYR B 526      92.280 103.860  74.150  1.00  0.00           C 
ATOM   3430  HD1 TYR B 526      91.410 103.480  74.660  1.00  0.00           H 
ATOM   3431  CE1 TYR B 526      91.960 104.350  72.880  1.00  0.00           C 
ATOM   3432  HE1 TYR B 526      90.950 104.350  72.500  1.00  0.00           H 
ATOM   3433  CZ  TYR B 526      92.970 104.950  71.990  1.00  0.00           C 
ATOM   3434  OH  TYR B 526      92.710 105.510  70.720  1.00  0.00           O 
ATOM   3435  HH  TYR B 526      91.770 105.700  70.720  1.00  0.00           H 
ATOM   3436  CD2 TYR B 526      94.540 104.370  73.770  1.00  0.00           C 
ATOM   3437  HD2 TYR B 526      95.540 104.500  74.150  1.00  0.00           H 
ATOM   3438  CE2 TYR B 526      94.250 105.010  72.500  1.00  0.00           C 
ATOM   3439  HE2 TYR B 526      95.080 105.430  71.950  1.00  0.00           H 
ATOM   3440  C   TYR B 526      93.920 101.130  75.720  1.00  0.00           C 
ATOM   3441  O   TYR B 526      93.380 100.740  74.720  1.00  0.00           O 
ATOM   3442  N   PRO B 527      95.070 100.590  76.050  1.00  0.00           N 
ATOM   3443  CD  PRO B 527      96.020 101.260  76.870  1.00  0.00           C 
ATOM   3444  HD1 PRO B 527      95.550 101.560  77.830  1.00  0.00           H 
ATOM   3445  HD2 PRO B 527      96.460 101.950  76.130  1.00  0.00           H 
ATOM   3446  CA  PRO B 527      95.640  99.450  75.320  1.00  0.00           C 
ATOM   3447  HA  PRO B 527      95.620  99.610  74.250  1.00  0.00           H 
ATOM   3448  CB  PRO B 527      97.130  99.330  75.900  1.00  0.00           C 
ATOM   3449  HB1 PRO B 527      97.340  98.280  76.180  1.00  0.00           H 
ATOM   3450  HB2 PRO B 527      97.880  99.820  75.250  1.00  0.00           H 
ATOM   3451  CG  PRO B 527      97.030 100.140  77.230  1.00  0.00           C 
ATOM   3452  HG1 PRO B 527      96.780  99.490  78.090  1.00  0.00           H 
ATOM   3453  HG2 PRO B 527      97.990 100.670  77.410  1.00  0.00           H 
ATOM   3454  C   PRO B 527      94.840  98.100  75.490  1.00  0.00           C 
ATOM   3455  O   PRO B 527      94.810  97.440  74.460  1.00  0.00           O 
ATOM   3456  N   MET B 528      94.190  97.850  76.680  1.00  0.00           N 
ATOM   3457  HN  MET B 528      94.410  98.460  77.430  1.00  0.00           H 
ATOM   3458  CA  MET B 528      93.140  96.820  76.840  1.00  0.00           C 
ATOM   3459  HA  MET B 528      93.560  95.890  76.490  1.00  0.00           H 
ATOM   3460  CB  MET B 528      92.640  96.630  78.270  1.00  0.00           C 
ATOM   3461  HB1 MET B 528      93.500  96.510  78.960  1.00  0.00           H 
ATOM   3462  HB2 MET B 528      92.010  97.510  78.530  1.00  0.00           H 
ATOM   3463  CG  MET B 528      91.830  95.310  78.440  1.00  0.00           C 
ATOM   3464  HG1 MET B 528      91.630  95.200  79.530  1.00  0.00           H 
ATOM   3465  HG2 MET B 528      90.860  95.260  77.910  1.00  0.00           H 
ATOM   3466  SD  MET B 528      92.670  93.770  78.010  1.00  0.00           S 
ATOM   3467  CE  MET B 528      93.850  93.770  79.460  1.00  0.00           C 
ATOM   3468  HE1 MET B 528      94.470  92.850  79.490  1.00  0.00           H 
ATOM   3469  HE2 MET B 528      94.600  94.540  79.190  1.00  0.00           H 
ATOM   3470  HE3 MET B 528      93.370  93.950  80.440  1.00  0.00           H 
ATOM   3471  C   MET B 528      91.960  96.960  75.950  1.00  0.00           C 
ATOM   3472  O   MET B 528      91.520  96.070  75.270  1.00  0.00           O 
ATOM   3473  N   ALA B 529      91.440  98.190  75.890  1.00  0.00           N 
ATOM   3474  HN  ALA B 529      91.810  98.840  76.540  1.00  0.00           H 
ATOM   3475  CA  ALA B 529      90.280  98.590  75.070  1.00  0.00           C 
ATOM   3476  HA  ALA B 529      89.520  97.920  75.440  1.00  0.00           H 
ATOM   3477  CB  ALA B 529      89.750 100.030  75.450  1.00  0.00           C 
ATOM   3478  HB1 ALA B 529      88.830 100.330  74.910  1.00  0.00           H 
ATOM   3479  HB2 ALA B 529      89.580 100.040  76.550  1.00  0.00           H 
ATOM   3480  HB3 ALA B 529      90.500 100.810  75.220  1.00  0.00           H 
ATOM   3481  C   ALA B 529      90.650  98.410  73.570  1.00  0.00           C 
ATOM   3482  O   ALA B 529      89.770  98.010  72.790  1.00  0.00           O 
ATOM   3483  N   LEU B 530      91.850  98.760  73.070  1.00  0.00           N 
ATOM   3484  HN  LEU B 530      92.440  99.330  73.650  1.00  0.00           H 
ATOM   3485  CA  LEU B 530      92.420  98.420  71.760  1.00  0.00           C 
ATOM   3486  HA  LEU B 530      91.800  98.950  71.050  1.00  0.00           H 
ATOM   3487  CB  LEU B 530      93.820  98.960  71.570  1.00  0.00           C 
ATOM   3488  HB1 LEU B 530      94.330  99.130  72.540  1.00  0.00           H 
ATOM   3489  HB2 LEU B 530      94.490  98.270  71.030  1.00  0.00           H 
ATOM   3490  CG  LEU B 530      93.980 100.290  70.860  1.00  0.00           C 
ATOM   3491  HG  LEU B 530      95.080 100.470  70.900  1.00  0.00           H 
ATOM   3492  CD1 LEU B 530      93.460 100.140  69.410  1.00  0.00           C 
ATOM   3493 1HD1 LEU B 530      94.100  99.380  68.910  1.00  0.00           H 
ATOM   3494 2HD1 LEU B 530      92.380  99.880  69.340  1.00  0.00           H 
ATOM   3495 3HD1 LEU B 530      93.620 101.090  68.860  1.00  0.00           H 
ATOM   3496  CD2 LEU B 530      93.300 101.440  71.580  1.00  0.00           C 
ATOM   3497 1HD2 LEU B 530      93.330 102.420  71.060  1.00  0.00           H 
ATOM   3498 2HD2 LEU B 530      92.250 101.200  71.860  1.00  0.00           H 
ATOM   3499 3HD2 LEU B 530      93.830 101.620  72.540  1.00  0.00           H 
ATOM   3500  C   LEU B 530      92.470  96.900  71.540  1.00  0.00           C 
ATOM   3501  O   LEU B 530      91.930  96.500  70.490  1.00  0.00           O 
ATOM   3502  N   PHE B 531      93.030  96.010  72.370  1.00  0.00           N 
ATOM   3503  HN  PHE B 531      93.360  96.450  73.200  1.00  0.00           H 
ATOM   3504  CA  PHE B 531      93.160  94.550  72.130  1.00  0.00           C 
ATOM   3505  HA  PHE B 531      93.620  94.490  71.160  1.00  0.00           H 
ATOM   3506  CB  PHE B 531      94.040  93.970  73.230  1.00  0.00           C 
ATOM   3507  HB1 PHE B 531      94.950  94.610  73.250  1.00  0.00           H 
ATOM   3508  HB2 PHE B 531      93.450  94.190  74.150  1.00  0.00           H 
ATOM   3509  CG  PHE B 531      94.380  92.540  73.200  1.00  0.00           C 
ATOM   3510  CD1 PHE B 531      94.970  91.950  72.030  1.00  0.00           C 
ATOM   3511  HD1 PHE B 531      95.180  92.580  71.180  1.00  0.00           H 
ATOM   3512  CE1 PHE B 531      95.270  90.640  71.950  1.00  0.00           C 
ATOM   3513  HE1 PHE B 531      95.870  90.370  71.100  1.00  0.00           H 
ATOM   3514  CZ  PHE B 531      94.980  89.740  73.000  1.00  0.00           C 
ATOM   3515  HZ  PHE B 531      95.150  88.670  73.020  1.00  0.00           H 
ATOM   3516  CD2 PHE B 531      94.110  91.660  74.270  1.00  0.00           C 
ATOM   3517  HD2 PHE B 531      93.670  92.110  75.150  1.00  0.00           H 
ATOM   3518  CE2 PHE B 531      94.350  90.280  74.140  1.00  0.00           C 
ATOM   3519  HE2 PHE B 531      94.030  89.700  74.990  1.00  0.00           H 
ATOM   3520  C   PHE B 531      91.820  93.790  72.090  1.00  0.00           C 
ATOM   3521  O   PHE B 531      91.520  93.110  71.130  1.00  0.00           O 
ATOM   3522  N   SER B 532      90.860  94.140  73.030  1.00  0.00           N 
ATOM   3523  HN  SER B 532      91.050  94.780  73.770  1.00  0.00           H 
ATOM   3524  CA  SER B 532      89.610  93.530  73.050  1.00  0.00           C 
ATOM   3525  HA  SER B 532      89.790  92.550  72.630  1.00  0.00           H 
ATOM   3526  CB  SER B 532      89.070  93.250  74.500  1.00  0.00           C 
ATOM   3527  HB1 SER B 532      88.940  94.190  75.080  1.00  0.00           H 
ATOM   3528  HB2 SER B 532      88.080  92.750  74.490  1.00  0.00           H 
ATOM   3529  OG  SER B 532      89.920  92.410  75.240  1.00  0.00           O 
ATOM   3530  HG1 SER B 532      90.240  91.660  74.730  1.00  0.00           H 
ATOM   3531  C   SER B 532      88.590  94.080  72.080  1.00  0.00           C 
ATOM   3532  O   SER B 532      87.640  93.410  71.660  1.00  0.00           O 
ATOM   3533  N   THR B 533      88.700  95.350  71.610  1.00  0.00           N 
ATOM   3534  HN  THR B 533      89.310  96.000  72.060  1.00  0.00           H 
ATOM   3535  CA  THR B 533      87.980  95.800  70.410  1.00  0.00           C 
ATOM   3536  HA  THR B 533      86.940  95.530  70.450  1.00  0.00           H 
ATOM   3537  CB  THR B 533      88.130  97.280  70.070  1.00  0.00           C 
ATOM   3538  HB  THR B 533      89.210  97.490  69.890  1.00  0.00           H 
ATOM   3539  OG1 THR B 533      87.600  98.000  71.140  1.00  0.00           O 
ATOM   3540  HG1 THR B 533      88.200  97.880  71.880  1.00  0.00           H 
ATOM   3541  CG2 THR B 533      87.330  97.620  68.760  1.00  0.00           C 
ATOM   3542 1HG2 THR B 533      87.180  98.720  68.790  1.00  0.00           H 
ATOM   3543 2HG2 THR B 533      87.860  97.440  67.800  1.00  0.00           H 
ATOM   3544 3HG2 THR B 533      86.380  97.040  68.770  1.00  0.00           H 
ATOM   3545  C   THR B 533      88.550  95.010  69.180  1.00  0.00           C 
ATOM   3546  O   THR B 533      87.770  94.630  68.280  1.00  0.00           O 
ATOM   3547  N   PHE B 534      89.860  94.740  69.090  1.00  0.00           N 
ATOM   3548  HN  PHE B 534      90.430  95.050  69.850  1.00  0.00           H 
ATOM   3549  CA  PHE B 534      90.440  93.880  68.080  1.00  0.00           C 
ATOM   3550  HA  PHE B 534      90.150  94.230  67.100  1.00  0.00           H 
ATOM   3551  CB  PHE B 534      92.000  94.110  68.000  1.00  0.00           C 
ATOM   3552  HB1 PHE B 534      92.220  95.000  67.380  1.00  0.00           H 
ATOM   3553  HB2 PHE B 534      92.450  94.160  69.010  1.00  0.00           H 
ATOM   3554  CG  PHE B 534      92.730  92.980  67.380  1.00  0.00           C 
ATOM   3555  CD1 PHE B 534      93.160  93.130  66.020  1.00  0.00           C 
ATOM   3556  HD1 PHE B 534      92.770  93.920  65.400  1.00  0.00           H 
ATOM   3557  CE1 PHE B 534      93.860  92.120  65.380  1.00  0.00           C 
ATOM   3558  HE1 PHE B 534      94.090  92.290  64.340  1.00  0.00           H 
ATOM   3559  CZ  PHE B 534      94.120  90.870  66.110  1.00  0.00           C 
ATOM   3560  HZ  PHE B 534      94.760  90.130  65.650  1.00  0.00           H 
ATOM   3561  CD2 PHE B 534      93.090  91.810  68.120  1.00  0.00           C 
ATOM   3562  HD2 PHE B 534      92.780  91.800  69.150  1.00  0.00           H 
ATOM   3563  CE2 PHE B 534      93.740  90.740  67.450  1.00  0.00           C 
ATOM   3564  HE2 PHE B 534      93.960  89.800  67.940  1.00  0.00           H 
ATOM   3565  C   PHE B 534      89.950  92.450  68.170  1.00  0.00           C 
ATOM   3566  O   PHE B 534      89.590  91.900  67.140  1.00  0.00           O 
ATOM   3567  N   GLU B 535      89.790  91.830  69.330  1.00  0.00           N 
ATOM   3568  HN  GLU B 535      90.190  92.160  70.180  1.00  0.00           H 
ATOM   3569  CA  GLU B 535      89.270  90.500  69.380  1.00  0.00           C 
ATOM   3570  HA  GLU B 535      89.750  89.840  68.680  1.00  0.00           H 
ATOM   3571  CB  GLU B 535      89.430  89.850  70.850  1.00  0.00           C 
ATOM   3572  HB1 GLU B 535      88.840  90.540  71.490  1.00  0.00           H 
ATOM   3573  HB2 GLU B 535      88.950  88.850  70.850  1.00  0.00           H 
ATOM   3574  CG  GLU B 535      90.930  89.710  71.350  1.00  0.00           C 
ATOM   3575  HG1 GLU B 535      91.480  88.890  70.830  1.00  0.00           H 
ATOM   3576  HG2 GLU B 535      91.540  90.630  71.310  1.00  0.00           H 
ATOM   3577  CD  GLU B 535      90.930  89.330  72.840  1.00  0.00           C 
ATOM   3578  OE1 GLU B 535      90.530  90.190  73.720  1.00  0.00           O 
ATOM   3579  OE2 GLU B 535      91.340  88.210  73.110  1.00  0.00           O 
ATOM   3580  C   GLU B 535      87.750  90.440  69.000  1.00  0.00           C 
ATOM   3581  O   GLU B 535      87.320  89.560  68.310  1.00  0.00           O 
ATOM   3582  N   LEU B 536      86.920  91.410  69.440  1.00  0.00           N 
ATOM   3583  HN  LEU B 536      87.210  92.150  70.040  1.00  0.00           H 
ATOM   3584  CA  LEU B 536      85.560  91.570  68.940  1.00  0.00           C 
ATOM   3585  HA  LEU B 536      85.050  90.660  69.240  1.00  0.00           H 
ATOM   3586  CB  LEU B 536      84.760  92.730  69.650  1.00  0.00           C 
ATOM   3587  HB1 LEU B 536      85.240  93.730  69.570  1.00  0.00           H 
ATOM   3588  HB2 LEU B 536      83.790  92.860  69.120  1.00  0.00           H 
ATOM   3589  CG  LEU B 536      84.380  92.510  71.100  1.00  0.00           C 
ATOM   3590  HG  LEU B 536      85.310  92.350  71.690  1.00  0.00           H 
ATOM   3591  CD1 LEU B 536      83.640  93.630  71.700  1.00  0.00           C 
ATOM   3592 1HD1 LEU B 536      84.050  94.640  71.510  1.00  0.00           H 
ATOM   3593 2HD1 LEU B 536      82.600  93.690  71.320  1.00  0.00           H 
ATOM   3594 3HD1 LEU B 536      83.540  93.470  72.790  1.00  0.00           H 
ATOM   3595  CD2 LEU B 536      83.530  91.240  71.310  1.00  0.00           C 
ATOM   3596 1HD2 LEU B 536      83.330  91.060  72.390  1.00  0.00           H 
ATOM   3597 2HD2 LEU B 536      82.520  91.320  70.850  1.00  0.00           H 
ATOM   3598 3HD2 LEU B 536      83.930  90.310  70.860  1.00  0.00           H 
ATOM   3599  C   LEU B 536      85.410  91.750  67.450  1.00  0.00           C 
ATOM   3600  O   LEU B 536      84.530  91.140  66.860  1.00  0.00           O 
ATOM   3601  N   PHE B 537      86.300  92.500  66.780  1.00  0.00           N 
ATOM   3602  HN  PHE B 537      87.100  92.930  67.190  1.00  0.00           H 
ATOM   3603  CA  PHE B 537      86.220  92.800  65.340  1.00  0.00           C 
ATOM   3604  HA  PHE B 537      85.210  93.130  65.160  1.00  0.00           H 
ATOM   3605  CB  PHE B 537      87.320  93.870  64.970  1.00  0.00           C 
ATOM   3606  HB1 PHE B 537      87.270  94.810  65.570  1.00  0.00           H 
ATOM   3607  HB2 PHE B 537      88.360  93.520  65.130  1.00  0.00           H 
ATOM   3608  CG  PHE B 537      87.350  94.290  63.550  1.00  0.00           C 
ATOM   3609  CD1 PHE B 537      86.450  95.220  63.130  1.00  0.00           C 
ATOM   3610  HD1 PHE B 537      85.840  95.660  63.910  1.00  0.00           H 
ATOM   3611  CE1 PHE B 537      86.280  95.630  61.840  1.00  0.00           C 
ATOM   3612  HE1 PHE B 537      85.610  96.390  61.460  1.00  0.00           H 
ATOM   3613  CZ  PHE B 537      87.030  94.910  60.880  1.00  0.00           C 
ATOM   3614  HZ  PHE B 537      87.000  95.200  59.840  1.00  0.00           H 
ATOM   3615  CD2 PHE B 537      88.010  93.530  62.610  1.00  0.00           C 
ATOM   3616  HD2 PHE B 537      88.470  92.590  62.870  1.00  0.00           H 
ATOM   3617  CE2 PHE B 537      87.910  93.820  61.220  1.00  0.00           C 
ATOM   3618  HE2 PHE B 537      88.340  93.200  60.450  1.00  0.00           H 
ATOM   3619  C   PHE B 537      86.350  91.500  64.560  1.00  0.00           C 
ATOM   3620  O   PHE B 537      85.790  91.220  63.480  1.00  0.00           O 
ATOM   3621  N   LEU B 538      87.200  90.610  65.090  1.00  0.00           N 
ATOM   3622  HN  LEU B 538      87.610  90.760  65.990  1.00  0.00           H 
ATOM   3623  CA  LEU B 538      87.340  89.240  64.490  1.00  0.00           C 
ATOM   3624  HA  LEU B 538      87.030  89.150  63.460  1.00  0.00           H 
ATOM   3625  CB  LEU B 538      88.850  88.830  64.590  1.00  0.00           C 
ATOM   3626  HB1 LEU B 538      89.050  88.700  65.680  1.00  0.00           H 
ATOM   3627  HB2 LEU B 538      88.990  87.790  64.210  1.00  0.00           H 
ATOM   3628  CG  LEU B 538      89.880  89.780  63.990  1.00  0.00           C 
ATOM   3629  HG  LEU B 538      89.690  90.780  64.430  1.00  0.00           H 
ATOM   3630  CD1 LEU B 538      91.270  89.330  64.340  1.00  0.00           C 
ATOM   3631 1HD1 LEU B 538      92.040  90.110  64.150  1.00  0.00           H 
ATOM   3632 2HD1 LEU B 538      91.340  88.970  65.390  1.00  0.00           H 
ATOM   3633 3HD1 LEU B 538      91.510  88.490  63.650  1.00  0.00           H 
ATOM   3634  CD2 LEU B 538      89.780  89.730  62.460  1.00  0.00           C 
ATOM   3635 1HD2 LEU B 538      90.010  88.710  62.070  1.00  0.00           H 
ATOM   3636 2HD2 LEU B 538      88.750  90.050  62.190  1.00  0.00           H 
ATOM   3637 3HD2 LEU B 538      90.450  90.500  62.030  1.00  0.00           H 
ATOM   3638  C   LEU B 538      86.540  88.190  65.160  1.00  0.00           C 
ATOM   3639  O   LEU B 538      86.750  87.010  64.910  1.00  0.00           O 
ATOM   3640  N   THR B 539      85.490  88.540  65.940  1.00  0.00           N 
ATOM   3641  HN  THR B 539      85.320  89.510  66.080  1.00  0.00           H 
ATOM   3642  CA  THR B 539      84.560  87.620  66.630  1.00  0.00           C 
ATOM   3643  HA  THR B 539      84.190  88.190  67.470  1.00  0.00           H 
ATOM   3644  CB  THR B 539      83.350  87.220  65.820  1.00  0.00           C 
ATOM   3645  HB  THR B 539      82.530  86.830  66.460  1.00  0.00           H 
ATOM   3646  OG1 THR B 539      83.670  86.160  64.930  1.00  0.00           O 
ATOM   3647  HG1 THR B 539      84.290  85.590  65.400  1.00  0.00           H 
ATOM   3648  CG2 THR B 539      82.760  88.420  65.140  1.00  0.00           C 
ATOM   3649 1HG2 THR B 539      81.820  88.160  64.610  1.00  0.00           H 
ATOM   3650 2HG2 THR B 539      82.370  89.160  65.870  1.00  0.00           H 
ATOM   3651 3HG2 THR B 539      83.460  88.940  64.460  1.00  0.00           H 
ATOM   3652  C   THR B 539      85.310  86.400  67.300  1.00  0.00           C 
ATOM   3653  O   THR B 539      84.870  85.220  67.360  1.00  0.00           O 
ATOM   3654  N   ILE B 540      86.420  86.680  68.030  1.00  0.00           N 
ATOM   3655  HN  ILE B 540      86.870  87.570  68.020  1.00  0.00           H 
ATOM   3656  CA  ILE B 540      87.120  85.670  68.730  1.00  0.00           C 
ATOM   3657  HA  ILE B 540      86.640  84.720  68.550  1.00  0.00           H 
ATOM   3658  CB  ILE B 540      88.600  85.570  68.410  1.00  0.00           C 
ATOM   3659  HB  ILE B 540      89.080  84.770  69.020  1.00  0.00           H 
ATOM   3660  CG2 ILE B 540      88.840  85.190  66.840  1.00  0.00           C 
ATOM   3661 1HG2 ILE B 540      89.900  85.080  66.530  1.00  0.00           H 
ATOM   3662 2HG2 ILE B 540      88.190  84.320  66.610  1.00  0.00           H 
ATOM   3663 3HG2 ILE B 540      88.390  86.080  66.350  1.00  0.00           H 
ATOM   3664  CG1 ILE B 540      89.310  86.850  68.850  1.00  0.00           C 
ATOM   3665 1HG1 ILE B 540      88.720  87.700  68.440  1.00  0.00           H 
ATOM   3666 2HG1 ILE B 540      89.240  86.980  69.950  1.00  0.00           H 
ATOM   3667  CD  ILE B 540      90.760  86.960  68.410  1.00  0.00           C 
ATOM   3668  HD1 ILE B 540      90.860  87.170  67.320  1.00  0.00           H 
ATOM   3669  HD2 ILE B 540      91.280  87.840  68.840  1.00  0.00           H 
ATOM   3670  HD3 ILE B 540      91.230  85.990  68.690  1.00  0.00           H 
ATOM   3671  C   ILE B 540      86.890  85.840  70.200  1.00  0.00           C 
ATOM   3672  O   ILE B 540      87.510  85.180  71.010  1.00  0.00           O 
ATOM   3673  N   ILE B 541      85.940  86.670  70.620  1.00  0.00           N 
ATOM   3674  HN  ILE B 541      85.410  87.350  70.120  1.00  0.00           H 
ATOM   3675  CA  ILE B 541      85.430  86.620  71.950  1.00  0.00           C 
ATOM   3676  HA  ILE B 541      85.510  85.590  72.270  1.00  0.00           H 
ATOM   3677  CB  ILE B 541      86.150  87.630  72.930  1.00  0.00           C 
ATOM   3678  HB  ILE B 541      85.710  87.510  73.940  1.00  0.00           H 
ATOM   3679  CG2 ILE B 541      87.710  87.250  73.190  1.00  0.00           C 
ATOM   3680 1HG2 ILE B 541      88.300  88.020  73.730  1.00  0.00           H 
ATOM   3681 2HG2 ILE B 541      87.650  86.290  73.750  1.00  0.00           H 
ATOM   3682 3HG2 ILE B 541      88.170  87.110  72.190  1.00  0.00           H 
ATOM   3683  CG1 ILE B 541      85.930  89.070  72.590  1.00  0.00           C 
ATOM   3684 1HG1 ILE B 541      86.260  89.390  71.580  1.00  0.00           H 
ATOM   3685 2HG1 ILE B 541      84.830  89.240  72.630  1.00  0.00           H 
ATOM   3686  CD  ILE B 541      86.580  90.130  73.560  1.00  0.00           C 
ATOM   3687  HD1 ILE B 541      86.460  89.840  74.630  1.00  0.00           H 
ATOM   3688  HD2 ILE B 541      87.650  90.060  73.290  1.00  0.00           H 
ATOM   3689  HD3 ILE B 541      86.220  91.160  73.360  1.00  0.00           H 
ATOM   3690  C   ILE B 541      83.930  86.920  71.830  1.00  0.00           C 
ATOM   3691  O   ILE B 541      83.560  87.590  70.860  1.00  0.00           O 
ATOM   3692  N   ASP B 542      83.080  86.470  72.810  1.00  0.00           N 
ATOM   3693  HN  ASP B 542      83.290  85.780  73.490  1.00  0.00           H 
ATOM   3694  CA  ASP B 542      81.760  86.970  72.950  1.00  0.00           C 
ATOM   3695  HA  ASP B 542      81.180  86.650  72.100  1.00  0.00           H 
ATOM   3696  CB  ASP B 542      81.160  86.220  74.210  1.00  0.00           C 
ATOM   3697  HB1 ASP B 542      81.760  86.470  75.110  1.00  0.00           H 
ATOM   3698  HB2 ASP B 542      80.090  86.490  74.380  1.00  0.00           H 
ATOM   3699  CG  ASP B 542      81.140  84.780  74.040  1.00  0.00           C 
ATOM   3700  OD1 ASP B 542      81.440  84.220  72.910  1.00  0.00           O 
ATOM   3701  OD2 ASP B 542      80.860  84.020  75.010  1.00  0.00           O 
ATOM   3702  C   ASP B 542      81.670  88.450  73.270  1.00  0.00           C 
ATOM   3703  O   ASP B 542      82.500  89.000  74.000  1.00  0.00           O 
ATOM   3704  N   GLY B 543      80.600  89.200  72.800  1.00  0.00           N 
ATOM   3705  HN  GLY B 543      80.150  88.860  71.980  1.00  0.00           H 
ATOM   3706  CA  GLY B 543      80.150  90.490  73.260  1.00  0.00           C 
ATOM   3707  HA1 GLY B 543      80.600  91.290  72.690  1.00  0.00           H 
ATOM   3708  HA2 GLY B 543      79.140  90.460  72.870  1.00  0.00           H 
ATOM   3709  C   GLY B 543      80.060  90.620  74.780  1.00  0.00           C 
ATOM   3710  O   GLY B 543      79.440  89.850  75.440  1.00  0.00           O 
ATOM   3711  N   PRO B 544      80.640  91.620  75.360  1.00  0.00           N 
ATOM   3712  CD  PRO B 544      81.770  92.390  74.700  1.00  0.00           C 
ATOM   3713  HD1 PRO B 544      81.300  92.960  73.870  1.00  0.00           H 
ATOM   3714  HD2 PRO B 544      82.550  91.660  74.390  1.00  0.00           H 
ATOM   3715  CA  PRO B 544      80.460  91.880  76.800  1.00  0.00           C 
ATOM   3716  HA  PRO B 544      80.970  91.090  77.330  1.00  0.00           H 
ATOM   3717  CB  PRO B 544      81.150  93.230  76.910  1.00  0.00           C 
ATOM   3718  HB1 PRO B 544      80.470  94.080  76.670  1.00  0.00           H 
ATOM   3719  HB2 PRO B 544      81.670  93.400  77.880  1.00  0.00           H 
ATOM   3720  CG  PRO B 544      82.230  93.320  75.780  1.00  0.00           C 
ATOM   3721  HG1 PRO B 544      82.360  94.370  75.440  1.00  0.00           H 
ATOM   3722  HG2 PRO B 544      83.160  92.900  76.220  1.00  0.00           H 
ATOM   3723  C   PRO B 544      79.030  92.020  77.290  1.00  0.00           C 
ATOM   3724  O   PRO B 544      78.340  92.840  76.720  1.00  0.00           O 
ATOM   3725  N   ALA B 545      78.530  91.180  78.180  1.00  0.00           N 
ATOM   3726  HN  ALA B 545      79.110  90.440  78.500  1.00  0.00           H 
ATOM   3727  CA  ALA B 545      77.190  91.190  78.780  1.00  0.00           C 
ATOM   3728  HA  ALA B 545      76.870  92.220  78.780  1.00  0.00           H 
ATOM   3729  CB  ALA B 545      76.280  90.270  77.990  1.00  0.00           C 
ATOM   3730  HB1 ALA B 545      76.080  90.670  76.970  1.00  0.00           H 
ATOM   3731  HB2 ALA B 545      76.640  89.220  77.980  1.00  0.00           H 
ATOM   3732  HB3 ALA B 545      75.290  90.420  78.470  1.00  0.00           H 
ATOM   3733  C   ALA B 545      77.360  90.820  80.280  1.00  0.00           C 
ATOM   3734  O   ALA B 545      78.470  90.370  80.730  1.00  0.00           O 
ATOM   3735  N   ASN B 546      76.350  91.050  81.100  1.00  0.00           N 
ATOM   3736  HN  ASN B 546      75.510  91.310  80.640  1.00  0.00           H 
ATOM   3737  CA  ASN B 546      76.440  90.700  82.540  1.00  0.00           C 
ATOM   3738  HA  ASN B 546      76.860  89.710  82.610  1.00  0.00           H 
ATOM   3739  CB  ASN B 546      77.450  91.650  83.320  1.00  0.00           C 
ATOM   3740  HB1 ASN B 546      78.480  91.490  82.930  1.00  0.00           H 
ATOM   3741  HB2 ASN B 546      77.310  92.750  83.230  1.00  0.00           H 
ATOM   3742  CG  ASN B 546      77.580  91.210  84.720  1.00  0.00           C 
ATOM   3743  OD1 ASN B 546      77.300  90.090  85.140  1.00  0.00           O 
ATOM   3744  ND2 ASN B 546      77.820  92.190  85.650  1.00  0.00           N 
ATOM   3745 1HD2 ASN B 546      78.110  93.100  85.350  1.00  0.00           H 
ATOM   3746 2HD2 ASN B 546      77.990  91.900  86.590  1.00  0.00           H 
ATOM   3747  C   ASN B 546      75.030  90.620  82.930  1.00  0.00           C 
ATOM   3748  O   ASN B 546      74.640  89.740  83.690  1.00  0.00           O 
ATOM   3749  N   TYR B 547      74.120  91.480  82.390  1.00  0.00           N 
ATOM   3750  HN  TYR B 547      74.430  92.270  81.870  1.00  0.00           H 
ATOM   3751  CA  TYR B 547      72.610  91.420  82.630  1.00  0.00           C 
ATOM   3752  HA  TYR B 547      72.130  92.120  81.960  1.00  0.00           H 
ATOM   3753  CB  TYR B 547      72.040  90.070  82.180  1.00  0.00           C 
ATOM   3754  HB1 TYR B 547      72.290  89.200  82.820  1.00  0.00           H 
ATOM   3755  HB2 TYR B 547      70.960  90.310  82.280  1.00  0.00           H 
ATOM   3756  CG  TYR B 547      72.430  89.750  80.790  1.00  0.00           C 
ATOM   3757  CD1 TYR B 547      71.620  90.230  79.700  1.00  0.00           C 
ATOM   3758  HD1 TYR B 547      70.910  91.010  79.940  1.00  0.00           H 
ATOM   3759  CE1 TYR B 547      71.860  89.810  78.390  1.00  0.00           C 
ATOM   3760  HE1 TYR B 547      71.290  90.150  77.540  1.00  0.00           H 
ATOM   3761  CZ  TYR B 547      72.840  88.840  78.160  1.00  0.00           C 
ATOM   3762  OH  TYR B 547      72.930  88.330  76.840  1.00  0.00           O 
ATOM   3763  HH  TYR B 547      72.460  88.940  76.260  1.00  0.00           H 
ATOM   3764  CD2 TYR B 547      73.350  88.710  80.500  1.00  0.00           C 
ATOM   3765  HD2 TYR B 547      73.980  88.300  81.280  1.00  0.00           H 
ATOM   3766  CE2 TYR B 547      73.480  88.240  79.230  1.00  0.00           C 
ATOM   3767  HE2 TYR B 547      74.150  87.440  78.940  1.00  0.00           H 
ATOM   3768  C   TYR B 547      72.260  91.780  84.030  1.00  0.00           C 
ATOM   3769  O   TYR B 547      71.320  92.500  84.250  1.00  0.00           O 
ATOM   3770  N   ASN B 548      73.140  91.390  85.080  1.00  0.00           N 
ATOM   3771  HN  ASN B 548      73.970  90.860  84.940  1.00  0.00           H 
ATOM   3772  CA  ASN B 548      72.730  91.520  86.460  1.00  0.00           C 
ATOM   3773  HA  ASN B 548      71.730  91.160  86.640  1.00  0.00           H 
ATOM   3774  CB  ASN B 548      73.670  90.620  87.320  1.00  0.00           C 
ATOM   3775  HB1 ASN B 548      74.760  90.810  87.250  1.00  0.00           H 
ATOM   3776  HB2 ASN B 548      73.580  90.760  88.420  1.00  0.00           H 
ATOM   3777  CG  ASN B 548      73.400  89.120  87.060  1.00  0.00           C 
ATOM   3778  OD1 ASN B 548      72.450  88.740  86.390  1.00  0.00           O 
ATOM   3779  ND2 ASN B 548      74.260  88.220  87.650  1.00  0.00           N 
ATOM   3780 1HD2 ASN B 548      75.030  88.520  88.210  1.00  0.00           H 
ATOM   3781 2HD2 ASN B 548      74.090  87.290  87.320  1.00  0.00           H 
ATOM   3782  C   ASN B 548      72.940  92.920  86.970  1.00  0.00           C 
ATOM   3783  O   ASN B 548      72.590  93.290  88.080  1.00  0.00           O 
ATOM   3784  N   VAL B 549      73.490  93.800  86.140  1.00  0.00           N 
ATOM   3785  HN  VAL B 549      73.790  93.580  85.210  1.00  0.00           H 
ATOM   3786  CA  VAL B 549      73.660  95.220  86.430  1.00  0.00           C 
ATOM   3787  HA  VAL B 549      73.020  95.570  87.230  1.00  0.00           H 
ATOM   3788  CB  VAL B 549      75.130  95.470  86.670  1.00  0.00           C 
ATOM   3789  HB  VAL B 549      75.390  94.700  87.420  1.00  0.00           H 
ATOM   3790  CG1 VAL B 549      76.050  95.260  85.480  1.00  0.00           C 
ATOM   3791 1HG1 VAL B 549      77.090  95.290  85.860  1.00  0.00           H 
ATOM   3792 2HG1 VAL B 549      75.920  94.230  85.100  1.00  0.00           H 
ATOM   3793 3HG1 VAL B 549      75.940  96.100  84.760  1.00  0.00           H 
ATOM   3794  CG2 VAL B 549      75.330  96.850  87.290  1.00  0.00           C 
ATOM   3795 1HG2 VAL B 549      76.400  96.900  87.580  1.00  0.00           H 
ATOM   3796 2HG2 VAL B 549      75.000  97.680  86.630  1.00  0.00           H 
ATOM   3797 3HG2 VAL B 549      74.850  96.980  88.280  1.00  0.00           H 
ATOM   3798  C   VAL B 549      73.190  95.900  85.180  1.00  0.00           C 
ATOM   3799  O   VAL B 549      73.150  95.260  84.120  1.00  0.00           O 
ATOM   3800  N   ASP B 550      72.780  97.210  85.200  1.00  0.00           N 
ATOM   3801  HN  ASP B 550      72.760  97.880  85.940  1.00  0.00           H 
ATOM   3802  CA  ASP B 550      72.400  98.020  84.070  1.00  0.00           C 
ATOM   3803  HA  ASP B 550      71.860  97.430  83.350  1.00  0.00           H 
ATOM   3804  CB  ASP B 550      71.520  99.220  84.470  1.00  0.00           C 
ATOM   3805  HB1 ASP B 550      72.010  99.710  85.340  1.00  0.00           H 
ATOM   3806  HB2 ASP B 550      71.310  99.950  83.660  1.00  0.00           H 
ATOM   3807  CG  ASP B 550      70.190  98.770  85.120  1.00  0.00           C 
ATOM   3808  OD1 ASP B 550      69.690  97.690  84.680  1.00  0.00           O 
ATOM   3809  OD2 ASP B 550      69.670  99.430  86.040  1.00  0.00           O 
ATOM   3810  C   ASP B 550      73.550  98.680  83.320  1.00  0.00           C 
ATOM   3811  O   ASP B 550      74.400  99.380  83.850  1.00  0.00           O 
ATOM   3812  N   LEU B 551      73.700  98.280  82.060  1.00  0.00           N 
ATOM   3813  HN  LEU B 551      73.220  97.530  81.620  1.00  0.00           H 
ATOM   3814  CA  LEU B 551      74.720  98.740  81.240  1.00  0.00           C 
ATOM   3815  HA  LEU B 551      75.580  98.910  81.880  1.00  0.00           H 
ATOM   3816  CB  LEU B 551      75.030  97.790  80.110  1.00  0.00           C 
ATOM   3817  HB1 LEU B 551      74.040  97.710  79.600  1.00  0.00           H 
ATOM   3818  HB2 LEU B 551      75.860  98.170  79.470  1.00  0.00           H 
ATOM   3819  CG  LEU B 551      75.530  96.430  80.620  1.00  0.00           C 
ATOM   3820  HG  LEU B 551      74.800  96.060  81.370  1.00  0.00           H 
ATOM   3821  CD1 LEU B 551      75.460  95.350  79.550  1.00  0.00           C 
ATOM   3822 1HD1 LEU B 551      75.930  94.400  79.890  1.00  0.00           H 
ATOM   3823 2HD1 LEU B 551      74.410  95.320  79.180  1.00  0.00           H 
ATOM   3824 3HD1 LEU B 551      76.060  95.750  78.710  1.00  0.00           H 
ATOM   3825  CD2 LEU B 551      76.930  96.470  81.160  1.00  0.00           C 
ATOM   3826 1HD2 LEU B 551      77.250  95.650  81.830  1.00  0.00           H 
ATOM   3827 2HD2 LEU B 551      77.610  96.480  80.280  1.00  0.00           H 
ATOM   3828 3HD2 LEU B 551      77.090  97.380  81.770  1.00  0.00           H 
ATOM   3829  C   LEU B 551      74.370 100.070  80.620  1.00  0.00           C 
ATOM   3830  O   LEU B 551      73.160 100.350  80.390  1.00  0.00           O 
ATOM   3831  N   PRO B 552      75.280 101.060  80.420  1.00  0.00           N 
ATOM   3832  CD  PRO B 552      76.700 100.880  80.660  1.00  0.00           C 
ATOM   3833  HD1 PRO B 552      77.000  99.970  80.100  1.00  0.00           H 
ATOM   3834  HD2 PRO B 552      76.830 100.680  81.750  1.00  0.00           H 
ATOM   3835  CA  PRO B 552      75.080 102.180  79.580  1.00  0.00           C 
ATOM   3836  HA  PRO B 552      74.450 102.890  80.110  1.00  0.00           H 
ATOM   3837  CB  PRO B 552      76.490 102.820  79.330  1.00  0.00           C 
ATOM   3838  HB1 PRO B 552      76.760 102.710  78.260  1.00  0.00           H 
ATOM   3839  HB2 PRO B 552      76.330 103.900  79.560  1.00  0.00           H 
ATOM   3840  CG  PRO B 552      77.410 102.200  80.420  1.00  0.00           C 
ATOM   3841  HG1 PRO B 552      78.430 101.900  80.100  1.00  0.00           H 
ATOM   3842  HG2 PRO B 552      77.370 102.920  81.260  1.00  0.00           H 
ATOM   3843  C   PRO B 552      74.350 101.980  78.250  1.00  0.00           C 
ATOM   3844  O   PRO B 552      74.740 101.050  77.480  1.00  0.00           O 
ATOM   3845  N   PHE B 553      73.350 102.810  77.930  1.00  0.00           N 
ATOM   3846  HN  PHE B 553      73.100 103.400  78.690  1.00  0.00           H 
ATOM   3847  CA  PHE B 553      72.550 102.830  76.660  1.00  0.00           C 
ATOM   3848  HA  PHE B 553      71.910 101.960  76.580  1.00  0.00           H 
ATOM   3849  CB  PHE B 553      71.600 104.030  76.710  1.00  0.00           C 
ATOM   3850  HB1 PHE B 553      71.000 103.930  77.640  1.00  0.00           H 
ATOM   3851  HB2 PHE B 553      72.200 104.960  76.840  1.00  0.00           H 
ATOM   3852  CG  PHE B 553      70.730 104.130  75.510  1.00  0.00           C 
ATOM   3853  CD1 PHE B 553      69.550 103.340  75.400  1.00  0.00           C 
ATOM   3854  HD1 PHE B 553      69.360 102.590  76.150  1.00  0.00           H 
ATOM   3855  CE1 PHE B 553      68.750 103.390  74.310  1.00  0.00           C 
ATOM   3856  HE1 PHE B 553      67.880 102.750  74.350  1.00  0.00           H 
ATOM   3857  CZ  PHE B 553      68.960 104.310  73.270  1.00  0.00           C 
ATOM   3858  HZ  PHE B 553      68.330 104.250  72.400  1.00  0.00           H 
ATOM   3859  CD2 PHE B 553      70.960 105.070  74.420  1.00  0.00           C 
ATOM   3860  HD2 PHE B 553      71.890 105.620  74.370  1.00  0.00           H 
ATOM   3861  CE2 PHE B 553      70.180 105.110  73.230  1.00  0.00           C 
ATOM   3862  HE2 PHE B 553      70.390 105.760  72.390  1.00  0.00           H 
ATOM   3863  C   PHE B 553      73.310 102.820  75.350  1.00  0.00           C 
ATOM   3864  O   PHE B 553      72.940 102.160  74.410  1.00  0.00           O 
ATOM   3865  N   MET B 554      74.430 103.580  75.220  1.00  0.00           N 
ATOM   3866  HN  MET B 554      74.740 104.070  76.030  1.00  0.00           H 
ATOM   3867  CA  MET B 554      75.230 103.990  74.060  1.00  0.00           C 
ATOM   3868  HA  MET B 554      74.580 104.170  73.210  1.00  0.00           H 
ATOM   3869  CB  MET B 554      76.060 105.250  74.350  1.00  0.00           C 
ATOM   3870  HB1 MET B 554      76.540 105.130  75.340  1.00  0.00           H 
ATOM   3871  HB2 MET B 554      76.870 105.290  73.580  1.00  0.00           H 
ATOM   3872  CG  MET B 554      75.310 106.600  74.290  1.00  0.00           C 
ATOM   3873  HG1 MET B 554      74.540 106.600  75.100  1.00  0.00           H 
ATOM   3874  HG2 MET B 554      76.030 107.400  74.560  1.00  0.00           H 
ATOM   3875  SD  MET B 554      74.360 106.910  72.700  1.00  0.00           S 
ATOM   3876  CE  MET B 554      75.790 107.070  71.580  1.00  0.00           C 
ATOM   3877  HE1 MET B 554      76.380 107.940  71.940  1.00  0.00           H 
ATOM   3878  HE2 MET B 554      76.570 106.280  71.500  1.00  0.00           H 
ATOM   3879  HE3 MET B 554      75.460 107.370  70.560  1.00  0.00           H 
ATOM   3880  C   MET B 554      76.170 102.870  73.710  1.00  0.00           C 
ATOM   3881  O   MET B 554      76.700 102.770  72.640  1.00  0.00           O 
ATOM   3882  N   TYR B 555      76.430 101.940  74.690  1.00  0.00           N 
ATOM   3883  HN  TYR B 555      75.890 101.970  75.530  1.00  0.00           H 
ATOM   3884  CA  TYR B 555      77.110 100.700  74.520  1.00  0.00           C 
ATOM   3885  HA  TYR B 555      78.090 100.840  74.100  1.00  0.00           H 
ATOM   3886  CB  TYR B 555      77.110  99.870  75.850  1.00  0.00           C 
ATOM   3887  HB1 TYR B 555      77.800 100.340  76.590  1.00  0.00           H 
ATOM   3888  HB2 TYR B 555      76.050  99.770  76.160  1.00  0.00           H 
ATOM   3889  CG  TYR B 555      77.710  98.520  75.670  1.00  0.00           C 
ATOM   3890  CD1 TYR B 555      79.030  98.330  75.160  1.00  0.00           C 
ATOM   3891  HD1 TYR B 555      79.620  99.190  74.860  1.00  0.00           H 
ATOM   3892  CE1 TYR B 555      79.450  97.050  74.760  1.00  0.00           C 
ATOM   3893  HE1 TYR B 555      80.430  96.880  74.330  1.00  0.00           H 
ATOM   3894  CZ  TYR B 555      78.700  95.920  75.000  1.00  0.00           C 
ATOM   3895  OH  TYR B 555      79.050  94.600  74.610  1.00  0.00           O 
ATOM   3896  HH  TYR B 555      78.430  93.920  74.890  1.00  0.00           H 
ATOM   3897  CD2 TYR B 555      76.920  97.350  75.840  1.00  0.00           C 
ATOM   3898  HD2 TYR B 555      75.910  97.480  76.190  1.00  0.00           H 
ATOM   3899  CE2 TYR B 555      77.350  96.080  75.430  1.00  0.00           C 
ATOM   3900  HE2 TYR B 555      76.710  95.210  75.530  1.00  0.00           H 
ATOM   3901  C   TYR B 555      76.380  99.850  73.450  1.00  0.00           C 
ATOM   3902  O   TYR B 555      76.940  99.520  72.390  1.00  0.00           O 
ATOM   3903  N   SER B 556      75.110  99.520  73.670  1.00  0.00           N 
ATOM   3904  HN  SER B 556      74.560  99.770  74.460  1.00  0.00           H 
ATOM   3905  CA  SER B 556      74.300  98.750  72.700  1.00  0.00           C 
ATOM   3906  HA  SER B 556      74.780  97.790  72.590  1.00  0.00           H 
ATOM   3907  CB  SER B 556      72.810  98.560  73.260  1.00  0.00           C 
ATOM   3908  HB1 SER B 556      72.380  99.480  73.710  1.00  0.00           H 
ATOM   3909  HB2 SER B 556      72.170  98.140  72.460  1.00  0.00           H 
ATOM   3910  OG  SER B 556      72.880  97.560  74.180  1.00  0.00           O 
ATOM   3911  HG1 SER B 556      72.950  96.720  73.720  1.00  0.00           H 
ATOM   3912  C   SER B 556      74.320  99.360  71.330  1.00  0.00           C 
ATOM   3913  O   SER B 556      74.290  98.670  70.320  1.00  0.00           O 
ATOM   3914  N   ILE B 557      74.210 100.690  71.240  1.00  0.00           N 
ATOM   3915  HN  ILE B 557      74.210 101.150  72.130  1.00  0.00           H 
ATOM   3916  CA  ILE B 557      74.120 101.440  69.910  1.00  0.00           C 
ATOM   3917  HA  ILE B 557      73.420 100.860  69.320  1.00  0.00           H 
ATOM   3918  CB  ILE B 557      73.670 102.910  69.980  1.00  0.00           C 
ATOM   3919  HB  ILE B 557      74.450 103.420  70.590  1.00  0.00           H 
ATOM   3920  CG2 ILE B 557      73.520 103.550  68.610  1.00  0.00           C 
ATOM   3921 1HG2 ILE B 557      74.520 103.600  68.120  1.00  0.00           H 
ATOM   3922 2HG2 ILE B 557      72.850 102.920  67.980  1.00  0.00           H 
ATOM   3923 3HG2 ILE B 557      73.060 104.560  68.690  1.00  0.00           H 
ATOM   3924  CG1 ILE B 557      72.310 103.120  70.820  1.00  0.00           C 
ATOM   3925 1HG1 ILE B 557      72.530 102.650  71.800  1.00  0.00           H 
ATOM   3926 2HG1 ILE B 557      72.140 104.210  70.900  1.00  0.00           H 
ATOM   3927  CD  ILE B 557      71.050 102.620  70.150  1.00  0.00           C 
ATOM   3928  HD1 ILE B 557      71.160 101.550  69.860  1.00  0.00           H 
ATOM   3929  HD2 ILE B 557      70.220 102.780  70.870  1.00  0.00           H 
ATOM   3930  HD3 ILE B 557      70.840 103.210  69.240  1.00  0.00           H 
ATOM   3931  C   ILE B 557      75.420 101.310  69.050  1.00  0.00           C 
ATOM   3932  O   ILE B 557      75.470 101.020  67.880  1.00  0.00           O 
ATOM   3933  N   THR B 558      76.580 101.370  69.780  1.00  0.00           N 
ATOM   3934  HN  THR B 558      76.440 101.450  70.760  1.00  0.00           H 
ATOM   3935  CA  THR B 558      77.900 101.410  69.270  1.00  0.00           C 
ATOM   3936  HA  THR B 558      77.860 102.020  68.380  1.00  0.00           H 
ATOM   3937  CB  THR B 558      78.920 101.990  70.300  1.00  0.00           C 
ATOM   3938  HB  THR B 558      78.900 101.500  71.300  1.00  0.00           H 
ATOM   3939  OG1 THR B 558      78.560 103.340  70.530  1.00  0.00           O 
ATOM   3940  HG1 THR B 558      77.760 103.440  71.060  1.00  0.00           H 
ATOM   3941  CG2 THR B 558      80.430 101.910  69.930  1.00  0.00           C 
ATOM   3942 1HG2 THR B 558      81.090 102.290  70.740  1.00  0.00           H 
ATOM   3943 2HG2 THR B 558      80.730 100.850  69.760  1.00  0.00           H 
ATOM   3944 3HG2 THR B 558      80.600 102.420  68.960  1.00  0.00           H 
ATOM   3945  C   THR B 558      78.420  99.960  68.970  1.00  0.00           C 
ATOM   3946  O   THR B 558      79.170  99.730  68.090  1.00  0.00           O 
ATOM   3947  N   TYR B 559      77.940  98.950  69.760  1.00  0.00           N 
ATOM   3948  HN  TYR B 559      77.360  99.040  70.570  1.00  0.00           H 
ATOM   3949  CA  TYR B 559      78.320  97.560  69.540  1.00  0.00           C 
ATOM   3950  HA  TYR B 559      79.380  97.530  69.360  1.00  0.00           H 
ATOM   3951  CB  TYR B 559      78.040  96.710  70.820  1.00  0.00           C 
ATOM   3952  HB1 TYR B 559      78.550  97.190  71.680  1.00  0.00           H 
ATOM   3953  HB2 TYR B 559      76.940  96.670  70.990  1.00  0.00           H 
ATOM   3954  CG  TYR B 559      78.620  95.300  70.740  1.00  0.00           C 
ATOM   3955  CD1 TYR B 559      79.910  95.080  70.210  1.00  0.00           C 
ATOM   3956  HD1 TYR B 559      80.550  95.880  69.870  1.00  0.00           H 
ATOM   3957  CE1 TYR B 559      80.330  93.810  69.770  1.00  0.00           C 
ATOM   3958  HE1 TYR B 559      81.230  93.600  69.210  1.00  0.00           H 
ATOM   3959  CZ  TYR B 559      79.490  92.740  70.080  1.00  0.00           C 
ATOM   3960  OH  TYR B 559      79.970  91.440  69.830  1.00  0.00           O 
ATOM   3961  HH  TYR B 559      79.400  90.850  70.330  1.00  0.00           H 
ATOM   3962  CD2 TYR B 559      77.840  94.190  71.080  1.00  0.00           C 
ATOM   3963  HD2 TYR B 559      76.850  94.300  71.510  1.00  0.00           H 
ATOM   3964  CE2 TYR B 559      78.310  92.910  70.790  1.00  0.00           C 
ATOM   3965  HE2 TYR B 559      77.610  92.110  70.980  1.00  0.00           H 
ATOM   3966  C   TYR B 559      77.650  97.060  68.310  1.00  0.00           C 
ATOM   3967  O   TYR B 559      78.150  96.280  67.480  1.00  0.00           O 
ATOM   3968  N   ALA B 560      76.290  97.470  68.150  1.00  0.00           N 
ATOM   3969  HN  ALA B 560      75.840  97.740  69.000  1.00  0.00           H 
ATOM   3970  CA  ALA B 560      75.370  97.100  67.040  1.00  0.00           C 
ATOM   3971  HA  ALA B 560      75.440  96.020  67.010  1.00  0.00           H 
ATOM   3972  CB  ALA B 560      73.920  97.490  67.410  1.00  0.00           C 
ATOM   3973  HB1 ALA B 560      73.280  96.940  66.690  1.00  0.00           H 
ATOM   3974  HB2 ALA B 560      73.760  97.040  68.410  1.00  0.00           H 
ATOM   3975  HB3 ALA B 560      73.760  98.590  67.480  1.00  0.00           H 
ATOM   3976  C   ALA B 560      75.860  97.690  65.730  1.00  0.00           C 
ATOM   3977  O   ALA B 560      75.870  96.950  64.750  1.00  0.00           O 
ATOM   3978  N   ALA B 561      76.300  98.960  65.660  1.00  0.00           N 
ATOM   3979  HN  ALA B 561      76.410  99.490  66.490  1.00  0.00           H 
ATOM   3980  CA  ALA B 561      76.980  99.620  64.590  1.00  0.00           C 
ATOM   3981  HA  ALA B 561      76.270  99.600  63.780  1.00  0.00           H 
ATOM   3982  CB  ALA B 561      77.180 101.210  64.840  1.00  0.00           C 
ATOM   3983  HB1 ALA B 561      77.350 101.760  63.890  1.00  0.00           H 
ATOM   3984  HB2 ALA B 561      76.160 101.520  65.150  1.00  0.00           H 
ATOM   3985  HB3 ALA B 561      77.950 101.320  65.630  1.00  0.00           H 
ATOM   3986  C   ALA B 561      78.320  99.020  64.120  1.00  0.00           C 
ATOM   3987  O   ALA B 561      78.520  98.770  62.950  1.00  0.00           O 
ATOM   3988  N   PHE B 562      79.170  98.710  65.100  1.00  0.00           N 
ATOM   3989  HN  PHE B 562      78.940  98.980  66.030  1.00  0.00           H 
ATOM   3990  CA  PHE B 562      80.370  98.000  64.920  1.00  0.00           C 
ATOM   3991  HA  PHE B 562      81.100  98.600  64.400  1.00  0.00           H 
ATOM   3992  CB  PHE B 562      80.970  97.850  66.340  1.00  0.00           C 
ATOM   3993  HB1 PHE B 562      81.270  98.760  66.900  1.00  0.00           H 
ATOM   3994  HB2 PHE B 562      80.210  97.400  67.010  1.00  0.00           H 
ATOM   3995  CG  PHE B 562      82.180  97.050  66.410  1.00  0.00           C 
ATOM   3996  CD1 PHE B 562      83.380  97.660  66.100  1.00  0.00           C 
ATOM   3997  HD1 PHE B 562      83.440  98.640  65.660  1.00  0.00           H 
ATOM   3998  CE1 PHE B 562      84.560  97.080  66.390  1.00  0.00           C 
ATOM   3999  HE1 PHE B 562      85.440  97.700  66.370  1.00  0.00           H 
ATOM   4000  CZ  PHE B 562      84.580  95.810  66.940  1.00  0.00           C 
ATOM   4001  HZ  PHE B 562      85.470  95.490  67.460  1.00  0.00           H 
ATOM   4002  CD2 PHE B 562      82.150  95.800  67.000  1.00  0.00           C 
ATOM   4003  HD2 PHE B 562      81.150  95.430  67.200  1.00  0.00           H 
ATOM   4004  CE2 PHE B 562      83.300  95.060  67.200  1.00  0.00           C 
ATOM   4005  HE2 PHE B 562      83.340  94.060  67.600  1.00  0.00           H 
ATOM   4006  C   PHE B 562      80.220  96.550  64.400  1.00  0.00           C 
ATOM   4007  O   PHE B 562      80.850  96.210  63.350  1.00  0.00           O 
ATOM   4008  N   ALA B 563      79.330  95.700  64.950  1.00  0.00           N 
ATOM   4009  HN  ALA B 563      78.920  96.010  65.810  1.00  0.00           H 
ATOM   4010  CA  ALA B 563      79.180  94.440  64.420  1.00  0.00           C 
ATOM   4011  HA  ALA B 563      80.120  93.920  64.540  1.00  0.00           H 
ATOM   4012  CB  ALA B 563      78.070  93.780  65.200  1.00  0.00           C 
ATOM   4013  HB1 ALA B 563      77.700  92.890  64.640  1.00  0.00           H 
ATOM   4014  HB2 ALA B 563      78.500  93.440  66.160  1.00  0.00           H 
ATOM   4015  HB3 ALA B 563      77.230  94.480  65.380  1.00  0.00           H 
ATOM   4016  C   ALA B 563      78.770  94.460  62.960  1.00  0.00           C 
ATOM   4017  O   ALA B 563      79.190  93.590  62.190  1.00  0.00           O 
ATOM   4018  N   ILE B 564      77.830  95.310  62.570  1.00  0.00           N 
ATOM   4019  HN  ILE B 564      77.220  95.860  63.140  1.00  0.00           H 
ATOM   4020  CA  ILE B 564      77.480  95.510  61.180  1.00  0.00           C 
ATOM   4021  HA  ILE B 564      77.150  94.560  60.790  1.00  0.00           H 
ATOM   4022  CB  ILE B 564      76.240  96.460  61.150  1.00  0.00           C 
ATOM   4023  HB  ILE B 564      76.430  97.410  61.700  1.00  0.00           H 
ATOM   4024  CG2 ILE B 564      75.970  96.900  59.630  1.00  0.00           C 
ATOM   4025 1HG2 ILE B 564      75.980  95.990  59.000  1.00  0.00           H 
ATOM   4026 2HG2 ILE B 564      74.920  97.240  59.530  1.00  0.00           H 
ATOM   4027 3HG2 ILE B 564      76.570  97.640  59.070  1.00  0.00           H 
ATOM   4028  CG1 ILE B 564      75.030  95.730  61.690  1.00  0.00           C 
ATOM   4029 1HG1 ILE B 564      74.860  94.860  61.030  1.00  0.00           H 
ATOM   4030 2HG1 ILE B 564      75.290  95.250  62.660  1.00  0.00           H 
ATOM   4031  CD  ILE B 564      73.750  96.570  61.920  1.00  0.00           C 
ATOM   4032  HD1 ILE B 564      73.580  97.140  60.980  1.00  0.00           H 
ATOM   4033  HD2 ILE B 564      72.910  95.960  62.310  1.00  0.00           H 
ATOM   4034  HD3 ILE B 564      73.960  97.310  62.720  1.00  0.00           H 
ATOM   4035  C   ILE B 564      78.630  96.000  60.290  1.00  0.00           C 
ATOM   4036  O   ILE B 564      78.900  95.530  59.190  1.00  0.00           O 
ATOM   4037  N   ILE B 565      79.420  97.000  60.770  1.00  0.00           N 
ATOM   4038  HN  ILE B 565      79.210  97.400  61.660  1.00  0.00           H 
ATOM   4039  CA  ILE B 565      80.620  97.460  60.150  1.00  0.00           C 
ATOM   4040  HA  ILE B 565      80.370  97.730  59.130  1.00  0.00           H 
ATOM   4041  CB  ILE B 565      81.240  98.680  60.860  1.00  0.00           C 
ATOM   4042  HB  ILE B 565      81.110  98.370  61.920  1.00  0.00           H 
ATOM   4043  CG2 ILE B 565      82.740  98.890  60.600  1.00  0.00           C 
ATOM   4044 1HG2 ILE B 565      83.090  99.650  61.340  1.00  0.00           H 
ATOM   4045 2HG2 ILE B 565      83.370  98.010  60.840  1.00  0.00           H 
ATOM   4046 3HG2 ILE B 565      82.940  99.280  59.580  1.00  0.00           H 
ATOM   4047  CG1 ILE B 565      80.460  99.980  60.540  1.00  0.00           C 
ATOM   4048 1HG1 ILE B 565      80.810 100.330  59.550  1.00  0.00           H 
ATOM   4049 2HG1 ILE B 565      79.380  99.740  60.590  1.00  0.00           H 
ATOM   4050  CD  ILE B 565      80.570 101.120  61.610  1.00  0.00           C 
ATOM   4051  HD1 ILE B 565      81.630 101.470  61.620  1.00  0.00           H 
ATOM   4052  HD2 ILE B 565      79.890 101.960  61.350  1.00  0.00           H 
ATOM   4053  HD3 ILE B 565      80.240 100.790  62.620  1.00  0.00           H 
ATOM   4054  C   ILE B 565      81.610  96.350  59.930  1.00  0.00           C 
ATOM   4055  O   ILE B 565      82.120  96.140  58.810  1.00  0.00           O 
ATOM   4056  N   ALA B 566      81.930  95.550  60.930  1.00  0.00           N 
ATOM   4057  HN  ALA B 566      81.570  95.670  61.850  1.00  0.00           H 
ATOM   4058  CA  ALA B 566      82.820  94.440  60.780  1.00  0.00           C 
ATOM   4059  HA  ALA B 566      83.760  94.740  60.350  1.00  0.00           H 
ATOM   4060  CB  ALA B 566      83.040  93.910  62.200  1.00  0.00           C 
ATOM   4061  HB1 ALA B 566      83.750  93.060  62.160  1.00  0.00           H 
ATOM   4062  HB2 ALA B 566      83.410  94.740  62.850  1.00  0.00           H 
ATOM   4063  HB3 ALA B 566      82.130  93.590  62.750  1.00  0.00           H 
ATOM   4064  C   ALA B 566      82.350  93.290  59.880  1.00  0.00           C 
ATOM   4065  O   ALA B 566      83.180  92.670  59.190  1.00  0.00           O 
ATOM   4066  N   THR B 567      81.050  93.060  59.880  1.00  0.00           N 
ATOM   4067  HN  THR B 567      80.490  93.400  60.640  1.00  0.00           H 
ATOM   4068  CA  THR B 567      80.250  92.210  58.910  1.00  0.00           C 
ATOM   4069  HA  THR B 567      80.700  91.230  58.900  1.00  0.00           H 
ATOM   4070  CB  THR B 567      78.750  92.040  59.130  1.00  0.00           C 
ATOM   4071  HB  THR B 567      78.220  93.010  59.020  1.00  0.00           H 
ATOM   4072  OG1 THR B 567      78.480  91.600  60.390  1.00  0.00           O 
ATOM   4073  HG1 THR B 567      78.690  92.270  61.050  1.00  0.00           H 
ATOM   4074  CG2 THR B 567      78.300  90.890  58.270  1.00  0.00           C 
ATOM   4075 1HG2 THR B 567      78.330  91.100  57.180  1.00  0.00           H 
ATOM   4076 2HG2 THR B 567      79.010  90.040  58.360  1.00  0.00           H 
ATOM   4077 3HG2 THR B 567      77.280  90.530  58.540  1.00  0.00           H 
ATOM   4078  C   THR B 567      80.520  92.720  57.520  1.00  0.00           C 
ATOM   4079  O   THR B 567      80.830  91.950  56.640  1.00  0.00           O 
ATOM   4080  N   LEU B 568      80.450  94.070  57.360  1.00  0.00           N 
ATOM   4081  HN  LEU B 568      80.210  94.620  58.160  1.00  0.00           H 
ATOM   4082  CA  LEU B 568      80.710  94.710  56.110  1.00  0.00           C 
ATOM   4083  HA  LEU B 568      80.120  94.200  55.370  1.00  0.00           H 
ATOM   4084  CB  LEU B 568      80.260  96.180  56.120  1.00  0.00           C 
ATOM   4085  HB1 LEU B 568      79.290  96.300  56.640  1.00  0.00           H 
ATOM   4086  HB2 LEU B 568      80.990  96.670  56.810  1.00  0.00           H 
ATOM   4087  CG  LEU B 568      80.270  96.880  54.740  1.00  0.00           C 
ATOM   4088  HG  LEU B 568      81.120  96.510  54.120  1.00  0.00           H 
ATOM   4089  CD1 LEU B 568      79.080  96.400  53.940  1.00  0.00           C 
ATOM   4090 1HD1 LEU B 568      79.170  96.970  52.990  1.00  0.00           H 
ATOM   4091 2HD1 LEU B 568      78.900  95.310  53.860  1.00  0.00           H 
ATOM   4092 3HD1 LEU B 568      78.180  96.900  54.360  1.00  0.00           H 
ATOM   4093  CD2 LEU B 568      80.300  98.420  54.920  1.00  0.00           C 
ATOM   4094 1HD2 LEU B 568      80.210  98.940  53.940  1.00  0.00           H 
ATOM   4095 2HD2 LEU B 568      79.400  98.680  55.520  1.00  0.00           H 
ATOM   4096 3HD2 LEU B 568      81.170  98.810  55.490  1.00  0.00           H 
ATOM   4097  C   LEU B 568      82.180  94.490  55.680  1.00  0.00           C 
ATOM   4098  O   LEU B 568      82.440  94.210  54.490  1.00  0.00           O 
ATOM   4099  N   LEU B 569      83.210  94.620  56.580  1.00  0.00           N 
ATOM   4100  HN  LEU B 569      83.110  95.010  57.490  1.00  0.00           H 
ATOM   4101  CA  LEU B 569      84.600  94.560  56.140  1.00  0.00           C 
ATOM   4102  HA  LEU B 569      84.600  95.080  55.200  1.00  0.00           H 
ATOM   4103  CB  LEU B 569      85.530  95.340  57.160  1.00  0.00           C 
ATOM   4104  HB1 LEU B 569      85.400  94.910  58.180  1.00  0.00           H 
ATOM   4105  HB2 LEU B 569      86.550  95.190  56.750  1.00  0.00           H 
ATOM   4106  CG  LEU B 569      85.330  96.920  57.120  1.00  0.00           C 
ATOM   4107  HG  LEU B 569      84.290  97.040  57.490  1.00  0.00           H 
ATOM   4108  CD1 LEU B 569      86.180  97.700  58.060  1.00  0.00           C 
ATOM   4109 1HD1 LEU B 569      86.200  98.800  57.900  1.00  0.00           H 
ATOM   4110 2HD1 LEU B 569      85.860  97.380  59.080  1.00  0.00           H 
ATOM   4111 3HD1 LEU B 569      87.240  97.400  57.930  1.00  0.00           H 
ATOM   4112  CD2 LEU B 569      85.350  97.600  55.710  1.00  0.00           C 
ATOM   4113 1HD2 LEU B 569      86.420  97.590  55.420  1.00  0.00           H 
ATOM   4114 2HD2 LEU B 569      84.680  97.180  54.930  1.00  0.00           H 
ATOM   4115 3HD2 LEU B 569      85.130  98.690  55.790  1.00  0.00           H 
ATOM   4116  C   LEU B 569      85.120  93.170  55.920  1.00  0.00           C 
ATOM   4117  O   LEU B 569      85.980  93.040  55.130  1.00  0.00           O 
ATOM   4118  N   MET B 570      84.610  92.110  56.610  1.00  0.00           N 
ATOM   4119  HN  MET B 570      84.070  92.260  57.440  1.00  0.00           H 
ATOM   4120  CA  MET B 570      84.720  90.740  56.260  1.00  0.00           C 
ATOM   4121  HA  MET B 570      85.770  90.520  56.150  1.00  0.00           H 
ATOM   4122  CB  MET B 570      84.060  89.710  57.250  1.00  0.00           C 
ATOM   4123  HB1 MET B 570      83.090  90.180  57.510  1.00  0.00           H 
ATOM   4124  HB2 MET B 570      83.950  88.740  56.710  1.00  0.00           H 
ATOM   4125  CG  MET B 570      84.840  89.500  58.600  1.00  0.00           C 
ATOM   4126  HG1 MET B 570      84.610  90.370  59.240  1.00  0.00           H 
ATOM   4127  HG2 MET B 570      84.350  88.710  59.220  1.00  0.00           H 
ATOM   4128  SD  MET B 570      86.600  89.060  58.480  1.00  0.00           S 
ATOM   4129  CE  MET B 570      86.960  88.920  60.220  1.00  0.00           C 
ATOM   4130  HE1 MET B 570      86.700  89.820  60.830  1.00  0.00           H 
ATOM   4131  HE2 MET B 570      86.610  87.950  60.620  1.00  0.00           H 
ATOM   4132  HE3 MET B 570      88.070  88.900  60.250  1.00  0.00           H 
ATOM   4133  C   MET B 570      84.140  90.390  54.870  1.00  0.00           C 
ATOM   4134  O   MET B 570      84.770  89.840  53.980  1.00  0.00           O 
ATOM   4135  N   LEU B 571      82.890  90.730  54.620  1.00  0.00           N 
ATOM   4136  HN  LEU B 571      82.280  91.190  55.260  1.00  0.00           H 
ATOM   4137  CA  LEU B 571      82.220  90.540  53.340  1.00  0.00           C 
ATOM   4138  HA  LEU B 571      82.180  89.480  53.140  1.00  0.00           H 
ATOM   4139  CB  LEU B 571      80.800  91.060  53.400  1.00  0.00           C 
ATOM   4140  HB1 LEU B 571      80.790  92.110  53.770  1.00  0.00           H 
ATOM   4141  HB2 LEU B 571      80.400  91.180  52.370  1.00  0.00           H 
ATOM   4142  CG  LEU B 571      79.740  90.210  54.110  1.00  0.00           C 
ATOM   4143  HG  LEU B 571      80.060  89.920  55.130  1.00  0.00           H 
ATOM   4144  CD1 LEU B 571      78.490  90.970  54.570  1.00  0.00           C 
ATOM   4145 1HD1 LEU B 571      77.790  90.310  55.130  1.00  0.00           H 
ATOM   4146 2HD1 LEU B 571      78.760  91.840  55.210  1.00  0.00           H 
ATOM   4147 3HD1 LEU B 571      77.890  91.290  53.690  1.00  0.00           H 
ATOM   4148  CD2 LEU B 571      79.250  88.900  53.380  1.00  0.00           C 
ATOM   4149 1HD2 LEU B 571      78.640  89.150  52.480  1.00  0.00           H 
ATOM   4150 2HD2 LEU B 571      80.070  88.210  53.090  1.00  0.00           H 
ATOM   4151 3HD2 LEU B 571      78.650  88.280  54.080  1.00  0.00           H 
ATOM   4152  C   LEU B 571      82.960  91.210  52.180  1.00  0.00           C 
ATOM   4153  O   LEU B 571      83.270  90.580  51.160  1.00  0.00           O 
ATOM   4154  N   ASN B 572      83.450  92.410  52.340  1.00  0.00           N 
ATOM   4155  HN  ASN B 572      83.200  92.910  53.160  1.00  0.00           H 
ATOM   4156  CA  ASN B 572      84.360  93.080  51.370  1.00  0.00           C 
ATOM   4157  HA  ASN B 572      83.850  93.050  50.420  1.00  0.00           H 
ATOM   4158  CB  ASN B 572      84.670  94.610  51.760  1.00  0.00           C 
ATOM   4159  HB1 ASN B 572      84.880  94.690  52.850  1.00  0.00           H 
ATOM   4160  HB2 ASN B 572      85.510  94.930  51.110  1.00  0.00           H 
ATOM   4161  CG  ASN B 572      83.560  95.530  51.290  1.00  0.00           C 
ATOM   4162  OD1 ASN B 572      83.860  96.240  50.280  1.00  0.00           O 
ATOM   4163  ND2 ASN B 572      82.420  95.580  52.030  1.00  0.00           N 
ATOM   4164 1HD2 ASN B 572      82.290  94.900  52.750  1.00  0.00           H 
ATOM   4165 2HD2 ASN B 572      81.670  96.210  51.810  1.00  0.00           H 
ATOM   4166  C   ASN B 572      85.700  92.300  51.140  1.00  0.00           C 
ATOM   4167  O   ASN B 572      86.340  92.310  50.130  1.00  0.00           O 
ATOM   4168  N   LEU B 573      86.260  91.760  52.210  1.00  0.00           N 
ATOM   4169  HN  LEU B 573      85.840  91.920  53.100  1.00  0.00           H 
ATOM   4170  CA  LEU B 573      87.440  90.860  52.060  1.00  0.00           C 
ATOM   4171  HA  LEU B 573      88.090  91.490  51.480  1.00  0.00           H 
ATOM   4172  CB  LEU B 573      88.150  90.490  53.380  1.00  0.00           C 
ATOM   4173  HB1 LEU B 573      88.490  91.400  53.920  1.00  0.00           H 
ATOM   4174  HB2 LEU B 573      87.350  90.100  54.050  1.00  0.00           H 
ATOM   4175  CG  LEU B 573      89.440  89.570  53.350  1.00  0.00           C 
ATOM   4176  HG  LEU B 573      89.250  88.650  52.760  1.00  0.00           H 
ATOM   4177  CD1 LEU B 573      90.660  90.290  52.660  1.00  0.00           C 
ATOM   4178 1HD1 LEU B 573      91.570  89.670  52.780  1.00  0.00           H 
ATOM   4179 2HD1 LEU B 573      90.370  90.470  51.600  1.00  0.00           H 
ATOM   4180 3HD1 LEU B 573      90.910  91.240  53.170  1.00  0.00           H 
ATOM   4181  CD2 LEU B 573      89.950  89.110  54.750  1.00  0.00           C 
ATOM   4182 1HD2 LEU B 573      90.760  88.350  54.640  1.00  0.00           H 
ATOM   4183 2HD2 LEU B 573      90.420  89.990  55.240  1.00  0.00           H 
ATOM   4184 3HD2 LEU B 573      89.120  88.850  55.440  1.00  0.00           H 
ATOM   4185  C   LEU B 573      87.160  89.650  51.160  1.00  0.00           C 
ATOM   4186  O   LEU B 573      87.950  89.290  50.310  1.00  0.00           O 
ATOM   4187  N   LEU B 574      85.970  88.950  51.370  1.00  0.00           N 
ATOM   4188  HN  LEU B 574      85.310  89.190  52.080  1.00  0.00           H 
ATOM   4189  CA  LEU B 574      85.560  87.790  50.550  1.00  0.00           C 
ATOM   4190  HA  LEU B 574      86.340  87.040  50.540  1.00  0.00           H 
ATOM   4191  CB  LEU B 574      84.270  87.090  51.060  1.00  0.00           C 
ATOM   4192  HB1 LEU B 574      83.620  87.900  51.450  1.00  0.00           H 
ATOM   4193  HB2 LEU B 574      83.770  86.490  50.270  1.00  0.00           H 
ATOM   4194  CG  LEU B 574      84.530  86.050  52.170  1.00  0.00           C 
ATOM   4195  HG  LEU B 574      85.120  86.630  52.920  1.00  0.00           H 
ATOM   4196  CD1 LEU B 574      83.190  85.570  52.590  1.00  0.00           C 
ATOM   4197 1HD1 LEU B 574      83.210  85.190  53.630  1.00  0.00           H 
ATOM   4198 2HD1 LEU B 574      82.550  86.480  52.630  1.00  0.00           H 
ATOM   4199 3HD1 LEU B 574      82.620  85.050  51.790  1.00  0.00           H 
ATOM   4200  CD2 LEU B 574      85.370  84.830  51.740  1.00  0.00           C 
ATOM   4201 1HD2 LEU B 574      85.430  84.070  52.550  1.00  0.00           H 
ATOM   4202 2HD2 LEU B 574      84.830  84.240  50.970  1.00  0.00           H 
ATOM   4203 3HD2 LEU B 574      86.380  85.200  51.470  1.00  0.00           H 
ATOM   4204  C   LEU B 574      85.340  88.130  49.090  1.00  0.00           C 
ATOM   4205  O   LEU B 574      85.770  87.450  48.180  1.00  0.00           O 
ATOM   4206  N   ILE B 575      84.550  89.100  48.790  1.00  0.00           N 
ATOM   4207  HN  ILE B 575      84.040  89.630  49.460  1.00  0.00           H 
ATOM   4208  CA  ILE B 575      84.360  89.550  47.460  1.00  0.00           C 
ATOM   4209  HA  ILE B 575      84.020  88.730  46.840  1.00  0.00           H 
ATOM   4210  CB  ILE B 575      83.230  90.610  47.490  1.00  0.00           C 
ATOM   4211  HB  ILE B 575      83.520  91.480  48.110  1.00  0.00           H 
ATOM   4212  CG2 ILE B 575      82.900  91.300  46.140  1.00  0.00           C 
ATOM   4213 1HG2 ILE B 575      82.040  91.950  46.410  1.00  0.00           H 
ATOM   4214 2HG2 ILE B 575      83.710  91.900  45.660  1.00  0.00           H 
ATOM   4215 3HG2 ILE B 575      82.520  90.610  45.360  1.00  0.00           H 
ATOM   4216  CG1 ILE B 575      81.880  90.010  48.100  1.00  0.00           C 
ATOM   4217 1HG1 ILE B 575      82.030  89.860  49.190  1.00  0.00           H 
ATOM   4218 2HG1 ILE B 575      81.120  90.780  47.850  1.00  0.00           H 
ATOM   4219  CD  ILE B 575      81.470  88.610  47.630  1.00  0.00           C 
ATOM   4220  HD1 ILE B 575      80.420  88.390  47.920  1.00  0.00           H 
ATOM   4221  HD2 ILE B 575      81.600  88.630  46.530  1.00  0.00           H 
ATOM   4222  HD3 ILE B 575      82.010  87.740  48.050  1.00  0.00           H 
ATOM   4223  C   ILE B 575      85.570  90.090  46.720  1.00  0.00           C 
ATOM   4224  O   ILE B 575      85.770  89.880  45.530  1.00  0.00           O 
ATOM   4225  N   ALA B 576      86.490  90.840  47.450  1.00  0.00           N 
ATOM   4226  HN  ALA B 576      86.330  91.200  48.360  1.00  0.00           H 
ATOM   4227  CA  ALA B 576      87.830  91.100  46.950  1.00  0.00           C 
ATOM   4228  HA  ALA B 576      87.770  91.560  45.970  1.00  0.00           H 
ATOM   4229  CB  ALA B 576      88.580  92.040  47.940  1.00  0.00           C 
ATOM   4230  HB1 ALA B 576      89.650  92.070  47.660  1.00  0.00           H 
ATOM   4231  HB2 ALA B 576      88.200  93.080  48.010  1.00  0.00           H 
ATOM   4232  HB3 ALA B 576      88.390  91.750  49.000  1.00  0.00           H 
ATOM   4233  C   ALA B 576      88.650  89.820  46.670  1.00  0.00           C 
ATOM   4234  O   ALA B 576      89.360  89.650  45.710  1.00  0.00           O 
ATOM   4235  N   MET B 577      88.420  88.780  47.500  1.00  0.00           N 
ATOM   4236  HN  MET B 577      87.940  88.900  48.370  1.00  0.00           H 
ATOM   4237  CA  MET B 577      89.080  87.430  47.310  1.00  0.00           C 
ATOM   4238  HA  MET B 577      90.110  87.680  47.120  1.00  0.00           H 
ATOM   4239  CB  MET B 577      89.140  86.630  48.690  1.00  0.00           C 
ATOM   4240  HB1 MET B 577      88.150  86.790  49.170  1.00  0.00           H 
ATOM   4241  HB2 MET B 577      89.190  85.560  48.400  1.00  0.00           H 
ATOM   4242  CG  MET B 577      90.190  87.110  49.700  1.00  0.00           C 
ATOM   4243  HG1 MET B 577      91.170  86.880  49.230  1.00  0.00           H 
ATOM   4244  HG2 MET B 577      90.000  88.190  49.890  1.00  0.00           H 
ATOM   4245  SD  MET B 577      89.830  86.210  51.310  1.00  0.00           S 
ATOM   4246  CE  MET B 577      91.510  86.410  51.810  1.00  0.00           C 
ATOM   4247  HE1 MET B 577      91.660  86.210  52.890  1.00  0.00           H 
ATOM   4248  HE2 MET B 577      92.240  85.750  51.290  1.00  0.00           H 
ATOM   4249  HE3 MET B 577      91.710  87.500  51.700  1.00  0.00           H 
ATOM   4250  C   MET B 577      88.610  86.610  46.120  1.00  0.00           C 
ATOM   4251  O   MET B 577      89.270  85.600  45.730  1.00  0.00           O 
ATOM   4252  N   MET B 578      87.510  86.870  45.440  1.00  0.00           N 
ATOM   4253  HN  MET B 578      86.990  87.690  45.650  1.00  0.00           H 
ATOM   4254  CA  MET B 578      87.050  86.060  44.390  1.00  0.00           C 
ATOM   4255  HA  MET B 578      87.490  85.070  44.360  1.00  0.00           H 
ATOM   4256  CB  MET B 578      85.490  85.790  44.650  1.00  0.00           C 
ATOM   4257  HB1 MET B 578      84.960  86.750  44.800  1.00  0.00           H 
ATOM   4258  HB2 MET B 578      85.080  85.180  43.820  1.00  0.00           H 
ATOM   4259  CG  MET B 578      85.200  84.970  46.000  1.00  0.00           C 
ATOM   4260  HG1 MET B 578      85.690  83.980  45.900  1.00  0.00           H 
ATOM   4261  HG2 MET B 578      85.810  85.500  46.770  1.00  0.00           H 
ATOM   4262  SD  MET B 578      83.440  84.830  46.420  1.00  0.00           S 
ATOM   4263  CE  MET B 578      83.710  84.280  48.160  1.00  0.00           C 
ATOM   4264  HE1 MET B 578      83.280  83.260  48.280  1.00  0.00           H 
ATOM   4265  HE2 MET B 578      84.770  84.080  48.410  1.00  0.00           H 
ATOM   4266  HE3 MET B 578      83.080  84.910  48.820  1.00  0.00           H 
ATOM   4267  C   MET B 578      87.350  86.580  42.970  1.00  0.00           C 
ATOM   4268  O   MET B 578      86.910  85.990  42.000  1.00  0.00           O 
ATOM   4269  N   GLY B 579      88.010  87.730  42.910  1.00  0.00           N 
ATOM   4270  HN  GLY B 579      88.440  87.950  43.780  1.00  0.00           H 
ATOM   4271  CA  GLY B 579      88.230  88.390  41.660  1.00  0.00           C 
ATOM   4272  HA1 GLY B 579      87.410  88.130  41.000  1.00  0.00           H 
ATOM   4273  HA2 GLY B 579      88.220  89.430  41.960  1.00  0.00           H 
ATOM   4274  C   GLY B 579      89.480  87.950  40.930  1.00  0.00           C 
ATOM   4275  O   GLY B 579      90.300  87.370  41.620  1.00  0.00           O 
ATOM   4276  N   ASP B 580      89.670  88.300  39.620  1.00  0.00           N 
ATOM   4277  HN  ASP B 580      89.000  88.900  39.200  1.00  0.00           H 
ATOM   4278  CA  ASP B 580      90.660  87.960  38.710  1.00  0.00           C 
ATOM   4279  HA  ASP B 580      90.210  87.120  38.190  1.00  0.00           H 
ATOM   4280  CB  ASP B 580      90.970  89.100  37.780  1.00  0.00           C 
ATOM   4281  HB1 ASP B 580      91.470  89.930  38.330  1.00  0.00           H 
ATOM   4282  HB2 ASP B 580      91.660  88.830  36.960  1.00  0.00           H 
ATOM   4283  CG  ASP B 580      89.730  89.580  37.040  1.00  0.00           C 
ATOM   4284  OD1 ASP B 580      88.870  88.750  36.670  1.00  0.00           O 
ATOM   4285  OD2 ASP B 580      89.640  90.830  36.830  1.00  0.00           O 
ATOM   4286  C   ASP B 580      91.950  87.300  39.120  1.00  0.00           C 
ATOM   4287  O   ASP B 580      92.360  86.280  38.520  1.00  0.00           O 
ATOM   4288  N   THR B 581      92.750  87.830  40.110  1.00  0.00           N 
ATOM   4289  HN  THR B 581      92.440  88.700  40.470  1.00  0.00           H 
ATOM   4290  CA  THR B 581      93.940  87.180  40.630  1.00  0.00           C 
ATOM   4291  HA  THR B 581      94.690  86.990  39.880  1.00  0.00           H 
ATOM   4292  CB  THR B 581      94.700  87.960  41.630  1.00  0.00           C 
ATOM   4293  HB  THR B 581      94.050  88.170  42.500  1.00  0.00           H 
ATOM   4294  OG1 THR B 581      95.160  89.200  41.010  1.00  0.00           O 
ATOM   4295  HG1 THR B 581      95.550  88.820  40.220  1.00  0.00           H 
ATOM   4296  CG2 THR B 581      95.960  87.170  42.190  1.00  0.00           C 
ATOM   4297 1HG2 THR B 581      96.630  87.900  42.690  1.00  0.00           H 
ATOM   4298 2HG2 THR B 581      95.560  86.430  42.910  1.00  0.00           H 
ATOM   4299 3HG2 THR B 581      96.580  86.740  41.370  1.00  0.00           H 
ATOM   4300  C   THR B 581      93.670  85.720  41.240  1.00  0.00           C 
ATOM   4301  O   THR B 581      94.380  84.760  40.890  1.00  0.00           O 
ATOM   4302  N   HSE B 582      92.690  85.490  42.170  1.00  0.00           N 
ATOM   4303  HN  HSE B 582      92.110  86.290  42.280  1.00  0.00           H 
ATOM   4304  CA  HSE B 582      92.340  84.180  42.630  1.00  0.00           C 
ATOM   4305  HA  HSE B 582      93.200  83.720  43.080  1.00  0.00           H 
ATOM   4306  CB  HSE B 582      91.350  84.240  43.820  1.00  0.00           C 
ATOM   4307  HB1 HSE B 582      90.690  85.130  43.750  1.00  0.00           H 
ATOM   4308  HB2 HSE B 582      90.660  83.380  43.930  1.00  0.00           H 
ATOM   4309  ND1 HSE B 582      93.030  83.280  45.510  1.00  0.00           N 
ATOM   4310  CG  HSE B 582      92.210  84.310  45.130  1.00  0.00           C 
ATOM   4311  CE1 HSE B 582      93.530  83.590  46.700  1.00  0.00           C 
ATOM   4312  HE1 HSE B 582      94.250  83.030  47.300  1.00  0.00           H 
ATOM   4313  NE2 HSE B 582      93.100  84.860  47.060  1.00  0.00           N 
ATOM   4314  HE2 HSE B 582      93.310  85.380  47.890  1.00  0.00           H 
ATOM   4315  CD2 HSE B 582      92.200  85.290  46.100  1.00  0.00           C 
ATOM   4316  HD2 HSE B 582      91.610  86.190  46.210  1.00  0.00           H 
ATOM   4317  C   HSE B 582      91.870  83.240  41.650  1.00  0.00           C 
ATOM   4318  O   HSE B 582      92.320  82.110  41.630  1.00  0.00           O 
ATOM   4319  N   TRP B 583      90.950  83.660  40.710  1.00  0.00           N 
ATOM   4320  HN  TRP B 583      90.690  84.620  40.750  1.00  0.00           H 
ATOM   4321  CA  TRP B 583      90.580  82.950  39.490  1.00  0.00           C 
ATOM   4322  HA  TRP B 583      90.120  82.010  39.750  1.00  0.00           H 
ATOM   4323  CB  TRP B 583      89.590  83.980  38.760  1.00  0.00           C 
ATOM   4324  HB1 TRP B 583      88.850  84.270  39.540  1.00  0.00           H 
ATOM   4325  HB2 TRP B 583      90.160  84.920  38.610  1.00  0.00           H 
ATOM   4326  CG  TRP B 583      88.950  83.600  37.460  1.00  0.00           C 
ATOM   4327  CD1 TRP B 583      89.180  84.250  36.300  1.00  0.00           C 
ATOM   4328  HD1 TRP B 583      89.870  85.050  36.070  1.00  0.00           H 
ATOM   4329  NE1 TRP B 583      88.220  83.850  35.360  1.00  0.00           N 
ATOM   4330  HE1 TRP B 583      88.120  84.190  34.450  1.00  0.00           H 
ATOM   4331  CE2 TRP B 583      87.350  82.970  35.950  1.00  0.00           C 
ATOM   4332  CD2 TRP B 583      87.830  82.730  37.200  1.00  0.00           C 
ATOM   4333  CE3 TRP B 583      87.120  81.700  37.910  1.00  0.00           C 
ATOM   4334  HE3 TRP B 583      87.280  81.490  38.960  1.00  0.00           H 
ATOM   4335  CZ3 TRP B 583      86.070  80.940  37.360  1.00  0.00           C 
ATOM   4336  HZ3 TRP B 583      85.670  80.060  37.850  1.00  0.00           H 
ATOM   4337  CZ2 TRP B 583      86.270  82.340  35.410  1.00  0.00           C 
ATOM   4338  HZ2 TRP B 583      85.930  82.530  34.400  1.00  0.00           H 
ATOM   4339  CH2 TRP B 583      85.640  81.270  36.130  1.00  0.00           C 
ATOM   4340  HH2 TRP B 583      84.710  80.890  35.740  1.00  0.00           H 
ATOM   4341  C   TRP B 583      91.760  82.580  38.580  1.00  0.00           C 
ATOM   4342  O   TRP B 583      91.880  81.450  38.140  1.00  0.00           O 
ATOM   4343  N   ARG B 584      92.750  83.510  38.350  1.00  0.00           N 
ATOM   4344  HN  ARG B 584      92.740  84.420  38.750  1.00  0.00           H 
ATOM   4345  CA  ARG B 584      93.890  83.310  37.530  1.00  0.00           C 
ATOM   4346  HA  ARG B 584      93.630  82.830  36.600  1.00  0.00           H 
ATOM   4347  CB  ARG B 584      94.810  84.560  37.300  1.00  0.00           C 
ATOM   4348  HB1 ARG B 584      94.160  85.420  37.040  1.00  0.00           H 
ATOM   4349  HB2 ARG B 584      95.290  84.800  38.270  1.00  0.00           H 
ATOM   4350  CG  ARG B 584      95.810  84.250  36.180  1.00  0.00           C 
ATOM   4351  HG1 ARG B 584      96.530  83.430  36.390  1.00  0.00           H 
ATOM   4352  HG2 ARG B 584      95.210  84.060  35.270  1.00  0.00           H 
ATOM   4353  CD  ARG B 584      96.470  85.630  36.000  1.00  0.00           C 
ATOM   4354  HD1 ARG B 584      95.690  86.420  35.880  1.00  0.00           H 
ATOM   4355  HD2 ARG B 584      97.060  85.710  36.940  1.00  0.00           H 
ATOM   4356  NE  ARG B 584      97.310  85.520  34.770  1.00  0.00           N 
ATOM   4357  HE  ARG B 584      97.740  84.620  34.710  1.00  0.00           H 
ATOM   4358  CZ  ARG B 584      97.110  86.300  33.730  1.00  0.00           C 
ATOM   4359  NH1 ARG B 584      96.050  86.990  33.490  1.00  0.00           N 
ATOM   4360 1HH1 ARG B 584      95.310  86.410  33.810  1.00  0.00           H 
ATOM   4361 2HH1 ARG B 584      95.940  87.400  32.580  1.00  0.00           H 
ATOM   4362  NH2 ARG B 584      97.890  86.200  32.710  1.00  0.00           N 
ATOM   4363 1HH2 ARG B 584      98.640  85.540  32.680  1.00  0.00           H 
ATOM   4364 2HH2 ARG B 584      97.540  86.730  31.930  1.00  0.00           H 
ATOM   4365  C   ARG B 584      94.770  82.230  38.220  1.00  0.00           C 
ATOM   4366  O   ARG B 584      95.300  81.260  37.670  1.00  0.00           O 
ATOM   4367  N   VAL B 585      94.950  82.260  39.530  1.00  0.00           N 
ATOM   4368  HN  VAL B 585      94.480  83.010  39.990  1.00  0.00           H 
ATOM   4369  CA  VAL B 585      95.730  81.280  40.350  1.00  0.00           C 
ATOM   4370  HA  VAL B 585      96.640  81.070  39.800  1.00  0.00           H 
ATOM   4371  CB  VAL B 585      96.300  81.890  41.670  1.00  0.00           C 
ATOM   4372  HB  VAL B 585      95.420  82.200  42.280  1.00  0.00           H 
ATOM   4373  CG1 VAL B 585      97.070  80.830  42.480  1.00  0.00           C 
ATOM   4374 1HG1 VAL B 585      97.500  81.410  43.330  1.00  0.00           H 
ATOM   4375 2HG1 VAL B 585      96.410  79.980  42.770  1.00  0.00           H 
ATOM   4376 3HG1 VAL B 585      97.900  80.390  41.900  1.00  0.00           H 
ATOM   4377  CG2 VAL B 585      97.270  83.000  41.240  1.00  0.00           C 
ATOM   4378 1HG2 VAL B 585      96.720  83.830  40.760  1.00  0.00           H 
ATOM   4379 2HG2 VAL B 585      97.910  83.330  42.090  1.00  0.00           H 
ATOM   4380 3HG2 VAL B 585      98.000  82.740  40.440  1.00  0.00           H 
ATOM   4381  C   VAL B 585      95.110  79.860  40.350  1.00  0.00           C 
ATOM   4382  O   VAL B 585      95.750  78.820  40.560  1.00  0.00           O 
ATOM   4383  N   ALA B 586      93.790  79.770  40.110  1.00  0.00           N 
ATOM   4384  HN  ALA B 586      93.220  80.580  40.160  1.00  0.00           H 
ATOM   4385  CA  ALA B 586      92.840  78.660  40.100  1.00  0.00           C 
ATOM   4386  HA  ALA B 586      93.090  77.880  40.800  1.00  0.00           H 
ATOM   4387  CB  ALA B 586      91.310  78.980  40.370  1.00  0.00           C 
ATOM   4388  HB1 ALA B 586      90.690  78.060  40.440  1.00  0.00           H 
ATOM   4389  HB2 ALA B 586      91.270  79.540  41.330  1.00  0.00           H 
ATOM   4390  HB3 ALA B 586      90.890  79.600  39.540  1.00  0.00           H 
ATOM   4391  C   ALA B 586      92.920  77.990  38.720  1.00  0.00           C 
ATOM   4392  O   ALA B 586      92.380  76.900  38.480  1.00  0.00           O 
ATOM   4393  N   HSD B 587      93.700  78.600  37.790  1.00  0.00           N 
ATOM   4394  HN  HSD B 587      94.060  79.490  38.050  1.00  0.00           H 
ATOM   4395  CA  HSD B 587      94.050  78.060  36.470  1.00  0.00           C 
ATOM   4396  HA  HSD B 587      93.640  77.070  36.320  1.00  0.00           H 
ATOM   4397  CB  HSD B 587      93.460  78.970  35.360  1.00  0.00           C 
ATOM   4398  HB1 HSD B 587      93.850  79.990  35.550  1.00  0.00           H 
ATOM   4399  HB2 HSD B 587      93.710  78.600  34.340  1.00  0.00           H 
ATOM   4400  ND1 HSD B 587      91.190  79.880  36.080  1.00  0.00           N 
ATOM   4401  HD1 HSD B 587      91.600  80.560  36.690  1.00  0.00           H 
ATOM   4402  CG  HSD B 587      91.960  78.930  35.420  1.00  0.00           C 
ATOM   4403  CE1 HSD B 587      89.870  79.710  35.750  1.00  0.00           C 
ATOM   4404  HE1 HSD B 587      89.110  80.040  36.460  1.00  0.00           H 
ATOM   4405  NE2 HSD B 587      89.730  78.670  34.920  1.00  0.00           N 
ATOM   4406  CD2 HSD B 587      91.010  78.170  34.760  1.00  0.00           C 
ATOM   4407  HD2 HSD B 587      91.080  77.260  34.180  1.00  0.00           H 
ATOM   4408  C   HSD B 587      95.560  77.980  36.300  1.00  0.00           C 
ATOM   4409  O   HSD B 587      95.970  77.210  35.490  1.00  0.00           O 
ATOM   4410  N   GLU B 588      96.470  78.720  37.000  1.00  0.00           N 
ATOM   4411  HN  GLU B 588      96.140  79.350  37.700  1.00  0.00           H 
ATOM   4412  CA  GLU B 588      97.930  78.620  36.840  1.00  0.00           C 
ATOM   4413  HA  GLU B 588      98.170  78.200  35.870  1.00  0.00           H 
ATOM   4414  CB  GLU B 588      98.540  80.070  36.950  1.00  0.00           C 
ATOM   4415  HB1 GLU B 588      98.260  80.540  37.910  1.00  0.00           H 
ATOM   4416  HB2 GLU B 588      99.650  79.990  36.960  1.00  0.00           H 
ATOM   4417  CG  GLU B 588      98.120  81.010  35.730  1.00  0.00           C 
ATOM   4418  HG1 GLU B 588      98.230  80.430  34.790  1.00  0.00           H 
ATOM   4419  HG2 GLU B 588      97.070  81.340  35.860  1.00  0.00           H 
ATOM   4420  CD  GLU B 588      99.010  82.240  35.480  1.00  0.00           C 
ATOM   4421  OE1 GLU B 588     100.150  82.300  36.000  1.00  0.00           O 
ATOM   4422  OE2 GLU B 588      98.610  83.130  34.680  1.00  0.00           O 
ATOM   4423  C   GLU B 588      98.740  77.750  37.810  1.00  0.00           C 
ATOM   4424  O   GLU B 588      99.970  77.710  37.800  1.00  0.00           O 
ATOM   4425  N   ARG B 589      97.980  77.000  38.710  1.00  0.00           N 
ATOM   4426  HN  ARG B 589      96.990  77.040  38.660  1.00  0.00           H 
ATOM   4427  CA  ARG B 589      98.500  76.180  39.800  1.00  0.00           C 
ATOM   4428  HA  ARG B 589      98.970  76.880  40.470  1.00  0.00           H 
ATOM   4429  CB  ARG B 589      97.400  75.520  40.730  1.00  0.00           C 
ATOM   4430  HB1 ARG B 589      97.880  74.970  41.570  1.00  0.00           H 
ATOM   4431  HB2 ARG B 589      96.760  76.330  41.140  1.00  0.00           H 
ATOM   4432  CG  ARG B 589      96.490  74.480  40.150  1.00  0.00           C 
ATOM   4433  HG1 ARG B 589      95.960  74.810  39.230  1.00  0.00           H 
ATOM   4434  HG2 ARG B 589      97.020  73.530  39.920  1.00  0.00           H 
ATOM   4435  CD  ARG B 589      95.280  74.170  41.090  1.00  0.00           C 
ATOM   4436  HD1 ARG B 589      95.650  74.030  42.130  1.00  0.00           H 
ATOM   4437  HD2 ARG B 589      94.670  75.090  40.930  1.00  0.00           H 
ATOM   4438  NE  ARG B 589      94.570  72.990  40.560  1.00  0.00           N 
ATOM   4439  HE  ARG B 589      94.930  72.500  39.770  1.00  0.00           H 
ATOM   4440  CZ  ARG B 589      93.720  72.200  41.290  1.00  0.00           C 
ATOM   4441  NH1 ARG B 589      93.300  72.600  42.530  1.00  0.00           N 
ATOM   4442 1HH1 ARG B 589      93.790  73.360  42.970  1.00  0.00           H 
ATOM   4443 2HH1 ARG B 589      92.520  72.130  42.940  1.00  0.00           H 
ATOM   4444  NH2 ARG B 589      93.130  71.160  40.750  1.00  0.00           N 
ATOM   4445 1HH2 ARG B 589      93.390  70.980  39.800  1.00  0.00           H 
ATOM   4446 2HH2 ARG B 589      92.300  70.800  41.180  1.00  0.00           H 
ATOM   4447  C   ARG B 589      99.550  75.170  39.440  1.00  0.00           C 
ATOM   4448  O   ARG B 589     100.570  75.090  40.110  1.00  0.00           O 
ATOM   4449  N   MET C 454      83.370  51.430  72.750  1.00  0.00           N 
ATOM   4450  HN  MET C 454      83.600  51.130  73.670  1.00  0.00           H 
ATOM   4451  CA  MET C 454      81.970  51.900  72.540  1.00  0.00           C 
ATOM   4452  HA  MET C 454      81.420  51.200  71.930  1.00  0.00           H 
ATOM   4453  CB  MET C 454      81.160  51.930  73.950  1.00  0.00           C 
ATOM   4454  HB1 MET C 454      81.670  52.640  74.640  1.00  0.00           H 
ATOM   4455  HB2 MET C 454      80.190  52.410  73.710  1.00  0.00           H 
ATOM   4456  CG  MET C 454      80.780  50.580  74.680  1.00  0.00           C 
ATOM   4457  HG1 MET C 454      80.130  50.060  73.940  1.00  0.00           H 
ATOM   4458  HG2 MET C 454      81.690  49.970  74.890  1.00  0.00           H 
ATOM   4459  SD  MET C 454      79.940  50.770  76.210  1.00  0.00           S 
ATOM   4460  CE  MET C 454      79.010  49.250  76.090  1.00  0.00           C 
ATOM   4461  HE1 MET C 454      79.650  48.360  75.930  1.00  0.00           H 
ATOM   4462  HE2 MET C 454      78.390  49.050  76.990  1.00  0.00           H 
ATOM   4463  HE3 MET C 454      78.300  49.110  75.250  1.00  0.00           H 
ATOM   4464  C   MET C 454      81.900  53.250  71.860  1.00  0.00           C 
ATOM   4465  O   MET C 454      81.140  53.450  70.950  1.00  0.00           O 
ATOM   4466  N   SER C 455      82.730  54.270  72.260  1.00  0.00           N 
ATOM   4467  HN  SER C 455      83.340  53.950  72.980  1.00  0.00           H 
ATOM   4468  CA  SER C 455      82.630  55.610  71.670  1.00  0.00           C 
ATOM   4469  HA  SER C 455      81.610  55.920  71.870  1.00  0.00           H 
ATOM   4470  CB  SER C 455      83.630  56.610  72.350  1.00  0.00           C 
ATOM   4471  HB1 SER C 455      84.640  56.150  72.270  1.00  0.00           H 
ATOM   4472  HB2 SER C 455      83.650  57.560  71.780  1.00  0.00           H 
ATOM   4473  OG  SER C 455      83.360  56.910  73.730  1.00  0.00           O 
ATOM   4474  HG1 SER C 455      83.490  56.110  74.240  1.00  0.00           H 
ATOM   4475  C   SER C 455      82.950  55.680  70.200  1.00  0.00           C 
ATOM   4476  O   SER C 455      82.310  56.280  69.350  1.00  0.00           O 
ATOM   4477  N   PHE C 456      84.040  54.900  69.890  1.00  0.00           N 
ATOM   4478  HN  PHE C 456      84.610  54.490  70.600  1.00  0.00           H 
ATOM   4479  CA  PHE C 456      84.500  54.650  68.540  1.00  0.00           C 
ATOM   4480  HA  PHE C 456      84.650  55.540  67.940  1.00  0.00           H 
ATOM   4481  CB  PHE C 456      85.760  53.800  68.580  1.00  0.00           C 
ATOM   4482  HB1 PHE C 456      85.750  53.170  69.500  1.00  0.00           H 
ATOM   4483  HB2 PHE C 456      85.930  53.220  67.650  1.00  0.00           H 
ATOM   4484  CG  PHE C 456      87.040  54.600  68.750  1.00  0.00           C 
ATOM   4485  CD1 PHE C 456      87.170  55.820  67.990  1.00  0.00           C 
ATOM   4486  HD1 PHE C 456      86.460  56.150  67.250  1.00  0.00           H 
ATOM   4487  CE1 PHE C 456      88.310  56.530  68.200  1.00  0.00           C 
ATOM   4488  HE1 PHE C 456      88.430  57.510  67.770  1.00  0.00           H 
ATOM   4489  CZ  PHE C 456      89.380  56.180  69.030  1.00  0.00           C 
ATOM   4490  HZ  PHE C 456      90.250  56.810  69.120  1.00  0.00           H 
ATOM   4491  CD2 PHE C 456      88.060  54.220  69.660  1.00  0.00           C 
ATOM   4492  HD2 PHE C 456      87.990  53.260  70.140  1.00  0.00           H 
ATOM   4493  CE2 PHE C 456      89.200  55.060  69.840  1.00  0.00           C 
ATOM   4494  HE2 PHE C 456      90.000  54.790  70.520  1.00  0.00           H 
ATOM   4495  C   PHE C 456      83.470  53.990  67.690  1.00  0.00           C 
ATOM   4496  O   PHE C 456      83.340  54.420  66.560  1.00  0.00           O 
ATOM   4497  N   ALA C 457      82.800  52.940  68.240  1.00  0.00           N 
ATOM   4498  HN  ALA C 457      82.910  52.770  69.220  1.00  0.00           H 
ATOM   4499  CA  ALA C 457      81.750  52.130  67.670  1.00  0.00           C 
ATOM   4500  HA  ALA C 457      82.170  51.770  66.740  1.00  0.00           H 
ATOM   4501  CB  ALA C 457      81.370  50.890  68.580  1.00  0.00           C 
ATOM   4502  HB1 ALA C 457      80.450  50.410  68.200  1.00  0.00           H 
ATOM   4503  HB2 ALA C 457      82.170  50.130  68.760  1.00  0.00           H 
ATOM   4504  HB3 ALA C 457      81.300  51.330  69.600  1.00  0.00           H 
ATOM   4505  C   ALA C 457      80.540  53.020  67.330  1.00  0.00           C 
ATOM   4506  O   ALA C 457      80.010  52.790  66.240  1.00  0.00           O 
ATOM   4507  N   LEU C 458      80.150  53.940  68.250  1.00  0.00           N 
ATOM   4508  HN  LEU C 458      80.550  53.950  69.160  1.00  0.00           H 
ATOM   4509  CA  LEU C 458      79.060  54.810  67.980  1.00  0.00           C 
ATOM   4510  HA  LEU C 458      78.210  54.210  67.700  1.00  0.00           H 
ATOM   4511  CB  LEU C 458      78.740  55.900  69.120  1.00  0.00           C 
ATOM   4512  HB1 LEU C 458      79.660  56.200  69.660  1.00  0.00           H 
ATOM   4513  HB2 LEU C 458      78.420  56.850  68.630  1.00  0.00           H 
ATOM   4514  CG  LEU C 458      77.660  55.490  70.160  1.00  0.00           C 
ATOM   4515  HG  LEU C 458      77.620  56.340  70.880  1.00  0.00           H 
ATOM   4516  CD1 LEU C 458      76.200  55.240  69.660  1.00  0.00           C 
ATOM   4517 1HD1 LEU C 458      75.570  55.210  70.580  1.00  0.00           H 
ATOM   4518 2HD1 LEU C 458      75.950  56.090  69.000  1.00  0.00           H 
ATOM   4519 3HD1 LEU C 458      76.270  54.220  69.230  1.00  0.00           H 
ATOM   4520  CD2 LEU C 458      78.050  54.340  71.070  1.00  0.00           C 
ATOM   4521 1HD2 LEU C 458      77.250  54.110  71.810  1.00  0.00           H 
ATOM   4522 2HD2 LEU C 458      78.250  53.420  70.470  1.00  0.00           H 
ATOM   4523 3HD2 LEU C 458      78.960  54.550  71.680  1.00  0.00           H 
ATOM   4524  C   LEU C 458      79.390  55.650  66.770  1.00  0.00           C 
ATOM   4525  O   LEU C 458      78.580  55.680  65.820  1.00  0.00           O 
ATOM   4526  N   VAL C 459      80.580  56.340  66.780  1.00  0.00           N 
ATOM   4527  HN  VAL C 459      81.190  56.130  67.540  1.00  0.00           H 
ATOM   4528  CA  VAL C 459      81.030  57.250  65.710  1.00  0.00           C 
ATOM   4529  HA  VAL C 459      80.260  58.000  65.650  1.00  0.00           H 
ATOM   4530  CB  VAL C 459      82.380  57.860  66.040  1.00  0.00           C 
ATOM   4531  HB  VAL C 459      83.100  57.040  66.260  1.00  0.00           H 
ATOM   4532  CG1 VAL C 459      82.940  58.640  64.880  1.00  0.00           C 
ATOM   4533 1HG1 VAL C 459      83.910  59.140  65.090  1.00  0.00           H 
ATOM   4534 2HG1 VAL C 459      83.220  58.020  64.010  1.00  0.00           H 
ATOM   4535 3HG1 VAL C 459      82.270  59.470  64.580  1.00  0.00           H 
ATOM   4536  CG2 VAL C 459      82.220  58.850  67.210  1.00  0.00           C 
ATOM   4537 1HG2 VAL C 459      81.780  58.370  68.110  1.00  0.00           H 
ATOM   4538 2HG2 VAL C 459      83.280  59.120  67.400  1.00  0.00           H 
ATOM   4539 3HG2 VAL C 459      81.580  59.720  66.940  1.00  0.00           H 
ATOM   4540  C   VAL C 459      81.040  56.570  64.410  1.00  0.00           C 
ATOM   4541  O   VAL C 459      80.470  57.090  63.400  1.00  0.00           O 
ATOM   4542  N   LEU C 460      81.670  55.310  64.240  1.00  0.00           N 
ATOM   4543  HN  LEU C 460      82.160  54.940  65.020  1.00  0.00           H 
ATOM   4544  CA  LEU C 460      81.750  54.640  62.890  1.00  0.00           C 
ATOM   4545  HA  LEU C 460      82.080  55.350  62.150  1.00  0.00           H 
ATOM   4546  CB  LEU C 460      82.900  53.530  62.850  1.00  0.00           C 
ATOM   4547  HB1 LEU C 460      82.490  52.660  63.410  1.00  0.00           H 
ATOM   4548  HB2 LEU C 460      82.880  53.340  61.760  1.00  0.00           H 
ATOM   4549  CG  LEU C 460      84.290  53.810  63.440  1.00  0.00           C 
ATOM   4550  HG  LEU C 460      84.260  53.570  64.520  1.00  0.00           H 
ATOM   4551  CD1 LEU C 460      85.290  52.910  62.730  1.00  0.00           C 
ATOM   4552 1HD1 LEU C 460      86.230  52.920  63.320  1.00  0.00           H 
ATOM   4553 2HD1 LEU C 460      84.950  51.860  62.800  1.00  0.00           H 
ATOM   4554 3HD1 LEU C 460      85.530  52.950  61.650  1.00  0.00           H 
ATOM   4555  CD2 LEU C 460      84.740  55.230  63.400  1.00  0.00           C 
ATOM   4556 1HD2 LEU C 460      85.770  55.320  63.810  1.00  0.00           H 
ATOM   4557 2HD2 LEU C 460      84.800  55.540  62.340  1.00  0.00           H 
ATOM   4558 3HD2 LEU C 460      84.100  55.950  63.960  1.00  0.00           H 
ATOM   4559  C   LEU C 460      80.450  54.060  62.510  1.00  0.00           C 
ATOM   4560  O   LEU C 460      80.150  54.120  61.320  1.00  0.00           O 
ATOM   4561  N   GLY C 461      79.640  53.540  63.460  1.00  0.00           N 
ATOM   4562  HN  GLY C 461      79.800  53.490  64.440  1.00  0.00           H 
ATOM   4563  CA  GLY C 461      78.350  52.890  63.070  1.00  0.00           C 
ATOM   4564  HA1 GLY C 461      78.560  52.100  62.370  1.00  0.00           H 
ATOM   4565  HA2 GLY C 461      77.960  52.390  63.940  1.00  0.00           H 
ATOM   4566  C   GLY C 461      77.350  53.960  62.520  1.00  0.00           C 
ATOM   4567  O   GLY C 461      76.650  53.730  61.500  1.00  0.00           O 
ATOM   4568  N   TRP C 462      77.210  55.160  63.150  1.00  0.00           N 
ATOM   4569  HN  TRP C 462      77.670  55.380  64.000  1.00  0.00           H 
ATOM   4570  CA  TRP C 462      76.430  56.280  62.690  1.00  0.00           C 
ATOM   4571  HA  TRP C 462      75.480  55.870  62.380  1.00  0.00           H 
ATOM   4572  CB  TRP C 462      76.330  57.320  63.830  1.00  0.00           C 
ATOM   4573  HB1 TRP C 462      77.300  57.390  64.360  1.00  0.00           H 
ATOM   4574  HB2 TRP C 462      76.140  58.340  63.440  1.00  0.00           H 
ATOM   4575  CG  TRP C 462      75.160  57.130  64.780  1.00  0.00           C 
ATOM   4576  CD1 TRP C 462      75.310  56.610  66.020  1.00  0.00           C 
ATOM   4577  HD1 TRP C 462      76.290  56.390  66.420  1.00  0.00           H 
ATOM   4578  NE1 TRP C 462      74.060  56.440  66.590  1.00  0.00           N 
ATOM   4579  HE1 TRP C 462      73.820  55.770  67.260  1.00  0.00           H 
ATOM   4580  CE2 TRP C 462      73.060  56.680  65.590  1.00  0.00           C 
ATOM   4581  CD2 TRP C 462      73.800  57.130  64.440  1.00  0.00           C 
ATOM   4582  CE3 TRP C 462      73.050  57.490  63.290  1.00  0.00           C 
ATOM   4583  HE3 TRP C 462      73.550  57.910  62.430  1.00  0.00           H 
ATOM   4584  CZ3 TRP C 462      71.620  57.270  63.320  1.00  0.00           C 
ATOM   4585  HZ3 TRP C 462      71.060  57.390  62.400  1.00  0.00           H 
ATOM   4586  CZ2 TRP C 462      71.650  56.580  65.630  1.00  0.00           C 
ATOM   4587  HZ2 TRP C 462      71.170  56.430  66.580  1.00  0.00           H 
ATOM   4588  CH2 TRP C 462      70.920  56.850  64.430  1.00  0.00           C 
ATOM   4589  HH2 TRP C 462      69.850  56.990  64.450  1.00  0.00           H 
ATOM   4590  C   TRP C 462      76.940  56.860  61.410  1.00  0.00           C 
ATOM   4591  O   TRP C 462      76.240  57.090  60.400  1.00  0.00           O 
ATOM   4592  N   CYS C 463      78.270  57.030  61.240  1.00  0.00           N 
ATOM   4593  HN  CYS C 463      78.970  56.800  61.910  1.00  0.00           H 
ATOM   4594  CA  CYS C 463      78.830  57.630  60.000  1.00  0.00           C 
ATOM   4595  HA  CYS C 463      78.320  58.570  59.900  1.00  0.00           H 
ATOM   4596  CB  CYS C 463      80.340  57.960  60.130  1.00  0.00           C 
ATOM   4597  HB1 CYS C 463      80.920  57.060  60.410  1.00  0.00           H 
ATOM   4598  HB2 CYS C 463      80.760  58.220  59.130  1.00  0.00           H 
ATOM   4599  SG  CYS C 463      80.610  59.360  61.240  1.00  0.00           S 
ATOM   4600  HG1 CYS C 463      81.050  58.540  62.180  1.00  0.00           H 
ATOM   4601  C   CYS C 463      78.680  56.820  58.680  1.00  0.00           C 
ATOM   4602  O   CYS C 463      78.800  57.340  57.600  1.00  0.00           O 
ATOM   4603  N   ASN C 464      78.320  55.510  58.710  1.00  0.00           N 
ATOM   4604  HN  ASN C 464      78.250  55.090  59.610  1.00  0.00           H 
ATOM   4605  CA  ASN C 464      77.990  54.740  57.520  1.00  0.00           C 
ATOM   4606  HA  ASN C 464      78.710  54.950  56.740  1.00  0.00           H 
ATOM   4607  CB  ASN C 464      78.090  53.240  57.860  1.00  0.00           C 
ATOM   4608  HB1 ASN C 464      77.550  52.940  58.780  1.00  0.00           H 
ATOM   4609  HB2 ASN C 464      77.600  52.640  57.060  1.00  0.00           H 
ATOM   4610  CG  ASN C 464      79.550  52.840  57.960  1.00  0.00           C 
ATOM   4611  OD1 ASN C 464      80.470  53.400  57.400  1.00  0.00           O 
ATOM   4612  ND2 ASN C 464      79.760  51.720  58.790  1.00  0.00           N 
ATOM   4613 1HD2 ASN C 464      78.930  51.310  59.180  1.00  0.00           H 
ATOM   4614 2HD2 ASN C 464      80.520  51.130  58.510  1.00  0.00           H 
ATOM   4615  C   ASN C 464      76.610  55.060  56.970  1.00  0.00           C 
ATOM   4616  O   ASN C 464      76.380  54.930  55.790  1.00  0.00           O 
ATOM   4617  N   VAL C 465      75.710  55.530  57.880  1.00  0.00           N 
ATOM   4618  HN  VAL C 465      75.950  55.820  58.800  1.00  0.00           H 
ATOM   4619  CA  VAL C 465      74.350  55.920  57.560  1.00  0.00           C 
ATOM   4620  HA  VAL C 465      73.840  55.100  57.080  1.00  0.00           H 
ATOM   4621  CB  VAL C 465      73.580  56.420  58.790  1.00  0.00           C 
ATOM   4622  HB  VAL C 465      74.010  57.380  59.150  1.00  0.00           H 
ATOM   4623  CG1 VAL C 465      72.170  56.820  58.430  1.00  0.00           C 
ATOM   4624 1HG1 VAL C 465      71.430  56.940  59.250  1.00  0.00           H 
ATOM   4625 2HG1 VAL C 465      71.980  57.730  57.820  1.00  0.00           H 
ATOM   4626 3HG1 VAL C 465      71.780  56.050  57.730  1.00  0.00           H 
ATOM   4627  CG2 VAL C 465      73.650  55.240  59.790  1.00  0.00           C 
ATOM   4628 1HG2 VAL C 465      73.090  55.480  60.720  1.00  0.00           H 
ATOM   4629 2HG2 VAL C 465      73.220  54.310  59.360  1.00  0.00           H 
ATOM   4630 3HG2 VAL C 465      74.720  55.130  60.060  1.00  0.00           H 
ATOM   4631  C   VAL C 465      74.320  56.950  56.410  1.00  0.00           C 
ATOM   4632  O   VAL C 465      73.480  56.920  55.490  1.00  0.00           O 
ATOM   4633  N   MET C 466      75.320  57.840  56.410  1.00  0.00           N 
ATOM   4634  HN  MET C 466      75.920  57.620  57.170  1.00  0.00           H 
ATOM   4635  CA  MET C 466      75.640  58.820  55.460  1.00  0.00           C 
ATOM   4636  HA  MET C 466      74.750  59.420  55.520  1.00  0.00           H 
ATOM   4637  CB  MET C 466      76.890  59.610  55.740  1.00  0.00           C 
ATOM   4638  HB1 MET C 466      77.680  58.830  55.730  1.00  0.00           H 
ATOM   4639  HB2 MET C 466      77.110  60.290  54.890  1.00  0.00           H 
ATOM   4640  CG  MET C 466      76.990  60.120  57.140  1.00  0.00           C 
ATOM   4641  HG1 MET C 466      76.100  60.740  57.400  1.00  0.00           H 
ATOM   4642  HG2 MET C 466      77.070  59.270  57.850  1.00  0.00           H 
ATOM   4643  SD  MET C 466      78.610  61.040  57.190  1.00  0.00           S 
ATOM   4644  CE  MET C 466      78.050  61.700  58.730  1.00  0.00           C 
ATOM   4645  HE1 MET C 466      77.080  62.210  58.580  1.00  0.00           H 
ATOM   4646  HE2 MET C 466      78.010  60.890  59.480  1.00  0.00           H 
ATOM   4647  HE3 MET C 466      78.840  62.410  59.080  1.00  0.00           H 
ATOM   4648  C   MET C 466      75.770  58.220  54.010  1.00  0.00           C 
ATOM   4649  O   MET C 466      75.390  58.830  53.030  1.00  0.00           O 
ATOM   4650  N   TYR C 467      76.280  56.980  53.880  1.00  0.00           N 
ATOM   4651  HN  TYR C 467      76.450  56.500  54.740  1.00  0.00           H 
ATOM   4652  CA  TYR C 467      76.540  56.290  52.590  1.00  0.00           C 
ATOM   4653  HA  TYR C 467      76.700  56.980  51.780  1.00  0.00           H 
ATOM   4654  CB  TYR C 467      77.840  55.500  52.850  1.00  0.00           C 
ATOM   4655  HB1 TYR C 467      77.700  54.660  53.570  1.00  0.00           H 
ATOM   4656  HB2 TYR C 467      78.120  55.040  51.880  1.00  0.00           H 
ATOM   4657  CG  TYR C 467      79.050  56.330  53.370  1.00  0.00           C 
ATOM   4658  CD1 TYR C 467      79.150  57.640  52.980  1.00  0.00           C 
ATOM   4659  HD1 TYR C 467      78.340  58.070  52.410  1.00  0.00           H 
ATOM   4660  CE1 TYR C 467      80.130  58.500  53.540  1.00  0.00           C 
ATOM   4661  HE1 TYR C 467      80.180  59.560  53.320  1.00  0.00           H 
ATOM   4662  CZ  TYR C 467      81.070  57.970  54.410  1.00  0.00           C 
ATOM   4663  OH  TYR C 467      81.980  58.780  55.040  1.00  0.00           O 
ATOM   4664  HH  TYR C 467      82.020  58.420  55.930  1.00  0.00           H 
ATOM   4665  CD2 TYR C 467      79.940  55.840  54.240  1.00  0.00           C 
ATOM   4666  HD2 TYR C 467      79.810  54.820  54.580  1.00  0.00           H 
ATOM   4667  CE2 TYR C 467      81.050  56.590  54.670  1.00  0.00           C 
ATOM   4668  HE2 TYR C 467      81.700  56.120  55.390  1.00  0.00           H 
ATOM   4669  C   TYR C 467      75.370  55.440  52.170  1.00  0.00           C 
ATOM   4670  O   TYR C 467      75.220  55.250  50.980  1.00  0.00           O 
ATOM   4671  N   PHE C 468      74.440  55.110  53.090  1.00  0.00           N 
ATOM   4672  HN  PHE C 468      74.670  55.340  54.030  1.00  0.00           H 
ATOM   4673  CA  PHE C 468      73.070  54.700  52.760  1.00  0.00           C 
ATOM   4674  HA  PHE C 468      73.250  54.000  51.960  1.00  0.00           H 
ATOM   4675  CB  PHE C 468      72.310  53.990  53.980  1.00  0.00           C 
ATOM   4676  HB1 PHE C 468      72.330  54.690  54.850  1.00  0.00           H 
ATOM   4677  HB2 PHE C 468      71.220  53.820  53.820  1.00  0.00           H 
ATOM   4678  CG  PHE C 468      73.000  52.730  54.150  1.00  0.00           C 
ATOM   4679  CD1 PHE C 468      72.690  51.590  53.340  1.00  0.00           C 
ATOM   4680  HD1 PHE C 468      71.950  51.740  52.560  1.00  0.00           H 
ATOM   4681  CE1 PHE C 468      73.340  50.380  53.450  1.00  0.00           C 
ATOM   4682  HE1 PHE C 468      73.120  49.600  52.740  1.00  0.00           H 
ATOM   4683  CZ  PHE C 468      74.240  50.140  54.460  1.00  0.00           C 
ATOM   4684  HZ  PHE C 468      74.700  49.170  54.560  1.00  0.00           H 
ATOM   4685  CD2 PHE C 468      74.020  52.590  55.070  1.00  0.00           C 
ATOM   4686  HD2 PHE C 468      74.190  53.370  55.790  1.00  0.00           H 
ATOM   4687  CE2 PHE C 468      74.500  51.280  55.330  1.00  0.00           C 
ATOM   4688  HE2 PHE C 468      75.170  51.160  56.170  1.00  0.00           H 
ATOM   4689  C   PHE C 468      72.170  55.840  52.210  1.00  0.00           C 
ATOM   4690  O   PHE C 468      71.460  55.680  51.230  1.00  0.00           O 
ATOM   4691  N   ALA C 469      72.330  57.030  52.840  1.00  0.00           N 
ATOM   4692  HN  ALA C 469      72.890  56.920  53.660  1.00  0.00           H 
ATOM   4693  CA  ALA C 469      71.590  58.220  52.520  1.00  0.00           C 
ATOM   4694  HA  ALA C 469      70.540  58.060  52.730  1.00  0.00           H 
ATOM   4695  CB  ALA C 469      71.990  59.280  53.500  1.00  0.00           C 
ATOM   4696  HB1 ALA C 469      71.430  60.210  53.280  1.00  0.00           H 
ATOM   4697  HB2 ALA C 469      71.830  58.890  54.530  1.00  0.00           H 
ATOM   4698  HB3 ALA C 469      73.090  59.400  53.420  1.00  0.00           H 
ATOM   4699  C   ALA C 469      71.740  58.720  51.030  1.00  0.00           C 
ATOM   4700  O   ALA C 469      70.900  59.360  50.430  1.00  0.00           O 
ATOM   4701  N   ARG C 470      72.930  58.520  50.460  1.00  0.00           N 
ATOM   4702  HN  ARG C 470      73.560  57.980  51.010  1.00  0.00           H 
ATOM   4703  CA  ARG C 470      73.200  58.960  49.150  1.00  0.00           C 
ATOM   4704  HA  ARG C 470      73.000  60.020  49.160  1.00  0.00           H 
ATOM   4705  CB  ARG C 470      74.660  58.830  48.970  1.00  0.00           C 
ATOM   4706  HB1 ARG C 470      75.160  59.290  49.850  1.00  0.00           H 
ATOM   4707  HB2 ARG C 470      74.920  57.750  49.020  1.00  0.00           H 
ATOM   4708  CG  ARG C 470      75.330  59.530  47.800  1.00  0.00           C 
ATOM   4709  HG1 ARG C 470      74.840  59.120  46.890  1.00  0.00           H 
ATOM   4710  HG2 ARG C 470      75.050  60.610  47.780  1.00  0.00           H 
ATOM   4711  CD  ARG C 470      76.880  59.260  47.700  1.00  0.00           C 
ATOM   4712  HD1 ARG C 470      77.040  58.170  47.870  1.00  0.00           H 
ATOM   4713  HD2 ARG C 470      77.210  59.680  46.730  1.00  0.00           H 
ATOM   4714  NE  ARG C 470      77.600  59.940  48.780  1.00  0.00           N 
ATOM   4715  HE  ARG C 470      77.610  60.940  48.850  1.00  0.00           H 
ATOM   4716  CZ  ARG C 470      78.410  59.410  49.710  1.00  0.00           C 
ATOM   4717  NH1 ARG C 470      78.850  58.200  49.730  1.00  0.00           N 
ATOM   4718 1HH1 ARG C 470      78.540  57.550  49.030  1.00  0.00           H 
ATOM   4719 2HH1 ARG C 470      79.670  57.960  50.260  1.00  0.00           H 
ATOM   4720  NH2 ARG C 470      78.850  60.270  50.660  1.00  0.00           N 
ATOM   4721 1HH2 ARG C 470      78.700  61.250  50.510  1.00  0.00           H 
ATOM   4722 2HH2 ARG C 470      79.350  59.930  51.450  1.00  0.00           H 
ATOM   4723  C   ARG C 470      72.430  58.270  48.050  1.00  0.00           C 
ATOM   4724  O   ARG C 470      72.090  58.880  47.020  1.00  0.00           O 
ATOM   4725  N   GLY C 471      72.150  57.010  48.280  1.00  0.00           N 
ATOM   4726  HN  GLY C 471      72.550  56.540  49.070  1.00  0.00           H 
ATOM   4727  CA  GLY C 471      71.180  56.170  47.460  1.00  0.00           C 
ATOM   4728  HA1 GLY C 471      71.450  56.250  46.420  1.00  0.00           H 
ATOM   4729  HA2 GLY C 471      71.330  55.140  47.750  1.00  0.00           H 
ATOM   4730  C   GLY C 471      69.740  56.560  47.450  1.00  0.00           C 
ATOM   4731  O   GLY C 471      68.920  55.880  46.790  1.00  0.00           O 
ATOM   4732  N   PHE C 472      69.440  57.700  48.220  1.00  0.00           N 
ATOM   4733  HN  PHE C 472      70.150  58.140  48.760  1.00  0.00           H 
ATOM   4734  CA  PHE C 472      68.090  58.280  48.230  1.00  0.00           C 
ATOM   4735  HA  PHE C 472      67.370  57.620  47.770  1.00  0.00           H 
ATOM   4736  CB  PHE C 472      67.570  58.720  49.660  1.00  0.00           C 
ATOM   4737  HB1 PHE C 472      68.280  59.430  50.130  1.00  0.00           H 
ATOM   4738  HB2 PHE C 472      66.630  59.300  49.530  1.00  0.00           H 
ATOM   4739  CG  PHE C 472      67.280  57.510  50.510  1.00  0.00           C 
ATOM   4740  CD1 PHE C 472      65.930  57.160  50.860  1.00  0.00           C 
ATOM   4741  HD1 PHE C 472      65.150  57.810  50.490  1.00  0.00           H 
ATOM   4742  CE1 PHE C 472      65.650  56.080  51.650  1.00  0.00           C 
ATOM   4743  HE1 PHE C 472      64.600  55.880  51.830  1.00  0.00           H 
ATOM   4744  CZ  PHE C 472      66.680  55.260  52.100  1.00  0.00           C 
ATOM   4745  HZ  PHE C 472      66.350  54.400  52.660  1.00  0.00           H 
ATOM   4746  CD2 PHE C 472      68.310  56.730  51.050  1.00  0.00           C 
ATOM   4747  HD2 PHE C 472      69.320  57.100  50.960  1.00  0.00           H 
ATOM   4748  CE2 PHE C 472      68.020  55.570  51.830  1.00  0.00           C 
ATOM   4749  HE2 PHE C 472      68.810  54.920  52.180  1.00  0.00           H 
ATOM   4750  C   PHE C 472      68.040  59.540  47.380  1.00  0.00           C 
ATOM   4751  O   PHE C 472      67.010  60.140  47.180  1.00  0.00           O 
ATOM   4752  N   GLN C 473      69.220  59.860  46.850  1.00  0.00           N 
ATOM   4753  HN  GLN C 473      70.080  59.360  46.950  1.00  0.00           H 
ATOM   4754  CA  GLN C 473      69.430  60.990  46.020  1.00  0.00           C 
ATOM   4755  HA  GLN C 473      68.910  61.840  46.440  1.00  0.00           H 
ATOM   4756  CB  GLN C 473      70.890  61.360  45.770  1.00  0.00           C 
ATOM   4757  HB1 GLN C 473      71.460  60.440  45.520  1.00  0.00           H 
ATOM   4758  HB2 GLN C 473      71.030  62.060  44.920  1.00  0.00           H 
ATOM   4759  CG  GLN C 473      71.490  62.120  47.090  1.00  0.00           C 
ATOM   4760  HG1 GLN C 473      70.890  63.010  47.350  1.00  0.00           H 
ATOM   4761  HG2 GLN C 473      71.490  61.360  47.910  1.00  0.00           H 
ATOM   4762  CD  GLN C 473      72.960  62.460  46.880  1.00  0.00           C 
ATOM   4763  OE1 GLN C 473      73.720  62.960  47.720  1.00  0.00           O 
ATOM   4764  NE2 GLN C 473      73.470  62.170  45.630  1.00  0.00           N 
ATOM   4765 1HE2 GLN C 473      72.990  61.580  44.980  1.00  0.00           H 
ATOM   4766 2HE2 GLN C 473      74.450  62.350  45.530  1.00  0.00           H 
ATOM   4767  C   GLN C 473      68.930  60.640  44.650  1.00  0.00           C 
ATOM   4768  O   GLN C 473      68.990  59.460  44.390  1.00  0.00           O 
ATOM   4769  N   MET C 474      68.660  61.670  43.720  1.00  0.00           N 
ATOM   4770  HN  MET C 474      68.660  62.630  44.000  1.00  0.00           H 
ATOM   4771  CA  MET C 474      68.250  61.420  42.340  1.00  0.00           C 
ATOM   4772  HA  MET C 474      67.790  60.440  42.340  1.00  0.00           H 
ATOM   4773  CB  MET C 474      67.200  62.440  41.950  1.00  0.00           C 
ATOM   4774  HB1 MET C 474      67.510  63.480  42.190  1.00  0.00           H 
ATOM   4775  HB2 MET C 474      67.070  62.370  40.850  1.00  0.00           H 
ATOM   4776  CG  MET C 474      65.840  62.110  42.610  1.00  0.00           C 
ATOM   4777  HG1 MET C 474      65.880  61.700  43.640  1.00  0.00           H 
ATOM   4778  HG2 MET C 474      65.330  63.090  42.680  1.00  0.00           H 
ATOM   4779  SD  MET C 474      64.790  61.020  41.610  1.00  0.00           S 
ATOM   4780  CE  MET C 474      64.230  62.000  40.180  1.00  0.00           C 
ATOM   4781  HE1 MET C 474      63.670  62.920  40.460  1.00  0.00           H 
ATOM   4782  HE2 MET C 474      65.110  62.240  39.540  1.00  0.00           H 
ATOM   4783  HE3 MET C 474      63.620  61.410  39.460  1.00  0.00           H 
ATOM   4784  C   MET C 474      69.380  61.250  41.380  1.00  0.00           C 
ATOM   4785  O   MET C 474      69.180  61.180  40.150  1.00  0.00           O 
ATOM   4786  N   LEU C 475      70.630  61.230  41.910  1.00  0.00           N 
ATOM   4787  HN  LEU C 475      70.730  61.280  42.900  1.00  0.00           H 
ATOM   4788  CA  LEU C 475      71.880  61.110  41.080  1.00  0.00           C 
ATOM   4789  HA  LEU C 475      72.700  61.250  41.770  1.00  0.00           H 
ATOM   4790  CB  LEU C 475      72.130  59.630  40.510  1.00  0.00           C 
ATOM   4791  HB1 LEU C 475      71.200  59.270  40.020  1.00  0.00           H 
ATOM   4792  HB2 LEU C 475      72.990  59.730  39.810  1.00  0.00           H 
ATOM   4793  CG  LEU C 475      72.630  58.520  41.490  1.00  0.00           C 
ATOM   4794  HG  LEU C 475      72.340  57.580  40.970  1.00  0.00           H 
ATOM   4795  CD1 LEU C 475      74.140  58.690  41.630  1.00  0.00           C 
ATOM   4796 1HD1 LEU C 475      74.460  59.670  42.040  1.00  0.00           H 
ATOM   4797 2HD1 LEU C 475      74.610  57.790  42.070  1.00  0.00           H 
ATOM   4798 3HD1 LEU C 475      74.540  58.700  40.590  1.00  0.00           H 
ATOM   4799  CD2 LEU C 475      71.930  58.480  42.870  1.00  0.00           C 
ATOM   4800 1HD2 LEU C 475      72.360  57.830  43.660  1.00  0.00           H 
ATOM   4801 2HD2 LEU C 475      71.930  59.470  43.380  1.00  0.00           H 
ATOM   4802 3HD2 LEU C 475      70.900  58.070  42.790  1.00  0.00           H 
ATOM   4803  C   LEU C 475      72.060  62.170  40.040  1.00  0.00           C 
ATOM   4804  O   LEU C 475      72.270  61.940  38.830  1.00  0.00           O 
ATOM   4805  N   GLY C 476      72.170  63.420  40.470  1.00  0.00           N 
ATOM   4806  HN  GLY C 476      71.780  63.490  41.390  1.00  0.00           H 
ATOM   4807  CA  GLY C 476      72.760  64.540  39.670  1.00  0.00           C 
ATOM   4808  HA1 GLY C 476      72.200  64.540  38.740  1.00  0.00           H 
ATOM   4809  HA2 GLY C 476      72.610  65.450  40.220  1.00  0.00           H 
ATOM   4810  C   GLY C 476      74.300  64.350  39.470  1.00  0.00           C 
ATOM   4811  O   GLY C 476      74.890  63.610  40.220  1.00  0.00           O 
ATOM   4812  N   PRO C 477      74.880  65.040  38.420  1.00  0.00           N 
ATOM   4813  CD  PRO C 477      74.220  66.060  37.670  1.00  0.00           C 
ATOM   4814  HD1 PRO C 477      74.210  66.920  38.380  1.00  0.00           H 
ATOM   4815  HD2 PRO C 477      73.220  65.740  37.300  1.00  0.00           H 
ATOM   4816  CA  PRO C 477      76.100  64.540  37.760  1.00  0.00           C 
ATOM   4817  HA  PRO C 477      76.010  63.480  37.570  1.00  0.00           H 
ATOM   4818  CB  PRO C 477      76.030  65.220  36.340  1.00  0.00           C 
ATOM   4819  HB1 PRO C 477      77.080  65.440  36.060  1.00  0.00           H 
ATOM   4820  HB2 PRO C 477      75.560  64.480  35.660  1.00  0.00           H 
ATOM   4821  CG  PRO C 477      75.190  66.450  36.540  1.00  0.00           C 
ATOM   4822  HG1 PRO C 477      75.840  67.270  36.920  1.00  0.00           H 
ATOM   4823  HG2 PRO C 477      74.710  67.000  35.710  1.00  0.00           H 
ATOM   4824  C   PRO C 477      77.300  64.750  38.670  1.00  0.00           C 
ATOM   4825  O   PRO C 477      78.040  63.810  38.980  1.00  0.00           O 
ATOM   4826  N   PHE C 478      77.530  66.020  39.160  1.00  0.00           N 
ATOM   4827  HN  PHE C 478      76.970  66.840  39.060  1.00  0.00           H 
ATOM   4828  CA  PHE C 478      78.770  66.310  39.820  1.00  0.00           C 
ATOM   4829  HA  PHE C 478      79.520  65.550  39.640  1.00  0.00           H 
ATOM   4830  CB  PHE C 478      79.240  67.670  39.410  1.00  0.00           C 
ATOM   4831  HB1 PHE C 478      78.420  68.360  39.710  1.00  0.00           H 
ATOM   4832  HB2 PHE C 478      80.210  67.950  39.860  1.00  0.00           H 
ATOM   4833  CG  PHE C 478      79.430  67.790  37.990  1.00  0.00           C 
ATOM   4834  CD1 PHE C 478      80.460  67.080  37.320  1.00  0.00           C 
ATOM   4835  HD1 PHE C 478      81.040  66.510  38.030  1.00  0.00           H 
ATOM   4836  CE1 PHE C 478      80.750  67.290  35.980  1.00  0.00           C 
ATOM   4837  HE1 PHE C 478      81.530  66.740  35.480  1.00  0.00           H 
ATOM   4838  CZ  PHE C 478      80.080  68.260  35.220  1.00  0.00           C 
ATOM   4839  HZ  PHE C 478      80.220  68.410  34.160  1.00  0.00           H 
ATOM   4840  CD2 PHE C 478      78.740  68.830  37.240  1.00  0.00           C 
ATOM   4841  HD2 PHE C 478      78.010  69.500  37.670  1.00  0.00           H 
ATOM   4842  CE2 PHE C 478      79.040  69.030  35.880  1.00  0.00           C 
ATOM   4843  HE2 PHE C 478      78.490  69.740  35.280  1.00  0.00           H 
ATOM   4844  C   PHE C 478      78.580  66.150  41.310  1.00  0.00           C 
ATOM   4845  O   PHE C 478      79.510  66.430  42.070  1.00  0.00           O 
ATOM   4846  N   THR C 479      77.430  65.570  41.810  1.00  0.00           N 
ATOM   4847  HN  THR C 479      76.770  65.280  41.120  1.00  0.00           H 
ATOM   4848  CA  THR C 479      76.970  65.510  43.240  1.00  0.00           C 
ATOM   4849  HA  THR C 479      76.870  66.560  43.470  1.00  0.00           H 
ATOM   4850  CB  THR C 479      75.610  64.760  43.460  1.00  0.00           C 
ATOM   4851  HB  THR C 479      75.510  64.520  44.540  1.00  0.00           H 
ATOM   4852  OG1 THR C 479      75.510  63.500  42.790  1.00  0.00           O 
ATOM   4853  HG1 THR C 479      75.340  63.530  41.850  1.00  0.00           H 
ATOM   4854  CG2 THR C 479      74.340  65.550  43.080  1.00  0.00           C 
ATOM   4855 1HG2 THR C 479      73.480  64.890  43.330  1.00  0.00           H 
ATOM   4856 2HG2 THR C 479      74.350  66.510  43.640  1.00  0.00           H 
ATOM   4857 3HG2 THR C 479      74.420  65.820  42.010  1.00  0.00           H 
ATOM   4858  C   THR C 479      77.930  64.820  44.140  1.00  0.00           C 
ATOM   4859  O   THR C 479      78.140  65.240  45.250  1.00  0.00           O 
ATOM   4860  N   ILE C 480      78.490  63.660  43.760  1.00  0.00           N 
ATOM   4861  HN  ILE C 480      78.170  63.370  42.860  1.00  0.00           H 
ATOM   4862  CA  ILE C 480      79.160  62.820  44.770  1.00  0.00           C 
ATOM   4863  HA  ILE C 480      78.810  63.090  45.750  1.00  0.00           H 
ATOM   4864  CB  ILE C 480      78.900  61.360  44.570  1.00  0.00           C 
ATOM   4865  HB  ILE C 480      79.300  61.120  43.560  1.00  0.00           H 
ATOM   4866  CG2 ILE C 480      79.640  60.480  45.580  1.00  0.00           C 
ATOM   4867 1HG2 ILE C 480      79.350  59.410  45.570  1.00  0.00           H 
ATOM   4868 2HG2 ILE C 480      80.700  60.360  45.270  1.00  0.00           H 
ATOM   4869 3HG2 ILE C 480      79.610  60.900  46.610  1.00  0.00           H 
ATOM   4870  CG1 ILE C 480      77.410  61.110  44.550  1.00  0.00           C 
ATOM   4871 1HG1 ILE C 480      76.850  61.360  45.480  1.00  0.00           H 
ATOM   4872 2HG1 ILE C 480      76.920  61.760  43.790  1.00  0.00           H 
ATOM   4873  CD  ILE C 480      77.030  59.690  44.010  1.00  0.00           C 
ATOM   4874  HD1 ILE C 480      75.970  59.580  44.320  1.00  0.00           H 
ATOM   4875  HD2 ILE C 480      77.100  59.790  42.910  1.00  0.00           H 
ATOM   4876  HD3 ILE C 480      77.560  58.760  44.310  1.00  0.00           H 
ATOM   4877  C   ILE C 480      80.650  63.070  44.670  1.00  0.00           C 
ATOM   4878  O   ILE C 480      81.370  63.190  45.710  1.00  0.00           O 
ATOM   4879  N   MET C 481      81.150  63.290  43.450  1.00  0.00           N 
ATOM   4880  HN  MET C 481      80.500  63.240  42.690  1.00  0.00           H 
ATOM   4881  CA  MET C 481      82.500  63.650  43.240  1.00  0.00           C 
ATOM   4882  HA  MET C 481      83.170  62.880  43.590  1.00  0.00           H 
ATOM   4883  CB  MET C 481      82.830  63.980  41.730  1.00  0.00           C 
ATOM   4884  HB1 MET C 481      82.950  62.950  41.340  1.00  0.00           H 
ATOM   4885  HB2 MET C 481      82.030  64.520  41.180  1.00  0.00           H 
ATOM   4886  CG  MET C 481      84.140  64.840  41.590  1.00  0.00           C 
ATOM   4887  HG1 MET C 481      83.910  65.920  41.690  1.00  0.00           H 
ATOM   4888  HG2 MET C 481      84.820  64.450  42.380  1.00  0.00           H 
ATOM   4889  SD  MET C 481      84.890  64.430  39.910  1.00  0.00           S 
ATOM   4890  CE  MET C 481      83.810  65.380  38.730  1.00  0.00           C 
ATOM   4891  HE1 MET C 481      82.760  65.040  38.600  1.00  0.00           H 
ATOM   4892  HE2 MET C 481      83.800  66.480  38.880  1.00  0.00           H 
ATOM   4893  HE3 MET C 481      84.150  65.220  37.680  1.00  0.00           H 
ATOM   4894  C   MET C 481      82.860  64.860  44.100  1.00  0.00           C 
ATOM   4895  O   MET C 481      83.890  64.840  44.770  1.00  0.00           O 
ATOM   4896  N   ILE C 482      82.050  65.970  44.140  1.00  0.00           N 
ATOM   4897  HN  ILE C 482      81.260  66.080  43.550  1.00  0.00           H 
ATOM   4898  CA  ILE C 482      82.360  67.150  44.970  1.00  0.00           C 
ATOM   4899  HA  ILE C 482      83.350  67.460  44.680  1.00  0.00           H 
ATOM   4900  CB  ILE C 482      81.570  68.390  44.620  1.00  0.00           C 
ATOM   4901  HB  ILE C 482      80.480  68.160  44.670  1.00  0.00           H 
ATOM   4902  CG2 ILE C 482      81.880  69.580  45.600  1.00  0.00           C 
ATOM   4903 1HG2 ILE C 482      81.220  70.430  45.320  1.00  0.00           H 
ATOM   4904 2HG2 ILE C 482      81.740  69.310  46.670  1.00  0.00           H 
ATOM   4905 3HG2 ILE C 482      82.940  69.890  45.460  1.00  0.00           H 
ATOM   4906  CG1 ILE C 482      81.880  68.920  43.180  1.00  0.00           C 
ATOM   4907 1HG1 ILE C 482      81.270  68.210  42.580  1.00  0.00           H 
ATOM   4908 2HG1 ILE C 482      81.450  69.940  43.070  1.00  0.00           H 
ATOM   4909  CD  ILE C 482      83.300  69.020  42.540  1.00  0.00           C 
ATOM   4910  HD1 ILE C 482      83.980  69.700  43.100  1.00  0.00           H 
ATOM   4911  HD2 ILE C 482      83.760  68.010  42.590  1.00  0.00           H 
ATOM   4912  HD3 ILE C 482      83.220  69.230  41.450  1.00  0.00           H 
ATOM   4913  C   ILE C 482      82.430  66.950  46.520  1.00  0.00           C 
ATOM   4914  O   ILE C 482      83.430  67.340  47.170  1.00  0.00           O 
ATOM   4915  N   GLN C 483      81.510  66.100  47.040  1.00  0.00           N 
ATOM   4916  HN  GLN C 483      80.750  65.680  46.550  1.00  0.00           H 
ATOM   4917  CA  GLN C 483      81.620  65.760  48.480  1.00  0.00           C 
ATOM   4918  HA  GLN C 483      81.450  66.570  49.180  1.00  0.00           H 
ATOM   4919  CB  GLN C 483      80.630  64.630  48.880  1.00  0.00           C 
ATOM   4920  HB1 GLN C 483      80.860  63.790  48.190  1.00  0.00           H 
ATOM   4921  HB2 GLN C 483      80.850  64.390  49.940  1.00  0.00           H 
ATOM   4922  CG  GLN C 483      79.150  65.010  48.800  1.00  0.00           C 
ATOM   4923  HG1 GLN C 483      78.890  65.660  49.660  1.00  0.00           H 
ATOM   4924  HG2 GLN C 483      79.080  65.420  47.770  1.00  0.00           H 
ATOM   4925  CD  GLN C 483      78.150  63.800  48.860  1.00  0.00           C 
ATOM   4926  OE1 GLN C 483      78.370  62.730  49.370  1.00  0.00           O 
ATOM   4927  NE2 GLN C 483      76.890  64.010  48.370  1.00  0.00           N 
ATOM   4928 1HE2 GLN C 483      76.740  64.950  48.060  1.00  0.00           H 
ATOM   4929 2HE2 GLN C 483      76.180  63.320  48.540  1.00  0.00           H 
ATOM   4930  C   GLN C 483      82.970  65.140  48.880  1.00  0.00           C 
ATOM   4931  O   GLN C 483      83.540  65.650  49.850  1.00  0.00           O 
ATOM   4932  N   LYS C 484      83.470  64.220  48.030  1.00  0.00           N 
ATOM   4933  HN  LYS C 484      82.980  63.920  47.210  1.00  0.00           H 
ATOM   4934  CA  LYS C 484      84.780  63.510  48.180  1.00  0.00           C 
ATOM   4935  HA  LYS C 484      84.890  63.260  49.220  1.00  0.00           H 
ATOM   4936  CB  LYS C 484      84.950  62.310  47.110  1.00  0.00           C 
ATOM   4937  HB1 LYS C 484      84.920  62.730  46.080  1.00  0.00           H 
ATOM   4938  HB2 LYS C 484      85.980  61.880  47.100  1.00  0.00           H 
ATOM   4939  CG  LYS C 484      83.990  61.110  47.200  1.00  0.00           C 
ATOM   4940  HG1 LYS C 484      83.140  61.460  47.820  1.00  0.00           H 
ATOM   4941  HG2 LYS C 484      83.660  60.830  46.180  1.00  0.00           H 
ATOM   4942  CD  LYS C 484      84.550  59.780  47.770  1.00  0.00           C 
ATOM   4943  HD1 LYS C 484      85.330  60.120  48.480  1.00  0.00           H 
ATOM   4944  HD2 LYS C 484      83.860  59.110  48.320  1.00  0.00           H 
ATOM   4945  CE  LYS C 484      85.380  58.970  46.670  1.00  0.00           C 
ATOM   4946  HE1 LYS C 484      84.700  58.640  45.850  1.00  0.00           H 
ATOM   4947  HE2 LYS C 484      86.140  59.680  46.290  1.00  0.00           H 
ATOM   4948  NZ  LYS C 484      86.010  57.780  47.360  1.00  0.00           N 
ATOM   4949  HZ1 LYS C 484      85.400  57.400  48.120  1.00  0.00           H 
ATOM   4950  HZ2 LYS C 484      86.190  56.990  46.700  1.00  0.00           H 
ATOM   4951  HZ3 LYS C 484      86.850  58.100  47.890  1.00  0.00           H 
ATOM   4952  C   LYS C 484      85.980  64.430  47.910  1.00  0.00           C 
ATOM   4953  O   LYS C 484      86.910  64.320  48.730  1.00  0.00           O 
ATOM   4954  N   MET C 485      85.910  65.380  46.990  1.00  0.00           N 
ATOM   4955  HN  MET C 485      85.100  65.440  46.410  1.00  0.00           H 
ATOM   4956  CA  MET C 485      86.920  66.440  46.890  1.00  0.00           C 
ATOM   4957  HA  MET C 485      87.880  65.940  46.840  1.00  0.00           H 
ATOM   4958  CB  MET C 485      86.760  67.210  45.570  1.00  0.00           C 
ATOM   4959  HB1 MET C 485      86.760  66.480  44.730  1.00  0.00           H 
ATOM   4960  HB2 MET C 485      85.720  67.580  45.510  1.00  0.00           H 
ATOM   4961  CG  MET C 485      87.690  68.420  45.230  1.00  0.00           C 
ATOM   4962  HG1 MET C 485      88.210  68.800  46.140  1.00  0.00           H 
ATOM   4963  HG2 MET C 485      88.390  67.980  44.490  1.00  0.00           H 
ATOM   4964  SD  MET C 485      86.920  69.680  44.230  1.00  0.00           S 
ATOM   4965  CE  MET C 485      86.530  70.730  45.630  1.00  0.00           C 
ATOM   4966  HE1 MET C 485      85.760  70.330  46.330  1.00  0.00           H 
ATOM   4967  HE2 MET C 485      87.500  70.860  46.150  1.00  0.00           H 
ATOM   4968  HE3 MET C 485      86.070  71.630  45.180  1.00  0.00           H 
ATOM   4969  C   MET C 485      87.000  67.410  48.080  1.00  0.00           C 
ATOM   4970  O   MET C 485      88.090  67.620  48.590  1.00  0.00           O 
ATOM   4971  N   ILE C 486      85.850  67.930  48.590  1.00  0.00           N 
ATOM   4972  HN  ILE C 486      84.950  67.750  48.200  1.00  0.00           H 
ATOM   4973  CA  ILE C 486      85.850  68.800  49.770  1.00  0.00           C 
ATOM   4974  HA  ILE C 486      86.510  69.650  49.640  1.00  0.00           H 
ATOM   4975  CB  ILE C 486      84.440  69.310  50.060  1.00  0.00           C 
ATOM   4976  HB  ILE C 486      83.740  68.450  50.140  1.00  0.00           H 
ATOM   4977  CG2 ILE C 486      84.480  70.140  51.380  1.00  0.00           C 
ATOM   4978 1HG2 ILE C 486      85.110  69.620  52.130  1.00  0.00           H 
ATOM   4979 2HG2 ILE C 486      85.010  71.110  51.240  1.00  0.00           H 
ATOM   4980 3HG2 ILE C 486      83.450  70.310  51.750  1.00  0.00           H 
ATOM   4981  CG1 ILE C 486      84.040  70.250  48.910  1.00  0.00           C 
ATOM   4982 1HG1 ILE C 486      84.620  71.190  49.010  1.00  0.00           H 
ATOM   4983 2HG1 ILE C 486      84.290  69.850  47.910  1.00  0.00           H 
ATOM   4984  CD  ILE C 486      82.520  70.570  48.910  1.00  0.00           C 
ATOM   4985  HD1 ILE C 486      82.260  70.970  47.910  1.00  0.00           H 
ATOM   4986  HD2 ILE C 486      81.970  69.610  48.910  1.00  0.00           H 
ATOM   4987  HD3 ILE C 486      82.210  71.200  49.780  1.00  0.00           H 
ATOM   4988  C   ILE C 486      86.580  68.050  50.940  1.00  0.00           C 
ATOM   4989  O   ILE C 486      87.330  68.580  51.700  1.00  0.00           O 
ATOM   4990  N   PHE C 487      86.280  66.720  51.170  1.00  0.00           N 
ATOM   4991  HN  PHE C 487      85.510  66.280  50.720  1.00  0.00           H 
ATOM   4992  CA  PHE C 487      87.020  65.910  52.190  1.00  0.00           C 
ATOM   4993  HA  PHE C 487      86.880  66.420  53.130  1.00  0.00           H 
ATOM   4994  CB  PHE C 487      86.270  64.580  52.420  1.00  0.00           C 
ATOM   4995  HB1 PHE C 487      85.210  64.780  52.680  1.00  0.00           H 
ATOM   4996  HB2 PHE C 487      86.260  64.090  51.420  1.00  0.00           H 
ATOM   4997  CG  PHE C 487      86.950  63.640  53.400  1.00  0.00           C 
ATOM   4998  CD1 PHE C 487      86.820  63.870  54.820  1.00  0.00           C
[truncated: 8,795,677 more chars]
