# Supplementary material for: Structural mechanism of human oncochannel TRPV6 inhibition by the natural phytoestrogen genistein
Source: Nat Commun. 2023 May 9;14:2659. doi: 10.1038/s41467-023-38352-5 (PMC10169861; doi:10.1038/s41467-023-38352-5)
Supplement: Supplementary file 4 — Supplementary Data 1 [file 41467_2023_38352_MOESM4_ESM.zip › MD states/gen_site1_run2.pdb]

t=0
MODEL 1                                                                        
CRYST1   66.870   66.680   62.540  90.00  90.00  90.00 P 1           1
ATOM      1  C1  GEN   902      80.650  86.360  56.510  1.00  0.00           C 
ATOM      2  H1  GEN   902      81.260  87.160  56.890  1.00  0.00           H 
ATOM      3  C2  GEN   902      79.290  86.400  56.310  1.00  0.00           C 
ATOM      4  O2  GEN   902      78.530  87.520  56.780  1.00  0.00           O 
ATOM      5  H2  GEN   902      79.110  87.970  57.400  1.00  0.00           H 
ATOM      6  C3  GEN   902      78.630  85.300  55.830  1.00  0.00           C 
ATOM      7  H3  GEN   902      77.560  85.420  55.710  1.00  0.00           H 
ATOM      8  C4  GEN   902      79.290  84.140  55.370  1.00  0.00           C 
ATOM      9  O4  GEN   902      78.580  83.230  54.560  1.00  0.00           O 
ATOM     10  H4  GEN   902      79.240  82.550  54.380  1.00  0.00           H 
ATOM     11  C5  GEN   902      80.610  83.970  55.660  1.00  0.00           C 
ATOM     12  C6  GEN   902      81.410  82.800  55.440  1.00  0.00           C 
ATOM     13  O6  GEN   902      80.940  81.880  54.760  1.00  0.00           O 
ATOM     14  C7  GEN   902      82.820  82.730  55.880  1.00  0.00           C 
ATOM     15  C8  GEN   902      83.330  83.950  56.510  1.00  0.00           C 
ATOM     16  H8  GEN   902      84.390  83.960  56.700  1.00  0.00           H 
ATOM     17  O9  GEN   902      82.570  85.040  56.680  1.00  0.00           O 
ATOM     18  C10 GEN   902      81.260  85.080  56.330  1.00  0.00           C 
ATOM     19  C11 GEN   902      83.540  81.450  55.610  1.00  0.00           C 
ATOM     20  C12 GEN   902      83.040  80.290  56.180  1.00  0.00           C 
ATOM     21  H12 GEN   902      82.110  80.200  56.720  1.00  0.00           H 
ATOM     22  C13 GEN   902      83.910  79.160  56.170  1.00  0.00           C 
ATOM     23  H13 GEN   902      83.630  78.330  56.800  1.00  0.00           H 
ATOM     24  C14 GEN   902      85.120  79.190  55.430  1.00  0.00           C 
ATOM     25  O14 GEN   902      86.100  78.240  55.550  1.00  0.00           O 
ATOM     26  H14 GEN   902      86.880  78.630  55.140  1.00  0.00           H 
ATOM     27  C15 GEN   902      85.500  80.430  54.800  1.00  0.00           C 
ATOM     28  H15 GEN   902      86.510  80.570  54.440  1.00  0.00           H 
ATOM     29  C16 GEN   902      84.700  81.550  54.880  1.00  0.00           C 
ATOM     30  H16 GEN   902      85.000  82.380  54.250  1.00  0.00           H 
ATOM     31  C1  GEN  1804      84.710  80.770  42.030  1.00  0.00           C 
ATOM     32  H1  GEN  1804      84.900  79.750  42.340  1.00  0.00           H 
ATOM     33  C2  GEN  1804      85.670  81.650  41.810  1.00  0.00           C 
ATOM     34  O2  GEN  1804      87.060  81.280  41.780  1.00  0.00           O 
ATOM     35  H2  GEN  1804      87.170  80.770  40.970  1.00  0.00           H 
ATOM     36  C3  GEN  1804      85.420  82.970  41.680  1.00  0.00           C 
ATOM     37  H3  GEN  1804      86.200  83.720  41.620  1.00  0.00           H 
ATOM     38  C4  GEN  1804      84.100  83.410  41.530  1.00  0.00           C 
ATOM     39  O4  GEN  1804      83.920  84.790  41.220  1.00  0.00           O 
ATOM     40  H4  GEN  1804      84.610  85.290  41.660  1.00  0.00           H 
ATOM     41  C5  GEN  1804      83.040  82.510  41.710  1.00  0.00           C 
ATOM     42  C6  GEN  1804      81.620  82.780  41.540  1.00  0.00           C 
ATOM     43  O6  GEN  1804      81.220  83.980  41.350  1.00  0.00           O 
ATOM     44  C7  GEN  1804      80.610  81.750  41.760  1.00  0.00           C 
ATOM     45  C8  GEN  1804      81.170  80.450  42.130  1.00  0.00           C 
ATOM     46  H8  GEN  1804      80.530  79.600  42.320  1.00  0.00           H 
ATOM     47  O9  GEN  1804      82.500  80.200  42.310  1.00  0.00           O 
ATOM     48  C10 GEN  1804      83.400  81.160  42.030  1.00  0.00           C 
ATOM     49  C11 GEN  1804      79.190  82.020  41.700  1.00  0.00           C 
ATOM     50  C12 GEN  1804      78.610  83.110  42.470  1.00  0.00           C 
ATOM     51  H12 GEN  1804      79.230  83.960  42.730  1.00  0.00           H 
ATOM     52  C13 GEN  1804      77.240  83.360  42.580  1.00  0.00           C 
ATOM     53  H13 GEN  1804      76.880  84.200  43.160  1.00  0.00           H 
ATOM     54  C14 GEN  1804      76.380  82.370  42.080  1.00  0.00           C 
ATOM     55  O14 GEN  1804      75.050  82.490  42.510  1.00  0.00           O 
ATOM     56  H14 GEN  1804      75.030  83.350  42.940  1.00  0.00           H 
ATOM     57  C15 GEN  1804      76.890  81.320  41.350  1.00  0.00           C 
ATOM     58  H15 GEN  1804      76.140  80.610  41.020  1.00  0.00           H 
ATOM     59  C16 GEN  1804      78.290  81.200  41.110  1.00  0.00           C 
ATOM     60  H16 GEN  1804      78.700  80.320  40.640  1.00  0.00           H 
ATOM     61  N   MET A 454      80.180 112.760  71.950  1.00  0.00           N 
ATOM     62  HN  MET A 454      80.030 112.900  72.930  1.00  0.00           H 
ATOM     63  CA  MET A 454      81.540 112.210  71.820  1.00  0.00           C 
ATOM     64  HA  MET A 454      82.070 112.850  71.130  1.00  0.00           H 
ATOM     65  CB  MET A 454      82.260 112.090  73.190  1.00  0.00           C 
ATOM     66  HB1 MET A 454      81.510 111.570  73.830  1.00  0.00           H 
ATOM     67  HB2 MET A 454      83.120 111.400  73.080  1.00  0.00           H 
ATOM     68  CG  MET A 454      82.820 113.390  73.840  1.00  0.00           C 
ATOM     69  HG1 MET A 454      83.360 113.740  72.930  1.00  0.00           H 
ATOM     70  HG2 MET A 454      82.040 114.180  73.910  1.00  0.00           H 
ATOM     71  SD  MET A 454      83.840 113.210  75.350  1.00  0.00           S 
ATOM     72  CE  MET A 454      84.350 114.950  75.430  1.00  0.00           C 
ATOM     73  HE1 MET A 454      83.500 115.570  75.060  1.00  0.00           H 
ATOM     74  HE2 MET A 454      84.590 115.350  76.440  1.00  0.00           H 
ATOM     75  HE3 MET A 454      85.140 115.190  74.690  1.00  0.00           H 
ATOM     76  C   MET A 454      81.570 110.830  71.180  1.00  0.00           C 
ATOM     77  O   MET A 454      82.290 110.670  70.180  1.00  0.00           O 
ATOM     78  N   SER A 455      80.720 109.900  71.670  1.00  0.00           N 
ATOM     79  HN  SER A 455      80.350 110.090  72.570  1.00  0.00           H 
ATOM     80  CA  SER A 455      80.600 108.480  71.170  1.00  0.00           C 
ATOM     81  HA  SER A 455      81.550 107.970  71.150  1.00  0.00           H 
ATOM     82  CB  SER A 455      79.730 107.530  72.050  1.00  0.00           C 
ATOM     83  HB1 SER A 455      78.650 107.810  72.080  1.00  0.00           H 
ATOM     84  HB2 SER A 455      79.600 106.500  71.670  1.00  0.00           H 
ATOM     85  OG  SER A 455      80.220 107.380  73.390  1.00  0.00           O 
ATOM     86  HG1 SER A 455      79.990 108.160  73.900  1.00  0.00           H 
ATOM     87  C   SER A 455      80.080 108.400  69.780  1.00  0.00           C 
ATOM     88  O   SER A 455      80.690 107.660  69.020  1.00  0.00           O 
ATOM     89  N   PHE A 456      79.040 109.150  69.340  1.00  0.00           N 
ATOM     90  HN  PHE A 456      78.680 109.900  69.890  1.00  0.00           H 
ATOM     91  CA  PHE A 456      78.780 109.330  67.890  1.00  0.00           C 
ATOM     92  HA  PHE A 456      78.540 108.410  67.380  1.00  0.00           H 
ATOM     93  CB  PHE A 456      77.420 110.160  67.810  1.00  0.00           C 
ATOM     94  HB1 PHE A 456      77.520 111.000  68.530  1.00  0.00           H 
ATOM     95  HB2 PHE A 456      77.120 110.530  66.800  1.00  0.00           H 
ATOM     96  CG  PHE A 456      76.220 109.370  68.260  1.00  0.00           C 
ATOM     97  CD1 PHE A 456      75.860 108.210  67.520  1.00  0.00           C 
ATOM     98  HD1 PHE A 456      76.600 107.700  66.930  1.00  0.00           H 
ATOM     99  CE1 PHE A 456      74.780 107.480  67.960  1.00  0.00           C 
ATOM    100  HE1 PHE A 456      74.630 106.460  67.650  1.00  0.00           H 
ATOM    101  CZ  PHE A 456      73.790 108.040  68.770  1.00  0.00           C 
ATOM    102  HZ  PHE A 456      72.970 107.420  69.100  1.00  0.00           H 
ATOM    103  CD2 PHE A 456      75.230 109.970  69.080  1.00  0.00           C 
ATOM    104  HD2 PHE A 456      75.480 110.870  69.630  1.00  0.00           H 
ATOM    105  CE2 PHE A 456      73.930 109.360  69.290  1.00  0.00           C 
ATOM    106  HE2 PHE A 456      73.260 109.770  70.030  1.00  0.00           H 
ATOM    107  C   PHE A 456      79.890 110.010  67.060  1.00  0.00           C 
ATOM    108  O   PHE A 456      80.220 109.630  65.950  1.00  0.00           O 
ATOM    109  N   ALA A 457      80.540 111.060  67.680  1.00  0.00           N 
ATOM    110  HN  ALA A 457      80.150 111.550  68.450  1.00  0.00           H 
ATOM    111  CA  ALA A 457      81.590 111.850  66.980  1.00  0.00           C 
ATOM    112  HA  ALA A 457      81.280 112.060  65.970  1.00  0.00           H 
ATOM    113  CB  ALA A 457      81.870 113.190  67.650  1.00  0.00           C 
ATOM    114  HB1 ALA A 457      82.570 113.760  67.000  1.00  0.00           H 
ATOM    115  HB2 ALA A 457      80.920 113.760  67.690  1.00  0.00           H 
ATOM    116  HB3 ALA A 457      82.330 113.130  68.660  1.00  0.00           H 
ATOM    117  C   ALA A 457      82.900 111.030  66.790  1.00  0.00           C 
ATOM    118  O   ALA A 457      83.460 111.180  65.710  1.00  0.00           O 
ATOM    119  N   LEU A 458      83.250 110.180  67.760  1.00  0.00           N 
ATOM    120  HN  LEU A 458      82.940 110.320  68.700  1.00  0.00           H 
ATOM    121  CA  LEU A 458      84.310 109.160  67.550  1.00  0.00           C 
ATOM    122  HA  LEU A 458      85.200 109.720  67.300  1.00  0.00           H 
ATOM    123  CB  LEU A 458      84.740 108.310  68.860  1.00  0.00           C 
ATOM    124  HB1 LEU A 458      83.810 108.130  69.450  1.00  0.00           H 
ATOM    125  HB2 LEU A 458      85.230 107.380  68.490  1.00  0.00           H 
ATOM    126  CG  LEU A 458      85.860 108.950  69.640  1.00  0.00           C 
ATOM    127  HG  LEU A 458      85.960 108.280  70.520  1.00  0.00           H 
ATOM    128  CD1 LEU A 458      87.160 108.930  68.840  1.00  0.00           C 
ATOM    129 1HD1 LEU A 458      87.980 109.300  69.490  1.00  0.00           H 
ATOM    130 2HD1 LEU A 458      87.370 107.930  68.400  1.00  0.00           H 
ATOM    131 3HD1 LEU A 458      87.100 109.650  67.990  1.00  0.00           H 
ATOM    132  CD2 LEU A 458      85.620 110.320  70.240  1.00  0.00           C 
ATOM    133 1HD2 LEU A 458      86.120 111.120  69.660  1.00  0.00           H 
ATOM    134 2HD2 LEU A 458      84.560 110.650  70.330  1.00  0.00           H 
ATOM    135 3HD2 LEU A 458      86.090 110.350  71.250  1.00  0.00           H 
ATOM    136  C   LEU A 458      83.960 108.180  66.440  1.00  0.00           C 
ATOM    137  O   LEU A 458      84.820 107.980  65.590  1.00  0.00           O 
ATOM    138  N   VAL A 459      82.730 107.630  66.360  1.00  0.00           N 
ATOM    139  HN  VAL A 459      82.030 107.900  67.010  1.00  0.00           H 
ATOM    140  CA  VAL A 459      82.250 106.800  65.270  1.00  0.00           C 
ATOM    141  HA  VAL A 459      82.930 105.960  65.250  1.00  0.00           H 
ATOM    142  CB  VAL A 459      80.920 106.080  65.640  1.00  0.00           C 
ATOM    143  HB  VAL A 459      80.090 106.760  65.940  1.00  0.00           H 
ATOM    144  CG1 VAL A 459      80.340 105.280  64.480  1.00  0.00           C 
ATOM    145 1HG1 VAL A 459      79.440 104.790  64.920  1.00  0.00           H 
ATOM    146 2HG1 VAL A 459      80.090 105.880  63.580  1.00  0.00           H 
ATOM    147 3HG1 VAL A 459      81.080 104.480  64.250  1.00  0.00           H 
ATOM    148  CG2 VAL A 459      81.150 105.080  66.790  1.00  0.00           C 
ATOM    149 1HG2 VAL A 459      80.220 104.520  67.030  1.00  0.00           H 
ATOM    150 2HG2 VAL A 459      81.780 104.260  66.390  1.00  0.00           H 
ATOM    151 3HG2 VAL A 459      81.650 105.460  67.710  1.00  0.00           H 
ATOM    152  C   VAL A 459      82.230 107.450  63.920  1.00  0.00           C 
ATOM    153  O   VAL A 459      82.950 106.980  63.050  1.00  0.00           O 
ATOM    154  N   LEU A 460      81.570 108.570  63.750  1.00  0.00           N 
ATOM    155  HN  LEU A 460      80.940 108.940  64.430  1.00  0.00           H 
ATOM    156  CA  LEU A 460      81.540 109.120  62.400  1.00  0.00           C 
ATOM    157  HA  LEU A 460      81.320 108.410  61.610  1.00  0.00           H 
ATOM    158  CB  LEU A 460      80.370 110.190  62.320  1.00  0.00           C 
ATOM    159  HB1 LEU A 460      80.620 111.200  62.720  1.00  0.00           H 
ATOM    160  HB2 LEU A 460      80.270 110.420  61.240  1.00  0.00           H 
ATOM    161  CG  LEU A 460      79.020 109.670  62.830  1.00  0.00           C 
ATOM    162  HG  LEU A 460      79.030 109.540  63.930  1.00  0.00           H 
ATOM    163  CD1 LEU A 460      77.940 110.720  62.570  1.00  0.00           C 
ATOM    164 1HD1 LEU A 460      76.970 110.370  62.990  1.00  0.00           H 
ATOM    165 2HD1 LEU A 460      78.170 111.690  63.060  1.00  0.00           H 
ATOM    166 3HD1 LEU A 460      77.780 110.860  61.480  1.00  0.00           H 
ATOM    167  CD2 LEU A 460      78.590 108.300  62.300  1.00  0.00           C 
ATOM    168 1HD2 LEU A 460      77.730 107.890  62.870  1.00  0.00           H 
ATOM    169 2HD2 LEU A 460      78.280 108.250  61.230  1.00  0.00           H 
ATOM    170 3HD2 LEU A 460      79.430 107.580  62.450  1.00  0.00           H 
ATOM    171  C   LEU A 460      82.850 109.870  62.070  1.00  0.00           C 
ATOM    172  O   LEU A 460      83.120 109.920  60.880  1.00  0.00           O 
ATOM    173  N   GLY A 461      83.690 110.340  62.950  1.00  0.00           N 
ATOM    174  HN  GLY A 461      83.390 110.430  63.900  1.00  0.00           H 
ATOM    175  CA  GLY A 461      84.960 110.900  62.580  1.00  0.00           C 
ATOM    176  HA1 GLY A 461      84.770 111.590  61.770  1.00  0.00           H 
ATOM    177  HA2 GLY A 461      85.400 111.350  63.460  1.00  0.00           H 
ATOM    178  C   GLY A 461      86.090 110.000  62.110  1.00  0.00           C 
ATOM    179  O   GLY A 461      86.750 110.270  61.130  1.00  0.00           O 
ATOM    180  N   TRP A 462      86.220 108.830  62.750  1.00  0.00           N 
ATOM    181  HN  TRP A 462      85.660 108.630  63.550  1.00  0.00           H 
ATOM    182  CA  TRP A 462      87.050 107.770  62.270  1.00  0.00           C 
ATOM    183  HA  TRP A 462      87.960 108.200  61.870  1.00  0.00           H 
ATOM    184  CB  TRP A 462      87.460 106.700  63.350  1.00  0.00           C 
ATOM    185  HB1 TRP A 462      86.610 106.310  63.960  1.00  0.00           H 
ATOM    186  HB2 TRP A 462      87.820 105.820  62.780  1.00  0.00           H 
ATOM    187  CG  TRP A 462      88.500 107.150  64.260  1.00  0.00           C 
ATOM    188  CD1 TRP A 462      88.280 107.770  65.470  1.00  0.00           C 
ATOM    189  HD1 TRP A 462      87.280 108.040  65.770  1.00  0.00           H 
ATOM    190  NE1 TRP A 462      89.500 108.090  66.060  1.00  0.00           N 
ATOM    191  HE1 TRP A 462      89.710 108.830  66.660  1.00  0.00           H 
ATOM    192  CE2 TRP A 462      90.500 107.670  65.190  1.00  0.00           C 
ATOM    193  CD2 TRP A 462      89.880 107.060  64.110  1.00  0.00           C 
ATOM    194  CE3 TRP A 462      90.660 106.580  63.070  1.00  0.00           C 
ATOM    195  HE3 TRP A 462      90.050 106.200  62.260  1.00  0.00           H 
ATOM    196  CZ3 TRP A 462      92.100 106.720  63.080  1.00  0.00           C 
ATOM    197  HZ3 TRP A 462      92.640 106.400  62.200  1.00  0.00           H 
ATOM    198  CZ2 TRP A 462      91.860 107.880  65.240  1.00  0.00           C 
ATOM    199  HZ2 TRP A 462      92.260 108.400  66.090  1.00  0.00           H 
ATOM    200  CH2 TRP A 462      92.670 107.460  64.150  1.00  0.00           C 
ATOM    201  HH2 TRP A 462      93.710 107.760  64.190  1.00  0.00           H 
ATOM    202  C   TRP A 462      86.580 107.130  60.990  1.00  0.00           C 
ATOM    203  O   TRP A 462      87.360 106.780  60.100  1.00  0.00           O 
ATOM    204  N   CYS A 463      85.270 106.890  60.780  1.00  0.00           N 
ATOM    205  HN  CYS A 463      84.740 107.100  61.590  1.00  0.00           H 
ATOM    206  CA  CYS A 463      84.710 106.180  59.650  1.00  0.00           C 
ATOM    207  HA  CYS A 463      85.240 105.250  59.490  1.00  0.00           H 
ATOM    208  CB  CYS A 463      83.180 105.840  59.770  1.00  0.00           C 
ATOM    209  HB1 CYS A 463      82.560 106.750  59.950  1.00  0.00           H 
ATOM    210  HB2 CYS A 463      82.790 105.430  58.810  1.00  0.00           H 
ATOM    211  SG  CYS A 463      83.000 104.630  61.020  1.00  0.00           S 
ATOM    212  HG1 CYS A 463      83.160 105.420  62.070  1.00  0.00           H 
ATOM    213  C   CYS A 463      84.920 106.960  58.370  1.00  0.00           C 
ATOM    214  O   CYS A 463      85.350 106.460  57.310  1.00  0.00           O 
ATOM    215  N   ASN A 464      84.840 108.330  58.290  1.00  0.00           N 
ATOM    216  HN  ASN A 464      84.450 108.800  59.080  1.00  0.00           H 
ATOM    217  CA  ASN A 464      85.210 109.150  57.180  1.00  0.00           C 
ATOM    218  HA  ASN A 464      84.640 108.850  56.320  1.00  0.00           H 
ATOM    219  CB  ASN A 464      84.970 110.670  57.460  1.00  0.00           C 
ATOM    220  HB1 ASN A 464      85.480 110.920  58.420  1.00  0.00           H 
ATOM    221  HB2 ASN A 464      85.580 111.250  56.730  1.00  0.00           H 
ATOM    222  CG  ASN A 464      83.550 111.020  57.420  1.00  0.00           C 
ATOM    223  OD1 ASN A 464      82.740 110.290  56.900  1.00  0.00           O 
ATOM    224  ND2 ASN A 464      83.150 112.130  58.090  1.00  0.00           N 
ATOM    225 1HD2 ASN A 464      83.870 112.790  58.330  1.00  0.00           H 
ATOM    226 2HD2 ASN A 464      82.200 112.240  58.390  1.00  0.00           H 
ATOM    227  C   ASN A 464      86.700 109.030  56.750  1.00  0.00           C 
ATOM    228  O   ASN A 464      87.020 109.350  55.620  1.00  0.00           O 
ATOM    229  N   VAL A 465      87.630 108.650  57.630  1.00  0.00           N 
ATOM    230  HN  VAL A 465      87.320 108.420  58.550  1.00  0.00           H 
ATOM    231  CA  VAL A 465      89.120 108.270  57.260  1.00  0.00           C 
ATOM    232  HA  VAL A 465      89.490 109.180  56.820  1.00  0.00           H 
ATOM    233  CB  VAL A 465      89.840 107.940  58.470  1.00  0.00           C 
ATOM    234  HB  VAL A 465      89.400 107.030  58.930  1.00  0.00           H 
ATOM    235  CG1 VAL A 465      91.320 107.530  58.150  1.00  0.00           C 
ATOM    236 1HG1 VAL A 465      91.380 106.500  57.750  1.00  0.00           H 
ATOM    237 2HG1 VAL A 465      91.880 108.320  57.600  1.00  0.00           H 
ATOM    238 3HG1 VAL A 465      91.840 107.450  59.130  1.00  0.00           H 
ATOM    239  CG2 VAL A 465      89.830 108.960  59.510  1.00  0.00           C 
ATOM    240 1HG2 VAL A 465      90.420 108.690  60.410  1.00  0.00           H 
ATOM    241 2HG2 VAL A 465      90.470 109.770  59.090  1.00  0.00           H 
ATOM    242 3HG2 VAL A 465      88.820 109.370  59.750  1.00  0.00           H 
ATOM    243  C   VAL A 465      89.180 107.180  56.210  1.00  0.00           C 
ATOM    244  O   VAL A 465      90.000 107.190  55.290  1.00  0.00           O 
ATOM    245  N   MET A 466      88.290 106.210  56.290  1.00  0.00           N 
ATOM    246  HN  MET A 466      87.730 105.970  57.080  1.00  0.00           H 
ATOM    247  CA  MET A 466      88.210 105.150  55.320  1.00  0.00           C 
ATOM    248  HA  MET A 466      89.200 104.750  55.180  1.00  0.00           H 
ATOM    249  CB  MET A 466      87.200 104.050  55.740  1.00  0.00           C 
ATOM    250  HB1 MET A 466      86.190 104.510  55.750  1.00  0.00           H 
ATOM    251  HB2 MET A 466      87.150 103.360  54.870  1.00  0.00           H 
ATOM    252  CG  MET A 466      87.350 103.440  57.140  1.00  0.00           C 
ATOM    253  HG1 MET A 466      88.380 103.040  57.220  1.00  0.00           H 
ATOM    254  HG2 MET A 466      87.160 104.180  57.950  1.00  0.00           H 
ATOM    255  SD  MET A 466      86.290 101.970  57.470  1.00  0.00           S 
ATOM    256  CE  MET A 466      84.810 102.920  58.020  1.00  0.00           C 
ATOM    257  HE1 MET A 466      83.930 102.250  57.860  1.00  0.00           H 
ATOM    258  HE2 MET A 466      84.840 103.230  59.090  1.00  0.00           H 
ATOM    259  HE3 MET A 466      84.670 103.820  57.390  1.00  0.00           H 
ATOM    260  C   MET A 466      87.980 105.670  53.860  1.00  0.00           C 
ATOM    261  O   MET A 466      88.490 105.220  52.880  1.00  0.00           O 
ATOM    262  N   TYR A 467      87.140 106.670  53.740  1.00  0.00           N 
ATOM    263  HN  TYR A 467      86.660 107.190  54.440  1.00  0.00           H 
ATOM    264  CA  TYR A 467      86.880 107.360  52.490  1.00  0.00           C 
ATOM    265  HA  TYR A 467      86.820 106.610  51.720  1.00  0.00           H 
ATOM    266  CB  TYR A 467      85.680 108.360  52.610  1.00  0.00           C 
ATOM    267  HB1 TYR A 467      85.900 109.100  53.400  1.00  0.00           H 
ATOM    268  HB2 TYR A 467      85.450 108.840  51.630  1.00  0.00           H 
ATOM    269  CG  TYR A 467      84.430 107.660  53.060  1.00  0.00           C 
ATOM    270  CD1 TYR A 467      83.950 106.430  52.550  1.00  0.00           C 
ATOM    271  HD1 TYR A 467      84.520 106.060  51.710  1.00  0.00           H 
ATOM    272  CE1 TYR A 467      82.770 105.800  52.940  1.00  0.00           C 
ATOM    273  HE1 TYR A 467      82.380 104.890  52.510  1.00  0.00           H 
ATOM    274  CZ  TYR A 467      82.010 106.430  53.900  1.00  0.00           C 
ATOM    275  OH  TYR A 467      80.890 105.800  54.500  1.00  0.00           O 
ATOM    276  HH  TYR A 467      80.690 106.330  55.270  1.00  0.00           H 
ATOM    277  CD2 TYR A 467      83.570 108.290  53.990  1.00  0.00           C 
ATOM    278  HD2 TYR A 467      83.950 109.170  54.480  1.00  0.00           H 
ATOM    279  CE2 TYR A 467      82.440 107.650  54.500  1.00  0.00           C 
ATOM    280  HE2 TYR A 467      81.860 108.040  55.330  1.00  0.00           H 
ATOM    281  C   TYR A 467      88.080 108.190  52.020  1.00  0.00           C 
ATOM    282  O   TYR A 467      88.210 108.370  50.780  1.00  0.00           O 
ATOM    283  N   PHE A 468      89.000 108.640  52.850  1.00  0.00           N 
ATOM    284  HN  PHE A 468      88.940 108.450  53.830  1.00  0.00           H 
ATOM    285  CA  PHE A 468      90.280 109.200  52.390  1.00  0.00           C 
ATOM    286  HA  PHE A 468      90.110 109.770  51.490  1.00  0.00           H 
ATOM    287  CB  PHE A 468      90.990 110.100  53.450  1.00  0.00           C 
ATOM    288  HB1 PHE A 468      91.080 109.630  54.450  1.00  0.00           H 
ATOM    289  HB2 PHE A 468      92.020 110.340  53.120  1.00  0.00           H 
ATOM    290  CG  PHE A 468      90.260 111.340  53.660  1.00  0.00           C 
ATOM    291  CD1 PHE A 468      90.420 112.460  52.730  1.00  0.00           C 
ATOM    292  HD1 PHE A 468      91.090 112.440  51.880  1.00  0.00           H 
ATOM    293  CE1 PHE A 468      89.710 113.630  52.950  1.00  0.00           C 
ATOM    294  HE1 PHE A 468      89.790 114.480  52.280  1.00  0.00           H 
ATOM    295  CZ  PHE A 468      88.860 113.760  54.000  1.00  0.00           C 
ATOM    296  HZ  PHE A 468      88.410 114.720  54.230  1.00  0.00           H 
ATOM    297  CD2 PHE A 468      89.400 111.570  54.780  1.00  0.00           C 
ATOM    298  HD2 PHE A 468      89.260 110.810  55.540  1.00  0.00           H 
ATOM    299  CE2 PHE A 468      88.800 112.790  54.930  1.00  0.00           C 
ATOM    300  HE2 PHE A 468      88.250 112.960  55.850  1.00  0.00           H 
ATOM    301  C   PHE A 468      91.300 108.150  51.950  1.00  0.00           C 
ATOM    302  O   PHE A 468      92.120 108.380  51.050  1.00  0.00           O 
ATOM    303  N   ALA A 469      91.300 106.930  52.530  1.00  0.00           N 
ATOM    304  HN  ALA A 469      90.780 106.880  53.380  1.00  0.00           H 
ATOM    305  CA  ALA A 469      92.000 105.760  52.090  1.00  0.00           C 
ATOM    306  HA  ALA A 469      93.060 105.920  52.220  1.00  0.00           H 
ATOM    307  CB  ALA A 469      91.690 104.650  53.100  1.00  0.00           C 
ATOM    308  HB1 ALA A 469      92.400 103.810  52.910  1.00  0.00           H 
ATOM    309  HB2 ALA A 469      91.920 104.980  54.130  1.00  0.00           H 
ATOM    310  HB3 ALA A 469      90.620 104.350  53.070  1.00  0.00           H 
ATOM    311  C   ALA A 469      91.770 105.280  50.690  1.00  0.00           C 
ATOM    312  O   ALA A 469      92.600 104.710  50.020  1.00  0.00           O 
ATOM    313  N   ARG A 470      90.500 105.510  50.160  1.00  0.00           N 
ATOM    314  HN  ARG A 470      89.790 105.790  50.800  1.00  0.00           H 
ATOM    315  CA  ARG A 470      90.090 105.170  48.850  1.00  0.00           C 
ATOM    316  HA  ARG A 470      90.230 104.140  48.560  1.00  0.00           H 
ATOM    317  CB  ARG A 470      88.600 105.610  48.850  1.00  0.00           C 
ATOM    318  HB1 ARG A 470      88.030 105.140  49.680  1.00  0.00           H 
ATOM    319  HB2 ARG A 470      88.600 106.700  49.060  1.00  0.00           H 
ATOM    320  CG  ARG A 470      87.740 105.410  47.590  1.00  0.00           C 
ATOM    321  HG1 ARG A 470      88.070 106.140  46.820  1.00  0.00           H 
ATOM    322  HG2 ARG A 470      87.910 104.390  47.180  1.00  0.00           H 
ATOM    323  CD  ARG A 470      86.210 105.670  47.770  1.00  0.00           C 
ATOM    324  HD1 ARG A 470      85.940 106.540  48.400  1.00  0.00           H 
ATOM    325  HD2 ARG A 470      85.790 105.690  46.740  1.00  0.00           H 
ATOM    326  NE  ARG A 470      85.670 104.390  48.320  1.00  0.00           N 
ATOM    327  HE  ARG A 470      86.150 103.520  48.200  1.00  0.00           H 
ATOM    328  CZ  ARG A 470      84.690 104.320  49.180  1.00  0.00           C 
ATOM    329  NH1 ARG A 470      83.920 105.310  49.560  1.00  0.00           N 
ATOM    330 1HH1 ARG A 470      84.090 106.240  49.240  1.00  0.00           H 
ATOM    331 2HH1 ARG A 470      83.300 105.270  50.350  1.00  0.00           H 
ATOM    332  NH2 ARG A 470      84.470 103.110  49.720  1.00  0.00           N 
ATOM    333 1HH2 ARG A 470      85.010 102.330  49.400  1.00  0.00           H 
ATOM    334 2HH2 ARG A 470      83.780 102.940  50.420  1.00  0.00           H 
ATOM    335  C   ARG A 470      90.830 105.760  47.690  1.00  0.00           C 
ATOM    336  O   ARG A 470      90.710 105.320  46.560  1.00  0.00           O 
ATOM    337  N   GLY A 471      91.730 106.770  47.980  1.00  0.00           N 
ATOM    338  HN  GLY A 471      91.880 107.080  48.920  1.00  0.00           H 
ATOM    339  CA  GLY A 471      92.470 107.510  46.950  1.00  0.00           C 
ATOM    340  HA1 GLY A 471      92.010 107.350  45.990  1.00  0.00           H 
ATOM    341  HA2 GLY A 471      92.590 108.520  47.320  1.00  0.00           H 
ATOM    342  C   GLY A 471      93.950 107.080  46.820  1.00  0.00           C 
ATOM    343  O   GLY A 471      94.650 107.370  45.870  1.00  0.00           O 
ATOM    344  N   PHE A 472      94.360 106.210  47.810  1.00  0.00           N 
ATOM    345  HN  PHE A 472      93.840 105.920  48.610  1.00  0.00           H 
ATOM    346  CA  PHE A 472      95.700 105.550  47.840  1.00  0.00           C 
ATOM    347  HA  PHE A 472      96.430 106.260  47.480  1.00  0.00           H 
ATOM    348  CB  PHE A 472      96.170 105.150  49.280  1.00  0.00           C 
ATOM    349  HB1 PHE A 472      95.560 104.380  49.790  1.00  0.00           H 
ATOM    350  HB2 PHE A 472      97.140 104.620  49.120  1.00  0.00           H 
ATOM    351  CG  PHE A 472      96.490 106.320  50.210  1.00  0.00           C 
ATOM    352  CD1 PHE A 472      97.750 106.850  50.460  1.00  0.00           C 
ATOM    353  HD1 PHE A 472      98.600 106.320  50.060  1.00  0.00           H 
ATOM    354  CE1 PHE A 472      97.930 108.000  51.240  1.00  0.00           C 
ATOM    355  HE1 PHE A 472      98.900 108.390  51.490  1.00  0.00           H 
ATOM    356  CZ  PHE A 472      96.800 108.660  51.690  1.00  0.00           C 
ATOM    357  HZ  PHE A 472      96.840 109.550  52.300  1.00  0.00           H 
ATOM    358  CD2 PHE A 472      95.340 106.980  50.640  1.00  0.00           C 
ATOM    359  HD2 PHE A 472      94.320 106.670  50.490  1.00  0.00           H 
ATOM    360  CE2 PHE A 472      95.490 108.100  51.420  1.00  0.00           C 
ATOM    361  HE2 PHE A 472      94.590 108.630  51.700  1.00  0.00           H 
ATOM    362  C   PHE A 472      95.660 104.260  46.930  1.00  0.00           C 
ATOM    363  O   PHE A 472      96.610 103.690  46.490  1.00  0.00           O 
ATOM    364  N   GLN A 473      94.380 103.890  46.620  1.00  0.00           N 
ATOM    365  HN  GLN A 473      93.560 104.300  47.010  1.00  0.00           H 
ATOM    366  CA  GLN A 473      94.080 102.840  45.590  1.00  0.00           C 
ATOM    367  HA  GLN A 473      94.730 102.000  45.770  1.00  0.00           H 
ATOM    368  CB  GLN A 473      92.580 102.490  45.590  1.00  0.00           C 
ATOM    369  HB1 GLN A 473      91.960 103.200  45.000  1.00  0.00           H 
ATOM    370  HB2 GLN A 473      92.650 101.510  45.070  1.00  0.00           H 
ATOM    371  CG  GLN A 473      91.940 102.130  46.950  1.00  0.00           C 
ATOM    372  HG1 GLN A 473      92.540 101.480  47.610  1.00  0.00           H 
ATOM    373  HG2 GLN A 473      91.900 103.090  47.510  1.00  0.00           H 
ATOM    374  CD  GLN A 473      90.510 101.460  46.830  1.00  0.00           C 
ATOM    375  OE1 GLN A 473      90.070 100.860  47.780  1.00  0.00           O 
ATOM    376  NE2 GLN A 473      89.750 101.730  45.700  1.00  0.00           N 
ATOM    377 1HE2 GLN A 473      90.090 102.230  44.900  1.00  0.00           H 
ATOM    378 2HE2 GLN A 473      88.890 101.210  45.680  1.00  0.00           H 
ATOM    379  C   GLN A 473      94.480 103.270  44.220  1.00  0.00           C 
ATOM    380  O   GLN A 473      94.430 104.420  43.910  1.00  0.00           O 
ATOM    381  N   MET A 474      94.820 102.320  43.340  1.00  0.00           N 
ATOM    382  HN  MET A 474      94.740 101.370  43.640  1.00  0.00           H 
ATOM    383  CA  MET A 474      95.210 102.510  41.930  1.00  0.00           C 
ATOM    384  HA  MET A 474      95.830 103.390  41.920  1.00  0.00           H 
ATOM    385  CB  MET A 474      96.050 101.310  41.530  1.00  0.00           C 
ATOM    386  HB1 MET A 474      95.590 100.390  41.940  1.00  0.00           H 
ATOM    387  HB2 MET A 474      96.040 101.030  40.460  1.00  0.00           H 
ATOM    388  CG  MET A 474      97.500 101.520  42.080  1.00  0.00           C 
ATOM    389  HG1 MET A 474      97.570 101.670  43.180  1.00  0.00           H 
ATOM    390  HG2 MET A 474      97.970 100.540  41.860  1.00  0.00           H 
ATOM    391  SD  MET A 474      98.480 102.870  41.270  1.00  0.00           S 
ATOM    392  CE  MET A 474      98.200 102.450  39.540  1.00  0.00           C 
ATOM    393  HE1 MET A 474      97.130 102.280  39.300  1.00  0.00           H 
ATOM    394  HE2 MET A 474      98.520 103.300  38.900  1.00  0.00           H 
ATOM    395  HE3 MET A 474      98.760 101.560  39.190  1.00  0.00           H 
ATOM    396  C   MET A 474      94.090 102.600  40.890  1.00  0.00           C 
ATOM    397  O   MET A 474      94.320 102.980  39.740  1.00  0.00           O 
ATOM    398  N   LEU A 475      92.770 102.350  41.260  1.00  0.00           N 
ATOM    399  HN  LEU A 475      92.540 102.070  42.190  1.00  0.00           H 
ATOM    400  CA  LEU A 475      91.650 102.820  40.430  1.00  0.00           C 
ATOM    401  HA  LEU A 475      90.790 102.540  41.020  1.00  0.00           H 
ATOM    402  CB  LEU A 475      91.520 104.350  40.270  1.00  0.00           C 
ATOM    403  HB1 LEU A 475      92.480 104.900  40.380  1.00  0.00           H 
ATOM    404  HB2 LEU A 475      91.150 104.760  39.300  1.00  0.00           H 
ATOM    405  CG  LEU A 475      90.690 105.050  41.330  1.00  0.00           C 
ATOM    406  HG  LEU A 475      90.790 106.150  41.220  1.00  0.00           H 
ATOM    407  CD1 LEU A 475      89.170 104.820  41.080  1.00  0.00           C 
ATOM    408 1HD1 LEU A 475      88.570 105.550  41.660  1.00  0.00           H 
ATOM    409 2HD1 LEU A 475      89.020 104.900  39.980  1.00  0.00           H 
ATOM    410 3HD1 LEU A 475      88.840 103.800  41.370  1.00  0.00           H 
ATOM    411  CD2 LEU A 475      91.050 104.610  42.790  1.00  0.00           C 
ATOM    412 1HD2 LEU A 475      90.520 105.070  43.650  1.00  0.00           H 
ATOM    413 2HD2 LEU A 475      91.050 103.500  42.800  1.00  0.00           H 
ATOM    414 3HD2 LEU A 475      92.100 104.800  43.090  1.00  0.00           H 
ATOM    415  C   LEU A 475      91.410 102.000  39.170  1.00  0.00           C 
ATOM    416  O   LEU A 475      91.320 102.560  38.070  1.00  0.00           O 
ATOM    417  N   GLY A 476      91.330 100.660  39.240  1.00  0.00           N 
ATOM    418  HN  GLY A 476      91.560 100.220  40.100  1.00  0.00           H 
ATOM    419  CA  GLY A 476      90.560  99.960  38.240  1.00  0.00           C 
ATOM    420  HA1 GLY A 476      90.760 100.430  37.290  1.00  0.00           H 
ATOM    421  HA2 GLY A 476      90.880  98.940  38.420  1.00  0.00           H 
ATOM    422  C   GLY A 476      89.060 100.090  38.500  1.00  0.00           C 
ATOM    423  O   GLY A 476      88.620 100.570  39.500  1.00  0.00           O 
ATOM    424  N   PRO A 477      88.320  99.470  37.530  1.00  0.00           N 
ATOM    425  CD  PRO A 477      88.890  98.900  36.310  1.00  0.00           C 
ATOM    426  HD1 PRO A 477      89.680  98.140  36.490  1.00  0.00           H 
ATOM    427  HD2 PRO A 477      89.320  99.730  35.710  1.00  0.00           H 
ATOM    428  CA  PRO A 477      86.870  99.860  37.390  1.00  0.00           C 
ATOM    429  HA  PRO A 477      86.750 100.930  37.430  1.00  0.00           H 
ATOM    430  CB  PRO A 477      86.510  99.250  35.990  1.00  0.00           C 
ATOM    431  HB1 PRO A 477      85.500  98.790  36.050  1.00  0.00           H 
ATOM    432  HB2 PRO A 477      86.540 100.010  35.180  1.00  0.00           H 
ATOM    433  CG  PRO A 477      87.680  98.270  35.640  1.00  0.00           C 
ATOM    434  HG1 PRO A 477      87.490  97.280  36.110  1.00  0.00           H 
ATOM    435  HG2 PRO A 477      87.850  98.220  34.540  1.00  0.00           H 
ATOM    436  C   PRO A 477      86.020  99.310  38.490  1.00  0.00           C 
ATOM    437  O   PRO A 477      85.440 100.050  39.330  1.00  0.00           O 
ATOM    438  N   PHE A 478      85.960  97.940  38.600  1.00  0.00           N 
ATOM    439  HN  PHE A 478      86.400  97.330  37.940  1.00  0.00           H 
ATOM    440  CA  PHE A 478      85.080  97.220  39.480  1.00  0.00           C 
ATOM    441  HA  PHE A 478      84.150  97.770  39.450  1.00  0.00           H 
ATOM    442  CB  PHE A 478      84.830  95.740  38.950  1.00  0.00           C 
ATOM    443  HB1 PHE A 478      85.820  95.260  39.060  1.00  0.00           H 
ATOM    444  HB2 PHE A 478      84.160  95.190  39.640  1.00  0.00           H 
ATOM    445  CG  PHE A 478      84.280  95.750  37.590  1.00  0.00           C 
ATOM    446  CD1 PHE A 478      82.980  96.270  37.310  1.00  0.00           C 
ATOM    447  HD1 PHE A 478      82.330  96.670  38.080  1.00  0.00           H 
ATOM    448  CE1 PHE A 478      82.530  96.470  35.990  1.00  0.00           C 
ATOM    449  HE1 PHE A 478      81.550  96.870  35.760  1.00  0.00           H 
ATOM    450  CZ  PHE A 478      83.350  95.950  34.970  1.00  0.00           C 
ATOM    451  HZ  PHE A 478      83.060  95.890  33.930  1.00  0.00           H 
ATOM    452  CD2 PHE A 478      85.050  95.270  36.510  1.00  0.00           C 
ATOM    453  HD2 PHE A 478      86.030  94.870  36.720  1.00  0.00           H 
ATOM    454  CE2 PHE A 478      84.580  95.300  35.200  1.00  0.00           C 
ATOM    455  HE2 PHE A 478      85.240  95.100  34.370  1.00  0.00           H 
ATOM    456  C   PHE A 478      85.530  97.260  40.950  1.00  0.00           C 
ATOM    457  O   PHE A 478      85.380  96.320  41.720  1.00  0.00           O 
ATOM    458  N   THR A 479      86.090  98.410  41.410  1.00  0.00           N 
ATOM    459  HN  THR A 479      86.290  99.150  40.770  1.00  0.00           H 
ATOM    460  CA  THR A 479      86.590  98.640  42.760  1.00  0.00           C 
ATOM    461  HA  THR A 479      86.810  97.660  43.160  1.00  0.00           H 
ATOM    462  CB  THR A 479      87.980  99.360  42.840  1.00  0.00           C 
ATOM    463  HB  THR A 479      88.210  99.610  43.900  1.00  0.00           H 
ATOM    464  OG1 THR A 479      88.030 100.570  42.140  1.00  0.00           O 
ATOM    465  HG1 THR A 479      87.950 100.370  41.210  1.00  0.00           H 
ATOM    466  CG2 THR A 479      89.050  98.400  42.310  1.00  0.00           C 
ATOM    467 1HG2 THR A 479      90.050  98.880  42.430  1.00  0.00           H 
ATOM    468 2HG2 THR A 479      89.130  97.530  43.000  1.00  0.00           H 
ATOM    469 3HG2 THR A 479      88.830  98.050  41.280  1.00  0.00           H 
ATOM    470  C   THR A 479      85.500  99.450  43.550  1.00  0.00           C 
ATOM    471  O   THR A 479      84.720  98.830  44.260  1.00  0.00           O 
ATOM    472  N   ILE A 480      85.490 100.810  43.450  1.00  0.00           N 
ATOM    473  HN  ILE A 480      86.190 101.090  42.800  1.00  0.00           H 
ATOM    474  CA  ILE A 480      84.670 101.720  44.160  1.00  0.00           C 
ATOM    475  HA  ILE A 480      84.880 101.550  45.210  1.00  0.00           H 
ATOM    476  CB  ILE A 480      85.020 103.180  43.880  1.00  0.00           C 
ATOM    477  HB  ILE A 480      84.970 103.290  42.780  1.00  0.00           H 
ATOM    478  CG2 ILE A 480      84.360 104.340  44.610  1.00  0.00           C 
ATOM    479 1HG2 ILE A 480      84.340 105.280  44.020  1.00  0.00           H 
ATOM    480 2HG2 ILE A 480      83.270 104.130  44.720  1.00  0.00           H 
ATOM    481 3HG2 ILE A 480      84.810 104.380  45.620  1.00  0.00           H 
ATOM    482  CG1 ILE A 480      86.520 103.400  44.350  1.00  0.00           C 
ATOM    483 1HG1 ILE A 480      86.610 103.220  45.440  1.00  0.00           H 
ATOM    484 2HG1 ILE A 480      87.110 102.700  43.730  1.00  0.00           H 
ATOM    485  CD  ILE A 480      87.190 104.680  43.940  1.00  0.00           C 
ATOM    486  HD1 ILE A 480      88.300 104.760  44.020  1.00  0.00           H 
ATOM    487  HD2 ILE A 480      86.870 104.910  42.900  1.00  0.00           H 
ATOM    488  HD3 ILE A 480      86.910 105.560  44.560  1.00  0.00           H 
ATOM    489  C   ILE A 480      83.160 101.430  44.090  1.00  0.00           C 
ATOM    490  O   ILE A 480      82.430 101.520  45.130  1.00  0.00           O 
ATOM    491  N   MET A 481      82.670 101.070  42.910  1.00  0.00           N 
ATOM    492  HN  MET A 481      83.300 100.980  42.140  1.00  0.00           H 
ATOM    493  CA  MET A 481      81.230 100.680  42.780  1.00  0.00           C 
ATOM    494  HA  MET A 481      80.660 101.510  43.170  1.00  0.00           H 
ATOM    495  CB  MET A 481      80.830 100.440  41.330  1.00  0.00           C 
ATOM    496  HB1 MET A 481      79.830  99.950  41.260  1.00  0.00           H 
ATOM    497  HB2 MET A 481      80.800 101.400  40.770  1.00  0.00           H 
ATOM    498  CG  MET A 481      81.860  99.590  40.440  1.00  0.00           C 
ATOM    499  HG1 MET A 481      82.690 100.260  40.120  1.00  0.00           H 
ATOM    500  HG2 MET A 481      82.240  98.730  41.030  1.00  0.00           H 
ATOM    501  SD  MET A 481      81.130  99.040  38.910  1.00  0.00           S 
ATOM    502  CE  MET A 481      80.020  97.820  39.590  1.00  0.00           C 
ATOM    503  HE1 MET A 481      79.510  98.070  40.550  1.00  0.00           H 
ATOM    504  HE2 MET A 481      79.240  97.500  38.870  1.00  0.00           H 
ATOM    505  HE3 MET A 481      80.520  96.840  39.740  1.00  0.00           H 
ATOM    506  C   MET A 481      80.920  99.330  43.620  1.00  0.00           C 
ATOM    507  O   MET A 481      80.000  99.270  44.380  1.00  0.00           O 
ATOM    508  N   ILE A 482      81.730  98.250  43.630  1.00  0.00           N 
ATOM    509  HN  ILE A 482      82.580  98.240  43.110  1.00  0.00           H 
ATOM    510  CA  ILE A 482      81.420  97.070  44.380  1.00  0.00           C 
ATOM    511  HA  ILE A 482      80.410  96.780  44.130  1.00  0.00           H 
ATOM    512  CB  ILE A 482      82.430  96.000  43.960  1.00  0.00           C 
ATOM    513  HB  ILE A 482      83.440  96.410  44.180  1.00  0.00           H 
ATOM    514  CG2 ILE A 482      82.300  94.810  44.790  1.00  0.00           C 
ATOM    515 1HG2 ILE A 482      82.940  94.060  44.290  1.00  0.00           H 
ATOM    516 2HG2 ILE A 482      82.820  94.860  45.770  1.00  0.00           H 
ATOM    517 3HG2 ILE A 482      81.310  94.320  44.690  1.00  0.00           H 
ATOM    518  CG1 ILE A 482      82.240  95.720  42.450  1.00  0.00           C 
ATOM    519 1HG1 ILE A 482      82.550  96.630  41.890  1.00  0.00           H 
ATOM    520 2HG1 ILE A 482      83.020  95.050  42.040  1.00  0.00           H 
ATOM    521  CD  ILE A 482      80.850  95.090  42.040  1.00  0.00           C 
ATOM    522  HD1 ILE A 482      80.560  94.280  42.740  1.00  0.00           H 
ATOM    523  HD2 ILE A 482      80.170  95.960  42.130  1.00  0.00           H 
ATOM    524  HD3 ILE A 482      80.890  94.670  41.010  1.00  0.00           H 
ATOM    525  C   ILE A 482      81.430  97.320  45.910  1.00  0.00           C 
ATOM    526  O   ILE A 482      80.480  96.980  46.620  1.00  0.00           O 
ATOM    527  N   GLN A 483      82.410  98.220  46.370  1.00  0.00           N 
ATOM    528  HN  GLN A 483      83.170  98.500  45.800  1.00  0.00           H 
ATOM    529  CA  GLN A 483      82.400  98.860  47.710  1.00  0.00           C 
ATOM    530  HA  GLN A 483      82.500  98.080  48.450  1.00  0.00           H 
ATOM    531  CB  GLN A 483      83.580  99.850  47.980  1.00  0.00           C 
ATOM    532  HB1 GLN A 483      83.460 100.640  47.210  1.00  0.00           H 
ATOM    533  HB2 GLN A 483      83.440 100.290  48.990  1.00  0.00           H 
ATOM    534  CG  GLN A 483      84.980  99.200  47.910  1.00  0.00           C 
ATOM    535  HG1 GLN A 483      85.080  98.510  48.770  1.00  0.00           H 
ATOM    536  HG2 GLN A 483      85.030  98.650  46.950  1.00  0.00           H 
ATOM    537  CD  GLN A 483      86.110 100.240  47.970  1.00  0.00           C 
ATOM    538  OE1 GLN A 483      86.030 101.300  48.600  1.00  0.00           O 
ATOM    539  NE2 GLN A 483      87.210  99.930  47.260  1.00  0.00           N 
ATOM    540 1HE2 GLN A 483      87.130  99.160  46.630  1.00  0.00           H 
ATOM    541 2HE2 GLN A 483      88.010 100.450  47.560  1.00  0.00           H 
ATOM    542  C   GLN A 483      81.130  99.590  48.160  1.00  0.00           C 
ATOM    543  O   GLN A 483      80.890  99.700  49.380  1.00  0.00           O 
ATOM    544  N   LYS A 484      80.380 100.170  47.180  1.00  0.00           N 
ATOM    545  HN  LYS A 484      80.790 100.090  46.270  1.00  0.00           H 
ATOM    546  CA  LYS A 484      79.010 100.730  47.420  1.00  0.00           C 
ATOM    547  HA  LYS A 484      78.890 101.100  48.430  1.00  0.00           H 
ATOM    548  CB  LYS A 484      78.800 101.960  46.530  1.00  0.00           C 
ATOM    549  HB1 LYS A 484      78.980 101.590  45.500  1.00  0.00           H 
ATOM    550  HB2 LYS A 484      77.800 102.430  46.630  1.00  0.00           H 
ATOM    551  CG  LYS A 484      79.820 103.040  46.880  1.00  0.00           C 
ATOM    552  HG1 LYS A 484      79.660 103.250  47.960  1.00  0.00           H 
ATOM    553  HG2 LYS A 484      80.830 102.630  46.680  1.00  0.00           H 
ATOM    554  CD  LYS A 484      79.680 104.310  46.000  1.00  0.00           C 
ATOM    555  HD1 LYS A 484      79.800 103.930  44.960  1.00  0.00           H 
ATOM    556  HD2 LYS A 484      78.680 104.760  46.160  1.00  0.00           H 
ATOM    557  CE  LYS A 484      80.720 105.390  46.280  1.00  0.00           C 
ATOM    558  HE1 LYS A 484      80.330 105.810  47.230  1.00  0.00           H 
ATOM    559  HE2 LYS A 484      81.730 104.950  46.430  1.00  0.00           H 
ATOM    560  NZ  LYS A 484      80.750 106.530  45.250  1.00  0.00           N 
ATOM    561  HZ1 LYS A 484      81.530 107.210  45.400  1.00  0.00           H 
ATOM    562  HZ2 LYS A 484      80.840 106.240  44.260  1.00  0.00           H 
ATOM    563  HZ3 LYS A 484      79.910 107.120  45.390  1.00  0.00           H 
ATOM    564  C   LYS A 484      77.900  99.680  47.370  1.00  0.00           C 
ATOM    565  O   LYS A 484      77.060  99.620  48.200  1.00  0.00           O 
ATOM    566  N   MET A 485      78.090  98.750  46.370  1.00  0.00           N 
ATOM    567  HN  MET A 485      78.750  98.960  45.650  1.00  0.00           H 
ATOM    568  CA  MET A 485      77.170  97.640  46.100  1.00  0.00           C 
ATOM    569  HA  MET A 485      76.160  98.030  46.070  1.00  0.00           H 
ATOM    570  CB  MET A 485      77.480  96.870  44.760  1.00  0.00           C 
ATOM    571  HB1 MET A 485      77.390  97.720  44.050  1.00  0.00           H 
ATOM    572  HB2 MET A 485      78.550  96.560  44.790  1.00  0.00           H 
ATOM    573  CG  MET A 485      76.580  95.670  44.370  1.00  0.00           C 
ATOM    574  HG1 MET A 485      76.030  95.160  45.190  1.00  0.00           H 
ATOM    575  HG2 MET A 485      75.810  96.090  43.680  1.00  0.00           H 
ATOM    576  SD  MET A 485      77.570  94.390  43.580  1.00  0.00           S 
ATOM    577  CE  MET A 485      78.150  93.700  45.090  1.00  0.00           C 
ATOM    578  HE1 MET A 485      77.500  92.840  45.370  1.00  0.00           H 
ATOM    579  HE2 MET A 485      79.160  93.280  44.880  1.00  0.00           H 
ATOM    580  HE3 MET A 485      78.220  94.410  45.940  1.00  0.00           H 
ATOM    581  C   MET A 485      76.970  96.660  47.260  1.00  0.00           C 
ATOM    582  O   MET A 485      75.830  96.390  47.660  1.00  0.00           O 
ATOM    583  N   ILE A 486      78.080  96.220  47.940  1.00  0.00           N 
ATOM    584  HN  ILE A 486      79.000  96.320  47.570  1.00  0.00           H 
ATOM    585  CA  ILE A 486      77.920  95.360  49.090  1.00  0.00           C 
ATOM    586  HA  ILE A 486      77.460  94.410  48.850  1.00  0.00           H 
ATOM    587  CB  ILE A 486      79.290  94.900  49.590  1.00  0.00           C 
ATOM    588  HB  ILE A 486      80.040  95.720  49.680  1.00  0.00           H 
ATOM    589  CG2 ILE A 486      79.210  94.250  50.930  1.00  0.00           C 
ATOM    590 1HG2 ILE A 486      78.680  93.290  50.760  1.00  0.00           H 
ATOM    591 2HG2 ILE A 486      80.200  93.900  51.280  1.00  0.00           H 
ATOM    592 3HG2 ILE A 486      78.700  94.920  51.650  1.00  0.00           H 
ATOM    593  CG1 ILE A 486      79.890  94.030  48.360  1.00  0.00           C 
ATOM    594 1HG1 ILE A 486      79.200  93.180  48.170  1.00  0.00           H 
ATOM    595 2HG1 ILE A 486      79.960  94.700  47.480  1.00  0.00           H 
ATOM    596  CD  ILE A 486      81.330  93.520  48.660  1.00  0.00           C 
ATOM    597  HD1 ILE A 486      81.170  92.600  49.260  1.00  0.00           H 
ATOM    598  HD2 ILE A 486      81.970  93.370  47.760  1.00  0.00           H 
ATOM    599  HD3 ILE A 486      81.740  94.330  49.300  1.00  0.00           H 
ATOM    600  C   ILE A 486      77.110  96.060  50.180  1.00  0.00           C 
ATOM    601  O   ILE A 486      76.250  95.510  50.840  1.00  0.00           O 
ATOM    602  N   PHE A 487      77.400  97.350  50.340  1.00  0.00           N 
ATOM    603  HN  PHE A 487      78.040  97.730  49.680  1.00  0.00           H 
ATOM    604  CA  PHE A 487      76.820  98.240  51.360  1.00  0.00           C 
ATOM    605  HA  PHE A 487      76.950  97.670  52.270  1.00  0.00           H 
ATOM    606  CB  PHE A 487      77.630  99.540  51.510  1.00  0.00           C 
ATOM    607  HB1 PHE A 487      78.600  99.230  51.940  1.00  0.00           H 
ATOM    608  HB2 PHE A 487      77.850 100.080  50.570  1.00  0.00           H 
ATOM    609  CG  PHE A 487      76.980 100.590  52.460  1.00  0.00           C 
ATOM    610  CD1 PHE A 487      76.730 100.220  53.810  1.00  0.00           C 
ATOM    611  HD1 PHE A 487      76.850  99.180  54.080  1.00  0.00           H 
ATOM    612  CE1 PHE A 487      76.040 101.090  54.710  1.00  0.00           C 
ATOM    613  HE1 PHE A 487      75.790 100.830  55.730  1.00  0.00           H 
ATOM    614  CZ  PHE A 487      75.700 102.390  54.290  1.00  0.00           C 
ATOM    615  HZ  PHE A 487      75.130 103.010  54.960  1.00  0.00           H 
ATOM    616  CD2 PHE A 487      76.580 101.880  52.050  1.00  0.00           C 
ATOM    617  HD2 PHE A 487      76.730 102.100  51.000  1.00  0.00           H 
ATOM    618  CE2 PHE A 487      76.030 102.790  52.980  1.00  0.00           C 
ATOM    619  HE2 PHE A 487      75.680 103.770  52.680  1.00  0.00           H 
ATOM    620  C   PHE A 487      75.260  98.440  51.150  1.00  0.00           C 
ATOM    621  O   PHE A 487      74.530  98.270  52.100  1.00  0.00           O 
ATOM    622  N   GLY A 488      74.860  98.700  49.860  1.00  0.00           N 
ATOM    623  HN  GLY A 488      75.480  98.780  49.090  1.00  0.00           H 
ATOM    624  CA  GLY A 488      73.430  98.460  49.530  1.00  0.00           C 
ATOM    625  HA1 GLY A 488      72.800  99.220  49.970  1.00  0.00           H 
ATOM    626  HA2 GLY A 488      73.360  98.700  48.480  1.00  0.00           H 
ATOM    627  C   GLY A 488      72.780  97.120  49.930  1.00  0.00           C 
ATOM    628  O   GLY A 488      71.770  97.140  50.520  1.00  0.00           O 
ATOM    629  N   ASP A 489      73.340  95.930  49.550  1.00  0.00           N 
ATOM    630  HN  ASP A 489      74.110  96.000  48.910  1.00  0.00           H 
ATOM    631  CA  ASP A 489      72.770  94.660  49.940  1.00  0.00           C 
ATOM    632  HA  ASP A 489      71.710  94.690  49.730  1.00  0.00           H 
ATOM    633  CB  ASP A 489      73.460  93.540  49.110  1.00  0.00           C 
ATOM    634  HB1 ASP A 489      74.570  93.480  49.200  1.00  0.00           H 
ATOM    635  HB2 ASP A 489      73.180  92.560  49.540  1.00  0.00           H 
ATOM    636  CG  ASP A 489      73.010  93.620  47.690  1.00  0.00           C 
ATOM    637  OD1 ASP A 489      71.940  94.270  47.450  1.00  0.00           O 
ATOM    638  OD2 ASP A 489      73.550  92.850  46.830  1.00  0.00           O 
ATOM    639  C   ASP A 489      72.780  94.340  51.460  1.00  0.00           C 
ATOM    640  O   ASP A 489      71.810  93.790  52.080  1.00  0.00           O 
ATOM    641  N   LEU A 490      73.860  94.670  52.200  1.00  0.00           N 
ATOM    642  HN  LEU A 490      74.620  95.190  51.800  1.00  0.00           H 
ATOM    643  CA  LEU A 490      73.860  94.610  53.670  1.00  0.00           C 
ATOM    644  HA  LEU A 490      73.620  93.600  53.960  1.00  0.00           H 
ATOM    645  CB  LEU A 490      75.180  95.040  54.280  1.00  0.00           C 
ATOM    646  HB1 LEU A 490      75.970  94.550  53.670  1.00  0.00           H 
ATOM    647  HB2 LEU A 490      75.250  96.150  54.200  1.00  0.00           H 
ATOM    648  CG  LEU A 490      75.440  94.620  55.780  1.00  0.00           C 
ATOM    649  HG  LEU A 490      74.890  95.250  56.510  1.00  0.00           H 
ATOM    650  CD1 LEU A 490      75.110  93.100  56.100  1.00  0.00           C 
ATOM    651 1HD1 LEU A 490      75.160  92.790  57.160  1.00  0.00           H 
ATOM    652 2HD1 LEU A 490      74.110  92.880  55.680  1.00  0.00           H 
ATOM    653 3HD1 LEU A 490      75.840  92.430  55.600  1.00  0.00           H 
ATOM    654  CD2 LEU A 490      76.900  94.920  56.140  1.00  0.00           C 
ATOM    655 1HD2 LEU A 490      77.190  94.590  57.160  1.00  0.00           H 
ATOM    656 2HD2 LEU A 490      77.650  94.450  55.460  1.00  0.00           H 
ATOM    657 3HD2 LEU A 490      77.130  96.000  56.070  1.00  0.00           H 
ATOM    658  C   LEU A 490      72.650  95.420  54.260  1.00  0.00           C 
ATOM    659  O   LEU A 490      71.880  95.020  55.070  1.00  0.00           O 
ATOM    660  N   MET A 491      72.510  96.660  53.610  1.00  0.00           N 
ATOM    661  HN  MET A 491      73.220  96.990  53.000  1.00  0.00           H 
ATOM    662  CA  MET A 491      71.420  97.530  54.020  1.00  0.00           C 
ATOM    663  HA  MET A 491      71.370  97.460  55.100  1.00  0.00           H 
ATOM    664  CB  MET A 491      71.630  99.080  53.660  1.00  0.00           C 
ATOM    665  HB1 MET A 491      71.800  99.200  52.570  1.00  0.00           H 
ATOM    666  HB2 MET A 491      70.710  99.660  53.880  1.00  0.00           H 
ATOM    667  CG  MET A 491      72.770  99.800  54.490  1.00  0.00           C 
ATOM    668  HG1 MET A 491      73.700  99.230  54.280  1.00  0.00           H 
ATOM    669  HG2 MET A 491      72.880 100.810  54.040  1.00  0.00           H 
ATOM    670  SD  MET A 491      72.720  99.980  56.290  1.00  0.00           S 
ATOM    671  CE  MET A 491      73.520  98.360  56.710  1.00  0.00           C 
ATOM    672  HE1 MET A 491      74.320  98.620  57.440  1.00  0.00           H 
ATOM    673  HE2 MET A 491      72.790  97.610  57.090  1.00  0.00           H 
ATOM    674  HE3 MET A 491      73.950  97.810  55.840  1.00  0.00           H 
ATOM    675  C   MET A 491      70.020  97.000  53.640  1.00  0.00           C 
ATOM    676  O   MET A 491      69.100  97.190  54.410  1.00  0.00           O 
ATOM    677  N   ARG A 492      69.870  96.340  52.440  1.00  0.00           N 
ATOM    678  HN  ARG A 492      70.600  96.480  51.780  1.00  0.00           H 
ATOM    679  CA  ARG A 492      68.660  95.570  52.080  1.00  0.00           C 
ATOM    680  HA  ARG A 492      67.850  96.280  52.180  1.00  0.00           H 
ATOM    681  CB  ARG A 492      68.800  95.020  50.620  1.00  0.00           C 
ATOM    682  HB1 ARG A 492      69.830  94.610  50.500  1.00  0.00           H 
ATOM    683  HB2 ARG A 492      68.010  94.280  50.360  1.00  0.00           H 
ATOM    684  CG  ARG A 492      68.750  96.130  49.490  1.00  0.00           C 
ATOM    685  HG1 ARG A 492      67.740  96.390  49.100  1.00  0.00           H 
ATOM    686  HG2 ARG A 492      69.310  96.960  49.980  1.00  0.00           H 
ATOM    687  CD  ARG A 492      69.590  95.790  48.200  1.00  0.00           C 
ATOM    688  HD1 ARG A 492      70.630  96.080  48.450  1.00  0.00           H 
ATOM    689  HD2 ARG A 492      69.430  94.730  47.910  1.00  0.00           H 
ATOM    690  NE  ARG A 492      69.280  96.710  47.100  1.00  0.00           N 
ATOM    691  HE  ARG A 492      68.340  97.050  47.110  1.00  0.00           H 
ATOM    692  CZ  ARG A 492      70.030  96.950  46.100  1.00  0.00           C 
ATOM    693  NH1 ARG A 492      69.560  97.530  45.060  1.00  0.00           N 
ATOM    694 1HH1 ARG A 492      68.570  97.690  45.090  1.00  0.00           H 
ATOM    695 2HH1 ARG A 492      70.060  97.520  44.190  1.00  0.00           H 
ATOM    696  NH2 ARG A 492      71.220  96.440  45.940  1.00  0.00           N 
ATOM    697 1HH2 ARG A 492      71.440  95.720  46.590  1.00  0.00           H 
ATOM    698 2HH2 ARG A 492      71.520  96.360  44.990  1.00  0.00           H 
ATOM    699  C   ARG A 492      68.370  94.330  52.950  1.00  0.00           C 
ATOM    700  O   ARG A 492      67.210  94.020  53.360  1.00  0.00           O 
ATOM    701  N   PHE A 493      69.390  93.590  53.340  1.00  0.00           N 
ATOM    702  HN  PHE A 493      70.310  93.660  52.960  1.00  0.00           H 
ATOM    703  CA  PHE A 493      69.380  92.480  54.230  1.00  0.00           C 
ATOM    704  HA  PHE A 493      68.810  91.630  53.890  1.00  0.00           H 
ATOM    705  CB  PHE A 493      70.850  91.940  54.310  1.00  0.00           C 
ATOM    706  HB1 PHE A 493      71.110  91.650  53.270  1.00  0.00           H 
ATOM    707  HB2 PHE A 493      71.550  92.730  54.660  1.00  0.00           H 
ATOM    708  CG  PHE A 493      70.860  90.710  55.190  1.00  0.00           C 
ATOM    709  CD1 PHE A 493      70.430  89.460  54.680  1.00  0.00           C 
ATOM    710  HD1 PHE A 493      69.880  89.560  53.750  1.00  0.00           H 
ATOM    711  CE1 PHE A 493      70.730  88.270  55.360  1.00  0.00           C 
ATOM    712  HE1 PHE A 493      70.290  87.360  54.970  1.00  0.00           H 
ATOM    713  CZ  PHE A 493      71.460  88.310  56.540  1.00  0.00           C 
ATOM    714  HZ  PHE A 493      71.670  87.420  57.110  1.00  0.00           H 
ATOM    715  CD2 PHE A 493      71.570  90.730  56.380  1.00  0.00           C 
ATOM    716  HD2 PHE A 493      72.040  91.670  56.640  1.00  0.00           H 
ATOM    717  CE2 PHE A 493      71.820  89.520  57.100  1.00  0.00           C 
ATOM    718  HE2 PHE A 493      72.370  89.470  58.030  1.00  0.00           H 
ATOM    719  C   PHE A 493      68.900  92.940  55.590  1.00  0.00           C 
ATOM    720  O   PHE A 493      68.090  92.200  56.150  1.00  0.00           O 
ATOM    721  N   CYS A 494      69.230  94.170  56.170  1.00  0.00           N 
ATOM    722  HN  CYS A 494      69.950  94.710  55.740  1.00  0.00           H 
ATOM    723  CA  CYS A 494      68.710  94.600  57.470  1.00  0.00           C 
ATOM    724  HA  CYS A 494      68.990  93.760  58.090  1.00  0.00           H 
ATOM    725  CB  CYS A 494      69.530  95.700  58.180  1.00  0.00           C 
ATOM    726  HB1 CYS A 494      69.330  96.610  57.570  1.00  0.00           H 
ATOM    727  HB2 CYS A 494      69.100  95.930  59.180  1.00  0.00           H 
ATOM    728  SG  CYS A 494      71.370  95.400  58.260  1.00  0.00           S 
ATOM    729  HG1 CYS A 494      71.610  95.220  56.970  1.00  0.00           H 
ATOM    730  C   CYS A 494      67.230  94.860  57.490  1.00  0.00           C 
ATOM    731  O   CYS A 494      66.530  94.520  58.410  1.00  0.00           O 
ATOM    732  N   TRP A 495      66.660  95.400  56.370  1.00  0.00           N 
ATOM    733  HN  TRP A 495      67.310  95.670  55.660  1.00  0.00           H 
ATOM    734  CA  TRP A 495      65.160  95.590  56.170  1.00  0.00           C 
ATOM    735  HA  TRP A 495      64.790  96.170  57.000  1.00  0.00           H 
ATOM    736  CB  TRP A 495      64.840  96.320  54.830  1.00  0.00           C 
ATOM    737  HB1 TRP A 495      65.490  95.770  54.110  1.00  0.00           H 
ATOM    738  HB2 TRP A 495      63.810  96.120  54.460  1.00  0.00           H 
ATOM    739  CG  TRP A 495      65.090  97.810  54.860  1.00  0.00           C 
ATOM    740  CD1 TRP A 495      66.100  98.450  54.230  1.00  0.00           C 
ATOM    741  HD1 TRP A 495      66.920  97.900  53.800  1.00  0.00           H 
ATOM    742  NE1 TRP A 495      66.230  99.800  54.670  1.00  0.00           N 
ATOM    743  HE1 TRP A 495      66.790 100.550  54.370  1.00  0.00           H 
ATOM    744  CE2 TRP A 495      65.150 100.000  55.510  1.00  0.00           C 
ATOM    745  CD2 TRP A 495      64.350  98.860  55.560  1.00  0.00           C 
ATOM    746  CE3 TRP A 495      63.140  98.800  56.270  1.00  0.00           C 
ATOM    747  HE3 TRP A 495      62.520  97.910  56.270  1.00  0.00           H 
ATOM    748  CZ3 TRP A 495      62.710  99.990  56.910  1.00  0.00           C 
ATOM    749  HZ3 TRP A 495      61.820 100.020  57.520  1.00  0.00           H 
ATOM    750  CZ2 TRP A 495      64.630 101.140  56.010  1.00  0.00           C 
ATOM    751  HZ2 TRP A 495      65.120 102.090  55.850  1.00  0.00           H 
ATOM    752  CH2 TRP A 495      63.410 101.150  56.740  1.00  0.00           C 
ATOM    753  HH2 TRP A 495      63.070 102.090  57.160  1.00  0.00           H 
ATOM    754  C   TRP A 495      64.430  94.170  56.280  1.00  0.00           C 
ATOM    755  O   TRP A 495      63.470  94.010  57.010  1.00  0.00           O 
ATOM    756  N   LEU A 496      64.860  93.100  55.590  1.00  0.00           N 
ATOM    757  HN  LEU A 496      65.670  93.110  55.000  1.00  0.00           H 
ATOM    758  CA  LEU A 496      64.260  91.790  55.680  1.00  0.00           C 
ATOM    759  HA  LEU A 496      63.220  91.970  55.470  1.00  0.00           H 
ATOM    760  CB  LEU A 496      64.950  90.960  54.580  1.00  0.00           C 
ATOM    761  HB1 LEU A 496      66.040  91.100  54.720  1.00  0.00           H 
ATOM    762  HB2 LEU A 496      64.840  89.870  54.740  1.00  0.00           H 
ATOM    763  CG  LEU A 496      64.380  91.080  53.150  1.00  0.00           C 
ATOM    764  HG  LEU A 496      63.310  90.780  53.170  1.00  0.00           H 
ATOM    765  CD1 LEU A 496      64.310  92.520  52.560  1.00  0.00           C 
ATOM    766 1HD1 LEU A 496      63.970  92.440  51.510  1.00  0.00           H 
ATOM    767 2HD1 LEU A 496      63.710  93.200  53.200  1.00  0.00           H 
ATOM    768 3HD1 LEU A 496      65.300  93.020  52.450  1.00  0.00           H 
ATOM    769  CD2 LEU A 496      65.100  90.090  52.200  1.00  0.00           C 
ATOM    770 1HD2 LEU A 496      66.160  90.280  52.480  1.00  0.00           H 
ATOM    771 2HD2 LEU A 496      64.790  89.040  52.390  1.00  0.00           H 
ATOM    772 3HD2 LEU A 496      64.950  90.250  51.110  1.00  0.00           H 
ATOM    773  C   LEU A 496      64.560  91.060  56.950  1.00  0.00           C 
ATOM    774  O   LEU A 496      63.650  90.350  57.470  1.00  0.00           O 
ATOM    775  N   MET A 497      65.760  91.170  57.530  1.00  0.00           N 
ATOM    776  HN  MET A 497      66.430  91.780  57.100  1.00  0.00           H 
ATOM    777  CA  MET A 497      66.130  90.450  58.790  1.00  0.00           C 
ATOM    778  HA  MET A 497      65.730  89.450  58.760  1.00  0.00           H 
ATOM    779  CB  MET A 497      67.690  90.340  58.900  1.00  0.00           C 
ATOM    780  HB1 MET A 497      68.070  91.380  58.810  1.00  0.00           H 
ATOM    781  HB2 MET A 497      67.910  89.890  59.890  1.00  0.00           H 
ATOM    782  CG  MET A 497      68.440  89.370  57.950  1.00  0.00           C 
ATOM    783  HG1 MET A 497      68.810  89.790  56.990  1.00  0.00           H 
ATOM    784  HG2 MET A 497      69.430  89.220  58.430  1.00  0.00           H 
ATOM    785  SD  MET A 497      67.690  87.790  57.460  1.00  0.00           S 
ATOM    786  CE  MET A 497      67.050  88.050  55.860  1.00  0.00           C 
ATOM    787  HE1 MET A 497      66.590  87.110  55.490  1.00  0.00           H 
ATOM    788  HE2 MET A 497      66.320  88.890  55.840  1.00  0.00           H 
ATOM    789  HE3 MET A 497      67.840  88.500  55.220  1.00  0.00           H 
ATOM    790  C   MET A 497      65.440  91.020  60.040  1.00  0.00           C 
ATOM    791  O   MET A 497      65.250  90.220  61.000  1.00  0.00           O 
ATOM    792  N   ALA A 498      65.060  92.320  60.080  1.00  0.00           N 
ATOM    793  HN  ALA A 498      65.160  92.960  59.330  1.00  0.00           H 
ATOM    794  CA  ALA A 498      64.440  92.940  61.260  1.00  0.00           C 
ATOM    795  HA  ALA A 498      65.080  92.690  62.090  1.00  0.00           H 
ATOM    796  CB  ALA A 498      64.390  94.440  60.990  1.00  0.00           C 
ATOM    797  HB1 ALA A 498      65.410  94.880  60.900  1.00  0.00           H 
ATOM    798  HB2 ALA A 498      63.960  94.610  59.980  1.00  0.00           H 
ATOM    799  HB3 ALA A 498      63.760  94.990  61.710  1.00  0.00           H 
ATOM    800  C   ALA A 498      63.150  92.290  61.770  1.00  0.00           C 
ATOM    801  O   ALA A 498      63.060  91.990  62.940  1.00  0.00           O 
ATOM    802  N   VAL A 499      62.240  91.910  60.870  1.00  0.00           N 
ATOM    803  HN  VAL A 499      62.270  92.200  59.920  1.00  0.00           H 
ATOM    804  CA  VAL A 499      61.050  91.130  61.280  1.00  0.00           C 
ATOM    805  HA  VAL A 499      60.840  91.520  62.270  1.00  0.00           H 
ATOM    806  CB  VAL A 499      59.870  91.250  60.320  1.00  0.00           C 
ATOM    807  HB  VAL A 499      59.020  90.850  60.920  1.00  0.00           H 
ATOM    808  CG1 VAL A 499      59.720  92.720  59.920  1.00  0.00           C 
ATOM    809 1HG1 VAL A 499      58.700  92.930  59.530  1.00  0.00           H 
ATOM    810 2HG1 VAL A 499      59.930  93.450  60.740  1.00  0.00           H 
ATOM    811 3HG1 VAL A 499      60.360  92.960  59.040  1.00  0.00           H 
ATOM    812  CG2 VAL A 499      60.010  90.360  59.100  1.00  0.00           C 
ATOM    813 1HG2 VAL A 499      59.810  89.310  59.410  1.00  0.00           H 
ATOM    814 2HG2 VAL A 499      59.300  90.620  58.290  1.00  0.00           H 
ATOM    815 3HG2 VAL A 499      61.020  90.380  58.630  1.00  0.00           H 
ATOM    816  C   VAL A 499      61.390  89.660  61.720  1.00  0.00           C 
ATOM    817  O   VAL A 499      60.740  89.200  62.620  1.00  0.00           O 
ATOM    818  N   VAL A 500      62.450  88.970  61.100  1.00  0.00           N 
ATOM    819  HN  VAL A 500      62.950  89.400  60.360  1.00  0.00           H 
ATOM    820  CA  VAL A 500      62.940  87.780  61.720  1.00  0.00           C 
ATOM    821  HA  VAL A 500      62.100  87.110  61.600  1.00  0.00           H 
ATOM    822  CB  VAL A 500      64.150  87.150  60.960  1.00  0.00           C 
ATOM    823  HB  VAL A 500      65.000  87.830  61.150  1.00  0.00           H 
ATOM    824  CG1 VAL A 500      64.410  85.730  61.490  1.00  0.00           C 
ATOM    825 1HG1 VAL A 500      65.270  85.110  61.150  1.00  0.00           H 
ATOM    826 2HG1 VAL A 500      64.720  85.790  62.550  1.00  0.00           H 
ATOM    827 3HG1 VAL A 500      63.540  85.050  61.360  1.00  0.00           H 
ATOM    828  CG2 VAL A 500      63.920  87.250  59.420  1.00  0.00           C 
ATOM    829 1HG2 VAL A 500      63.790  88.270  59.000  1.00  0.00           H 
ATOM    830 2HG2 VAL A 500      64.770  86.790  58.870  1.00  0.00           H 
ATOM    831 3HG2 VAL A 500      62.990  86.730  59.120  1.00  0.00           H 
ATOM    832  C   VAL A 500      63.390  88.080  63.170  1.00  0.00           C 
ATOM    833  O   VAL A 500      62.800  87.510  64.130  1.00  0.00           O 
ATOM    834  N   ILE A 501      64.330  89.000  63.380  1.00  0.00           N 
ATOM    835  HN  ILE A 501      64.750  89.350  62.550  1.00  0.00           H 
ATOM    836  CA  ILE A 501      64.760  89.420  64.680  1.00  0.00           C 
ATOM    837  HA  ILE A 501      65.370  88.710  65.210  1.00  0.00           H 
ATOM    838  CB  ILE A 501      65.830  90.520  64.480  1.00  0.00           C 
ATOM    839  HB  ILE A 501      65.470  91.410  63.910  1.00  0.00           H 
ATOM    840  CG2 ILE A 501      66.320  91.140  65.840  1.00  0.00           C 
ATOM    841 1HG2 ILE A 501      66.780  90.370  66.490  1.00  0.00           H 
ATOM    842 2HG2 ILE A 501      67.070  91.950  65.730  1.00  0.00           H 
ATOM    843 3HG2 ILE A 501      65.490  91.500  66.490  1.00  0.00           H 
ATOM    844  CG1 ILE A 501      67.150  89.880  63.790  1.00  0.00           C 
ATOM    845 1HG1 ILE A 501      67.660  89.150  64.450  1.00  0.00           H 
ATOM    846 2HG1 ILE A 501      66.850  89.190  62.980  1.00  0.00           H 
ATOM    847  CD  ILE A 501      68.090  90.970  63.290  1.00  0.00           C 
ATOM    848  HD1 ILE A 501      67.860  91.220  62.230  1.00  0.00           H 
ATOM    849  HD2 ILE A 501      68.090  91.860  63.950  1.00  0.00           H 
ATOM    850  HD3 ILE A 501      69.060  90.430  63.300  1.00  0.00           H 
ATOM    851  C   ILE A 501      63.570  89.740  65.660  1.00  0.00           C 
ATOM    852  O   ILE A 501      63.650  89.300  66.800  1.00  0.00           O 
ATOM    853  N   LEU A 502      62.590  90.530  65.260  1.00  0.00           N 
ATOM    854  HN  LEU A 502      62.660  90.950  64.360  1.00  0.00           H 
ATOM    855  CA  LEU A 502      61.530  90.950  66.100  1.00  0.00           C 
ATOM    856  HA  LEU A 502      62.000  91.330  66.990  1.00  0.00           H 
ATOM    857  CB  LEU A 502      60.640  92.000  65.410  1.00  0.00           C 
ATOM    858  HB1 LEU A 502      60.500  91.630  64.370  1.00  0.00           H 
ATOM    859  HB2 LEU A 502      59.670  92.240  65.900  1.00  0.00           H 
ATOM    860  CG  LEU A 502      61.150  93.450  65.460  1.00  0.00           C 
ATOM    861  HG  LEU A 502      62.230  93.350  65.210  1.00  0.00           H 
ATOM    862  CD1 LEU A 502      60.510  94.290  64.430  1.00  0.00           C 
ATOM    863 1HD1 LEU A 502      60.830  95.330  64.630  1.00  0.00           H 
ATOM    864 2HD1 LEU A 502      60.840  93.950  63.430  1.00  0.00           H 
ATOM    865 3HD1 LEU A 502      59.400  94.360  64.480  1.00  0.00           H 
ATOM    866  CD2 LEU A 502      60.880  94.100  66.830  1.00  0.00           C 
ATOM    867 1HD2 LEU A 502      61.290  93.530  67.690  1.00  0.00           H 
ATOM    868 2HD2 LEU A 502      61.210  95.160  66.910  1.00  0.00           H 
ATOM    869 3HD2 LEU A 502      59.780  94.110  66.980  1.00  0.00           H 
ATOM    870  C   LEU A 502      60.620  89.860  66.680  1.00  0.00           C 
ATOM    871  O   LEU A 502      60.160  90.010  67.830  1.00  0.00           O 
ATOM    872  N   GLY A 503      60.280  88.830  65.890  1.00  0.00           N 
ATOM    873  HN  GLY A 503      60.710  88.790  64.990  1.00  0.00           H 
ATOM    874  CA  GLY A 503      59.230  87.860  66.280  1.00  0.00           C 
ATOM    875  HA1 GLY A 503      58.390  88.330  66.770  1.00  0.00           H 
ATOM    876  HA2 GLY A 503      58.880  87.360  65.390  1.00  0.00           H 
ATOM    877  C   GLY A 503      59.830  86.800  67.070  1.00  0.00           C 
ATOM    878  O   GLY A 503      59.260  86.370  68.090  1.00  0.00           O 
ATOM    879  N   PHE A 504      61.080  86.470  66.780  1.00  0.00           N 
ATOM    880  HN  PHE A 504      61.550  86.680  65.930  1.00  0.00           H 
ATOM    881  CA  PHE A 504      61.890  85.690  67.690  1.00  0.00           C 
ATOM    882  HA  PHE A 504      61.260  84.870  68.000  1.00  0.00           H 
ATOM    883  CB  PHE A 504      63.180  85.160  67.050  1.00  0.00           C 
ATOM    884  HB1 PHE A 504      63.740  85.970  66.530  1.00  0.00           H 
ATOM    885  HB2 PHE A 504      63.810  84.780  67.880  1.00  0.00           H 
ATOM    886  CG  PHE A 504      62.910  83.920  66.210  1.00  0.00           C 
ATOM    887  CD1 PHE A 504      62.630  82.660  66.830  1.00  0.00           C 
ATOM    888  HD1 PHE A 504      62.700  82.640  67.910  1.00  0.00           H 
ATOM    889  CE1 PHE A 504      62.250  81.510  66.050  1.00  0.00           C 
ATOM    890  HE1 PHE A 504      62.000  80.540  66.460  1.00  0.00           H 
ATOM    891  CZ  PHE A 504      62.200  81.620  64.670  1.00  0.00           C 
ATOM    892  HZ  PHE A 504      61.870  80.760  64.110  1.00  0.00           H 
ATOM    893  CD2 PHE A 504      62.880  83.940  64.830  1.00  0.00           C 
ATOM    894  HD2 PHE A 504      63.100  84.890  64.370  1.00  0.00           H 
ATOM    895  CE2 PHE A 504      62.520  82.800  64.090  1.00  0.00           C 
ATOM    896  HE2 PHE A 504      62.390  82.870  63.020  1.00  0.00           H 
ATOM    897  C   PHE A 504      62.230  86.330  69.040  1.00  0.00           C 
ATOM    898  O   PHE A 504      62.100  85.630  70.020  1.00  0.00           O 
ATOM    899  N   ALA A 505      62.580  87.620  69.050  1.00  0.00           N 
ATOM    900  HN  ALA A 505      62.700  88.240  68.270  1.00  0.00           H 
ATOM    901  CA  ALA A 505      62.840  88.320  70.270  1.00  0.00           C 
ATOM    902  HA  ALA A 505      63.550  87.740  70.830  1.00  0.00           H 
ATOM    903  CB  ALA A 505      63.350  89.850  69.940  1.00  0.00           C 
ATOM    904  HB1 ALA A 505      63.760  90.200  70.910  1.00  0.00           H 
ATOM    905  HB2 ALA A 505      64.210  89.880  69.240  1.00  0.00           H 
ATOM    906  HB3 ALA A 505      62.560  90.590  69.720  1.00  0.00           H 
ATOM    907  C   ALA A 505      61.600  88.480  71.110  1.00  0.00           C 
ATOM    908  O   ALA A 505      61.720  88.320  72.330  1.00  0.00           O 
ATOM    909  N   SER A 506      60.460  88.760  70.480  1.00  0.00           N 
ATOM    910  HN  SER A 506      60.470  88.980  69.510  1.00  0.00           H 
ATOM    911  CA  SER A 506      59.160  88.660  71.140  1.00  0.00           C 
ATOM    912  HA  SER A 506      59.060  89.280  72.020  1.00  0.00           H 
ATOM    913  CB  SER A 506      58.050  89.180  70.160  1.00  0.00           C 
ATOM    914  HB1 SER A 506      57.980  88.560  69.240  1.00  0.00           H 
ATOM    915  HB2 SER A 506      57.200  89.260  70.870  1.00  0.00           H 
ATOM    916  OG  SER A 506      58.390  90.570  69.920  1.00  0.00           O 
ATOM    917  HG1 SER A 506      58.780  90.530  69.040  1.00  0.00           H 
ATOM    918  C   SER A 506      58.800  87.300  71.710  1.00  0.00           C 
ATOM    919  O   SER A 506      58.370  87.130  72.880  1.00  0.00           O 
ATOM    920  N   ALA A 507      58.970  86.150  70.940  1.00  0.00           N 
ATOM    921  HN  ALA A 507      59.310  86.310  70.020  1.00  0.00           H 
ATOM    922  CA  ALA A 507      58.770  84.820  71.410  1.00  0.00           C 
ATOM    923  HA  ALA A 507      57.770  84.580  71.750  1.00  0.00           H 
ATOM    924  CB  ALA A 507      59.090  83.860  70.260  1.00  0.00           C 
ATOM    925  HB1 ALA A 507      60.090  84.050  69.820  1.00  0.00           H 
ATOM    926  HB2 ALA A 507      59.000  82.770  70.440  1.00  0.00           H 
ATOM    927  HB3 ALA A 507      58.410  84.000  69.400  1.00  0.00           H 
ATOM    928  C   ALA A 507      59.710  84.420  72.510  1.00  0.00           C 
ATOM    929  O   ALA A 507      59.220  83.820  73.480  1.00  0.00           O 
ATOM    930  N   PHE A 508      61.020  84.710  72.470  1.00  0.00           N 
ATOM    931  HN  PHE A 508      61.410  85.160  71.670  1.00  0.00           H 
ATOM    932  CA  PHE A 508      61.950  84.530  73.600  1.00  0.00           C 
ATOM    933  HA  PHE A 508      61.790  83.480  73.800  1.00  0.00           H 
ATOM    934  CB  PHE A 508      63.430  84.850  73.220  1.00  0.00           C 
ATOM    935  HB1 PHE A 508      63.480  85.930  72.950  1.00  0.00           H 
ATOM    936  HB2 PHE A 508      64.090  84.750  74.110  1.00  0.00           H 
ATOM    937  CG  PHE A 508      64.030  84.020  72.150  1.00  0.00           C 
ATOM    938  CD1 PHE A 508      63.970  82.560  72.190  1.00  0.00           C 
ATOM    939  HD1 PHE A 508      63.490  82.150  73.060  1.00  0.00           H 
ATOM    940  CE1 PHE A 508      64.520  81.820  71.150  1.00  0.00           C 
ATOM    941  HE1 PHE A 508      64.490  80.740  71.110  1.00  0.00           H 
ATOM    942  CZ  PHE A 508      65.310  82.510  70.200  1.00  0.00           C 
ATOM    943  HZ  PHE A 508      65.700  81.870  69.430  1.00  0.00           H 
ATOM    944  CD2 PHE A 508      64.850  84.630  71.170  1.00  0.00           C 
ATOM    945  HD2 PHE A 508      64.720  85.700  71.130  1.00  0.00           H 
ATOM    946  CE2 PHE A 508      65.400  83.920  70.100  1.00  0.00           C 
ATOM    947  HE2 PHE A 508      66.020  84.280  69.300  1.00  0.00           H 
ATOM    948  C   PHE A 508      61.600  85.280  74.850  1.00  0.00           C 
ATOM    949  O   PHE A 508      61.700  84.760  75.940  1.00  0.00           O 
ATOM    950  N   TYR A 509      61.200  86.560  74.750  1.00  0.00           N 
ATOM    951  HN  TYR A 509      61.210  87.020  73.870  1.00  0.00           H 
ATOM    952  CA  TYR A 509      60.680  87.450  75.770  1.00  0.00           C 
ATOM    953  HA  TYR A 509      61.350  87.420  76.620  1.00  0.00           H 
ATOM    954  CB  TYR A 509      60.480  88.980  75.270  1.00  0.00           C 
ATOM    955  HB1 TYR A 509      61.460  89.480  75.160  1.00  0.00           H 
ATOM    956  HB2 TYR A 509      59.890  89.020  74.330  1.00  0.00           H 
ATOM    957  CG  TYR A 509      59.810  89.790  76.340  1.00  0.00           C 
ATOM    958  CD1 TYR A 509      60.600  90.190  77.480  1.00  0.00           C 
ATOM    959  HD1 TYR A 509      61.640  89.930  77.590  1.00  0.00           H 
ATOM    960  CE1 TYR A 509      59.980  90.840  78.520  1.00  0.00           C 
ATOM    961  HE1 TYR A 509      60.590  91.140  79.360  1.00  0.00           H 
ATOM    962  CZ  TYR A 509      58.670  91.290  78.430  1.00  0.00           C 
ATOM    963  OH  TYR A 509      58.180  92.070  79.470  1.00  0.00           O 
ATOM    964  HH  TYR A 509      58.700  91.880  80.250  1.00  0.00           H 
ATOM    965  CD2 TYR A 509      58.410  90.110  76.370  1.00  0.00           C 
ATOM    966  HD2 TYR A 509      57.810  89.720  75.570  1.00  0.00           H 
ATOM    967  CE2 TYR A 509      57.850  90.790  77.480  1.00  0.00           C 
ATOM    968  HE2 TYR A 509      56.820  91.100  77.540  1.00  0.00           H 
ATOM    969  C   TYR A 509      59.430  86.890  76.400  1.00  0.00           C 
ATOM    970  O   TYR A 509      59.360  86.850  77.630  1.00  0.00           O 
ATOM    971  N   ILE A 510      58.420  86.430  75.650  1.00  0.00           N 
ATOM    972  HN  ILE A 510      58.520  86.530  74.660  1.00  0.00           H 
ATOM    973  CA  ILE A 510      57.270  85.860  76.270  1.00  0.00           C 
ATOM    974  HA  ILE A 510      56.990  86.450  77.130  1.00  0.00           H 
ATOM    975  CB  ILE A 510      55.980  85.740  75.520  1.00  0.00           C 
ATOM    976  HB  ILE A 510      55.270  85.240  76.210  1.00  0.00           H 
ATOM    977  CG2 ILE A 510      55.540  87.230  75.200  1.00  0.00           C 
ATOM    978 1HG2 ILE A 510      55.940  87.960  75.930  1.00  0.00           H 
ATOM    979 2HG2 ILE A 510      55.850  87.480  74.160  1.00  0.00           H 
ATOM    980 3HG2 ILE A 510      54.430  87.320  75.250  1.00  0.00           H 
ATOM    981  CG1 ILE A 510      56.150  84.790  74.270  1.00  0.00           C 
ATOM    982 1HG1 ILE A 510      56.820  85.300  73.540  1.00  0.00           H 
ATOM    983 2HG1 ILE A 510      56.630  83.810  74.460  1.00  0.00           H 
ATOM    984  CD  ILE A 510      54.770  84.610  73.630  1.00  0.00           C 
ATOM    985  HD1 ILE A 510      54.770  83.830  72.840  1.00  0.00           H 
ATOM    986  HD2 ILE A 510      53.960  84.380  74.350  1.00  0.00           H 
ATOM    987  HD3 ILE A 510      54.380  85.490  73.070  1.00  0.00           H 
ATOM    988  C   ILE A 510      57.630  84.590  77.050  1.00  0.00           C 
ATOM    989  O   ILE A 510      57.110  84.280  78.130  1.00  0.00           O 
ATOM    990  N   ILE A 511      58.550  83.790  76.460  1.00  0.00           N 
ATOM    991  HN  ILE A 511      58.970  83.980  75.580  1.00  0.00           H 
ATOM    992  CA  ILE A 511      59.070  82.560  77.100  1.00  0.00           C 
ATOM    993  HA  ILE A 511      58.220  81.930  77.320  1.00  0.00           H 
ATOM    994  CB  ILE A 511      59.970  81.820  76.080  1.00  0.00           C 
ATOM    995  HB  ILE A 511      60.570  82.640  75.630  1.00  0.00           H 
ATOM    996  CG2 ILE A 511      60.790  80.740  76.830  1.00  0.00           C 
ATOM    997 1HG2 ILE A 511      61.200  79.860  76.290  1.00  0.00           H 
ATOM    998 2HG2 ILE A 511      61.550  81.280  77.440  1.00  0.00           H 
ATOM    999 3HG2 ILE A 511      60.130  80.230  77.560  1.00  0.00           H 
ATOM   1000  CG1 ILE A 511      59.100  81.090  75.040  1.00  0.00           C 
ATOM   1001 1HG1 ILE A 511      58.680  80.200  75.560  1.00  0.00           H 
ATOM   1002 2HG1 ILE A 511      58.360  81.820  74.640  1.00  0.00           H 
ATOM   1003  CD  ILE A 511      59.920  80.590  73.850  1.00  0.00           C 
ATOM   1004  HD1 ILE A 511      59.510  79.990  73.010  1.00  0.00           H 
ATOM   1005  HD2 ILE A 511      60.310  81.480  73.310  1.00  0.00           H 
ATOM   1006  HD3 ILE A 511      60.720  79.890  74.170  1.00  0.00           H 
ATOM   1007  C   ILE A 511      59.630  82.760  78.480  1.00  0.00           C 
ATOM   1008  O   ILE A 511      59.210  82.060  79.390  1.00  0.00           O 
ATOM   1009  N   PHE A 512      60.490  83.740  78.680  1.00  0.00           N 
ATOM   1010  HN  PHE A 512      60.780  84.160  77.820  1.00  0.00           H 
ATOM   1011  CA  PHE A 512      61.160  83.880  79.940  1.00  0.00           C 
ATOM   1012  HA  PHE A 512      61.040  83.050  80.620  1.00  0.00           H 
ATOM   1013  CB  PHE A 512      62.650  84.230  79.640  1.00  0.00           C 
ATOM   1014  HB1 PHE A 512      62.740  85.030  78.870  1.00  0.00           H 
ATOM   1015  HB2 PHE A 512      63.120  84.660  80.550  1.00  0.00           H 
ATOM   1016  CG  PHE A 512      63.470  83.040  79.210  1.00  0.00           C 
ATOM   1017  CD1 PHE A 512      63.770  82.070  80.210  1.00  0.00           C 
ATOM   1018  HD1 PHE A 512      63.310  82.060  81.190  1.00  0.00           H 
ATOM   1019  CE1 PHE A 512      64.660  81.070  79.860  1.00  0.00           C 
ATOM   1020  HE1 PHE A 512      64.810  80.280  80.570  1.00  0.00           H 
ATOM   1021  CZ  PHE A 512      65.110  80.940  78.550  1.00  0.00           C 
ATOM   1022  HZ  PHE A 512      65.770  80.110  78.320  1.00  0.00           H 
ATOM   1023  CD2 PHE A 512      64.000  82.950  77.900  1.00  0.00           C 
ATOM   1024  HD2 PHE A 512      63.750  83.640  77.110  1.00  0.00           H 
ATOM   1025  CE2 PHE A 512      64.830  81.910  77.600  1.00  0.00           C 
ATOM   1026  HE2 PHE A 512      65.220  81.840  76.590  1.00  0.00           H 
ATOM   1027  C   PHE A 512      60.430  84.950  80.860  1.00  0.00           C 
ATOM   1028  O   PHE A 512      60.870  85.270  82.010  1.00  0.00           O 
ATOM   1029  N   GLN A 513      59.220  85.440  80.380  1.00  0.00           N 
ATOM   1030  HN  GLN A 513      58.890  85.200  79.470  1.00  0.00           H 
ATOM   1031  CA  GLN A 513      58.450  86.440  81.130  1.00  0.00           C 
ATOM   1032  HA  GLN A 513      59.010  87.360  81.220  1.00  0.00           H 
ATOM   1033  CB  GLN A 513      57.160  86.750  80.360  1.00  0.00           C 
ATOM   1034  HB1 GLN A 513      57.260  86.550  79.270  1.00  0.00           H 
ATOM   1035  HB2 GLN A 513      56.350  86.120  80.780  1.00  0.00           H 
ATOM   1036  CG  GLN A 513      56.610  88.220  80.450  1.00  0.00           C 
ATOM   1037  HG1 GLN A 513      56.410  88.520  81.500  1.00  0.00           H 
ATOM   1038  HG2 GLN A 513      57.350  88.960  80.070  1.00  0.00           H 
ATOM   1039  CD  GLN A 513      55.320  88.480  79.760  1.00  0.00           C 
ATOM   1040  OE1 GLN A 513      54.240  88.710  80.290  1.00  0.00           O 
ATOM   1041  NE2 GLN A 513      55.380  88.610  78.460  1.00  0.00           N 
ATOM   1042 1HE2 GLN A 513      56.290  88.890  78.150  1.00  0.00           H 
ATOM   1043 2HE2 GLN A 513      54.500  88.830  78.030  1.00  0.00           H 
ATOM   1044  C   GLN A 513      58.080  85.910  82.580  1.00  0.00           C 
ATOM   1045  O   GLN A 513      58.040  86.740  83.550  1.00  0.00           O 
ATOM   1046  N   THR A 514      57.760  84.600  82.740  1.00  0.00           N 
ATOM   1047  HN  THR A 514      57.750  83.990  81.950  1.00  0.00           H 
ATOM   1048  CA  THR A 514      57.420  84.020  84.070  1.00  0.00           C 
ATOM   1049  HA  THR A 514      56.830  84.690  84.670  1.00  0.00           H 
ATOM   1050  CB  THR A 514      56.500  82.810  83.800  1.00  0.00           C 
ATOM   1051  HB  THR A 514      56.400  82.080  84.630  1.00  0.00           H 
ATOM   1052  OG1 THR A 514      57.010  82.140  82.660  1.00  0.00           O 
ATOM   1053  HG1 THR A 514      57.780  81.660  82.970  1.00  0.00           H 
ATOM   1054  CG2 THR A 514      55.140  83.340  83.320  1.00  0.00           C 
ATOM   1055 1HG2 THR A 514      54.730  83.910  84.180  1.00  0.00           H 
ATOM   1056 2HG2 THR A 514      55.090  83.780  82.300  1.00  0.00           H 
ATOM   1057 3HG2 THR A 514      54.410  82.510  83.210  1.00  0.00           H 
ATOM   1058  C   THR A 514      58.580  83.520  84.890  1.00  0.00           C 
ATOM   1059  O   THR A 514      58.380  83.000  85.980  1.00  0.00           O 
ATOM   1060  N   GLU A 515      59.800  83.650  84.350  1.00  0.00           N 
ATOM   1061  HN  GLU A 515      60.060  84.220  83.570  1.00  0.00           H 
ATOM   1062  CA  GLU A 515      60.950  83.000  84.910  1.00  0.00           C 
ATOM   1063  HA  GLU A 515      60.770  82.260  85.670  1.00  0.00           H 
ATOM   1064  CB  GLU A 515      61.660  82.190  83.800  1.00  0.00           C 
ATOM   1065  HB1 GLU A 515      62.120  82.940  83.130  1.00  0.00           H 
ATOM   1066  HB2 GLU A 515      62.450  81.640  84.360  1.00  0.00           H 
ATOM   1067  CG  GLU A 515      60.940  81.190  82.850  1.00  0.00           C 
ATOM   1068  HG1 GLU A 515      60.270  81.710  82.130  1.00  0.00           H 
ATOM   1069  HG2 GLU A 515      61.690  80.560  82.320  1.00  0.00           H 
ATOM   1070  CD  GLU A 515      60.020  80.370  83.650  1.00  0.00           C 
ATOM   1071  OE1 GLU A 515      60.390  79.670  84.600  1.00  0.00           O 
ATOM   1072  OE2 GLU A 515      58.850  80.320  83.250  1.00  0.00           O 
ATOM   1073  C   GLU A 515      61.920  84.050  85.540  1.00  0.00           C 
ATOM   1074  O   GLU A 515      61.700  85.320  85.580  1.00  0.00           O 
ATOM   1075  N   ASP A 516      63.150  83.590  86.010  1.00  0.00           N 
ATOM   1076  HN  ASP A 516      63.490  82.680  85.780  1.00  0.00           H 
ATOM   1077  CA  ASP A 516      63.950  84.370  86.960  1.00  0.00           C 
ATOM   1078  HA  ASP A 516      63.270  85.160  87.250  1.00  0.00           H 
ATOM   1079  CB  ASP A 516      64.140  83.420  88.210  1.00  0.00           C 
ATOM   1080  HB1 ASP A 516      63.230  82.850  88.480  1.00  0.00           H 
ATOM   1081  HB2 ASP A 516      64.930  82.700  87.910  1.00  0.00           H 
ATOM   1082  CG  ASP A 516      64.590  84.270  89.380  1.00  0.00           C 
ATOM   1083  OD1 ASP A 516      65.210  85.350  89.260  1.00  0.00           O 
ATOM   1084  OD2 ASP A 516      64.580  83.640  90.440  1.00  0.00           O 
ATOM   1085  C   ASP A 516      65.250  84.910  86.320  1.00  0.00           C 
ATOM   1086  O   ASP A 516      66.140  84.140  85.900  1.00  0.00           O 
ATOM   1087  N   PRO A 517      65.440  86.190  86.140  1.00  0.00           N 
ATOM   1088  CD  PRO A 517      64.410  87.280  86.350  1.00  0.00           C 
ATOM   1089  HD1 PRO A 517      64.040  87.220  87.400  1.00  0.00           H 
ATOM   1090  HD2 PRO A 517      63.650  87.220  85.550  1.00  0.00           H 
ATOM   1091  CA  PRO A 517      66.600  86.750  85.390  1.00  0.00           C 
ATOM   1092  HA  PRO A 517      66.770  86.110  84.540  1.00  0.00           H 
ATOM   1093  CB  PRO A 517      66.120  88.160  85.030  1.00  0.00           C 
ATOM   1094  HB1 PRO A 517      66.950  88.880  84.860  1.00  0.00           H 
ATOM   1095  HB2 PRO A 517      65.460  88.100  84.140  1.00  0.00           H 
ATOM   1096  CG  PRO A 517      65.200  88.630  86.220  1.00  0.00           C 
ATOM   1097  HG1 PRO A 517      65.770  88.870  87.140  1.00  0.00           H 
ATOM   1098  HG2 PRO A 517      64.660  89.480  85.750  1.00  0.00           H 
ATOM   1099  C   PRO A 517      67.910  86.670  86.160  1.00  0.00           C 
ATOM   1100  O   PRO A 517      68.940  86.760  85.630  1.00  0.00           O 
ATOM   1101  N   GLU A 518      67.900  86.330  87.470  1.00  0.00           N 
ATOM   1102  HN  GLU A 518      67.060  86.370  88.010  1.00  0.00           H 
ATOM   1103  CA  GLU A 518      69.090  85.950  88.200  1.00  0.00           C 
ATOM   1104  HA  GLU A 518      69.760  86.790  88.080  1.00  0.00           H 
ATOM   1105  CB  GLU A 518      68.780  85.740  89.710  1.00  0.00           C 
ATOM   1106  HB1 GLU A 518      67.670  85.700  89.810  1.00  0.00           H 
ATOM   1107  HB2 GLU A 518      69.080  84.760  90.130  1.00  0.00           H 
ATOM   1108  CG  GLU A 518      69.360  86.860  90.670  1.00  0.00           C 
ATOM   1109  HG1 GLU A 518      69.140  86.520  91.700  1.00  0.00           H 
ATOM   1110  HG2 GLU A 518      70.430  87.160  90.600  1.00  0.00           H 
ATOM   1111  CD  GLU A 518      68.580  88.110  90.600  1.00  0.00           C 
ATOM   1112  OE1 GLU A 518      67.360  88.110  90.950  1.00  0.00           O 
ATOM   1113  OE2 GLU A 518      69.160  89.150  90.340  1.00  0.00           O 
ATOM   1114  C   GLU A 518      69.810  84.740  87.640  1.00  0.00           C 
ATOM   1115  O   GLU A 518      71.010  84.740  87.470  1.00  0.00           O 
ATOM   1116  N   GLU A 519      69.120  83.690  87.280  1.00  0.00           N 
ATOM   1117  HN  GLU A 519      68.140  83.820  87.410  1.00  0.00           H 
ATOM   1118  CA  GLU A 519      69.700  82.590  86.550  1.00  0.00           C 
ATOM   1119  HA  GLU A 519      70.700  82.430  86.920  1.00  0.00           H 
ATOM   1120  CB  GLU A 519      69.020  81.230  86.650  1.00  0.00           C 
ATOM   1121  HB1 GLU A 519      67.950  81.300  86.380  1.00  0.00           H 
ATOM   1122  HB2 GLU A 519      69.290  80.530  85.830  1.00  0.00           H 
ATOM   1123  CG  GLU A 519      69.250  80.530  88.020  1.00  0.00           C 
ATOM   1124  HG1 GLU A 519      68.590  79.640  87.920  1.00  0.00           H 
ATOM   1125  HG2 GLU A 519      70.310  80.210  88.080  1.00  0.00           H 
ATOM   1126  CD  GLU A 519      68.860  81.250  89.320  1.00  0.00           C 
ATOM   1127  OE1 GLU A 519      67.630  81.370  89.490  1.00  0.00           O 
ATOM   1128  OE2 GLU A 519      69.730  81.630  90.170  1.00  0.00           O 
ATOM   1129  C   GLU A 519      69.920  82.760  85.030  1.00  0.00           C 
ATOM   1130  O   GLU A 519      70.890  82.350  84.510  1.00  0.00           O 
ATOM   1131  N   LEU A 520      69.000  83.470  84.290  1.00  0.00           N 
ATOM   1132  HN  LEU A 520      68.150  83.750  84.720  1.00  0.00           H 
ATOM   1133  CA  LEU A 520      69.240  83.610  82.860  1.00  0.00           C 
ATOM   1134  HA  LEU A 520      70.290  83.540  82.610  1.00  0.00           H 
ATOM   1135  CB  LEU A 520      68.530  82.410  82.110  1.00  0.00           C 
ATOM   1136  HB1 LEU A 520      68.850  81.540  82.720  1.00  0.00           H 
ATOM   1137  HB2 LEU A 520      67.430  82.360  82.290  1.00  0.00           H 
ATOM   1138  CG  LEU A 520      68.900  82.260  80.570  1.00  0.00           C 
ATOM   1139  HG  LEU A 520      69.940  82.630  80.420  1.00  0.00           H 
ATOM   1140  CD1 LEU A 520      68.850  80.820  80.130  1.00  0.00           C 
ATOM   1141 1HD1 LEU A 520      69.740  80.280  80.530  1.00  0.00           H 
ATOM   1142 2HD1 LEU A 520      67.850  80.410  80.370  1.00  0.00           H 
ATOM   1143 3HD1 LEU A 520      68.960  80.660  79.040  1.00  0.00           H 
ATOM   1144  CD2 LEU A 520      67.890  83.050  79.700  1.00  0.00           C 
ATOM   1145 1HD2 LEU A 520      67.960  84.160  79.740  1.00  0.00           H 
ATOM   1146 2HD2 LEU A 520      68.000  82.690  78.650  1.00  0.00           H 
ATOM   1147 3HD2 LEU A 520      66.900  82.760  80.100  1.00  0.00           H 
ATOM   1148  C   LEU A 520      68.690  84.930  82.440  1.00  0.00           C 
ATOM   1149  O   LEU A 520      67.510  85.080  82.100  1.00  0.00           O 
ATOM   1150  N   GLY A 521      69.610  85.950  82.590  1.00  0.00           N 
ATOM   1151  HN  GLY A 521      70.490  85.770  83.020  1.00  0.00           H 
ATOM   1152  CA  GLY A 521      69.270  87.410  82.440  1.00  0.00           C 
ATOM   1153  HA1 GLY A 521      68.430  87.670  83.070  1.00  0.00           H 
ATOM   1154  HA2 GLY A 521      70.140  87.980  82.720  1.00  0.00           H 
ATOM   1155  C   GLY A 521      68.910  87.830  81.040  1.00  0.00           C 
ATOM   1156  O   GLY A 521      68.430  88.940  80.870  1.00  0.00           O 
ATOM   1157  N   HSD A 522      69.190  87.040  79.950  1.00  0.00           N 
ATOM   1158  HN  HSD A 522      69.730  86.210  80.080  1.00  0.00           H 
ATOM   1159  CA  HSD A 522      69.130  87.560  78.570  1.00  0.00           C 
ATOM   1160  HA  HSD A 522      69.870  88.340  78.600  1.00  0.00           H 
ATOM   1161  CB  HSD A 522      69.570  86.520  77.600  1.00  0.00           C 
ATOM   1162  HB1 HSD A 522      68.820  85.710  77.500  1.00  0.00           H 
ATOM   1163  HB2 HSD A 522      69.640  86.970  76.590  1.00  0.00           H 
ATOM   1164  ND1 HSD A 522      72.190  86.020  77.360  1.00  0.00           N 
ATOM   1165  HD1 HSD A 522      72.460  86.810  76.810  1.00  0.00           H 
ATOM   1166  CG  HSD A 522      70.930  85.850  77.960  1.00  0.00           C 
ATOM   1167  CE1 HSD A 522      73.080  85.310  78.100  1.00  0.00           C 
ATOM   1168  HE1 HSD A 522      74.160  85.460  78.010  1.00  0.00           H 
ATOM   1169  NE2 HSD A 522      72.500  84.650  79.120  1.00  0.00           N 
ATOM   1170  CD2 HSD A 522      71.140  85.000  79.030  1.00  0.00           C 
ATOM   1171  HD2 HSD A 522      70.360  84.580  79.660  1.00  0.00           H 
ATOM   1172  C   HSD A 522      67.810  88.230  78.100  1.00  0.00           C 
ATOM   1173  O   HSD A 522      67.860  89.170  77.320  1.00  0.00           O 
ATOM   1174  N   PHE A 523      66.680  87.830  78.680  1.00  0.00           N 
ATOM   1175  HN  PHE A 523      66.700  87.090  79.350  1.00  0.00           H 
ATOM   1176  CA  PHE A 523      65.450  88.390  78.100  1.00  0.00           C 
ATOM   1177  HA  PHE A 523      65.550  88.980  77.200  1.00  0.00           H 
ATOM   1178  CB  PHE A 523      64.540  87.250  77.630  1.00  0.00           C 
ATOM   1179  HB1 PHE A 523      64.280  86.620  78.500  1.00  0.00           H 
ATOM   1180  HB2 PHE A 523      63.620  87.620  77.140  1.00  0.00           H 
ATOM   1181  CG  PHE A 523      65.420  86.440  76.650  1.00  0.00           C 
ATOM   1182  CD1 PHE A 523      65.690  86.970  75.370  1.00  0.00           C 
ATOM   1183  HD1 PHE A 523      65.080  87.780  75.000  1.00  0.00           H 
ATOM   1184  CE1 PHE A 523      66.470  86.200  74.470  1.00  0.00           C 
ATOM   1185  HE1 PHE A 523      66.560  86.560  73.450  1.00  0.00           H 
ATOM   1186  CZ  PHE A 523      67.160  85.090  74.890  1.00  0.00           C 
ATOM   1187  HZ  PHE A 523      67.850  84.510  74.280  1.00  0.00           H 
ATOM   1188  CD2 PHE A 523      66.070  85.200  77.010  1.00  0.00           C 
ATOM   1189  HD2 PHE A 523      65.810  84.860  78.000  1.00  0.00           H 
ATOM   1190  CE2 PHE A 523      66.760  84.470  76.100  1.00  0.00           C 
ATOM   1191  HE2 PHE A 523      67.130  83.520  76.450  1.00  0.00           H 
ATOM   1192  C   PHE A 523      64.660  89.170  79.210  1.00  0.00           C 
ATOM   1193  O   PHE A 523      63.450  89.270  79.210  1.00  0.00           O 
ATOM   1194  N   TYR A 524      65.340  89.820  80.210  1.00  0.00           N 
ATOM   1195  HN  TYR A 524      66.330  89.940  80.120  1.00  0.00           H 
ATOM   1196  CA  TYR A 524      64.670  90.550  81.290  1.00  0.00           C 
ATOM   1197  HA  TYR A 524      64.120  89.730  81.720  1.00  0.00           H 
ATOM   1198  CB  TYR A 524      65.600  90.880  82.540  1.00  0.00           C 
ATOM   1199  HB1 TYR A 524      64.890  91.110  83.370  1.00  0.00           H 
ATOM   1200  HB2 TYR A 524      66.160  89.930  82.690  1.00  0.00           H 
ATOM   1201  CG  TYR A 524      66.520  92.140  82.370  1.00  0.00           C 
ATOM   1202  CD1 TYR A 524      67.780  91.990  81.760  1.00  0.00           C 
ATOM   1203  HD1 TYR A 524      68.040  91.010  81.380  1.00  0.00           H 
ATOM   1204  CE1 TYR A 524      68.560  93.090  81.460  1.00  0.00           C 
ATOM   1205  HE1 TYR A 524      69.440  93.070  80.840  1.00  0.00           H 
ATOM   1206  CZ  TYR A 524      68.230  94.370  81.920  1.00  0.00           C 
ATOM   1207  OH  TYR A 524      69.070  95.480  81.770  1.00  0.00           O 
ATOM   1208  HH  TYR A 524      68.460  96.220  81.790  1.00  0.00           H 
ATOM   1209  CD2 TYR A 524      66.130  93.390  82.880  1.00  0.00           C 
ATOM   1210  HD2 TYR A 524      65.260  93.520  83.500  1.00  0.00           H 
ATOM   1211  CE2 TYR A 524      66.980  94.500  82.620  1.00  0.00           C 
ATOM   1212  HE2 TYR A 524      66.590  95.470  82.890  1.00  0.00           H 
ATOM   1213  C   TYR A 524      63.700  91.620  80.960  1.00  0.00           C 
ATOM   1214  O   TYR A 524      62.660  91.720  81.620  1.00  0.00           O 
ATOM   1215  N   ASP A 525      64.000  92.430  79.940  1.00  0.00           N 
ATOM   1216  HN  ASP A 525      64.730  92.370  79.260  1.00  0.00           H 
ATOM   1217  CA  ASP A 525      63.060  93.370  79.330  1.00  0.00           C 
ATOM   1218  HA  ASP A 525      62.090  92.950  79.540  1.00  0.00           H 
ATOM   1219  CB  ASP A 525      63.370  94.750  80.090  1.00  0.00           C 
ATOM   1220  HB1 ASP A 525      62.600  95.540  79.990  1.00  0.00           H 
ATOM   1221  HB2 ASP A 525      63.350  94.550  81.180  1.00  0.00           H 
ATOM   1222  CG  ASP A 525      64.660  95.480  79.790  1.00  0.00           C 
ATOM   1223  OD1 ASP A 525      65.360  95.290  78.750  1.00  0.00           O 
ATOM   1224  OD2 ASP A 525      64.990  96.360  80.640  1.00  0.00           O 
ATOM   1225  C   ASP A 525      63.100  93.280  77.830  1.00  0.00           C 
ATOM   1226  O   ASP A 525      64.110  92.930  77.250  1.00  0.00           O 
ATOM   1227  N   TYR A 526      61.960  93.700  77.250  1.00  0.00           N 
ATOM   1228  HN  TYR A 526      61.170  94.030  77.750  1.00  0.00           H 
ATOM   1229  CA  TYR A 526      61.870  93.550  75.800  1.00  0.00           C 
ATOM   1230  HA  TYR A 526      62.010  92.490  75.630  1.00  0.00           H 
ATOM   1231  CB  TYR A 526      60.420  94.120  75.480  1.00  0.00           C 
ATOM   1232  HB1 TYR A 526      59.740  93.440  76.030  1.00  0.00           H 
ATOM   1233  HB2 TYR A 526      60.360  95.170  75.830  1.00  0.00           H 
ATOM   1234  CG  TYR A 526      60.150  93.960  74.020  1.00  0.00           C 
ATOM   1235  CD1 TYR A 526      60.230  92.710  73.450  1.00  0.00           C 
ATOM   1236  HD1 TYR A 526      60.510  91.860  74.060  1.00  0.00           H 
ATOM   1237  CE1 TYR A 526      59.850  92.440  72.130  1.00  0.00           C 
ATOM   1238  HE1 TYR A 526      59.800  91.410  71.800  1.00  0.00           H 
ATOM   1239  CZ  TYR A 526      59.400  93.480  71.360  1.00  0.00           C 
ATOM   1240  OH  TYR A 526      58.930  93.310  70.020  1.00  0.00           O 
ATOM   1241  HH  TYR A 526      58.440  92.480  70.020  1.00  0.00           H 
ATOM   1242  CD2 TYR A 526      59.750  95.050  73.240  1.00  0.00           C 
ATOM   1243  HD2 TYR A 526      59.740  96.070  73.600  1.00  0.00           H 
ATOM   1244  CE2 TYR A 526      59.480  94.820  71.890  1.00  0.00           C 
ATOM   1245  HE2 TYR A 526      59.250  95.670  71.270  1.00  0.00           H 
ATOM   1246  C   TYR A 526      63.070  94.340  75.000  1.00  0.00           C 
ATOM   1247  O   TYR A 526      63.430  93.790  73.960  1.00  0.00           O 
ATOM   1248  N   PRO A 527      63.660  95.550  75.360  1.00  0.00           N 
ATOM   1249  CD  PRO A 527      63.160  96.420  76.400  1.00  0.00           C 
ATOM   1250  HD1 PRO A 527      63.600  96.110  77.370  1.00  0.00           H 
ATOM   1251  HD2 PRO A 527      62.050  96.330  76.450  1.00  0.00           H 
ATOM   1252  CA  PRO A 527      64.790  96.180  74.640  1.00  0.00           C 
ATOM   1253  HA  PRO A 527      64.510  96.220  73.600  1.00  0.00           H 
ATOM   1254  CB  PRO A 527      64.910  97.500  75.290  1.00  0.00           C 
ATOM   1255  HB1 PRO A 527      65.730  97.480  76.040  1.00  0.00           H 
ATOM   1256  HB2 PRO A 527      65.200  98.250  74.520  1.00  0.00           H 
ATOM   1257  CG  PRO A 527      63.630  97.840  75.970  1.00  0.00           C 
ATOM   1258  HG1 PRO A 527      63.620  98.520  76.840  1.00  0.00           H 
ATOM   1259  HG2 PRO A 527      62.920  98.270  75.230  1.00  0.00           H 
ATOM   1260  C   PRO A 527      66.070  95.380  74.680  1.00  0.00           C 
ATOM   1261  O   PRO A 527      66.810  95.360  73.670  1.00  0.00           O 
ATOM   1262  N   MET A 528      66.310  94.690  75.880  1.00  0.00           N 
ATOM   1263  HN  MET A 528      65.640  94.760  76.610  1.00  0.00           H 
ATOM   1264  CA  MET A 528      67.380  93.760  76.080  1.00  0.00           C 
ATOM   1265  HA  MET A 528      68.250  94.170  75.590  1.00  0.00           H 
ATOM   1266  CB  MET A 528      67.580  93.340  77.590  1.00  0.00           C 
ATOM   1267  HB1 MET A 528      67.700  94.340  78.060  1.00  0.00           H 
ATOM   1268  HB2 MET A 528      66.610  92.990  78.000  1.00  0.00           H 
ATOM   1269  CG  MET A 528      68.820  92.420  77.840  1.00  0.00           C 
ATOM   1270  HG1 MET A 528      69.030  92.050  78.870  1.00  0.00           H 
ATOM   1271  HG2 MET A 528      68.480  91.450  77.420  1.00  0.00           H 
ATOM   1272  SD  MET A 528      70.380  93.050  77.090  1.00  0.00           S 
ATOM   1273  CE  MET A 528      70.820  94.370  78.240  1.00  0.00           C 
ATOM   1274  HE1 MET A 528      70.060  95.160  78.040  1.00  0.00           H 
ATOM   1275  HE2 MET A 528      70.760  94.010  79.290  1.00  0.00           H 
ATOM   1276  HE3 MET A 528      71.860  94.680  78.020  1.00  0.00           H 
ATOM   1277  C   MET A 528      67.050  92.510  75.290  1.00  0.00           C 
ATOM   1278  O   MET A 528      67.930  92.020  74.600  1.00  0.00           O 
ATOM   1279  N   ALA A 529      65.840  92.000  75.320  1.00  0.00           N 
ATOM   1280  HN  ALA A 529      65.290  92.230  76.120  1.00  0.00           H 
ATOM   1281  CA  ALA A 529      65.430  90.810  74.510  1.00  0.00           C 
ATOM   1282  HA  ALA A 529      65.990  89.960  74.850  1.00  0.00           H 
ATOM   1283  CB  ALA A 529      63.940  90.620  74.770  1.00  0.00           C 
ATOM   1284  HB1 ALA A 529      63.630  89.560  74.650  1.00  0.00           H 
ATOM   1285  HB2 ALA A 529      63.870  90.760  75.870  1.00  0.00           H 
ATOM   1286  HB3 ALA A 529      63.330  91.410  74.290  1.00  0.00           H 
ATOM   1287  C   ALA A 529      65.670  90.960  72.990  1.00  0.00           C 
ATOM   1288  O   ALA A 529      66.030  89.940  72.370  1.00  0.00           O 
ATOM   1289  N   LEU A 530      65.430  92.140  72.400  1.00  0.00           N 
ATOM   1290  HN  LEU A 530      65.040  92.860  72.960  1.00  0.00           H 
ATOM   1291  CA  LEU A 530      65.780  92.510  71.030  1.00  0.00           C 
ATOM   1292  HA  LEU A 530      65.460  91.750  70.340  1.00  0.00           H 
ATOM   1293  CB  LEU A 530      65.080  93.830  70.640  1.00  0.00           C 
ATOM   1294  HB1 LEU A 530      65.220  94.560  71.460  1.00  0.00           H 
ATOM   1295  HB2 LEU A 530      65.530  94.290  69.730  1.00  0.00           H 
ATOM   1296  CG  LEU A 530      63.580  93.720  70.430  1.00  0.00           C 
ATOM   1297  HG  LEU A 530      63.280  93.100  71.300  1.00  0.00           H 
ATOM   1298  CD1 LEU A 530      63.310  93.080  69.060  1.00  0.00           C 
ATOM   1299 1HD1 LEU A 530      63.450  93.800  68.220  1.00  0.00           H 
ATOM   1300 2HD1 LEU A 530      63.890  92.170  68.800  1.00  0.00           H 
ATOM   1301 3HD1 LEU A 530      62.260  92.730  69.060  1.00  0.00           H 
ATOM   1302  CD2 LEU A 530      62.890  95.070  70.570  1.00  0.00           C 
ATOM   1303 1HD2 LEU A 530      63.350  95.950  70.060  1.00  0.00           H 
ATOM   1304 2HD2 LEU A 530      61.900  94.960  70.080  1.00  0.00           H 
ATOM   1305 3HD2 LEU A 530      62.710  95.240  71.650  1.00  0.00           H 
ATOM   1306  C   LEU A 530      67.270  92.590  70.830  1.00  0.00           C 
ATOM   1307  O   LEU A 530      67.810  91.900  69.970  1.00  0.00           O 
ATOM   1308  N   PHE A 531      67.980  93.140  71.830  1.00  0.00           N 
ATOM   1309  HN  PHE A 531      67.500  93.530  72.610  1.00  0.00           H 
ATOM   1310  CA  PHE A 531      69.380  93.380  71.650  1.00  0.00           C 
ATOM   1311  HA  PHE A 531      69.450  93.760  70.640  1.00  0.00           H 
ATOM   1312  CB  PHE A 531      69.800  94.370  72.830  1.00  0.00           C 
ATOM   1313  HB1 PHE A 531      69.250  95.340  72.820  1.00  0.00           H 
ATOM   1314  HB2 PHE A 531      69.620  93.900  73.820  1.00  0.00           H 
ATOM   1315  CG  PHE A 531      71.310  94.650  72.660  1.00  0.00           C 
ATOM   1316  CD1 PHE A 531      71.780  95.200  71.470  1.00  0.00           C 
ATOM   1317  HD1 PHE A 531      71.020  95.510  70.770  1.00  0.00           H 
ATOM   1318  CE1 PHE A 531      73.140  95.380  71.240  1.00  0.00           C 
ATOM   1319  HE1 PHE A 531      73.490  95.940  70.380  1.00  0.00           H 
ATOM   1320  CZ  PHE A 531      74.050  95.070  72.240  1.00  0.00           C 
ATOM   1321  HZ  PHE A 531      75.050  95.300  71.910  1.00  0.00           H 
ATOM   1322  CD2 PHE A 531      72.320  94.300  73.650  1.00  0.00           C 
ATOM   1323  HD2 PHE A 531      71.970  93.830  74.560  1.00  0.00           H 
ATOM   1324  CE2 PHE A 531      73.670  94.530  73.440  1.00  0.00           C 
ATOM   1325  HE2 PHE A 531      74.330  94.120  74.200  1.00  0.00           H 
ATOM   1326  C   PHE A 531      70.180  92.080  71.580  1.00  0.00           C 
ATOM   1327  O   PHE A 531      70.980  91.900  70.690  1.00  0.00           O 
ATOM   1328  N   SER A 532      69.870  91.140  72.460  1.00  0.00           N 
ATOM   1329  HN  SER A 532      69.180  91.300  73.160  1.00  0.00           H 
ATOM   1330  CA  SER A 532      70.630  89.900  72.380  1.00  0.00           C 
ATOM   1331  HA  SER A 532      71.670  90.110  72.200  1.00  0.00           H 
ATOM   1332  CB  SER A 532      70.660  89.230  73.830  1.00  0.00           C 
ATOM   1333  HB1 SER A 532      69.670  89.150  74.340  1.00  0.00           H 
ATOM   1334  HB2 SER A 532      71.000  88.170  73.790  1.00  0.00           H 
ATOM   1335  OG  SER A 532      71.530  89.970  74.710  1.00  0.00           O 
ATOM   1336  HG1 SER A 532      72.300  90.200  74.180  1.00  0.00           H 
ATOM   1337  C   SER A 532      69.990  88.960  71.470  1.00  0.00           C 
ATOM   1338  O   SER A 532      70.640  87.980  71.150  1.00  0.00           O 
ATOM   1339  N   THR A 533      68.780  89.130  70.950  1.00  0.00           N 
ATOM   1340  HN  THR A 533      68.110  89.750  71.370  1.00  0.00           H 
ATOM   1341  CA  THR A 533      68.350  88.410  69.820  1.00  0.00           C 
ATOM   1342  HA  THR A 533      68.640  87.370  69.920  1.00  0.00           H 
ATOM   1343  CB  THR A 533      66.870  88.520  69.650  1.00  0.00           C 
ATOM   1344  HB  THR A 533      66.510  89.570  69.620  1.00  0.00           H 
ATOM   1345  OG1 THR A 533      66.290  87.840  70.740  1.00  0.00           O 
ATOM   1346  HG1 THR A 533      66.350  88.500  71.430  1.00  0.00           H 
ATOM   1347  CG2 THR A 533      66.230  87.750  68.540  1.00  0.00           C 
ATOM   1348 1HG2 THR A 533      65.130  87.900  68.630  1.00  0.00           H 
ATOM   1349 2HG2 THR A 533      66.540  88.090  67.530  1.00  0.00           H 
ATOM   1350 3HG2 THR A 533      66.550  86.690  68.510  1.00  0.00           H 
ATOM   1351  C   THR A 533      69.020  88.970  68.530  1.00  0.00           C 
ATOM   1352  O   THR A 533      69.160  88.190  67.570  1.00  0.00           O 
ATOM   1353  N   PHE A 534      69.500  90.270  68.480  1.00  0.00           N 
ATOM   1354  HN  PHE A 534      69.440  90.830  69.300  1.00  0.00           H 
ATOM   1355  CA  PHE A 534      70.420  90.670  67.430  1.00  0.00           C 
ATOM   1356  HA  PHE A 534      70.090  90.170  66.530  1.00  0.00           H 
ATOM   1357  CB  PHE A 534      70.330  92.260  67.280  1.00  0.00           C 
ATOM   1358  HB1 PHE A 534      69.420  92.610  66.750  1.00  0.00           H 
ATOM   1359  HB2 PHE A 534      70.250  92.570  68.340  1.00  0.00           H 
ATOM   1360  CG  PHE A 534      71.550  92.960  66.670  1.00  0.00           C 
ATOM   1361  CD1 PHE A 534      71.520  93.460  65.360  1.00  0.00           C 
ATOM   1362  HD1 PHE A 534      70.550  93.460  64.890  1.00  0.00           H 
ATOM   1363  CE1 PHE A 534      72.650  93.940  64.770  1.00  0.00           C 
ATOM   1364  HE1 PHE A 534      72.720  94.200  63.720  1.00  0.00           H 
ATOM   1365  CZ  PHE A 534      73.910  94.070  65.440  1.00  0.00           C 
ATOM   1366  HZ  PHE A 534      74.750  94.300  64.800  1.00  0.00           H 
ATOM   1367  CD2 PHE A 534      72.800  93.160  67.350  1.00  0.00           C 
ATOM   1368  HD2 PHE A 534      72.970  92.840  68.370  1.00  0.00           H 
ATOM   1369  CE2 PHE A 534      73.910  93.730  66.750  1.00  0.00           C 
ATOM   1370  HE2 PHE A 534      74.860  93.740  67.260  1.00  0.00           H 
ATOM   1371  C   PHE A 534      71.860  90.140  67.630  1.00  0.00           C 
ATOM   1372  O   PHE A 534      72.410  89.620  66.680  1.00  0.00           O 
ATOM   1373  N   GLU A 535      72.470  90.130  68.840  1.00  0.00           N 
ATOM   1374  HN  GLU A 535      72.150  90.800  69.510  1.00  0.00           H 
ATOM   1375  CA  GLU A 535      73.750  89.450  69.070  1.00  0.00           C 
ATOM   1376  HA  GLU A 535      74.470  89.810  68.350  1.00  0.00           H 
ATOM   1377  CB  GLU A 535      74.240  89.730  70.520  1.00  0.00           C 
ATOM   1378  HB1 GLU A 535      73.460  89.370  71.230  1.00  0.00           H 
ATOM   1379  HB2 GLU A 535      75.190  89.160  70.620  1.00  0.00           H 
ATOM   1380  CG  GLU A 535      74.440  91.200  70.930  1.00  0.00           C 
ATOM   1381  HG1 GLU A 535      75.330  91.570  70.370  1.00  0.00           H 
ATOM   1382  HG2 GLU A 535      73.620  91.870  70.600  1.00  0.00           H 
ATOM   1383  CD  GLU A 535      74.710  91.320  72.410  1.00  0.00           C 
ATOM   1384  OE1 GLU A 535      73.760  90.940  73.200  1.00  0.00           O 
ATOM   1385  OE2 GLU A 535      75.780  91.950  72.750  1.00  0.00           O 
ATOM   1386  C   GLU A 535      73.650  87.950  68.820  1.00  0.00           C 
ATOM   1387  O   GLU A 535      74.670  87.480  68.330  1.00  0.00           O 
ATOM   1388  N   LEU A 536      72.630  87.190  69.150  1.00  0.00           N 
ATOM   1389  HN  LEU A 536      71.950  87.510  69.810  1.00  0.00           H 
ATOM   1390  CA  LEU A 536      72.410  85.740  68.710  1.00  0.00           C 
ATOM   1391  HA  LEU A 536      73.310  85.160  68.850  1.00  0.00           H 
ATOM   1392  CB  LEU A 536      71.180  85.090  69.440  1.00  0.00           C 
ATOM   1393  HB1 LEU A 536      70.350  85.790  69.220  1.00  0.00           H 
ATOM   1394  HB2 LEU A 536      70.850  84.120  69.000  1.00  0.00           H 
ATOM   1395  CG  LEU A 536      71.430  84.790  70.970  1.00  0.00           C 
ATOM   1396  HG  LEU A 536      71.790  85.700  71.490  1.00  0.00           H 
ATOM   1397  CD1 LEU A 536      70.090  84.240  71.620  1.00  0.00           C 
ATOM   1398 1HD1 LEU A 536      69.280  85.000  71.500  1.00  0.00           H 
ATOM   1399 2HD1 LEU A 536      69.750  83.380  71.010  1.00  0.00           H 
ATOM   1400 3HD1 LEU A 536      70.230  83.870  72.660  1.00  0.00           H 
ATOM   1401  CD2 LEU A 536      72.650  83.830  71.140  1.00  0.00           C 
ATOM   1402 1HD2 LEU A 536      72.990  83.730  72.190  1.00  0.00           H 
ATOM   1403 2HD2 LEU A 536      72.410  82.800  70.810  1.00  0.00           H 
ATOM   1404 3HD2 LEU A 536      73.500  84.190  70.530  1.00  0.00           H 
ATOM   1405  C   LEU A 536      72.200  85.620  67.240  1.00  0.00           C 
ATOM   1406  O   LEU A 536      72.820  84.720  66.710  1.00  0.00           O 
ATOM   1407  N   PHE A 537      71.510  86.580  66.490  1.00  0.00           N 
ATOM   1408  HN  PHE A 537      71.090  87.320  67.010  1.00  0.00           H 
ATOM   1409  CA  PHE A 537      71.450  86.590  65.020  1.00  0.00           C 
ATOM   1410  HA  PHE A 537      71.010  85.710  64.590  1.00  0.00           H 
ATOM   1411  CB  PHE A 537      70.410  87.610  64.560  1.00  0.00           C 
ATOM   1412  HB1 PHE A 537      69.440  87.490  65.090  1.00  0.00           H 
ATOM   1413  HB2 PHE A 537      70.710  88.670  64.740  1.00  0.00           H 
ATOM   1414  CG  PHE A 537      70.060  87.490  63.090  1.00  0.00           C 
ATOM   1415  CD1 PHE A 537      69.120  86.540  62.700  1.00  0.00           C 
ATOM   1416  HD1 PHE A 537      68.460  86.130  63.450  1.00  0.00           H 
ATOM   1417  CE1 PHE A 537      68.890  86.160  61.370  1.00  0.00           C 
ATOM   1418  HE1 PHE A 537      68.150  85.390  61.190  1.00  0.00           H 
ATOM   1419  CZ  PHE A 537      69.770  86.740  60.430  1.00  0.00           C 
ATOM   1420  HZ  PHE A 537      69.700  86.470  59.390  1.00  0.00           H 
ATOM   1421  CD2 PHE A 537      70.820  88.160  62.120  1.00  0.00           C 
ATOM   1422  HD2 PHE A 537      71.550  88.890  62.440  1.00  0.00           H 
ATOM   1423  CE2 PHE A 537      70.660  87.830  60.790  1.00  0.00           C 
ATOM   1424  HE2 PHE A 537      71.160  88.380  60.010  1.00  0.00           H 
ATOM   1425  C   PHE A 537      72.800  86.640  64.320  1.00  0.00           C 
ATOM   1426  O   PHE A 537      73.060  86.060  63.320  1.00  0.00           O 
ATOM   1427  N   LEU A 538      73.730  87.440  64.870  1.00  0.00           N 
ATOM   1428  HN  LEU A 538      73.470  88.010  65.650  1.00  0.00           H 
ATOM   1429  CA  LEU A 538      75.060  87.510  64.230  1.00  0.00           C 
ATOM   1430  HA  LEU A 538      74.900  87.230  63.200  1.00  0.00           H 
ATOM   1431  CB  LEU A 538      75.580  88.980  64.230  1.00  0.00           C 
ATOM   1432  HB1 LEU A 538      75.920  89.430  65.190  1.00  0.00           H 
ATOM   1433  HB2 LEU A 538      76.460  89.140  63.570  1.00  0.00           H 
ATOM   1434  CG  LEU A 538      74.550  89.970  63.510  1.00  0.00           C 
ATOM   1435  HG  LEU A 538      73.630  89.960  64.140  1.00  0.00           H 
ATOM   1436  CD1 LEU A 538      75.030  91.400  63.600  1.00  0.00           C 
ATOM   1437 1HD1 LEU A 538      74.420  92.160  63.070  1.00  0.00           H 
ATOM   1438 2HD1 LEU A 538      75.290  91.750  64.620  1.00  0.00           H 
ATOM   1439 3HD1 LEU A 538      76.020  91.390  63.090  1.00  0.00           H 
ATOM   1440  CD2 LEU A 538      74.310  89.440  62.080  1.00  0.00           C 
ATOM   1441 1HD2 LEU A 538      73.700  90.140  61.470  1.00  0.00           H 
ATOM   1442 2HD2 LEU A 538      75.350  89.310  61.700  1.00  0.00           H 
ATOM   1443 3HD2 LEU A 538      73.860  88.430  62.020  1.00  0.00           H 
ATOM   1444  C   LEU A 538      76.120  86.660  64.890  1.00  0.00           C 
ATOM   1445  O   LEU A 538      77.260  86.670  64.390  1.00  0.00           O 
ATOM   1446  N   THR A 539      75.630  85.860  65.920  1.00  0.00           N 
ATOM   1447  HN  THR A 539      74.670  85.970  66.160  1.00  0.00           H 
ATOM   1448  CA  THR A 539      76.430  84.880  66.660  1.00  0.00           C 
ATOM   1449  HA  THR A 539      75.840  84.650  67.540  1.00  0.00           H 
ATOM   1450  CB  THR A 539      76.650  83.550  65.950  1.00  0.00           C 
ATOM   1451  HB  THR A 539      77.360  82.940  66.560  1.00  0.00           H 
ATOM   1452  OG1 THR A 539      77.220  83.640  64.650  1.00  0.00           O 
ATOM   1453  HG1 THR A 539      77.990  84.220  64.700  1.00  0.00           H 
ATOM   1454  CG2 THR A 539      75.330  82.790  65.870  1.00  0.00           C 
ATOM   1455 1HG2 THR A 539      75.480  81.760  65.470  1.00  0.00           H 
ATOM   1456 2HG2 THR A 539      75.030  82.700  66.940  1.00  0.00           H 
ATOM   1457 3HG2 THR A 539      74.640  83.480  65.350  1.00  0.00           H 
ATOM   1458  C   THR A 539      77.600  85.470  67.370  1.00  0.00           C 
ATOM   1459  O   THR A 539      78.710  84.910  67.340  1.00  0.00           O 
ATOM   1460  N   ILE A 540      77.410  86.660  67.980  1.00  0.00           N 
ATOM   1461  HN  ILE A 540      76.520  87.110  67.970  1.00  0.00           H 
ATOM   1462  CA  ILE A 540      78.470  87.400  68.630  1.00  0.00           C 
ATOM   1463  HA  ILE A 540      79.400  86.890  68.450  1.00  0.00           H 
ATOM   1464  CB  ILE A 540      78.600  88.880  68.090  1.00  0.00           C 
ATOM   1465  HB  ILE A 540      79.580  89.260  68.460  1.00  0.00           H 
ATOM   1466  CG2 ILE A 540      78.820  89.030  66.560  1.00  0.00           C 
ATOM   1467 1HG2 ILE A 540      79.340  89.970  66.270  1.00  0.00           H 
ATOM   1468 2HG2 ILE A 540      79.370  88.150  66.180  1.00  0.00           H 
ATOM   1469 3HG2 ILE A 540      77.850  88.910  66.020  1.00  0.00           H 
ATOM   1470  CG1 ILE A 540      77.460  89.710  68.670  1.00  0.00           C 
ATOM   1471 1HG1 ILE A 540      76.600  89.010  68.720  1.00  0.00           H 
ATOM   1472 2HG1 ILE A 540      77.750  89.890  69.730  1.00  0.00           H 
ATOM   1473  CD  ILE A 540      77.040  90.990  67.870  1.00  0.00           C 
ATOM   1474  HD1 ILE A 540      76.260  91.500  68.480  1.00  0.00           H 
ATOM   1475  HD2 ILE A 540      77.890  91.700  67.860  1.00  0.00           H 
ATOM   1476  HD3 ILE A 540      76.710  90.740  66.840  1.00  0.00           H 
ATOM   1477  C   ILE A 540      78.300  87.360  70.160  1.00  0.00           C 
ATOM   1478  O   ILE A 540      78.920  88.110  70.880  1.00  0.00           O 
ATOM   1479  N   ILE A 541      77.510  86.360  70.690  1.00  0.00           N 
ATOM   1480  HN  ILE A 541      77.100  85.770  70.000  1.00  0.00           H 
ATOM   1481  CA  ILE A 541      77.360  85.900  72.050  1.00  0.00           C 
ATOM   1482  HA  ILE A 541      78.300  85.930  72.580  1.00  0.00           H 
ATOM   1483  CB  ILE A 541      76.350  86.570  72.990  1.00  0.00           C 
ATOM   1484  HB  ILE A 541      76.410  86.100  74.000  1.00  0.00           H 
ATOM   1485  CG2 ILE A 541      76.740  88.040  73.190  1.00  0.00           C 
ATOM   1486 1HG2 ILE A 541      75.920  88.550  73.750  1.00  0.00           H 
ATOM   1487 2HG2 ILE A 541      77.700  88.080  73.750  1.00  0.00           H 
ATOM   1488 3HG2 ILE A 541      76.870  88.500  72.190  1.00  0.00           H 
ATOM   1489  CG1 ILE A 541      74.870  86.450  72.520  1.00  0.00           C 
ATOM   1490 1HG1 ILE A 541      74.840  86.980  71.540  1.00  0.00           H 
ATOM   1491 2HG1 ILE A 541      74.640  85.380  72.310  1.00  0.00           H 
ATOM   1492  CD  ILE A 541      73.900  87.040  73.550  1.00  0.00           C 
ATOM   1493  HD1 ILE A 541      73.850  88.140  73.380  1.00  0.00           H 
ATOM   1494  HD2 ILE A 541      72.890  86.620  73.340  1.00  0.00           H 
ATOM   1495  HD3 ILE A 541      74.240  86.730  74.560  1.00  0.00           H 
ATOM   1496  C   ILE A 541      77.040  84.480  71.880  1.00  0.00           C 
ATOM   1497  O   ILE A 541      76.360  84.020  70.930  1.00  0.00           O 
ATOM   1498  N   ASP A 542      77.460  83.670  72.850  1.00  0.00           N 
ATOM   1499  HN  ASP A 542      78.240  83.870  73.430  1.00  0.00           H 
ATOM   1500  CA  ASP A 542      77.040  82.320  73.080  1.00  0.00           C 
ATOM   1501  HA  ASP A 542      77.310  81.740  72.210  1.00  0.00           H 
ATOM   1502  CB  ASP A 542      77.850  81.750  74.250  1.00  0.00           C 
ATOM   1503  HB1 ASP A 542      77.700  82.370  75.160  1.00  0.00           H 
ATOM   1504  HB2 ASP A 542      77.540  80.720  74.530  1.00  0.00           H 
ATOM   1505  CG  ASP A 542      79.310  81.740  74.080  1.00  0.00           C 
ATOM   1506  OD1 ASP A 542      79.770  81.820  72.940  1.00  0.00           O 
ATOM   1507  OD2 ASP A 542      80.140  81.650  75.030  1.00  0.00           O 
ATOM   1508  C   ASP A 542      75.600  82.160  73.350  1.00  0.00           C 
ATOM   1509  O   ASP A 542      74.960  83.060  73.890  1.00  0.00           O 
ATOM   1510  N   GLY A 543      75.030  80.980  73.070  1.00  0.00           N 
ATOM   1511  HN  GLY A 543      75.590  80.320  72.580  1.00  0.00           H 
ATOM   1512  CA  GLY A 543      73.680  80.560  73.430  1.00  0.00           C 
ATOM   1513  HA1 GLY A 543      73.040  81.200  72.850  1.00  0.00           H 
ATOM   1514  HA2 GLY A 543      73.710  79.490  73.260  1.00  0.00           H 
ATOM   1515  C   GLY A 543      73.410  80.680  74.920  1.00  0.00           C 
ATOM   1516  O   GLY A 543      74.210  80.250  75.750  1.00  0.00           O 
ATOM   1517  N   PRO A 544      72.240  81.170  75.420  1.00  0.00           N 
ATOM   1518  CD  PRO A 544      71.500  82.180  74.720  1.00  0.00           C 
ATOM   1519  HD1 PRO A 544      70.820  81.660  74.020  1.00  0.00           H 
ATOM   1520  HD2 PRO A 544      72.280  82.830  74.270  1.00  0.00           H 
ATOM   1521  CA  PRO A 544      71.840  81.140  76.790  1.00  0.00           C 
ATOM   1522  HA  PRO A 544      72.640  81.530  77.410  1.00  0.00           H 
ATOM   1523  CB  PRO A 544      70.530  81.960  76.830  1.00  0.00           C 
ATOM   1524  HB1 PRO A 544      69.630  81.340  76.650  1.00  0.00           H 
ATOM   1525  HB2 PRO A 544      70.320  82.400  77.830  1.00  0.00           H 
ATOM   1526  CG  PRO A 544      70.680  82.980  75.740  1.00  0.00           C 
ATOM   1527  HG1 PRO A 544      69.740  83.400  75.320  1.00  0.00           H 
ATOM   1528  HG2 PRO A 544      71.360  83.760  76.140  1.00  0.00           H 
ATOM   1529  C   PRO A 544      71.650  79.740  77.350  1.00  0.00           C 
ATOM   1530  O   PRO A 544      70.520  79.270  77.470  1.00  0.00           O 
ATOM   1531  N   ALA A 545      72.780  79.050  77.790  1.00  0.00           N 
ATOM   1532  HN  ALA A 545      73.680  79.480  77.760  1.00  0.00           H 
ATOM   1533  CA  ALA A 545      72.680  77.800  78.550  1.00  0.00           C 
ATOM   1534  HA  ALA A 545      71.670  77.420  78.580  1.00  0.00           H 
ATOM   1535  CB  ALA A 545      73.610  76.810  77.810  1.00  0.00           C 
ATOM   1536  HB1 ALA A 545      73.660  75.840  78.360  1.00  0.00           H 
ATOM   1537  HB2 ALA A 545      73.310  76.650  76.750  1.00  0.00           H 
ATOM   1538  HB3 ALA A 545      74.650  77.210  77.810  1.00  0.00           H 
ATOM   1539  C   ALA A 545      73.030  78.010  79.930  1.00  0.00           C 
ATOM   1540  O   ALA A 545      73.820  78.940  80.220  1.00  0.00           O 
ATOM   1541  N   ASN A 546      72.400  77.240  80.890  1.00  0.00           N 
ATOM   1542  HN  ASN A 546      71.660  76.610  80.660  1.00  0.00           H 
ATOM   1543  CA  ASN A 546      72.760  77.210  82.260  1.00  0.00           C 
ATOM   1544  HA  ASN A 546      73.630  77.840  82.370  1.00  0.00           H 
ATOM   1545  CB  ASN A 546      71.560  77.800  83.110  1.00  0.00           C 
ATOM   1546  HB1 ASN A 546      71.250  78.790  82.700  1.00  0.00           H 
ATOM   1547  HB2 ASN A 546      70.760  77.040  82.960  1.00  0.00           H 
ATOM   1548  CG  ASN A 546      71.860  77.920  84.610  1.00  0.00           C 
ATOM   1549  OD1 ASN A 546      71.880  76.910  85.250  1.00  0.00           O 
ATOM   1550  ND2 ASN A 546      71.890  79.150  85.140  1.00  0.00           N 
ATOM   1551 1HD2 ASN A 546      71.610  79.910  84.550  1.00  0.00           H 
ATOM   1552 2HD2 ASN A 546      72.070  79.190  86.120  1.00  0.00           H 
ATOM   1553  C   ASN A 546      73.160  75.870  82.790  1.00  0.00           C 
ATOM   1554  O   ASN A 546      74.040  75.790  83.660  1.00  0.00           O 
ATOM   1555  N   TYR A 547      72.430  74.730  82.370  1.00  0.00           N 
ATOM   1556  HN  TYR A 547      71.870  74.720  81.550  1.00  0.00           H 
ATOM   1557  CA  TYR A 547      72.660  73.340  82.750  1.00  0.00           C 
ATOM   1558  HA  TYR A 547      72.000  72.780  82.110  1.00  0.00           H 
ATOM   1559  CB  TYR A 547      74.150  73.000  82.460  1.00  0.00           C 
ATOM   1560  HB1 TYR A 547      74.890  73.530  83.100  1.00  0.00           H 
ATOM   1561  HB2 TYR A 547      74.300  71.930  82.710  1.00  0.00           H 
ATOM   1562  CG  TYR A 547      74.450  73.250  81.020  1.00  0.00           C 
ATOM   1563  CD1 TYR A 547      73.920  72.400  80.050  1.00  0.00           C 
ATOM   1564  HD1 TYR A 547      73.320  71.610  80.470  1.00  0.00           H 
ATOM   1565  CE1 TYR A 547      74.080  72.700  78.760  1.00  0.00           C 
ATOM   1566  HE1 TYR A 547      73.510  72.150  78.020  1.00  0.00           H 
ATOM   1567  CZ  TYR A 547      74.960  73.740  78.370  1.00  0.00           C 
ATOM   1568  OH  TYR A 547      75.190  73.920  76.960  1.00  0.00           O 
ATOM   1569  HH  TYR A 547      74.620  73.310  76.480  1.00  0.00           H 
ATOM   1570  CD2 TYR A 547      75.380  74.300  80.660  1.00  0.00           C 
ATOM   1571  HD2 TYR A 547      75.900  74.900  81.390  1.00  0.00           H 
ATOM   1572  CE2 TYR A 547      75.630  74.510  79.330  1.00  0.00           C 
ATOM   1573  HE2 TYR A 547      76.370  75.270  79.120  1.00  0.00           H 
ATOM   1574  C   TYR A 547      72.350  72.980  84.180  1.00  0.00           C 
ATOM   1575  O   TYR A 547      72.170  71.800  84.560  1.00  0.00           O 
ATOM   1576  N   ASN A 548      72.330  73.980  85.150  1.00  0.00           N 
ATOM   1577  HN  ASN A 548      72.470  74.920  84.840  1.00  0.00           H 
ATOM   1578  CA  ASN A 548      72.230  73.720  86.510  1.00  0.00           C 
ATOM   1579  HA  ASN A 548      72.380  72.660  86.680  1.00  0.00           H 
ATOM   1580  CB  ASN A 548      73.300  74.600  87.170  1.00  0.00           C 
ATOM   1581  HB1 ASN A 548      73.260  75.630  86.760  1.00  0.00           H 
ATOM   1582  HB2 ASN A 548      73.260  74.790  88.260  1.00  0.00           H 
ATOM   1583  CG  ASN A 548      74.610  74.020  86.850  1.00  0.00           C 
ATOM   1584  OD1 ASN A 548      74.910  73.000  87.490  1.00  0.00           O 
ATOM   1585  ND2 ASN A 548      75.420  74.620  85.970  1.00  0.00           N 
ATOM   1586 1HD2 ASN A 548      75.120  75.450  85.500  1.00  0.00           H 
ATOM   1587 2HD2 ASN A 548      76.380  74.330  85.960  1.00  0.00           H 
ATOM   1588  C   ASN A 548      70.870  74.210  87.050  1.00  0.00           C 
ATOM   1589  O   ASN A 548      70.680  74.350  88.210  1.00  0.00           O 
ATOM   1590  N   VAL A 549      69.940  74.550  86.170  1.00  0.00           N 
ATOM   1591  HN  VAL A 549      70.140  74.470  85.200  1.00  0.00           H 
ATOM   1592  CA  VAL A 549      68.520  74.820  86.400  1.00  0.00           C 
ATOM   1593  HA  VAL A 549      68.250  74.170  87.220  1.00  0.00           H 
ATOM   1594  CB  VAL A 549      68.470  76.350  86.710  1.00  0.00           C 
ATOM   1595  HB  VAL A 549      69.440  76.590  87.200  1.00  0.00           H 
ATOM   1596  CG1 VAL A 549      68.360  77.300  85.490  1.00  0.00           C 
ATOM   1597 1HG1 VAL A 549      67.560  76.980  84.780  1.00  0.00           H 
ATOM   1598 2HG1 VAL A 549      68.190  78.360  85.770  1.00  0.00           H 
ATOM   1599 3HG1 VAL A 549      69.330  77.280  84.940  1.00  0.00           H 
ATOM   1600  CG2 VAL A 549      67.440  76.580  87.840  1.00  0.00           C 
ATOM   1601 1HG2 VAL A 549      67.410  77.650  88.140  1.00  0.00           H 
ATOM   1602 2HG2 VAL A 549      66.450  76.240  87.460  1.00  0.00           H 
ATOM   1603 3HG2 VAL A 549      67.580  76.010  88.780  1.00  0.00           H 
ATOM   1604  C   VAL A 549      67.740  74.300  85.180  1.00  0.00           C 
ATOM   1605  O   VAL A 549      68.280  74.110  84.100  1.00  0.00           O 
ATOM   1606  N   ASP A 550      66.430  74.000  85.370  1.00  0.00           N 
ATOM   1607  HN  ASP A 550      66.000  74.160  86.260  1.00  0.00           H 
ATOM   1608  CA  ASP A 550      65.480  73.470  84.370  1.00  0.00           C 
ATOM   1609  HA  ASP A 550      66.020  72.820  83.700  1.00  0.00           H 
ATOM   1610  CB  ASP A 550      64.290  72.660  84.920  1.00  0.00           C 
ATOM   1611  HB1 ASP A 550      63.640  73.220  85.630  1.00  0.00           H 
ATOM   1612  HB2 ASP A 550      63.650  72.380  84.050  1.00  0.00           H 
ATOM   1613  CG  ASP A 550      64.620  71.260  85.470  1.00  0.00           C 
ATOM   1614  OD1 ASP A 550      65.770  70.780  85.270  1.00  0.00           O 
ATOM   1615  OD2 ASP A 550      63.640  70.640  86.040  1.00  0.00           O 
ATOM   1616  C   ASP A 550      65.040  74.710  83.590  1.00  0.00           C 
ATOM   1617  O   ASP A 550      64.480  75.660  84.160  1.00  0.00           O 
ATOM   1618  N   LEU A 551      65.260  74.760  82.240  1.00  0.00           N 
ATOM   1619  HN  LEU A 551      65.660  74.070  81.650  1.00  0.00           H 
ATOM   1620  CA  LEU A 551      64.860  75.910  81.530  1.00  0.00           C 
ATOM   1621  HA  LEU A 551      64.680  76.730  82.200  1.00  0.00           H 
ATOM   1622  CB  LEU A 551      65.870  76.160  80.390  1.00  0.00           C 
ATOM   1623  HB1 LEU A 551      65.870  75.160  79.900  1.00  0.00           H 
ATOM   1624  HB2 LEU A 551      65.470  76.780  79.560  1.00  0.00           H 
ATOM   1625  CG  LEU A 551      67.320  76.510  80.700  1.00  0.00           C 
ATOM   1626  HG  LEU A 551      67.850  75.630  81.120  1.00  0.00           H 
ATOM   1627  CD1 LEU A 551      68.070  76.930  79.390  1.00  0.00           C 
ATOM   1628 1HD1 LEU A 551      68.840  77.710  79.520  1.00  0.00           H 
ATOM   1629 2HD1 LEU A 551      68.460  76.030  78.870  1.00  0.00           H 
ATOM   1630 3HD1 LEU A 551      67.290  77.340  78.710  1.00  0.00           H 
ATOM   1631  CD2 LEU A 551      67.440  77.680  81.670  1.00  0.00           C 
ATOM   1632 1HD2 LEU A 551      68.520  77.940  81.690  1.00  0.00           H 
ATOM   1633 2HD2 LEU A 551      66.930  78.550  81.220  1.00  0.00           H 
ATOM   1634 3HD2 LEU A 551      66.950  77.460  82.640  1.00  0.00           H 
ATOM   1635  C   LEU A 551      63.500  75.480  80.860  1.00  0.00           C 
ATOM   1636  O   LEU A 551      63.190  74.290  80.810  1.00  0.00           O 
ATOM   1637  N   PRO A 552      62.660  76.410  80.430  1.00  0.00           N 
ATOM   1638  CD  PRO A 552      62.730  77.790  80.820  1.00  0.00           C 
ATOM   1639  HD1 PRO A 552      63.300  78.380  80.070  1.00  0.00           H 
ATOM   1640  HD2 PRO A 552      63.030  77.880  81.890  1.00  0.00           H 
ATOM   1641  CA  PRO A 552      61.570  76.180  79.560  1.00  0.00           C 
ATOM   1642  HA  PRO A 552      60.920  75.490  80.090  1.00  0.00           H 
ATOM   1643  CB  PRO A 552      60.910  77.560  79.340  1.00  0.00           C 
ATOM   1644  HB1 PRO A 552      61.350  78.020  78.430  1.00  0.00           H 
ATOM   1645  HB2 PRO A 552      59.800  77.500  79.280  1.00  0.00           H 
ATOM   1646  CG  PRO A 552      61.290  78.360  80.660  1.00  0.00           C 
ATOM   1647  HG1 PRO A 552      61.220  79.460  80.510  1.00  0.00           H 
ATOM   1648  HG2 PRO A 552      60.520  78.100  81.410  1.00  0.00           H 
ATOM   1649  C   PRO A 552      61.950  75.460  78.250  1.00  0.00           C 
ATOM   1650  O   PRO A 552      62.710  76.070  77.470  1.00  0.00           O 
ATOM   1651  N   PHE A 553      61.330  74.260  77.920  1.00  0.00           N 
ATOM   1652  HN  PHE A 553      60.790  73.720  78.570  1.00  0.00           H 
ATOM   1653  CA  PHE A 553      61.540  73.420  76.740  1.00  0.00           C 
ATOM   1654  HA  PHE A 553      62.590  73.150  76.750  1.00  0.00           H 
ATOM   1655  CB  PHE A 553      60.730  72.030  77.030  1.00  0.00           C 
ATOM   1656  HB1 PHE A 553      61.220  71.420  77.820  1.00  0.00           H 
ATOM   1657  HB2 PHE A 553      59.770  72.300  77.530  1.00  0.00           H 
ATOM   1658  CG  PHE A 553      60.470  71.250  75.800  1.00  0.00           C 
ATOM   1659  CD1 PHE A 553      61.540  70.810  75.010  1.00  0.00           C 
ATOM   1660  HD1 PHE A 553      62.540  71.020  75.350  1.00  0.00           H 
ATOM   1661  CE1 PHE A 553      61.340  69.840  74.050  1.00  0.00           C 
ATOM   1662  HE1 PHE A 553      62.190  69.440  73.510  1.00  0.00           H 
ATOM   1663  CZ  PHE A 553      60.060  69.670  73.660  1.00  0.00           C 
ATOM   1664  HZ  PHE A 553      59.920  69.020  72.810  1.00  0.00           H 
ATOM   1665  CD2 PHE A 553      59.110  70.910  75.520  1.00  0.00           C 
ATOM   1666  HD2 PHE A 553      58.260  70.970  76.180  1.00  0.00           H 
ATOM   1667  CE2 PHE A 553      58.940  70.100  74.380  1.00  0.00           C 
ATOM   1668  HE2 PHE A 553      57.930  69.880  74.060  1.00  0.00           H 
ATOM   1669  C   PHE A 553      61.280  74.180  75.430  1.00  0.00           C 
ATOM   1670  O   PHE A 553      61.980  73.890  74.390  1.00  0.00           O 
ATOM   1671  N   MET A 554      60.250  75.100  75.440  1.00  0.00           N 
ATOM   1672  HN  MET A 554      59.820  75.300  76.320  1.00  0.00           H 
ATOM   1673  CA  MET A 554      59.830  75.840  74.200  1.00  0.00           C 
ATOM   1674  HA  MET A 554      59.630  75.120  73.420  1.00  0.00           H 
ATOM   1675  CB  MET A 554      58.610  76.730  74.630  1.00  0.00           C 
ATOM   1676  HB1 MET A 554      57.930  76.100  75.230  1.00  0.00           H 
ATOM   1677  HB2 MET A 554      59.030  77.520  75.280  1.00  0.00           H 
ATOM   1678  CG  MET A 554      57.770  77.340  73.480  1.00  0.00           C 
ATOM   1679  HG1 MET A 554      56.890  77.920  73.830  1.00  0.00           H 
ATOM   1680  HG2 MET A 554      58.420  78.090  72.970  1.00  0.00           H 
ATOM   1681  SD  MET A 554      57.220  76.110  72.290  1.00  0.00           S 
ATOM   1682  CE  MET A 554      57.130  77.210  70.880  1.00  0.00           C 
ATOM   1683  HE1 MET A 554      56.930  76.650  69.940  1.00  0.00           H 
ATOM   1684  HE2 MET A 554      56.380  78.010  71.050  1.00  0.00           H 
ATOM   1685  HE3 MET A 554      58.000  77.850  70.640  1.00  0.00           H 
ATOM   1686  C   MET A 554      61.010  76.680  73.670  1.00  0.00           C 
ATOM   1687  O   MET A 554      61.230  76.720  72.460  1.00  0.00           O 
ATOM   1688  N   TYR A 555      61.840  77.270  74.570  1.00  0.00           N 
ATOM   1689  HN  TYR A 555      61.770  77.260  75.560  1.00  0.00           H 
ATOM   1690  CA  TYR A 555      63.100  77.990  74.180  1.00  0.00           C 
ATOM   1691  HA  TYR A 555      62.720  78.710  73.470  1.00  0.00           H 
ATOM   1692  CB  TYR A 555      63.770  78.790  75.410  1.00  0.00           C 
ATOM   1693  HB1 TYR A 555      63.210  79.740  75.520  1.00  0.00           H 
ATOM   1694  HB2 TYR A 555      63.680  78.270  76.390  1.00  0.00           H 
ATOM   1695  CG  TYR A 555      65.230  79.090  75.310  1.00  0.00           C 
ATOM   1696  CD1 TYR A 555      65.750  80.070  74.420  1.00  0.00           C 
ATOM   1697  HD1 TYR A 555      65.010  80.660  73.900  1.00  0.00           H 
ATOM   1698  CE1 TYR A 555      67.140  80.200  74.250  1.00  0.00           C 
ATOM   1699  HE1 TYR A 555      67.540  80.870  73.500  1.00  0.00           H 
ATOM   1700  CZ  TYR A 555      68.000  79.310  74.960  1.00  0.00           C 
ATOM   1701  OH  TYR A 555      69.390  79.560  74.780  1.00  0.00           O 
ATOM   1702  HH  TYR A 555      69.900  79.250  75.540  1.00  0.00           H 
ATOM   1703  CD2 TYR A 555      66.100  78.270  76.000  1.00  0.00           C 
ATOM   1704  HD2 TYR A 555      65.780  77.460  76.650  1.00  0.00           H 
ATOM   1705  CE2 TYR A 555      67.430  78.300  75.820  1.00  0.00           C 
ATOM   1706  HE2 TYR A 555      68.100  77.670  76.380  1.00  0.00           H 
ATOM   1707  C   TYR A 555      64.100  77.160  73.430  1.00  0.00           C 
ATOM   1708  O   TYR A 555      64.730  77.740  72.540  1.00  0.00           O 
ATOM   1709  N   SER A 556      64.250  75.920  73.830  1.00  0.00           N 
ATOM   1710  HN  SER A 556      63.710  75.520  74.560  1.00  0.00           H 
ATOM   1711  CA  SER A 556      65.210  75.030  73.100  1.00  0.00           C 
ATOM   1712  HA  SER A 556      66.110  75.620  73.060  1.00  0.00           H 
ATOM   1713  CB  SER A 556      65.420  73.650  73.770  1.00  0.00           C 
ATOM   1714  HB1 SER A 556      64.490  73.050  73.750  1.00  0.00           H 
ATOM   1715  HB2 SER A 556      66.190  73.050  73.240  1.00  0.00           H 
ATOM   1716  OG  SER A 556      65.880  73.680  75.140  1.00  0.00           O 
ATOM   1717  HG1 SER A 556      66.800  73.940  75.110  1.00  0.00           H 
ATOM   1718  C   SER A 556      64.860  74.800  71.650  1.00  0.00           C 
ATOM   1719  O   SER A 556      65.610  74.850  70.700  1.00  0.00           O 
ATOM   1720  N   ILE A 557      63.540  74.620  71.410  1.00  0.00           N 
ATOM   1721  HN  ILE A 557      62.830  74.680  72.110  1.00  0.00           H 
ATOM   1722  CA  ILE A 557      63.100  74.380  70.010  1.00  0.00           C 
ATOM   1723  HA  ILE A 557      63.870  73.800  69.510  1.00  0.00           H 
ATOM   1724  CB  ILE A 557      61.870  73.520  70.030  1.00  0.00           C 
ATOM   1725  HB  ILE A 557      61.590  73.250  68.990  1.00  0.00           H 
ATOM   1726  CG2 ILE A 557      62.220  72.240  70.890  1.00  0.00           C 
ATOM   1727 1HG2 ILE A 557      61.430  71.460  70.760  1.00  0.00           H 
ATOM   1728 2HG2 ILE A 557      63.270  71.920  70.730  1.00  0.00           H 
ATOM   1729 3HG2 ILE A 557      62.090  72.520  71.960  1.00  0.00           H 
ATOM   1730  CG1 ILE A 557      60.650  74.150  70.680  1.00  0.00           C 
ATOM   1731 1HG1 ILE A 557      60.810  74.310  71.770  1.00  0.00           H 
ATOM   1732 2HG1 ILE A 557      60.600  75.180  70.260  1.00  0.00           H 
ATOM   1733  CD  ILE A 557      59.290  73.480  70.410  1.00  0.00           C 
ATOM   1734  HD1 ILE A 557      58.840  73.900  69.480  1.00  0.00           H 
ATOM   1735  HD2 ILE A 557      59.260  72.370  70.390  1.00  0.00           H 
ATOM   1736  HD3 ILE A 557      58.580  73.890  71.160  1.00  0.00           H 
ATOM   1737  C   ILE A 557      62.930  75.590  69.210  1.00  0.00           C 
ATOM   1738  O   ILE A 557      63.170  75.660  68.010  1.00  0.00           O 
ATOM   1739  N   THR A 558      62.550  76.680  69.890  1.00  0.00           N 
ATOM   1740  HN  THR A 558      62.270  76.510  70.830  1.00  0.00           H 
ATOM   1741  CA  THR A 558      62.590  78.000  69.300  1.00  0.00           C 
ATOM   1742  HA  THR A 558      61.890  78.070  68.480  1.00  0.00           H 
ATOM   1743  CB  THR A 558      62.030  79.030  70.260  1.00  0.00           C 
ATOM   1744  HB  THR A 558      62.730  79.210  71.110  1.00  0.00           H 
ATOM   1745  OG1 THR A 558      60.700  78.640  70.590  1.00  0.00           O 
ATOM   1746  HG1 THR A 558      60.850  77.950  71.250  1.00  0.00           H 
ATOM   1747  CG2 THR A 558      61.680  80.410  69.650  1.00  0.00           C 
ATOM   1748 1HG2 THR A 558      61.120  80.980  70.420  1.00  0.00           H 
ATOM   1749 2HG2 THR A 558      62.670  80.850  69.390  1.00  0.00           H 
ATOM   1750 3HG2 THR A 558      61.020  80.290  68.770  1.00  0.00           H 
ATOM   1751  C   THR A 558      63.980  78.440  68.870  1.00  0.00           C 
ATOM   1752  O   THR A 558      64.230  79.130  67.820  1.00  0.00           O 
ATOM   1753  N   TYR A 559      64.980  78.230  69.720  1.00  0.00           N 
ATOM   1754  HN  TYR A 559      64.760  77.830  70.610  1.00  0.00           H 
ATOM   1755  CA  TYR A 559      66.350  78.610  69.520  1.00  0.00           C 
ATOM   1756  HA  TYR A 559      66.290  79.660  69.280  1.00  0.00           H 
ATOM   1757  CB  TYR A 559      67.300  78.360  70.720  1.00  0.00           C 
ATOM   1758  HB1 TYR A 559      66.960  78.850  71.660  1.00  0.00           H 
ATOM   1759  HB2 TYR A 559      67.240  77.250  70.800  1.00  0.00           H 
ATOM   1760  CG  TYR A 559      68.750  78.860  70.520  1.00  0.00           C 
ATOM   1761  CD1 TYR A 559      68.940  80.160  70.040  1.00  0.00           C 
ATOM   1762  HD1 TYR A 559      68.090  80.720  69.690  1.00  0.00           H 
ATOM   1763  CE1 TYR A 559      70.220  80.690  69.960  1.00  0.00           C 
ATOM   1764  HE1 TYR A 559      70.210  81.660  69.490  1.00  0.00           H 
ATOM   1765  CZ  TYR A 559      71.310  79.960  70.400  1.00  0.00           C 
ATOM   1766  OH  TYR A 559      72.590  80.400  70.210  1.00  0.00           O 
ATOM   1767  HH  TYR A 559      73.300  79.760  70.300  1.00  0.00           H 
ATOM   1768  CD2 TYR A 559      69.840  78.140  71.010  1.00  0.00           C 
ATOM   1769  HD2 TYR A 559      69.820  77.250  71.620  1.00  0.00           H 
ATOM   1770  CE2 TYR A 559      71.100  78.670  70.980  1.00  0.00           C 
ATOM   1771  HE2 TYR A 559      71.880  78.130  71.500  1.00  0.00           H 
ATOM   1772  C   TYR A 559      66.990  77.800  68.340  1.00  0.00           C 
ATOM   1773  O   TYR A 559      67.730  78.290  67.440  1.00  0.00           O 
ATOM   1774  N   ALA A 560      66.620  76.500  68.330  1.00  0.00           N 
ATOM   1775  HN  ALA A 560      66.050  76.070  69.030  1.00  0.00           H 
ATOM   1776  CA  ALA A 560      66.950  75.600  67.260  1.00  0.00           C 
ATOM   1777  HA  ALA A 560      68.020  75.590  67.150  1.00  0.00           H 
ATOM   1778  CB  ALA A 560      66.580  74.190  67.560  1.00  0.00           C 
ATOM   1779  HB1 ALA A 560      66.770  73.480  66.720  1.00  0.00           H 
ATOM   1780  HB2 ALA A 560      67.160  73.780  68.420  1.00  0.00           H 
ATOM   1781  HB3 ALA A 560      65.510  74.100  67.840  1.00  0.00           H 
ATOM   1782  C   ALA A 560      66.400  76.060  65.890  1.00  0.00           C 
ATOM   1783  O   ALA A 560      67.060  75.920  64.860  1.00  0.00           O 
ATOM   1784  N   ALA A 561      65.160  76.460  65.820  1.00  0.00           N 
ATOM   1785  HN  ALA A 561      64.530  76.390  66.590  1.00  0.00           H 
ATOM   1786  CA  ALA A 561      64.680  77.010  64.640  1.00  0.00           C 
ATOM   1787  HA  ALA A 561      64.870  76.370  63.790  1.00  0.00           H 
ATOM   1788  CB  ALA A 561      63.170  77.380  64.810  1.00  0.00           C 
ATOM   1789  HB1 ALA A 561      62.650  77.720  63.890  1.00  0.00           H 
ATOM   1790  HB2 ALA A 561      62.700  76.470  65.230  1.00  0.00           H 
ATOM   1791  HB3 ALA A 561      63.060  78.160  65.600  1.00  0.00           H 
ATOM   1792  C   ALA A 561      65.370  78.390  64.250  1.00  0.00           C 
ATOM   1793  O   ALA A 561      65.700  78.570  63.140  1.00  0.00           O 
ATOM   1794  N   PHE A 562      65.630  79.280  65.280  1.00  0.00           N 
ATOM   1795  HN  PHE A 562      65.380  78.950  66.190  1.00  0.00           H 
ATOM   1796  CA  PHE A 562      66.280  80.590  65.130  1.00  0.00           C 
ATOM   1797  HA  PHE A 562      65.710  81.150  64.410  1.00  0.00           H 
ATOM   1798  CB  PHE A 562      66.210  81.260  66.510  1.00  0.00           C 
ATOM   1799  HB1 PHE A 562      65.130  81.370  66.760  1.00  0.00           H 
ATOM   1800  HB2 PHE A 562      66.860  80.750  67.250  1.00  0.00           H 
ATOM   1801  CG  PHE A 562      66.820  82.730  66.410  1.00  0.00           C 
ATOM   1802  CD1 PHE A 562      66.330  83.590  65.430  1.00  0.00           C 
ATOM   1803  HD1 PHE A 562      65.710  83.250  64.620  1.00  0.00           H 
ATOM   1804  CE1 PHE A 562      66.650  84.980  65.440  1.00  0.00           C 
ATOM   1805  HE1 PHE A 562      66.480  85.540  64.530  1.00  0.00           H 
ATOM   1806  CZ  PHE A 562      67.650  85.370  66.330  1.00  0.00           C 
ATOM   1807  HZ  PHE A 562      68.060  86.370  66.390  1.00  0.00           H 
ATOM   1808  CD2 PHE A 562      67.750  83.210  67.410  1.00  0.00           C 
ATOM   1809  HD2 PHE A 562      68.070  82.510  68.160  1.00  0.00           H 
ATOM   1810  CE2 PHE A 562      68.170  84.540  67.320  1.00  0.00           C 
ATOM   1811  HE2 PHE A 562      68.890  84.870  68.060  1.00  0.00           H 
ATOM   1812  C   PHE A 562      67.640  80.410  64.570  1.00  0.00           C 
ATOM   1813  O   PHE A 562      68.040  81.030  63.640  1.00  0.00           O 
ATOM   1814  N   ALA A 563      68.420  79.470  65.190  1.00  0.00           N 
ATOM   1815  HN  ALA A 563      68.150  79.010  66.030  1.00  0.00           H 
ATOM   1816  CA  ALA A 563      69.750  79.180  64.750  1.00  0.00           C 
ATOM   1817  HA  ALA A 563      70.380  80.050  64.880  1.00  0.00           H 
ATOM   1818  CB  ALA A 563      70.330  78.150  65.740  1.00  0.00           C 
ATOM   1819  HB1 ALA A 563      71.400  77.880  65.620  1.00  0.00           H 
ATOM   1820  HB2 ALA A 563      70.310  78.700  66.710  1.00  0.00           H 
ATOM   1821  HB3 ALA A 563      69.700  77.240  65.820  1.00  0.00           H 
ATOM   1822  C   ALA A 563      69.850  78.670  63.260  1.00  0.00           C 
ATOM   1823  O   ALA A 563      70.610  79.180  62.490  1.00  0.00           O 
ATOM   1824  N   ILE A 564      68.990  77.750  62.870  1.00  0.00           N 
ATOM   1825  HN  ILE A 564      68.440  77.240  63.520  1.00  0.00           H 
ATOM   1826  CA  ILE A 564      68.920  77.340  61.470  1.00  0.00           C 
ATOM   1827  HA  ILE A 564      69.940  77.040  61.300  1.00  0.00           H 
ATOM   1828  CB  ILE A 564      68.000  76.150  61.220  1.00  0.00           C 
ATOM   1829  HB  ILE A 564      67.050  76.420  61.730  1.00  0.00           H 
ATOM   1830  CG2 ILE A 564      67.610  75.800  59.740  1.00  0.00           C 
ATOM   1831 1HG2 ILE A 564      66.910  74.940  59.810  1.00  0.00           H 
ATOM   1832 2HG2 ILE A 564      66.980  76.510  59.160  1.00  0.00           H 
ATOM   1833 3HG2 ILE A 564      68.490  75.460  59.160  1.00  0.00           H 
ATOM   1834  CG1 ILE A 564      68.740  74.950  61.820  1.00  0.00           C 
ATOM   1835 1HG1 ILE A 564      69.610  74.690  61.170  1.00  0.00           H 
ATOM   1836 2HG1 ILE A 564      69.090  75.150  62.860  1.00  0.00           H 
ATOM   1837  CD  ILE A 564      67.860  73.670  61.870  1.00  0.00           C 
ATOM   1838  HD1 ILE A 564      68.440  72.830  62.310  1.00  0.00           H 
ATOM   1839  HD2 ILE A 564      67.020  73.950  62.550  1.00  0.00           H 
ATOM   1840  HD3 ILE A 564      67.490  73.350  60.870  1.00  0.00           H 
ATOM   1841  C   ILE A 564      68.480  78.430  60.490  1.00  0.00           C 
ATOM   1842  O   ILE A 564      69.120  78.580  59.410  1.00  0.00           O 
ATOM   1843  N   ILE A 565      67.470  79.240  60.870  1.00  0.00           N 
ATOM   1844  HN  ILE A 565      66.950  79.130  61.710  1.00  0.00           H 
ATOM   1845  CA  ILE A 565      67.090  80.460  60.070  1.00  0.00           C 
ATOM   1846  HA  ILE A 565      66.840  80.160  59.060  1.00  0.00           H 
ATOM   1847  CB  ILE A 565      65.870  81.170  60.630  1.00  0.00           C 
ATOM   1848  HB  ILE A 565      66.000  81.210  61.730  1.00  0.00           H 
ATOM   1849  CG2 ILE A 565      65.610  82.570  60.060  1.00  0.00           C 
ATOM   1850 1HG2 ILE A 565      64.690  83.080  60.410  1.00  0.00           H 
ATOM   1851 2HG2 ILE A 565      66.460  83.230  60.320  1.00  0.00           H 
ATOM   1852 3HG2 ILE A 565      65.460  82.550  58.960  1.00  0.00           H 
ATOM   1853  CG1 ILE A 565      64.620  80.300  60.360  1.00  0.00           C 
ATOM   1854 1HG1 ILE A 565      64.630  80.320  59.250  1.00  0.00           H 
ATOM   1855 2HG1 ILE A 565      64.780  79.230  60.600  1.00  0.00           H 
ATOM   1856  CD  ILE A 565      63.330  80.730  61.020  1.00  0.00           C 
ATOM   1857  HD1 ILE A 565      63.370  81.680  61.590  1.00  0.00           H 
ATOM   1858  HD2 ILE A 565      62.540  80.900  60.250  1.00  0.00           H 
ATOM   1859  HD3 ILE A 565      62.970  79.880  61.640  1.00  0.00           H 
ATOM   1860  C   ILE A 565      68.220  81.460  59.970  1.00  0.00           C 
ATOM   1861  O   ILE A 565      68.570  81.870  58.860  1.00  0.00           O 
ATOM   1862  N   ALA A 566      68.850  81.720  61.030  1.00  0.00           N 
ATOM   1863  HN  ALA A 566      68.470  81.410  61.900  1.00  0.00           H 
ATOM   1864  CA  ALA A 566      69.960  82.690  61.070  1.00  0.00           C 
ATOM   1865  HA  ALA A 566      69.590  83.610  60.650  1.00  0.00           H 
ATOM   1866  CB  ALA A 566      70.370  82.900  62.520  1.00  0.00           C 
ATOM   1867  HB1 ALA A 566      71.280  83.530  62.610  1.00  0.00           H 
ATOM   1868  HB2 ALA A 566      69.540  83.290  63.140  1.00  0.00           H 
ATOM   1869  HB3 ALA A 566      70.700  81.930  62.960  1.00  0.00           H 
ATOM   1870  C   ALA A 566      71.150  82.230  60.230  1.00  0.00           C 
ATOM   1871  O   ALA A 566      71.700  82.960  59.410  1.00  0.00           O 
ATOM   1872  N   THR A 567      71.510  80.940  60.380  1.00  0.00           N 
ATOM   1873  HN  THR A 567      70.930  80.330  60.920  1.00  0.00           H 
ATOM   1874  CA  THR A 567      72.640  80.390  59.550  1.00  0.00           C 
ATOM   1875  HA  THR A 567      73.550  80.960  59.680  1.00  0.00           H 
ATOM   1876  CB  THR A 567      72.870  78.990  60.060  1.00  0.00           C 
ATOM   1877  HB  THR A 567      71.980  78.370  59.830  1.00  0.00           H 
ATOM   1878  OG1 THR A 567      72.950  78.840  61.460  1.00  0.00           O 
ATOM   1879  HG1 THR A 567      72.130  79.180  61.810  1.00  0.00           H 
ATOM   1880  CG2 THR A 567      74.160  78.390  59.450  1.00  0.00           C 
ATOM   1881 1HG2 THR A 567      74.370  77.380  59.860  1.00  0.00           H 
ATOM   1882 2HG2 THR A 567      74.150  78.220  58.350  1.00  0.00           H 
ATOM   1883 3HG2 THR A 567      74.990  79.110  59.630  1.00  0.00           H 
ATOM   1884  C   THR A 567      72.360  80.370  58.040  1.00  0.00           C 
ATOM   1885  O   THR A 567      73.180  80.950  57.280  1.00  0.00           O 
ATOM   1886  N   LEU A 568      71.200  79.830  57.530  1.00  0.00           N 
ATOM   1887  HN  LEU A 568      70.470  79.370  58.030  1.00  0.00           H 
ATOM   1888  CA  LEU A 568      70.880  79.840  56.140  1.00  0.00           C 
ATOM   1889  HA  LEU A 568      71.740  79.490  55.600  1.00  0.00           H 
ATOM   1890  CB  LEU A 568      69.670  78.940  55.810  1.00  0.00           C 
ATOM   1891  HB1 LEU A 568      68.810  79.270  56.430  1.00  0.00           H 
ATOM   1892  HB2 LEU A 568      69.280  79.050  54.770  1.00  0.00           H 
ATOM   1893  CG  LEU A 568      69.940  77.440  56.050  1.00  0.00           C 
ATOM   1894  HG  LEU A 568      70.300  77.320  57.100  1.00  0.00           H 
ATOM   1895  CD1 LEU A 568      68.680  76.560  55.870  1.00  0.00           C 
ATOM   1896 1HD1 LEU A 568      68.860  75.580  56.370  1.00  0.00           H 
ATOM   1897 2HD1 LEU A 568      67.800  77.030  56.350  1.00  0.00           H 
ATOM   1898 3HD1 LEU A 568      68.380  76.430  54.810  1.00  0.00           H 
ATOM   1899  CD2 LEU A 568      70.940  76.890  54.970  1.00  0.00           C 
ATOM   1900 1HD2 LEU A 568      72.000  77.230  54.960  1.00  0.00           H 
ATOM   1901 2HD2 LEU A 568      70.950  75.790  55.130  1.00  0.00           H 
ATOM   1902 3HD2 LEU A 568      70.410  77.040  54.010  1.00  0.00           H 
ATOM   1903  C   LEU A 568      70.700  81.240  55.620  1.00  0.00           C 
ATOM   1904  O   LEU A 568      71.080  81.500  54.480  1.00  0.00           O 
ATOM   1905  N   LEU A 569      70.190  82.230  56.400  1.00  0.00           N 
ATOM   1906  HN  LEU A 569      69.760  82.100  57.290  1.00  0.00           H 
ATOM   1907  CA  LEU A 569      70.080  83.560  55.760  1.00  0.00           C 
ATOM   1908  HA  LEU A 569      69.640  83.340  54.800  1.00  0.00           H 
ATOM   1909  CB  LEU A 569      69.020  84.470  56.450  1.00  0.00           C 
ATOM   1910  HB1 LEU A 569      69.220  84.560  57.540  1.00  0.00           H 
ATOM   1911  HB2 LEU A 569      68.970  85.510  56.060  1.00  0.00           H 
ATOM   1912  CG  LEU A 569      67.590  83.940  56.230  1.00  0.00           C 
ATOM   1913  HG  LEU A 569      67.660  82.860  56.480  1.00  0.00           H 
ATOM   1914  CD1 LEU A 569      66.530  84.580  57.170  1.00  0.00           C 
ATOM   1915 1HD1 LEU A 569      65.640  83.930  57.040  1.00  0.00           H 
ATOM   1916 2HD1 LEU A 569      66.840  84.490  58.230  1.00  0.00           H 
ATOM   1917 3HD1 LEU A 569      66.340  85.640  56.910  1.00  0.00           H 
ATOM   1918  CD2 LEU A 569      67.210  84.240  54.750  1.00  0.00           C 
ATOM   1919 1HD2 LEU A 569      67.920  83.720  54.070  1.00  0.00           H 
ATOM   1920 2HD2 LEU A 569      66.210  83.800  54.570  1.00  0.00           H 
ATOM   1921 3HD2 LEU A 569      67.170  85.320  54.490  1.00  0.00           H 
ATOM   1922  C   LEU A 569      71.400  84.310  55.650  1.00  0.00           C 
ATOM   1923  O   LEU A 569      71.530  85.080  54.700  1.00  0.00           O 
ATOM   1924  N   MET A 570      72.280  84.110  56.610  1.00  0.00           N 
ATOM   1925  HN  MET A 570      71.990  83.730  57.490  1.00  0.00           H 
ATOM   1926  CA  MET A 570      73.680  84.520  56.640  1.00  0.00           C 
ATOM   1927  HA  MET A 570      73.550  85.540  56.320  1.00  0.00           H 
ATOM   1928  CB  MET A 570      74.320  84.460  58.110  1.00  0.00           C 
ATOM   1929  HB1 MET A 570      74.160  83.490  58.620  1.00  0.00           H 
ATOM   1930  HB2 MET A 570      75.430  84.480  58.020  1.00  0.00           H 
ATOM   1931  CG  MET A 570      73.990  85.600  59.030  1.00  0.00           C 
ATOM   1932  HG1 MET A 570      72.890  85.670  59.150  1.00  0.00           H 
ATOM   1933  HG2 MET A 570      74.380  85.290  60.020  1.00  0.00           H 
ATOM   1934  SD  MET A 570      74.600  87.260  58.570  1.00  0.00           S 
ATOM   1935  CE  MET A 570      76.270  87.010  59.120  1.00  0.00           C 
ATOM   1936  HE1 MET A 570      76.970  87.840  58.870  1.00  0.00           H 
ATOM   1937  HE2 MET A 570      76.280  86.740  60.200  1.00  0.00           H 
ATOM   1938  HE3 MET A 570      76.680  86.150  58.540  1.00  0.00           H 
ATOM   1939  C   MET A 570      74.590  83.940  55.560  1.00  0.00           C 
ATOM   1940  O   MET A 570      75.340  84.660  54.910  1.00  0.00           O 
ATOM   1941  N   LEU A 571      74.440  82.640  55.320  1.00  0.00           N 
ATOM   1942  HN  LEU A 571      73.850  82.100  55.920  1.00  0.00           H 
ATOM   1943  CA  LEU A 571      74.930  82.090  54.070  1.00  0.00           C 
ATOM   1944  HA  LEU A 571      75.980  82.340  54.060  1.00  0.00           H 
ATOM   1945  CB  LEU A 571      74.850  80.530  54.080  1.00  0.00           C 
ATOM   1946  HB1 LEU A 571      73.780  80.250  54.030  1.00  0.00           H 
ATOM   1947  HB2 LEU A 571      75.280  80.120  53.140  1.00  0.00           H 
ATOM   1948  CG  LEU A 571      75.520  79.740  55.210  1.00  0.00           C 
ATOM   1949  HG  LEU A 571      75.300  80.130  56.230  1.00  0.00           H 
ATOM   1950  CD1 LEU A 571      74.940  78.350  55.230  1.00  0.00           C 
ATOM   1951 1HD1 LEU A 571      75.490  77.790  56.020  1.00  0.00           H 
ATOM   1952 2HD1 LEU A 571      73.870  78.400  55.540  1.00  0.00           H 
ATOM   1953 3HD1 LEU A 571      75.020  77.900  54.220  1.00  0.00           H 
ATOM   1954  CD2 LEU A 571      77.050  79.690  54.980  1.00  0.00           C 
ATOM   1955 1HD2 LEU A 571      77.480  80.710  54.980  1.00  0.00           H 
ATOM   1956 2HD2 LEU A 571      77.640  79.080  55.700  1.00  0.00           H 
ATOM   1957 3HD2 LEU A 571      77.320  79.350  53.960  1.00  0.00           H 
ATOM   1958  C   LEU A 571      74.310  82.610  52.770  1.00  0.00           C 
ATOM   1959  O   LEU A 571      75.070  82.860  51.830  1.00  0.00           O 
ATOM   1960  N   ASN A 572      72.970  82.850  52.780  1.00  0.00           N 
ATOM   1961  HN  ASN A 572      72.320  82.610  53.500  1.00  0.00           H 
ATOM   1962  CA  ASN A 572      72.260  83.290  51.540  1.00  0.00           C 
ATOM   1963  HA  ASN A 572      72.760  82.760  50.750  1.00  0.00           H 
ATOM   1964  CB  ASN A 572      70.790  83.060  51.620  1.00  0.00           C 
ATOM   1965  HB1 ASN A 572      70.270  83.340  52.560  1.00  0.00           H 
ATOM   1966  HB2 ASN A 572      70.320  83.570  50.750  1.00  0.00           H 
ATOM   1967  CG  ASN A 572      70.470  81.550  51.380  1.00  0.00           C 
ATOM   1968  OD1 ASN A 572      71.240  80.670  51.490  1.00  0.00           O 
ATOM   1969  ND2 ASN A 572      69.200  81.300  50.990  1.00  0.00           N 
ATOM   1970 1HD2 ASN A 572      68.660  82.080  50.660  1.00  0.00           H 
ATOM   1971 2HD2 ASN A 572      68.900  80.350  51.000  1.00  0.00           H 
ATOM   1972  C   ASN A 572      72.460  84.740  51.150  1.00  0.00           C 
ATOM   1973  O   ASN A 572      72.650  85.080  50.010  1.00  0.00           O 
ATOM   1974  N   LEU A 573      72.760  85.560  52.140  1.00  0.00           N 
ATOM   1975  HN  LEU A 573      72.650  85.290  53.090  1.00  0.00           H 
ATOM   1976  CA  LEU A 573      73.420  86.800  51.870  1.00  0.00           C 
ATOM   1977  HA  LEU A 573      72.700  87.450  51.400  1.00  0.00           H 
ATOM   1978  CB  LEU A 573      73.830  87.420  53.250  1.00  0.00           C 
ATOM   1979  HB1 LEU A 573      72.880  87.420  53.820  1.00  0.00           H 
ATOM   1980  HB2 LEU A 573      74.490  86.750  53.850  1.00  0.00           H 
ATOM   1981  CG  LEU A 573      74.540  88.790  53.210  1.00  0.00           C 
ATOM   1982  HG  LEU A 573      75.450  88.840  52.570  1.00  0.00           H 
ATOM   1983  CD1 LEU A 573      73.510  89.860  52.660  1.00  0.00           C 
ATOM   1984 1HD1 LEU A 573      72.450  89.680  52.940  1.00  0.00           H 
ATOM   1985 2HD1 LEU A 573      73.840  90.800  53.160  1.00  0.00           H 
ATOM   1986 3HD1 LEU A 573      73.620  89.910  51.560  1.00  0.00           H 
ATOM   1987  CD2 LEU A 573      74.950  89.160  54.660  1.00  0.00           C 
ATOM   1988 1HD2 LEU A 573      75.110  90.260  54.660  1.00  0.00           H 
ATOM   1989 2HD2 LEU A 573      74.050  88.930  55.260  1.00  0.00           H 
ATOM   1990 3HD2 LEU A 573      75.850  88.610  55.020  1.00  0.00           H 
ATOM   1991  C   LEU A 573      74.640  86.920  51.060  1.00  0.00           C 
ATOM   1992  O   LEU A 573      74.640  87.630  50.120  1.00  0.00           O 
ATOM   1993  N   LEU A 574      75.610  86.110  51.430  1.00  0.00           N 
ATOM   1994  HN  LEU A 574      75.430  85.360  52.060  1.00  0.00           H 
ATOM   1995  CA  LEU A 574      76.920  86.070  50.830  1.00  0.00           C 
ATOM   1996  HA  LEU A 574      77.170  87.120  50.910  1.00  0.00           H 
ATOM   1997  CB  LEU A 574      77.830  85.160  51.700  1.00  0.00           C 
ATOM   1998  HB1 LEU A 574      78.010  85.660  52.670  1.00  0.00           H 
ATOM   1999  HB2 LEU A 574      77.290  84.200  51.840  1.00  0.00           H 
ATOM   2000  CG  LEU A 574      79.260  84.720  51.220  1.00  0.00           C 
ATOM   2001  HG  LEU A 574      79.820  84.470  52.140  1.00  0.00           H 
ATOM   2002  CD1 LEU A 574      79.180  83.390  50.430  1.00  0.00           C 
ATOM   2003 1HD1 LEU A 574      78.660  82.600  51.010  1.00  0.00           H 
ATOM   2004 2HD1 LEU A 574      78.660  83.580  49.460  1.00  0.00           H 
ATOM   2005 3HD1 LEU A 574      80.180  82.980  50.180  1.00  0.00           H 
ATOM   2006  CD2 LEU A 574      80.130  85.780  50.480  1.00  0.00           C 
ATOM   2007 1HD2 LEU A 574      81.200  85.500  50.400  1.00  0.00           H 
ATOM   2008 2HD2 LEU A 574      79.770  85.940  49.440  1.00  0.00           H 
ATOM   2009 3HD2 LEU A 574      80.110  86.740  51.040  1.00  0.00           H 
ATOM   2010  C   LEU A 574      76.770  85.570  49.360  1.00  0.00           C 
ATOM   2011  O   LEU A 574      77.330  86.080  48.400  1.00  0.00           O 
ATOM   2012  N   ILE A 575      75.960  84.510  49.180  1.00  0.00           N 
ATOM   2013  HN  ILE A 575      75.530  84.010  49.930  1.00  0.00           H 
ATOM   2014  CA  ILE A 575      75.550  84.110  47.850  1.00  0.00           C 
ATOM   2015  HA  ILE A 575      76.420  83.800  47.280  1.00  0.00           H 
ATOM   2016  CB  ILE A 575      74.770  82.740  47.830  1.00  0.00           C 
ATOM   2017  HB  ILE A 575      73.810  82.890  48.370  1.00  0.00           H 
ATOM   2018  CG2 ILE A 575      74.550  82.200  46.360  1.00  0.00           C 
ATOM   2019 1HG2 ILE A 575      75.400  82.490  45.710  1.00  0.00           H 
ATOM   2020 2HG2 ILE A 575      74.380  81.110  46.200  1.00  0.00           H 
ATOM   2021 3HG2 ILE A 575      73.660  82.770  46.010  1.00  0.00           H 
ATOM   2022  CG1 ILE A 575      75.560  81.660  48.630  1.00  0.00           C 
ATOM   2023 1HG1 ILE A 575      75.480  81.860  49.720  1.00  0.00           H 
ATOM   2024 2HG1 ILE A 575      74.940  80.740  48.510  1.00  0.00           H 
ATOM   2025  CD  ILE A 575      76.980  81.370  48.200  1.00  0.00           C 
ATOM   2026  HD1 ILE A 575      77.580  82.300  48.080  1.00  0.00           H 
ATOM   2027  HD2 ILE A 575      77.580  80.870  49.000  1.00  0.00           H 
ATOM   2028  HD3 ILE A 575      77.160  80.720  47.310  1.00  0.00           H 
ATOM   2029  C   ILE A 575      74.920  85.210  46.930  1.00  0.00           C 
ATOM   2030  O   ILE A 575      75.200  85.260  45.760  1.00  0.00           O 
ATOM   2031  N   ALA A 576      74.110  86.040  47.660  1.00  0.00           N 
ATOM   2032  HN  ALA A 576      73.800  85.800  48.580  1.00  0.00           H 
ATOM   2033  CA  ALA A 576      73.270  87.080  46.990  1.00  0.00           C 
ATOM   2034  HA  ALA A 576      72.910  86.690  46.050  1.00  0.00           H 
ATOM   2035  CB  ALA A 576      72.050  87.410  47.870  1.00  0.00           C 
ATOM   2036  HB1 ALA A 576      71.350  88.130  47.400  1.00  0.00           H 
ATOM   2037  HB2 ALA A 576      71.500  86.470  48.070  1.00  0.00           H 
ATOM   2038  HB3 ALA A 576      72.420  87.690  48.880  1.00  0.00           H 
ATOM   2039  C   ALA A 576      74.130  88.250  46.630  1.00  0.00           C 
ATOM   2040  O   ALA A 576      74.030  88.840  45.560  1.00  0.00           O 
ATOM   2041  N   MET A 577      75.120  88.590  47.440  1.00  0.00           N 
ATOM   2042  HN  MET A 577      75.180  88.210  48.360  1.00  0.00           H 
ATOM   2043  CA  MET A 577      76.140  89.550  47.040  1.00  0.00           C 
ATOM   2044  HA  MET A 577      75.740  90.410  46.520  1.00  0.00           H 
ATOM   2045  CB  MET A 577      76.960  89.860  48.290  1.00  0.00           C 
ATOM   2046  HB1 MET A 577      77.450  88.930  48.650  1.00  0.00           H 
ATOM   2047  HB2 MET A 577      77.760  90.510  47.880  1.00  0.00           H 
ATOM   2048  CG  MET A 577      76.190  90.690  49.390  1.00  0.00           C 
ATOM   2049  HG1 MET A 577      75.870  91.660  48.950  1.00  0.00           H 
ATOM   2050  HG2 MET A 577      75.170  90.280  49.540  1.00  0.00           H 
ATOM   2051  SD  MET A 577      77.120  90.920  50.940  1.00  0.00           S 
ATOM   2052  CE  MET A 577      76.280  92.420  51.450  1.00  0.00           C 
ATOM   2053  HE1 MET A 577      75.190  92.290  51.300  1.00  0.00           H 
ATOM   2054  HE2 MET A 577      76.510  92.770  52.480  1.00  0.00           H 
ATOM   2055  HE3 MET A 577      76.560  93.180  50.690  1.00  0.00           H 
ATOM   2056  C   MET A 577      77.140  88.980  45.980  1.00  0.00           C 
ATOM   2057  O   MET A 577      77.750  89.610  45.160  1.00  0.00           O 
ATOM   2058  N   MET A 578      77.500  87.690  46.100  1.00  0.00           N 
ATOM   2059  HN  MET A 578      77.280  87.120  46.890  1.00  0.00           H 
ATOM   2060  CA  MET A 578      78.230  86.990  44.990  1.00  0.00           C 
ATOM   2061  HA  MET A 578      79.170  87.520  44.960  1.00  0.00           H 
ATOM   2062  CB  MET A 578      78.660  85.510  45.250  1.00  0.00           C 
ATOM   2063  HB1 MET A 578      77.690  85.100  45.600  1.00  0.00           H 
ATOM   2064  HB2 MET A 578      79.170  85.070  44.360  1.00  0.00           H 
ATOM   2065  CG  MET A 578      79.760  85.420  46.360  1.00  0.00           C 
ATOM   2066  HG1 MET A 578      80.740  85.810  46.010  1.00  0.00           H 
ATOM   2067  HG2 MET A 578      79.400  85.920  47.280  1.00  0.00           H 
ATOM   2068  SD  MET A 578      79.990  83.740  46.950  1.00  0.00           S 
ATOM   2069  CE  MET A 578      80.220  82.980  45.400  1.00  0.00           C 
ATOM   2070  HE1 MET A 578      80.970  83.520  44.780  1.00  0.00           H 
ATOM   2071  HE2 MET A 578      80.460  81.910  45.580  1.00  0.00           H 
ATOM   2072  HE3 MET A 578      79.290  82.900  44.800  1.00  0.00           H 
ATOM   2073  C   MET A 578      77.520  87.110  43.710  1.00  0.00           C 
ATOM   2074  O   MET A 578      77.980  87.360  42.600  1.00  0.00           O 
ATOM   2075  N   GLY A 579      76.220  86.890  43.880  1.00  0.00           N 
ATOM   2076  HN  GLY A 579      75.740  86.730  44.740  1.00  0.00           H 
ATOM   2077  CA  GLY A 579      75.210  87.050  42.790  1.00  0.00           C 
ATOM   2078  HA1 GLY A 579      75.340  86.390  41.940  1.00  0.00           H 
ATOM   2079  HA2 GLY A 579      74.300  86.790  43.310  1.00  0.00           H 
ATOM   2080  C   GLY A 579      75.170  88.350  42.050  1.00  0.00           C 
ATOM   2081  O   GLY A 579      75.320  88.370  40.850  1.00  0.00           O 
ATOM   2082  N   ASP A 580      74.990  89.480  42.740  1.00  0.00           N 
ATOM   2083  HN  ASP A 580      75.060  89.460  43.730  1.00  0.00           H 
ATOM   2084  CA  ASP A 580      74.990  90.770  42.160  1.00  0.00           C 
ATOM   2085  HA  ASP A 580      74.240  90.710  41.380  1.00  0.00           H 
ATOM   2086  CB  ASP A 580      74.380  91.850  43.100  1.00  0.00           C 
ATOM   2087  HB1 ASP A 580      73.500  91.410  43.620  1.00  0.00           H 
ATOM   2088  HB2 ASP A 580      75.030  92.170  43.940  1.00  0.00           H 
ATOM   2089  CG  ASP A 580      73.830  93.130  42.410  1.00  0.00           C 
ATOM   2090  OD1 ASP A 580      73.530  92.990  41.210  1.00  0.00           O 
ATOM   2091  OD2 ASP A 580      73.520  94.140  43.110  1.00  0.00           O 
ATOM   2092  C   ASP A 580      76.390  91.210  41.690  1.00  0.00           C 
ATOM   2093  O   ASP A 580      76.450  91.890  40.700  1.00  0.00           O 
ATOM   2094  N   THR A 581      77.410  90.700  42.340  1.00  0.00           N 
ATOM   2095  HN  THR A 581      77.240  90.180  43.170  1.00  0.00           H 
ATOM   2096  CA  THR A 581      78.810  90.990  41.860  1.00  0.00           C 
ATOM   2097  HA  THR A 581      78.900  92.060  41.730  1.00  0.00           H 
ATOM   2098  CB  THR A 581      79.900  90.460  42.840  1.00  0.00           C 
ATOM   2099  HB  THR A 581      79.680  89.390  43.050  1.00  0.00           H 
ATOM   2100  OG1 THR A 581      79.890  91.170  44.050  1.00  0.00           O 
ATOM   2101  HG1 THR A 581      79.070  90.960  44.510  1.00  0.00           H 
ATOM   2102  CG2 THR A 581      81.330  90.580  42.240  1.00  0.00           C 
ATOM   2103 1HG2 THR A 581      82.150  90.610  42.980  1.00  0.00           H 
ATOM   2104 2HG2 THR A 581      81.590  89.720  41.590  1.00  0.00           H 
ATOM   2105 3HG2 THR A 581      81.450  91.500  41.630  1.00  0.00           H 
ATOM   2106  C   THR A 581      79.080  90.380  40.480  1.00  0.00           C 
ATOM   2107  O   THR A 581      79.640  91.100  39.670  1.00  0.00           O 
ATOM   2108  N   HSD A 582      78.750  89.160  40.170  1.00  0.00           N 
ATOM   2109  HN  HSD A 582      78.390  88.540  40.870  1.00  0.00           H 
ATOM   2110  CA  HSD A 582      78.930  88.620  38.810  1.00  0.00           C 
ATOM   2111  HA  HSD A 582      79.960  88.610  38.500  1.00  0.00           H 
ATOM   2112  CB  HSD A 582      78.390  87.110  38.620  1.00  0.00           C 
ATOM   2113  HB1 HSD A 582      78.950  86.380  39.240  1.00  0.00           H 
ATOM   2114  HB2 HSD A 582      77.360  87.040  39.040  1.00  0.00           H 
ATOM   2115  ND1 HSD A 582      79.320  86.540  36.290  1.00  0.00           N 
ATOM   2116  HD1 HSD A 582      80.290  86.730  36.420  1.00  0.00           H 
ATOM   2117  CG  HSD A 582      78.340  86.540  37.260  1.00  0.00           C 
ATOM   2118  CE1 HSD A 582      78.830  86.080  35.100  1.00  0.00           C 
ATOM   2119  HE1 HSD A 582      79.490  85.880  34.260  1.00  0.00           H 
ATOM   2120  NE2 HSD A 582      77.580  85.720  35.250  1.00  0.00           N 
ATOM   2121  CD2 HSD A 582      77.270  85.960  36.580  1.00  0.00           C 
ATOM   2122  HD2 HSD A 582      76.310  85.640  36.960  1.00  0.00           H 
ATOM   2123  C   HSD A 582      78.110  89.470  37.830  1.00  0.00           C 
ATOM   2124  O   HSD A 582      78.640  89.820  36.750  1.00  0.00           O 
ATOM   2125  N   TRP A 583      76.820  89.800  38.150  1.00  0.00           N 
ATOM   2126  HN  TRP A 583      76.500  89.500  39.040  1.00  0.00           H 
ATOM   2127  CA  TRP A 583      75.870  90.580  37.390  1.00  0.00           C 
ATOM   2128  HA  TRP A 583      75.680  90.080  36.450  1.00  0.00           H 
ATOM   2129  CB  TRP A 583      74.410  90.770  38.050  1.00  0.00           C 
ATOM   2130  HB1 TRP A 583      74.060  89.780  38.420  1.00  0.00           H 
ATOM   2131  HB2 TRP A 583      74.470  91.340  39.000  1.00  0.00           H 
ATOM   2132  CG  TRP A 583      73.380  91.400  37.180  1.00  0.00           C 
ATOM   2133  CD1 TRP A 583      72.910  92.670  37.390  1.00  0.00           C 
ATOM   2134  HD1 TRP A 583      73.130  93.350  38.190  1.00  0.00           H 
ATOM   2135  NE1 TRP A 583      71.980  92.950  36.390  1.00  0.00           N 
ATOM   2136  HE1 TRP A 583      71.510  93.790  36.220  1.00  0.00           H 
ATOM   2137  CE2 TRP A 583      71.810  91.920  35.580  1.00  0.00           C 
ATOM   2138  CD2 TRP A 583      72.700  90.870  36.010  1.00  0.00           C 
ATOM   2139  CE3 TRP A 583      72.850  89.720  35.220  1.00  0.00           C 
ATOM   2140  HE3 TRP A 583      73.460  88.890  35.560  1.00  0.00           H 
ATOM   2141  CZ3 TRP A 583      72.040  89.620  34.100  1.00  0.00           C 
ATOM   2142  HZ3 TRP A 583      72.000  88.750  33.470  1.00  0.00           H 
ATOM   2143  CZ2 TRP A 583      70.920  91.790  34.540  1.00  0.00           C 
ATOM   2144  HZ2 TRP A 583      70.310  92.620  34.230  1.00  0.00           H 
ATOM   2145  CH2 TRP A 583      71.050  90.570  33.820  1.00  0.00           C 
ATOM   2146  HH2 TRP A 583      70.460  90.390  32.930  1.00  0.00           H 
ATOM   2147  C   TRP A 583      76.360  92.050  37.070  1.00  0.00           C 
ATOM   2148  O   TRP A 583      76.370  92.610  35.980  1.00  0.00           O 
ATOM   2149  N   ARG A 584      76.820  92.760  38.110  1.00  0.00           N 
ATOM   2150  HN  ARG A 584      76.780  92.490  39.070  1.00  0.00           H 
ATOM   2151  CA  ARG A 584      77.250  94.080  37.940  1.00  0.00           C 
ATOM   2152  HA  ARG A 584      76.470  94.580  37.380  1.00  0.00           H 
ATOM   2153  CB  ARG A 584      77.310  94.820  39.280  1.00  0.00           C 
ATOM   2154  HB1 ARG A 584      77.930  94.270  40.020  1.00  0.00           H 
ATOM   2155  HB2 ARG A 584      77.660  95.850  39.070  1.00  0.00           H 
ATOM   2156  CG  ARG A 584      75.850  94.920  39.740  1.00  0.00           C 
ATOM   2157  HG1 ARG A 584      75.260  95.390  38.920  1.00  0.00           H 
ATOM   2158  HG2 ARG A 584      75.310  93.990  40.010  1.00  0.00           H 
ATOM   2159  CD  ARG A 584      75.710  95.990  40.830  1.00  0.00           C 
ATOM   2160  HD1 ARG A 584      74.750  95.890  41.380  1.00  0.00           H 
ATOM   2161  HD2 ARG A 584      76.480  95.810  41.620  1.00  0.00           H 
ATOM   2162  NE  ARG A 584      75.980  97.300  40.220  1.00  0.00           N 
ATOM   2163  HE  ARG A 584      76.900  97.500  39.900  1.00  0.00           H 
ATOM   2164  CZ  ARG A 584      75.040  98.190  39.840  1.00  0.00           C 
ATOM   2165  NH1 ARG A 584      75.470  99.270  39.180  1.00  0.00           N 
ATOM   2166 1HH1 ARG A 584      76.320  99.410  38.680  1.00  0.00           H 
ATOM   2167 2HH1 ARG A 584      74.750  99.770  38.690  1.00  0.00           H 
ATOM   2168  NH2 ARG A 584      73.770  97.940  39.910  1.00  0.00           N 
ATOM   2169 1HH2 ARG A 584      73.560  96.970  40.060  1.00  0.00           H 
ATOM   2170 2HH2 ARG A 584      73.120  98.570  39.490  1.00  0.00           H 
ATOM   2171  C   ARG A 584      78.530  94.240  37.100  1.00  0.00           C 
ATOM   2172  O   ARG A 584      78.730  95.230  36.410  1.00  0.00           O 
ATOM   2173  N   VAL A 585      79.460  93.230  37.220  1.00  0.00           N 
ATOM   2174  HN  VAL A 585      79.280  92.460  37.820  1.00  0.00           H 
ATOM   2175  CA  VAL A 585      80.720  93.220  36.600  1.00  0.00           C 
ATOM   2176  HA  VAL A 585      81.030  94.250  36.680  1.00  0.00           H 
ATOM   2177  CB  VAL A 585      81.630  92.270  37.320  1.00  0.00           C 
ATOM   2178  HB  VAL A 585      81.150  91.270  37.350  1.00  0.00           H 
ATOM   2179  CG1 VAL A 585      83.050  92.190  36.540  1.00  0.00           C 
ATOM   2180 1HG1 VAL A 585      83.470  93.190  36.320  1.00  0.00           H 
ATOM   2181 2HG1 VAL A 585      83.790  91.610  37.130  1.00  0.00           H 
ATOM   2182 3HG1 VAL A 585      82.850  91.740  35.540  1.00  0.00           H 
ATOM   2183  CG2 VAL A 585      81.880  92.730  38.760  1.00  0.00           C 
ATOM   2184 1HG2 VAL A 585      82.480  91.980  39.310  1.00  0.00           H 
ATOM   2185 2HG2 VAL A 585      82.570  93.600  38.770  1.00  0.00           H 
ATOM   2186 3HG2 VAL A 585      81.040  92.960  39.450  1.00  0.00           H 
ATOM   2187  C   VAL A 585      80.550  92.760  35.190  1.00  0.00           C 
ATOM   2188  O   VAL A 585      81.010  93.370  34.260  1.00  0.00           O 
ATOM   2189  N   ALA A 586      79.960  91.570  35.020  1.00  0.00           N 
ATOM   2190  HN  ALA A 586      79.750  90.940  35.760  1.00  0.00           H 
ATOM   2191  CA  ALA A 586      79.950  90.870  33.700  1.00  0.00           C 
ATOM   2192  HA  ALA A 586      80.770  91.280  33.130  1.00  0.00           H 
ATOM   2193  CB  ALA A 586      80.060  89.330  34.000  1.00  0.00           C 
ATOM   2194  HB1 ALA A 586      80.250  88.790  33.050  1.00  0.00           H 
ATOM   2195  HB2 ALA A 586      80.860  89.230  34.770  1.00  0.00           H 
ATOM   2196  HB3 ALA A 586      79.120  88.940  34.460  1.00  0.00           H 
ATOM   2197  C   ALA A 586      78.800  91.100  32.790  1.00  0.00           C 
ATOM   2198  O   ALA A 586      78.900  90.850  31.570  1.00  0.00           O 
ATOM   2199  N   HSD A 587      77.640  91.640  33.290  1.00  0.00           N 
ATOM   2200  HN  HSD A 587      77.570  91.710  34.280  1.00  0.00           H 
ATOM   2201  CA  HSD A 587      76.470  91.870  32.520  1.00  0.00           C 
ATOM   2202  HA  HSD A 587      76.610  91.440  31.540  1.00  0.00           H 
ATOM   2203  CB  HSD A 587      75.200  91.240  33.130  1.00  0.00           C 
ATOM   2204  HB1 HSD A 587      74.900  91.400  34.190  1.00  0.00           H 
ATOM   2205  HB2 HSD A 587      74.290  91.620  32.610  1.00  0.00           H 
ATOM   2206  ND1 HSD A 587      74.880  89.110  31.700  1.00  0.00           N 
ATOM   2207  HD1 HSD A 587      74.550  89.580  30.880  1.00  0.00           H 
ATOM   2208  CG  HSD A 587      75.370  89.740  32.840  1.00  0.00           C 
ATOM   2209  CE1 HSD A 587      74.940  87.740  31.880  1.00  0.00           C 
ATOM   2210  HE1 HSD A 587      74.900  87.000  31.080  1.00  0.00           H 
ATOM   2211  NE2 HSD A 587      75.610  87.490  33.030  1.00  0.00           N 
ATOM   2212  CD2 HSD A 587      75.820  88.740  33.620  1.00  0.00           C 
ATOM   2213  HD2 HSD A 587      76.280  88.610  34.590  1.00  0.00           H 
ATOM   2214  C   HSD A 587      76.210  93.340  32.320  1.00  0.00           C 
ATOM   2215  O   HSD A 587      76.100  93.760  31.170  1.00  0.00           O 
ATOM   2216  N   GLU A 588      75.980  94.140  33.390  1.00  0.00           N 
ATOM   2217  HN  GLU A 588      76.160  93.680  34.260  1.00  0.00           H 
ATOM   2218  CA  GLU A 588      75.570  95.550  33.330  1.00  0.00           C 
ATOM   2219  HA  GLU A 588      74.710  95.610  32.680  1.00  0.00           H 
ATOM   2220  CB  GLU A 588      75.120  96.150  34.680  1.00  0.00           C 
ATOM   2221  HB1 GLU A 588      75.980  95.840  35.310  1.00  0.00           H 
ATOM   2222  HB2 GLU A 588      75.070  97.260  34.670  1.00  0.00           H 
ATOM   2223  CG  GLU A 588      73.760  95.600  35.120  1.00  0.00           C 
ATOM   2224  HG1 GLU A 588      73.930  94.520  35.310  1.00  0.00           H 
ATOM   2225  HG2 GLU A 588      73.580  96.010  36.140  1.00  0.00           H 
ATOM   2226  CD  GLU A 588      72.650  95.860  34.180  1.00  0.00           C 
ATOM   2227  OE1 GLU A 588      72.590  97.070  33.760  1.00  0.00           O 
ATOM   2228  OE2 GLU A 588      71.770  95.090  33.900  1.00  0.00           O 
ATOM   2229  C   GLU A 588      76.560  96.440  32.630  1.00  0.00           C 
ATOM   2230  O   GLU A 588      76.210  97.200  31.740  1.00  0.00           O 
ATOM   2231  N   ARG A 589      77.850  96.180  32.890  1.00  0.00           N 
ATOM   2232  HN  ARG A 589      78.040  95.630  33.700  1.00  0.00           H 
ATOM   2233  CA  ARG A 589      79.050  96.680  32.170  1.00  0.00           C 
ATOM   2234  HA  ARG A 589      79.920  96.250  32.640  1.00  0.00           H 
ATOM   2235  CB  ARG A 589      79.070  96.050  30.750  1.00  0.00           C 
ATOM   2236  HB1 ARG A 589      78.120  96.310  30.240  1.00  0.00           H 
ATOM   2237  HB2 ARG A 589      79.850  96.530  30.110  1.00  0.00           H 
ATOM   2238  CG  ARG A 589      79.420  94.490  30.690  1.00  0.00           C 
ATOM   2239  HG1 ARG A 589      78.880  94.110  31.590  1.00  0.00           H 
ATOM   2240  HG2 ARG A 589      78.920  94.160  29.760  1.00  0.00           H 
ATOM   2241  CD  ARG A 589      80.920  94.170  30.840  1.00  0.00           C 
ATOM   2242  HD1 ARG A 589      81.300  94.580  29.880  1.00  0.00           H 
ATOM   2243  HD2 ARG A 589      81.380  94.560  31.770  1.00  0.00           H 
ATOM   2244  NE  ARG A 589      81.020  92.640  30.750  1.00  0.00           N 
ATOM   2245  HE  ARG A 589      80.210  92.050  30.820  1.00  0.00           H 
ATOM   2246  CZ  ARG A 589      82.080  91.840  30.620  1.00  0.00           C 
ATOM   2247  NH1 ARG A 589      83.270  92.410  30.680  1.00  0.00           N 
ATOM   2248 1HH1 ARG A 589      83.250  93.360  31.000  1.00  0.00           H 
ATOM   2249 2HH1 ARG A 589      84.090  91.840  30.740  1.00  0.00           H 
ATOM   2250  NH2 ARG A 589      81.980  90.530  30.490  1.00  0.00           N 
ATOM   2251 1HH2 ARG A 589      81.080  90.120  30.330  1.00  0.00           H 
ATOM   2252 2HH2 ARG A 589      82.700  90.150  29.910  1.00  0.00           H 
ATOM   2253  C   ARG A 589      79.130  98.150  32.220  1.00  0.00           C 
ATOM   2254  O   ARG A 589      79.770  98.700  31.300  1.00  0.00           O 
ATOM   2255  N   MET B 454     112.500  83.420  72.120  1.00  0.00           N 
ATOM   2256  HN  MET B 454     112.740  83.800  73.010  1.00  0.00           H 
ATOM   2257  CA  MET B 454     112.030  82.070  71.990  1.00  0.00           C 
ATOM   2258  HA  MET B 454     112.680  81.540  71.310  1.00  0.00           H 
ATOM   2259  CB  MET B 454     111.940  81.390  73.420  1.00  0.00           C 
ATOM   2260  HB1 MET B 454     111.390  82.040  74.130  1.00  0.00           H 
ATOM   2261  HB2 MET B 454     111.320  80.480  73.310  1.00  0.00           H 
ATOM   2262  CG  MET B 454     113.250  80.830  73.970  1.00  0.00           C 
ATOM   2263  HG1 MET B 454     113.840  80.420  73.120  1.00  0.00           H 
ATOM   2264  HG2 MET B 454     113.950  81.540  74.460  1.00  0.00           H 
ATOM   2265  SD  MET B 454     113.040  79.650  75.300  1.00  0.00           S 
ATOM   2266  CE  MET B 454     114.770  79.150  75.490  1.00  0.00           C 
ATOM   2267  HE1 MET B 454     115.160  79.740  76.340  1.00  0.00           H 
ATOM   2268  HE2 MET B 454     114.980  78.090  75.750  1.00  0.00           H 
ATOM   2269  HE3 MET B 454     115.180  79.340  74.480  1.00  0.00           H 
ATOM   2270  C   MET B 454     110.710  81.940  71.200  1.00  0.00           C 
ATOM   2271  O   MET B 454     110.590  81.150  70.280  1.00  0.00           O 
ATOM   2272  N   SER B 455     109.650  82.800  71.510  1.00  0.00           N 
ATOM   2273  HN  SER B 455     109.910  83.580  72.070  1.00  0.00           H 
ATOM   2274  CA  SER B 455     108.330  82.740  70.870  1.00  0.00           C 
ATOM   2275  HA  SER B 455     108.000  81.720  70.970  1.00  0.00           H 
ATOM   2276  CB  SER B 455     107.310  83.610  71.550  1.00  0.00           C 
ATOM   2277  HB1 SER B 455     107.780  84.620  71.540  1.00  0.00           H 
ATOM   2278  HB2 SER B 455     106.290  83.500  71.120  1.00  0.00           H 
ATOM   2279  OG  SER B 455     107.110  83.270  72.890  1.00  0.00           O 
ATOM   2280  HG1 SER B 455     108.020  83.240  73.190  1.00  0.00           H 
ATOM   2281  C   SER B 455     108.260  83.020  69.370  1.00  0.00           C 
ATOM   2282  O   SER B 455     107.430  82.550  68.600  1.00  0.00           O 
ATOM   2283  N   PHE B 456     109.100  84.010  69.010  1.00  0.00           N 
ATOM   2284  HN  PHE B 456     109.640  84.490  69.690  1.00  0.00           H 
ATOM   2285  CA  PHE B 456     109.480  84.220  67.600  1.00  0.00           C 
ATOM   2286  HA  PHE B 456     108.550  84.300  67.050  1.00  0.00           H 
ATOM   2287  CB  PHE B 456     110.410  85.510  67.500  1.00  0.00           C 
ATOM   2288  HB1 PHE B 456     111.280  85.460  68.190  1.00  0.00           H 
ATOM   2289  HB2 PHE B 456     111.000  85.570  66.560  1.00  0.00           H 
ATOM   2290  CG  PHE B 456     109.570  86.860  67.750  1.00  0.00           C 
ATOM   2291  CD1 PHE B 456     108.590  87.300  66.900  1.00  0.00           C 
ATOM   2292  HD1 PHE B 456     108.500  86.730  65.980  1.00  0.00           H 
ATOM   2293  CE1 PHE B 456     107.870  88.480  67.060  1.00  0.00           C 
ATOM   2294  HE1 PHE B 456     107.130  88.890  66.380  1.00  0.00           H 
ATOM   2295  CZ  PHE B 456     108.220  89.270  68.190  1.00  0.00           C 
ATOM   2296  HZ  PHE B 456     107.660  90.180  68.310  1.00  0.00           H 
ATOM   2297  CD2 PHE B 456     109.910  87.650  68.850  1.00  0.00           C 
ATOM   2298  HD2 PHE B 456     110.590  87.140  69.510  1.00  0.00           H 
ATOM   2299  CE2 PHE B 456     109.260  88.900  69.000  1.00  0.00           C 
ATOM   2300  HE2 PHE B 456     109.460  89.540  69.850  1.00  0.00           H 
ATOM   2301  C   PHE B 456     110.170  83.110  66.940  1.00  0.00           C 
ATOM   2302  O   PHE B 456     109.740  82.680  65.860  1.00  0.00           O 
ATOM   2303  N   ALA B 457     111.190  82.550  67.610  1.00  0.00           N 
ATOM   2304  HN  ALA B 457     111.540  82.880  68.480  1.00  0.00           H 
ATOM   2305  CA  ALA B 457     111.870  81.430  67.020  1.00  0.00           C 
ATOM   2306  HA  ALA B 457     112.330  81.710  66.090  1.00  0.00           H 
ATOM   2307  CB  ALA B 457     113.060  81.010  67.960  1.00  0.00           C 
ATOM   2308  HB1 ALA B 457     113.490  80.130  67.440  1.00  0.00           H 
ATOM   2309  HB2 ALA B 457     113.790  81.850  68.060  1.00  0.00           H 
ATOM   2310  HB3 ALA B 457     112.680  80.720  68.960  1.00  0.00           H 
ATOM   2311  C   ALA B 457     110.970  80.170  66.810  1.00  0.00           C 
ATOM   2312  O   ALA B 457     110.990  79.520  65.800  1.00  0.00           O 
ATOM   2313  N   LEU B 458     110.080  79.830  67.810  1.00  0.00           N 
ATOM   2314  HN  LEU B 458     109.990  80.400  68.630  1.00  0.00           H 
ATOM   2315  CA  LEU B 458     109.130  78.740  67.800  1.00  0.00           C 
ATOM   2316  HA  LEU B 458     109.700  77.870  67.510  1.00  0.00           H 
ATOM   2317  CB  LEU B 458     108.230  78.430  69.060  1.00  0.00           C 
ATOM   2318  HB1 LEU B 458     108.080  79.410  69.560  1.00  0.00           H 
ATOM   2319  HB2 LEU B 458     107.250  78.010  68.750  1.00  0.00           H 
ATOM   2320  CG  LEU B 458     108.850  77.490  70.120  1.00  0.00           C 
ATOM   2321  HG  LEU B 458     108.030  77.160  70.800  1.00  0.00           H 
ATOM   2322  CD1 LEU B 458     109.430  76.210  69.420  1.00  0.00           C 
ATOM   2323 1HD1 LEU B 458     109.600  75.360  70.120  1.00  0.00           H 
ATOM   2324 2HD1 LEU B 458     108.610  75.880  68.750  1.00  0.00           H 
ATOM   2325 3HD1 LEU B 458     110.310  76.470  68.790  1.00  0.00           H 
ATOM   2326  CD2 LEU B 458     109.930  78.150  71.020  1.00  0.00           C 
ATOM   2327 1HD2 LEU B 458     110.320  77.450  71.790  1.00  0.00           H 
ATOM   2328 2HD2 LEU B 458     110.740  78.530  70.360  1.00  0.00           H 
ATOM   2329 3HD2 LEU B 458     109.490  79.000  71.580  1.00  0.00           H 
ATOM   2330  C   LEU B 458     108.170  78.940  66.620  1.00  0.00           C 
ATOM   2331  O   LEU B 458     107.790  78.020  65.910  1.00  0.00           O 
ATOM   2332  N   VAL B 459     107.620  80.200  66.430  1.00  0.00           N 
ATOM   2333  HN  VAL B 459     107.860  80.970  67.020  1.00  0.00           H 
ATOM   2334  CA  VAL B 459     106.640  80.370  65.360  1.00  0.00           C 
ATOM   2335  HA  VAL B 459     105.940  79.550  65.310  1.00  0.00           H 
ATOM   2336  CB  VAL B 459     105.900  81.730  65.430  1.00  0.00           C 
ATOM   2337  HB  VAL B 459     106.580  82.610  65.540  1.00  0.00           H 
ATOM   2338  CG1 VAL B 459     105.010  82.100  64.190  1.00  0.00           C 
ATOM   2339 1HG1 VAL B 459     104.460  83.030  64.440  1.00  0.00           H 
ATOM   2340 2HG1 VAL B 459     105.520  82.250  63.220  1.00  0.00           H 
ATOM   2341 3HG1 VAL B 459     104.230  81.340  64.000  1.00  0.00           H 
ATOM   2342  CG2 VAL B 459     104.940  81.790  66.640  1.00  0.00           C 
ATOM   2343 1HG2 VAL B 459     104.520  82.820  66.590  1.00  0.00           H 
ATOM   2344 2HG2 VAL B 459     104.100  81.080  66.460  1.00  0.00           H 
ATOM   2345 3HG2 VAL B 459     105.420  81.530  67.610  1.00  0.00           H 
ATOM   2346  C   VAL B 459     107.210  80.300  63.990  1.00  0.00           C 
ATOM   2347  O   VAL B 459     106.740  79.660  63.060  1.00  0.00           O 
ATOM   2348  N   LEU B 460     108.400  80.970  63.810  1.00  0.00           N 
ATOM   2349  HN  LEU B 460     108.850  81.540  64.500  1.00  0.00           H 
ATOM   2350  CA  LEU B 460     109.080  81.000  62.560  1.00  0.00           C 
ATOM   2351  HA  LEU B 460     108.340  81.260  61.810  1.00  0.00           H 
ATOM   2352  CB  LEU B 460     110.110  82.160  62.580  1.00  0.00           C 
ATOM   2353  HB1 LEU B 460     110.330  82.410  63.640  1.00  0.00           H 
ATOM   2354  HB2 LEU B 460     111.090  81.950  62.100  1.00  0.00           H 
ATOM   2355  CG  LEU B 460     109.690  83.470  61.850  1.00  0.00           C 
ATOM   2356  HG  LEU B 460     109.670  83.160  60.780  1.00  0.00           H 
ATOM   2357  CD1 LEU B 460     108.360  84.080  62.170  1.00  0.00           C 
ATOM   2358 1HD1 LEU B 460     108.330  85.060  61.640  1.00  0.00           H 
ATOM   2359 2HD1 LEU B 460     107.500  83.460  61.840  1.00  0.00           H 
ATOM   2360 3HD1 LEU B 460     108.300  84.340  63.250  1.00  0.00           H 
ATOM   2361  CD2 LEU B 460     110.800  84.520  62.040  1.00  0.00           C 
ATOM   2362 1HD2 LEU B 460     110.570  85.440  61.460  1.00  0.00           H 
ATOM   2363 2HD2 LEU B 460     110.820  84.790  63.120  1.00  0.00           H 
ATOM   2364 3HD2 LEU B 460     111.780  84.050  61.840  1.00  0.00           H 
ATOM   2365  C   LEU B 460     109.650  79.560  62.180  1.00  0.00           C 
ATOM   2366  O   LEU B 460     109.500  79.090  61.060  1.00  0.00           O 
ATOM   2367  N   GLY B 461     110.260  78.920  63.150  1.00  0.00           N 
ATOM   2368  HN  GLY B 461     110.390  79.390  64.020  1.00  0.00           H 
ATOM   2369  CA  GLY B 461     110.870  77.610  63.000  1.00  0.00           C 
ATOM   2370  HA1 GLY B 461     111.520  77.630  62.140  1.00  0.00           H 
ATOM   2371  HA2 GLY B 461     111.260  77.160  63.900  1.00  0.00           H 
ATOM   2372  C   GLY B 461     109.970  76.530  62.510  1.00  0.00           C 
ATOM   2373  O   GLY B 461     110.330  75.790  61.620  1.00  0.00           O 
ATOM   2374  N   TRP B 462     108.780  76.380  63.190  1.00  0.00           N 
ATOM   2375  HN  TRP B 462     108.470  76.970  63.930  1.00  0.00           H 
ATOM   2376  CA  TRP B 462     107.670  75.590  62.750  1.00  0.00           C 
ATOM   2377  HA  TRP B 462     108.040  74.600  62.530  1.00  0.00           H 
ATOM   2378  CB  TRP B 462     106.690  75.450  63.920  1.00  0.00           C 
ATOM   2379  HB1 TRP B 462     106.550  76.370  64.530  1.00  0.00           H 
ATOM   2380  HB2 TRP B 462     105.690  75.150  63.540  1.00  0.00           H 
ATOM   2381  CG  TRP B 462     107.020  74.380  64.880  1.00  0.00           C 
ATOM   2382  CD1 TRP B 462     107.370  74.430  66.250  1.00  0.00           C 
ATOM   2383  HD1 TRP B 462     107.480  75.290  66.900  1.00  0.00           H 
ATOM   2384  NE1 TRP B 462     107.630  73.190  66.670  1.00  0.00           N 
ATOM   2385  HE1 TRP B 462     108.030  72.880  67.510  1.00  0.00           H 
ATOM   2386  CE2 TRP B 462     107.490  72.290  65.730  1.00  0.00           C 
ATOM   2387  CD2 TRP B 462     107.120  72.990  64.580  1.00  0.00           C 
ATOM   2388  CE3 TRP B 462     106.920  72.280  63.350  1.00  0.00           C 
ATOM   2389  HE3 TRP B 462     106.400  72.850  62.600  1.00  0.00           H 
ATOM   2390  CZ3 TRP B 462     107.060  70.880  63.250  1.00  0.00           C 
ATOM   2391  HZ3 TRP B 462     106.840  70.240  62.410  1.00  0.00           H 
ATOM   2392  CZ2 TRP B 462     107.730  70.890  65.640  1.00  0.00           C 
ATOM   2393  HZ2 TRP B 462     108.150  70.390  66.500  1.00  0.00           H 
ATOM   2394  CH2 TRP B 462     107.620  70.240  64.360  1.00  0.00           C 
ATOM   2395  HH2 TRP B 462     107.850  69.190  64.290  1.00  0.00           H 
ATOM   2396  C   TRP B 462     107.000  76.030  61.450  1.00  0.00           C 
ATOM   2397  O   TRP B 462     106.710  75.180  60.600  1.00  0.00           O 
ATOM   2398  N   CYS B 463     106.830  77.310  61.150  1.00  0.00           N 
ATOM   2399  HN  CYS B 463     107.200  78.030  61.720  1.00  0.00           H 
ATOM   2400  CA  CYS B 463     106.230  77.720  59.950  1.00  0.00           C 
ATOM   2401  HA  CYS B 463     105.330  77.130  59.870  1.00  0.00           H 
ATOM   2402  CB  CYS B 463     105.740  79.160  60.010  1.00  0.00           C 
ATOM   2403  HB1 CYS B 463     106.590  79.850  60.200  1.00  0.00           H 
ATOM   2404  HB2 CYS B 463     105.320  79.490  59.030  1.00  0.00           H 
ATOM   2405  SG  CYS B 463     104.330  79.540  61.170  1.00  0.00           S 
ATOM   2406  HG1 CYS B 463     104.950  79.640  62.340  1.00  0.00           H 
ATOM   2407  C   CYS B 463     107.140  77.510  58.720  1.00  0.00           C 
ATOM   2408  O   CYS B 463     106.610  77.330  57.650  1.00  0.00           O 
ATOM   2409  N   ASN B 464     108.480  77.420  58.920  1.00  0.00           N 
ATOM   2410  HN  ASN B 464     108.860  77.630  59.820  1.00  0.00           H 
ATOM   2411  CA  ASN B 464     109.400  77.130  57.860  1.00  0.00           C 
ATOM   2412  HA  ASN B 464     109.110  77.670  56.970  1.00  0.00           H 
ATOM   2413  CB  ASN B 464     110.810  77.400  58.340  1.00  0.00           C 
ATOM   2414  HB1 ASN B 464     110.740  76.940  59.350  1.00  0.00           H 
ATOM   2415  HB2 ASN B 464     111.660  76.910  57.820  1.00  0.00           H 
ATOM   2416  CG  ASN B 464     111.000  78.870  58.260  1.00  0.00           C 
ATOM   2417  OD1 ASN B 464     110.120  79.620  57.830  1.00  0.00           O 
ATOM   2418  ND2 ASN B 464     112.150  79.340  58.900  1.00  0.00           N 
ATOM   2419 1HD2 ASN B 464     112.660  78.770  59.540  1.00  0.00           H 
ATOM   2420 2HD2 ASN B 464     112.310  80.320  58.780  1.00  0.00           H 
ATOM   2421  C   ASN B 464     109.260  75.630  57.400  1.00  0.00           C 
ATOM   2422  O   ASN B 464     109.670  75.230  56.340  1.00  0.00           O 
ATOM   2423  N   VAL B 465     108.600  74.750  58.190  1.00  0.00           N 
ATOM   2424  HN  VAL B 465     108.130  75.050  59.020  1.00  0.00           H 
ATOM   2425  CA  VAL B 465     108.290  73.410  57.830  1.00  0.00           C 
ATOM   2426  HA  VAL B 465     109.180  72.970  57.390  1.00  0.00           H 
ATOM   2427  CB  VAL B 465     107.810  72.600  59.000  1.00  0.00           C 
ATOM   2428  HB  VAL B 465     106.840  72.950  59.420  1.00  0.00           H 
ATOM   2429  CG1 VAL B 465     107.590  71.130  58.450  1.00  0.00           C 
ATOM   2430 1HG1 VAL B 465     106.730  71.180  57.740  1.00  0.00           H 
ATOM   2431 2HG1 VAL B 465     108.440  70.790  57.830  1.00  0.00           H 
ATOM   2432 3HG1 VAL B 465     107.320  70.390  59.240  1.00  0.00           H 
ATOM   2433  CG2 VAL B 465     108.850  72.460  60.120  1.00  0.00           C 
ATOM   2434 1HG2 VAL B 465     108.320  72.240  61.070  1.00  0.00           H 
ATOM   2435 2HG2 VAL B 465     109.610  71.680  59.920  1.00  0.00           H 
ATOM   2436 3HG2 VAL B 465     109.320  73.460  60.270  1.00  0.00           H 
ATOM   2437  C   VAL B 465     107.400  73.350  56.620  1.00  0.00           C 
ATOM   2438  O   VAL B 465     107.450  72.580  55.670  1.00  0.00           O 
ATOM   2439  N   MET B 466     106.450  74.310  56.490  1.00  0.00           N 
ATOM   2440  HN  MET B 466     106.460  75.110  57.090  1.00  0.00           H 
ATOM   2441  CA  MET B 466     105.610  74.510  55.360  1.00  0.00           C 
ATOM   2442  HA  MET B 466     105.130  73.550  55.210  1.00  0.00           H 
ATOM   2443  CB  MET B 466     104.630  75.510  55.850  1.00  0.00           C 
ATOM   2444  HB1 MET B 466     104.350  75.410  56.920  1.00  0.00           H 
ATOM   2445  HB2 MET B 466     105.220  76.450  55.880  1.00  0.00           H 
ATOM   2446  CG  MET B 466     103.430  75.670  54.900  1.00  0.00           C 
ATOM   2447  HG1 MET B 466     103.880  75.740  53.890  1.00  0.00           H 
ATOM   2448  HG2 MET B 466     102.920  74.690  54.980  1.00  0.00           H 
ATOM   2449  SD  MET B 466     102.470  77.170  55.310  1.00  0.00           S 
ATOM   2450  CE  MET B 466     101.730  76.900  56.970  1.00  0.00           C 
ATOM   2451  HE1 MET B 466     101.100  75.990  56.950  1.00  0.00           H 
ATOM   2452  HE2 MET B 466     102.560  76.600  57.650  1.00  0.00           H 
ATOM   2453  HE3 MET B 466     101.220  77.830  57.310  1.00  0.00           H 
ATOM   2454  C   MET B 466     106.350  74.830  54.070  1.00  0.00           C 
ATOM   2455  O   MET B 466     105.890  74.620  52.960  1.00  0.00           O 
ATOM   2456  N   TYR B 467     107.570  75.230  54.030  1.00  0.00           N 
ATOM   2457  HN  TYR B 467     108.130  75.270  54.860  1.00  0.00           H 
ATOM   2458  CA  TYR B 467     108.360  75.370  52.830  1.00  0.00           C 
ATOM   2459  HA  TYR B 467     107.890  76.010  52.100  1.00  0.00           H 
ATOM   2460  CB  TYR B 467     109.730  76.020  53.210  1.00  0.00           C 
ATOM   2461  HB1 TYR B 467     109.450  77.070  53.450  1.00  0.00           H 
ATOM   2462  HB2 TYR B 467     110.160  75.580  54.130  1.00  0.00           H 
ATOM   2463  CG  TYR B 467     110.780  76.030  52.110  1.00  0.00           C 
ATOM   2464  CD1 TYR B 467     111.000  77.100  51.190  1.00  0.00           C 
ATOM   2465  HD1 TYR B 467     110.400  78.000  51.100  1.00  0.00           H 
ATOM   2466  CE1 TYR B 467     112.130  77.040  50.360  1.00  0.00           C 
ATOM   2467  HE1 TYR B 467     112.380  77.780  49.620  1.00  0.00           H 
ATOM   2468  CZ  TYR B 467     113.000  75.960  50.520  1.00  0.00           C 
ATOM   2469  OH  TYR B 467     114.140  75.880  49.710  1.00  0.00           O 
ATOM   2470  HH  TYR B 467     114.420  76.670  49.240  1.00  0.00           H 
ATOM   2471  CD2 TYR B 467     111.610  74.930  52.210  1.00  0.00           C 
ATOM   2472  HD2 TYR B 467     111.460  74.150  52.950  1.00  0.00           H 
ATOM   2473  CE2 TYR B 467     112.790  74.920  51.390  1.00  0.00           C 
ATOM   2474  HE2 TYR B 467     113.440  74.060  51.440  1.00  0.00           H 
ATOM   2475  C   TYR B 467     108.550  74.080  52.140  1.00  0.00           C 
ATOM   2476  O   TYR B 467     108.680  74.070  50.890  1.00  0.00           O 
ATOM   2477  N   PHE B 468     108.660  72.950  52.880  1.00  0.00           N 
ATOM   2478  HN  PHE B 468     108.420  72.930  53.850  1.00  0.00           H 
ATOM   2479  CA  PHE B 468     108.960  71.630  52.300  1.00  0.00           C 
ATOM   2480  HA  PHE B 468     109.640  71.740  51.470  1.00  0.00           H 
ATOM   2481  CB  PHE B 468     109.550  70.730  53.390  1.00  0.00           C 
ATOM   2482  HB1 PHE B 468     108.830  70.570  54.220  1.00  0.00           H 
ATOM   2483  HB2 PHE B 468     109.710  69.750  52.890  1.00  0.00           H 
ATOM   2484  CG  PHE B 468     110.940  71.270  53.760  1.00  0.00           C 
ATOM   2485  CD1 PHE B 468     111.960  70.870  52.930  1.00  0.00           C 
ATOM   2486  HD1 PHE B 468     111.750  70.470  51.950  1.00  0.00           H 
ATOM   2487  CE1 PHE B 468     113.290  71.320  53.210  1.00  0.00           C 
ATOM   2488  HE1 PHE B 468     114.040  71.040  52.490  1.00  0.00           H 
ATOM   2489  CZ  PHE B 468     113.530  72.090  54.350  1.00  0.00           C 
ATOM   2490  HZ  PHE B 468     114.500  72.540  54.490  1.00  0.00           H 
ATOM   2491  CD2 PHE B 468     111.210  71.910  54.970  1.00  0.00           C 
ATOM   2492  HD2 PHE B 468     110.490  72.050  55.770  1.00  0.00           H 
ATOM   2493  CE2 PHE B 468     112.480  72.420  55.200  1.00  0.00           C 
ATOM   2494  HE2 PHE B 468     112.690  72.860  56.170  1.00  0.00           H 
ATOM   2495  C   PHE B 468     107.790  70.940  51.570  1.00  0.00           C 
ATOM   2496  O   PHE B 468     107.960  69.950  50.860  1.00  0.00           O 
ATOM   2497  N   ALA B 469     106.530  71.470  51.730  1.00  0.00           N 
ATOM   2498  HN  ALA B 469     106.230  72.150  52.390  1.00  0.00           H 
ATOM   2499  CA  ALA B 469     105.330  70.970  51.100  1.00  0.00           C 
ATOM   2500  HA  ALA B 469     105.170  69.950  51.410  1.00  0.00           H 
ATOM   2501  CB  ALA B 469     104.190  71.870  51.660  1.00  0.00           C 
ATOM   2502  HB1 ALA B 469     103.180  71.550  51.340  1.00  0.00           H 
ATOM   2503  HB2 ALA B 469     104.250  71.910  52.770  1.00  0.00           H 
ATOM   2504  HB3 ALA B 469     104.290  72.910  51.280  1.00  0.00           H 
ATOM   2505  C   ALA B 469     105.330  71.020  49.570  1.00  0.00           C 
ATOM   2506  O   ALA B 469     104.610  70.260  48.900  1.00  0.00           O 
ATOM   2507  N   ARG B 470     106.210  71.920  48.970  1.00  0.00           N 
ATOM   2508  HN  ARG B 470     106.730  72.530  49.570  1.00  0.00           H 
ATOM   2509  CA  ARG B 470     106.510  71.910  47.490  1.00  0.00           C 
ATOM   2510  HA  ARG B 470     105.560  72.120  47.020  1.00  0.00           H 
ATOM   2511  CB  ARG B 470     107.540  72.950  47.070  1.00  0.00           C 
ATOM   2512  HB1 ARG B 470     107.560  73.060  45.970  1.00  0.00           H 
ATOM   2513  HB2 ARG B 470     107.170  73.930  47.430  1.00  0.00           H 
ATOM   2514  CG  ARG B 470     108.870  72.720  47.700  1.00  0.00           C 
ATOM   2515  HG1 ARG B 470     108.820  72.640  48.810  1.00  0.00           H 
ATOM   2516  HG2 ARG B 470     109.370  71.810  47.310  1.00  0.00           H 
ATOM   2517  CD  ARG B 470     109.850  73.880  47.480  1.00  0.00           C 
ATOM   2518  HD1 ARG B 470     110.870  73.680  47.880  1.00  0.00           H 
ATOM   2519  HD2 ARG B 470     109.880  74.050  46.380  1.00  0.00           H 
ATOM   2520  NE  ARG B 470     109.360  75.110  48.130  1.00  0.00           N 
ATOM   2521  HE  ARG B 470     108.910  74.930  49.000  1.00  0.00           H 
ATOM   2522  CZ  ARG B 470     109.220  76.320  47.680  1.00  0.00           C 
ATOM   2523  NH1 ARG B 470     109.910  76.810  46.700  1.00  0.00           N 
ATOM   2524 1HH1 ARG B 470     110.580  76.190  46.290  1.00  0.00           H 
ATOM   2525 2HH1 ARG B 470     109.890  77.810  46.660  1.00  0.00           H 
ATOM   2526  NH2 ARG B 470     108.550  77.170  48.440  1.00  0.00           N 
ATOM   2527 1HH2 ARG B 470     107.580  76.920  48.420  1.00  0.00           H 
ATOM   2528 2HH2 ARG B 470     108.780  78.120  48.230  1.00  0.00           H 
ATOM   2529  C   ARG B 470     106.960  70.600  46.950  1.00  0.00           C 
ATOM   2530  O   ARG B 470     106.690  70.290  45.800  1.00  0.00           O 
ATOM   2531  N   GLY B 471     107.680  69.700  47.690  1.00  0.00           N 
ATOM   2532  HN  GLY B 471     107.930  69.860  48.640  1.00  0.00           H 
ATOM   2533  CA  GLY B 471     108.240  68.570  47.060  1.00  0.00           C 
ATOM   2534  HA1 GLY B 471     108.760  68.850  46.150  1.00  0.00           H 
ATOM   2535  HA2 GLY B 471     108.860  68.160  47.840  1.00  0.00           H 
ATOM   2536  C   GLY B 471     107.240  67.470  46.740  1.00  0.00           C 
ATOM   2537  O   GLY B 471     107.480  66.520  46.010  1.00  0.00           O 
ATOM   2538  N   PHE B 472     106.020  67.560  47.280  1.00  0.00           N 
ATOM   2539  HN  PHE B 472     105.860  68.420  47.770  1.00  0.00           H 
ATOM   2540  CA  PHE B 472     105.050  66.470  47.330  1.00  0.00           C 
ATOM   2541  HA  PHE B 472     105.580  65.560  47.080  1.00  0.00           H 
ATOM   2542  CB  PHE B 472     104.590  66.420  48.780  1.00  0.00           C 
ATOM   2543  HB1 PHE B 472     104.300  67.460  49.020  1.00  0.00           H 
ATOM   2544  HB2 PHE B 472     103.780  65.680  48.930  1.00  0.00           H 
ATOM   2545  CG  PHE B 472     105.680  66.090  49.710  1.00  0.00           C 
ATOM   2546  CD1 PHE B 472     106.290  64.870  49.610  1.00  0.00           C 
ATOM   2547  HD1 PHE B 472     105.930  64.080  48.960  1.00  0.00           H 
ATOM   2548  CE1 PHE B 472     107.350  64.590  50.500  1.00  0.00           C 
ATOM   2549  HE1 PHE B 472     107.710  63.580  50.640  1.00  0.00           H 
ATOM   2550  CZ  PHE B 472     107.810  65.510  51.390  1.00  0.00           C 
ATOM   2551  HZ  PHE B 472     108.590  65.270  52.100  1.00  0.00           H 
ATOM   2552  CD2 PHE B 472     106.040  67.010  50.730  1.00  0.00           C 
ATOM   2553  HD2 PHE B 472     105.520  67.950  50.840  1.00  0.00           H 
ATOM   2554  CE2 PHE B 472     107.100  66.710  51.520  1.00  0.00           C 
ATOM   2555  HE2 PHE B 472     107.490  67.450  52.200  1.00  0.00           H 
ATOM   2556  C   PHE B 472     103.840  66.750  46.370  1.00  0.00           C 
ATOM   2557  O   PHE B 472     103.040  67.650  46.630  1.00  0.00           O 
ATOM   2558  N   GLN B 473     103.660  65.940  45.330  1.00  0.00           N 
ATOM   2559  HN  GLN B 473     104.310  65.190  45.210  1.00  0.00           H 
ATOM   2560  CA  GLN B 473     102.600  66.170  44.340  1.00  0.00           C 
ATOM   2561  HA  GLN B 473     102.820  67.080  43.810  1.00  0.00           H 
ATOM   2562  CB  GLN B 473     102.600  65.020  43.250  1.00  0.00           C 
ATOM   2563  HB1 GLN B 473     103.650  64.760  42.990  1.00  0.00           H 
ATOM   2564  HB2 GLN B 473     102.340  64.110  43.840  1.00  0.00           H 
ATOM   2565  CG  GLN B 473     101.690  65.240  42.030  1.00  0.00           C 
ATOM   2566  HG1 GLN B 473     100.630  64.950  42.190  1.00  0.00           H 
ATOM   2567  HG2 GLN B 473     101.690  66.320  41.770  1.00  0.00           H 
ATOM   2568  CD  GLN B 473     102.210  64.560  40.770  1.00  0.00           C 
ATOM   2569  OE1 GLN B 473     102.920  63.590  40.640  1.00  0.00           O 
ATOM   2570  NE2 GLN B 473     101.490  64.930  39.650  1.00  0.00           N 
ATOM   2571 1HE2 GLN B 473     100.950  65.770  39.770  1.00  0.00           H 
ATOM   2572 2HE2 GLN B 473     101.520  64.360  38.830  1.00  0.00           H 
ATOM   2573  C   GLN B 473     101.140  66.320  44.860  1.00  0.00           C 
ATOM   2574  O   GLN B 473     100.410  67.160  44.350  1.00  0.00           O 
ATOM   2575  N   MET B 474     100.730  65.620  45.830  1.00  0.00           N 
ATOM   2576  HN  MET B 474     101.280  64.850  46.140  1.00  0.00           H 
ATOM   2577  CA  MET B 474      99.480  65.810  46.530  1.00  0.00           C 
ATOM   2578  HA  MET B 474      98.740  65.660  45.760  1.00  0.00           H 
ATOM   2579  CB  MET B 474      99.480  64.780  47.710  1.00  0.00           C 
ATOM   2580  HB1 MET B 474     100.440  64.590  48.230  1.00  0.00           H 
ATOM   2581  HB2 MET B 474      98.680  65.080  48.420  1.00  0.00           H 
ATOM   2582  CG  MET B 474      99.020  63.410  47.140  1.00  0.00           C 
ATOM   2583  HG1 MET B 474      97.960  63.450  46.820  1.00  0.00           H 
ATOM   2584  HG2 MET B 474      99.630  63.070  46.270  1.00  0.00           H 
ATOM   2585  SD  MET B 474      99.100  61.900  48.160  1.00  0.00           S 
ATOM   2586  CE  MET B 474      97.880  62.530  49.280  1.00  0.00           C 
ATOM   2587  HE1 MET B 474      97.470  61.680  49.870  1.00  0.00           H 
ATOM   2588  HE2 MET B 474      98.320  63.200  50.040  1.00  0.00           H 
ATOM   2589  HE3 MET B 474      97.080  63.130  48.790  1.00  0.00           H 
ATOM   2590  C   MET B 474      99.290  67.170  47.130  1.00  0.00           C 
ATOM   2591  O   MET B 474      98.230  67.800  46.950  1.00  0.00           O 
ATOM   2592  N   LEU B 475     100.340  67.740  47.750  1.00  0.00           N 
ATOM   2593  HN  LEU B 475     101.270  67.390  47.810  1.00  0.00           H 
ATOM   2594  CA  LEU B 475     100.170  68.960  48.480  1.00  0.00           C 
ATOM   2595  HA  LEU B 475      99.130  68.960  48.760  1.00  0.00           H 
ATOM   2596  CB  LEU B 475     101.100  68.900  49.720  1.00  0.00           C 
ATOM   2597  HB1 LEU B 475     102.130  68.710  49.350  1.00  0.00           H 
ATOM   2598  HB2 LEU B 475     101.200  69.870  50.250  1.00  0.00           H 
ATOM   2599  CG  LEU B 475     100.740  67.840  50.820  1.00  0.00           C 
ATOM   2600  HG  LEU B 475     100.790  66.870  50.280  1.00  0.00           H 
ATOM   2601  CD1 LEU B 475     101.850  67.860  51.920  1.00  0.00           C 
ATOM   2602 1HD1 LEU B 475     101.580  67.050  52.630  1.00  0.00           H 
ATOM   2603 2HD1 LEU B 475     102.790  67.600  51.390  1.00  0.00           H 
ATOM   2604 3HD1 LEU B 475     101.950  68.810  52.490  1.00  0.00           H 
ATOM   2605  CD2 LEU B 475      99.260  67.980  51.240  1.00  0.00           C 
ATOM   2606 1HD2 LEU B 475      98.880  67.180  51.900  1.00  0.00           H 
ATOM   2607 2HD2 LEU B 475      99.200  68.940  51.800  1.00  0.00           H 
ATOM   2608 3HD2 LEU B 475      98.550  67.930  50.390  1.00  0.00           H 
ATOM   2609  C   LEU B 475     100.430  70.210  47.720  1.00  0.00           C 
ATOM   2610  O   LEU B 475      99.700  71.220  47.920  1.00  0.00           O 
ATOM   2611  N   GLY B 476     101.420  70.250  46.810  1.00  0.00           N 
ATOM   2612  HN  GLY B 476     101.770  69.350  46.570  1.00  0.00           H 
ATOM   2613  CA  GLY B 476     101.880  71.310  45.930  1.00  0.00           C 
ATOM   2614  HA1 GLY B 476     102.460  71.840  46.670  1.00  0.00           H 
ATOM   2615  HA2 GLY B 476     102.580  70.950  45.190  1.00  0.00           H 
ATOM   2616  C   GLY B 476     100.970  72.260  45.230  1.00  0.00           C 
ATOM   2617  O   GLY B 476     101.110  73.460  45.500  1.00  0.00           O 
ATOM   2618  N   PRO B 477     100.080  71.870  44.290  1.00  0.00           N 
ATOM   2619  CD  PRO B 477     100.140  70.550  43.740  1.00  0.00           C 
ATOM   2620  HD1 PRO B 477      99.550  69.870  44.380  1.00  0.00           H 
ATOM   2621  HD2 PRO B 477     101.180  70.170  43.650  1.00  0.00           H 
ATOM   2622  CA  PRO B 477      99.190  72.810  43.610  1.00  0.00           C 
ATOM   2623  HA  PRO B 477      99.830  73.580  43.210  1.00  0.00           H 
ATOM   2624  CB  PRO B 477      98.590  71.830  42.580  1.00  0.00           C 
ATOM   2625  HB1 PRO B 477      97.680  71.330  42.980  1.00  0.00           H 
ATOM   2626  HB2 PRO B 477      98.400  72.400  41.650  1.00  0.00           H 
ATOM   2627  CG  PRO B 477      99.650  70.790  42.310  1.00  0.00           C 
ATOM   2628  HG1 PRO B 477      99.260  69.880  41.800  1.00  0.00           H 
ATOM   2629  HG2 PRO B 477     100.460  71.220  41.680  1.00  0.00           H 
ATOM   2630  C   PRO B 477      98.220  73.430  44.600  1.00  0.00           C 
ATOM   2631  O   PRO B 477      97.810  74.610  44.410  1.00  0.00           O 
ATOM   2632  N   PHE B 478      97.810  72.670  45.630  1.00  0.00           N 
ATOM   2633  HN  PHE B 478      98.200  71.760  45.730  1.00  0.00           H 
ATOM   2634  CA  PHE B 478      96.860  73.150  46.660  1.00  0.00           C 
ATOM   2635  HA  PHE B 478      96.110  73.720  46.140  1.00  0.00           H 
ATOM   2636  CB  PHE B 478      96.150  71.980  47.260  1.00  0.00           C 
ATOM   2637  HB1 PHE B 478      95.510  71.440  46.520  1.00  0.00           H 
ATOM   2638  HB2 PHE B 478      96.900  71.260  47.650  1.00  0.00           H 
ATOM   2639  CG  PHE B 478      95.300  72.330  48.400  1.00  0.00           C 
ATOM   2640  CD1 PHE B 478      93.910  72.550  48.250  1.00  0.00           C 
ATOM   2641  HD1 PHE B 478      93.420  72.350  47.310  1.00  0.00           H 
ATOM   2642  CE1 PHE B 478      93.080  72.840  49.280  1.00  0.00           C 
ATOM   2643  HE1 PHE B 478      92.050  73.090  49.080  1.00  0.00           H 
ATOM   2644  CZ  PHE B 478      93.660  72.920  50.600  1.00  0.00           C 
ATOM   2645  HZ  PHE B 478      93.030  73.160  51.450  1.00  0.00           H 
ATOM   2646  CD2 PHE B 478      95.800  72.280  49.710  1.00  0.00           C 
ATOM   2647  HD2 PHE B 478      96.790  71.870  49.880  1.00  0.00           H 
ATOM   2648  CE2 PHE B 478      95.020  72.590  50.820  1.00  0.00           C 
ATOM   2649  HE2 PHE B 478      95.550  72.620  51.760  1.00  0.00           H 
ATOM   2650  C   PHE B 478      97.550  74.190  47.550  1.00  0.00           C 
ATOM   2651  O   PHE B 478      96.980  75.220  47.860  1.00  0.00           O 
ATOM   2652  N   THR B 479      98.840  73.900  47.900  1.00  0.00           N 
ATOM   2653  HN  THR B 479      99.160  73.020  47.550  1.00  0.00           H 
ATOM   2654  CA  THR B 479      99.720  74.790  48.670  1.00  0.00           C 
ATOM   2655  HA  THR B 479      99.260  74.950  49.630  1.00  0.00           H 
ATOM   2656  CB  THR B 479     101.080  74.180  49.010  1.00  0.00           C 
ATOM   2657  HB  THR B 479     101.510  73.940  48.010  1.00  0.00           H 
ATOM   2658  OG1 THR B 479     100.790  73.010  49.750  1.00  0.00           O 
ATOM   2659  HG1 THR B 479     100.210  72.430  49.240  1.00  0.00           H 
ATOM   2660  CG2 THR B 479     102.040  75.060  49.850  1.00  0.00           C 
ATOM   2661 1HG2 THR B 479     102.970  74.540  50.160  1.00  0.00           H 
ATOM   2662 2HG2 THR B 479     102.330  75.930  49.220  1.00  0.00           H 
ATOM   2663 3HG2 THR B 479     101.580  75.420  50.790  1.00  0.00           H 
ATOM   2664  C   THR B 479     100.010  76.140  48.140  1.00  0.00           C 
ATOM   2665  O   THR B 479      99.990  77.120  48.870  1.00  0.00           O 
ATOM   2666  N   ILE B 480     100.190  76.190  46.800  1.00  0.00           N 
ATOM   2667  HN  ILE B 480     100.150  75.310  46.330  1.00  0.00           H 
ATOM   2668  CA  ILE B 480     100.150  77.390  45.990  1.00  0.00           C 
ATOM   2669  HA  ILE B 480     100.900  78.120  46.260  1.00  0.00           H 
ATOM   2670  CB  ILE B 480     100.360  77.040  44.490  1.00  0.00           C 
ATOM   2671  HB  ILE B 480      99.550  76.340  44.190  1.00  0.00           H 
ATOM   2672  CG2 ILE B 480     100.050  78.220  43.570  1.00  0.00           C 
ATOM   2673 1HG2 ILE B 480      98.980  78.510  43.620  1.00  0.00           H 
ATOM   2674 2HG2 ILE B 480     100.720  79.080  43.800  1.00  0.00           H 
ATOM   2675 3HG2 ILE B 480     100.290  77.880  42.540  1.00  0.00           H 
ATOM   2676  CG1 ILE B 480     101.830  76.520  44.200  1.00  0.00           C 
ATOM   2677 1HG1 ILE B 480     101.930  75.710  44.950  1.00  0.00           H 
ATOM   2678 2HG1 ILE B 480     101.890  76.060  43.190  1.00  0.00           H 
ATOM   2679  CD  ILE B 480     102.870  77.550  44.440  1.00  0.00           C 
ATOM   2680  HD1 ILE B 480     102.930  78.020  45.450  1.00  0.00           H 
ATOM   2681  HD2 ILE B 480     103.850  77.030  44.380  1.00  0.00           H 
ATOM   2682  HD3 ILE B 480     102.820  78.380  43.710  1.00  0.00           H 
ATOM   2683  C   ILE B 480      98.870  78.190  46.250  1.00  0.00           C 
ATOM   2684  O   ILE B 480      98.950  79.320  46.670  1.00  0.00           O 
ATOM   2685  N   MET B 481      97.660  77.670  46.110  1.00  0.00           N 
ATOM   2686  HN  MET B 481      97.540  76.690  45.980  1.00  0.00           H 
ATOM   2687  CA  MET B 481      96.460  78.360  46.350  1.00  0.00           C 
ATOM   2688  HA  MET B 481      96.430  79.330  45.870  1.00  0.00           H 
ATOM   2689  CB  MET B 481      95.270  77.440  45.890  1.00  0.00           C 
ATOM   2690  HB1 MET B 481      95.270  76.540  46.550  1.00  0.00           H 
ATOM   2691  HB2 MET B 481      94.270  77.840  46.150  1.00  0.00           H 
ATOM   2692  CG  MET B 481      95.390  76.970  44.420  1.00  0.00           C 
ATOM   2693  HG1 MET B 481      95.400  77.830  43.720  1.00  0.00           H 
ATOM   2694  HG2 MET B 481      96.350  76.420  44.280  1.00  0.00           H 
ATOM   2695  SD  MET B 481      94.000  75.960  43.940  1.00  0.00           S 
ATOM   2696  CE  MET B 481      92.830  77.220  43.550  1.00  0.00           C 
ATOM   2697  HE1 MET B 481      92.400  77.730  44.430  1.00  0.00           H 
ATOM   2698  HE2 MET B 481      93.250  77.990  42.870  1.00  0.00           H 
ATOM   2699  HE3 MET B 481      92.020  76.740  42.970  1.00  0.00           H 
ATOM   2700  C   MET B 481      96.320  78.840  47.770  1.00  0.00           C 
ATOM   2701  O   MET B 481      95.880  79.890  48.040  1.00  0.00           O 
ATOM   2702  N   ILE B 482      96.720  77.970  48.770  1.00  0.00           N 
ATOM   2703  HN  ILE B 482      96.940  77.040  48.480  1.00  0.00           H 
ATOM   2704  CA  ILE B 482      96.580  78.260  50.210  1.00  0.00           C 
ATOM   2705  HA  ILE B 482      95.600  78.610  50.490  1.00  0.00           H 
ATOM   2706  CB  ILE B 482      96.700  77.000  51.060  1.00  0.00           C 
ATOM   2707  HB  ILE B 482      97.640  76.520  50.720  1.00  0.00           H 
ATOM   2708  CG2 ILE B 482      96.850  77.440  52.560  1.00  0.00           C 
ATOM   2709 1HG2 ILE B 482      97.770  78.040  52.700  1.00  0.00           H 
ATOM   2710 2HG2 ILE B 482      96.060  78.150  52.900  1.00  0.00           H 
ATOM   2711 3HG2 ILE B 482      96.810  76.520  53.190  1.00  0.00           H 
ATOM   2712  CG1 ILE B 482      95.450  76.030  50.900  1.00  0.00           C 
ATOM   2713 1HG1 ILE B 482      95.370  75.640  49.860  1.00  0.00           H 
ATOM   2714 2HG1 ILE B 482      95.600  75.070  51.440  1.00  0.00           H 
ATOM   2715  CD  ILE B 482      94.070  76.630  51.200  1.00  0.00           C 
ATOM   2716  HD1 ILE B 482      93.960  77.000  52.240  1.00  0.00           H 
ATOM   2717  HD2 ILE B 482      93.900  77.490  50.520  1.00  0.00           H 
ATOM   2718  HD3 ILE B 482      93.270  75.880  51.020  1.00  0.00           H 
ATOM   2719  C   ILE B 482      97.470  79.390  50.650  1.00  0.00           C 
ATOM   2720  O   ILE B 482      97.170  80.170  51.540  1.00  0.00           O 
ATOM   2721  N   GLN B 483      98.620  79.570  49.970  1.00  0.00           N 
ATOM   2722  HN  GLN B 483      98.970  78.900  49.330  1.00  0.00           H 
ATOM   2723  CA  GLN B 483      99.590  80.620  50.300  1.00  0.00           C 
ATOM   2724  HA  GLN B 483      99.580  80.880  51.350  1.00  0.00           H 
ATOM   2725  CB  GLN B 483     101.040  80.170  50.080  1.00  0.00           C 
ATOM   2726  HB1 GLN B 483     101.160  79.830  49.030  1.00  0.00           H 
ATOM   2727  HB2 GLN B 483     101.700  81.060  50.160  1.00  0.00           H 
ATOM   2728  CG  GLN B 483     101.420  79.030  51.050  1.00  0.00           C 
ATOM   2729  HG1 GLN B 483     101.410  79.330  52.120  1.00  0.00           H 
ATOM   2730  HG2 GLN B 483     100.740  78.170  50.900  1.00  0.00           H 
ATOM   2731  CD  GLN B 483     102.810  78.470  50.740  1.00  0.00           C 
ATOM   2732  OE1 GLN B 483     103.310  78.630  49.580  1.00  0.00           O 
ATOM   2733  NE2 GLN B 483     103.450  77.810  51.710  1.00  0.00           N 
ATOM   2734 1HE2 GLN B 483     102.960  77.580  52.550  1.00  0.00           H 
ATOM   2735 2HE2 GLN B 483     104.400  77.560  51.500  1.00  0.00           H 
ATOM   2736  C   GLN B 483      99.290  81.910  49.630  1.00  0.00           C 
ATOM   2737  O   GLN B 483      99.810  82.970  49.930  1.00  0.00           O 
ATOM   2738  N   LYS B 484      98.350  81.870  48.650  1.00  0.00           N 
ATOM   2739  HN  LYS B 484      97.690  81.130  48.530  1.00  0.00           H 
ATOM   2740  CA  LYS B 484      98.150  83.050  47.810  1.00  0.00           C 
ATOM   2741  HA  LYS B 484      99.130  83.490  47.670  1.00  0.00           H 
ATOM   2742  CB  LYS B 484      97.710  82.590  46.410  1.00  0.00           C 
ATOM   2743  HB1 LYS B 484      98.350  81.760  46.060  1.00  0.00           H 
ATOM   2744  HB2 LYS B 484      96.780  82.050  46.690  1.00  0.00           H 
ATOM   2745  CG  LYS B 484      97.500  83.680  45.340  1.00  0.00           C 
ATOM   2746  HG1 LYS B 484      97.270  83.070  44.440  1.00  0.00           H 
ATOM   2747  HG2 LYS B 484      96.570  84.230  45.620  1.00  0.00           H 
ATOM   2748  CD  LYS B 484      98.760  84.600  45.280  1.00  0.00           C 
ATOM   2749  HD1 LYS B 484      98.750  85.250  46.180  1.00  0.00           H 
ATOM   2750  HD2 LYS B 484      99.650  83.950  45.460  1.00  0.00           H 
ATOM   2751  CE  LYS B 484      98.860  85.450  44.010  1.00  0.00           C 
ATOM   2752  HE1 LYS B 484      98.700  84.780  43.130  1.00  0.00           H 
ATOM   2753  HE2 LYS B 484      98.130  86.270  43.890  1.00  0.00           H 
ATOM   2754  NZ  LYS B 484     100.170  85.990  43.980  1.00  0.00           N 
ATOM   2755  HZ1 LYS B 484     100.470  86.590  43.190  1.00  0.00           H 
ATOM   2756  HZ2 LYS B 484     100.420  86.460  44.870  1.00  0.00           H 
ATOM   2757  HZ3 LYS B 484     100.790  85.160  43.850  1.00  0.00           H 
ATOM   2758  C   LYS B 484      97.210  84.150  48.410  1.00  0.00           C 
ATOM   2759  O   LYS B 484      96.030  84.200  48.180  1.00  0.00           O 
ATOM   2760  N   MET B 485      97.870  85.030  49.200  1.00  0.00           N 
ATOM   2761  HN  MET B 485      98.830  84.950  49.460  1.00  0.00           H 
ATOM   2762  CA  MET B 485      97.240  86.210  49.690  1.00  0.00           C 
ATOM   2763  HA  MET B 485      96.170  86.080  49.710  1.00  0.00           H 
ATOM   2764  CB  MET B 485      97.780  86.550  51.140  1.00  0.00           C 
ATOM   2765  HB1 MET B 485      97.050  87.270  51.570  1.00  0.00           H 
ATOM   2766  HB2 MET B 485      97.840  85.620  51.740  1.00  0.00           H 
ATOM   2767  CG  MET B 485      99.150  87.160  51.210  1.00  0.00           C 
ATOM   2768  HG1 MET B 485      99.700  86.510  50.500  1.00  0.00           H 
ATOM   2769  HG2 MET B 485      99.230  88.160  50.740  1.00  0.00           H 
ATOM   2770  SD  MET B 485     100.150  87.140  52.730  1.00  0.00           S 
ATOM   2771  CE  MET B 485      99.310  88.490  53.670  1.00  0.00           C 
ATOM   2772  HE1 MET B 485      99.900  88.790  54.560  1.00  0.00           H 
ATOM   2773  HE2 MET B 485      99.060  89.350  53.010  1.00  0.00           H 
ATOM   2774  HE3 MET B 485      98.280  88.230  54.010  1.00  0.00           H 
ATOM   2775  C   MET B 485      97.480  87.370  48.780  1.00  0.00           C 
ATOM   2776  O   MET B 485      98.550  87.450  48.200  1.00  0.00           O 
ATOM   2777  N   ILE B 486      96.560  88.320  48.700  1.00  0.00           N 
ATOM   2778  HN  ILE B 486      95.970  88.420  49.500  1.00  0.00           H 
ATOM   2779  CA  ILE B 486      96.570  89.430  47.730  1.00  0.00           C 
ATOM   2780  HA  ILE B 486      97.370  89.260  47.030  1.00  0.00           H 
ATOM   2781  CB  ILE B 486      95.300  89.490  46.940  1.00  0.00           C 
ATOM   2782  HB  ILE B 486      95.120  90.500  46.510  1.00  0.00           H 
ATOM   2783  CG2 ILE B 486      95.450  88.480  45.790  1.00  0.00           C 
ATOM   2784 1HG2 ILE B 486      94.670  88.670  45.020  1.00  0.00           H 
ATOM   2785 2HG2 ILE B 486      96.320  88.580  45.110  1.00  0.00           H 
ATOM   2786 3HG2 ILE B 486      95.350  87.460  46.220  1.00  0.00           H 
ATOM   2787  CG1 ILE B 486      94.130  89.210  47.920  1.00  0.00           C 
ATOM   2788 1HG1 ILE B 486      94.140  88.170  48.320  1.00  0.00           H 
ATOM   2789 2HG1 ILE B 486      94.010  89.970  48.720  1.00  0.00           H 
ATOM   2790  CD  ILE B 486      92.800  89.290  47.050  1.00  0.00           C 
ATOM   2791  HD1 ILE B 486      91.830  89.140  47.560  1.00  0.00           H 
ATOM   2792  HD2 ILE B 486      92.640  90.290  46.590  1.00  0.00           H 
ATOM   2793  HD3 ILE B 486      92.720  88.540  46.230  1.00  0.00           H 
ATOM   2794  C   ILE B 486      96.840  90.750  48.490  1.00  0.00           C 
ATOM   2795  O   ILE B 486      95.970  91.310  49.140  1.00  0.00           O 
ATOM   2796  N   PHE B 487      98.080  91.310  48.420  1.00  0.00           N 
ATOM   2797  HN  PHE B 487      98.770  90.810  47.910  1.00  0.00           H 
ATOM   2798  CA  PHE B 487      98.420  92.610  49.010  1.00  0.00           C 
ATOM   2799  HA  PHE B 487      98.240  92.560  50.070  1.00  0.00           H 
ATOM   2800  CB  PHE B 487     100.000  92.920  48.790  1.00  0.00           C 
ATOM   2801  HB1 PHE B 487     100.150  92.870  47.690  1.00  0.00           H 
ATOM   2802  HB2 PHE B 487     100.320  93.860  49.300  1.00  0.00           H 
ATOM   2803  CG  PHE B 487     100.870  91.800  49.300  1.00  0.00           C 
ATOM   2804  CD1 PHE B 487     100.710  91.320  50.570  1.00  0.00           C 
ATOM   2805  HD1 PHE B 487      99.950  91.790  51.170  1.00  0.00           H 
ATOM   2806  CE1 PHE B 487     101.540  90.360  51.060  1.00  0.00           C 
ATOM   2807  HE1 PHE B 487     101.400  90.080  52.090  1.00  0.00           H 
ATOM   2808  CZ  PHE B 487     102.570  89.780  50.300  1.00  0.00           C 
ATOM   2809  HZ  PHE B 487     103.100  88.900  50.650  1.00  0.00           H 
ATOM   2810  CD2 PHE B 487     101.850  91.170  48.500  1.00  0.00           C 
ATOM   2811  HD2 PHE B 487     101.830  91.440  47.450  1.00  0.00           H 
ATOM   2812  CE2 PHE B 487     102.680  90.150  49.000  1.00  0.00           C 
ATOM   2813  HE2 PHE B 487     103.490  89.760  48.390  1.00  0.00           H 
ATOM   2814  C   PHE B 487      97.590  93.800  48.630  1.00  0.00           C 
ATOM   2815  O   PHE B 487      97.350  94.700  49.430  1.00  0.00           O 
ATOM   2816  N   GLY B 488      97.110  93.860  47.420  1.00  0.00           N 
ATOM   2817  HN  GLY B 488      97.320  93.230  46.670  1.00  0.00           H 
ATOM   2818  CA  GLY B 488      96.260  94.910  46.940  1.00  0.00           C 
ATOM   2819  HA1 GLY B 488      96.660  95.890  46.730  1.00  0.00           H 
ATOM   2820  HA2 GLY B 488      95.830  94.430  46.080  1.00  0.00           H 
ATOM   2821  C   GLY B 488      95.080  95.260  47.810  1.00  0.00           C 
ATOM   2822  O   GLY B 488      94.710  96.430  48.080  1.00  0.00           O 
ATOM   2823  N   ASP B 489      94.350  94.180  48.250  1.00  0.00           N 
ATOM   2824  HN  ASP B 489      94.540  93.260  47.900  1.00  0.00           H 
ATOM   2825  CA  ASP B 489      93.140  94.310  49.090  1.00  0.00           C 
ATOM   2826  HA  ASP B 489      92.780  95.330  49.060  1.00  0.00           H 
ATOM   2827  CB  ASP B 489      92.090  93.390  48.530  1.00  0.00           C 
ATOM   2828  HB1 ASP B 489      92.430  92.390  48.200  1.00  0.00           H 
ATOM   2829  HB2 ASP B 489      91.330  93.170  49.310  1.00  0.00           H 
ATOM   2830  CG  ASP B 489      91.310  94.130  47.460  1.00  0.00           C 
ATOM   2831  OD1 ASP B 489      90.400  94.900  47.810  1.00  0.00           O 
ATOM   2832  OD2 ASP B 489      91.680  93.940  46.260  1.00  0.00           O 
ATOM   2833  C   ASP B 489      93.330  93.980  50.580  1.00  0.00           C 
ATOM   2834  O   ASP B 489      92.700  94.560  51.490  1.00  0.00           O 
ATOM   2835  N   LEU B 490      94.320  93.120  50.950  1.00  0.00           N 
ATOM   2836  HN  LEU B 490      94.860  92.720  50.210  1.00  0.00           H 
ATOM   2837  CA  LEU B 490      94.590  92.750  52.320  1.00  0.00           C 
ATOM   2838  HA  LEU B 490      93.670  92.380  52.750  1.00  0.00           H 
ATOM   2839  CB  LEU B 490      95.690  91.650  52.340  1.00  0.00           C 
ATOM   2840  HB1 LEU B 490      95.300  90.870  51.640  1.00  0.00           H 
ATOM   2841  HB2 LEU B 490      96.700  91.930  51.990  1.00  0.00           H 
ATOM   2842  CG  LEU B 490      95.850  90.960  53.710  1.00  0.00           C 
ATOM   2843  HG  LEU B 490      96.110  89.920  53.440  1.00  0.00           H 
ATOM   2844  CD1 LEU B 490      97.020  91.520  54.500  1.00  0.00           C 
ATOM   2845 1HD1 LEU B 490      96.860  92.500  55.000  1.00  0.00           H 
ATOM   2846 2HD1 LEU B 490      97.160  90.840  55.370  1.00  0.00           H 
ATOM   2847 3HD1 LEU B 490      97.970  91.680  53.950  1.00  0.00           H 
ATOM   2848  CD2 LEU B 490      94.690  91.020  54.640  1.00  0.00           C 
ATOM   2849 1HD2 LEU B 490      94.860  90.200  55.370  1.00  0.00           H 
ATOM   2850 2HD2 LEU B 490      94.560  91.890  55.320  1.00  0.00           H 
ATOM   2851 3HD2 LEU B 490      93.760  90.810  54.070  1.00  0.00           H 
ATOM   2852  C   LEU B 490      95.170  93.900  53.070  1.00  0.00           C 
ATOM   2853  O   LEU B 490      94.870  94.060  54.260  1.00  0.00           O 
ATOM   2854  N   MET B 491      95.970  94.830  52.450  1.00  0.00           N 
ATOM   2855  HN  MET B 491      96.350  94.750  51.530  1.00  0.00           H 
ATOM   2856  CA  MET B 491      96.420  96.030  53.110  1.00  0.00           C 
ATOM   2857  HA  MET B 491      96.840  95.780  54.070  1.00  0.00           H 
ATOM   2858  CB  MET B 491      97.590  96.640  52.280  1.00  0.00           C 
ATOM   2859  HB1 MET B 491      97.240  97.010  51.290  1.00  0.00           H 
ATOM   2860  HB2 MET B 491      97.820  97.600  52.790  1.00  0.00           H 
ATOM   2861  CG  MET B 491      98.780  95.770  52.050  1.00  0.00           C 
ATOM   2862  HG1 MET B 491      98.640  94.850  51.450  1.00  0.00           H 
ATOM   2863  HG2 MET B 491      99.430  96.310  51.330  1.00  0.00           H 
ATOM   2864  SD  MET B 491      99.530  95.260  53.610  1.00  0.00           S 
ATOM   2865  CE  MET B 491     101.090  94.520  52.920  1.00  0.00           C 
ATOM   2866  HE1 MET B 491     101.730  95.130  52.250  1.00  0.00           H 
ATOM   2867  HE2 MET B 491     101.710  94.300  53.820  1.00  0.00           H 
ATOM   2868  HE3 MET B 491     100.980  93.520  52.440  1.00  0.00           H 
ATOM   2869  C   MET B 491      95.400  97.040  53.360  1.00  0.00           C 
ATOM   2870  O   MET B 491      95.290  97.650  54.470  1.00  0.00           O 
ATOM   2871  N   ARG B 492      94.530  97.140  52.340  1.00  0.00           N 
ATOM   2872  HN  ARG B 492      94.690  96.690  51.470  1.00  0.00           H 
ATOM   2873  CA  ARG B 492      93.330  97.890  52.460  1.00  0.00           C 
ATOM   2874  HA  ARG B 492      93.690  98.860  52.770  1.00  0.00           H 
ATOM   2875  CB  ARG B 492      92.520  97.890  51.110  1.00  0.00           C 
ATOM   2876  HB1 ARG B 492      93.080  98.580  50.440  1.00  0.00           H 
ATOM   2877  HB2 ARG B 492      92.430  96.900  50.620  1.00  0.00           H 
ATOM   2878  CG  ARG B 492      91.040  98.300  51.230  1.00  0.00           C 
ATOM   2879  HG1 ARG B 492      90.470  97.710  51.990  1.00  0.00           H 
ATOM   2880  HG2 ARG B 492      90.990  99.320  51.660  1.00  0.00           H 
ATOM   2881  CD  ARG B 492      90.220  98.380  49.960  1.00  0.00           C 
ATOM   2882  HD1 ARG B 492      89.390  99.090  50.150  1.00  0.00           H 
ATOM   2883  HD2 ARG B 492      90.740  98.770  49.060  1.00  0.00           H 
ATOM   2884  NE  ARG B 492      89.730  97.020  49.590  1.00  0.00           N 
ATOM   2885  HE  ARG B 492      90.240  96.350  49.050  1.00  0.00           H 
ATOM   2886  CZ  ARG B 492      88.550  96.550  49.950  1.00  0.00           C 
ATOM   2887  NH1 ARG B 492      87.590  97.150  50.650  1.00  0.00           N 
ATOM   2888 1HH1 ARG B 492      87.820  98.090  50.920  1.00  0.00           H 
ATOM   2889 2HH1 ARG B 492      86.670  96.770  50.580  1.00  0.00           H 
ATOM   2890  NH2 ARG B 492      88.330  95.270  49.620  1.00  0.00           N 
ATOM   2891 1HH2 ARG B 492      89.110  94.960  49.080  1.00  0.00           H 
ATOM   2892 2HH2 ARG B 492      87.430  94.830  49.650  1.00  0.00           H 
ATOM   2893  C   ARG B 492      92.430  97.380  53.580  1.00  0.00           C 
ATOM   2894  O   ARG B 492      91.770  98.140  54.290  1.00  0.00           O 
ATOM   2895  N   PHE B 493      92.290  96.050  53.820  1.00  0.00           N 
ATOM   2896  HN  PHE B 493      92.730  95.410  53.200  1.00  0.00           H 
ATOM   2897  CA  PHE B 493      91.580  95.480  54.930  1.00  0.00           C 
ATOM   2898  HA  PHE B 493      90.590  95.910  54.970  1.00  0.00           H 
ATOM   2899  CB  PHE B 493      91.540  93.890  54.620  1.00  0.00           C 
ATOM   2900  HB1 PHE B 493      90.880  93.820  53.730  1.00  0.00           H 
ATOM   2901  HB2 PHE B 493      92.540  93.430  54.510  1.00  0.00           H 
ATOM   2902  CG  PHE B 493      90.880  93.180  55.650  1.00  0.00           C 
ATOM   2903  CD1 PHE B 493      89.490  93.330  55.800  1.00  0.00           C 
ATOM   2904  HD1 PHE B 493      88.970  93.900  55.040  1.00  0.00           H 
ATOM   2905  CE1 PHE B 493      88.760  92.680  56.830  1.00  0.00           C 
ATOM   2906  HE1 PHE B 493      87.680  92.650  56.800  1.00  0.00           H 
ATOM   2907  CZ  PHE B 493      89.500  91.890  57.820  1.00  0.00           C 
ATOM   2908  HZ  PHE B 493      89.040  91.450  58.700  1.00  0.00           H 
ATOM   2909  CD2 PHE B 493      91.550  92.500  56.700  1.00  0.00           C 
ATOM   2910  HD2 PHE B 493      92.630  92.450  56.720  1.00  0.00           H 
ATOM   2911  CE2 PHE B 493      90.900  91.870  57.810  1.00  0.00           C 
ATOM   2912  HE2 PHE B 493      91.550  91.450  58.560  1.00  0.00           H 
ATOM   2913  C   PHE B 493      92.220  95.800  56.320  1.00  0.00           C 
ATOM   2914  O   PHE B 493      91.470  96.130  57.240  1.00  0.00           O 
ATOM   2915  N   CYS B 494      93.540  95.690  56.460  1.00  0.00           N 
ATOM   2916  HN  CYS B 494      94.090  95.310  55.720  1.00  0.00           H 
ATOM   2917  CA  CYS B 494      94.340  95.950  57.560  1.00  0.00           C 
ATOM   2918  HA  CYS B 494      93.940  95.370  58.380  1.00  0.00           H 
ATOM   2919  CB  CYS B 494      95.780  95.520  57.430  1.00  0.00           C 
ATOM   2920  HB1 CYS B 494      96.310  95.890  56.530  1.00  0.00           H 
ATOM   2921  HB2 CYS B 494      96.360  95.870  58.310  1.00  0.00           H 
ATOM   2922  SG  CYS B 494      95.800  93.670  57.560  1.00  0.00           S 
ATOM   2923  HG1 CYS B 494      95.540  93.420  56.290  1.00  0.00           H 
ATOM   2924  C   CYS B 494      94.200  97.400  57.960  1.00  0.00           C 
ATOM   2925  O   CYS B 494      93.990  97.730  59.150  1.00  0.00           O 
ATOM   2926  N   TRP B 495      94.240  98.390  57.040  1.00  0.00           N 
ATOM   2927  HN  TRP B 495      94.430  98.030  56.130  1.00  0.00           H 
ATOM   2928  CA  TRP B 495      94.110  99.810  57.250  1.00  0.00           C 
ATOM   2929  HA  TRP B 495      94.750 100.100  58.070  1.00  0.00           H 
ATOM   2930  CB  TRP B 495      94.610 100.520  55.960  1.00  0.00           C 
ATOM   2931  HB1 TRP B 495      95.670 100.200  55.850  1.00  0.00           H 
ATOM   2932  HB2 TRP B 495      94.020 100.160  55.090  1.00  0.00           H 
ATOM   2933  CG  TRP B 495      94.570 101.960  56.020  1.00  0.00           C 
ATOM   2934  CD1 TRP B 495      93.760 102.710  55.180  1.00  0.00           C 
ATOM   2935  HD1 TRP B 495      93.090 102.310  54.440  1.00  0.00           H 
ATOM   2936  NE1 TRP B 495      93.790 104.030  55.630  1.00  0.00           N 
ATOM   2937  HE1 TRP B 495      93.430 104.820  55.180  1.00  0.00           H 
ATOM   2938  CE2 TRP B 495      94.500 104.110  56.800  1.00  0.00           C 
ATOM   2939  CD2 TRP B 495      95.080 102.820  57.000  1.00  0.00           C 
ATOM   2940  CE3 TRP B 495      95.970 102.620  58.040  1.00  0.00           C 
ATOM   2941  HE3 TRP B 495      96.330 101.640  58.310  1.00  0.00           H 
ATOM   2942  CZ3 TRP B 495      96.380 103.760  58.810  1.00  0.00           C 
ATOM   2943  HZ3 TRP B 495      97.020 103.600  59.660  1.00  0.00           H 
ATOM   2944  CZ2 TRP B 495      94.910 105.220  57.450  1.00  0.00           C 
ATOM   2945  HZ2 TRP B 495      94.380 106.140  57.270  1.00  0.00           H 
ATOM   2946  CH2 TRP B 495      95.800 105.010  58.530  1.00  0.00           C 
ATOM   2947  HH2 TRP B 495      96.010 105.830  59.210  1.00  0.00           H 
ATOM   2948  C   TRP B 495      92.660 100.270  57.680  1.00  0.00           C 
ATOM   2949  O   TRP B 495      92.570 100.990  58.680  1.00  0.00           O 
ATOM   2950  N   LEU B 496      91.620  99.800  56.970  1.00  0.00           N 
ATOM   2951  HN  LEU B 496      91.730  99.300  56.120  1.00  0.00           H 
ATOM   2952  CA  LEU B 496      90.260 100.020  57.420  1.00  0.00           C 
ATOM   2953  HA  LEU B 496      90.170 101.080  57.620  1.00  0.00           H 
ATOM   2954  CB  LEU B 496      89.300  99.590  56.320  1.00  0.00           C 
ATOM   2955  HB1 LEU B 496      89.860  98.780  55.810  1.00  0.00           H 
ATOM   2956  HB2 LEU B 496      88.370  99.160  56.750  1.00  0.00           H 
ATOM   2957  CG  LEU B 496      89.060 100.700  55.220  1.00  0.00           C 
ATOM   2958  HG  LEU B 496      88.580 101.570  55.710  1.00  0.00           H 
ATOM   2959  CD1 LEU B 496      90.360 101.340  54.720  1.00  0.00           C 
ATOM   2960 1HD1 LEU B 496      90.930 100.640  54.070  1.00  0.00           H 
ATOM   2961 2HD1 LEU B 496      90.010 102.180  54.080  1.00  0.00           H 
ATOM   2962 3HD1 LEU B 496      90.980 101.940  55.410  1.00  0.00           H 
ATOM   2963  CD2 LEU B 496      88.150 100.160  54.130  1.00  0.00           C 
ATOM   2964 1HD2 LEU B 496      88.230 100.940  53.340  1.00  0.00           H 
ATOM   2965 2HD2 LEU B 496      88.440  99.150  53.780  1.00  0.00           H 
ATOM   2966 3HD2 LEU B 496      87.100 100.130  54.490  1.00  0.00           H 
ATOM   2967  C   LEU B 496      89.970  99.380  58.730  1.00  0.00           C 
ATOM   2968  O   LEU B 496      89.350  99.900  59.620  1.00  0.00           O 
ATOM   2969  N   MET B 497      90.520  98.210  58.980  1.00  0.00           N 
ATOM   2970  HN  MET B 497      90.990  97.730  58.240  1.00  0.00           H 
ATOM   2971  CA  MET B 497      90.530  97.500  60.260  1.00  0.00           C 
ATOM   2972  HA  MET B 497      89.470  97.430  60.480  1.00  0.00           H 
ATOM   2973  CB  MET B 497      91.080  96.030  60.140  1.00  0.00           C 
ATOM   2974  HB1 MET B 497      90.330  95.450  59.550  1.00  0.00           H 
ATOM   2975  HB2 MET B 497      92.050  95.980  59.600  1.00  0.00           H 
ATOM   2976  CG  MET B 497      91.410  95.240  61.410  1.00  0.00           C 
ATOM   2977  HG1 MET B 497      92.270  95.820  61.810  1.00  0.00           H 
ATOM   2978  HG2 MET B 497      90.470  95.480  61.940  1.00  0.00           H 
ATOM   2979  SD  MET B 497      91.740  93.470  61.300  1.00  0.00           S 
ATOM   2980  CE  MET B 497      93.560  93.400  60.820  1.00  0.00           C 
ATOM   2981  HE1 MET B 497      94.000  92.420  61.110  1.00  0.00           H 
ATOM   2982  HE2 MET B 497      93.590  93.550  59.720  1.00  0.00           H 
ATOM   2983  HE3 MET B 497      94.080  94.260  61.290  1.00  0.00           H 
ATOM   2984  C   MET B 497      91.180  98.230  61.400  1.00  0.00           C 
ATOM   2985  O   MET B 497      90.470  98.320  62.450  1.00  0.00           O 
ATOM   2986  N   ALA B 498      92.420  98.750  61.280  1.00  0.00           N 
ATOM   2987  HN  ALA B 498      93.090  98.600  60.560  1.00  0.00           H 
ATOM   2988  CA  ALA B 498      92.860  99.540  62.320  1.00  0.00           C 
ATOM   2989  HA  ALA B 498      92.880  99.010  63.260  1.00  0.00           H 
ATOM   2990  CB  ALA B 498      94.400  99.920  62.060  1.00  0.00           C 
ATOM   2991  HB1 ALA B 498      94.390 100.340  61.030  1.00  0.00           H 
ATOM   2992  HB2 ALA B 498      94.750 100.680  62.790  1.00  0.00           H 
ATOM   2993  HB3 ALA B 498      95.060  99.030  62.000  1.00  0.00           H 
ATOM   2994  C   ALA B 498      92.130 100.830  62.520  1.00  0.00           C 
ATOM   2995  O   ALA B 498      91.900 101.100  63.660  1.00  0.00           O 
ATOM   2996  N   VAL B 499      91.700 101.600  61.460  1.00  0.00           N 
ATOM   2997  HN  VAL B 499      91.970 101.280  60.550  1.00  0.00           H 
ATOM   2998  CA  VAL B 499      90.870 102.740  61.630  1.00  0.00           C 
ATOM   2999  HA  VAL B 499      91.330 103.440  62.310  1.00  0.00           H 
ATOM   3000  CB  VAL B 499      90.570 103.360  60.260  1.00  0.00           C 
ATOM   3001  HB  VAL B 499      90.670 102.510  59.560  1.00  0.00           H 
ATOM   3002  CG1 VAL B 499      89.260 104.080  60.000  1.00  0.00           C 
ATOM   3003 1HG1 VAL B 499      89.350 104.590  59.020  1.00  0.00           H 
ATOM   3004 2HG1 VAL B 499      88.430 103.350  59.890  1.00  0.00           H 
ATOM   3005 3HG1 VAL B 499      89.070 104.890  60.740  1.00  0.00           H 
ATOM   3006  CG2 VAL B 499      91.800 104.270  59.910  1.00  0.00           C 
ATOM   3007 1HG2 VAL B 499      91.780 104.650  58.870  1.00  0.00           H 
ATOM   3008 2HG2 VAL B 499      91.800 105.200  60.520  1.00  0.00           H 
ATOM   3009 3HG2 VAL B 499      92.730 103.670  59.970  1.00  0.00           H 
ATOM   3010  C   VAL B 499      89.510 102.460  62.360  1.00  0.00           C 
ATOM   3011  O   VAL B 499      89.100 103.210  63.250  1.00  0.00           O 
ATOM   3012  N   VAL B 500      88.770 101.370  62.060  1.00  0.00           N 
ATOM   3013  HN  VAL B 500      89.030 100.720  61.350  1.00  0.00           H 
ATOM   3014  CA  VAL B 500      87.630 100.990  62.870  1.00  0.00           C 
ATOM   3015  HA  VAL B 500      86.900 101.790  62.910  1.00  0.00           H 
ATOM   3016  CB  VAL B 500      87.020  99.790  62.270  1.00  0.00           C 
ATOM   3017  HB  VAL B 500      87.850  99.160  61.890  1.00  0.00           H 
ATOM   3018  CG1 VAL B 500      86.150  98.970  63.210  1.00  0.00           C 
ATOM   3019 1HG1 VAL B 500      85.540  98.290  62.570  1.00  0.00           H 
ATOM   3020 2HG1 VAL B 500      86.710  98.280  63.880  1.00  0.00           H 
ATOM   3021 3HG1 VAL B 500      85.360  99.550  63.730  1.00  0.00           H 
ATOM   3022  CG2 VAL B 500      86.180 100.230  61.080  1.00  0.00           C 
ATOM   3023 1HG2 VAL B 500      85.630  99.420  60.550  1.00  0.00           H 
ATOM   3024 2HG2 VAL B 500      85.360 100.840  61.520  1.00  0.00           H 
ATOM   3025 3HG2 VAL B 500      86.750 100.820  60.330  1.00  0.00           H 
ATOM   3026  C   VAL B 500      87.970 100.660  64.300  1.00  0.00           C 
ATOM   3027  O   VAL B 500      87.360 101.080  65.330  1.00  0.00           O 
ATOM   3028  N   ILE B 501      89.060  99.920  64.490  1.00  0.00           N 
ATOM   3029  HN  ILE B 501      89.630  99.510  63.780  1.00  0.00           H 
ATOM   3030  CA  ILE B 501      89.410  99.530  65.810  1.00  0.00           C 
ATOM   3031  HA  ILE B 501      88.500  99.090  66.190  1.00  0.00           H 
ATOM   3032  CB  ILE B 501      90.390  98.380  65.800  1.00  0.00           C 
ATOM   3033  HB  ILE B 501      91.210  98.500  65.060  1.00  0.00           H 
ATOM   3034  CG2 ILE B 501      91.110  98.140  67.160  1.00  0.00           C 
ATOM   3035 1HG2 ILE B 501      90.310  98.160  67.930  1.00  0.00           H 
ATOM   3036 2HG2 ILE B 501      91.760  97.240  67.180  1.00  0.00           H 
ATOM   3037 3HG2 ILE B 501      91.830  98.960  67.380  1.00  0.00           H 
ATOM   3038  CG1 ILE B 501      89.740  97.070  65.340  1.00  0.00           C 
ATOM   3039 1HG1 ILE B 501      89.100  96.610  66.120  1.00  0.00           H 
ATOM   3040 2HG1 ILE B 501      89.040  97.160  64.480  1.00  0.00           H 
ATOM   3041  CD  ILE B 501      90.710  95.940  64.960  1.00  0.00           C 
ATOM   3042  HD1 ILE B 501      90.150  94.980  64.900  1.00  0.00           H 
ATOM   3043  HD2 ILE B 501      91.210  96.120  63.990  1.00  0.00           H 
ATOM   3044  HD3 ILE B 501      91.500  95.800  65.730  1.00  0.00           H 
ATOM   3045  C   ILE B 501      89.780 100.650  66.690  1.00  0.00           C 
ATOM   3046  O   ILE B 501      89.260 100.810  67.810  1.00  0.00           O 
ATOM   3047  N   LEU B 502      90.560 101.630  66.120  1.00  0.00           N 
ATOM   3048  HN  LEU B 502      90.870 101.590  65.170  1.00  0.00           H 
ATOM   3049  CA  LEU B 502      90.890 102.850  66.860  1.00  0.00           C 
ATOM   3050  HA  LEU B 502      91.440 102.580  67.750  1.00  0.00           H 
ATOM   3051  CB  LEU B 502      91.960 103.680  66.090  1.00  0.00           C 
ATOM   3052  HB1 LEU B 502      91.560 103.990  65.100  1.00  0.00           H 
ATOM   3053  HB2 LEU B 502      92.190 104.620  66.640  1.00  0.00           H 
ATOM   3054  CG  LEU B 502      93.350 103.040  65.890  1.00  0.00           C 
ATOM   3055  HG  LEU B 502      93.190 101.950  65.710  1.00  0.00           H 
ATOM   3056  CD1 LEU B 502      94.000 103.740  64.640  1.00  0.00           C 
ATOM   3057 1HD1 LEU B 502      95.070 103.440  64.600  1.00  0.00           H 
ATOM   3058 2HD1 LEU B 502      93.420 103.370  63.770  1.00  0.00           H 
ATOM   3059 3HD1 LEU B 502      93.920 104.830  64.810  1.00  0.00           H 
ATOM   3060  CD2 LEU B 502      94.160 103.200  67.170  1.00  0.00           C 
ATOM   3061 1HD2 LEU B 502      95.150 102.700  67.070  1.00  0.00           H 
ATOM   3062 2HD2 LEU B 502      94.340 104.270  67.390  1.00  0.00           H 
ATOM   3063 3HD2 LEU B 502      93.630 102.870  68.090  1.00  0.00           H 
ATOM   3064  C   LEU B 502      89.750 103.760  67.240  1.00  0.00           C 
ATOM   3065  O   LEU B 502      89.690 104.160  68.360  1.00  0.00           O 
ATOM   3066  N   GLY B 503      88.760 104.010  66.350  1.00  0.00           N 
ATOM   3067  HN  GLY B 503      88.940 103.650  65.440  1.00  0.00           H 
ATOM   3068  CA  GLY B 503      87.680 104.900  66.650  1.00  0.00           C 
ATOM   3069  HA1 GLY B 503      88.060 105.750  67.200  1.00  0.00           H 
ATOM   3070  HA2 GLY B 503      87.340 105.110  65.650  1.00  0.00           H 
ATOM   3071  C   GLY B 503      86.600 104.230  67.420  1.00  0.00           C 
ATOM   3072  O   GLY B 503      85.960 104.900  68.230  1.00  0.00           O 
ATOM   3073  N   PHE B 504      86.250 102.950  67.230  1.00  0.00           N 
ATOM   3074  HN  PHE B 504      86.810 102.470  66.570  1.00  0.00           H 
ATOM   3075  CA  PHE B 504      85.390 102.200  68.140  1.00  0.00           C 
ATOM   3076  HA  PHE B 504      84.500 102.770  68.370  1.00  0.00           H 
ATOM   3077  CB  PHE B 504      84.950 100.860  67.500  1.00  0.00           C 
ATOM   3078  HB1 PHE B 504      85.690 100.410  66.800  1.00  0.00           H 
ATOM   3079  HB2 PHE B 504      84.680 100.150  68.310  1.00  0.00           H 
ATOM   3080  CG  PHE B 504      83.820 101.170  66.570  1.00  0.00           C 
ATOM   3081  CD1 PHE B 504      82.530 101.170  67.110  1.00  0.00           C 
ATOM   3082  HD1 PHE B 504      82.560 100.890  68.150  1.00  0.00           H 
ATOM   3083  CE1 PHE B 504      81.440 101.330  66.340  1.00  0.00           C 
ATOM   3084  HE1 PHE B 504      80.480 101.250  66.840  1.00  0.00           H 
ATOM   3085  CZ  PHE B 504      81.600 101.720  64.960  1.00  0.00           C 
ATOM   3086  HZ  PHE B 504      80.750 101.970  64.340  1.00  0.00           H 
ATOM   3087  CD2 PHE B 504      83.990 101.610  65.230  1.00  0.00           C 
ATOM   3088  HD2 PHE B 504      84.960 101.620  64.760  1.00  0.00           H 
ATOM   3089  CE2 PHE B 504      82.900 101.900  64.410  1.00  0.00           C 
ATOM   3090  HE2 PHE B 504      82.970 102.190  63.370  1.00  0.00           H 
ATOM   3091  C   PHE B 504      86.080 101.940  69.550  1.00  0.00           C 
ATOM   3092  O   PHE B 504      85.420 102.120  70.580  1.00  0.00           O 
ATOM   3093  N   ALA B 505      87.390 101.590  69.650  1.00  0.00           N 
ATOM   3094  HN  ALA B 505      87.760 101.380  68.750  1.00  0.00           H 
ATOM   3095  CA  ALA B 505      88.000 101.430  70.920  1.00  0.00           C 
ATOM   3096  HA  ALA B 505      87.490 100.660  71.490  1.00  0.00           H 
ATOM   3097  CB  ALA B 505      89.470 101.160  70.700  1.00  0.00           C 
ATOM   3098  HB1 ALA B 505      89.890 100.880  71.690  1.00  0.00           H 
ATOM   3099  HB2 ALA B 505      89.570 100.180  70.190  1.00  0.00           H 
ATOM   3100  HB3 ALA B 505      90.090 101.870  70.110  1.00  0.00           H 
ATOM   3101  C   ALA B 505      87.950 102.600  71.890  1.00  0.00           C 
ATOM   3102  O   ALA B 505      87.500 102.540  73.000  1.00  0.00           O 
ATOM   3103  N   SER B 506      88.260 103.770  71.310  1.00  0.00           N 
ATOM   3104  HN  SER B 506      88.620 103.750  70.380  1.00  0.00           H 
ATOM   3105  CA  SER B 506      88.020 105.080  71.830  1.00  0.00           C 
ATOM   3106  HA  SER B 506      88.560 105.250  72.750  1.00  0.00           H 
ATOM   3107  CB  SER B 506      88.360 106.280  70.810  1.00  0.00           C 
ATOM   3108  HB1 SER B 506      87.690 106.320  69.920  1.00  0.00           H 
ATOM   3109  HB2 SER B 506      88.200 107.220  71.380  1.00  0.00           H 
ATOM   3110  OG  SER B 506      89.690 106.000  70.370  1.00  0.00           O 
ATOM   3111  HG1 SER B 506      89.710 105.410  69.610  1.00  0.00           H 
ATOM   3112  C   SER B 506      86.510 105.290  72.130  1.00  0.00           C 
ATOM   3113  O   SER B 506      86.300 105.930  73.190  1.00  0.00           O 
ATOM   3114  N   ALA B 507      85.440 104.870  71.360  1.00  0.00           N 
ATOM   3115  HN  ALA B 507      85.540 104.640  70.390  1.00  0.00           H 
ATOM   3116  CA  ALA B 507      84.110 105.100  71.820  1.00  0.00           C 
ATOM   3117  HA  ALA B 507      83.970 106.130  72.100  1.00  0.00           H 
ATOM   3118  CB  ALA B 507      83.090 104.750  70.670  1.00  0.00           C 
ATOM   3119  HB1 ALA B 507      83.410 105.320  69.770  1.00  0.00           H 
ATOM   3120  HB2 ALA B 507      82.970 103.700  70.320  1.00  0.00           H 
ATOM   3121  HB3 ALA B 507      82.060 105.160  70.780  1.00  0.00           H 
ATOM   3122  C   ALA B 507      83.700 104.250  73.060  1.00  0.00           C 
ATOM   3123  O   ALA B 507      83.030 104.610  74.010  1.00  0.00           O 
ATOM   3124  N   PHE B 508      84.060 102.960  73.000  1.00  0.00           N 
ATOM   3125  HN  PHE B 508      84.600 102.690  72.210  1.00  0.00           H 
ATOM   3126  CA  PHE B 508      83.870 101.950  74.010  1.00  0.00           C 
ATOM   3127  HA  PHE B 508      82.830 101.750  74.210  1.00  0.00           H 
ATOM   3128  CB  PHE B 508      84.470 100.580  73.480  1.00  0.00           C 
ATOM   3129  HB1 PHE B 508      85.480 100.820  73.070  1.00  0.00           H 
ATOM   3130  HB2 PHE B 508      84.650  99.780  74.220  1.00  0.00           H 
ATOM   3131  CG  PHE B 508      83.540  99.960  72.410  1.00  0.00           C 
ATOM   3132  CD1 PHE B 508      82.200  99.750  72.500  1.00  0.00           C 
ATOM   3133  HD1 PHE B 508      81.770 100.010  73.460  1.00  0.00           H 
ATOM   3134  CE1 PHE B 508      81.450  99.030  71.580  1.00  0.00           C 
ATOM   3135  HE1 PHE B 508      80.390  98.870  71.730  1.00  0.00           H 
ATOM   3136  CZ  PHE B 508      82.060  98.400  70.460  1.00  0.00           C 
ATOM   3137  HZ  PHE B 508      81.540  97.890  69.660  1.00  0.00           H 
ATOM   3138  CD2 PHE B 508      84.170  99.340  71.330  1.00  0.00           C 
ATOM   3139  HD2 PHE B 508      85.240  99.330  71.210  1.00  0.00           H 
ATOM   3140  CE2 PHE B 508      83.440  98.570  70.380  1.00  0.00           C 
ATOM   3141  HE2 PHE B 508      83.950  98.220  69.490  1.00  0.00           H 
ATOM   3142  C   PHE B 508      84.520 102.350  75.360  1.00  0.00           C 
ATOM   3143  O   PHE B 508      83.870 102.230  76.370  1.00  0.00           O 
ATOM   3144  N   TYR B 509      85.780 102.860  75.330  1.00  0.00           N 
ATOM   3145  HN  TYR B 509      86.190 103.140  74.470  1.00  0.00           H 
ATOM   3146  CA  TYR B 509      86.480 103.420  76.420  1.00  0.00           C 
ATOM   3147  HA  TYR B 509      86.520 102.670  77.190  1.00  0.00           H 
ATOM   3148  CB  TYR B 509      87.910 103.710  75.990  1.00  0.00           C 
ATOM   3149  HB1 TYR B 509      88.370 102.710  75.830  1.00  0.00           H 
ATOM   3150  HB2 TYR B 509      87.990 104.250  75.020  1.00  0.00           H 
ATOM   3151  CG  TYR B 509      88.760 104.360  77.000  1.00  0.00           C 
ATOM   3152  CD1 TYR B 509      89.020 103.690  78.180  1.00  0.00           C 
ATOM   3153  HD1 TYR B 509      88.690 102.670  78.310  1.00  0.00           H 
ATOM   3154  CE1 TYR B 509      89.930 104.180  79.070  1.00  0.00           C 
ATOM   3155  HE1 TYR B 509      90.370 103.480  79.770  1.00  0.00           H 
ATOM   3156  CZ  TYR B 509      90.360 105.490  78.980  1.00  0.00           C 
ATOM   3157  OH  TYR B 509      91.490 105.820  79.760  1.00  0.00           O 
ATOM   3158  HH  TYR B 509      91.490 105.410  80.630  1.00  0.00           H 
ATOM   3159  CD2 TYR B 509      89.320 105.650  76.860  1.00  0.00           C 
ATOM   3160  HD2 TYR B 509      89.240 106.110  75.890  1.00  0.00           H 
ATOM   3161  CE2 TYR B 509      90.050 106.270  77.900  1.00  0.00           C 
ATOM   3162  HE2 TYR B 509      90.420 107.280  77.770  1.00  0.00           H 
ATOM   3163  C   TYR B 509      85.880 104.620  77.120  1.00  0.00           C 
ATOM   3164  O   TYR B 509      85.750 104.570  78.330  1.00  0.00           O 
ATOM   3165  N   ILE B 510      85.360 105.680  76.300  1.00  0.00           N 
ATOM   3166  HN  ILE B 510      85.460 105.640  75.310  1.00  0.00           H 
ATOM   3167  CA  ILE B 510      84.780 106.870  76.960  1.00  0.00           C 
ATOM   3168  HA  ILE B 510      85.460 107.010  77.780  1.00  0.00           H 
ATOM   3169  CB  ILE B 510      84.560 108.180  76.130  1.00  0.00           C 
ATOM   3170  HB  ILE B 510      83.850 108.900  76.600  1.00  0.00           H 
ATOM   3171  CG2 ILE B 510      85.990 108.740  75.930  1.00  0.00           C 
ATOM   3172 1HG2 ILE B 510      86.650 107.950  75.510  1.00  0.00           H 
ATOM   3173 2HG2 ILE B 510      85.990 109.610  75.240  1.00  0.00           H 
ATOM   3174 3HG2 ILE B 510      86.340 109.070  76.930  1.00  0.00           H 
ATOM   3175  CG1 ILE B 510      83.910 107.780  74.720  1.00  0.00           C 
ATOM   3176 1HG1 ILE B 510      84.680 107.320  74.060  1.00  0.00           H 
ATOM   3177 2HG1 ILE B 510      83.110 107.010  74.790  1.00  0.00           H 
ATOM   3178  CD  ILE B 510      83.370 108.920  73.950  1.00  0.00           C 
ATOM   3179  HD1 ILE B 510      82.910 108.510  73.030  1.00  0.00           H 
ATOM   3180  HD2 ILE B 510      82.580 109.330  74.610  1.00  0.00           H 
ATOM   3181  HD3 ILE B 510      84.260 109.550  73.740  1.00  0.00           H 
ATOM   3182  C   ILE B 510      83.420 106.490  77.600  1.00  0.00           C 
ATOM   3183  O   ILE B 510      83.080 106.910  78.670  1.00  0.00           O 
ATOM   3184  N   ILE B 511      82.590 105.590  76.990  1.00  0.00           N 
ATOM   3185  HN  ILE B 511      82.880 105.230  76.110  1.00  0.00           H 
ATOM   3186  CA  ILE B 511      81.420 104.940  77.550  1.00  0.00           C 
ATOM   3187  HA  ILE B 511      80.740 105.720  77.870  1.00  0.00           H 
ATOM   3188  CB  ILE B 511      80.760 103.980  76.560  1.00  0.00           C 
ATOM   3189  HB  ILE B 511      81.410 103.130  76.270  1.00  0.00           H 
ATOM   3190  CG2 ILE B 511      79.510 103.300  77.140  1.00  0.00           C 
ATOM   3191 1HG2 ILE B 511      79.750 102.830  78.120  1.00  0.00           H 
ATOM   3192 2HG2 ILE B 511      78.590 103.920  77.180  1.00  0.00           H 
ATOM   3193 3HG2 ILE B 511      79.200 102.560  76.370  1.00  0.00           H 
ATOM   3194  CG1 ILE B 511      80.360 104.700  75.210  1.00  0.00           C 
ATOM   3195 1HG1 ILE B 511      79.510 105.400  75.330  1.00  0.00           H 
ATOM   3196 2HG1 ILE B 511      81.180 105.400  74.970  1.00  0.00           H 
ATOM   3197  CD  ILE B 511      80.170 103.700  73.990  1.00  0.00           C 
ATOM   3198  HD1 ILE B 511      80.380 104.220  73.030  1.00  0.00           H 
ATOM   3199  HD2 ILE B 511      80.990 102.950  74.000  1.00  0.00           H 
ATOM   3200  HD3 ILE B 511      79.220 103.120  74.060  1.00  0.00           H 
ATOM   3201  C   ILE B 511      81.730 104.240  78.880  1.00  0.00           C 
ATOM   3202  O   ILE B 511      81.060 104.460  79.840  1.00  0.00           O 
ATOM   3203  N   PHE B 512      82.720 103.330  78.980  1.00  0.00           N 
ATOM   3204  HN  PHE B 512      83.390 103.080  78.290  1.00  0.00           H 
ATOM   3205  CA  PHE B 512      83.000 102.630  80.210  1.00  0.00           C 
ATOM   3206  HA  PHE B 512      82.130 102.470  80.820  1.00  0.00           H 
ATOM   3207  CB  PHE B 512      83.480 101.190  79.830  1.00  0.00           C 
ATOM   3208  HB1 PHE B 512      84.380 101.170  79.180  1.00  0.00           H 
ATOM   3209  HB2 PHE B 512      83.740 100.570  80.710  1.00  0.00           H 
ATOM   3210  CG  PHE B 512      82.350 100.450  79.190  1.00  0.00           C 
ATOM   3211  CD1 PHE B 512      81.370 100.050  80.150  1.00  0.00           C 
ATOM   3212  HD1 PHE B 512      81.340 100.360  81.190  1.00  0.00           H 
ATOM   3213  CE1 PHE B 512      80.400  99.110  79.780  1.00  0.00           C 
ATOM   3214  HE1 PHE B 512      79.650  98.770  80.480  1.00  0.00           H 
ATOM   3215  CZ  PHE B 512      80.250  98.750  78.440  1.00  0.00           C 
ATOM   3216  HZ  PHE B 512      79.400  98.140  78.170  1.00  0.00           H 
ATOM   3217  CD2 PHE B 512      82.300  99.950  77.890  1.00  0.00           C 
ATOM   3218  HD2 PHE B 512      83.060 100.200  77.160  1.00  0.00           H 
ATOM   3219  CE2 PHE B 512      81.260  99.110  77.520  1.00  0.00           C 
ATOM   3220  HE2 PHE B 512      81.180  98.800  76.490  1.00  0.00           H 
ATOM   3221  C   PHE B 512      84.030 103.220  81.210  1.00  0.00           C 
ATOM   3222  O   PHE B 512      84.290 102.580  82.230  1.00  0.00           O 
ATOM   3223  N   GLN B 513      84.550 104.400  80.930  1.00  0.00           N 
ATOM   3224  HN  GLN B 513      84.340 104.920  80.110  1.00  0.00           H 
ATOM   3225  CA  GLN B 513      85.480 105.220  81.780  1.00  0.00           C 
ATOM   3226  HA  GLN B 513      86.340 104.570  81.840  1.00  0.00           H 
ATOM   3227  CB  GLN B 513      85.760 106.490  80.970  1.00  0.00           C 
ATOM   3228  HB1 GLN B 513      85.980 106.130  79.940  1.00  0.00           H 
ATOM   3229  HB2 GLN B 513      84.820 107.070  80.960  1.00  0.00           H 
ATOM   3230  CG  GLN B 513      86.910 107.290  81.590  1.00  0.00           C 
ATOM   3231  HG1 GLN B 513      86.720 107.700  82.600  1.00  0.00           H 
ATOM   3232  HG2 GLN B 513      87.770 106.600  81.760  1.00  0.00           H 
ATOM   3233  CD  GLN B 513      87.330 108.240  80.490  1.00  0.00           C 
ATOM   3234  OE1 GLN B 513      86.660 108.480  79.490  1.00  0.00           O 
ATOM   3235  NE2 GLN B 513      88.550 108.790  80.500  1.00  0.00           N 
ATOM   3236 1HE2 GLN B 513      89.200 108.730  81.260  1.00  0.00           H 
ATOM   3237 2HE2 GLN B 513      88.830 109.330  79.710  1.00  0.00           H 
ATOM   3238  C   GLN B 513      84.970 105.480  83.120  1.00  0.00           C 
ATOM   3239  O   GLN B 513      85.670 105.650  84.080  1.00  0.00           O 
ATOM   3240  N   THR B 514      83.600 105.630  83.100  1.00  0.00           N 
ATOM   3241  HN  THR B 514      83.110 105.610  82.230  1.00  0.00           H 
ATOM   3242  CA  THR B 514      82.890 106.060  84.320  1.00  0.00           C 
ATOM   3243  HA  THR B 514      83.630 106.450  85.010  1.00  0.00           H 
ATOM   3244  CB  THR B 514      81.800 107.030  84.050  1.00  0.00           C 
ATOM   3245  HB  THR B 514      81.140 107.190  84.930  1.00  0.00           H 
ATOM   3246  OG1 THR B 514      81.030 106.580  82.930  1.00  0.00           O 
ATOM   3247  HG1 THR B 514      80.700 105.690  83.050  1.00  0.00           H 
ATOM   3248  CG2 THR B 514      82.310 108.500  83.790  1.00  0.00           C 
ATOM   3249 1HG2 THR B 514      81.360 109.020  83.560  1.00  0.00           H 
ATOM   3250 2HG2 THR B 514      82.730 108.960  84.710  1.00  0.00           H 
ATOM   3251 3HG2 THR B 514      83.020 108.610  82.940  1.00  0.00           H 
ATOM   3252  C   THR B 514      82.360 104.920  85.120  1.00  0.00           C 
ATOM   3253  O   THR B 514      81.870 105.080  86.210  1.00  0.00           O 
ATOM   3254  N   GLU B 515      82.470 103.710  84.610  1.00  0.00           N 
ATOM   3255  HN  GLU B 515      83.030 103.590  83.800  1.00  0.00           H 
ATOM   3256  CA  GLU B 515      81.940 102.440  85.160  1.00  0.00           C 
ATOM   3257  HA  GLU B 515      81.240 102.800  85.900  1.00  0.00           H 
ATOM   3258  CB  GLU B 515      81.170 101.550  84.140  1.00  0.00           C 
ATOM   3259  HB1 GLU B 515      81.870 101.200  83.350  1.00  0.00           H 
ATOM   3260  HB2 GLU B 515      80.690 100.710  84.690  1.00  0.00           H 
ATOM   3261  CG  GLU B 515      80.010 102.370  83.380  1.00  0.00           C 
ATOM   3262  HG1 GLU B 515      80.620 102.980  82.690  1.00  0.00           H 
ATOM   3263  HG2 GLU B 515      79.400 101.630  82.810  1.00  0.00           H 
ATOM   3264  CD  GLU B 515      79.130 103.270  84.210  1.00  0.00           C 
ATOM   3265  OE1 GLU B 515      78.150 102.710  84.780  1.00  0.00           O 
ATOM   3266  OE2 GLU B 515      79.290 104.490  84.150  1.00  0.00           O 
ATOM   3267  C   GLU B 515      82.900 101.750  86.030  1.00  0.00           C 
ATOM   3268  O   GLU B 515      84.040 102.000  86.080  1.00  0.00           O 
ATOM   3269  N   ASP B 516      82.460 100.740  86.720  1.00  0.00           N 
ATOM   3270  HN  ASP B 516      81.470 100.610  86.800  1.00  0.00           H 
ATOM   3271  CA  ASP B 516      83.340  99.990  87.590  1.00  0.00           C 
ATOM   3272  HA  ASP B 516      84.080 100.610  88.070  1.00  0.00           H 
ATOM   3273  CB  ASP B 516      82.370  99.530  88.780  1.00  0.00           C 
ATOM   3274  HB1 ASP B 516      81.870 100.400  89.260  1.00  0.00           H 
ATOM   3275  HB2 ASP B 516      81.640  98.810  88.360  1.00  0.00           H 
ATOM   3276  CG  ASP B 516      83.090  98.830  89.950  1.00  0.00           C 
ATOM   3277  OD1 ASP B 516      84.230  98.330  89.790  1.00  0.00           O 
ATOM   3278  OD2 ASP B 516      82.400  98.870  91.050  1.00  0.00           O 
ATOM   3279  C   ASP B 516      83.810  98.700  86.790  1.00  0.00           C 
ATOM   3280  O   ASP B 516      82.910  97.940  86.290  1.00  0.00           O 
ATOM   3281  N   PRO B 517      85.100  98.510  86.540  1.00  0.00           N 
ATOM   3282  CD  PRO B 517      86.020  99.550  86.880  1.00  0.00           C 
ATOM   3283  HD1 PRO B 517      85.970  99.860  87.950  1.00  0.00           H 
ATOM   3284  HD2 PRO B 517      85.880 100.460  86.250  1.00  0.00           H 
ATOM   3285  CA  PRO B 517      85.730  97.450  85.730  1.00  0.00           C 
ATOM   3286  HA  PRO B 517      85.260  97.430  84.760  1.00  0.00           H 
ATOM   3287  CB  PRO B 517      87.220  97.980  85.460  1.00  0.00           C 
ATOM   3288  HB1 PRO B 517      87.940  97.170  85.200  1.00  0.00           H 
ATOM   3289  HB2 PRO B 517      87.120  98.560  84.520  1.00  0.00           H 
ATOM   3290  CG  PRO B 517      87.400  98.950  86.600  1.00  0.00           C 
ATOM   3291  HG1 PRO B 517      87.830  98.360  87.440  1.00  0.00           H 
ATOM   3292  HG2 PRO B 517      88.100  99.770  86.340  1.00  0.00           H 
ATOM   3293  C   PRO B 517      85.700  96.090  86.330  1.00  0.00           C 
ATOM   3294  O   PRO B 517      86.080  95.110  85.660  1.00  0.00           O 
ATOM   3295  N   GLU B 518      85.210  95.920  87.580  1.00  0.00           N 
ATOM   3296  HN  GLU B 518      84.770  96.610  88.150  1.00  0.00           H 
ATOM   3297  CA  GLU B 518      85.130  94.620  88.100  1.00  0.00           C 
ATOM   3298  HA  GLU B 518      86.110  94.180  88.050  1.00  0.00           H 
ATOM   3299  CB  GLU B 518      84.730  94.580  89.590  1.00  0.00           C 
ATOM   3300  HB1 GLU B 518      83.750  95.070  89.770  1.00  0.00           H 
ATOM   3301  HB2 GLU B 518      84.640  93.490  89.810  1.00  0.00           H 
ATOM   3302  CG  GLU B 518      85.880  95.170  90.530  1.00  0.00           C 
ATOM   3303  HG1 GLU B 518      85.570  96.240  90.500  1.00  0.00           H 
ATOM   3304  HG2 GLU B 518      85.870  94.720  91.540  1.00  0.00           H 
ATOM   3305  CD  GLU B 518      87.290  95.070  90.150  1.00  0.00           C 
ATOM   3306  OE1 GLU B 518      87.940  96.130  89.940  1.00  0.00           O 
ATOM   3307  OE2 GLU B 518      87.820  93.920  90.210  1.00  0.00           O 
ATOM   3308  C   GLU B 518      84.130  93.740  87.400  1.00  0.00           C 
ATOM   3309  O   GLU B 518      84.480  92.670  86.890  1.00  0.00           O 
ATOM   3310  N   GLU B 519      82.830  94.200  87.300  1.00  0.00           N 
ATOM   3311  HN  GLU B 519      82.540  95.070  87.680  1.00  0.00           H 
ATOM   3312  CA  GLU B 519      81.800  93.450  86.530  1.00  0.00           C 
ATOM   3313  HA  GLU B 519      81.580  92.490  86.980  1.00  0.00           H 
ATOM   3314  CB  GLU B 519      80.450  94.300  86.690  1.00  0.00           C 
ATOM   3315  HB1 GLU B 519      80.620  95.390  86.550  1.00  0.00           H 
ATOM   3316  HB2 GLU B 519      79.730  94.060  85.880  1.00  0.00           H 
ATOM   3317  CG  GLU B 519      79.640  94.060  87.980  1.00  0.00           C 
ATOM   3318  HG1 GLU B 519      78.760  94.730  87.940  1.00  0.00           H 
ATOM   3319  HG2 GLU B 519      79.400  92.980  87.960  1.00  0.00           H 
ATOM   3320  CD  GLU B 519      80.430  94.440  89.230  1.00  0.00           C 
ATOM   3321  OE1 GLU B 519      80.950  95.560  89.250  1.00  0.00           O 
ATOM   3322  OE2 GLU B 519      80.530  93.650  90.170  1.00  0.00           O 
ATOM   3323  C   GLU B 519      82.200  93.240  85.090  1.00  0.00           C 
ATOM   3324  O   GLU B 519      82.000  92.130  84.550  1.00  0.00           O 
ATOM   3325  N   LEU B 520      82.730  94.290  84.370  1.00  0.00           N 
ATOM   3326  HN  LEU B 520      82.910  95.100  84.920  1.00  0.00           H 
ATOM   3327  CA  LEU B 520      83.090  94.300  82.960  1.00  0.00           C 
ATOM   3328  HA  LEU B 520      83.030  93.290  82.570  1.00  0.00           H 
ATOM   3329  CB  LEU B 520      82.100  95.200  82.190  1.00  0.00           C 
ATOM   3330  HB1 LEU B 520      81.140  94.870  82.640  1.00  0.00           H 
ATOM   3331  HB2 LEU B 520      82.100  96.270  82.490  1.00  0.00           H 
ATOM   3332  CG  LEU B 520      82.040  95.110  80.630  1.00  0.00           C 
ATOM   3333  HG  LEU B 520      82.390  94.070  80.450  1.00  0.00           H 
ATOM   3334  CD1 LEU B 520      80.600  95.290  80.130  1.00  0.00           C 
ATOM   3335 1HD1 LEU B 520      80.050  94.370  80.430  1.00  0.00           H 
ATOM   3336 2HD1 LEU B 520      80.250  96.290  80.450  1.00  0.00           H 
ATOM   3337 3HD1 LEU B 520      80.580  95.190  79.020  1.00  0.00           H 
ATOM   3338  CD2 LEU B 520      82.930  96.130  79.960  1.00  0.00           C 
ATOM   3339 1HD2 LEU B 520      82.760  95.880  78.890  1.00  0.00           H 
ATOM   3340 2HD2 LEU B 520      82.660  97.120  80.370  1.00  0.00           H 
ATOM   3341 3HD2 LEU B 520      84.010  95.960  80.160  1.00  0.00           H 
ATOM   3342  C   LEU B 520      84.520  94.800  82.760  1.00  0.00           C 
ATOM   3343  O   LEU B 520      84.860  95.970  82.860  1.00  0.00           O 
ATOM   3344  N   GLY B 521      85.420  93.810  82.450  1.00  0.00           N 
ATOM   3345  HN  GLY B 521      85.020  92.900  82.380  1.00  0.00           H 
ATOM   3346  CA  GLY B 521      86.880  94.130  82.430  1.00  0.00           C 
ATOM   3347  HA1 GLY B 521      87.050  94.950  83.120  1.00  0.00           H 
ATOM   3348  HA2 GLY B 521      87.440  93.230  82.650  1.00  0.00           H 
ATOM   3349  C   GLY B 521      87.340  94.680  81.180  1.00  0.00           C 
ATOM   3350  O   GLY B 521      88.300  95.470  81.240  1.00  0.00           O 
ATOM   3351  N   HSD B 522      86.630  94.440  80.080  1.00  0.00           N 
ATOM   3352  HN  HSD B 522      85.880  93.790  80.090  1.00  0.00           H 
ATOM   3353  CA  HSD B 522      87.120  94.580  78.780  1.00  0.00           C 
ATOM   3354  HA  HSD B 522      87.970  93.930  78.640  1.00  0.00           H 
ATOM   3355  CB  HSD B 522      86.000  94.190  77.770  1.00  0.00           C 
ATOM   3356  HB1 HSD B 522      85.250  94.970  78.000  1.00  0.00           H 
ATOM   3357  HB2 HSD B 522      86.460  94.310  76.760  1.00  0.00           H 
ATOM   3358  ND1 HSD B 522      85.650  91.730  77.560  1.00  0.00           N 
ATOM   3359  HD1 HSD B 522      86.420  91.540  76.960  1.00  0.00           H 
ATOM   3360  CG  HSD B 522      85.390  92.910  78.150  1.00  0.00           C 
ATOM   3361  CE1 HSD B 522      84.890  90.820  78.110  1.00  0.00           C 
ATOM   3362  HE1 HSD B 522      84.820  89.790  77.750  1.00  0.00           H 
ATOM   3363  NE2 HSD B 522      84.120  91.290  79.030  1.00  0.00           N 
ATOM   3364  CD2 HSD B 522      84.430  92.630  79.130  1.00  0.00           C 
ATOM   3365  HD2 HSD B 522      84.100  93.220  79.980  1.00  0.00           H 
ATOM   3366  C   HSD B 522      87.680  95.980  78.390  1.00  0.00           C 
ATOM   3367  O   HSD B 522      88.520  96.120  77.560  1.00  0.00           O 
ATOM   3368  N   PHE B 523      87.310  97.120  79.060  1.00  0.00           N 
ATOM   3369  HN  PHE B 523      86.710  96.930  79.830  1.00  0.00           H 
ATOM   3370  CA  PHE B 523      87.690  98.400  78.580  1.00  0.00           C 
ATOM   3371  HA  PHE B 523      88.420  98.240  77.800  1.00  0.00           H 
ATOM   3372  CB  PHE B 523      86.450  99.090  77.960  1.00  0.00           C 
ATOM   3373  HB1 PHE B 523      85.680  99.300  78.730  1.00  0.00           H 
ATOM   3374  HB2 PHE B 523      86.840 100.050  77.550  1.00  0.00           H 
ATOM   3375  CG  PHE B 523      85.800  98.270  76.840  1.00  0.00           C 
ATOM   3376  CD1 PHE B 523      86.580  98.190  75.650  1.00  0.00           C 
ATOM   3377  HD1 PHE B 523      87.600  98.530  75.670  1.00  0.00           H 
ATOM   3378  CE1 PHE B 523      86.120  97.390  74.570  1.00  0.00           C 
ATOM   3379  HE1 PHE B 523      86.840  97.220  73.780  1.00  0.00           H 
ATOM   3380  CZ  PHE B 523      84.840  96.890  74.620  1.00  0.00           C 
ATOM   3381  HZ  PHE B 523      84.480  96.400  73.730  1.00  0.00           H 
ATOM   3382  CD2 PHE B 523      84.520  97.690  76.860  1.00  0.00           C 
ATOM   3383  HD2 PHE B 523      83.890  97.890  77.710  1.00  0.00           H 
ATOM   3384  CE2 PHE B 523      84.050  97.010  75.710  1.00  0.00           C 
ATOM   3385  HE2 PHE B 523      83.110  96.470  75.680  1.00  0.00           H 
ATOM   3386  C   PHE B 523      88.400  99.190  79.670  1.00  0.00           C 
ATOM   3387  O   PHE B 523      88.370 100.420  79.640  1.00  0.00           O 
ATOM   3388  N   TYR B 524      89.080  98.560  80.690  1.00  0.00           N 
ATOM   3389  HN  TYR B 524      88.930  97.600  80.920  1.00  0.00           H 
ATOM   3390  CA  TYR B 524      89.580  99.360  81.790  1.00  0.00           C 
ATOM   3391  HA  TYR B 524      88.700  99.870  82.160  1.00  0.00           H 
ATOM   3392  CB  TYR B 524      90.140  98.580  83.030  1.00  0.00           C 
ATOM   3393  HB1 TYR B 524      90.410  99.330  83.800  1.00  0.00           H 
ATOM   3394  HB2 TYR B 524      89.390  97.870  83.430  1.00  0.00           H 
ATOM   3395  CG  TYR B 524      91.340  97.660  82.690  1.00  0.00           C 
ATOM   3396  CD1 TYR B 524      91.050  96.270  82.650  1.00  0.00           C 
ATOM   3397  HD1 TYR B 524      90.030  95.910  82.630  1.00  0.00           H 
ATOM   3398  CE1 TYR B 524      92.010  95.280  82.510  1.00  0.00           C 
ATOM   3399  HE1 TYR B 524      91.650  94.270  82.380  1.00  0.00           H 
ATOM   3400  CZ  TYR B 524      93.380  95.620  82.310  1.00  0.00           C 
ATOM   3401  OH  TYR B 524      94.240  94.560  82.200  1.00  0.00           O 
ATOM   3402  HH  TYR B 524      95.040  94.950  81.850  1.00  0.00           H 
ATOM   3403  CD2 TYR B 524      92.710  97.950  82.660  1.00  0.00           C 
ATOM   3404  HD2 TYR B 524      92.990  98.980  82.840  1.00  0.00           H 
ATOM   3405  CE2 TYR B 524      93.770  96.950  82.500  1.00  0.00           C 
ATOM   3406  HE2 TYR B 524      94.820  97.210  82.460  1.00  0.00           H 
ATOM   3407  C   TYR B 524      90.560 100.480  81.490  1.00  0.00           C 
ATOM   3408  O   TYR B 524      90.480 101.600  82.050  1.00  0.00           O 
ATOM   3409  N   ASP B 525      91.550 100.230  80.580  1.00  0.00           N 
ATOM   3410  HN  ASP B 525      91.390  99.380  80.090  1.00  0.00           H 
ATOM   3411  CA  ASP B 525      92.560 101.160  80.110  1.00  0.00           C 
ATOM   3412  HA  ASP B 525      92.150 102.110  80.400  1.00  0.00           H 
ATOM   3413  CB  ASP B 525      93.960 100.870  80.810  1.00  0.00           C 
ATOM   3414  HB1 ASP B 525      94.570 101.770  80.570  1.00  0.00           H 
ATOM   3415  HB2 ASP B 525      93.840 100.850  81.910  1.00  0.00           H 
ATOM   3416  CG  ASP B 525      94.780  99.670  80.290  1.00  0.00           C 
ATOM   3417  OD1 ASP B 525      94.340  98.890  79.420  1.00  0.00           O 
ATOM   3418  OD2 ASP B 525      95.890  99.550  80.830  1.00  0.00           O 
ATOM   3419  C   ASP B 525      92.540 100.990  78.610  1.00  0.00           C 
ATOM   3420  O   ASP B 525      92.070 100.060  77.990  1.00  0.00           O 
ATOM   3421  N   TYR B 526      92.980 102.060  77.960  1.00  0.00           N 
ATOM   3422  HN  TYR B 526      93.220 102.900  78.440  1.00  0.00           H 
ATOM   3423  CA  TYR B 526      92.990 102.150  76.550  1.00  0.00           C 
ATOM   3424  HA  TYR B 526      91.970 101.970  76.240  1.00  0.00           H 
ATOM   3425  CB  TYR B 526      93.320 103.690  76.150  1.00  0.00           C 
ATOM   3426  HB1 TYR B 526      92.570 104.400  76.570  1.00  0.00           H 
ATOM   3427  HB2 TYR B 526      94.360 104.010  76.390  1.00  0.00           H 
ATOM   3428  CG  TYR B 526      93.180 103.960  74.670  1.00  0.00           C 
ATOM   3429  CD1 TYR B 526      91.890 103.780  74.020  1.00  0.00           C 
ATOM   3430  HD1 TYR B 526      91.120 103.250  74.570  1.00  0.00           H 
ATOM   3431  CE1 TYR B 526      91.710 104.270  72.710  1.00  0.00           C 
ATOM   3432  HE1 TYR B 526      90.760 104.210  72.200  1.00  0.00           H 
ATOM   3433  CZ  TYR B 526      92.710 104.910  71.990  1.00  0.00           C 
ATOM   3434  OH  TYR B 526      92.440 105.430  70.670  1.00  0.00           O 
ATOM   3435  HH  TYR B 526      91.480 105.410  70.610  1.00  0.00           H 
ATOM   3436  CD2 TYR B 526      94.250 104.540  73.890  1.00  0.00           C 
ATOM   3437  HD2 TYR B 526      95.260 104.690  74.250  1.00  0.00           H 
ATOM   3438  CE2 TYR B 526      93.990 105.100  72.620  1.00  0.00           C 
ATOM   3439  HE2 TYR B 526      94.820 105.550  72.100  1.00  0.00           H 
ATOM   3440  C   TYR B 526      93.780 101.150  75.740  1.00  0.00           C 
ATOM   3441  O   TYR B 526      93.230 100.710  74.760  1.00  0.00           O 
ATOM   3442  N   PRO B 527      95.030 100.700  76.140  1.00  0.00           N 
ATOM   3443  CD  PRO B 527      95.930 101.490  76.990  1.00  0.00           C 
ATOM   3444  HD1 PRO B 527      95.460 101.510  77.990  1.00  0.00           H 
ATOM   3445  HD2 PRO B 527      95.990 102.500  76.540  1.00  0.00           H 
ATOM   3446  CA  PRO B 527      95.630  99.440  75.700  1.00  0.00           C 
ATOM   3447  HA  PRO B 527      96.040  99.470  74.700  1.00  0.00           H 
ATOM   3448  CB  PRO B 527      96.800  99.260  76.700  1.00  0.00           C 
ATOM   3449  HB1 PRO B 527      96.430  98.910  77.690  1.00  0.00           H 
ATOM   3450  HB2 PRO B 527      97.570  98.510  76.430  1.00  0.00           H 
ATOM   3451  CG  PRO B 527      97.300 100.720  76.950  1.00  0.00           C 
ATOM   3452  HG1 PRO B 527      97.920 100.860  77.860  1.00  0.00           H 
ATOM   3453  HG2 PRO B 527      97.870 101.130  76.090  1.00  0.00           H 
ATOM   3454  C   PRO B 527      94.670  98.200  75.670  1.00  0.00           C 
ATOM   3455  O   PRO B 527      94.650  97.530  74.600  1.00  0.00           O 
ATOM   3456  N   MET B 528      94.000  97.830  76.780  1.00  0.00           N 
ATOM   3457  HN  MET B 528      94.140  98.300  77.650  1.00  0.00           H 
ATOM   3458  CA  MET B 528      93.220  96.630  76.820  1.00  0.00           C 
ATOM   3459  HA  MET B 528      93.810  95.820  76.420  1.00  0.00           H 
ATOM   3460  CB  MET B 528      92.750  96.300  78.250  1.00  0.00           C 
ATOM   3461  HB1 MET B 528      93.610  96.250  78.950  1.00  0.00           H 
ATOM   3462  HB2 MET B 528      92.060  97.080  78.630  1.00  0.00           H 
ATOM   3463  CG  MET B 528      91.890  95.020  78.430  1.00  0.00           C 
ATOM   3464  HG1 MET B 528      91.630  95.120  79.500  1.00  0.00           H 
ATOM   3465  HG2 MET B 528      90.970  94.970  77.810  1.00  0.00           H 
ATOM   3466  SD  MET B 528      92.720  93.410  78.030  1.00  0.00           S 
ATOM   3467  CE  MET B 528      94.100  93.150  79.340  1.00  0.00           C 
ATOM   3468  HE1 MET B 528      94.840  92.380  79.030  1.00  0.00           H 
ATOM   3469  HE2 MET B 528      94.700  94.080  79.450  1.00  0.00           H 
ATOM   3470  HE3 MET B 528      93.720  93.050  80.380  1.00  0.00           H 
ATOM   3471  C   MET B 528      91.980  96.750  75.970  1.00  0.00           C 
ATOM   3472  O   MET B 528      91.430  95.900  75.260  1.00  0.00           O 
ATOM   3473  N   ALA B 529      91.390  98.010  75.890  1.00  0.00           N 
ATOM   3474  HN  ALA B 529      91.610  98.660  76.610  1.00  0.00           H 
ATOM   3475  CA  ALA B 529      90.310  98.390  75.080  1.00  0.00           C 
ATOM   3476  HA  ALA B 529      89.500  97.700  75.230  1.00  0.00           H 
ATOM   3477  CB  ALA B 529      89.860  99.780  75.460  1.00  0.00           C 
ATOM   3478  HB1 ALA B 529      89.030 100.140  74.820  1.00  0.00           H 
ATOM   3479  HB2 ALA B 529      89.630  99.860  76.540  1.00  0.00           H 
ATOM   3480  HB3 ALA B 529      90.630 100.550  75.230  1.00  0.00           H 
ATOM   3481  C   ALA B 529      90.640  98.390  73.530  1.00  0.00           C 
ATOM   3482  O   ALA B 529      89.790  98.050  72.730  1.00  0.00           O 
ATOM   3483  N   LEU B 530      91.910  98.630  73.170  1.00  0.00           N 
ATOM   3484  HN  LEU B 530      92.490  99.070  73.850  1.00  0.00           H 
ATOM   3485  CA  LEU B 530      92.440  98.260  71.880  1.00  0.00           C 
ATOM   3486  HA  LEU B 530      91.700  98.620  71.170  1.00  0.00           H 
ATOM   3487  CB  LEU B 530      93.820  98.900  71.620  1.00  0.00           C 
ATOM   3488  HB1 LEU B 530      94.260  99.080  72.620  1.00  0.00           H 
ATOM   3489  HB2 LEU B 530      94.520  98.230  71.080  1.00  0.00           H 
ATOM   3490  CG  LEU B 530      93.840 100.160  70.720  1.00  0.00           C 
ATOM   3491  HG  LEU B 530      94.920 100.360  70.550  1.00  0.00           H 
ATOM   3492  CD1 LEU B 530      93.220 100.090  69.320  1.00  0.00           C 
ATOM   3493 1HD1 LEU B 530      93.610 100.930  68.700  1.00  0.00           H 
ATOM   3494 2HD1 LEU B 530      93.580  99.170  68.820  1.00  0.00           H 
ATOM   3495 3HD1 LEU B 530      92.120 100.180  69.170  1.00  0.00           H 
ATOM   3496  CD2 LEU B 530      93.270 101.470  71.390  1.00  0.00           C 
ATOM   3497 1HD2 LEU B 530      94.020 101.740  72.160  1.00  0.00           H 
ATOM   3498 2HD2 LEU B 530      93.340 102.260  70.620  1.00  0.00           H 
ATOM   3499 3HD2 LEU B 530      92.270 101.370  71.870  1.00  0.00           H 
ATOM   3500  C   LEU B 530      92.530  96.760  71.630  1.00  0.00           C 
ATOM   3501  O   LEU B 530      91.950  96.220  70.640  1.00  0.00           O 
ATOM   3502  N   PHE B 531      93.230  95.960  72.570  1.00  0.00           N 
ATOM   3503  HN  PHE B 531      93.510  96.350  73.440  1.00  0.00           H 
ATOM   3504  CA  PHE B 531      93.340  94.530  72.480  1.00  0.00           C 
ATOM   3505  HA  PHE B 531      94.000  94.310  71.660  1.00  0.00           H 
ATOM   3506  CB  PHE B 531      94.040  93.900  73.720  1.00  0.00           C 
ATOM   3507  HB1 PHE B 531      95.010  94.430  73.800  1.00  0.00           H 
ATOM   3508  HB2 PHE B 531      93.460  94.070  74.650  1.00  0.00           H 
ATOM   3509  CG  PHE B 531      94.280  92.450  73.600  1.00  0.00           C 
ATOM   3510  CD1 PHE B 531      95.100  91.930  72.490  1.00  0.00           C 
ATOM   3511  HD1 PHE B 531      95.670  92.570  71.830  1.00  0.00           H 
ATOM   3512  CE1 PHE B 531      95.270  90.570  72.400  1.00  0.00           C 
ATOM   3513  HE1 PHE B 531      95.880  90.080  71.660  1.00  0.00           H 
ATOM   3514  CZ  PHE B 531      94.680  89.700  73.350  1.00  0.00           C 
ATOM   3515  HZ  PHE B 531      94.730  88.630  73.180  1.00  0.00           H 
ATOM   3516  CD2 PHE B 531      93.590  91.580  74.430  1.00  0.00           C 
ATOM   3517  HD2 PHE B 531      92.860  91.950  75.130  1.00  0.00           H 
ATOM   3518  CE2 PHE B 531      93.870  90.190  74.380  1.00  0.00           C 
ATOM   3519  HE2 PHE B 531      93.510  89.570  75.190  1.00  0.00           H 
ATOM   3520  C   PHE B 531      91.940  93.850  72.210  1.00  0.00           C 
ATOM   3521  O   PHE B 531      91.700  93.200  71.210  1.00  0.00           O 
ATOM   3522  N   SER B 532      91.020  94.000  73.140  1.00  0.00           N 
ATOM   3523  HN  SER B 532      91.260  94.520  73.960  1.00  0.00           H 
ATOM   3524  CA  SER B 532      89.730  93.470  73.060  1.00  0.00           C 
ATOM   3525  HA  SER B 532      89.800  92.410  72.870  1.00  0.00           H 
ATOM   3526  CB  SER B 532      89.150  93.410  74.470  1.00  0.00           C 
ATOM   3527  HB1 SER B 532      88.870  94.360  74.970  1.00  0.00           H 
ATOM   3528  HB2 SER B 532      88.220  92.810  74.420  1.00  0.00           H 
ATOM   3529  OG  SER B 532      90.070  92.610  75.300  1.00  0.00           O 
ATOM   3530  HG1 SER B 532      90.310  91.810  74.820  1.00  0.00           H 
ATOM   3531  C   SER B 532      88.800  93.970  71.910  1.00  0.00           C 
ATOM   3532  O   SER B 532      87.930  93.270  71.420  1.00  0.00           O 
ATOM   3533  N   THR B 533      88.930  95.210  71.410  1.00  0.00           N 
ATOM   3534  HN  THR B 533      89.650  95.820  71.740  1.00  0.00           H 
ATOM   3535  CA  THR B 533      88.170  95.700  70.270  1.00  0.00           C 
ATOM   3536  HA  THR B 533      87.180  95.290  70.390  1.00  0.00           H 
ATOM   3537  CB  THR B 533      88.220  97.220  70.080  1.00  0.00           C 
ATOM   3538  HB  THR B 533      89.230  97.650  69.940  1.00  0.00           H 
ATOM   3539  OG1 THR B 533      87.640  97.810  71.280  1.00  0.00           O 
ATOM   3540  HG1 THR B 533      88.360  97.940  71.900  1.00  0.00           H 
ATOM   3541  CG2 THR B 533      87.280  97.660  68.920  1.00  0.00           C 
ATOM   3542 1HG2 THR B 533      87.330  98.770  68.830  1.00  0.00           H 
ATOM   3543 2HG2 THR B 533      87.640  97.290  67.930  1.00  0.00           H 
ATOM   3544 3HG2 THR B 533      86.260  97.240  69.050  1.00  0.00           H 
ATOM   3545  C   THR B 533      88.670  95.030  69.020  1.00  0.00           C 
ATOM   3546  O   THR B 533      87.830  94.680  68.120  1.00  0.00           O 
ATOM   3547  N   PHE B 534      90.000  94.790  69.020  1.00  0.00           N 
ATOM   3548  HN  PHE B 534      90.510  95.090  69.830  1.00  0.00           H 
ATOM   3549  CA  PHE B 534      90.660  93.940  67.990  1.00  0.00           C 
ATOM   3550  HA  PHE B 534      90.460  94.360  67.010  1.00  0.00           H 
ATOM   3551  CB  PHE B 534      92.230  93.950  68.090  1.00  0.00           C 
ATOM   3552  HB1 PHE B 534      92.550  94.960  67.750  1.00  0.00           H 
ATOM   3553  HB2 PHE B 534      92.560  94.020  69.150  1.00  0.00           H 
ATOM   3554  CG  PHE B 534      93.000  92.870  67.410  1.00  0.00           C 
ATOM   3555  CD1 PHE B 534      93.210  92.910  66.040  1.00  0.00           C 
ATOM   3556  HD1 PHE B 534      92.960  93.840  65.550  1.00  0.00           H 
ATOM   3557  CE1 PHE B 534      93.730  91.760  65.390  1.00  0.00           C 
ATOM   3558  HE1 PHE B 534      93.840  91.880  64.320  1.00  0.00           H 
ATOM   3559  CZ  PHE B 534      94.110  90.670  66.140  1.00  0.00           C 
ATOM   3560  HZ  PHE B 534      94.320  89.750  65.610  1.00  0.00           H 
ATOM   3561  CD2 PHE B 534      93.280  91.690  68.120  1.00  0.00           C 
ATOM   3562  HD2 PHE B 534      93.070  91.730  69.180  1.00  0.00           H 
ATOM   3563  CE2 PHE B 534      93.890  90.630  67.470  1.00  0.00           C 
ATOM   3564  HE2 PHE B 534      93.950  89.720  68.040  1.00  0.00           H 
ATOM   3565  C   PHE B 534      89.990  92.480  68.030  1.00  0.00           C 
ATOM   3566  O   PHE B 534      89.590  91.900  66.990  1.00  0.00           O 
ATOM   3567  N   GLU B 535      89.860  91.780  69.200  1.00  0.00           N 
ATOM   3568  HN  GLU B 535      90.360  92.090  70.000  1.00  0.00           H 
ATOM   3569  CA  GLU B 535      89.190  90.510  69.410  1.00  0.00           C 
ATOM   3570  HA  GLU B 535      89.690  89.740  68.840  1.00  0.00           H 
ATOM   3571  CB  GLU B 535      89.230  90.070  70.870  1.00  0.00           C 
ATOM   3572  HB1 GLU B 535      88.920  90.940  71.490  1.00  0.00           H 
ATOM   3573  HB2 GLU B 535      88.650  89.130  70.960  1.00  0.00           H 
ATOM   3574  CG  GLU B 535      90.670  89.800  71.410  1.00  0.00           C 
ATOM   3575  HG1 GLU B 535      91.170  88.950  70.910  1.00  0.00           H 
ATOM   3576  HG2 GLU B 535      91.360  90.630  71.170  1.00  0.00           H 
ATOM   3577  CD  GLU B 535      90.710  89.570  72.930  1.00  0.00           C 
ATOM   3578  OE1 GLU B 535      90.300  90.500  73.710  1.00  0.00           O 
ATOM   3579  OE2 GLU B 535      91.090  88.470  73.330  1.00  0.00           O 
ATOM   3580  C   GLU B 535      87.760  90.430  68.940  1.00  0.00           C 
ATOM   3581  O   GLU B 535      87.350  89.450  68.360  1.00  0.00           O 
ATOM   3582  N   LEU B 536      86.980  91.520  69.130  1.00  0.00           N 
ATOM   3583  HN  LEU B 536      87.360  92.230  69.710  1.00  0.00           H 
ATOM   3584  CA  LEU B 536      85.620  91.630  68.720  1.00  0.00           C 
ATOM   3585  HA  LEU B 536      85.060  90.730  68.930  1.00  0.00           H 
ATOM   3586  CB  LEU B 536      84.910  92.780  69.540  1.00  0.00           C 
ATOM   3587  HB1 LEU B 536      85.690  93.580  69.520  1.00  0.00           H 
ATOM   3588  HB2 LEU B 536      84.000  93.230  69.090  1.00  0.00           H 
ATOM   3589  CG  LEU B 536      84.620  92.350  71.000  1.00  0.00           C 
ATOM   3590  HG  LEU B 536      85.500  91.740  71.300  1.00  0.00           H 
ATOM   3591  CD1 LEU B 536      84.430  93.580  71.890  1.00  0.00           C 
ATOM   3592 1HD1 LEU B 536      85.320  94.250  71.940  1.00  0.00           H 
ATOM   3593 2HD1 LEU B 536      83.560  94.170  71.530  1.00  0.00           H 
ATOM   3594 3HD1 LEU B 536      84.290  93.210  72.930  1.00  0.00           H 
ATOM   3595  CD2 LEU B 536      83.370  91.460  71.130  1.00  0.00           C 
ATOM   3596 1HD2 LEU B 536      82.850  91.310  72.100  1.00  0.00           H 
ATOM   3597 2HD2 LEU B 536      82.580  91.840  70.450  1.00  0.00           H 
ATOM   3598 3HD2 LEU B 536      83.660  90.430  70.810  1.00  0.00           H 
ATOM   3599  C   LEU B 536      85.350  91.790  67.310  1.00  0.00           C 
ATOM   3600  O   LEU B 536      84.450  91.210  66.730  1.00  0.00           O 
ATOM   3601  N   PHE B 537      86.290  92.510  66.620  1.00  0.00           N 
ATOM   3602  HN  PHE B 537      87.060  92.920  67.100  1.00  0.00           H 
ATOM   3603  CA  PHE B 537      86.230  92.650  65.220  1.00  0.00           C 
ATOM   3604  HA  PHE B 537      85.220  92.940  64.970  1.00  0.00           H 
ATOM   3605  CB  PHE B 537      87.350  93.700  64.800  1.00  0.00           C 
ATOM   3606  HB1 PHE B 537      87.230  94.670  65.340  1.00  0.00           H 
ATOM   3607  HB2 PHE B 537      88.370  93.310  64.980  1.00  0.00           H 
ATOM   3608  CG  PHE B 537      87.250  94.110  63.300  1.00  0.00           C 
ATOM   3609  CD1 PHE B 537      86.440  95.270  63.010  1.00  0.00           C 
ATOM   3610  HD1 PHE B 537      85.610  95.580  63.630  1.00  0.00           H 
ATOM   3611  CE1 PHE B 537      86.460  95.720  61.690  1.00  0.00           C 
ATOM   3612  HE1 PHE B 537      85.800  96.520  61.380  1.00  0.00           H 
ATOM   3613  CZ  PHE B 537      87.240  95.110  60.760  1.00  0.00           C 
ATOM   3614  HZ  PHE B 537      87.320  95.450  59.740  1.00  0.00           H 
ATOM   3615  CD2 PHE B 537      88.170  93.550  62.360  1.00  0.00           C 
ATOM   3616  HD2 PHE B 537      88.970  92.840  62.550  1.00  0.00           H 
ATOM   3617  CE2 PHE B 537      88.120  94.080  61.090  1.00  0.00           C 
ATOM   3618  HE2 PHE B 537      88.870  93.750  60.390  1.00  0.00           H 
ATOM   3619  C   PHE B 537      86.460  91.350  64.420  1.00  0.00           C 
ATOM   3620  O   PHE B 537      86.040  91.270  63.250  1.00  0.00           O 
ATOM   3621  N   LEU B 538      87.190  90.440  64.980  1.00  0.00           N 
ATOM   3622  HN  LEU B 538      87.650  90.610  65.850  1.00  0.00           H 
ATOM   3623  CA  LEU B 538      87.480  89.120  64.340  1.00  0.00           C 
ATOM   3624  HA  LEU B 538      87.430  89.140  63.260  1.00  0.00           H 
ATOM   3625  CB  LEU B 538      88.950  88.570  64.560  1.00  0.00           C 
ATOM   3626  HB1 LEU B 538      89.000  88.230  65.620  1.00  0.00           H 
ATOM   3627  HB2 LEU B 538      89.210  87.670  63.960  1.00  0.00           H 
ATOM   3628  CG  LEU B 538      90.110  89.530  64.140  1.00  0.00           C 
ATOM   3629  HG  LEU B 538      90.070  90.380  64.860  1.00  0.00           H 
ATOM   3630  CD1 LEU B 538      91.500  88.950  64.350  1.00  0.00           C 
ATOM   3631 1HD1 LEU B 538      92.200  89.400  63.610  1.00  0.00           H 
ATOM   3632 2HD1 LEU B 538      91.970  89.100  65.340  1.00  0.00           H 
ATOM   3633 3HD1 LEU B 538      91.460  87.880  64.040  1.00  0.00           H 
ATOM   3634  CD2 LEU B 538      90.000  90.050  62.670  1.00  0.00           C 
ATOM   3635 1HD2 LEU B 538      90.850  90.680  62.350  1.00  0.00           H 
ATOM   3636 2HD2 LEU B 538      90.020  89.110  62.080  1.00  0.00           H 
ATOM   3637 3HD2 LEU B 538      89.050  90.590  62.490  1.00  0.00           H 
ATOM   3638  C   LEU B 538      86.530  88.080  64.880  1.00  0.00           C 
ATOM   3639  O   LEU B 538      86.620  86.930  64.560  1.00  0.00           O 
ATOM   3640  N   THR B 539      85.610  88.490  65.830  1.00  0.00           N 
ATOM   3641  HN  THR B 539      85.450  89.450  66.040  1.00  0.00           H 
ATOM   3642  CA  THR B 539      84.690  87.600  66.500  1.00  0.00           C 
ATOM   3643  HA  THR B 539      84.180  88.150  67.280  1.00  0.00           H 
ATOM   3644  CB  THR B 539      83.470  87.110  65.690  1.00  0.00           C 
ATOM   3645  HB  THR B 539      83.010  86.180  66.070  1.00  0.00           H 
ATOM   3646  OG1 THR B 539      83.860  86.860  64.400  1.00  0.00           O 
ATOM   3647  HG1 THR B 539      84.810  86.760  64.460  1.00  0.00           H 
ATOM   3648  CG2 THR B 539      82.380  88.260  65.530  1.00  0.00           C 
ATOM   3649 1HG2 THR B 539      81.520  87.810  65.000  1.00  0.00           H 
ATOM   3650 2HG2 THR B 539      82.140  88.590  66.560  1.00  0.00           H 
ATOM   3651 3HG2 THR B 539      82.810  89.090  64.940  1.00  0.00           H 
ATOM   3652  C   THR B 539      85.260  86.540  67.390  1.00  0.00           C 
ATOM   3653  O   THR B 539      84.620  85.550  67.670  1.00  0.00           O 
ATOM   3654  N   ILE B 540      86.470  86.770  67.980  1.00  0.00           N 
ATOM   3655  HN  ILE B 540      86.900  87.670  67.890  1.00  0.00           H 
ATOM   3656  CA  ILE B 540      87.210  85.750  68.720  1.00  0.00           C 
ATOM   3657  HA  ILE B 540      86.770  84.800  68.470  1.00  0.00           H 
ATOM   3658  CB  ILE B 540      88.720  85.670  68.370  1.00  0.00           C 
ATOM   3659  HB  ILE B 540      89.180  84.990  69.120  1.00  0.00           H 
ATOM   3660  CG2 ILE B 540      88.870  85.250  66.960  1.00  0.00           C 
ATOM   3661 1HG2 ILE B 540      88.640  86.070  66.240  1.00  0.00           H 
ATOM   3662 2HG2 ILE B 540      89.890  84.850  66.800  1.00  0.00           H 
ATOM   3663 3HG2 ILE B 540      88.260  84.350  66.710  1.00  0.00           H 
ATOM   3664  CG1 ILE B 540      89.410  87.110  68.690  1.00  0.00           C 
ATOM   3665 1HG1 ILE B 540      88.880  87.810  68.020  1.00  0.00           H 
ATOM   3666 2HG1 ILE B 540      89.200  87.140  69.780  1.00  0.00           H 
ATOM   3667  CD  ILE B 540      90.900  87.190  68.400  1.00  0.00           C 
ATOM   3668  HD1 ILE B 540      91.440  86.220  68.500  1.00  0.00           H 
ATOM   3669  HD2 ILE B 540      91.100  87.330  67.320  1.00  0.00           H 
ATOM   3670  HD3 ILE B 540      91.340  88.120  68.820  1.00  0.00           H 
ATOM   3671  C   ILE B 540      86.850  85.790  70.200  1.00  0.00           C 
ATOM   3672  O   ILE B 540      87.500  85.000  70.900  1.00  0.00           O 
ATOM   3673  N   ILE B 541      85.830  86.620  70.690  1.00  0.00           N 
ATOM   3674  HN  ILE B 541      85.230  87.170  70.110  1.00  0.00           H 
ATOM   3675  CA  ILE B 541      85.390  86.670  72.020  1.00  0.00           C 
ATOM   3676  HA  ILE B 541      85.350  85.660  72.410  1.00  0.00           H 
ATOM   3677  CB  ILE B 541      86.260  87.540  72.990  1.00  0.00           C 
ATOM   3678  HB  ILE B 541      85.830  87.390  74.000  1.00  0.00           H 
ATOM   3679  CG2 ILE B 541      87.650  87.020  73.180  1.00  0.00           C 
ATOM   3680 1HG2 ILE B 541      88.170  87.560  74.000  1.00  0.00           H 
ATOM   3681 2HG2 ILE B 541      87.750  85.950  73.460  1.00  0.00           H 
ATOM   3682 3HG2 ILE B 541      88.250  87.160  72.260  1.00  0.00           H 
ATOM   3683  CG1 ILE B 541      86.150  89.070  72.740  1.00  0.00           C 
ATOM   3684 1HG1 ILE B 541      86.470  89.380  71.720  1.00  0.00           H 
ATOM   3685 2HG1 ILE B 541      85.080  89.380  72.740  1.00  0.00           H 
ATOM   3686  CD  ILE B 541      86.780  89.810  73.940  1.00  0.00           C 
ATOM   3687  HD1 ILE B 541      86.780  90.910  73.800  1.00  0.00           H 
ATOM   3688  HD2 ILE B 541      86.160  89.640  74.850  1.00  0.00           H 
ATOM   3689  HD3 ILE B 541      87.840  89.470  73.980  1.00  0.00           H 
ATOM   3690  C   ILE B 541      83.960  87.120  71.850  1.00  0.00           C 
ATOM   3691  O   ILE B 541      83.660  87.940  70.960  1.00  0.00           O 
ATOM   3692  N   ASP B 542      83.030  86.600  72.710  1.00  0.00           N 
ATOM   3693  HN  ASP B 542      83.240  85.730  73.140  1.00  0.00           H 
ATOM   3694  CA  ASP B 542      81.690  87.160  72.860  1.00  0.00           C 
ATOM   3695  HA  ASP B 542      81.160  86.930  71.950  1.00  0.00           H 
ATOM   3696  CB  ASP B 542      81.080  86.470  74.110  1.00  0.00           C 
ATOM   3697  HB1 ASP B 542      81.630  86.600  75.060  1.00  0.00           H 
ATOM   3698  HB2 ASP B 542      80.000  86.650  74.280  1.00  0.00           H 
ATOM   3699  CG  ASP B 542      81.110  84.940  73.980  1.00  0.00           C 
ATOM   3700  OD1 ASP B 542      81.320  84.360  72.890  1.00  0.00           O 
ATOM   3701  OD2 ASP B 542      80.930  84.270  75.020  1.00  0.00           O 
ATOM   3702  C   ASP B 542      81.630  88.650  73.180  1.00  0.00           C 
ATOM   3703  O   ASP B 542      82.530  89.060  73.860  1.00  0.00           O 
ATOM   3704  N   GLY B 543      80.480  89.310  72.790  1.00  0.00           N 
ATOM   3705  HN  GLY B 543      79.790  88.950  72.170  1.00  0.00           H 
ATOM   3706  CA  GLY B 543      80.190  90.630  73.300  1.00  0.00           C 
ATOM   3707  HA1 GLY B 543      80.780  91.330  72.730  1.00  0.00           H 
ATOM   3708  HA2 GLY B 543      79.140  90.650  73.060  1.00  0.00           H 
ATOM   3709  C   GLY B 543      80.260  90.750  74.850  1.00  0.00           C 
ATOM   3710  O   GLY B 543      79.740  89.930  75.570  1.00  0.00           O 
ATOM   3711  N   PRO B 544      80.720  91.900  75.360  1.00  0.00           N 
ATOM   3712  CD  PRO B 544      81.800  92.690  74.730  1.00  0.00           C 
ATOM   3713  HD1 PRO B 544      81.360  93.550  74.180  1.00  0.00           H 
ATOM   3714  HD2 PRO B 544      82.460  92.110  74.050  1.00  0.00           H 
ATOM   3715  CA  PRO B 544      80.650  92.180  76.770  1.00  0.00           C 
ATOM   3716  HA  PRO B 544      81.070  91.310  77.250  1.00  0.00           H 
ATOM   3717  CB  PRO B 544      81.430  93.460  77.040  1.00  0.00           C 
ATOM   3718  HB1 PRO B 544      80.800  94.350  76.830  1.00  0.00           H 
ATOM   3719  HB2 PRO B 544      81.980  93.410  78.000  1.00  0.00           H 
ATOM   3720  CG  PRO B 544      82.510  93.280  75.960  1.00  0.00           C 
ATOM   3721  HG1 PRO B 544      82.930  94.270  75.670  1.00  0.00           H 
ATOM   3722  HG2 PRO B 544      83.280  92.590  76.370  1.00  0.00           H 
ATOM   3723  C   PRO B 544      79.200  92.230  77.250  1.00  0.00           C 
ATOM   3724  O   PRO B 544      78.300  92.850  76.670  1.00  0.00           O 
ATOM   3725  N   ALA B 545      78.840  91.630  78.420  1.00  0.00           N 
ATOM   3726  HN  ALA B 545      79.550  91.280  79.030  1.00  0.00           H 
ATOM   3727  CA  ALA B 545      77.530  91.650  78.970  1.00  0.00           C 
ATOM   3728  HA  ALA B 545      77.120  92.630  78.770  1.00  0.00           H 
ATOM   3729  CB  ALA B 545      76.650  90.560  78.250  1.00  0.00           C 
ATOM   3730  HB1 ALA B 545      75.570  90.620  78.480  1.00  0.00           H 
ATOM   3731  HB2 ALA B 545      76.680  90.680  77.150  1.00  0.00           H 
ATOM   3732  HB3 ALA B 545      77.160  89.580  78.390  1.00  0.00           H 
ATOM   3733  C   ALA B 545      77.490  91.240  80.480  1.00  0.00           C 
ATOM   3734  O   ALA B 545      78.450  90.680  81.070  1.00  0.00           O 
ATOM   3735  N   ASN B 546      76.400  91.530  81.210  1.00  0.00           N 
ATOM   3736  HN  ASN B 546      75.670  92.110  80.860  1.00  0.00           H 
ATOM   3737  CA  ASN B 546      76.270  90.930  82.540  1.00  0.00           C 
ATOM   3738  HA  ASN B 546      76.670  89.930  82.460  1.00  0.00           H 
ATOM   3739  CB  ASN B 546      76.940  91.900  83.490  1.00  0.00           C 
ATOM   3740  HB1 ASN B 546      78.010  91.980  83.200  1.00  0.00           H 
ATOM   3741  HB2 ASN B 546      76.530  92.930  83.370  1.00  0.00           H 
ATOM   3742  CG  ASN B 546      76.960  91.530  84.930  1.00  0.00           C 
ATOM   3743  OD1 ASN B 546      76.670  90.360  85.290  1.00  0.00           O 
ATOM   3744  ND2 ASN B 546      77.310  92.440  85.880  1.00  0.00           N 
ATOM   3745 1HD2 ASN B 546      77.480  93.400  85.660  1.00  0.00           H 
ATOM   3746 2HD2 ASN B 546      77.190  92.200  86.840  1.00  0.00           H 
ATOM   3747  C   ASN B 546      74.870  90.680  82.930  1.00  0.00           C 
ATOM   3748  O   ASN B 546      74.580  89.720  83.630  1.00  0.00           O 
ATOM   3749  N   TYR B 547      73.950  91.530  82.480  1.00  0.00           N 
ATOM   3750  HN  TYR B 547      74.280  92.330  81.990  1.00  0.00           H 
ATOM   3751  CA  TYR B 547      72.540  91.450  82.690  1.00  0.00           C 
ATOM   3752  HA  TYR B 547      72.190  92.290  82.110  1.00  0.00           H 
ATOM   3753  CB  TYR B 547      71.840  90.130  82.190  1.00  0.00           C 
ATOM   3754  HB1 TYR B 547      72.040  89.280  82.880  1.00  0.00           H 
ATOM   3755  HB2 TYR B 547      70.750  90.350  82.240  1.00  0.00           H 
ATOM   3756  CG  TYR B 547      72.280  89.810  80.720  1.00  0.00           C 
ATOM   3757  CD1 TYR B 547      71.620  90.430  79.640  1.00  0.00           C 
ATOM   3758  HD1 TYR B 547      70.780  91.070  79.880  1.00  0.00           H 
ATOM   3759  CE1 TYR B 547      71.910  90.030  78.330  1.00  0.00           C 
ATOM   3760  HE1 TYR B 547      71.310  90.310  77.470  1.00  0.00           H 
ATOM   3761  CZ  TYR B 547      72.940  89.110  78.120  1.00  0.00           C 
ATOM   3762  OH  TYR B 547      73.130  88.660  76.790  1.00  0.00           O 
ATOM   3763  HH  TYR B 547      72.700  89.300  76.220  1.00  0.00           H 
ATOM   3764  CD2 TYR B 547      73.210  88.840  80.490  1.00  0.00           C 
ATOM   3765  HD2 TYR B 547      73.690  88.310  81.300  1.00  0.00           H 
ATOM   3766  CE2 TYR B 547      73.560  88.490  79.240  1.00  0.00           C 
ATOM   3767  HE2 TYR B 547      74.140  87.600  79.040  1.00  0.00           H 
ATOM   3768  C   TYR B 547      72.080  91.610  84.200  1.00  0.00           C 
ATOM   3769  O   TYR B 547      71.050  92.140  84.600  1.00  0.00           O 
ATOM   3770  N   ASN B 548      72.950  91.230  85.110  1.00  0.00           N 
ATOM   3771  HN  ASN B 548      73.720  90.680  84.800  1.00  0.00           H 
ATOM   3772  CA  ASN B 548      72.760  91.510  86.520  1.00  0.00           C 
ATOM   3773  HA  ASN B 548      71.750  91.270  86.800  1.00  0.00           H 
ATOM   3774  CB  ASN B 548      73.640  90.670  87.560  1.00  0.00           C 
ATOM   3775  HB1 ASN B 548      74.730  90.840  87.400  1.00  0.00           H 
ATOM   3776  HB2 ASN B 548      73.560  90.910  88.640  1.00  0.00           H 
ATOM   3777  CG  ASN B 548      73.340  89.190  87.280  1.00  0.00           C 
ATOM   3778  OD1 ASN B 548      72.220  88.750  87.070  1.00  0.00           O 
ATOM   3779  ND2 ASN B 548      74.350  88.280  87.360  1.00  0.00           N 
ATOM   3780 1HD2 ASN B 548      75.300  88.570  87.250  1.00  0.00           H 
ATOM   3781 2HD2 ASN B 548      74.070  87.330  87.200  1.00  0.00           H 
ATOM   3782  C   ASN B 548      72.970  92.930  86.940  1.00  0.00           C 
ATOM   3783  O   ASN B 548      72.680  93.330  88.040  1.00  0.00           O 
ATOM   3784  N   VAL B 549      73.600  93.720  86.040  1.00  0.00           N 
ATOM   3785  HN  VAL B 549      73.870  93.350  85.160  1.00  0.00           H 
ATOM   3786  CA  VAL B 549      73.840  95.140  86.280  1.00  0.00           C 
ATOM   3787  HA  VAL B 549      73.280  95.500  87.130  1.00  0.00           H 
ATOM   3788  CB  VAL B 549      75.380  95.300  86.490  1.00  0.00           C 
ATOM   3789  HB  VAL B 549      75.750  94.420  87.060  1.00  0.00           H 
ATOM   3790  CG1 VAL B 549      75.990  95.260  85.100  1.00  0.00           C 
ATOM   3791 1HG1 VAL B 549      77.090  95.100  85.160  1.00  0.00           H 
ATOM   3792 2HG1 VAL B 549      75.540  94.380  84.580  1.00  0.00           H 
ATOM   3793 3HG1 VAL B 549      75.890  96.140  84.430  1.00  0.00           H 
ATOM   3794  CG2 VAL B 549      75.650  96.590  87.410  1.00  0.00           C 
ATOM   3795 1HG2 VAL B 549      76.640  96.410  87.880  1.00  0.00           H 
ATOM   3796 2HG2 VAL B 549      75.600  97.490  86.770  1.00  0.00           H 
ATOM   3797 3HG2 VAL B 549      74.880  96.590  88.220  1.00  0.00           H 
ATOM   3798  C   VAL B 549      73.350  95.880  85.050  1.00  0.00           C 
ATOM   3799  O   VAL B 549      73.210  95.350  83.960  1.00  0.00           O 
ATOM   3800  N   ASP B 550      73.130  97.210  85.240  1.00  0.00           N 
ATOM   3801  HN  ASP B 550      73.410  97.680  86.070  1.00  0.00           H 
ATOM   3802  CA  ASP B 550      72.540  98.060  84.180  1.00  0.00           C 
ATOM   3803  HA  ASP B 550      72.070  97.420  83.450  1.00  0.00           H 
ATOM   3804  CB  ASP B 550      71.580  99.340  84.600  1.00  0.00           C 
ATOM   3805  HB1 ASP B 550      72.030  99.750  85.530  1.00  0.00           H 
ATOM   3806  HB2 ASP B 550      71.450 100.210  83.920  1.00  0.00           H 
ATOM   3807  CG  ASP B 550      70.180  98.890  84.990  1.00  0.00           C 
ATOM   3808  OD1 ASP B 550      69.770  97.750  84.680  1.00  0.00           O 
ATOM   3809  OD2 ASP B 550      69.490  99.800  85.550  1.00  0.00           O 
ATOM   3810  C   ASP B 550      73.720  98.640  83.420  1.00  0.00           C 
ATOM   3811  O   ASP B 550      74.650  99.340  83.910  1.00  0.00           O 
ATOM   3812  N   LEU B 551      73.830  98.290  82.120  1.00  0.00           N 
ATOM   3813  HN  LEU B 551      73.190  97.670  81.670  1.00  0.00           H 
ATOM   3814  CA  LEU B 551      74.850  98.870  81.230  1.00  0.00           C 
ATOM   3815  HA  LEU B 551      75.760  99.020  81.800  1.00  0.00           H 
ATOM   3816  CB  LEU B 551      75.190  97.950  80.050  1.00  0.00           C 
ATOM   3817  HB1 LEU B 551      74.280  97.660  79.490  1.00  0.00           H 
ATOM   3818  HB2 LEU B 551      75.860  98.490  79.340  1.00  0.00           H 
ATOM   3819  CG  LEU B 551      75.950  96.590  80.430  1.00  0.00           C 
ATOM   3820  HG  LEU B 551      75.200  96.070  81.070  1.00  0.00           H 
ATOM   3821  CD1 LEU B 551      76.200  95.620  79.240  1.00  0.00           C 
ATOM   3822 1HD1 LEU B 551      76.660  94.670  79.590  1.00  0.00           H 
ATOM   3823 2HD1 LEU B 551      75.180  95.440  78.840  1.00  0.00           H 
ATOM   3824 3HD1 LEU B 551      76.850  96.050  78.450  1.00  0.00           H 
ATOM   3825  CD2 LEU B 551      77.320  96.800  81.130  1.00  0.00           C 
ATOM   3826 1HD2 LEU B 551      77.800  95.830  81.390  1.00  0.00           H 
ATOM   3827 2HD2 LEU B 551      77.970  97.460  80.510  1.00  0.00           H 
ATOM   3828 3HD2 LEU B 551      77.120  97.390  82.050  1.00  0.00           H 
ATOM   3829  C   LEU B 551      74.490 100.300  80.710  1.00  0.00           C 
ATOM   3830  O   LEU B 551      73.270 100.590  80.510  1.00  0.00           O 
ATOM   3831  N   PRO B 552      75.490 101.190  80.430  1.00  0.00           N 
ATOM   3832  CD  PRO B 552      76.910 101.080  80.850  1.00  0.00           C 
ATOM   3833  HD1 PRO B 552      77.390 100.410  80.100  1.00  0.00           H 
ATOM   3834  HD2 PRO B 552      76.980 100.730  81.900  1.00  0.00           H 
ATOM   3835  CA  PRO B 552      75.220 102.420  79.720  1.00  0.00           C 
ATOM   3836  HA  PRO B 552      74.580 103.060  80.310  1.00  0.00           H 
ATOM   3837  CB  PRO B 552      76.610 103.000  79.600  1.00  0.00           C 
ATOM   3838  HB1 PRO B 552      77.160 102.740  78.670  1.00  0.00           H 
ATOM   3839  HB2 PRO B 552      76.550 104.110  79.580  1.00  0.00           H 
ATOM   3840  CG  PRO B 552      77.450 102.500  80.780  1.00  0.00           C 
ATOM   3841  HG1 PRO B 552      78.560 102.530  80.760  1.00  0.00           H 
ATOM   3842  HG2 PRO B 552      77.140 103.100  81.670  1.00  0.00           H 
ATOM   3843  C   PRO B 552      74.620 102.200  78.350  1.00  0.00           C 
ATOM   3844  O   PRO B 552      75.110 101.350  77.520  1.00  0.00           O 
ATOM   3845  N   PHE B 553      73.600 103.000  78.010  1.00  0.00           N 
ATOM   3846  HN  PHE B 553      73.130 103.520  78.720  1.00  0.00           H 
ATOM   3847  CA  PHE B 553      72.880 102.900  76.770  1.00  0.00           C 
ATOM   3848  HA  PHE B 553      72.240 102.030  76.780  1.00  0.00           H 
ATOM   3849  CB  PHE B 553      72.010 104.120  76.820  1.00  0.00           C 
ATOM   3850  HB1 PHE B 553      71.530 104.190  77.820  1.00  0.00           H 
ATOM   3851  HB2 PHE B 553      72.580 105.070  76.710  1.00  0.00           H 
ATOM   3852  CG  PHE B 553      70.950 104.060  75.680  1.00  0.00           C 
ATOM   3853  CD1 PHE B 553      69.970 103.010  75.680  1.00  0.00           C 
ATOM   3854  HD1 PHE B 553      70.070 102.140  76.320  1.00  0.00           H 
ATOM   3855  CE1 PHE B 553      69.030 102.950  74.670  1.00  0.00           C 
ATOM   3856  HE1 PHE B 553      68.230 102.230  74.760  1.00  0.00           H 
ATOM   3857  CZ  PHE B 553      68.880 104.000  73.850  1.00  0.00           C 
ATOM   3858  HZ  PHE B 553      67.950 104.000  73.300  1.00  0.00           H 
ATOM   3859  CD2 PHE B 553      70.880 105.050  74.700  1.00  0.00           C 
ATOM   3860  HD2 PHE B 553      71.550 105.890  74.690  1.00  0.00           H 
ATOM   3861  CE2 PHE B 553      69.820 105.100  73.690  1.00  0.00           C 
ATOM   3862  HE2 PHE B 553      69.680 105.860  72.930  1.00  0.00           H 
ATOM   3863  C   PHE B 553      73.700 102.950  75.410  1.00  0.00           C 
ATOM   3864  O   PHE B 553      73.530 102.130  74.500  1.00  0.00           O 
ATOM   3865  N   MET B 554      74.750 103.850  75.330  1.00  0.00           N 
ATOM   3866  HN  MET B 554      74.910 104.390  76.150  1.00  0.00           H 
ATOM   3867  CA  MET B 554      75.570 103.980  74.130  1.00  0.00           C 
ATOM   3868  HA  MET B 554      75.000 104.210  73.240  1.00  0.00           H 
ATOM   3869  CB  MET B 554      76.590 105.170  74.180  1.00  0.00           C 
ATOM   3870  HB1 MET B 554      77.320 105.100  75.020  1.00  0.00           H 
ATOM   3871  HB2 MET B 554      77.230 105.120  73.280  1.00  0.00           H 
ATOM   3872  CG  MET B 554      75.940 106.550  74.160  1.00  0.00           C 
ATOM   3873  HG1 MET B 554      75.370 106.610  75.110  1.00  0.00           H 
ATOM   3874  HG2 MET B 554      76.750 107.310  74.210  1.00  0.00           H 
ATOM   3875  SD  MET B 554      74.660 106.850  72.780  1.00  0.00           S 
ATOM   3876  CE  MET B 554      75.830 106.750  71.450  1.00  0.00           C 
ATOM   3877  HE1 MET B 554      76.640 107.500  71.540  1.00  0.00           H 
ATOM   3878  HE2 MET B 554      76.230 105.710  71.430  1.00  0.00           H 
ATOM   3879  HE3 MET B 554      75.370 106.690  70.440  1.00  0.00           H 
ATOM   3880  C   MET B 554      76.330 102.730  73.780  1.00  0.00           C 
ATOM   3881  O   MET B 554      76.600 102.520  72.610  1.00  0.00           O 
ATOM   3882  N   TYR B 555      76.600 101.810  74.770  1.00  0.00           N 
ATOM   3883  HN  TYR B 555      76.260 101.920  75.700  1.00  0.00           H 
ATOM   3884  CA  TYR B 555      77.250 100.510  74.570  1.00  0.00           C 
ATOM   3885  HA  TYR B 555      78.260 100.670  74.220  1.00  0.00           H 
ATOM   3886  CB  TYR B 555      77.400  99.690  75.880  1.00  0.00           C 
ATOM   3887  HB1 TYR B 555      78.190 100.080  76.560  1.00  0.00           H 
ATOM   3888  HB2 TYR B 555      76.390  99.680  76.340  1.00  0.00           H 
ATOM   3889  CG  TYR B 555      77.860  98.240  75.550  1.00  0.00           C 
ATOM   3890  CD1 TYR B 555      79.100  97.990  74.870  1.00  0.00           C 
ATOM   3891  HD1 TYR B 555      79.730  98.820  74.600  1.00  0.00           H 
ATOM   3892  CE1 TYR B 555      79.410  96.710  74.390  1.00  0.00           C 
ATOM   3893  HE1 TYR B 555      80.310  96.520  73.830  1.00  0.00           H 
ATOM   3894  CZ  TYR B 555      78.640  95.660  74.700  1.00  0.00           C 
ATOM   3895  OH  TYR B 555      78.970  94.350  74.300  1.00  0.00           O 
ATOM   3896  HH  TYR B 555      78.490  93.790  74.920  1.00  0.00           H 
ATOM   3897  CD2 TYR B 555      77.110  97.190  76.030  1.00  0.00           C 
ATOM   3898  HD2 TYR B 555      76.180  97.330  76.560  1.00  0.00           H 
ATOM   3899  CE2 TYR B 555      77.460  95.930  75.420  1.00  0.00           C 
ATOM   3900  HE2 TYR B 555      76.870  95.090  75.760  1.00  0.00           H 
ATOM   3901  C   TYR B 555      76.520  99.740  73.460  1.00  0.00           C 
ATOM   3902  O   TYR B 555      77.090  99.450  72.380  1.00  0.00           O 
ATOM   3903  N   SER B 556      75.230  99.390  73.660  1.00  0.00           N 
ATOM   3904  HN  SER B 556      74.770  99.750  74.470  1.00  0.00           H 
ATOM   3905  CA  SER B 556      74.300  98.680  72.710  1.00  0.00           C 
ATOM   3906  HA  SER B 556      74.750  97.720  72.490  1.00  0.00           H 
ATOM   3907  CB  SER B 556      72.900  98.320  73.370  1.00  0.00           C 
ATOM   3908  HB1 SER B 556      72.400  99.270  73.660  1.00  0.00           H 
ATOM   3909  HB2 SER B 556      72.260  97.790  72.630  1.00  0.00           H 
ATOM   3910  OG  SER B 556      73.190  97.620  74.580  1.00  0.00           O 
ATOM   3911  HG1 SER B 556      73.310  96.690  74.370  1.00  0.00           H 
ATOM   3912  C   SER B 556      74.180  99.330  71.400  1.00  0.00           C 
ATOM   3913  O   SER B 556      74.260  98.630  70.410  1.00  0.00           O 
ATOM   3914  N   ILE B 557      74.010 100.650  71.350  1.00  0.00           N 
ATOM   3915  HN  ILE B 557      74.100 101.200  72.170  1.00  0.00           H 
ATOM   3916  CA  ILE B 557      74.000 101.420  70.130  1.00  0.00           C 
ATOM   3917  HA  ILE B 557      73.320 100.890  69.470  1.00  0.00           H 
ATOM   3918  CB  ILE B 557      73.600 102.890  70.470  1.00  0.00           C 
ATOM   3919  HB  ILE B 557      74.440 103.200  71.120  1.00  0.00           H 
ATOM   3920  CG2 ILE B 557      73.770 103.830  69.140  1.00  0.00           C 
ATOM   3921 1HG2 ILE B 557      73.620 104.850  69.550  1.00  0.00           H 
ATOM   3922 2HG2 ILE B 557      74.780 103.780  68.680  1.00  0.00           H 
ATOM   3923 3HG2 ILE B 557      73.040 103.490  68.380  1.00  0.00           H 
ATOM   3924  CG1 ILE B 557      72.150 102.990  71.090  1.00  0.00           C 
ATOM   3925 1HG1 ILE B 557      72.080 102.440  72.050  1.00  0.00           H 
ATOM   3926 2HG1 ILE B 557      72.130 104.050  71.440  1.00  0.00           H 
ATOM   3927  CD  ILE B 557      70.960 102.580  70.240  1.00  0.00           C 
ATOM   3928  HD1 ILE B 557      70.040 103.020  70.670  1.00  0.00           H 
ATOM   3929  HD2 ILE B 557      71.010 102.810  69.150  1.00  0.00           H 
ATOM   3930  HD3 ILE B 557      70.820 101.480  70.140  1.00  0.00           H 
ATOM   3931  C   ILE B 557      75.320 101.350  69.320  1.00  0.00           C 
ATOM   3932  O   ILE B 557      75.370 101.240  68.060  1.00  0.00           O 
ATOM   3933  N   THR B 558      76.500 101.360  70.010  1.00  0.00           N 
ATOM   3934  HN  THR B 558      76.380 101.370  71.000  1.00  0.00           H 
ATOM   3935  CA  THR B 558      77.810 101.400  69.390  1.00  0.00           C 
ATOM   3936  HA  THR B 558      77.670 101.980  68.490  1.00  0.00           H 
ATOM   3937  CB  THR B 558      78.940 102.130  70.230  1.00  0.00           C 
ATOM   3938  HB  THR B 558      79.100 101.420  71.070  1.00  0.00           H 
ATOM   3939  OG1 THR B 558      78.480 103.380  70.670  1.00  0.00           O 
ATOM   3940  HG1 THR B 558      77.940 103.140  71.420  1.00  0.00           H 
ATOM   3941  CG2 THR B 558      80.290 102.360  69.580  1.00  0.00           C 
ATOM   3942 1HG2 THR B 558      80.980 102.560  70.430  1.00  0.00           H 
ATOM   3943 2HG2 THR B 558      80.530 101.430  69.030  1.00  0.00           H 
ATOM   3944 3HG2 THR B 558      80.300 103.250  68.920  1.00  0.00           H 
ATOM   3945  C   THR B 558      78.150 100.050  68.950  1.00  0.00           C 
ATOM   3946  O   THR B 558      78.530  99.890  67.780  1.00  0.00           O 
ATOM   3947  N   TYR B 559      77.910  98.980  69.780  1.00  0.00           N 
ATOM   3948  HN  TYR B 559      77.290  99.010  70.560  1.00  0.00           H 
ATOM   3949  CA  TYR B 559      78.400  97.720  69.400  1.00  0.00           C 
ATOM   3950  HA  TYR B 559      79.410  97.780  69.020  1.00  0.00           H 
ATOM   3951  CB  TYR B 559      78.490  96.750  70.680  1.00  0.00           C 
ATOM   3952  HB1 TYR B 559      79.250  96.970  71.450  1.00  0.00           H 
ATOM   3953  HB2 TYR B 559      77.470  96.840  71.120  1.00  0.00           H 
ATOM   3954  CG  TYR B 559      78.760  95.340  70.480  1.00  0.00           C 
ATOM   3955  CD1 TYR B 559      79.710  94.920  69.540  1.00  0.00           C 
ATOM   3956  HD1 TYR B 559      80.130  95.690  68.900  1.00  0.00           H 
ATOM   3957  CE1 TYR B 559      80.090  93.580  69.400  1.00  0.00           C 
ATOM   3958  HE1 TYR B 559      80.900  93.410  68.700  1.00  0.00           H 
ATOM   3959  CZ  TYR B 559      79.500  92.610  70.170  1.00  0.00           C 
ATOM   3960  OH  TYR B 559      79.920  91.310  70.020  1.00  0.00           O 
ATOM   3961  HH  TYR B 559      79.310  90.740  70.500  1.00  0.00           H 
ATOM   3962  CD2 TYR B 559      78.280  94.360  71.370  1.00  0.00           C 
ATOM   3963  HD2 TYR B 559      77.520  94.540  72.120  1.00  0.00           H 
ATOM   3964  CE2 TYR B 559      78.540  92.960  71.130  1.00  0.00           C 
ATOM   3965  HE2 TYR B 559      78.040  92.180  71.680  1.00  0.00           H 
ATOM   3966  C   TYR B 559      77.580  97.080  68.230  1.00  0.00           C 
ATOM   3967  O   TYR B 559      78.070  96.340  67.310  1.00  0.00           O 
ATOM   3968  N   ALA B 560      76.280  97.280  68.250  1.00  0.00           N 
ATOM   3969  HN  ALA B 560      75.930  97.670  69.100  1.00  0.00           H 
ATOM   3970  CA  ALA B 560      75.410  96.960  67.080  1.00  0.00           C 
ATOM   3971  HA  ALA B 560      75.430  95.900  66.880  1.00  0.00           H 
ATOM   3972  CB  ALA B 560      73.950  97.420  67.420  1.00  0.00           C 
ATOM   3973  HB1 ALA B 560      73.350  96.980  66.590  1.00  0.00           H 
ATOM   3974  HB2 ALA B 560      73.750  96.970  68.420  1.00  0.00           H 
ATOM   3975  HB3 ALA B 560      73.960  98.520  67.550  1.00  0.00           H 
ATOM   3976  C   ALA B 560      75.870  97.620  65.760  1.00  0.00           C 
ATOM   3977  O   ALA B 560      75.900  97.010  64.710  1.00  0.00           O 
ATOM   3978  N   ALA B 561      76.270  98.870  65.780  1.00  0.00           N 
ATOM   3979  HN  ALA B 561      76.270  99.460  66.580  1.00  0.00           H 
ATOM   3980  CA  ALA B 561      76.950  99.410  64.610  1.00  0.00           C 
ATOM   3981  HA  ALA B 561      76.330  99.280  63.730  1.00  0.00           H 
ATOM   3982  CB  ALA B 561      77.110 100.940  64.680  1.00  0.00           C 
ATOM   3983  HB1 ALA B 561      77.570 101.380  63.770  1.00  0.00           H 
ATOM   3984  HB2 ALA B 561      76.130 101.370  64.970  1.00  0.00           H 
ATOM   3985  HB3 ALA B 561      77.780 101.160  65.540  1.00  0.00           H 
ATOM   3986  C   ALA B 561      78.290  98.750  64.290  1.00  0.00           C 
ATOM   3987  O   ALA B 561      78.620  98.520  63.170  1.00  0.00           O 
ATOM   3988  N   PHE B 562      79.090  98.480  65.370  1.00  0.00           N 
ATOM   3989  HN  PHE B 562      78.800  98.800  66.270  1.00  0.00           H 
ATOM   3990  CA  PHE B 562      80.370  97.860  65.300  1.00  0.00           C 
ATOM   3991  HA  PHE B 562      81.060  98.400  64.660  1.00  0.00           H 
ATOM   3992  CB  PHE B 562      81.000  97.730  66.730  1.00  0.00           C 
ATOM   3993  HB1 PHE B 562      81.120  98.670  67.310  1.00  0.00           H 
ATOM   3994  HB2 PHE B 562      80.360  97.070  67.350  1.00  0.00           H 
ATOM   3995  CG  PHE B 562      82.310  97.010  66.780  1.00  0.00           C 
ATOM   3996  CD1 PHE B 562      83.470  97.650  66.440  1.00  0.00           C 
ATOM   3997  HD1 PHE B 562      83.410  98.710  66.220  1.00  0.00           H 
ATOM   3998  CE1 PHE B 562      84.700  96.990  66.450  1.00  0.00           C 
ATOM   3999  HE1 PHE B 562      85.630  97.500  66.240  1.00  0.00           H 
ATOM   4000  CZ  PHE B 562      84.680  95.600  66.720  1.00  0.00           C 
ATOM   4001  HZ  PHE B 562      85.620  95.080  66.620  1.00  0.00           H 
ATOM   4002  CD2 PHE B 562      82.350  95.610  67.030  1.00  0.00           C 
ATOM   4003  HD2 PHE B 562      81.430  95.150  67.360  1.00  0.00           H 
ATOM   4004  CE2 PHE B 562      83.490  94.950  67.010  1.00  0.00           C 
ATOM   4005  HE2 PHE B 562      83.520  93.870  67.110  1.00  0.00           H 
ATOM   4006  C   PHE B 562      80.300  96.480  64.580  1.00  0.00           C 
ATOM   4007  O   PHE B 562      80.950  96.190  63.590  1.00  0.00           O 
ATOM   4008  N   ALA B 563      79.320  95.640  65.070  1.00  0.00           N 
ATOM   4009  HN  ALA B 563      78.690  95.970  65.760  1.00  0.00           H 
ATOM   4010  CA  ALA B 563      79.120  94.420  64.490  1.00  0.00           C 
ATOM   4011  HA  ALA B 563      80.070  93.910  64.380  1.00  0.00           H 
ATOM   4012  CB  ALA B 563      78.030  93.570  65.240  1.00  0.00           C 
ATOM   4013  HB1 ALA B 563      78.270  92.490  65.220  1.00  0.00           H 
ATOM   4014  HB2 ALA B 563      78.080  93.850  66.310  1.00  0.00           H 
ATOM   4015  HB3 ALA B 563      76.970  93.790  64.980  1.00  0.00           H 
ATOM   4016  C   ALA B 563      78.670  94.430  63.040  1.00  0.00           C 
ATOM   4017  O   ALA B 563      79.100  93.590  62.230  1.00  0.00           O 
ATOM   4018  N   ILE B 564      77.840  95.350  62.580  1.00  0.00           N 
ATOM   4019  HN  ILE B 564      77.340  95.980  63.180  1.00  0.00           H 
ATOM   4020  CA  ILE B 564      77.580  95.580  61.100  1.00  0.00           C 
ATOM   4021  HA  ILE B 564      77.200  94.650  60.710  1.00  0.00           H 
ATOM   4022  CB  ILE B 564      76.540  96.580  60.970  1.00  0.00           C 
ATOM   4023  HB  ILE B 564      76.870  97.510  61.490  1.00  0.00           H 
ATOM   4024  CG2 ILE B 564      76.290  96.820  59.480  1.00  0.00           C 
ATOM   4025 1HG2 ILE B 564      75.600  97.660  59.230  1.00  0.00           H 
ATOM   4026 2HG2 ILE B 564      77.250  97.020  58.950  1.00  0.00           H 
ATOM   4027 3HG2 ILE B 564      75.920  95.860  59.070  1.00  0.00           H 
ATOM   4028  CG1 ILE B 564      75.190  96.070  61.590  1.00  0.00           C 
ATOM   4029 1HG1 ILE B 564      74.950  95.070  61.170  1.00  0.00           H 
ATOM   4030 2HG1 ILE B 564      75.390  95.950  62.680  1.00  0.00           H 
ATOM   4031  CD  ILE B 564      74.070  97.050  61.510  1.00  0.00           C 
ATOM   4032  HD1 ILE B 564      74.370  98.060  61.880  1.00  0.00           H 
ATOM   4033  HD2 ILE B 564      73.710  97.190  60.470  1.00  0.00           H 
ATOM   4034  HD3 ILE B 564      73.160  96.680  62.020  1.00  0.00           H 
ATOM   4035  C   ILE B 564      78.850  95.950  60.310  1.00  0.00           C 
ATOM   4036  O   ILE B 564      79.090  95.330  59.280  1.00  0.00           O 
ATOM   4037  N   ILE B 565      79.620  96.870  60.740  1.00  0.00           N 
ATOM   4038  HN  ILE B 565      79.420  97.320  61.610  1.00  0.00           H 
ATOM   4039  CA  ILE B 565      80.910  97.280  60.120  1.00  0.00           C 
ATOM   4040  HA  ILE B 565      80.550  97.600  59.150  1.00  0.00           H 
ATOM   4041  CB  ILE B 565      81.430  98.520  60.860  1.00  0.00           C 
ATOM   4042  HB  ILE B 565      81.470  98.450  61.970  1.00  0.00           H 
ATOM   4043  CG2 ILE B 565      82.900  98.780  60.400  1.00  0.00           C 
ATOM   4044 1HG2 ILE B 565      83.310  99.760  60.740  1.00  0.00           H 
ATOM   4045 2HG2 ILE B 565      83.550  97.920  60.670  1.00  0.00           H 
ATOM   4046 3HG2 ILE B 565      82.960  98.860  59.290  1.00  0.00           H 
ATOM   4047  CG1 ILE B 565      80.590  99.750  60.540  1.00  0.00           C 
ATOM   4048 1HG1 ILE B 565      80.620  99.860  59.430  1.00  0.00           H 
ATOM   4049 2HG1 ILE B 565      79.530  99.520  60.790  1.00  0.00           H 
ATOM   4050  CD  ILE B 565      80.950 100.910  61.390  1.00  0.00           C 
ATOM   4051  HD1 ILE B 565      80.170 101.660  61.160  1.00  0.00           H 
ATOM   4052  HD2 ILE B 565      80.940 100.550  62.440  1.00  0.00           H 
ATOM   4053  HD3 ILE B 565      81.930 101.400  61.220  1.00  0.00           H 
ATOM   4054  C   ILE B 565      81.970  96.190  59.990  1.00  0.00           C 
ATOM   4055  O   ILE B 565      82.580  95.980  59.020  1.00  0.00           O 
ATOM   4056  N   ALA B 566      82.060  95.370  61.040  1.00  0.00           N 
ATOM   4057  HN  ALA B 566      81.650  95.680  61.890  1.00  0.00           H 
ATOM   4058  CA  ALA B 566      82.890  94.190  61.050  1.00  0.00           C 
ATOM   4059  HA  ALA B 566      83.900  94.400  60.740  1.00  0.00           H 
ATOM   4060  CB  ALA B 566      82.990  93.760  62.530  1.00  0.00           C 
ATOM   4061  HB1 ALA B 566      83.730  92.940  62.670  1.00  0.00           H 
ATOM   4062  HB2 ALA B 566      83.430  94.570  63.150  1.00  0.00           H 
ATOM   4063  HB3 ALA B 566      82.040  93.420  63.000  1.00  0.00           H 
ATOM   4064  C   ALA B 566      82.390  93.130  60.090  1.00  0.00           C 
ATOM   4065  O   ALA B 566      83.150  92.590  59.300  1.00  0.00           O 
ATOM   4066  N   THR B 567      81.130  92.890  60.110  1.00  0.00           N 
ATOM   4067  HN  THR B 567      80.540  93.250  60.830  1.00  0.00           H 
ATOM   4068  CA  THR B 567      80.470  92.040  59.120  1.00  0.00           C 
ATOM   4069  HA  THR B 567      80.870  91.040  59.160  1.00  0.00           H 
ATOM   4070  CB  THR B 567      78.970  91.940  59.280  1.00  0.00           C 
ATOM   4071  HB  THR B 567      78.480  92.930  59.430  1.00  0.00           H 
ATOM   4072  OG1 THR B 567      78.750  91.090  60.410  1.00  0.00           O 
ATOM   4073  HG1 THR B 567      79.010  91.550  61.210  1.00  0.00           H 
ATOM   4074  CG2 THR B 567      78.310  91.200  58.120  1.00  0.00           C 
ATOM   4075 1HG2 THR B 567      77.230  90.950  58.220  1.00  0.00           H 
ATOM   4076 2HG2 THR B 567      78.320  91.900  57.260  1.00  0.00           H 
ATOM   4077 3HG2 THR B 567      78.890  90.280  57.880  1.00  0.00           H 
ATOM   4078  C   THR B 567      80.750  92.520  57.780  1.00  0.00           C 
ATOM   4079  O   THR B 567      81.240  91.840  56.890  1.00  0.00           O 
ATOM   4080  N   LEU B 568      80.530  93.830  57.550  1.00  0.00           N 
ATOM   4081  HN  LEU B 568      80.050  94.360  58.240  1.00  0.00           H 
ATOM   4082  CA  LEU B 568      80.670  94.510  56.280  1.00  0.00           C 
ATOM   4083  HA  LEU B 568      80.010  94.080  55.540  1.00  0.00           H 
ATOM   4084  CB  LEU B 568      80.210  95.970  56.360  1.00  0.00           C 
ATOM   4085  HB1 LEU B 568      79.140  95.920  56.660  1.00  0.00           H 
ATOM   4086  HB2 LEU B 568      80.690  96.430  57.250  1.00  0.00           H 
ATOM   4087  CG  LEU B 568      80.410  96.760  55.090  1.00  0.00           C 
ATOM   4088  HG  LEU B 568      81.490  96.870  54.860  1.00  0.00           H 
ATOM   4089  CD1 LEU B 568      79.720  96.220  53.890  1.00  0.00           C 
ATOM   4090 1HD1 LEU B 568      79.950  96.870  53.020  1.00  0.00           H 
ATOM   4091 2HD1 LEU B 568      80.110  95.200  53.690  1.00  0.00           H 
ATOM   4092 3HD1 LEU B 568      78.620  96.150  54.060  1.00  0.00           H 
ATOM   4093  CD2 LEU B 568      79.980  98.230  55.270  1.00  0.00           C 
ATOM   4094 1HD2 LEU B 568      80.010  98.820  54.330  1.00  0.00           H 
ATOM   4095 2HD2 LEU B 568      78.900  98.210  55.530  1.00  0.00           H 
ATOM   4096 3HD2 LEU B 568      80.550  98.730  56.090  1.00  0.00           H 
ATOM   4097  C   LEU B 568      82.160  94.530  55.720  1.00  0.00           C 
ATOM   4098  O   LEU B 568      82.440  94.320  54.490  1.00  0.00           O 
ATOM   4099  N   LEU B 569      83.150  94.750  56.590  1.00  0.00           N 
ATOM   4100  HN  LEU B 569      82.950  94.910  57.550  1.00  0.00           H 
ATOM   4101  CA  LEU B 569      84.600  94.550  56.200  1.00  0.00           C 
ATOM   4102  HA  LEU B 569      84.730  95.030  55.240  1.00  0.00           H 
ATOM   4103  CB  LEU B 569      85.390  95.340  57.300  1.00  0.00           C 
ATOM   4104  HB1 LEU B 569      85.070  95.110  58.340  1.00  0.00           H 
ATOM   4105  HB2 LEU B 569      86.450  95.030  57.250  1.00  0.00           H 
ATOM   4106  CG  LEU B 569      85.370  96.860  57.160  1.00  0.00           C 
ATOM   4107  HG  LEU B 569      84.330  97.260  57.110  1.00  0.00           H 
ATOM   4108  CD1 LEU B 569      86.150  97.640  58.340  1.00  0.00           C 
ATOM   4109 1HD1 LEU B 569      86.140  98.740  58.190  1.00  0.00           H 
ATOM   4110 2HD1 LEU B 569      85.780  97.410  59.360  1.00  0.00           H 
ATOM   4111 3HD1 LEU B 569      87.220  97.330  58.380  1.00  0.00           H 
ATOM   4112  CD2 LEU B 569      86.040  97.350  55.880  1.00  0.00           C 
ATOM   4113 1HD2 LEU B 569      86.030  98.460  55.930  1.00  0.00           H 
ATOM   4114 2HD2 LEU B 569      87.120  97.110  55.730  1.00  0.00           H 
ATOM   4115 3HD2 LEU B 569      85.490  97.000  54.980  1.00  0.00           H 
ATOM   4116  C   LEU B 569      85.050  93.100  55.890  1.00  0.00           C 
ATOM   4117  O   LEU B 569      85.780  92.860  54.890  1.00  0.00           O 
ATOM   4118  N   MET B 570      84.570  92.110  56.720  1.00  0.00           N 
ATOM   4119  HN  MET B 570      84.070  92.260  57.570  1.00  0.00           H 
ATOM   4120  CA  MET B 570      84.800  90.730  56.370  1.00  0.00           C 
ATOM   4121  HA  MET B 570      85.870  90.630  56.240  1.00  0.00           H 
ATOM   4122  CB  MET B 570      84.320  89.760  57.510  1.00  0.00           C 
ATOM   4123  HB1 MET B 570      83.330  90.180  57.780  1.00  0.00           H 
ATOM   4124  HB2 MET B 570      84.150  88.720  57.160  1.00  0.00           H 
ATOM   4125  CG  MET B 570      85.190  89.790  58.730  1.00  0.00           C 
ATOM   4126  HG1 MET B 570      85.290  90.820  59.120  1.00  0.00           H 
ATOM   4127  HG2 MET B 570      84.730  89.250  59.580  1.00  0.00           H 
ATOM   4128  SD  MET B 570      86.820  88.940  58.510  1.00  0.00           S 
ATOM   4129  CE  MET B 570      87.330  89.360  60.190  1.00  0.00           C 
ATOM   4130  HE1 MET B 570      86.880  88.680  60.950  1.00  0.00           H 
ATOM   4131  HE2 MET B 570      88.430  89.200  60.290  1.00  0.00           H 
ATOM   4132  HE3 MET B 570      87.180  90.410  60.530  1.00  0.00           H 
ATOM   4133  C   MET B 570      84.080  90.380  54.980  1.00  0.00           C 
ATOM   4134  O   MET B 570      84.590  89.610  54.120  1.00  0.00           O 
ATOM   4135  N   LEU B 571      82.920  90.960  54.670  1.00  0.00           N 
ATOM   4136  HN  LEU B 571      82.270  91.230  55.380  1.00  0.00           H 
ATOM   4137  CA  LEU B 571      82.240  90.780  53.360  1.00  0.00           C 
ATOM   4138  HA  LEU B 571      82.210  89.710  53.200  1.00  0.00           H 
ATOM   4139  CB  LEU B 571      80.760  91.240  53.380  1.00  0.00           C 
ATOM   4140  HB1 LEU B 571      80.820  92.200  53.930  1.00  0.00           H 
ATOM   4141  HB2 LEU B 571      80.330  91.290  52.360  1.00  0.00           H 
ATOM   4142  CG  LEU B 571      79.870  90.230  54.180  1.00  0.00           C 
ATOM   4143  HG  LEU B 571      80.490  90.020  55.070  1.00  0.00           H 
ATOM   4144  CD1 LEU B 571      78.570  90.960  54.650  1.00  0.00           C 
ATOM   4145 1HD1 LEU B 571      78.850  91.900  55.170  1.00  0.00           H 
ATOM   4146 2HD1 LEU B 571      78.050  91.230  53.700  1.00  0.00           H 
ATOM   4147 3HD1 LEU B 571      77.860  90.270  55.170  1.00  0.00           H 
ATOM   4148  CD2 LEU B 571      79.460  88.860  53.540  1.00  0.00           C 
ATOM   4149 1HD2 LEU B 571      80.370  88.410  53.080  1.00  0.00           H 
ATOM   4150 2HD2 LEU B 571      79.040  88.180  54.320  1.00  0.00           H 
ATOM   4151 3HD2 LEU B 571      78.600  88.930  52.840  1.00  0.00           H 
ATOM   4152  C   LEU B 571      83.100  91.440  52.240  1.00  0.00           C 
ATOM   4153  O   LEU B 571      83.190  90.940  51.120  1.00  0.00           O 
ATOM   4154  N   ASN B 572      83.580  92.690  52.460  1.00  0.00           N 
ATOM   4155  HN  ASN B 572      83.290  93.070  53.340  1.00  0.00           H 
ATOM   4156  CA  ASN B 572      84.430  93.450  51.580  1.00  0.00           C 
ATOM   4157  HA  ASN B 572      83.950  93.550  50.620  1.00  0.00           H 
ATOM   4158  CB  ASN B 572      84.860  94.780  52.150  1.00  0.00           C 
ATOM   4159  HB1 ASN B 572      84.660  94.670  53.240  1.00  0.00           H 
ATOM   4160  HB2 ASN B 572      85.940  94.980  51.960  1.00  0.00           H 
ATOM   4161  CG  ASN B 572      84.120  95.960  51.560  1.00  0.00           C 
ATOM   4162  OD1 ASN B 572      84.770  96.870  51.070  1.00  0.00           O 
ATOM   4163  ND2 ASN B 572      82.820  96.020  51.700  1.00  0.00           N 
ATOM   4164 1HD2 ASN B 572      82.330  95.500  52.390  1.00  0.00           H 
ATOM   4165 2HD2 ASN B 572      82.400  96.770  51.190  1.00  0.00           H 
ATOM   4166  C   ASN B 572      85.710  92.690  51.150  1.00  0.00           C 
ATOM   4167  O   ASN B 572      86.140  92.740  50.010  1.00  0.00           O 
ATOM   4168  N   LEU B 573      86.340  91.990  52.120  1.00  0.00           N 
ATOM   4169  HN  LEU B 573      86.100  92.140  53.080  1.00  0.00           H 
ATOM   4170  CA  LEU B 573      87.420  91.100  51.940  1.00  0.00           C 
ATOM   4171  HA  LEU B 573      88.160  91.640  51.380  1.00  0.00           H 
ATOM   4172  CB  LEU B 573      87.950  90.640  53.320  1.00  0.00           C 
ATOM   4173  HB1 LEU B 573      88.080  91.490  54.020  1.00  0.00           H 
ATOM   4174  HB2 LEU B 573      87.110  90.100  53.810  1.00  0.00           H 
ATOM   4175  CG  LEU B 573      89.170  89.750  53.380  1.00  0.00           C 
ATOM   4176  HG  LEU B 573      89.020  88.810  52.810  1.00  0.00           H 
ATOM   4177  CD1 LEU B 573      90.420  90.460  52.770  1.00  0.00           C 
ATOM   4178 1HD1 LEU B 573      90.230  90.540  51.680  1.00  0.00           H 
ATOM   4179 2HD1 LEU B 573      90.600  91.530  53.020  1.00  0.00           H 
ATOM   4180 3HD1 LEU B 573      91.390  89.950  52.940  1.00  0.00           H 
ATOM   4181  CD2 LEU B 573      89.410  89.230  54.810  1.00  0.00           C 
ATOM   4182 1HD2 LEU B 573      90.260  88.540  54.990  1.00  0.00           H 
ATOM   4183 2HD2 LEU B 573      89.600  90.050  55.540  1.00  0.00           H 
ATOM   4184 3HD2 LEU B 573      88.430  88.840  55.160  1.00  0.00           H 
ATOM   4185  C   LEU B 573      87.110  89.780  51.210  1.00  0.00           C 
ATOM   4186  O   LEU B 573      87.920  89.350  50.410  1.00  0.00           O 
ATOM   4187  N   LEU B 574      85.870  89.150  51.390  1.00  0.00           N 
ATOM   4188  HN  LEU B 574      85.410  89.450  52.220  1.00  0.00           H 
ATOM   4189  CA  LEU B 574      85.340  87.990  50.620  1.00  0.00           C 
ATOM   4190  HA  LEU B 574      86.070  87.200  50.680  1.00  0.00           H 
ATOM   4191  CB  LEU B 574      84.040  87.390  51.240  1.00  0.00           C 
ATOM   4192  HB1 LEU B 574      83.320  88.210  51.470  1.00  0.00           H 
ATOM   4193  HB2 LEU B 574      83.680  86.640  50.500  1.00  0.00           H 
ATOM   4194  CG  LEU B 574      84.270  86.550  52.480  1.00  0.00           C 
ATOM   4195  HG  LEU B 574      84.830  87.140  53.240  1.00  0.00           H 
ATOM   4196  CD1 LEU B 574      82.940  86.300  53.110  1.00  0.00           C 
ATOM   4197 1HD1 LEU B 574      82.200  85.640  52.600  1.00  0.00           H 
ATOM   4198 2HD1 LEU B 574      83.200  85.790  54.060  1.00  0.00           H 
ATOM   4199 3HD1 LEU B 574      82.500  87.290  53.350  1.00  0.00           H 
ATOM   4200  CD2 LEU B 574      85.040  85.170  52.200  1.00  0.00           C 
ATOM   4201 1HD2 LEU B 574      86.110  85.450  52.200  1.00  0.00           H 
ATOM   4202 2HD2 LEU B 574      84.880  84.430  53.010  1.00  0.00           H 
ATOM   4203 3HD2 LEU B 574      84.860  84.820  51.160  1.00  0.00           H 
ATOM   4204  C   LEU B 574      85.200  88.240  49.150  1.00  0.00           C 
ATOM   4205  O   LEU B 574      85.640  87.410  48.410  1.00  0.00           O 
ATOM   4206  N   ILE B 575      84.570  89.390  48.740  1.00  0.00           N 
ATOM   4207  HN  ILE B 575      84.210  89.920  49.510  1.00  0.00           H 
ATOM   4208  CA  ILE B 575      84.390  89.780  47.380  1.00  0.00           C 
ATOM   4209  HA  ILE B 575      84.110  88.840  46.920  1.00  0.00           H 
ATOM   4210  CB  ILE B 575      83.260  90.860  47.220  1.00  0.00           C 
ATOM   4211  HB  ILE B 575      83.490  91.760  47.830  1.00  0.00           H 
ATOM   4212  CG2 ILE B 575      83.070  91.380  45.750  1.00  0.00           C 
ATOM   4213 1HG2 ILE B 575      82.450  92.300  45.810  1.00  0.00           H 
ATOM   4214 2HG2 ILE B 575      84.020  91.600  45.220  1.00  0.00           H 
ATOM   4215 3HG2 ILE B 575      82.520  90.700  45.070  1.00  0.00           H 
ATOM   4216  CG1 ILE B 575      81.950  90.260  47.840  1.00  0.00           C 
ATOM   4217 1HG1 ILE B 575      82.100  90.040  48.920  1.00  0.00           H 
ATOM   4218 2HG1 ILE B 575      81.100  90.950  47.650  1.00  0.00           H 
ATOM   4219  CD  ILE B 575      81.480  88.950  47.120  1.00  0.00           C 
ATOM   4220  HD1 ILE B 575      82.200  88.170  47.460  1.00  0.00           H 
ATOM   4221  HD2 ILE B 575      80.480  88.630  47.490  1.00  0.00           H 
ATOM   4222  HD3 ILE B 575      81.490  89.130  46.020  1.00  0.00           H 
ATOM   4223  C   ILE B 575      85.660  90.030  46.640  1.00  0.00           C 
ATOM   4224  O   ILE B 575      85.860  89.580  45.560  1.00  0.00           O 
ATOM   4225  N   ALA B 576      86.610  90.810  47.310  1.00  0.00           N 
ATOM   4226  HN  ALA B 576      86.470  91.040  48.270  1.00  0.00           H 
ATOM   4227  CA  ALA B 576      87.950  91.070  46.910  1.00  0.00           C 
ATOM   4228  HA  ALA B 576      87.950  91.600  45.970  1.00  0.00           H 
ATOM   4229  CB  ALA B 576      88.610  91.720  48.150  1.00  0.00           C 
ATOM   4230  HB1 ALA B 576      88.110  92.630  48.540  1.00  0.00           H 
ATOM   4231  HB2 ALA B 576      88.390  90.990  48.960  1.00  0.00           H 
ATOM   4232  HB3 ALA B 576      89.710  91.840  48.010  1.00  0.00           H 
ATOM   4233  C   ALA B 576      88.740  89.760  46.560  1.00  0.00           C 
ATOM   4234  O   ALA B 576      89.350  89.620  45.500  1.00  0.00           O 
ATOM   4235  N   MET B 577      88.730  88.780  47.460  1.00  0.00           N 
ATOM   4236  HN  MET B 577      88.060  88.860  48.190  1.00  0.00           H 
ATOM   4237  CA  MET B 577      89.320  87.470  47.140  1.00  0.00           C 
ATOM   4238  HA  MET B 577      90.380  87.630  47.020  1.00  0.00           H 
ATOM   4239  CB  MET B 577      89.090  86.470  48.320  1.00  0.00           C 
ATOM   4240  HB1 MET B 577      88.000  86.390  48.500  1.00  0.00           H 
ATOM   4241  HB2 MET B 577      89.480  85.470  48.030  1.00  0.00           H 
ATOM   4242  CG  MET B 577      89.920  86.780  49.630  1.00  0.00           C 
ATOM   4243  HG1 MET B 577      90.990  86.940  49.360  1.00  0.00           H 
ATOM   4244  HG2 MET B 577      89.620  87.790  49.970  1.00  0.00           H 
ATOM   4245  SD  MET B 577      89.760  85.580  50.930  1.00  0.00           S 
ATOM   4246  CE  MET B 577      91.150  86.010  52.000  1.00  0.00           C 
ATOM   4247  HE1 MET B 577      92.090  85.640  51.530  1.00  0.00           H 
ATOM   4248  HE2 MET B 577      91.240  87.100  52.170  1.00  0.00           H 
ATOM   4249  HE3 MET B 577      91.120  85.600  53.030  1.00  0.00           H 
ATOM   4250  C   MET B 577      88.770  86.790  45.890  1.00  0.00           C 
ATOM   4251  O   MET B 577      89.510  86.220  45.070  1.00  0.00           O 
ATOM   4252  N   MET B 578      87.440  86.850  45.640  1.00  0.00           N 
ATOM   4253  HN  MET B 578      86.850  87.340  46.280  1.00  0.00           H 
ATOM   4254  CA  MET B 578      86.820  86.090  44.550  1.00  0.00           C 
ATOM   4255  HA  MET B 578      87.360  85.160  44.520  1.00  0.00           H 
ATOM   4256  CB  MET B 578      85.400  85.770  45.020  1.00  0.00           C 
ATOM   4257  HB1 MET B 578      85.030  86.810  45.120  1.00  0.00           H 
ATOM   4258  HB2 MET B 578      84.770  85.200  44.300  1.00  0.00           H 
ATOM   4259  CG  MET B 578      85.260  84.960  46.340  1.00  0.00           C 
ATOM   4260  HG1 MET B 578      85.710  83.950  46.220  1.00  0.00           H 
ATOM   4261  HG2 MET B 578      85.970  85.320  47.120  1.00  0.00           H 
ATOM   4262  SD  MET B 578      83.580  84.870  46.800  1.00  0.00           S 
ATOM   4263  CE  MET B 578      83.590  84.030  48.430  1.00  0.00           C 
ATOM   4264  HE1 MET B 578      84.210  83.110  48.320  1.00  0.00           H 
ATOM   4265  HE2 MET B 578      83.990  84.570  49.310  1.00  0.00           H 
ATOM   4266  HE3 MET B 578      82.550  83.710  48.650  1.00  0.00           H 
ATOM   4267  C   MET B 578      86.860  86.760  43.110  1.00  0.00           C 
ATOM   4268  O   MET B 578      86.180  86.240  42.180  1.00  0.00           O 
ATOM   4269  N   GLY B 579      87.660  87.790  42.980  1.00  0.00           N 
ATOM   4270  HN  GLY B 579      88.150  88.170  43.760  1.00  0.00           H 
ATOM   4271  CA  GLY B 579      88.070  88.450  41.720  1.00  0.00           C 
ATOM   4272  HA1 GLY B 579      87.240  88.660  41.070  1.00  0.00           H 
ATOM   4273  HA2 GLY B 579      88.470  89.430  41.920  1.00  0.00           H 
ATOM   4274  C   GLY B 579      89.170  87.760  40.970  1.00  0.00           C 
ATOM   4275  O   GLY B 579      89.640  86.670  41.300  1.00  0.00           O 
ATOM   4276  N   ASP B 580      89.660  88.460  39.990  1.00  0.00           N 
ATOM   4277  HN  ASP B 580      89.160  89.320  39.860  1.00  0.00           H 
ATOM   4278  CA  ASP B 580      90.500  88.040  38.910  1.00  0.00           C 
ATOM   4279  HA  ASP B 580      89.940  87.200  38.510  1.00  0.00           H 
ATOM   4280  CB  ASP B 580      90.650  89.270  37.980  1.00  0.00           C 
ATOM   4281  HB1 ASP B 580      91.050  90.020  38.700  1.00  0.00           H 
ATOM   4282  HB2 ASP B 580      91.360  89.040  37.160  1.00  0.00           H 
ATOM   4283  CG  ASP B 580      89.470  89.540  37.160  1.00  0.00           C 
ATOM   4284  OD1 ASP B 580      88.760  88.610  36.760  1.00  0.00           O 
ATOM   4285  OD2 ASP B 580      89.270  90.730  36.850  1.00  0.00           O 
ATOM   4286  C   ASP B 580      91.900  87.440  39.240  1.00  0.00           C 
ATOM   4287  O   ASP B 580      92.300  86.450  38.580  1.00  0.00           O 
ATOM   4288  N   THR B 581      92.650  87.940  40.210  1.00  0.00           N 
ATOM   4289  HN  THR B 581      92.330  88.800  40.600  1.00  0.00           H 
ATOM   4290  CA  THR B 581      93.930  87.360  40.680  1.00  0.00           C 
ATOM   4291  HA  THR B 581      94.490  87.270  39.760  1.00  0.00           H 
ATOM   4292  CB  THR B 581      94.580  88.150  41.760  1.00  0.00           C 
ATOM   4293  HB  THR B 581      93.870  88.360  42.590  1.00  0.00           H 
ATOM   4294  OG1 THR B 581      95.050  89.410  41.250  1.00  0.00           O 
ATOM   4295  HG1 THR B 581      94.250  89.890  41.050  1.00  0.00           H 
ATOM   4296  CG2 THR B 581      95.800  87.440  42.390  1.00  0.00           C 
ATOM   4297 1HG2 THR B 581      96.460  88.170  42.900  1.00  0.00           H 
ATOM   4298 2HG2 THR B 581      95.590  86.670  43.170  1.00  0.00           H 
ATOM   4299 3HG2 THR B 581      96.330  87.000  41.520  1.00  0.00           H 
ATOM   4300  C   THR B 581      93.740  85.950  41.210  1.00  0.00           C 
ATOM   4301  O   THR B 581      94.490  85.080  40.850  1.00  0.00           O 
ATOM   4302  N   HSE B 582      92.710  85.650  42.120  1.00  0.00           N 
ATOM   4303  HN  HSE B 582      92.190  86.360  42.590  1.00  0.00           H 
ATOM   4304  CA  HSE B 582      92.620  84.250  42.580  1.00  0.00           C 
ATOM   4305  HA  HSE B 582      93.600  83.860  42.800  1.00  0.00           H 
ATOM   4306  CB  HSE B 582      91.820  84.120  43.910  1.00  0.00           C 
ATOM   4307  HB1 HSE B 582      90.980  84.850  43.860  1.00  0.00           H 
ATOM   4308  HB2 HSE B 582      91.340  83.130  44.020  1.00  0.00           H 
ATOM   4309  ND1 HSE B 582      93.430  83.220  45.430  1.00  0.00           N 
ATOM   4310  CG  HSE B 582      92.700  84.320  45.070  1.00  0.00           C 
ATOM   4311  CE1 HSE B 582      93.940  83.420  46.630  1.00  0.00           C 
ATOM   4312  HE1 HSE B 582      94.530  82.710  47.210  1.00  0.00           H 
ATOM   4313  NE2 HSE B 582      93.540  84.630  47.060  1.00  0.00           N 
ATOM   4314  HE2 HSE B 582      93.990  85.080  47.830  1.00  0.00           H 
ATOM   4315  CD2 HSE B 582      92.680  85.220  46.140  1.00  0.00           C 
ATOM   4316  HD2 HSE B 582      92.270  86.220  46.230  1.00  0.00           H 
ATOM   4317  C   HSE B 582      91.970  83.400  41.570  1.00  0.00           C 
ATOM   4318  O   HSE B 582      92.250  82.210  41.480  1.00  0.00           O 
ATOM   4319  N   TRP B 583      91.060  83.970  40.700  1.00  0.00           N 
ATOM   4320  HN  TRP B 583      90.690  84.860  40.960  1.00  0.00           H 
ATOM   4321  CA  TRP B 583      90.630  83.380  39.420  1.00  0.00           C 
ATOM   4322  HA  TRP B 583      90.090  82.470  39.660  1.00  0.00           H 
ATOM   4323  CB  TRP B 583      89.570  84.150  38.620  1.00  0.00           C 
ATOM   4324  HB1 TRP B 583      88.730  84.420  39.290  1.00  0.00           H 
ATOM   4325  HB2 TRP B 583      90.050  85.140  38.470  1.00  0.00           H 
ATOM   4326  CG  TRP B 583      89.090  83.730  37.280  1.00  0.00           C 
ATOM   4327  CD1 TRP B 583      89.690  84.100  36.050  1.00  0.00           C 
ATOM   4328  HD1 TRP B 583      90.690  84.510  36.000  1.00  0.00           H 
ATOM   4329  NE1 TRP B 583      88.900  83.700  35.070  1.00  0.00           N 
ATOM   4330  HE1 TRP B 583      89.090  83.810  34.120  1.00  0.00           H 
ATOM   4331  CE2 TRP B 583      87.870  82.960  35.600  1.00  0.00           C 
ATOM   4332  CD2 TRP B 583      87.960  82.890  36.990  1.00  0.00           C 
ATOM   4333  CE3 TRP B 583      87.060  82.160  37.760  1.00  0.00           C 
ATOM   4334  HE3 TRP B 583      87.020  82.250  38.840  1.00  0.00           H 
ATOM   4335  CZ3 TRP B 583      85.960  81.610  37.080  1.00  0.00           C 
ATOM   4336  HZ3 TRP B 583      85.200  81.110  37.650  1.00  0.00           H 
ATOM   4337  CZ2 TRP B 583      86.740  82.450  34.940  1.00  0.00           C 
ATOM   4338  HZ2 TRP B 583      86.740  82.600  33.870  1.00  0.00           H 
ATOM   4339  CH2 TRP B 583      85.810  81.690  35.670  1.00  0.00           C 
ATOM   4340  HH2 TRP B 583      84.880  81.290  35.300  1.00  0.00           H 
ATOM   4341  C   TRP B 583      91.750  82.790  38.560  1.00  0.00           C 
ATOM   4342  O   TRP B 583      91.670  81.660  38.090  1.00  0.00           O 
ATOM   4343  N   ARG B 584      92.760  83.550  38.270  1.00  0.00           N 
ATOM   4344  HN  ARG B 584      92.790  84.480  38.620  1.00  0.00           H 
ATOM   4345  CA  ARG B 584      93.920  83.240  37.420  1.00  0.00           C 
ATOM   4346  HA  ARG B 584      93.530  82.840  36.500  1.00  0.00           H 
ATOM   4347  CB  ARG B 584      94.740  84.570  37.230  1.00  0.00           C 
ATOM   4348  HB1 ARG B 584      93.970  85.300  36.900  1.00  0.00           H 
ATOM   4349  HB2 ARG B 584      95.280  84.880  38.150  1.00  0.00           H 
ATOM   4350  CG  ARG B 584      95.770  84.530  36.070  1.00  0.00           C 
ATOM   4351  HG1 ARG B 584      96.400  83.640  36.260  1.00  0.00           H 
ATOM   4352  HG2 ARG B 584      95.300  84.320  35.090  1.00  0.00           H 
ATOM   4353  CD  ARG B 584      96.660  85.730  36.140  1.00  0.00           C 
ATOM   4354  HD1 ARG B 584      96.180  86.730  36.190  1.00  0.00           H 
ATOM   4355  HD2 ARG B 584      97.380  85.670  36.990  1.00  0.00           H 
ATOM   4356  NE  ARG B 584      97.400  85.570  34.830  1.00  0.00           N 
ATOM   4357  HE  ARG B 584      97.930  84.730  34.680  1.00  0.00           H 
ATOM   4358  CZ  ARG B 584      96.990  86.080  33.630  1.00  0.00           C 
ATOM   4359  NH1 ARG B 584      96.050  86.970  33.530  1.00  0.00           N 
ATOM   4360 1HH1 ARG B 584      95.600  87.240  34.380  1.00  0.00           H 
ATOM   4361 2HH1 ARG B 584      95.630  87.070  32.630  1.00  0.00           H 
ATOM   4362  NH2 ARG B 584      97.480  85.560  32.570  1.00  0.00           N 
ATOM   4363 1HH2 ARG B 584      98.080  84.760  32.530  1.00  0.00           H 
ATOM   4364 2HH2 ARG B 584      97.210  86.090  31.760  1.00  0.00           H 
ATOM   4365  C   ARG B 584      94.790  82.110  38.010  1.00  0.00           C 
ATOM   4366  O   ARG B 584      95.130  81.130  37.340  1.00  0.00           O 
ATOM   4367  N   VAL B 585      95.110  82.150  39.340  1.00  0.00           N 
ATOM   4368  HN  VAL B 585      94.900  82.960  39.890  1.00  0.00           H 
ATOM   4369  CA  VAL B 585      95.840  81.120  40.070  1.00  0.00           C 
ATOM   4370  HA  VAL B 585      96.700  81.000  39.420  1.00  0.00           H 
ATOM   4371  CB  VAL B 585      96.180  81.660  41.400  1.00  0.00           C 
ATOM   4372  HB  VAL B 585      95.240  81.950  41.910  1.00  0.00           H 
ATOM   4373  CG1 VAL B 585      96.830  80.580  42.340  1.00  0.00           C 
ATOM   4374 1HG1 VAL B 585      96.820  80.920  43.400  1.00  0.00           H 
ATOM   4375 2HG1 VAL B 585      96.390  79.560  42.340  1.00  0.00           H 
ATOM   4376 3HG1 VAL B 585      97.900  80.350  42.130  1.00  0.00           H 
ATOM   4377  CG2 VAL B 585      97.100  82.870  41.200  1.00  0.00           C 
ATOM   4378 1HG2 VAL B 585      98.150  82.580  40.990  1.00  0.00           H 
ATOM   4379 2HG2 VAL B 585      96.710  83.570  40.430  1.00  0.00           H 
ATOM   4380 3HG2 VAL B 585      97.020  83.430  42.160  1.00  0.00           H 
ATOM   4381  C   VAL B 585      95.130  79.800  40.090  1.00  0.00           C 
ATOM   4382  O   VAL B 585      95.760  78.680  39.990  1.00  0.00           O 
ATOM   4383  N   ALA B 586      93.780  79.710  40.260  1.00  0.00           N 
ATOM   4384  HN  ALA B 586      93.280  80.420  40.750  1.00  0.00           H 
ATOM   4385  CA  ALA B 586      92.960  78.450  39.890  1.00  0.00           C 
ATOM   4386  HA  ALA B 586      93.430  77.620  40.390  1.00  0.00           H 
ATOM   4387  CB  ALA B 586      91.550  78.600  40.370  1.00  0.00           C 
ATOM   4388  HB1 ALA B 586      91.020  77.650  40.600  1.00  0.00           H 
ATOM   4389  HB2 ALA B 586      91.480  79.290  41.240  1.00  0.00           H 
ATOM   4390  HB3 ALA B 586      90.940  79.100  39.590  1.00  0.00           H 
ATOM   4391  C   ALA B 586      92.900  78.050  38.370  1.00  0.00           C 
ATOM   4392  O   ALA B 586      92.130  77.130  38.010  1.00  0.00           O 
ATOM   4393  N   HSD B 587      93.850  78.570  37.560  1.00  0.00           N 
ATOM   4394  HN  HSD B 587      94.440  79.220  38.040  1.00  0.00           H 
ATOM   4395  CA  HSD B 587      94.280  78.010  36.260  1.00  0.00           C 
ATOM   4396  HA  HSD B 587      93.870  77.010  36.290  1.00  0.00           H 
ATOM   4397  CB  HSD B 587      93.810  78.840  35.130  1.00  0.00           C 
ATOM   4398  HB1 HSD B 587      94.350  79.810  35.230  1.00  0.00           H 
ATOM   4399  HB2 HSD B 587      94.030  78.430  34.120  1.00  0.00           H 
ATOM   4400  ND1 HSD B 587      91.630  80.080  35.770  1.00  0.00           N 
ATOM   4401  HD1 HSD B 587      92.120  80.710  36.370  1.00  0.00           H 
ATOM   4402  CG  HSD B 587      92.270  79.000  35.160  1.00  0.00           C 
ATOM   4403  CE1 HSD B 587      90.290  79.920  35.550  1.00  0.00           C 
ATOM   4404  HE1 HSD B 587      89.520  80.600  35.910  1.00  0.00           H 
ATOM   4405  NE2 HSD B 587      90.030  78.790  34.870  1.00  0.00           N 
ATOM   4406  CD2 HSD B 587      91.290  78.300  34.550  1.00  0.00           C 
ATOM   4407  HD2 HSD B 587      91.320  77.460  33.870  1.00  0.00           H 
ATOM   4408  C   HSD B 587      95.820  77.740  36.120  1.00  0.00           C 
ATOM   4409  O   HSD B 587      96.210  76.920  35.310  1.00  0.00           O 
ATOM   4410  N   GLU B 588      96.680  78.390  36.980  1.00  0.00           N 
ATOM   4411  HN  GLU B 588      96.430  79.100  37.640  1.00  0.00           H 
ATOM   4412  CA  GLU B 588      98.080  78.390  36.780  1.00  0.00           C 
ATOM   4413  HA  GLU B 588      98.290  77.970  35.810  1.00  0.00           H 
ATOM   4414  CB  GLU B 588      98.670  79.870  36.790  1.00  0.00           C 
ATOM   4415  HB1 GLU B 588      98.050  80.500  37.470  1.00  0.00           H 
ATOM   4416  HB2 GLU B 588      99.740  79.990  37.060  1.00  0.00           H 
ATOM   4417  CG  GLU B 588      98.500  80.600  35.440  1.00  0.00           C 
ATOM   4418  HG1 GLU B 588      99.080  80.020  34.680  1.00  0.00           H 
ATOM   4419  HG2 GLU B 588      97.450  80.630  35.090  1.00  0.00           H 
ATOM   4420  CD  GLU B 588      99.100  81.960  35.270  1.00  0.00           C 
ATOM   4421  OE1 GLU B 588     100.210  82.210  35.800  1.00  0.00           O 
ATOM   4422  OE2 GLU B 588      98.480  82.790  34.490  1.00  0.00           O 
ATOM   4423  C   GLU B 588      98.810  77.550  37.910  1.00  0.00           C 
ATOM   4424  O   GLU B 588     100.040  77.510  37.840  1.00  0.00           O 
ATOM   4425  N   ARG B 589      98.060  76.810  38.810  1.00  0.00           N 
ATOM   4426  HN  ARG B 589      97.070  76.880  38.850  1.00  0.00           H 
ATOM   4427  CA  ARG B 589      98.670  76.210  40.030  1.00  0.00           C 
ATOM   4428  HA  ARG B 589      99.300  76.860  40.610  1.00  0.00           H 
ATOM   4429  CB  ARG B 589      97.520  75.580  40.930  1.00  0.00           C 
ATOM   4430  HB1 ARG B 589      97.760  75.200  41.950  1.00  0.00           H 
ATOM   4431  HB2 ARG B 589      96.800  76.370  41.250  1.00  0.00           H 
ATOM   4432  CG  ARG B 589      96.610  74.550  40.180  1.00  0.00           C 
ATOM   4433  HG1 ARG B 589      96.310  74.870  39.160  1.00  0.00           H 
ATOM   4434  HG2 ARG B 589      97.200  73.630  39.990  1.00  0.00           H 
ATOM   4435  CD  ARG B 589      95.430  74.080  41.110  1.00  0.00           C 
ATOM   4436  HD1 ARG B 589      95.780  73.550  42.020  1.00  0.00           H 
ATOM   4437  HD2 ARG B 589      94.720  74.920  41.260  1.00  0.00           H 
ATOM   4438  NE  ARG B 589      94.630  73.000  40.420  1.00  0.00           N 
ATOM   4439  HE  ARG B 589      94.890  72.690  39.510  1.00  0.00           H 
ATOM   4440  CZ  ARG B 589      93.680  72.270  40.960  1.00  0.00           C 
ATOM   4441  NH1 ARG B 589      93.350  72.370  42.250  1.00  0.00           N 
ATOM   4442 1HH1 ARG B 589      93.670  73.160  42.780  1.00  0.00           H 
ATOM   4443 2HH1 ARG B 589      92.650  71.790  42.650  1.00  0.00           H 
ATOM   4444  NH2 ARG B 589      93.220  71.240  40.190  1.00  0.00           N 
ATOM   4445 1HH2 ARG B 589      93.540  71.310  39.250  1.00  0.00           H 
ATOM   4446 2HH2 ARG B 589      92.390  70.800  40.530  1.00  0.00           H 
ATOM   4447  C   ARG B 589      99.780  75.220  39.630  1.00  0.00           C 
ATOM   4448  O   ARG B 589     100.870  75.240  40.250  1.00  0.00           O 
ATOM   4449  N   MET C 454      83.440  51.360  72.700  1.00  0.00           N 
ATOM   4450  HN  MET C 454      83.830  51.090  73.580  1.00  0.00           H 
ATOM   4451  CA  MET C 454      82.100  51.950  72.500  1.00  0.00           C 
ATOM   4452  HA  MET C 454      81.510  51.290  71.880  1.00  0.00           H 
ATOM   4453  CB  MET C 454      81.290  52.180  73.710  1.00  0.00           C 
ATOM   4454  HB1 MET C 454      81.890  52.840  74.370  1.00  0.00           H 
ATOM   4455  HB2 MET C 454      80.320  52.670  73.470  1.00  0.00           H 
ATOM   4456  CG  MET C 454      80.970  50.930  74.510  1.00  0.00           C 
ATOM   4457  HG1 MET C 454      80.540  50.110  73.890  1.00  0.00           H 
ATOM   4458  HG2 MET C 454      81.900  50.430  74.860  1.00  0.00           H 
ATOM   4459  SD  MET C 454      80.020  51.220  76.120  1.00  0.00           S 
ATOM   4460  CE  MET C 454      79.480  49.560  76.570  1.00  0.00           C 
ATOM   4461  HE1 MET C 454      79.080  49.690  77.600  1.00  0.00           H 
ATOM   4462  HE2 MET C 454      78.730  49.130  75.880  1.00  0.00           H 
ATOM   4463  HE3 MET C 454      80.360  48.890  76.640  1.00  0.00           H 
ATOM   4464  C   MET C 454      82.110  53.340  71.830  1.00  0.00           C 
ATOM   4465  O   MET C 454      81.410  53.550  70.830  1.00  0.00           O 
ATOM   4466  N   SER C 455      82.960  54.300  72.240  1.00  0.00           N 
ATOM   4467  HN  SER C 455      83.480  54.150  73.080  1.00  0.00           H 
ATOM   4468  CA  SER C 455      83.080  55.630  71.690  1.00  0.00           C 
ATOM   4469  HA  SER C 455      82.090  56.020  71.880  1.00  0.00           H 
ATOM   4470  CB  SER C 455      84.230  56.450  72.370  1.00  0.00           C 
ATOM   4471  HB1 SER C 455      85.020  55.670  72.310  1.00  0.00           H 
ATOM   4472  HB2 SER C 455      84.650  57.300  71.780  1.00  0.00           H 
ATOM   4473  OG  SER C 455      83.870  56.840  73.700  1.00  0.00           O 
ATOM   4474  HG1 SER C 455      83.860  56.040  74.230  1.00  0.00           H 
ATOM   4475  C   SER C 455      83.370  55.610  70.190  1.00  0.00           C 
ATOM   4476  O   SER C 455      82.730  56.190  69.330  1.00  0.00           O 
ATOM   4477  N   PHE C 456      84.420  54.810  69.760  1.00  0.00           N 
ATOM   4478  HN  PHE C 456      85.070  54.340  70.350  1.00  0.00           H 
ATOM   4479  CA  PHE C 456      84.750  54.740  68.400  1.00  0.00           C 
ATOM   4480  HA  PHE C 456      84.930  55.750  68.080  1.00  0.00           H 
ATOM   4481  CB  PHE C 456      85.970  53.820  68.270  1.00  0.00           C 
ATOM   4482  HB1 PHE C 456      85.840  52.900  68.880  1.00  0.00           H 
ATOM   4483  HB2 PHE C 456      86.040  53.600  67.180  1.00  0.00           H 
ATOM   4484  CG  PHE C 456      87.270  54.420  68.730  1.00  0.00           C 
ATOM   4485  CD1 PHE C 456      87.660  55.580  68.020  1.00  0.00           C 
ATOM   4486  HD1 PHE C 456      87.010  55.900  67.220  1.00  0.00           H 
ATOM   4487  CE1 PHE C 456      88.890  56.260  68.350  1.00  0.00           C 
ATOM   4488  HE1 PHE C 456      89.200  57.110  67.760  1.00  0.00           H 
ATOM   4489  CZ  PHE C 456      89.800  55.710  69.330  1.00  0.00           C 
ATOM   4490  HZ  PHE C 456      90.800  56.040  69.560  1.00  0.00           H 
ATOM   4491  CD2 PHE C 456      88.190  53.880  69.670  1.00  0.00           C 
ATOM   4492  HD2 PHE C 456      87.840  53.050  70.260  1.00  0.00           H 
ATOM   4493  CE2 PHE C 456      89.410  54.550  70.010  1.00  0.00           C 
ATOM   4494  HE2 PHE C 456      90.090  54.140  70.740  1.00  0.00           H 
ATOM   4495  C   PHE C 456      83.610  54.190  67.540  1.00  0.00           C 
ATOM   4496  O   PHE C 456      83.360  54.670  66.460  1.00  0.00           O 
ATOM   4497  N   ALA C 457      83.000  53.180  68.110  1.00  0.00           N 
ATOM   4498  HN  ALA C 457      83.300  52.740  68.950  1.00  0.00           H 
ATOM   4499  CA  ALA C 457      81.870  52.500  67.510  1.00  0.00           C 
ATOM   4500  HA  ALA C 457      82.280  52.220  66.550  1.00  0.00           H 
ATOM   4501  CB  ALA C 457      81.640  51.160  68.270  1.00  0.00           C 
ATOM   4502  HB1 ALA C 457      80.730  50.640  67.890  1.00  0.00           H 
ATOM   4503  HB2 ALA C 457      82.490  50.450  68.230  1.00  0.00           H 
ATOM   4504  HB3 ALA C 457      81.270  51.290  69.310  1.00  0.00           H 
ATOM   4505  C   ALA C 457      80.630  53.300  67.270  1.00  0.00           C 
ATOM   4506  O   ALA C 457      80.050  53.290  66.230  1.00  0.00           O 
ATOM   4507  N   LEU C 458      80.180  54.130  68.300  1.00  0.00           N 
ATOM   4508  HN  LEU C 458      80.610  54.150  69.200  1.00  0.00           H 
ATOM   4509  CA  LEU C 458      79.130  55.080  68.080  1.00  0.00           C 
ATOM   4510  HA  LEU C 458      78.300  54.420  67.910  1.00  0.00           H 
ATOM   4511  CB  LEU C 458      78.940  55.970  69.380  1.00  0.00           C 
ATOM   4512  HB1 LEU C 458      79.910  56.090  69.900  1.00  0.00           H 
ATOM   4513  HB2 LEU C 458      78.590  56.980  69.070  1.00  0.00           H 
ATOM   4514  CG  LEU C 458      77.840  55.600  70.420  1.00  0.00           C 
ATOM   4515  HG  LEU C 458      77.710  56.490  71.070  1.00  0.00           H 
ATOM   4516  CD1 LEU C 458      76.490  55.200  69.760  1.00  0.00           C 
ATOM   4517 1HD1 LEU C 458      75.760  55.200  70.600  1.00  0.00           H 
ATOM   4518 2HD1 LEU C 458      76.080  56.020  69.140  1.00  0.00           H 
ATOM   4519 3HD1 LEU C 458      76.660  54.210  69.290  1.00  0.00           H 
ATOM   4520  CD2 LEU C 458      78.360  54.530  71.300  1.00  0.00           C 
ATOM   4521 1HD2 LEU C 458      79.360  54.840  71.680  1.00  0.00           H 
ATOM   4522 2HD2 LEU C 458      77.700  54.230  72.140  1.00  0.00           H 
ATOM   4523 3HD2 LEU C 458      78.550  53.620  70.700  1.00  0.00           H 
ATOM   4524  C   LEU C 458      79.350  56.050  66.890  1.00  0.00           C 
ATOM   4525  O   LEU C 458      78.530  56.230  65.960  1.00  0.00           O 
ATOM   4526  N   VAL C 459      80.590  56.660  66.820  1.00  0.00           N 
ATOM   4527  HN  VAL C 459      81.110  56.560  67.670  1.00  0.00           H 
ATOM   4528  CA  VAL C 459      81.090  57.480  65.680  1.00  0.00           C 
ATOM   4529  HA  VAL C 459      80.330  58.230  65.500  1.00  0.00           H 
ATOM   4530  CB  VAL C 459      82.450  58.170  66.070  1.00  0.00           C 
ATOM   4531  HB  VAL C 459      83.210  57.500  66.510  1.00  0.00           H 
ATOM   4532  CG1 VAL C 459      83.220  58.740  64.810  1.00  0.00           C 
ATOM   4533 1HG1 VAL C 459      83.780  59.660  65.080  1.00  0.00           H 
ATOM   4534 2HG1 VAL C 459      83.980  58.040  64.400  1.00  0.00           H 
ATOM   4535 3HG1 VAL C 459      82.490  59.060  64.040  1.00  0.00           H 
ATOM   4536  CG2 VAL C 459      82.060  59.300  67.100  1.00  0.00           C 
ATOM   4537 1HG2 VAL C 459      83.060  59.640  67.450  1.00  0.00           H 
ATOM   4538 2HG2 VAL C 459      81.530  60.040  66.460  1.00  0.00           H 
ATOM   4539 3HG2 VAL C 459      81.530  58.950  68.010  1.00  0.00           H 
ATOM   4540  C   VAL C 459      81.060  56.760  64.400  1.00  0.00           C 
ATOM   4541  O   VAL C 459      80.420  57.130  63.450  1.00  0.00           O 
ATOM   4542  N   LEU C 460      81.800  55.680  64.260  1.00  0.00           N 
ATOM   4543  HN  LEU C 460      82.380  55.380  65.020  1.00  0.00           H 
ATOM   4544  CA  LEU C 460      81.830  54.970  62.950  1.00  0.00           C 
ATOM   4545  HA  LEU C 460      81.990  55.580  62.080  1.00  0.00           H 
ATOM   4546  CB  LEU C 460      82.870  53.880  62.780  1.00  0.00           C 
ATOM   4547  HB1 LEU C 460      82.650  53.000  63.420  1.00  0.00           H 
ATOM   4548  HB2 LEU C 460      83.030  53.650  61.700  1.00  0.00           H 
ATOM   4549  CG  LEU C 460      84.240  54.310  63.270  1.00  0.00           C 
ATOM   4550  HG  LEU C 460      84.220  54.620  64.340  1.00  0.00           H 
ATOM   4551  CD1 LEU C 460      85.300  53.200  63.050  1.00  0.00           C 
ATOM   4552 1HD1 LEU C 460      86.260  53.470  63.540  1.00  0.00           H 
ATOM   4553 2HD1 LEU C 460      84.850  52.310  63.530  1.00  0.00           H 
ATOM   4554 3HD1 LEU C 460      85.540  53.100  61.970  1.00  0.00           H 
ATOM   4555  CD2 LEU C 460      84.730  55.500  62.460  1.00  0.00           C 
ATOM   4556 1HD2 LEU C 460      85.830  55.640  62.560  1.00  0.00           H 
ATOM   4557 2HD2 LEU C 460      84.580  55.280  61.380  1.00  0.00           H 
ATOM   4558 3HD2 LEU C 460      84.140  56.420  62.670  1.00  0.00           H 
ATOM   4559  C   LEU C 460      80.460  54.310  62.570  1.00  0.00           C 
ATOM   4560  O   LEU C 460      80.020  54.550  61.440  1.00  0.00           O 
ATOM   4561  N   GLY C 461      79.740  53.690  63.540  1.00  0.00           N 
ATOM   4562  HN  GLY C 461      80.180  53.610  64.430  1.00  0.00           H 
ATOM   4563  CA  GLY C 461      78.420  53.090  63.200  1.00  0.00           C 
ATOM   4564  HA1 GLY C 461      78.570  52.320  62.450  1.00  0.00           H 
ATOM   4565  HA2 GLY C 461      78.080  52.690  64.140  1.00  0.00           H 
ATOM   4566  C   GLY C 461      77.440  54.100  62.620  1.00  0.00           C 
ATOM   4567  O   GLY C 461      76.760  53.790  61.650  1.00  0.00           O 
ATOM   4568  N   TRP C 462      77.390  55.280  63.190  1.00  0.00           N 
ATOM   4569  HN  TRP C 462      78.120  55.500  63.840  1.00  0.00           H 
ATOM   4570  CA  TRP C 462      76.470  56.280  62.620  1.00  0.00           C 
ATOM   4571  HA  TRP C 462      75.560  55.820  62.280  1.00  0.00           H 
ATOM   4572  CB  TRP C 462      76.160  57.380  63.630  1.00  0.00           C 
ATOM   4573  HB1 TRP C 462      77.110  57.600  64.160  1.00  0.00           H 
ATOM   4574  HB2 TRP C 462      75.780  58.360  63.270  1.00  0.00           H 
ATOM   4575  CG  TRP C 462      75.100  56.910  64.630  1.00  0.00           C 
ATOM   4576  CD1 TRP C 462      75.130  56.600  65.950  1.00  0.00           C 
ATOM   4577  HD1 TRP C 462      76.050  56.250  66.400  1.00  0.00           H 
ATOM   4578  NE1 TRP C 462      73.860  56.380  66.400  1.00  0.00           N 
ATOM   4579  HE1 TRP C 462      73.580  55.740  67.080  1.00  0.00           H 
ATOM   4580  CE2 TRP C 462      72.960  56.610  65.490  1.00  0.00           C 
ATOM   4581  CD2 TRP C 462      73.660  56.960  64.310  1.00  0.00           C 
ATOM   4582  CE3 TRP C 462      72.920  57.240  63.200  1.00  0.00           C 
ATOM   4583  HE3 TRP C 462      73.410  57.650  62.330  1.00  0.00           H 
ATOM   4584  CZ3 TRP C 462      71.510  57.130  63.250  1.00  0.00           C 
ATOM   4585  HZ3 TRP C 462      70.910  57.500  62.430  1.00  0.00           H 
ATOM   4586  CZ2 TRP C 462      71.560  56.530  65.580  1.00  0.00           C 
ATOM   4587  HZ2 TRP C 462      71.090  56.430  66.550  1.00  0.00           H 
ATOM   4588  CH2 TRP C 462      70.840  56.730  64.440  1.00  0.00           C 
ATOM   4589  HH2 TRP C 462      69.770  56.850  64.500  1.00  0.00           H 
ATOM   4590  C   TRP C 462      76.970  57.000  61.370  1.00  0.00           C 
ATOM   4591  O   TRP C 462      76.170  57.570  60.650  1.00  0.00           O 
ATOM   4592  N   CYS C 463      78.290  57.040  61.120  1.00  0.00           N 
ATOM   4593  HN  CYS C 463      78.930  56.450  61.610  1.00  0.00           H 
ATOM   4594  CA  CYS C 463      78.840  57.770  59.940  1.00  0.00           C 
ATOM   4595  HA  CYS C 463      78.340  58.700  59.730  1.00  0.00           H 
ATOM   4596  CB  CYS C 463      80.350  58.070  60.220  1.00  0.00           C 
ATOM   4597  HB1 CYS C 463      80.820  57.250  60.800  1.00  0.00           H 
ATOM   4598  HB2 CYS C 463      80.890  58.160  59.250  1.00  0.00           H 
ATOM   4599  SG  CYS C 463      80.560  59.460  61.330  1.00  0.00           S 
ATOM   4600  HG1 CYS C 463      80.220  58.820  62.440  1.00  0.00           H 
ATOM   4601  C   CYS C 463      78.660  57.020  58.650  1.00  0.00           C 
ATOM   4602  O   CYS C 463      78.780  57.560  57.580  1.00  0.00           O 
ATOM   4603  N   ASN C 464      78.240  55.780  58.690  1.00  0.00           N 
ATOM   4604  HN  ASN C 464      78.220  55.380  59.600  1.00  0.00           H 
ATOM   4605  CA  ASN C 464      77.990  54.960  57.580  1.00  0.00           C 
ATOM   4606  HA  ASN C 464      78.680  55.190  56.790  1.00  0.00           H 
ATOM   4607  CB  ASN C 464      78.140  53.400  57.860  1.00  0.00           C 
ATOM   4608  HB1 ASN C 464      77.580  53.220  58.800  1.00  0.00           H 
ATOM   4609  HB2 ASN C 464      77.770  52.690  57.090  1.00  0.00           H 
ATOM   4610  CG  ASN C 464      79.600  53.090  57.990  1.00  0.00           C 
ATOM   4611  OD1 ASN C 464      80.560  53.730  57.550  1.00  0.00           O 
ATOM   4612  ND2 ASN C 464      79.900  51.940  58.630  1.00  0.00           N 
ATOM   4613 1HD2 ASN C 464      79.170  51.510  59.160  1.00  0.00           H 
ATOM   4614 2HD2 ASN C 464      80.880  51.760  58.680  1.00  0.00           H 
ATOM   4615  C   ASN C 464      76.570  55.080  56.950  1.00  0.00           C 
ATOM   4616  O   ASN C 464      76.200  54.640  55.830  1.00  0.00           O 
ATOM   4617  N   VAL C 465      75.740  55.720  57.730  1.00  0.00           N 
ATOM   4618  HN  VAL C 465      75.990  55.970  58.660  1.00  0.00           H 
ATOM   4619  CA  VAL C 465      74.330  56.010  57.490  1.00  0.00           C 
ATOM   4620  HA  VAL C 465      73.900  55.200  56.910  1.00  0.00           H 
ATOM   4621  CB  VAL C 465      73.460  56.280  58.700  1.00  0.00           C 
ATOM   4622  HB  VAL C 465      73.920  57.170  59.170  1.00  0.00           H 
ATOM   4623  CG1 VAL C 465      72.020  56.660  58.380  1.00  0.00           C 
ATOM   4624 1HG1 VAL C 465      71.530  56.860  59.360  1.00  0.00           H 
ATOM   4625 2HG1 VAL C 465      71.870  57.570  57.770  1.00  0.00           H 
ATOM   4626 3HG1 VAL C 465      71.620  55.790  57.810  1.00  0.00           H 
ATOM   4627  CG2 VAL C 465      73.580  55.030  59.620  1.00  0.00           C 
ATOM   4628 1HG2 VAL C 465      73.150  55.260  60.620  1.00  0.00           H 
ATOM   4629 2HG2 VAL C 465      73.180  54.070  59.240  1.00  0.00           H 
ATOM   4630 3HG2 VAL C 465      74.670  54.860  59.770  1.00  0.00           H 
ATOM   4631  C   VAL C 465      74.250  57.100  56.440  1.00  0.00           C 
ATOM   4632  O   VAL C 465      73.350  57.180  55.640  1.00  0.00           O 
ATOM   4633  N   MET C 466      75.350  57.850  56.370  1.00  0.00           N 
ATOM   4634  HN  MET C 466      76.130  57.640  56.950  1.00  0.00           H 
ATOM   4635  CA  MET C 466      75.550  58.860  55.300  1.00  0.00           C 
ATOM   4636  HA  MET C 466      74.750  59.580  55.410  1.00  0.00           H 
ATOM   4637  CB  MET C 466      76.860  59.660  55.580  1.00  0.00           C 
ATOM   4638  HB1 MET C 466      77.670  58.920  55.420  1.00  0.00           H 
ATOM   4639  HB2 MET C 466      77.000  60.440  54.810  1.00  0.00           H 
ATOM   4640  CG  MET C 466      77.100  60.380  56.930  1.00  0.00           C 
ATOM   4641  HG1 MET C 466      76.330  61.140  57.210  1.00  0.00           H 
ATOM   4642  HG2 MET C 466      76.990  59.520  57.630  1.00  0.00           H 
ATOM   4643  SD  MET C 466      78.680  61.270  56.980  1.00  0.00           S 
ATOM   4644  CE  MET C 466      78.360  61.660  58.730  1.00  0.00           C 
ATOM   4645  HE1 MET C 466      77.430  62.250  58.900  1.00  0.00           H 
ATOM   4646  HE2 MET C 466      78.230  60.690  59.260  1.00  0.00           H 
ATOM   4647  HE3 MET C 466      79.280  62.200  59.040  1.00  0.00           H 
ATOM   4648  C   MET C 466      75.690  58.390  53.860  1.00  0.00           C 
ATOM   4649  O   MET C 466      75.470  59.110  52.890  1.00  0.00           O 
ATOM   4650  N   TYR C 467      76.080  57.120  53.830  1.00  0.00           N 
ATOM   4651  HN  TYR C 467      76.150  56.610  54.680  1.00  0.00           H 
ATOM   4652  CA  TYR C 467      76.530  56.420  52.660  1.00  0.00           C 
ATOM   4653  HA  TYR C 467      76.810  57.150  51.910  1.00  0.00           H 
ATOM   4654  CB  TYR C 467      77.620  55.450  53.000  1.00  0.00           C 
ATOM   4655  HB1 TYR C 467      77.220  54.650  53.660  1.00  0.00           H 
ATOM   4656  HB2 TYR C 467      77.950  54.870  52.110  1.00  0.00           H 
ATOM   4657  CG  TYR C 467      78.820  56.110  53.600  1.00  0.00           C 
ATOM   4658  CD1 TYR C 467      79.220  57.440  53.250  1.00  0.00           C 
ATOM   4659  HD1 TYR C 467      78.530  58.070  52.720  1.00  0.00           H 
ATOM   4660  CE1 TYR C 467      80.420  57.910  53.710  1.00  0.00           C 
ATOM   4661  HE1 TYR C 467      80.780  58.900  53.470  1.00  0.00           H 
ATOM   4662  CZ  TYR C 467      81.280  57.050  54.410  1.00  0.00           C 
ATOM   4663  OH  TYR C 467      82.500  57.540  54.930  1.00  0.00           O 
ATOM   4664  HH  TYR C 467      82.680  57.140  55.780  1.00  0.00           H 
ATOM   4665  CD2 TYR C 467      79.660  55.270  54.290  1.00  0.00           C 
ATOM   4666  HD2 TYR C 467      79.240  54.290  54.480  1.00  0.00           H 
ATOM   4667  CE2 TYR C 467      80.890  55.740  54.680  1.00  0.00           C 
ATOM   4668  HE2 TYR C 467      81.540  55.120  55.270  1.00  0.00           H 
ATOM   4669  C   TYR C 467      75.330  55.660  52.130  1.00  0.00           C 
ATOM   4670  O   TYR C 467      75.080  55.700  50.960  1.00  0.00           O 
ATOM   4671  N   PHE C 468      74.460  55.130  53.080  1.00  0.00           N 
ATOM   4672  HN  PHE C 468      74.790  55.190  54.020  1.00  0.00           H 
ATOM   4673  CA  PHE C 468      73.130  54.690  52.680  1.00  0.00           C 
ATOM   4674  HA  PHE C 468      73.030  54.100  51.780  1.00  0.00           H 
ATOM   4675  CB  PHE C 468      72.500  53.830  53.830  1.00  0.00           C 
ATOM   4676  HB1 PHE C 468      72.680  54.340  54.800  1.00  0.00           H 
ATOM   4677  HB2 PHE C 468      71.410  53.610  53.760  1.00  0.00           H 
ATOM   4678  CG  PHE C 468      73.240  52.500  53.930  1.00  0.00           C 
ATOM   4679  CD1 PHE C 468      72.900  51.510  53.050  1.00  0.00           C 
ATOM   4680  HD1 PHE C 468      72.310  51.770  52.190  1.00  0.00           H 
ATOM   4681  CE1 PHE C 468      73.490  50.280  53.030  1.00  0.00           C 
ATOM   4682  HE1 PHE C 468      73.200  49.560  52.280  1.00  0.00           H 
ATOM   4683  CZ  PHE C 468      74.340  49.900  54.120  1.00  0.00           C 
ATOM   4684  HZ  PHE C 468      74.740  48.900  54.130  1.00  0.00           H 
ATOM   4685  CD2 PHE C 468      74.100  52.210  55.010  1.00  0.00           C 
ATOM   4686  HD2 PHE C 468      74.290  52.980  55.740  1.00  0.00           H 
ATOM   4687  CE2 PHE C 468      74.620  50.880  55.120  1.00  0.00           C 
ATOM   4688  HE2 PHE C 468      75.310  50.680  55.920  1.00  0.00           H 
ATOM   4689  C   PHE C 468      72.140  55.780  52.360  1.00  0.00           C 
ATOM   4690  O   PHE C 468      71.380  55.600  51.370  1.00  0.00           O 
ATOM   4691  N   ALA C 469      72.200  56.970  53.060  1.00  0.00           N 
ATOM   4692  HN  ALA C 469      72.710  57.040  53.910  1.00  0.00           H 
ATOM   4693  CA  ALA C 469      71.550  58.180  52.530  1.00  0.00           C 
ATOM   4694  HA  ALA C 469      70.490  58.010  52.660  1.00  0.00           H 
ATOM   4695  CB  ALA C 469      72.080  59.320  53.430  1.00  0.00           C 
ATOM   4696  HB1 ALA C 469      71.430  60.210  53.340  1.00  0.00           H 
ATOM   4697  HB2 ALA C 469      72.040  59.050  54.510  1.00  0.00           H 
ATOM   4698  HB3 ALA C 469      73.070  59.670  53.080  1.00  0.00           H 
ATOM   4699  C   ALA C 469      71.790  58.470  51.050  1.00  0.00           C 
ATOM   4700  O   ALA C 469      70.900  58.980  50.370  1.00  0.00           O 
ATOM   4701  N   ARG C 470      72.990  58.230  50.530  1.00  0.00           N 
ATOM   4702  HN  ARG C 470      73.630  57.680  51.070  1.00  0.00           H 
ATOM   4703  CA  ARG C 470      73.400  58.740  49.260  1.00  0.00           C 
ATOM   4704  HA  ARG C 470      73.160  59.780  49.110  1.00  0.00           H 
ATOM   4705  CB  ARG C 470      74.980  58.600  49.170  1.00  0.00           C 
ATOM   4706  HB1 ARG C 470      75.510  58.990  50.070  1.00  0.00           H 
ATOM   4707  HB2 ARG C 470      75.260  57.530  49.090  1.00  0.00           H 
ATOM   4708  CG  ARG C 470      75.610  59.330  47.990  1.00  0.00           C 
ATOM   4709  HG1 ARG C 470      75.200  58.790  47.110  1.00  0.00           H 
ATOM   4710  HG2 ARG C 470      75.430  60.420  48.060  1.00  0.00           H 
ATOM   4711  CD  ARG C 470      77.120  59.190  47.840  1.00  0.00           C 
ATOM   4712  HD1 ARG C 470      77.400  58.130  48.020  1.00  0.00           H 
ATOM   4713  HD2 ARG C 470      77.550  59.470  46.860  1.00  0.00           H 
ATOM   4714  NE  ARG C 470      77.810  60.030  48.840  1.00  0.00           N 
ATOM   4715  HE  ARG C 470      77.580  61.000  48.760  1.00  0.00           H 
ATOM   4716  CZ  ARG C 470      78.520  59.680  49.860  1.00  0.00           C 
ATOM   4717  NH1 ARG C 470      78.880  58.430  50.080  1.00  0.00           N 
ATOM   4718 1HH1 ARG C 470      78.440  57.790  49.460  1.00  0.00           H 
ATOM   4719 2HH1 ARG C 470      79.260  58.030  50.920  1.00  0.00           H 
ATOM   4720  NH2 ARG C 470      78.970  60.610  50.700  1.00  0.00           N 
ATOM   4721 1HH2 ARG C 470      78.470  61.450  50.500  1.00  0.00           H 
ATOM   4722 2HH2 ARG C 470      79.660  60.340  51.380  1.00  0.00           H 
ATOM   4723  C   ARG C 470      72.660  57.990  48.170  1.00  0.00           C 
ATOM   4724  O   ARG C 470      72.730  58.330  46.980  1.00  0.00           O 
ATOM   4725  N   GLY C 471      71.860  56.940  48.490  1.00  0.00           N 
ATOM   4726  HN  GLY C 471      71.890  56.580  49.420  1.00  0.00           H 
ATOM   4727  CA  GLY C 471      71.020  56.110  47.620  1.00  0.00           C 
ATOM   4728  HA1 GLY C 471      71.510  55.830  46.700  1.00  0.00           H 
ATOM   4729  HA2 GLY C 471      70.710  55.240  48.180  1.00  0.00           H 
ATOM   4730  C   GLY C 471      69.750  56.780  47.310  1.00  0.00           C 
ATOM   4731  O   GLY C 471      69.100  56.550  46.280  1.00  0.00           O 
ATOM   4732  N   PHE C 472      69.250  57.710  48.260  1.00  0.00           N 
ATOM   4733  HN  PHE C 472      69.780  57.910  49.080  1.00  0.00           H 
ATOM   4734  CA  PHE C 472      68.030  58.320  48.130  1.00  0.00           C 
ATOM   4735  HA  PHE C 472      67.410  57.650  47.550  1.00  0.00           H 
ATOM   4736  CB  PHE C 472      67.510  58.800  49.530  1.00  0.00           C 
ATOM   4737  HB1 PHE C 472      68.360  59.350  49.980  1.00  0.00           H 
ATOM   4738  HB2 PHE C 472      66.560  59.360  49.450  1.00  0.00           H 
ATOM   4739  CG  PHE C 472      67.210  57.550  50.380  1.00  0.00           C 
ATOM   4740  CD1 PHE C 472      65.850  57.180  50.630  1.00  0.00           C 
ATOM   4741  HD1 PHE C 472      65.030  57.770  50.250  1.00  0.00           H 
ATOM   4742  CE1 PHE C 472      65.570  56.220  51.600  1.00  0.00           C 
ATOM   4743  HE1 PHE C 472      64.590  55.900  51.930  1.00  0.00           H 
ATOM   4744  CZ  PHE C 472      66.580  55.640  52.330  1.00  0.00           C 
ATOM   4745  HZ  PHE C 472      66.410  54.850  53.040  1.00  0.00           H 
ATOM   4746  CD2 PHE C 472      68.220  56.930  51.100  1.00  0.00           C 
ATOM   4747  HD2 PHE C 472      69.230  57.230  50.870  1.00  0.00           H 
ATOM   4748  CE2 PHE C 472      67.920  56.010  52.140  1.00  0.00           C 
ATOM   4749  HE2 PHE C 472      68.630  55.470  52.750  1.00  0.00           H 
ATOM   4750  C   PHE C 472      68.200  59.650  47.350  1.00  0.00           C 
ATOM   4751  O   PHE C 472      67.190  60.380  47.120  1.00  0.00           O 
ATOM   4752  N   GLN C 473      69.380  59.980  46.900  1.00  0.00           N 
ATOM   4753  HN  GLN C 473      70.110  59.370  47.190  1.00  0.00           H 
ATOM   4754  CA  GLN C 473      69.660  61.020  45.950  1.00  0.00           C 
ATOM   4755  HA  GLN C 473      69.240  61.940  46.330  1.00  0.00           H 
ATOM   4756  CB  GLN C 473      71.260  61.240  45.840  1.00  0.00           C 
ATOM   4757  HB1 GLN C 473      71.720  60.290  45.480  1.00  0.00           H 
ATOM   4758  HB2 GLN C 473      71.430  62.050  45.090  1.00  0.00           H 
ATOM   4759  CG  GLN C 473      71.930  61.590  47.160  1.00  0.00           C 
ATOM   4760  HG1 GLN C 473      71.310  62.430  47.540  1.00  0.00           H 
ATOM   4761  HG2 GLN C 473      71.880  60.770  47.910  1.00  0.00           H 
ATOM   4762  CD  GLN C 473      73.360  62.190  47.010  1.00  0.00           C 
ATOM   4763  OE1 GLN C 473      73.940  62.880  47.830  1.00  0.00           O 
ATOM   4764  NE2 GLN C 473      73.960  61.860  45.850  1.00  0.00           N 
ATOM   4765 1HE2 GLN C 473      73.540  61.130  45.300  1.00  0.00           H 
ATOM   4766 2HE2 GLN C 473      74.880  62.150  45.580  1.00  0.00           H 
ATOM   4767  C   GLN C 473      69.210  60.650  44.520  1.00  0.00           C 
ATOM   4768  O   GLN C 473      68.970  59.490  44.220  1.00  0.00           O 
ATOM   4769  N   MET C 474      69.040  61.640  43.580  1.00  0.00           N 
ATOM   4770  HN  MET C 474      69.270  62.600  43.750  1.00  0.00           H 
ATOM   4771  CA  MET C 474      68.680  61.380  42.190  1.00  0.00           C 
ATOM   4772  HA  MET C 474      68.080  60.480  42.190  1.00  0.00           H 
ATOM   4773  CB  MET C 474      67.680  62.480  41.700  1.00  0.00           C 
ATOM   4774  HB1 MET C 474      68.220  63.440  41.820  1.00  0.00           H 
ATOM   4775  HB2 MET C 474      67.440  62.530  40.620  1.00  0.00           H 
ATOM   4776  CG  MET C 474      66.420  62.430  42.480  1.00  0.00           C 
ATOM   4777  HG1 MET C 474      66.580  62.480  43.580  1.00  0.00           H 
ATOM   4778  HG2 MET C 474      65.960  63.400  42.210  1.00  0.00           H 
ATOM   4779  SD  MET C 474      65.420  61.070  41.900  1.00  0.00           S 
ATOM   4780  CE  MET C 474      64.620  61.740  40.440  1.00  0.00           C 
ATOM   4781  HE1 MET C 474      64.110  62.700  40.680  1.00  0.00           H 
ATOM   4782  HE2 MET C 474      65.270  61.870  39.550  1.00  0.00           H 
ATOM   4783  HE3 MET C 474      63.870  61.030  40.050  1.00  0.00           H 
ATOM   4784  C   MET C 474      69.860  61.160  41.240  1.00  0.00           C 
ATOM   4785  O   MET C 474      69.650  60.760  40.080  1.00  0.00           O 
ATOM   4786  N   LEU C 475      71.090  61.400  41.720  1.00  0.00           N 
ATOM   4787  HN  LEU C 475      71.130  61.780  42.640  1.00  0.00           H 
ATOM   4788  CA  LEU C 475      72.320  61.080  41.030  1.00  0.00           C 
ATOM   4789  HA  LEU C 475      73.090  61.100  41.790  1.00  0.00           H 
ATOM   4790  CB  LEU C 475      72.470  59.630  40.380  1.00  0.00           C 
ATOM   4791  HB1 LEU C 475      71.640  59.510  39.640  1.00  0.00           H 
ATOM   4792  HB2 LEU C 475      73.430  59.600  39.820  1.00  0.00           H 
ATOM   4793  CG  LEU C 475      72.660  58.510  41.470  1.00  0.00           C 
ATOM   4794  HG  LEU C 475      72.800  57.570  40.900  1.00  0.00           H 
ATOM   4795  CD1 LEU C 475      73.960  58.710  42.240  1.00  0.00           C 
ATOM   4796 1HD1 LEU C 475      74.200  57.780  42.800  1.00  0.00           H 
ATOM   4797 2HD1 LEU C 475      74.820  59.070  41.630  1.00  0.00           H 
ATOM   4798 3HD1 LEU C 475      73.740  59.440  43.040  1.00  0.00           H 
ATOM   4799  CD2 LEU C 475      71.520  58.210  42.360  1.00  0.00           C 
ATOM   4800 1HD2 LEU C 475      71.700  57.250  42.880  1.00  0.00           H 
ATOM   4801 2HD2 LEU C 475      71.190  58.970  43.100  1.00  0.00           H 
ATOM   4802 3HD2 LEU C 475      70.610  58.210  41.720  1.00  0.00           H 
ATOM   4803  C   LEU C 475      72.710  62.250  40.090  1.00  0.00           C 
ATOM   4804  O   LEU C 475      73.090  62.040  38.940  1.00  0.00           O 
ATOM   4805  N   GLY C 476      72.580  63.540  40.510  1.00  0.00           N 
ATOM   4806  HN  GLY C 476      72.190  63.640  41.420  1.00  0.00           H 
ATOM   4807  CA  GLY C 476      73.170  64.660  39.810  1.00  0.00           C 
ATOM   4808  HA1 GLY C 476      72.650  64.770  38.870  1.00  0.00           H 
ATOM   4809  HA2 GLY C 476      73.100  65.540  40.440  1.00  0.00           H 
ATOM   4810  C   GLY C 476      74.640  64.500  39.550  1.00  0.00           C 
ATOM   4811  O   GLY C 476      75.360  64.020  40.440  1.00  0.00           O 
ATOM   4812  N   PRO C 477      75.120  65.020  38.480  1.00  0.00           N 
ATOM   4813  CD  PRO C 477      74.340  65.900  37.660  1.00  0.00           C 
ATOM   4814  HD1 PRO C 477      73.900  66.740  38.240  1.00  0.00           H 
ATOM   4815  HD2 PRO C 477      73.660  65.270  37.060  1.00  0.00           H 
ATOM   4816  CA  PRO C 477      76.380  64.530  37.840  1.00  0.00           C 
ATOM   4817  HA  PRO C 477      76.380  63.460  37.720  1.00  0.00           H 
ATOM   4818  CB  PRO C 477      76.370  65.240  36.500  1.00  0.00           C 
ATOM   4819  HB1 PRO C 477      77.390  65.510  36.150  1.00  0.00           H 
ATOM   4820  HB2 PRO C 477      75.870  64.770  35.620  1.00  0.00           H 
ATOM   4821  CG  PRO C 477      75.520  66.490  36.820  1.00  0.00           C 
ATOM   4822  HG1 PRO C 477      76.070  67.330  37.300  1.00  0.00           H 
ATOM   4823  HG2 PRO C 477      75.140  67.050  35.940  1.00  0.00           H 
ATOM   4824  C   PRO C 477      77.680  64.790  38.590  1.00  0.00           C 
ATOM   4825  O   PRO C 477      78.520  63.910  38.780  1.00  0.00           O 
ATOM   4826  N   PHE C 478      77.760  65.970  39.200  1.00  0.00           N 
ATOM   4827  HN  PHE C 478      77.120  66.720  39.010  1.00  0.00           H 
ATOM   4828  CA  PHE C 478      78.870  66.390  39.930  1.00  0.00           C 
ATOM   4829  HA  PHE C 478      79.740  65.830  39.640  1.00  0.00           H 
ATOM   4830  CB  PHE C 478      78.970  67.880  39.690  1.00  0.00           C 
ATOM   4831  HB1 PHE C 478      77.990  68.330  39.960  1.00  0.00           H 
ATOM   4832  HB2 PHE C 478      79.750  68.340  40.330  1.00  0.00           H 
ATOM   4833  CG  PHE C 478      79.200  68.180  38.150  1.00  0.00           C 
ATOM   4834  CD1 PHE C 478      80.280  67.550  37.550  1.00  0.00           C 
ATOM   4835  HD1 PHE C 478      81.100  67.130  38.110  1.00  0.00           H 
ATOM   4836  CE1 PHE C 478      80.520  67.740  36.170  1.00  0.00           C 
ATOM   4837  HE1 PHE C 478      81.370  67.400  35.600  1.00  0.00           H 
ATOM   4838  CZ  PHE C 478      79.550  68.320  35.420  1.00  0.00           C 
ATOM   4839  HZ  PHE C 478      79.550  68.510  34.360  1.00  0.00           H 
ATOM   4840  CD2 PHE C 478      78.320  68.990  37.460  1.00  0.00           C 
ATOM   4841  HD2 PHE C 478      77.530  69.490  37.990  1.00  0.00           H 
ATOM   4842  CE2 PHE C 478      78.430  68.980  36.040  1.00  0.00           C 
ATOM   4843  HE2 PHE C 478      77.770  69.510  35.370  1.00  0.00           H 
ATOM   4844  C   PHE C 478      78.680  66.130  41.450  1.00  0.00           C 
ATOM   4845  O   PHE C 478      79.630  66.240  42.160  1.00  0.00           O 
ATOM   4846  N   THR C 479      77.520  65.630  41.930  1.00  0.00           N 
ATOM   4847  HN  THR C 479      76.720  65.360  41.400  1.00  0.00           H 
ATOM   4848  CA  THR C 479      77.210  65.580  43.400  1.00  0.00           C 
ATOM   4849  HA  THR C 479      77.430  66.550  43.830  1.00  0.00           H 
ATOM   4850  CB  THR C 479      75.780  65.220  43.740  1.00  0.00           C 
ATOM   4851  HB  THR C 479      75.670  65.190  44.850  1.00  0.00           H 
ATOM   4852  OG1 THR C 479      75.420  63.930  43.180  1.00  0.00           O 
ATOM   4853  HG1 THR C 479      75.330  63.980  42.230  1.00  0.00           H 
ATOM   4854  CG2 THR C 479      74.900  66.240  43.030  1.00  0.00           C 
ATOM   4855 1HG2 THR C 479      75.030  67.170  43.620  1.00  0.00           H 
ATOM   4856 2HG2 THR C 479      75.210  66.430  41.980  1.00  0.00           H 
ATOM   4857 3HG2 THR C 479      73.820  66.020  43.160  1.00  0.00           H 
ATOM   4858  C   THR C 479      78.210  64.770  44.150  1.00  0.00           C 
ATOM   4859  O   THR C 479      78.880  65.320  45.070  1.00  0.00           O 
ATOM   4860  N   ILE C 480      78.450  63.490  43.870  1.00  0.00           N 
ATOM   4861  HN  ILE C 480      77.920  63.090  43.130  1.00  0.00           H 
ATOM   4862  CA  ILE C 480      79.310  62.660  44.700  1.00  0.00           C 
ATOM   4863  HA  ILE C 480      79.000  62.780  45.730  1.00  0.00           H 
ATOM   4864  CB  ILE C 480      79.020  61.180  44.290  1.00  0.00           C 
ATOM   4865  HB  ILE C 480      79.300  60.950  43.240  1.00  0.00           H 
ATOM   4866  CG2 ILE C 480      80.000  60.360  45.220  1.00  0.00           C 
ATOM   4867 1HG2 ILE C 480      79.950  59.270  45.000  1.00  0.00           H 
ATOM   4868 2HG2 ILE C 480      81.020  60.670  44.900  1.00  0.00           H 
ATOM   4869 3HG2 ILE C 480      79.790  60.370  46.310  1.00  0.00           H 
ATOM   4870  CG1 ILE C 480      77.530  60.740  44.430  1.00  0.00           C 
ATOM   4871 1HG1 ILE C 480      77.260  60.960  45.490  1.00  0.00           H 
ATOM   4872 2HG1 ILE C 480      76.910  61.330  43.730  1.00  0.00           H 
ATOM   4873  CD  ILE C 480      77.340  59.250  44.110  1.00  0.00           C 
ATOM   4874  HD1 ILE C 480      76.310  58.880  44.310  1.00  0.00           H 
ATOM   4875  HD2 ILE C 480      77.460  59.040  43.030  1.00  0.00           H 
ATOM   4876  HD3 ILE C 480      78.090  58.630  44.640  1.00  0.00           H 
ATOM   4877  C   ILE C 480      80.830  63.000  44.490  1.00  0.00           C 
ATOM   4878  O   ILE C 480      81.560  63.000  45.420  1.00  0.00           O 
ATOM   4879  N   MET C 481      81.220  63.450  43.300  1.00  0.00           N 
ATOM   4880  HN  MET C 481      80.530  63.650  42.610  1.00  0.00           H 
ATOM   4881  CA  MET C 481      82.680  63.830  43.070  1.00  0.00           C 
ATOM   4882  HA  MET C 481      83.250  62.990  43.430  1.00  0.00           H 
ATOM   4883  CB  MET C 481      82.930  64.080  41.550  1.00  0.00           C 
ATOM   4884  HB1 MET C 481      82.810  63.140  40.970  1.00  0.00           H 
ATOM   4885  HB2 MET C 481      82.050  64.660  41.210  1.00  0.00           H 
ATOM   4886  CG  MET C 481      84.330  64.680  41.320  1.00  0.00           C 
ATOM   4887  HG1 MET C 481      84.390  65.690  41.790  1.00  0.00           H 
ATOM   4888  HG2 MET C 481      85.030  63.980  41.820  1.00  0.00           H 
ATOM   4889  SD  MET C 481      84.640  65.010  39.630  1.00  0.00           S 
ATOM   4890  CE  MET C 481      83.630  66.560  39.700  1.00  0.00           C 
ATOM   4891  HE1 MET C 481      83.650  67.090  38.720  1.00  0.00           H 
ATOM   4892  HE2 MET C 481      82.560  66.430  39.970  1.00  0.00           H 
ATOM   4893  HE3 MET C 481      84.070  67.130  40.540  1.00  0.00           H 
ATOM   4894  C   MET C 481      83.060  65.020  43.940  1.00  0.00           C 
ATOM   4895  O   MET C 481      84.000  64.990  44.620  1.00  0.00           O 
ATOM   4896  N   ILE C 482      82.230  66.070  44.090  1.00  0.00           N 
ATOM   4897  HN  ILE C 482      81.430  66.040  43.500  1.00  0.00           H 
ATOM   4898  CA  ILE C 482      82.370  67.240  44.930  1.00  0.00           C 
ATOM   4899  HA  ILE C 482      83.320  67.710  44.700  1.00  0.00           H 
ATOM   4900  CB  ILE C 482      81.430  68.350  44.500  1.00  0.00           C 
ATOM   4901  HB  ILE C 482      80.370  68.030  44.540  1.00  0.00           H 
ATOM   4902  CG2 ILE C 482      81.550  69.640  45.360  1.00  0.00           C 
ATOM   4903 1HG2 ILE C 482      80.810  70.390  45.020  1.00  0.00           H 
ATOM   4904 2HG2 ILE C 482      81.410  69.550  46.460  1.00  0.00           H 
ATOM   4905 3HG2 ILE C 482      82.570  70.050  45.230  1.00  0.00           H 
ATOM   4906  CG1 ILE C 482      81.770  68.800  43.020  1.00  0.00           C 
ATOM   4907 1HG1 ILE C 482      81.470  67.870  42.500  1.00  0.00           H 
ATOM   4908 2HG1 ILE C 482      81.080  69.610  42.680  1.00  0.00           H 
ATOM   4909  CD  ILE C 482      83.270  69.160  42.680  1.00  0.00           C 
ATOM   4910  HD1 ILE C 482      83.680  69.820  43.480  1.00  0.00           H 
ATOM   4911  HD2 ILE C 482      83.890  68.240  42.710  1.00  0.00           H 
ATOM   4912  HD3 ILE C 482      83.290  69.700  41.710  1.00  0.00           H 
ATOM   4913  C   ILE C 482      82.340  66.970  46.400  1.00  0.00           C 
ATOM   4914  O   ILE C 482      83.250  67.480  47.060  1.00  0.00           O 
ATOM   4915  N   GLN C 483      81.470  66.070  46.930  1.00  0.00           N 
ATOM   4916  HN  GLN C 483      80.770  65.680  46.340  1.00  0.00           H 
ATOM   4917  CA  GLN C 483      81.580  65.550  48.320  1.00  0.00           C 
ATOM   4918  HA  GLN C 483      81.550  66.440  48.920  1.00  0.00           H 
ATOM   4919  CB  GLN C 483      80.410  64.500  48.540  1.00  0.00           C 
ATOM   4920  HB1 GLN C 483      80.520  63.740  47.730  1.00  0.00           H 
ATOM   4921  HB2 GLN C 483      80.570  63.890  49.450  1.00  0.00           H 
ATOM   4922  CG  GLN C 483      78.960  65.070  48.460  1.00  0.00           C 
ATOM   4923  HG1 GLN C 483      78.780  65.850  49.230  1.00  0.00           H 
ATOM   4924  HG2 GLN C 483      78.760  65.650  47.530  1.00  0.00           H 
ATOM   4925  CD  GLN C 483      77.850  64.050  48.620  1.00  0.00           C 
ATOM   4926  OE1 GLN C 483      77.970  63.020  49.300  1.00  0.00           O 
ATOM   4927  NE2 GLN C 483      76.710  64.420  48.080  1.00  0.00           N 
ATOM   4928 1HE2 GLN C 483      76.710  65.170  47.420  1.00  0.00           H 
ATOM   4929 2HE2 GLN C 483      75.920  63.840  48.280  1.00  0.00           H 
ATOM   4930  C   GLN C 483      82.910  64.850  48.580  1.00  0.00           C 
ATOM   4931  O   GLN C 483      83.550  65.130  49.620  1.00  0.00           O 
ATOM   4932  N   LYS C 484      83.400  63.930  47.650  1.00  0.00           N 
ATOM   4933  HN  LYS C 484      83.010  63.930  46.730  1.00  0.00           H 
ATOM   4934  CA  LYS C 484      84.750  63.390  47.790  1.00  0.00           C 
ATOM   4935  HA  LYS C 484      84.750  62.970  48.790  1.00  0.00           H 
ATOM   4936  CB  LYS C 484      85.070  62.320  46.720  1.00  0.00           C 
ATOM   4937  HB1 LYS C 484      85.210  62.740  45.700  1.00  0.00           H 
ATOM   4938  HB2 LYS C 484      86.130  61.990  46.780  1.00  0.00           H 
ATOM   4939  CG  LYS C 484      84.090  61.130  46.550  1.00  0.00           C 
ATOM   4940  HG1 LYS C 484      83.030  61.420  46.690  1.00  0.00           H 
ATOM   4941  HG2 LYS C 484      84.120  60.740  45.510  1.00  0.00           H 
ATOM   4942  CD  LYS C 484      84.450  59.910  47.450  1.00  0.00           C 
ATOM   4943  HD1 LYS C 484      84.310  60.150  48.530  1.00  0.00           H 
ATOM   4944  HD2 LYS C 484      83.760  59.140  47.040  1.00  0.00           H 
ATOM   4945  CE  LYS C 484      85.850  59.290  47.220  1.00  0.00           C 
ATOM   4946  HE1 LYS C 484      85.920  58.810  46.220  1.00  0.00           H 
ATOM   4947  HE2 LYS C 484      86.630  60.090  47.210  1.00  0.00           H 
ATOM   4948  NZ  LYS C 484      86.150  58.240  48.200  1.00  0.00           N 
ATOM   4949  HZ1 LYS C 484      85.400  57.520  48.310  1.00  0.00           H 
ATOM   4950  HZ2 LYS C 484      87.020  57.740  47.910  1.00  0.00           H 
ATOM   4951  HZ3 LYS C 484      86.310  58.670  49.130  1.00  0.00           H 
ATOM   4952  C   LYS C 484      85.860  64.460  47.750  1.00  0.00           C 
ATOM   4953  O   LYS C 484      86.760  64.480  48.580  1.00  0.00           O 
ATOM   4954  N   MET C 485      85.820  65.380  46.790  1.00  0.00           N 
ATOM   4955  HN  MET C 485      85.160  65.400  46.050  1.00  0.00           H 
ATOM   4956  CA  MET C 485      86.840  66.430  46.690  1.00  0.00           C 
ATOM   4957  HA  MET C 485      87.810  66.070  46.390  1.00  0.00           H 
ATOM   4958  CB  MET C 485      86.460  67.400  45.520  1.00  0.00           C 
ATOM   4959  HB1 MET C 485      86.160  66.880  44.580  1.00  0.00           H 
ATOM   4960  HB2 MET C 485      85.500  67.920  45.700  1.00  0.00           H 
ATOM   4961  CG  MET C 485      87.510  68.450  45.160  1.00  0.00           C 
ATOM   4962  HG1 MET C 485      88.130  68.860  45.990  1.00  0.00           H 
ATOM   4963  HG2 MET C 485      88.250  67.960  44.490  1.00  0.00           H 
ATOM   4964  SD  MET C 485      86.770  69.900  44.280  1.00  0.00           S 
ATOM   4965  CE  MET C 485      86.890  70.930  45.790  1.00  0.00           C 
ATOM   4966  HE1 MET C 485      87.940  71.240  46.000  1.00  0.00           H 
ATOM   4967  HE2 MET C 485      86.310  71.870  45.650  1.00  0.00           H 
ATOM   4968  HE3 MET C 485      86.500  70.420  46.700  1.00  0.00           H 
ATOM   4969  C   MET C 485      86.970  67.360  47.950  1.00  0.00           C 
ATOM   4970  O   MET C 485      88.030  67.550  48.480  1.00  0.00           O 
ATOM   4971  N   ILE C 486      85.880  67.950  48.470  1.00  0.00           N 
ATOM   4972  HN  ILE C 486      84.990  67.810  48.040  1.00  0.00           H 
ATOM   4973  CA  ILE C 486      85.810  68.870  49.610  1.00  0.00           C 
ATOM   4974  HA  ILE C 486      86.460  69.680  49.320  1.00  0.00           H 
ATOM   4975  CB  ILE C 486      84.380  69.380  49.940  1.00  0.00           C 
ATOM   4976  HB  ILE C 486      83.720  68.500  50.100  1.00  0.00           H 
ATOM   4977  CG2 ILE C 486      84.340  70.270  51.250  1.00  0.00           C 
ATOM   4978 1HG2 ILE C 486      83.300  70.640  51.370  1.00  0.00           H 
ATOM   4979 2HG2 ILE C 486      84.650  69.690  52.140  1.00  0.00           H 
ATOM   4980 3HG2 ILE C 486      84.950  71.190  51.120  1.00  0.00           H 
ATOM   4981  CG1 ILE C 486      83.800  70.200  48.730  1.00  0.00           C 
ATOM   4982 1HG1 ILE C 486      84.380  71.140  48.580  1.00  0.00           H 
ATOM   4983 2HG1 ILE C 486      83.890  69.700  47.740  1.00  0.00           H 
ATOM   4984  CD  ILE C 486      82.200  70.390  48.880  1.00  0.00           C 
ATOM   4985  HD1 ILE C 486      81.970  70.860  49.860  1.00  0.00           H 
ATOM   4986  HD2 ILE C 486      81.830  71.090  48.100  1.00  0.00           H 
ATOM   4987  HD3 ILE C 486      81.670  69.410  48.810  1.00  0.00           H 
ATOM   4988  C   ILE C 486      86.370  68.180  50.830  1.00  0.00           C 
ATOM   4989  O   ILE C 486      87.140  68.830  51.580  1.00  0.00           O 
ATOM   4990  N   PHE C 487      86.130  66.900  51.110  1.00  0.00           N 
ATOM   4991  HN  PHE C 487      85.510  66.450  50.480  1.00  0.00           H 
ATOM   4992  CA  PHE C 487      86.800  66.220  52.230  1.00  0.00           C 
ATOM   4993  HA  PHE C 487      86.680  66.900  53.060  1.00  0.00           H 
ATOM   4994  CB  PHE C 487      86.110  64.840  52.270  1.00  0.00           C 
ATOM   4995  HB1 PHE C 487      85.160  65.080  52.790  1.00  0.00           H 
ATOM   4996  HB2 PHE C 487      85.950  64.470  51.230  1.00  0.00           H 
ATOM   4997  CG  PHE C 487      86.810  63.840  53.180  1.00  0.00           C 
ATOM   4998  CD1 PHE C 487      86.890  63.980  54.600  1.00  0.00           C
[truncated: 8,795,677 more chars]
