# Supplementary material for: Structural mechanism of human oncochannel TRPV6 inhibition by the natural phytoestrogen genistein
Source: Nat Commun. 2023 May 9;14:2659. doi: 10.1038/s41467-023-38352-5 (PMC10169861; doi:10.1038/s41467-023-38352-5)
Supplement: Supplementary file 4 — Supplementary Data 1 [file 41467_2023_38352_MOESM4_ESM.zip › MD states/gen_site1_run3.pdb]

t=0
MODEL 1                                                                        
CRYST1   67.250   67.390   63.000  90.00  90.00  90.00 P 1           1
ATOM      1  C1  GEN   902      85.220  80.370  55.910  1.00  0.00           C 
ATOM      2  H1  GEN   902      86.180  80.820  55.710  1.00  0.00           H 
ATOM      3  C2  GEN   902      85.120  78.990  56.110  1.00  0.00           C 
ATOM      4  O2  GEN   902      86.320  78.200  56.150  1.00  0.00           O 
ATOM      5  H2  GEN   902      87.120  78.690  55.930  1.00  0.00           H 
ATOM      6  C3  GEN   902      83.920  78.380  56.510  1.00  0.00           C 
ATOM      7  H3  GEN   902      83.770  77.320  56.640  1.00  0.00           H 
ATOM      8  C4  GEN   902      82.810  79.230  56.630  1.00  0.00           C 
ATOM      9  O4  GEN   902      81.590  78.620  57.030  1.00  0.00           O 
ATOM     10  H4  GEN   902      81.030  79.400  57.030  1.00  0.00           H 
ATOM     11  C5  GEN   902      82.790  80.610  56.370  1.00  0.00           C 
ATOM     12  C6  GEN   902      81.680  81.530  56.360  1.00  0.00           C 
ATOM     13  O6  GEN   902      80.550  81.090  56.610  1.00  0.00           O 
ATOM     14  C7  GEN   902      81.940  82.980  56.210  1.00  0.00           C 
ATOM     15  C8  GEN   902      83.290  83.410  56.070  1.00  0.00           C 
ATOM     16  H8  GEN   902      83.650  84.430  55.980  1.00  0.00           H 
ATOM     17  O9  GEN   902      84.280  82.490  55.970  1.00  0.00           O 
ATOM     18  C10 GEN   902      84.070  81.160  56.080  1.00  0.00           C 
ATOM     19  C11 GEN   902      80.800  83.830  56.100  1.00  0.00           C 
ATOM     20  C12 GEN   902      79.820  83.550  55.180  1.00  0.00           C 
ATOM     21  H12 GEN   902      79.880  82.700  54.510  1.00  0.00           H 
ATOM     22  C13 GEN   902      78.740  84.350  54.980  1.00  0.00           C 
ATOM     23  H13 GEN   902      77.950  84.020  54.320  1.00  0.00           H 
ATOM     24  C14 GEN   902      78.610  85.560  55.760  1.00  0.00           C 
ATOM     25  O14 GEN   902      77.340  86.110  55.810  1.00  0.00           O 
ATOM     26  H14 GEN   902      76.750  85.390  55.550  1.00  0.00           H 
ATOM     27  C15 GEN   902      79.580  85.880  56.720  1.00  0.00           C 
ATOM     28  H15 GEN   902      79.360  86.630  57.470  1.00  0.00           H 
ATOM     29  C16 GEN   902      80.670  84.990  56.960  1.00  0.00           C 
ATOM     30  H16 GEN   902      81.360  85.190  57.760  1.00  0.00           H 
ATOM     31  C1  GEN  1804      76.440  82.340  41.530  1.00  0.00           C 
ATOM     32  H1  GEN  1804      75.880  82.310  40.600  1.00  0.00           H 
ATOM     33  C2  GEN  1804      75.880  82.900  42.670  1.00  0.00           C 
ATOM     34  O2  GEN  1804      74.580  83.490  42.690  1.00  0.00           O 
ATOM     35  H2  GEN  1804      74.510  84.050  43.470  1.00  0.00           H 
ATOM     36  C3  GEN  1804      76.560  82.870  43.840  1.00  0.00           C 
ATOM     37  H3  GEN  1804      76.040  83.190  44.730  1.00  0.00           H 
ATOM     38  C4  GEN  1804      77.890  82.340  43.930  1.00  0.00           C 
ATOM     39  O4  GEN  1804      78.550  82.440  45.170  1.00  0.00           O 
ATOM     40  H4  GEN  1804      79.450  82.260  44.900  1.00  0.00           H 
ATOM     41  C5  GEN  1804      78.500  81.930  42.740  1.00  0.00           C 
ATOM     42  C6  GEN  1804      79.890  81.620  42.740  1.00  0.00           C 
ATOM     43  O6  GEN  1804      80.610  81.610  43.740  1.00  0.00           O 
ATOM     44  C7  GEN  1804      80.560  81.120  41.520  1.00  0.00           C 
ATOM     45  C8  GEN  1804      79.600  80.920  40.420  1.00  0.00           C 
ATOM     46  H8  GEN  1804      79.900  80.580  39.440  1.00  0.00           H 
ATOM     47  O9  GEN  1804      78.330  81.360  40.410  1.00  0.00           O 
ATOM     48  C10 GEN  1804      77.720  81.850  41.530  1.00  0.00           C 
ATOM     49  C11 GEN  1804      81.990  80.850  41.430  1.00  0.00           C 
ATOM     50  C12 GEN  1804      82.860  81.970  41.450  1.00  0.00           C 
ATOM     51  H12 GEN  1804      82.490  82.980  41.380  1.00  0.00           H 
ATOM     52  C13 GEN  1804      84.280  81.790  41.490  1.00  0.00           C 
ATOM     53  H13 GEN  1804      84.960  82.630  41.540  1.00  0.00           H 
ATOM     54  C14 GEN  1804      84.740  80.490  41.620  1.00  0.00           C 
ATOM     55  O14 GEN  1804      86.120  80.250  41.720  1.00  0.00           O 
ATOM     56  H14 GEN  1804      86.280  79.300  41.730  1.00  0.00           H 
ATOM     57  C15 GEN  1804      83.910  79.370  41.680  1.00  0.00           C 
ATOM     58  H15 GEN  1804      84.260  78.370  41.880  1.00  0.00           H 
ATOM     59  C16 GEN  1804      82.520  79.570  41.560  1.00  0.00           C 
ATOM     60  H16 GEN  1804      81.930  78.670  41.690  1.00  0.00           H 
ATOM     61  N   MET A 454      79.950 112.840  71.890  1.00  0.00           N 
ATOM     62  HN  MET A 454      79.770 113.200  72.800  1.00  0.00           H 
ATOM     63  CA  MET A 454      81.350 112.330  71.680  1.00  0.00           C 
ATOM     64  HA  MET A 454      81.860 112.920  70.930  1.00  0.00           H 
ATOM     65  CB  MET A 454      82.200 112.320  73.000  1.00  0.00           C 
ATOM     66  HB1 MET A 454      81.780 111.660  73.790  1.00  0.00           H 
ATOM     67  HB2 MET A 454      83.200 111.950  72.690  1.00  0.00           H 
ATOM     68  CG  MET A 454      82.420 113.770  73.560  1.00  0.00           C 
ATOM     69  HG1 MET A 454      83.090 114.320  72.870  1.00  0.00           H 
ATOM     70  HG2 MET A 454      81.510 114.400  73.540  1.00  0.00           H 
ATOM     71  SD  MET A 454      83.130 113.740  75.270  1.00  0.00           S 
ATOM     72  CE  MET A 454      83.580 115.460  75.640  1.00  0.00           C 
ATOM     73  HE1 MET A 454      84.270 115.880  74.880  1.00  0.00           H 
ATOM     74  HE2 MET A 454      82.630 116.030  75.730  1.00  0.00           H 
ATOM     75  HE3 MET A 454      84.000 115.480  76.670  1.00  0.00           H 
ATOM     76  C   MET A 454      81.440 110.900  71.210  1.00  0.00           C 
ATOM     77  O   MET A 454      82.230 110.580  70.320  1.00  0.00           O 
ATOM     78  N   SER A 455      80.540 109.990  71.680  1.00  0.00           N 
ATOM     79  HN  SER A 455      79.880 110.270  72.370  1.00  0.00           H 
ATOM     80  CA  SER A 455      80.430 108.690  71.130  1.00  0.00           C 
ATOM     81  HA  SER A 455      81.420 108.260  71.190  1.00  0.00           H 
ATOM     82  CB  SER A 455      79.630 107.670  72.010  1.00  0.00           C 
ATOM     83  HB1 SER A 455      78.590 108.000  72.230  1.00  0.00           H 
ATOM     84  HB2 SER A 455      79.610 106.690  71.500  1.00  0.00           H 
ATOM     85  OG  SER A 455      80.330 107.610  73.260  1.00  0.00           O 
ATOM     86  HG1 SER A 455      80.080 108.420  73.700  1.00  0.00           H 
ATOM     87  C   SER A 455      79.920 108.550  69.700  1.00  0.00           C 
ATOM     88  O   SER A 455      80.470 107.870  68.910  1.00  0.00           O 
ATOM     89  N   PHE A 456      78.910 109.380  69.270  1.00  0.00           N 
ATOM     90  HN  PHE A 456      78.480 110.050  69.870  1.00  0.00           H 
ATOM     91  CA  PHE A 456      78.660 109.510  67.900  1.00  0.00           C 
ATOM     92  HA  PHE A 456      78.460 108.530  67.480  1.00  0.00           H 
ATOM     93  CB  PHE A 456      77.380 110.420  67.690  1.00  0.00           C 
ATOM     94  HB1 PHE A 456      77.480 111.330  68.310  1.00  0.00           H 
ATOM     95  HB2 PHE A 456      77.150 110.830  66.680  1.00  0.00           H 
ATOM     96  CG  PHE A 456      76.050 109.800  68.030  1.00  0.00           C 
ATOM     97  CD1 PHE A 456      75.600 108.740  67.240  1.00  0.00           C 
ATOM     98  HD1 PHE A 456      76.230 108.500  66.390  1.00  0.00           H 
ATOM     99  CE1 PHE A 456      74.450 107.990  67.520  1.00  0.00           C 
ATOM    100  HE1 PHE A 456      74.150 107.110  66.970  1.00  0.00           H 
ATOM    101  CZ  PHE A 456      73.700 108.370  68.640  1.00  0.00           C 
ATOM    102  HZ  PHE A 456      72.740 107.940  68.870  1.00  0.00           H 
ATOM    103  CD2 PHE A 456      75.250 110.230  69.100  1.00  0.00           C 
ATOM    104  HD2 PHE A 456      75.470 111.130  69.650  1.00  0.00           H 
ATOM    105  CE2 PHE A 456      74.070 109.540  69.380  1.00  0.00           C 
ATOM    106  HE2 PHE A 456      73.400 109.870  70.150  1.00  0.00           H 
ATOM    107  C   PHE A 456      79.810 110.110  67.120  1.00  0.00           C 
ATOM    108  O   PHE A 456      80.210 109.560  66.090  1.00  0.00           O 
ATOM    109  N   ALA A 457      80.420 111.210  67.610  1.00  0.00           N 
ATOM    110  HN  ALA A 457      80.000 111.730  68.350  1.00  0.00           H 
ATOM    111  CA  ALA A 457      81.590 111.920  67.070  1.00  0.00           C 
ATOM    112  HA  ALA A 457      81.450 112.160  66.030  1.00  0.00           H 
ATOM    113  CB  ALA A 457      81.850 113.270  67.740  1.00  0.00           C 
ATOM    114  HB1 ALA A 457      82.770 113.750  67.350  1.00  0.00           H 
ATOM    115  HB2 ALA A 457      80.970 113.940  67.580  1.00  0.00           H 
ATOM    116  HB3 ALA A 457      81.970 113.080  68.830  1.00  0.00           H 
ATOM    117  C   ALA A 457      82.810 111.040  66.940  1.00  0.00           C 
ATOM    118  O   ALA A 457      83.370 111.000  65.870  1.00  0.00           O 
ATOM    119  N   LEU A 458      83.240 110.160  67.880  1.00  0.00           N 
ATOM    120  HN  LEU A 458      82.830 110.270  68.780  1.00  0.00           H 
ATOM    121  CA  LEU A 458      84.160 109.060  67.590  1.00  0.00           C 
ATOM    122  HA  LEU A 458      85.030 109.690  67.440  1.00  0.00           H 
ATOM    123  CB  LEU A 458      84.560 108.200  68.850  1.00  0.00           C 
ATOM    124  HB1 LEU A 458      83.560 108.030  69.310  1.00  0.00           H 
ATOM    125  HB2 LEU A 458      85.100 107.300  68.490  1.00  0.00           H 
ATOM    126  CG  LEU A 458      85.610 108.800  69.850  1.00  0.00           C 
ATOM    127  HG  LEU A 458      85.840 108.090  70.670  1.00  0.00           H 
ATOM    128  CD1 LEU A 458      86.960 109.260  69.160  1.00  0.00           C 
ATOM    129 1HD1 LEU A 458      87.630 109.210  70.050  1.00  0.00           H 
ATOM    130 2HD1 LEU A 458      87.190 108.480  68.400  1.00  0.00           H 
ATOM    131 3HD1 LEU A 458      86.870 110.250  68.670  1.00  0.00           H 
ATOM    132  CD2 LEU A 458      85.060 109.950  70.710  1.00  0.00           C 
ATOM    133 1HD2 LEU A 458      84.700 110.790  70.070  1.00  0.00           H 
ATOM    134 2HD2 LEU A 458      84.280 109.590  71.410  1.00  0.00           H 
ATOM    135 3HD2 LEU A 458      85.900 110.400  71.290  1.00  0.00           H 
ATOM    136  C   LEU A 458      83.850 108.260  66.390  1.00  0.00           C 
ATOM    137  O   LEU A 458      84.620 108.170  65.440  1.00  0.00           O 
ATOM    138  N   VAL A 459      82.650 107.680  66.330  1.00  0.00           N 
ATOM    139  HN  VAL A 459      81.990 107.730  67.080  1.00  0.00           H 
ATOM    140  CA  VAL A 459      82.250 106.750  65.280  1.00  0.00           C 
ATOM    141  HA  VAL A 459      83.060 106.030  65.240  1.00  0.00           H 
ATOM    142  CB  VAL A 459      80.990 106.080  65.760  1.00  0.00           C 
ATOM    143  HB  VAL A 459      80.290 106.890  66.060  1.00  0.00           H 
ATOM    144  CG1 VAL A 459      80.390 105.130  64.690  1.00  0.00           C 
ATOM    145 1HG1 VAL A 459      79.630 104.490  65.180  1.00  0.00           H 
ATOM    146 2HG1 VAL A 459      80.040 105.600  63.750  1.00  0.00           H 
ATOM    147 3HG1 VAL A 459      81.180 104.420  64.360  1.00  0.00           H 
ATOM    148  CG2 VAL A 459      81.500 105.220  66.890  1.00  0.00           C 
ATOM    149 1HG2 VAL A 459      81.840 105.740  67.810  1.00  0.00           H 
ATOM    150 2HG2 VAL A 459      80.650 104.640  67.320  1.00  0.00           H 
ATOM    151 3HG2 VAL A 459      82.260 104.450  66.620  1.00  0.00           H 
ATOM    152  C   VAL A 459      82.180 107.400  63.910  1.00  0.00           C 
ATOM    153  O   VAL A 459      82.770 107.010  62.880  1.00  0.00           O 
ATOM    154  N   LEU A 460      81.530 108.540  63.800  1.00  0.00           N 
ATOM    155  HN  LEU A 460      81.180 108.920  64.650  1.00  0.00           H 
ATOM    156  CA  LEU A 460      81.380 109.300  62.610  1.00  0.00           C 
ATOM    157  HA  LEU A 460      81.070 108.680  61.780  1.00  0.00           H 
ATOM    158  CB  LEU A 460      80.270 110.390  62.780  1.00  0.00           C 
ATOM    159  HB1 LEU A 460      80.570 111.030  63.640  1.00  0.00           H 
ATOM    160  HB2 LEU A 460      80.360 110.960  61.830  1.00  0.00           H 
ATOM    161  CG  LEU A 460      78.850 109.890  63.020  1.00  0.00           C 
ATOM    162  HG  LEU A 460      78.760 109.820  64.130  1.00  0.00           H 
ATOM    163  CD1 LEU A 460      77.830 110.940  62.420  1.00  0.00           C 
ATOM    164 1HD1 LEU A 460      76.750 110.780  62.620  1.00  0.00           H 
ATOM    165 2HD1 LEU A 460      78.090 112.010  62.540  1.00  0.00           H 
ATOM    166 3HD1 LEU A 460      77.930 110.860  61.320  1.00  0.00           H 
ATOM    167  CD2 LEU A 460      78.370 108.550  62.400  1.00  0.00           C 
ATOM    168 1HD2 LEU A 460      78.490 108.600  61.300  1.00  0.00           H 
ATOM    169 2HD2 LEU A 460      79.110 107.870  62.870  1.00  0.00           H 
ATOM    170 3HD2 LEU A 460      77.330 108.230  62.630  1.00  0.00           H 
ATOM    171  C   LEU A 460      82.620 109.910  62.090  1.00  0.00           C 
ATOM    172  O   LEU A 460      82.760 110.100  60.860  1.00  0.00           O 
ATOM    173  N   GLY A 461      83.590 110.340  62.990  1.00  0.00           N 
ATOM    174  HN  GLY A 461      83.470 110.240  63.980  1.00  0.00           H 
ATOM    175  CA  GLY A 461      84.870 110.910  62.570  1.00  0.00           C 
ATOM    176  HA1 GLY A 461      84.690 111.640  61.800  1.00  0.00           H 
ATOM    177  HA2 GLY A 461      85.300 111.410  63.420  1.00  0.00           H 
ATOM    178  C   GLY A 461      85.840 110.030  61.960  1.00  0.00           C 
ATOM    179  O   GLY A 461      86.290 110.340  60.830  1.00  0.00           O 
ATOM    180  N   TRP A 462      86.130 108.950  62.580  1.00  0.00           N 
ATOM    181  HN  TRP A 462      85.620 108.710  63.400  1.00  0.00           H 
ATOM    182  CA  TRP A 462      87.010 107.840  62.180  1.00  0.00           C 
ATOM    183  HA  TRP A 462      88.020 108.140  61.920  1.00  0.00           H 
ATOM    184  CB  TRP A 462      87.170 106.860  63.310  1.00  0.00           C 
ATOM    185  HB1 TRP A 462      86.190 106.780  63.820  1.00  0.00           H 
ATOM    186  HB2 TRP A 462      87.520 105.830  63.090  1.00  0.00           H 
ATOM    187  CG  TRP A 462      88.160 107.450  64.300  1.00  0.00           C 
ATOM    188  CD1 TRP A 462      88.040 107.940  65.590  1.00  0.00           C 
ATOM    189  HD1 TRP A 462      87.070 108.080  66.040  1.00  0.00           H 
ATOM    190  NE1 TRP A 462      89.280 108.030  66.250  1.00  0.00           N 
ATOM    191  HE1 TRP A 462      89.610 108.430  67.080  1.00  0.00           H 
ATOM    192  CE2 TRP A 462      90.220 107.680  65.370  1.00  0.00           C 
ATOM    193  CD2 TRP A 462      89.610 107.230  64.150  1.00  0.00           C 
ATOM    194  CE3 TRP A 462      90.410 106.750  63.140  1.00  0.00           C 
ATOM    195  HE3 TRP A 462      90.080 106.270  62.230  1.00  0.00           H 
ATOM    196  CZ3 TRP A 462      91.790 106.800  63.300  1.00  0.00           C 
ATOM    197  HZ3 TRP A 462      92.410 106.320  62.560  1.00  0.00           H 
ATOM    198  CZ2 TRP A 462      91.580 107.700  65.550  1.00  0.00           C 
ATOM    199  HZ2 TRP A 462      92.090 107.910  66.480  1.00  0.00           H 
ATOM    200  CH2 TRP A 462      92.370 107.270  64.490  1.00  0.00           C 
ATOM    201  HH2 TRP A 462      93.440 107.170  64.630  1.00  0.00           H 
ATOM    202  C   TRP A 462      86.510 107.110  60.960  1.00  0.00           C 
ATOM    203  O   TRP A 462      87.260 106.940  60.000  1.00  0.00           O 
ATOM    204  N   CYS A 463      85.160 106.820  60.880  1.00  0.00           N 
ATOM    205  HN  CYS A 463      84.570 107.010  61.660  1.00  0.00           H 
ATOM    206  CA  CYS A 463      84.600 106.190  59.630  1.00  0.00           C 
ATOM    207  HA  CYS A 463      85.100 105.260  59.390  1.00  0.00           H 
ATOM    208  CB  CYS A 463      83.100 105.810  59.680  1.00  0.00           C 
ATOM    209  HB1 CYS A 463      82.470 106.690  59.940  1.00  0.00           H 
ATOM    210  HB2 CYS A 463      82.590 105.650  58.710  1.00  0.00           H 
ATOM    211  SG  CYS A 463      82.880 104.380  60.880  1.00  0.00           S 
ATOM    212  HG1 CYS A 463      83.450 104.890  61.960  1.00  0.00           H 
ATOM    213  C   CYS A 463      84.870 106.890  58.260  1.00  0.00           C 
ATOM    214  O   CYS A 463      85.030 106.180  57.220  1.00  0.00           O 
ATOM    215  N   ASN A 464      84.940 108.170  58.250  1.00  0.00           N 
ATOM    216  HN  ASN A 464      84.790 108.550  59.160  1.00  0.00           H 
ATOM    217  CA  ASN A 464      85.380 108.980  57.170  1.00  0.00           C 
ATOM    218  HA  ASN A 464      84.740 108.610  56.380  1.00  0.00           H 
ATOM    219  CB  ASN A 464      85.110 110.500  57.360  1.00  0.00           C 
ATOM    220  HB1 ASN A 464      85.490 110.810  58.360  1.00  0.00           H 
ATOM    221  HB2 ASN A 464      85.600 111.170  56.620  1.00  0.00           H 
ATOM    222  CG  ASN A 464      83.670 110.770  57.340  1.00  0.00           C 
ATOM    223  OD1 ASN A 464      82.870 110.050  56.700  1.00  0.00           O 
ATOM    224  ND2 ASN A 464      83.310 111.960  57.850  1.00  0.00           N 
ATOM    225 1HD2 ASN A 464      84.020 112.630  58.070  1.00  0.00           H 
ATOM    226 2HD2 ASN A 464      82.330 112.160  57.870  1.00  0.00           H 
ATOM    227  C   ASN A 464      86.810 108.840  56.680  1.00  0.00           C 
ATOM    228  O   ASN A 464      87.100 109.060  55.460  1.00  0.00           O 
ATOM    229  N   VAL A 465      87.770 108.460  57.580  1.00  0.00           N 
ATOM    230  HN  VAL A 465      87.570 108.290  58.540  1.00  0.00           H 
ATOM    231  CA  VAL A 465      89.180 108.150  57.220  1.00  0.00           C 
ATOM    232  HA  VAL A 465      89.450 109.110  56.790  1.00  0.00           H 
ATOM    233  CB  VAL A 465      89.950 107.580  58.330  1.00  0.00           C 
ATOM    234  HB  VAL A 465      89.420 106.690  58.730  1.00  0.00           H 
ATOM    235  CG1 VAL A 465      91.360 107.280  57.860  1.00  0.00           C 
ATOM    236 1HG1 VAL A 465      91.930 107.070  58.790  1.00  0.00           H 
ATOM    237 2HG1 VAL A 465      91.510 106.400  57.210  1.00  0.00           H 
ATOM    238 3HG1 VAL A 465      91.900 108.210  57.560  1.00  0.00           H 
ATOM    239  CG2 VAL A 465      90.030 108.690  59.330  1.00  0.00           C 
ATOM    240 1HG2 VAL A 465      90.500 108.380  60.290  1.00  0.00           H 
ATOM    241 2HG2 VAL A 465      90.610 109.570  58.990  1.00  0.00           H 
ATOM    242 3HG2 VAL A 465      89.030 109.140  59.510  1.00  0.00           H 
ATOM    243  C   VAL A 465      89.290 107.160  56.070  1.00  0.00           C 
ATOM    244  O   VAL A 465      89.970 107.310  55.080  1.00  0.00           O 
ATOM    245  N   MET A 466      88.400 106.190  56.120  1.00  0.00           N 
ATOM    246  HN  MET A 466      87.730 106.150  56.860  1.00  0.00           H 
ATOM    247  CA  MET A 466      88.270 105.120  55.190  1.00  0.00           C 
ATOM    248  HA  MET A 466      89.270 104.720  55.150  1.00  0.00           H 
ATOM    249  CB  MET A 466      87.200 104.150  55.670  1.00  0.00           C 
ATOM    250  HB1 MET A 466      86.270 104.710  55.900  1.00  0.00           H 
ATOM    251  HB2 MET A 466      86.890 103.500  54.830  1.00  0.00           H 
ATOM    252  CG  MET A 466      87.400 103.550  57.080  1.00  0.00           C 
ATOM    253  HG1 MET A 466      88.460 103.210  57.150  1.00  0.00           H 
ATOM    254  HG2 MET A 466      87.140 104.240  57.920  1.00  0.00           H 
ATOM    255  SD  MET A 466      86.370 102.060  57.320  1.00  0.00           S 
ATOM    256  CE  MET A 466      85.170 102.740  58.430  1.00  0.00           C 
ATOM    257  HE1 MET A 466      84.600 103.620  58.060  1.00  0.00           H 
ATOM    258  HE2 MET A 466      84.420 101.980  58.730  1.00  0.00           H 
ATOM    259  HE3 MET A 466      85.670 103.020  59.380  1.00  0.00           H 
ATOM    260  C   MET A 466      87.970 105.630  53.790  1.00  0.00           C 
ATOM    261  O   MET A 466      88.520 105.270  52.720  1.00  0.00           O 
ATOM    262  N   TYR A 467      87.010 106.570  53.700  1.00  0.00           N 
ATOM    263  HN  TYR A 467      86.690 107.050  54.510  1.00  0.00           H 
ATOM    264  CA  TYR A 467      86.650 107.270  52.520  1.00  0.00           C 
ATOM    265  HA  TYR A 467      86.480 106.670  51.640  1.00  0.00           H 
ATOM    266  CB  TYR A 467      85.390 108.100  52.710  1.00  0.00           C 
ATOM    267  HB1 TYR A 467      85.570 109.010  53.330  1.00  0.00           H 
ATOM    268  HB2 TYR A 467      85.020 108.500  51.740  1.00  0.00           H 
ATOM    269  CG  TYR A 467      84.170 107.420  53.290  1.00  0.00           C 
ATOM    270  CD1 TYR A 467      83.920 106.030  53.090  1.00  0.00           C 
ATOM    271  HD1 TYR A 467      84.710 105.380  52.730  1.00  0.00           H 
ATOM    272  CE1 TYR A 467      82.790 105.470  53.760  1.00  0.00           C 
ATOM    273  HE1 TYR A 467      82.690 104.400  53.830  1.00  0.00           H 
ATOM    274  CZ  TYR A 467      81.860 106.320  54.420  1.00  0.00           C 
ATOM    275  OH  TYR A 467      80.760 105.750  55.040  1.00  0.00           O 
ATOM    276  HH  TYR A 467      80.480 106.340  55.750  1.00  0.00           H 
ATOM    277  CD2 TYR A 467      83.180 108.170  53.960  1.00  0.00           C 
ATOM    278  HD2 TYR A 467      83.300 109.240  54.080  1.00  0.00           H 
ATOM    279  CE2 TYR A 467      82.030 107.650  54.560  1.00  0.00           C 
ATOM    280  HE2 TYR A 467      81.340 108.330  55.040  1.00  0.00           H 
ATOM    281  C   TYR A 467      87.760 108.080  51.990  1.00  0.00           C 
ATOM    282  O   TYR A 467      87.960 108.220  50.790  1.00  0.00           O 
ATOM    283  N   PHE A 468      88.680 108.650  52.790  1.00  0.00           N 
ATOM    284  HN  PHE A 468      88.480 108.700  53.770  1.00  0.00           H 
ATOM    285  CA  PHE A 468      89.960 109.280  52.350  1.00  0.00           C 
ATOM    286  HA  PHE A 468      89.790 110.010  51.570  1.00  0.00           H 
ATOM    287  CB  PHE A 468      90.720 110.110  53.480  1.00  0.00           C 
ATOM    288  HB1 PHE A 468      90.650 109.700  54.510  1.00  0.00           H 
ATOM    289  HB2 PHE A 468      91.800 110.210  53.220  1.00  0.00           H 
ATOM    290  CG  PHE A 468      90.060 111.460  53.470  1.00  0.00           C 
ATOM    291  CD1 PHE A 468      90.370 112.310  52.390  1.00  0.00           C 
ATOM    292  HD1 PHE A 468      91.040 112.010  51.600  1.00  0.00           H 
ATOM    293  CE1 PHE A 468      89.860 113.620  52.350  1.00  0.00           C 
ATOM    294  HE1 PHE A 468      90.100 114.310  51.560  1.00  0.00           H 
ATOM    295  CZ  PHE A 468      89.070 114.070  53.470  1.00  0.00           C 
ATOM    296  HZ  PHE A 468      88.700 115.080  53.450  1.00  0.00           H 
ATOM    297  CD2 PHE A 468      89.320 111.890  54.590  1.00  0.00           C 
ATOM    298  HD2 PHE A 468      89.140 111.190  55.390  1.00  0.00           H 
ATOM    299  CE2 PHE A 468      88.880 113.190  54.610  1.00  0.00           C 
ATOM    300  HE2 PHE A 468      88.330 113.630  55.430  1.00  0.00           H 
ATOM    301  C   PHE A 468      91.040 108.280  51.830  1.00  0.00           C 
ATOM    302  O   PHE A 468      91.760 108.500  50.840  1.00  0.00           O 
ATOM    303  N   ALA A 469      91.100 107.120  52.430  1.00  0.00           N 
ATOM    304  HN  ALA A 469      90.470 106.900  53.180  1.00  0.00           H 
ATOM    305  CA  ALA A 469      92.020 106.110  52.040  1.00  0.00           C 
ATOM    306  HA  ALA A 469      93.010 106.540  52.110  1.00  0.00           H 
ATOM    307  CB  ALA A 469      91.960 105.050  53.200  1.00  0.00           C 
ATOM    308  HB1 ALA A 469      92.690 104.240  52.970  1.00  0.00           H 
ATOM    309  HB2 ALA A 469      92.240 105.480  54.190  1.00  0.00           H 
ATOM    310  HB3 ALA A 469      90.930 104.630  53.200  1.00  0.00           H 
ATOM    311  C   ALA A 469      91.700 105.440  50.720  1.00  0.00           C 
ATOM    312  O   ALA A 469      92.470 104.700  50.060  1.00  0.00           O 
ATOM    313  N   ARG A 470      90.460 105.610  50.250  1.00  0.00           N 
ATOM    314  HN  ARG A 470      89.710 106.030  50.750  1.00  0.00           H 
ATOM    315  CA  ARG A 470      89.980 105.090  48.950  1.00  0.00           C 
ATOM    316  HA  ARG A 470      90.050 104.020  48.870  1.00  0.00           H 
ATOM    317  CB  ARG A 470      88.470 105.410  48.870  1.00  0.00           C 
ATOM    318  HB1 ARG A 470      87.940 104.970  49.740  1.00  0.00           H 
ATOM    319  HB2 ARG A 470      88.420 106.520  48.960  1.00  0.00           H 
ATOM    320  CG  ARG A 470      87.760 105.080  47.530  1.00  0.00           C 
ATOM    321  HG1 ARG A 470      88.230 105.720  46.750  1.00  0.00           H 
ATOM    322  HG2 ARG A 470      88.030 104.030  47.290  1.00  0.00           H 
ATOM    323  CD  ARG A 470      86.230 105.380  47.560  1.00  0.00           C 
ATOM    324  HD1 ARG A 470      86.090 106.320  48.130  1.00  0.00           H 
ATOM    325  HD2 ARG A 470      85.780 105.500  46.550  1.00  0.00           H 
ATOM    326  NE  ARG A 470      85.550 104.180  48.220  1.00  0.00           N 
ATOM    327  HE  ARG A 470      85.900 103.260  48.070  1.00  0.00           H 
ATOM    328  CZ  ARG A 470      84.910 104.280  49.360  1.00  0.00           C 
ATOM    329  NH1 ARG A 470      84.340 105.420  49.850  1.00  0.00           N 
ATOM    330 1HH1 ARG A 470      84.460 106.190  49.220  1.00  0.00           H 
ATOM    331 2HH1 ARG A 470      83.630 105.360  50.550  1.00  0.00           H 
ATOM    332  NH2 ARG A 470      84.790 103.190  50.100  1.00  0.00           N 
ATOM    333 1HH2 ARG A 470      85.350 102.390  49.910  1.00  0.00           H 
ATOM    334 2HH2 ARG A 470      84.530 103.280  51.060  1.00  0.00           H 
ATOM    335  C   ARG A 470      90.750 105.920  47.820  1.00  0.00           C 
ATOM    336  O   ARG A 470      90.690 105.640  46.660  1.00  0.00           O 
ATOM    337  N   GLY A 471      91.470 107.030  48.200  1.00  0.00           N 
ATOM    338  HN  GLY A 471      91.300 107.440  49.090  1.00  0.00           H 
ATOM    339  CA  GLY A 471      92.270 107.810  47.300  1.00  0.00           C 
ATOM    340  HA1 GLY A 471      91.830 107.860  46.310  1.00  0.00           H 
ATOM    341  HA2 GLY A 471      92.380 108.770  47.770  1.00  0.00           H 
ATOM    342  C   GLY A 471      93.660 107.230  47.060  1.00  0.00           C 
ATOM    343  O   GLY A 471      94.350 107.510  46.080  1.00  0.00           O 
ATOM    344  N   PHE A 472      94.050 106.300  47.910  1.00  0.00           N 
ATOM    345  HN  PHE A 472      93.410 106.000  48.620  1.00  0.00           H 
ATOM    346  CA  PHE A 472      95.300 105.630  47.800  1.00  0.00           C 
ATOM    347  HA  PHE A 472      96.020 106.210  47.240  1.00  0.00           H 
ATOM    348  CB  PHE A 472      95.760 105.320  49.240  1.00  0.00           C 
ATOM    349  HB1 PHE A 472      95.010 104.840  49.900  1.00  0.00           H 
ATOM    350  HB2 PHE A 472      96.660 104.680  49.290  1.00  0.00           H 
ATOM    351  CG  PHE A 472      96.140 106.560  50.100  1.00  0.00           C 
ATOM    352  CD1 PHE A 472      97.430 106.830  50.340  1.00  0.00           C 
ATOM    353  HD1 PHE A 472      98.190 106.270  49.830  1.00  0.00           H 
ATOM    354  CE1 PHE A 472      97.810 107.870  51.170  1.00  0.00           C 
ATOM    355  HE1 PHE A 472      98.830 108.010  51.490  1.00  0.00           H 
ATOM    356  CZ  PHE A 472      96.820 108.650  51.830  1.00  0.00           C 
ATOM    357  HZ  PHE A 472      97.100 109.520  52.400  1.00  0.00           H 
ATOM    358  CD2 PHE A 472      95.160 107.360  50.710  1.00  0.00           C 
ATOM    359  HD2 PHE A 472      94.150 107.100  50.420  1.00  0.00           H 
ATOM    360  CE2 PHE A 472      95.440 108.460  51.500  1.00  0.00           C 
ATOM    361  HE2 PHE A 472      94.640 109.010  51.980  1.00  0.00           H 
ATOM    362  C   PHE A 472      95.190 104.320  47.050  1.00  0.00           C 
ATOM    363  O   PHE A 472      96.250 103.790  46.880  1.00  0.00           O 
ATOM    364  N   GLN A 473      94.030 103.970  46.560  1.00  0.00           N 
ATOM    365  HN  GLN A 473      93.260 104.550  46.800  1.00  0.00           H 
ATOM    366  CA  GLN A 473      93.850 102.870  45.610  1.00  0.00           C 
ATOM    367  HA  GLN A 473      94.370 102.000  45.990  1.00  0.00           H 
ATOM    368  CB  GLN A 473      92.340 102.390  45.570  1.00  0.00           C 
ATOM    369  HB1 GLN A 473      91.580 103.190  45.410  1.00  0.00           H 
ATOM    370  HB2 GLN A 473      92.270 101.630  44.760  1.00  0.00           H 
ATOM    371  CG  GLN A 473      91.990 101.910  46.990  1.00  0.00           C 
ATOM    372  HG1 GLN A 473      92.660 101.090  47.330  1.00  0.00           H 
ATOM    373  HG2 GLN A 473      92.090 102.840  47.590  1.00  0.00           H 
ATOM    374  CD  GLN A 473      90.560 101.410  47.040  1.00  0.00           C 
ATOM    375  OE1 GLN A 473      89.860 101.430  48.100  1.00  0.00           O 
ATOM    376  NE2 GLN A 473      89.970 100.970  45.950  1.00  0.00           N 
ATOM    377 1HE2 GLN A 473      90.430 100.870  45.070  1.00  0.00           H 
ATOM    378 2HE2 GLN A 473      89.010 100.700  45.970  1.00  0.00           H 
ATOM    379  C   GLN A 473      94.350 103.200  44.230  1.00  0.00           C 
ATOM    380  O   GLN A 473      94.580 104.400  43.890  1.00  0.00           O 
ATOM    381  N   MET A 474      94.650 102.160  43.460  1.00  0.00           N 
ATOM    382  HN  MET A 474      94.610 101.210  43.760  1.00  0.00           H 
ATOM    383  CA  MET A 474      95.270 102.350  42.160  1.00  0.00           C 
ATOM    384  HA  MET A 474      96.020 103.130  42.140  1.00  0.00           H 
ATOM    385  CB  MET A 474      96.010 101.100  41.650  1.00  0.00           C 
ATOM    386  HB1 MET A 474      95.380 100.200  41.830  1.00  0.00           H 
ATOM    387  HB2 MET A 474      96.120 101.110  40.550  1.00  0.00           H 
ATOM    388  CG  MET A 474      97.470 100.920  42.210  1.00  0.00           C 
ATOM    389  HG1 MET A 474      97.370 100.360  43.160  1.00  0.00           H 
ATOM    390  HG2 MET A 474      97.960 100.160  41.560  1.00  0.00           H 
ATOM    391  SD  MET A 474      98.610 102.410  42.470  1.00  0.00           S 
ATOM    392  CE  MET A 474      98.850 102.840  40.750  1.00  0.00           C 
ATOM    393  HE1 MET A 474      99.040 101.950  40.120  1.00  0.00           H 
ATOM    394  HE2 MET A 474      97.960 103.290  40.270  1.00  0.00           H 
ATOM    395  HE3 MET A 474      99.750 103.480  40.710  1.00  0.00           H 
ATOM    396  C   MET A 474      94.230 102.810  41.080  1.00  0.00           C 
ATOM    397  O   MET A 474      94.530 103.290  40.000  1.00  0.00           O 
ATOM    398  N   LEU A 475      92.960 102.600  41.360  1.00  0.00           N 
ATOM    399  HN  LEU A 475      92.690 102.140  42.200  1.00  0.00           H 
ATOM    400  CA  LEU A 475      91.810 103.070  40.580  1.00  0.00           C 
ATOM    401  HA  LEU A 475      90.980 102.830  41.230  1.00  0.00           H 
ATOM    402  CB  LEU A 475      91.670 104.570  40.210  1.00  0.00           C 
ATOM    403  HB1 LEU A 475      92.690 104.970  40.030  1.00  0.00           H 
ATOM    404  HB2 LEU A 475      91.070 104.770  39.290  1.00  0.00           H 
ATOM    405  CG  LEU A 475      90.950 105.450  41.280  1.00  0.00           C 
ATOM    406  HG  LEU A 475      91.080 106.450  40.800  1.00  0.00           H 
ATOM    407  CD1 LEU A 475      89.410 105.190  41.480  1.00  0.00           C 
ATOM    408 1HD1 LEU A 475      89.020 106.010  42.120  1.00  0.00           H 
ATOM    409 2HD1 LEU A 475      89.030 105.180  40.440  1.00  0.00           H 
ATOM    410 3HD1 LEU A 475      89.190 104.190  41.910  1.00  0.00           H 
ATOM    411  CD2 LEU A 475      91.670 105.490  42.690  1.00  0.00           C 
ATOM    412 1HD2 LEU A 475      92.710 105.860  42.560  1.00  0.00           H 
ATOM    413 2HD2 LEU A 475      91.050 106.140  43.340  1.00  0.00           H 
ATOM    414 3HD2 LEU A 475      91.740 104.460  43.090  1.00  0.00           H 
ATOM    415  C   LEU A 475      91.500 102.200  39.380  1.00  0.00           C 
ATOM    416  O   LEU A 475      91.160 102.670  38.290  1.00  0.00           O 
ATOM    417  N   GLY A 476      91.600 100.820  39.620  1.00  0.00           N 
ATOM    418  HN  GLY A 476      91.990 100.610  40.510  1.00  0.00           H 
ATOM    419  CA  GLY A 476      90.940  99.770  38.830  1.00  0.00           C 
ATOM    420  HA1 GLY A 476      91.360  99.720  37.840  1.00  0.00           H 
ATOM    421  HA2 GLY A 476      91.100  98.800  39.280  1.00  0.00           H 
ATOM    422  C   GLY A 476      89.400  99.900  38.850  1.00  0.00           C 
ATOM    423  O   GLY A 476      88.850 100.370  39.880  1.00  0.00           O 
ATOM    424  N   PRO A 477      88.730  99.450  37.770  1.00  0.00           N 
ATOM    425  CD  PRO A 477      89.270  98.690  36.660  1.00  0.00           C 
ATOM    426  HD1 PRO A 477      90.010  97.950  37.010  1.00  0.00           H 
ATOM    427  HD2 PRO A 477      89.780  99.320  35.900  1.00  0.00           H 
ATOM    428  CA  PRO A 477      87.340  99.830  37.510  1.00  0.00           C 
ATOM    429  HA  PRO A 477      87.330 100.910  37.570  1.00  0.00           H 
ATOM    430  CB  PRO A 477      87.050  99.190  36.100  1.00  0.00           C 
ATOM    431  HB1 PRO A 477      86.100  98.630  35.990  1.00  0.00           H 
ATOM    432  HB2 PRO A 477      87.060 100.030  35.370  1.00  0.00           H 
ATOM    433  CG  PRO A 477      88.090  98.090  35.910  1.00  0.00           C 
ATOM    434  HG1 PRO A 477      87.820  97.100  36.330  1.00  0.00           H 
ATOM    435  HG2 PRO A 477      88.360  97.970  34.840  1.00  0.00           H 
ATOM    436  C   PRO A 477      86.370  99.320  38.490  1.00  0.00           C 
ATOM    437  O   PRO A 477      85.580 100.100  39.040  1.00  0.00           O 
ATOM    438  N   PHE A 478      86.420  98.010  38.760  1.00  0.00           N 
ATOM    439  HN  PHE A 478      87.110  97.420  38.340  1.00  0.00           H 
ATOM    440  CA  PHE A 478      85.380  97.340  39.540  1.00  0.00           C 
ATOM    441  HA  PHE A 478      84.490  97.920  39.340  1.00  0.00           H 
ATOM    442  CB  PHE A 478      85.050  95.920  38.970  1.00  0.00           C 
ATOM    443  HB1 PHE A 478      86.010  95.360  38.930  1.00  0.00           H 
ATOM    444  HB2 PHE A 478      84.330  95.470  39.680  1.00  0.00           H 
ATOM    445  CG  PHE A 478      84.560  96.080  37.540  1.00  0.00           C 
ATOM    446  CD1 PHE A 478      83.370  96.740  37.280  1.00  0.00           C 
ATOM    447  HD1 PHE A 478      82.770  97.070  38.120  1.00  0.00           H 
ATOM    448  CE1 PHE A 478      82.850  96.830  36.020  1.00  0.00           C 
ATOM    449  HE1 PHE A 478      81.850  97.220  35.890  1.00  0.00           H 
ATOM    450  CZ  PHE A 478      83.520  96.290  34.950  1.00  0.00           C 
ATOM    451  HZ  PHE A 478      83.120  96.220  33.950  1.00  0.00           H 
ATOM    452  CD2 PHE A 478      85.270  95.560  36.440  1.00  0.00           C 
ATOM    453  HD2 PHE A 478      86.200  95.050  36.610  1.00  0.00           H 
ATOM    454  CE2 PHE A 478      84.760  95.730  35.170  1.00  0.00           C 
ATOM    455  HE2 PHE A 478      85.320  95.420  34.300  1.00  0.00           H 
ATOM    456  C   PHE A 478      85.650  97.370  41.040  1.00  0.00           C 
ATOM    457  O   PHE A 478      85.320  96.460  41.770  1.00  0.00           O 
ATOM    458  N   THR A 479      86.400  98.340  41.490  1.00  0.00           N 
ATOM    459  HN  THR A 479      86.670  98.990  40.790  1.00  0.00           H 
ATOM    460  CA  THR A 479      86.800  98.570  42.990  1.00  0.00           C 
ATOM    461  HA  THR A 479      86.990  97.570  43.340  1.00  0.00           H 
ATOM    462  CB  THR A 479      88.210  99.150  43.120  1.00  0.00           C 
ATOM    463  HB  THR A 479      88.520  99.320  44.170  1.00  0.00           H 
ATOM    464  OG1 THR A 479      88.330 100.460  42.520  1.00  0.00           O 
ATOM    465  HG1 THR A 479      88.730 100.270  41.670  1.00  0.00           H 
ATOM    466  CG2 THR A 479      89.210  98.290  42.370  1.00  0.00           C 
ATOM    467 1HG2 THR A 479      90.280  98.470  42.600  1.00  0.00           H 
ATOM    468 2HG2 THR A 479      89.050  97.240  42.690  1.00  0.00           H 
ATOM    469 3HG2 THR A 479      89.130  98.380  41.260  1.00  0.00           H 
ATOM    470  C   THR A 479      85.870  99.250  43.880  1.00  0.00           C 
ATOM    471  O   THR A 479      85.060  98.580  44.480  1.00  0.00           O 
ATOM    472  N   ILE A 480      85.870 100.590  43.930  1.00  0.00           N 
ATOM    473  HN  ILE A 480      86.680 100.880  43.430  1.00  0.00           H 
ATOM    474  CA  ILE A 480      84.920 101.530  44.620  1.00  0.00           C 
ATOM    475  HA  ILE A 480      85.010 101.410  45.690  1.00  0.00           H 
ATOM    476  CB  ILE A 480      85.440 102.950  44.230  1.00  0.00           C 
ATOM    477  HB  ILE A 480      85.390 103.060  43.130  1.00  0.00           H 
ATOM    478  CG2 ILE A 480      84.390 104.000  44.770  1.00  0.00           C 
ATOM    479 1HG2 ILE A 480      84.800 105.010  44.560  1.00  0.00           H 
ATOM    480 2HG2 ILE A 480      83.470 103.910  44.150  1.00  0.00           H 
ATOM    481 3HG2 ILE A 480      84.160 103.910  45.850  1.00  0.00           H 
ATOM    482  CG1 ILE A 480      86.870 103.100  44.610  1.00  0.00           C 
ATOM    483 1HG1 ILE A 480      87.030 103.040  45.710  1.00  0.00           H 
ATOM    484 2HG1 ILE A 480      87.540 102.290  44.240  1.00  0.00           H 
ATOM    485  CD  ILE A 480      87.400 104.450  44.150  1.00  0.00           C 
ATOM    486  HD1 ILE A 480      87.150 104.770  43.120  1.00  0.00           H 
ATOM    487  HD2 ILE A 480      87.020 105.280  44.780  1.00  0.00           H 
ATOM    488  HD3 ILE A 480      88.510 104.470  44.210  1.00  0.00           H 
ATOM    489  C   ILE A 480      83.450 101.300  44.300  1.00  0.00           C 
ATOM    490  O   ILE A 480      82.620 101.440  45.180  1.00  0.00           O 
ATOM    491  N   MET A 481      83.070 100.960  43.100  1.00  0.00           N 
ATOM    492  HN  MET A 481      83.770 100.750  42.420  1.00  0.00           H 
ATOM    493  CA  MET A 481      81.650 100.620  42.790  1.00  0.00           C 
ATOM    494  HA  MET A 481      81.100 101.380  43.320  1.00  0.00           H 
ATOM    495  CB  MET A 481      81.320 100.820  41.260  1.00  0.00           C 
ATOM    496  HB1 MET A 481      80.230 100.790  41.060  1.00  0.00           H 
ATOM    497  HB2 MET A 481      81.740 101.810  40.960  1.00  0.00           H 
ATOM    498  CG  MET A 481      82.190  99.920  40.320  1.00  0.00           C 
ATOM    499  HG1 MET A 481      83.250 100.250  40.230  1.00  0.00           H 
ATOM    500  HG2 MET A 481      82.180  98.960  40.890  1.00  0.00           H 
ATOM    501  SD  MET A 481      81.470  99.560  38.750  1.00  0.00           S 
ATOM    502  CE  MET A 481      80.550  98.030  39.270  1.00  0.00           C 
ATOM    503  HE1 MET A 481      79.700  97.770  38.600  1.00  0.00           H 
ATOM    504  HE2 MET A 481      81.160  97.100  39.300  1.00  0.00           H 
ATOM    505  HE3 MET A 481      80.060  98.100  40.260  1.00  0.00           H 
ATOM    506  C   MET A 481      81.100  99.390  43.500  1.00  0.00           C 
ATOM    507  O   MET A 481      80.010  99.430  44.100  1.00  0.00           O 
ATOM    508  N   ILE A 482      81.880  98.300  43.450  1.00  0.00           N 
ATOM    509  HN  ILE A 482      82.810  98.310  43.090  1.00  0.00           H 
ATOM    510  CA  ILE A 482      81.670  97.070  44.270  1.00  0.00           C 
ATOM    511  HA  ILE A 482      80.700  96.650  44.040  1.00  0.00           H 
ATOM    512  CB  ILE A 482      82.720  96.010  43.880  1.00  0.00           C 
ATOM    513  HB  ILE A 482      83.720  96.490  43.930  1.00  0.00           H 
ATOM    514  CG2 ILE A 482      82.830  94.840  44.830  1.00  0.00           C 
ATOM    515 1HG2 ILE A 482      83.730  94.280  44.510  1.00  0.00           H 
ATOM    516 2HG2 ILE A 482      83.060  95.130  45.880  1.00  0.00           H 
ATOM    517 3HG2 ILE A 482      81.840  94.340  44.900  1.00  0.00           H 
ATOM    518  CG1 ILE A 482      82.500  95.420  42.470  1.00  0.00           C 
ATOM    519 1HG1 ILE A 482      82.760  96.090  41.630  1.00  0.00           H 
ATOM    520 2HG1 ILE A 482      83.120  94.510  42.300  1.00  0.00           H 
ATOM    521  CD  ILE A 482      81.060  94.900  42.250  1.00  0.00           C 
ATOM    522  HD1 ILE A 482      80.260  95.650  42.440  1.00  0.00           H 
ATOM    523  HD2 ILE A 482      80.810  94.370  41.310  1.00  0.00           H 
ATOM    524  HD3 ILE A 482      80.940  94.140  43.050  1.00  0.00           H 
ATOM    525  C   ILE A 482      81.580  97.390  45.750  1.00  0.00           C 
ATOM    526  O   ILE A 482      80.570  97.010  46.320  1.00  0.00           O 
ATOM    527  N   GLN A 483      82.500  98.200  46.330  1.00  0.00           N 
ATOM    528  HN  GLN A 483      83.280  98.460  45.770  1.00  0.00           H 
ATOM    529  CA  GLN A 483      82.370  98.750  47.660  1.00  0.00           C 
ATOM    530  HA  GLN A 483      82.440  97.950  48.380  1.00  0.00           H 
ATOM    531  CB  GLN A 483      83.480  99.670  48.040  1.00  0.00           C 
ATOM    532  HB1 GLN A 483      83.640 100.530  47.350  1.00  0.00           H 
ATOM    533  HB2 GLN A 483      83.230 100.130  49.020  1.00  0.00           H 
ATOM    534  CG  GLN A 483      84.940  99.010  48.030  1.00  0.00           C 
ATOM    535  HG1 GLN A 483      84.950  98.170  48.750  1.00  0.00           H 
ATOM    536  HG2 GLN A 483      85.160  98.580  47.030  1.00  0.00           H 
ATOM    537  CD  GLN A 483      86.070  99.950  48.410  1.00  0.00           C 
ATOM    538  OE1 GLN A 483      85.830 101.070  48.860  1.00  0.00           O 
ATOM    539  NE2 GLN A 483      87.250  99.530  48.050  1.00  0.00           N 
ATOM    540 1HE2 GLN A 483      87.280  98.770  47.400  1.00  0.00           H 
ATOM    541 2HE2 GLN A 483      88.090  99.940  48.410  1.00  0.00           H 
ATOM    542  C   GLN A 483      81.020  99.390  48.020  1.00  0.00           C 
ATOM    543  O   GLN A 483      80.410  99.120  49.070  1.00  0.00           O 
ATOM    544  N   LYS A 484      80.460 100.280  47.160  1.00  0.00           N 
ATOM    545  HN  LYS A 484      81.020 100.550  46.380  1.00  0.00           H 
ATOM    546  CA  LYS A 484      79.170 100.900  47.340  1.00  0.00           C 
ATOM    547  HA  LYS A 484      79.180 101.350  48.320  1.00  0.00           H 
ATOM    548  CB  LYS A 484      79.020 102.080  46.270  1.00  0.00           C 
ATOM    549  HB1 LYS A 484      79.220 101.610  45.290  1.00  0.00           H 
ATOM    550  HB2 LYS A 484      77.970 102.440  46.350  1.00  0.00           H 
ATOM    551  CG  LYS A 484      80.020 103.250  46.610  1.00  0.00           C 
ATOM    552  HG1 LYS A 484      79.870 103.590  47.660  1.00  0.00           H 
ATOM    553  HG2 LYS A 484      81.020 102.780  46.560  1.00  0.00           H 
ATOM    554  CD  LYS A 484      80.090 104.390  45.610  1.00  0.00           C 
ATOM    555  HD1 LYS A 484      80.510 103.910  44.700  1.00  0.00           H 
ATOM    556  HD2 LYS A 484      79.160 104.960  45.380  1.00  0.00           H 
ATOM    557  CE  LYS A 484      81.090 105.460  46.190  1.00  0.00           C 
ATOM    558  HE1 LYS A 484      80.830 105.740  47.230  1.00  0.00           H 
ATOM    559  HE2 LYS A 484      82.110 105.020  46.200  1.00  0.00           H 
ATOM    560  NZ  LYS A 484      81.030 106.810  45.490  1.00  0.00           N 
ATOM    561  HZ1 LYS A 484      81.570 107.590  45.920  1.00  0.00           H 
ATOM    562  HZ2 LYS A 484      81.460 106.740  44.540  1.00  0.00           H 
ATOM    563  HZ3 LYS A 484      80.060 107.170  45.370  1.00  0.00           H 
ATOM    564  C   LYS A 484      78.050  99.890  47.290  1.00  0.00           C 
ATOM    565  O   LYS A 484      77.170  99.880  48.140  1.00  0.00           O 
ATOM    566  N   MET A 485      78.170  98.960  46.360  1.00  0.00           N 
ATOM    567  HN  MET A 485      78.930  99.020  45.720  1.00  0.00           H 
ATOM    568  CA  MET A 485      77.230  97.820  46.220  1.00  0.00           C 
ATOM    569  HA  MET A 485      76.220  98.190  46.120  1.00  0.00           H 
ATOM    570  CB  MET A 485      77.470  97.200  44.850  1.00  0.00           C 
ATOM    571  HB1 MET A 485      77.230  97.880  44.000  1.00  0.00           H 
ATOM    572  HB2 MET A 485      78.580  97.170  44.790  1.00  0.00           H 
ATOM    573  CG  MET A 485      76.780  95.860  44.490  1.00  0.00           C 
ATOM    574  HG1 MET A 485      76.390  95.320  45.380  1.00  0.00           H 
ATOM    575  HG2 MET A 485      75.860  95.950  43.870  1.00  0.00           H 
ATOM    576  SD  MET A 485      77.850  94.690  43.600  1.00  0.00           S 
ATOM    577  CE  MET A 485      78.350  93.710  45.070  1.00  0.00           C 
ATOM    578  HE1 MET A 485      77.480  93.380  45.670  1.00  0.00           H 
ATOM    579  HE2 MET A 485      78.910  92.870  44.610  1.00  0.00           H 
ATOM    580  HE3 MET A 485      78.920  94.380  45.740  1.00  0.00           H 
ATOM    581  C   MET A 485      77.140  96.820  47.410  1.00  0.00           C 
ATOM    582  O   MET A 485      75.990  96.360  47.690  1.00  0.00           O 
ATOM    583  N   ILE A 486      78.280  96.460  48.130  1.00  0.00           N 
ATOM    584  HN  ILE A 486      79.120  96.830  47.750  1.00  0.00           H 
ATOM    585  CA  ILE A 486      78.270  95.590  49.270  1.00  0.00           C 
ATOM    586  HA  ILE A 486      77.600  94.790  49.000  1.00  0.00           H 
ATOM    587  CB  ILE A 486      79.660  95.030  49.650  1.00  0.00           C 
ATOM    588  HB  ILE A 486      80.380  95.820  49.940  1.00  0.00           H 
ATOM    589  CG2 ILE A 486      79.520  93.960  50.740  1.00  0.00           C 
ATOM    590 1HG2 ILE A 486      79.120  93.040  50.270  1.00  0.00           H 
ATOM    591 2HG2 ILE A 486      80.490  93.590  51.130  1.00  0.00           H 
ATOM    592 3HG2 ILE A 486      78.820  94.280  51.540  1.00  0.00           H 
ATOM    593  CG1 ILE A 486      80.230  94.370  48.390  1.00  0.00           C 
ATOM    594 1HG1 ILE A 486      79.630  93.450  48.220  1.00  0.00           H 
ATOM    595 2HG1 ILE A 486      80.040  94.980  47.480  1.00  0.00           H 
ATOM    596  CD  ILE A 486      81.630  94.040  48.520  1.00  0.00           C 
ATOM    597  HD1 ILE A 486      82.240  94.970  48.470  1.00  0.00           H 
ATOM    598  HD2 ILE A 486      81.960  93.490  49.430  1.00  0.00           H 
ATOM    599  HD3 ILE A 486      81.990  93.450  47.650  1.00  0.00           H 
ATOM    600  C   ILE A 486      77.490  96.230  50.390  1.00  0.00           C 
ATOM    601  O   ILE A 486      76.530  95.740  50.950  1.00  0.00           O 
ATOM    602  N   PHE A 487      77.760  97.550  50.640  1.00  0.00           N 
ATOM    603  HN  PHE A 487      78.460  98.100  50.200  1.00  0.00           H 
ATOM    604  CA  PHE A 487      76.980  98.250  51.630  1.00  0.00           C 
ATOM    605  HA  PHE A 487      77.110  97.610  52.490  1.00  0.00           H 
ATOM    606  CB  PHE A 487      77.750  99.630  51.780  1.00  0.00           C 
ATOM    607  HB1 PHE A 487      78.670  99.400  52.360  1.00  0.00           H 
ATOM    608  HB2 PHE A 487      77.990 100.100  50.800  1.00  0.00           H 
ATOM    609  CG  PHE A 487      76.940 100.680  52.590  1.00  0.00           C 
ATOM    610  CD1 PHE A 487      76.700 100.510  53.980  1.00  0.00           C 
ATOM    611  HD1 PHE A 487      77.030  99.610  54.480  1.00  0.00           H 
ATOM    612  CE1 PHE A 487      75.810 101.380  54.730  1.00  0.00           C 
ATOM    613  HE1 PHE A 487      75.550 101.120  55.750  1.00  0.00           H 
ATOM    614  CZ  PHE A 487      75.240 102.420  54.030  1.00  0.00           C 
ATOM    615  HZ  PHE A 487      74.640 103.130  54.570  1.00  0.00           H 
ATOM    616  CD2 PHE A 487      76.530 101.870  52.000  1.00  0.00           C 
ATOM    617  HD2 PHE A 487      76.800 101.950  50.960  1.00  0.00           H 
ATOM    618  CE2 PHE A 487      75.630 102.660  52.710  1.00  0.00           C 
ATOM    619  HE2 PHE A 487      75.250 103.570  52.270  1.00  0.00           H 
ATOM    620  C   PHE A 487      75.420  98.310  51.310  1.00  0.00           C 
ATOM    621  O   PHE A 487      74.630  98.040  52.230  1.00  0.00           O 
ATOM    622  N   GLY A 488      75.110  98.470  49.970  1.00  0.00           N 
ATOM    623  HN  GLY A 488      75.940  98.540  49.420  1.00  0.00           H 
ATOM    624  CA  GLY A 488      73.750  98.410  49.270  1.00  0.00           C 
ATOM    625  HA1 GLY A 488      73.150  99.250  49.610  1.00  0.00           H 
ATOM    626  HA2 GLY A 488      73.940  98.420  48.210  1.00  0.00           H 
ATOM    627  C   GLY A 488      72.980  97.190  49.610  1.00  0.00           C 
ATOM    628  O   GLY A 488      71.850  97.230  50.110  1.00  0.00           O 
ATOM    629  N   ASP A 489      73.540  95.980  49.340  1.00  0.00           N 
ATOM    630  HN  ASP A 489      74.460  95.930  48.970  1.00  0.00           H 
ATOM    631  CA  ASP A 489      72.980  94.690  49.760  1.00  0.00           C 
ATOM    632  HA  ASP A 489      71.940  94.750  49.480  1.00  0.00           H 
ATOM    633  CB  ASP A 489      73.620  93.580  48.910  1.00  0.00           C 
ATOM    634  HB1 ASP A 489      74.730  93.640  48.910  1.00  0.00           H 
ATOM    635  HB2 ASP A 489      73.270  92.570  49.200  1.00  0.00           H 
ATOM    636  CG  ASP A 489      73.100  93.700  47.530  1.00  0.00           C 
ATOM    637  OD1 ASP A 489      71.980  94.240  47.360  1.00  0.00           O 
ATOM    638  OD2 ASP A 489      73.670  93.180  46.530  1.00  0.00           O 
ATOM    639  C   ASP A 489      72.940  94.490  51.300  1.00  0.00           C 
ATOM    640  O   ASP A 489      72.070  93.850  51.870  1.00  0.00           O 
ATOM    641  N   LEU A 490      73.920  94.940  52.070  1.00  0.00           N 
ATOM    642  HN  LEU A 490      74.820  95.230  51.740  1.00  0.00           H 
ATOM    643  CA  LEU A 490      73.870  94.850  53.520  1.00  0.00           C 
ATOM    644  HA  LEU A 490      73.500  93.840  53.630  1.00  0.00           H 
ATOM    645  CB  LEU A 490      75.280  95.170  54.160  1.00  0.00           C 
ATOM    646  HB1 LEU A 490      76.030  94.570  53.600  1.00  0.00           H 
ATOM    647  HB2 LEU A 490      75.590  96.230  54.080  1.00  0.00           H 
ATOM    648  CG  LEU A 490      75.420  94.760  55.630  1.00  0.00           C 
ATOM    649  HG  LEU A 490      74.640  95.380  56.130  1.00  0.00           H 
ATOM    650  CD1 LEU A 490      75.270  93.280  55.840  1.00  0.00           C 
ATOM    651 1HD1 LEU A 490      76.070  92.720  55.310  1.00  0.00           H 
ATOM    652 2HD1 LEU A 490      75.320  93.010  56.920  1.00  0.00           H 
ATOM    653 3HD1 LEU A 490      74.270  92.900  55.530  1.00  0.00           H 
ATOM    654  CD2 LEU A 490      76.670  95.240  56.290  1.00  0.00           C 
ATOM    655 1HD2 LEU A 490      76.540  95.170  57.390  1.00  0.00           H 
ATOM    656 2HD2 LEU A 490      77.550  94.630  56.000  1.00  0.00           H 
ATOM    657 3HD2 LEU A 490      76.970  96.270  55.990  1.00  0.00           H 
ATOM    658  C   LEU A 490      72.780  95.680  54.240  1.00  0.00           C 
ATOM    659  O   LEU A 490      72.120  95.170  55.140  1.00  0.00           O 
ATOM    660  N   MET A 491      72.590  96.950  53.920  1.00  0.00           N 
ATOM    661  HN  MET A 491      73.270  97.390  53.330  1.00  0.00           H 
ATOM    662  CA  MET A 491      71.410  97.660  54.190  1.00  0.00           C 
ATOM    663  HA  MET A 491      71.350  97.750  55.260  1.00  0.00           H 
ATOM    664  CB  MET A 491      71.660  99.160  53.740  1.00  0.00           C 
ATOM    665  HB1 MET A 491      71.750  99.090  52.640  1.00  0.00           H 
ATOM    666  HB2 MET A 491      70.800  99.760  54.120  1.00  0.00           H 
ATOM    667  CG  MET A 491      72.900  99.840  54.440  1.00  0.00           C 
ATOM    668  HG1 MET A 491      73.780  99.240  54.130  1.00  0.00           H 
ATOM    669  HG2 MET A 491      73.030 100.820  53.930  1.00  0.00           H 
ATOM    670  SD  MET A 491      72.680 100.260  56.130  1.00  0.00           S 
ATOM    671  CE  MET A 491      73.760  98.920  56.810  1.00  0.00           C 
ATOM    672  HE1 MET A 491      73.590  98.620  57.870  1.00  0.00           H 
ATOM    673  HE2 MET A 491      73.640  98.000  56.200  1.00  0.00           H 
ATOM    674  HE3 MET A 491      74.850  99.130  56.770  1.00  0.00           H 
ATOM    675  C   MET A 491      70.070  97.040  53.730  1.00  0.00           C 
ATOM    676  O   MET A 491      69.190  97.000  54.550  1.00  0.00           O 
ATOM    677  N   ARG A 492      69.940  96.470  52.480  1.00  0.00           N 
ATOM    678  HN  ARG A 492      70.720  96.450  51.860  1.00  0.00           H 
ATOM    679  CA  ARG A 492      68.710  95.750  52.040  1.00  0.00           C 
ATOM    680  HA  ARG A 492      67.900  96.450  52.180  1.00  0.00           H 
ATOM    681  CB  ARG A 492      68.990  95.160  50.660  1.00  0.00           C 
ATOM    682  HB1 ARG A 492      69.940  94.600  50.560  1.00  0.00           H 
ATOM    683  HB2 ARG A 492      68.130  94.480  50.470  1.00  0.00           H 
ATOM    684  CG  ARG A 492      68.780  96.200  49.500  1.00  0.00           C 
ATOM    685  HG1 ARG A 492      67.680  96.320  49.380  1.00  0.00           H 
ATOM    686  HG2 ARG A 492      69.260  97.180  49.700  1.00  0.00           H 
ATOM    687  CD  ARG A 492      69.420  95.610  48.250  1.00  0.00           C 
ATOM    688  HD1 ARG A 492      70.500  95.530  48.490  1.00  0.00           H 
ATOM    689  HD2 ARG A 492      69.110  94.560  48.060  1.00  0.00           H 
ATOM    690  NE  ARG A 492      69.090  96.440  47.040  1.00  0.00           N 
ATOM    691  HE  ARG A 492      68.130  96.610  46.810  1.00  0.00           H 
ATOM    692  CZ  ARG A 492      70.050  96.740  46.120  1.00  0.00           C 
ATOM    693  NH1 ARG A 492      69.690  97.240  45.000  1.00  0.00           N 
ATOM    694 1HH1 ARG A 492      68.750  97.060  44.730  1.00  0.00           H 
ATOM    695 2HH1 ARG A 492      70.480  97.480  44.440  1.00  0.00           H 
ATOM    696  NH2 ARG A 492      71.290  96.520  46.330  1.00  0.00           N 
ATOM    697 1HH2 ARG A 492      71.490  95.720  46.890  1.00  0.00           H 
ATOM    698 2HH2 ARG A 492      71.940  96.470  45.580  1.00  0.00           H 
ATOM    699  C   ARG A 492      68.430  94.610  52.980  1.00  0.00           C 
ATOM    700  O   ARG A 492      67.280  94.310  53.330  1.00  0.00           O 
ATOM    701  N   PHE A 493      69.500  93.880  53.380  1.00  0.00           N 
ATOM    702  HN  PHE A 493      70.390  94.050  52.950  1.00  0.00           H 
ATOM    703  CA  PHE A 493      69.510  92.790  54.270  1.00  0.00           C 
ATOM    704  HA  PHE A 493      68.870  92.020  53.860  1.00  0.00           H 
ATOM    705  CB  PHE A 493      70.870  92.090  54.270  1.00  0.00           C 
ATOM    706  HB1 PHE A 493      71.250  91.880  53.250  1.00  0.00           H 
ATOM    707  HB2 PHE A 493      71.580  92.710  54.860  1.00  0.00           H 
ATOM    708  CG  PHE A 493      70.770  90.780  54.990  1.00  0.00           C 
ATOM    709  CD1 PHE A 493      70.310  89.600  54.290  1.00  0.00           C 
ATOM    710  HD1 PHE A 493      69.960  89.860  53.300  1.00  0.00           H 
ATOM    711  CE1 PHE A 493      70.500  88.290  54.770  1.00  0.00           C 
ATOM    712  HE1 PHE A 493      70.270  87.430  54.160  1.00  0.00           H 
ATOM    713  CZ  PHE A 493      71.190  88.130  56.060  1.00  0.00           C 
ATOM    714  HZ  PHE A 493      71.460  87.150  56.420  1.00  0.00           H 
ATOM    715  CD2 PHE A 493      71.340  90.600  56.260  1.00  0.00           C 
ATOM    716  HD2 PHE A 493      71.710  91.450  56.810  1.00  0.00           H 
ATOM    717  CE2 PHE A 493      71.530  89.290  56.820  1.00  0.00           C 
ATOM    718  HE2 PHE A 493      71.950  89.070  57.790  1.00  0.00           H 
ATOM    719  C   PHE A 493      68.980  93.070  55.610  1.00  0.00           C 
ATOM    720  O   PHE A 493      68.180  92.360  56.250  1.00  0.00           O 
ATOM    721  N   CYS A 494      69.420  94.230  56.170  1.00  0.00           N 
ATOM    722  HN  CYS A 494      70.100  94.650  55.580  1.00  0.00           H 
ATOM    723  CA  CYS A 494      68.970  94.740  57.510  1.00  0.00           C 
ATOM    724  HA  CYS A 494      69.190  93.990  58.250  1.00  0.00           H 
ATOM    725  CB  CYS A 494      69.800  95.950  58.010  1.00  0.00           C 
ATOM    726  HB1 CYS A 494      69.720  96.710  57.210  1.00  0.00           H 
ATOM    727  HB2 CYS A 494      69.390  96.230  59.000  1.00  0.00           H 
ATOM    728  SG  CYS A 494      71.630  95.580  58.260  1.00  0.00           S 
ATOM    729  HG1 CYS A 494      72.010  95.760  57.000  1.00  0.00           H 
ATOM    730  C   CYS A 494      67.460  94.950  57.620  1.00  0.00           C 
ATOM    731  O   CYS A 494      66.950  94.560  58.670  1.00  0.00           O 
ATOM    732  N   TRP A 495      66.730  95.540  56.630  1.00  0.00           N 
ATOM    733  HN  TRP A 495      67.240  95.880  55.850  1.00  0.00           H 
ATOM    734  CA  TRP A 495      65.290  95.520  56.590  1.00  0.00           C 
ATOM    735  HA  TRP A 495      64.890  96.160  57.370  1.00  0.00           H 
ATOM    736  CB  TRP A 495      64.850  96.220  55.270  1.00  0.00           C 
ATOM    737  HB1 TRP A 495      65.280  95.660  54.410  1.00  0.00           H 
ATOM    738  HB2 TRP A 495      63.760  96.170  55.060  1.00  0.00           H 
ATOM    739  CG  TRP A 495      65.260  97.630  55.220  1.00  0.00           C 
ATOM    740  CD1 TRP A 495      66.230  98.280  54.540  1.00  0.00           C 
ATOM    741  HD1 TRP A 495      66.890  97.710  53.910  1.00  0.00           H 
ATOM    742  NE1 TRP A 495      66.150  99.610  54.670  1.00  0.00           N 
ATOM    743  HE1 TRP A 495      66.890 100.170  54.370  1.00  0.00           H 
ATOM    744  CE2 TRP A 495      65.170  99.930  55.510  1.00  0.00           C 
ATOM    745  CD2 TRP A 495      64.550  98.650  55.870  1.00  0.00           C 
ATOM    746  CE3 TRP A 495      63.340  98.640  56.610  1.00  0.00           C 
ATOM    747  HE3 TRP A 495      62.910  97.660  56.760  1.00  0.00           H 
ATOM    748  CZ3 TRP A 495      62.790  99.890  56.850  1.00  0.00           C 
ATOM    749  HZ3 TRP A 495      61.810  99.880  57.310  1.00  0.00           H 
ATOM    750  CZ2 TRP A 495      64.680 101.170  55.960  1.00  0.00           C 
ATOM    751  HZ2 TRP A 495      65.200 102.090  55.750  1.00  0.00           H 
ATOM    752  CH2 TRP A 495      63.380 101.150  56.530  1.00  0.00           C 
ATOM    753  HH2 TRP A 495      62.850 102.060  56.770  1.00  0.00           H 
ATOM    754  C   TRP A 495      64.640  94.110  56.690  1.00  0.00           C 
ATOM    755  O   TRP A 495      63.790  93.880  57.520  1.00  0.00           O 
ATOM    756  N   LEU A 496      65.110  93.090  55.890  1.00  0.00           N 
ATOM    757  HN  LEU A 496      65.810  93.420  55.260  1.00  0.00           H 
ATOM    758  CA  LEU A 496      64.560  91.720  55.900  1.00  0.00           C 
ATOM    759  HA  LEU A 496      63.500  91.900  55.800  1.00  0.00           H 
ATOM    760  CB  LEU A 496      65.290  90.910  54.780  1.00  0.00           C 
ATOM    761  HB1 LEU A 496      66.240  91.450  54.590  1.00  0.00           H 
ATOM    762  HB2 LEU A 496      65.540  89.850  54.980  1.00  0.00           H 
ATOM    763  CG  LEU A 496      64.500  90.940  53.420  1.00  0.00           C 
ATOM    764  HG  LEU A 496      63.480  90.520  53.570  1.00  0.00           H 
ATOM    765  CD1 LEU A 496      64.200  92.280  52.790  1.00  0.00           C 
ATOM    766 1HD1 LEU A 496      63.610  92.170  51.860  1.00  0.00           H 
ATOM    767 2HD1 LEU A 496      63.550  92.830  53.510  1.00  0.00           H 
ATOM    768 3HD1 LEU A 496      65.130  92.880  52.760  1.00  0.00           H 
ATOM    769  CD2 LEU A 496      65.280  90.150  52.370  1.00  0.00           C 
ATOM    770 1HD2 LEU A 496      64.870  90.200  51.340  1.00  0.00           H 
ATOM    771 2HD2 LEU A 496      66.340  90.480  52.290  1.00  0.00           H 
ATOM    772 3HD2 LEU A 496      65.360  89.070  52.620  1.00  0.00           H 
ATOM    773  C   LEU A 496      64.810  91.020  57.240  1.00  0.00           C 
ATOM    774  O   LEU A 496      63.990  90.300  57.740  1.00  0.00           O 
ATOM    775  N   MET A 497      66.040  91.200  57.790  1.00  0.00           N 
ATOM    776  HN  MET A 497      66.730  91.750  57.320  1.00  0.00           H 
ATOM    777  CA  MET A 497      66.350  90.590  59.100  1.00  0.00           C 
ATOM    778  HA  MET A 497      65.900  89.620  58.960  1.00  0.00           H 
ATOM    779  CB  MET A 497      67.890  90.500  59.250  1.00  0.00           C 
ATOM    780  HB1 MET A 497      68.240  91.550  59.190  1.00  0.00           H 
ATOM    781  HB2 MET A 497      68.180  90.100  60.240  1.00  0.00           H 
ATOM    782  CG  MET A 497      68.500  89.530  58.180  1.00  0.00           C 
ATOM    783  HG1 MET A 497      68.570  90.070  57.210  1.00  0.00           H 
ATOM    784  HG2 MET A 497      69.530  89.350  58.560  1.00  0.00           H 
ATOM    785  SD  MET A 497      67.740  87.900  58.010  1.00  0.00           S 
ATOM    786  CE  MET A 497      67.180  87.920  56.310  1.00  0.00           C 
ATOM    787  HE1 MET A 497      66.070  87.910  56.250  1.00  0.00           H 
ATOM    788  HE2 MET A 497      67.580  88.790  55.750  1.00  0.00           H 
ATOM    789  HE3 MET A 497      67.400  87.020  55.700  1.00  0.00           H 
ATOM    790  C   MET A 497      65.640  91.200  60.300  1.00  0.00           C 
ATOM    791  O   MET A 497      65.410  90.490  61.270  1.00  0.00           O 
ATOM    792  N   ALA A 498      65.230  92.540  60.230  1.00  0.00           N 
ATOM    793  HN  ALA A 498      65.490  93.120  59.460  1.00  0.00           H 
ATOM    794  CA  ALA A 498      64.520  93.180  61.260  1.00  0.00           C 
ATOM    795  HA  ALA A 498      65.190  93.280  62.110  1.00  0.00           H 
ATOM    796  CB  ALA A 498      64.180  94.630  60.800  1.00  0.00           C 
ATOM    797  HB1 ALA A 498      63.550  95.100  61.580  1.00  0.00           H 
ATOM    798  HB2 ALA A 498      65.120  95.220  60.750  1.00  0.00           H 
ATOM    799  HB3 ALA A 498      63.620  94.700  59.840  1.00  0.00           H 
ATOM    800  C   ALA A 498      63.340  92.500  61.850  1.00  0.00           C 
ATOM    801  O   ALA A 498      63.250  92.160  63.040  1.00  0.00           O 
ATOM    802  N   VAL A 499      62.450  91.980  61.000  1.00  0.00           N 
ATOM    803  HN  VAL A 499      62.560  92.050  60.010  1.00  0.00           H 
ATOM    804  CA  VAL A 499      61.240  91.270  61.460  1.00  0.00           C 
ATOM    805  HA  VAL A 499      60.810  91.720  62.340  1.00  0.00           H 
ATOM    806  CB  VAL A 499      60.100  91.230  60.460  1.00  0.00           C 
ATOM    807  HB  VAL A 499      59.210  90.780  60.960  1.00  0.00           H 
ATOM    808  CG1 VAL A 499      59.750  92.650  60.210  1.00  0.00           C 
ATOM    809 1HG1 VAL A 499      59.850  93.160  61.190  1.00  0.00           H 
ATOM    810 2HG1 VAL A 499      60.400  93.120  59.440  1.00  0.00           H 
ATOM    811 3HG1 VAL A 499      58.690  92.820  59.910  1.00  0.00           H 
ATOM    812  CG2 VAL A 499      60.520  90.560  59.160  1.00  0.00           C 
ATOM    813 1HG2 VAL A 499      59.930  90.770  58.240  1.00  0.00           H 
ATOM    814 2HG2 VAL A 499      61.520  90.900  58.820  1.00  0.00           H 
ATOM    815 3HG2 VAL A 499      60.490  89.450  59.090  1.00  0.00           H 
ATOM    816  C   VAL A 499      61.550  89.820  61.950  1.00  0.00           C 
ATOM    817  O   VAL A 499      60.780  89.260  62.740  1.00  0.00           O 
ATOM    818  N   VAL A 500      62.660  89.280  61.530  1.00  0.00           N 
ATOM    819  HN  VAL A 500      63.160  89.740  60.800  1.00  0.00           H 
ATOM    820  CA  VAL A 500      63.230  87.950  61.970  1.00  0.00           C 
ATOM    821  HA  VAL A 500      62.400  87.260  61.960  1.00  0.00           H 
ATOM    822  CB  VAL A 500      64.300  87.320  61.010  1.00  0.00           C 
ATOM    823  HB  VAL A 500      65.210  87.950  60.910  1.00  0.00           H 
ATOM    824  CG1 VAL A 500      64.790  85.970  61.590  1.00  0.00           C 
ATOM    825 1HG1 VAL A 500      65.120  85.280  60.790  1.00  0.00           H 
ATOM    826 2HG1 VAL A 500      65.490  86.150  62.430  1.00  0.00           H 
ATOM    827 3HG1 VAL A 500      63.900  85.480  62.050  1.00  0.00           H 
ATOM    828  CG2 VAL A 500      63.770  87.250  59.610  1.00  0.00           C 
ATOM    829 1HG2 VAL A 500      64.450  86.730  58.900  1.00  0.00           H 
ATOM    830 2HG2 VAL A 500      62.730  86.870  59.510  1.00  0.00           H 
ATOM    831 3HG2 VAL A 500      63.730  88.310  59.270  1.00  0.00           H 
ATOM    832  C   VAL A 500      63.770  88.210  63.400  1.00  0.00           C 
ATOM    833  O   VAL A 500      63.670  87.420  64.310  1.00  0.00           O 
ATOM    834  N   ILE A 501      64.420  89.370  63.680  1.00  0.00           N 
ATOM    835  HN  ILE A 501      64.650  90.020  62.960  1.00  0.00           H 
ATOM    836  CA  ILE A 501      64.760  89.760  65.060  1.00  0.00           C 
ATOM    837  HA  ILE A 501      65.270  88.870  65.390  1.00  0.00           H 
ATOM    838  CB  ILE A 501      65.670  90.930  65.180  1.00  0.00           C 
ATOM    839  HB  ILE A 501      65.310  91.730  64.490  1.00  0.00           H 
ATOM    840  CG2 ILE A 501      65.810  91.490  66.560  1.00  0.00           C 
ATOM    841 1HG2 ILE A 501      66.670  92.190  66.600  1.00  0.00           H 
ATOM    842 2HG2 ILE A 501      64.840  91.940  66.880  1.00  0.00           H 
ATOM    843 3HG2 ILE A 501      65.990  90.710  67.340  1.00  0.00           H 
ATOM    844  CG1 ILE A 501      67.040  90.670  64.570  1.00  0.00           C 
ATOM    845 1HG1 ILE A 501      67.740  90.420  65.390  1.00  0.00           H 
ATOM    846 2HG1 ILE A 501      67.070  89.800  63.870  1.00  0.00           H 
ATOM    847  CD  ILE A 501      67.730  91.840  63.850  1.00  0.00           C 
ATOM    848  HD1 ILE A 501      67.310  92.170  62.870  1.00  0.00           H 
ATOM    849  HD2 ILE A 501      67.780  92.660  64.590  1.00  0.00           H 
ATOM    850  HD3 ILE A 501      68.750  91.510  63.560  1.00  0.00           H 
ATOM    851  C   ILE A 501      63.520  89.920  66.030  1.00  0.00           C 
ATOM    852  O   ILE A 501      63.430  89.380  67.140  1.00  0.00           O 
ATOM    853  N   LEU A 502      62.570  90.740  65.520  1.00  0.00           N 
ATOM    854  HN  LEU A 502      62.580  91.050  64.570  1.00  0.00           H 
ATOM    855  CA  LEU A 502      61.370  91.080  66.270  1.00  0.00           C 
ATOM    856  HA  LEU A 502      61.690  91.650  67.130  1.00  0.00           H 
ATOM    857  CB  LEU A 502      60.500  92.010  65.370  1.00  0.00           C 
ATOM    858  HB1 LEU A 502      60.410  91.300  64.520  1.00  0.00           H 
ATOM    859  HB2 LEU A 502      59.490  92.130  65.820  1.00  0.00           H 
ATOM    860  CG  LEU A 502      61.010  93.420  65.240  1.00  0.00           C 
ATOM    861  HG  LEU A 502      62.090  93.340  64.970  1.00  0.00           H 
ATOM    862  CD1 LEU A 502      60.290  94.150  64.160  1.00  0.00           C 
ATOM    863 1HD1 LEU A 502      59.390  94.670  64.540  1.00  0.00           H 
ATOM    864 2HD1 LEU A 502      60.880  94.980  63.710  1.00  0.00           H 
ATOM    865 3HD1 LEU A 502      59.860  93.470  63.390  1.00  0.00           H 
ATOM    866  CD2 LEU A 502      60.990  94.140  66.620  1.00  0.00           C 
ATOM    867 1HD2 LEU A 502      61.550  95.100  66.610  1.00  0.00           H 
ATOM    868 2HD2 LEU A 502      59.930  94.180  66.940  1.00  0.00           H 
ATOM    869 3HD2 LEU A 502      61.530  93.530  67.380  1.00  0.00           H 
ATOM    870  C   LEU A 502      60.410  89.990  66.840  1.00  0.00           C 
ATOM    871  O   LEU A 502      60.130  89.970  68.020  1.00  0.00           O 
ATOM    872  N   GLY A 503      60.060  89.020  66.000  1.00  0.00           N 
ATOM    873  HN  GLY A 503      60.350  89.130  65.050  1.00  0.00           H 
ATOM    874  CA  GLY A 503      59.210  87.910  66.360  1.00  0.00           C 
ATOM    875  HA1 GLY A 503      58.370  88.320  66.910  1.00  0.00           H 
ATOM    876  HA2 GLY A 503      58.940  87.310  65.500  1.00  0.00           H 
ATOM    877  C   GLY A 503      59.880  86.890  67.220  1.00  0.00           C 
ATOM    878  O   GLY A 503      59.360  86.480  68.270  1.00  0.00           O 
ATOM    879  N   PHE A 504      61.130  86.520  66.890  1.00  0.00           N 
ATOM    880  HN  PHE A 504      61.620  86.650  66.030  1.00  0.00           H 
ATOM    881  CA  PHE A 504      61.970  85.760  67.820  1.00  0.00           C 
ATOM    882  HA  PHE A 504      61.480  84.860  68.160  1.00  0.00           H 
ATOM    883  CB  PHE A 504      63.260  85.290  67.070  1.00  0.00           C 
ATOM    884  HB1 PHE A 504      63.770  86.090  66.490  1.00  0.00           H 
ATOM    885  HB2 PHE A 504      64.080  85.060  67.780  1.00  0.00           H 
ATOM    886  CG  PHE A 504      62.920  84.040  66.250  1.00  0.00           C 
ATOM    887  CD1 PHE A 504      62.720  82.810  66.820  1.00  0.00           C 
ATOM    888  HD1 PHE A 504      62.700  82.720  67.900  1.00  0.00           H 
ATOM    889  CE1 PHE A 504      62.490  81.640  66.050  1.00  0.00           C 
ATOM    890  HE1 PHE A 504      62.450  80.640  66.460  1.00  0.00           H 
ATOM    891  CZ  PHE A 504      62.520  81.770  64.660  1.00  0.00           C 
ATOM    892  HZ  PHE A 504      62.380  80.850  64.110  1.00  0.00           H 
ATOM    893  CD2 PHE A 504      62.940  84.110  64.770  1.00  0.00           C 
ATOM    894  HD2 PHE A 504      63.270  85.020  64.280  1.00  0.00           H 
ATOM    895  CE2 PHE A 504      62.620  83.010  63.990  1.00  0.00           C 
ATOM    896  HE2 PHE A 504      62.730  82.970  62.920  1.00  0.00           H 
ATOM    897  C   PHE A 504      62.400  86.350  69.170  1.00  0.00           C 
ATOM    898  O   PHE A 504      62.460  85.610  70.130  1.00  0.00           O 
ATOM    899  N   ALA A 505      62.660  87.700  69.310  1.00  0.00           N 
ATOM    900  HN  ALA A 505      62.910  88.270  68.530  1.00  0.00           H 
ATOM    901  CA  ALA A 505      62.850  88.380  70.590  1.00  0.00           C 
ATOM    902  HA  ALA A 505      63.620  87.870  71.160  1.00  0.00           H 
ATOM    903  CB  ALA A 505      63.340  89.830  70.260  1.00  0.00           C 
ATOM    904  HB1 ALA A 505      63.430  90.480  71.160  1.00  0.00           H 
ATOM    905  HB2 ALA A 505      64.310  89.870  69.730  1.00  0.00           H 
ATOM    906  HB3 ALA A 505      62.620  90.260  69.530  1.00  0.00           H 
ATOM    907  C   ALA A 505      61.630  88.440  71.410  1.00  0.00           C 
ATOM    908  O   ALA A 505      61.670  88.260  72.630  1.00  0.00           O 
ATOM    909  N   SER A 506      60.500  88.680  70.690  1.00  0.00           N 
ATOM    910  HN  SER A 506      60.590  88.740  69.700  1.00  0.00           H 
ATOM    911  CA  SER A 506      59.210  88.700  71.300  1.00  0.00           C 
ATOM    912  HA  SER A 506      59.250  89.270  72.220  1.00  0.00           H 
ATOM    913  CB  SER A 506      58.070  89.300  70.330  1.00  0.00           C 
ATOM    914  HB1 SER A 506      58.000  88.650  69.430  1.00  0.00           H 
ATOM    915  HB2 SER A 506      57.100  89.180  70.860  1.00  0.00           H 
ATOM    916  OG  SER A 506      58.270  90.640  69.940  1.00  0.00           O 
ATOM    917  HG1 SER A 506      59.000  90.630  69.320  1.00  0.00           H 
ATOM    918  C   SER A 506      58.910  87.280  71.790  1.00  0.00           C 
ATOM    919  O   SER A 506      58.600  87.130  72.980  1.00  0.00           O 
ATOM    920  N   ALA A 507      59.090  86.200  71.050  1.00  0.00           N 
ATOM    921  HN  ALA A 507      59.190  86.240  70.060  1.00  0.00           H 
ATOM    922  CA  ALA A 507      59.000  84.780  71.550  1.00  0.00           C 
ATOM    923  HA  ALA A 507      57.960  84.660  71.810  1.00  0.00           H 
ATOM    924  CB  ALA A 507      59.350  83.830  70.430  1.00  0.00           C 
ATOM    925  HB1 ALA A 507      59.450  82.780  70.760  1.00  0.00           H 
ATOM    926  HB2 ALA A 507      58.480  83.860  69.730  1.00  0.00           H 
ATOM    927  HB3 ALA A 507      60.190  84.090  69.750  1.00  0.00           H 
ATOM    928  C   ALA A 507      59.870  84.500  72.810  1.00  0.00           C 
ATOM    929  O   ALA A 507      59.340  84.080  73.870  1.00  0.00           O 
ATOM    930  N   PHE A 508      61.150  84.800  72.780  1.00  0.00           N 
ATOM    931  HN  PHE A 508      61.490  85.120  71.900  1.00  0.00           H 
ATOM    932  CA  PHE A 508      62.070  84.560  73.900  1.00  0.00           C 
ATOM    933  HA  PHE A 508      62.010  83.520  74.180  1.00  0.00           H 
ATOM    934  CB  PHE A 508      63.550  84.900  73.530  1.00  0.00           C 
ATOM    935  HB1 PHE A 508      63.630  85.930  73.130  1.00  0.00           H 
ATOM    936  HB2 PHE A 508      64.160  84.830  74.450  1.00  0.00           H 
ATOM    937  CG  PHE A 508      64.110  83.950  72.510  1.00  0.00           C 
ATOM    938  CD1 PHE A 508      64.110  82.540  72.740  1.00  0.00           C 
ATOM    939  HD1 PHE A 508      63.600  82.220  73.630  1.00  0.00           H 
ATOM    940  CE1 PHE A 508      64.660  81.650  71.810  1.00  0.00           C 
ATOM    941  HE1 PHE A 508      64.550  80.580  71.870  1.00  0.00           H 
ATOM    942  CZ  PHE A 508      65.260  82.190  70.680  1.00  0.00           C 
ATOM    943  HZ  PHE A 508      65.800  81.510  70.030  1.00  0.00           H 
ATOM    944  CD2 PHE A 508      64.830  84.470  71.330  1.00  0.00           C 
ATOM    945  HD2 PHE A 508      65.030  85.530  71.250  1.00  0.00           H 
ATOM    946  CE2 PHE A 508      65.390  83.580  70.470  1.00  0.00           C 
ATOM    947  HE2 PHE A 508      65.940  83.980  69.630  1.00  0.00           H 
ATOM    948  C   PHE A 508      61.680  85.300  75.090  1.00  0.00           C 
ATOM    949  O   PHE A 508      61.730  84.790  76.210  1.00  0.00           O 
ATOM    950  N   TYR A 509      61.220  86.570  74.870  1.00  0.00           N 
ATOM    951  HN  TYR A 509      61.130  87.000  73.980  1.00  0.00           H 
ATOM    952  CA  TYR A 509      60.790  87.490  75.870  1.00  0.00           C 
ATOM    953  HA  TYR A 509      61.570  87.510  76.620  1.00  0.00           H 
ATOM    954  CB  TYR A 509      60.500  88.910  75.420  1.00  0.00           C 
ATOM    955  HB1 TYR A 509      61.450  89.430  75.170  1.00  0.00           H 
ATOM    956  HB2 TYR A 509      59.810  88.930  74.550  1.00  0.00           H 
ATOM    957  CG  TYR A 509      59.880  89.840  76.420  1.00  0.00           C 
ATOM    958  CD1 TYR A 509      60.620  90.190  77.550  1.00  0.00           C 
ATOM    959  HD1 TYR A 509      61.520  89.630  77.740  1.00  0.00           H 
ATOM    960  CE1 TYR A 509      60.060  90.910  78.540  1.00  0.00           C 
ATOM    961  HE1 TYR A 509      60.630  91.160  79.430  1.00  0.00           H 
ATOM    962  CZ  TYR A 509      58.750  91.380  78.470  1.00  0.00           C 
ATOM    963  OH  TYR A 509      58.140  92.100  79.550  1.00  0.00           O 
ATOM    964  HH  TYR A 509      58.760  92.020  80.280  1.00  0.00           H 
ATOM    965  CD2 TYR A 509      58.580  90.340  76.270  1.00  0.00           C 
ATOM    966  HD2 TYR A 509      58.020  90.040  75.390  1.00  0.00           H 
ATOM    967  CE2 TYR A 509      57.990  91.140  77.310  1.00  0.00           C 
ATOM    968  HE2 TYR A 509      56.970  91.480  77.220  1.00  0.00           H 
ATOM    969  C   TYR A 509      59.520  86.830  76.580  1.00  0.00           C 
ATOM    970  O   TYR A 509      59.440  86.820  77.830  1.00  0.00           O 
ATOM    971  N   ILE A 510      58.540  86.280  75.830  1.00  0.00           N 
ATOM    972  HN  ILE A 510      58.710  85.990  74.890  1.00  0.00           H 
ATOM    973  CA  ILE A 510      57.300  85.860  76.580  1.00  0.00           C 
ATOM    974  HA  ILE A 510      57.120  86.590  77.360  1.00  0.00           H 
ATOM    975  CB  ILE A 510      56.100  85.860  75.610  1.00  0.00           C 
ATOM    976  HB  ILE A 510      55.270  85.570  76.290  1.00  0.00           H 
ATOM    977  CG2 ILE A 510      55.890  87.300  75.270  1.00  0.00           C 
ATOM    978 1HG2 ILE A 510      54.880  87.370  74.810  1.00  0.00           H 
ATOM    979 2HG2 ILE A 510      55.890  87.950  76.170  1.00  0.00           H 
ATOM    980 3HG2 ILE A 510      56.690  87.720  74.620  1.00  0.00           H 
ATOM    981  CG1 ILE A 510      56.230  84.960  74.380  1.00  0.00           C 
ATOM    982 1HG1 ILE A 510      57.000  85.500  73.780  1.00  0.00           H 
ATOM    983 2HG1 ILE A 510      56.730  83.970  74.470  1.00  0.00           H 
ATOM    984  CD  ILE A 510      54.930  84.710  73.560  1.00  0.00           C 
ATOM    985  HD1 ILE A 510      54.360  85.660  73.450  1.00  0.00           H 
ATOM    986  HD2 ILE A 510      55.280  84.310  72.590  1.00  0.00           H 
ATOM    987  HD3 ILE A 510      54.290  83.950  74.050  1.00  0.00           H 
ATOM    988  C   ILE A 510      57.550  84.460  77.190  1.00  0.00           C 
ATOM    989  O   ILE A 510      56.990  84.080  78.230  1.00  0.00           O 
ATOM    990  N   ILE A 511      58.500  83.670  76.590  1.00  0.00           N 
ATOM    991  HN  ILE A 511      58.860  83.880  75.680  1.00  0.00           H 
ATOM    992  CA  ILE A 511      59.000  82.400  77.200  1.00  0.00           C 
ATOM    993  HA  ILE A 511      58.060  81.900  77.360  1.00  0.00           H 
ATOM    994  CB  ILE A 511      59.770  81.670  76.090  1.00  0.00           C 
ATOM    995  HB  ILE A 511      60.390  82.390  75.520  1.00  0.00           H 
ATOM    996  CG2 ILE A 511      60.580  80.520  76.680  1.00  0.00           C 
ATOM    997 1HG2 ILE A 511      60.960  79.840  75.890  1.00  0.00           H 
ATOM    998 2HG2 ILE A 511      61.400  80.950  77.290  1.00  0.00           H 
ATOM    999 3HG2 ILE A 511      60.080  79.870  77.440  1.00  0.00           H 
ATOM   1000  CG1 ILE A 511      58.760  81.120  75.010  1.00  0.00           C 
ATOM   1001 1HG1 ILE A 511      58.270  80.230  75.450  1.00  0.00           H 
ATOM   1002 2HG1 ILE A 511      58.070  81.950  74.730  1.00  0.00           H 
ATOM   1003  CD  ILE A 511      59.570  80.740  73.720  1.00  0.00           C 
ATOM   1004  HD1 ILE A 511      60.210  79.850  73.870  1.00  0.00           H 
ATOM   1005  HD2 ILE A 511      58.930  80.330  72.910  1.00  0.00           H 
ATOM   1006  HD3 ILE A 511      60.200  81.580  73.360  1.00  0.00           H 
ATOM   1007  C   ILE A 511      59.740  82.600  78.480  1.00  0.00           C 
ATOM   1008  O   ILE A 511      59.580  81.830  79.410  1.00  0.00           O 
ATOM   1009  N   PHE A 512      60.580  83.610  78.580  1.00  0.00           N 
ATOM   1010  HN  PHE A 512      60.700  84.180  77.770  1.00  0.00           H 
ATOM   1011  CA  PHE A 512      61.310  83.910  79.820  1.00  0.00           C 
ATOM   1012  HA  PHE A 512      61.490  82.990  80.360  1.00  0.00           H 
ATOM   1013  CB  PHE A 512      62.720  84.420  79.330  1.00  0.00           C 
ATOM   1014  HB1 PHE A 512      62.620  85.010  78.390  1.00  0.00           H 
ATOM   1015  HB2 PHE A 512      63.240  85.080  80.060  1.00  0.00           H 
ATOM   1016  CG  PHE A 512      63.670  83.350  79.090  1.00  0.00           C 
ATOM   1017  CD1 PHE A 512      64.100  82.600  80.220  1.00  0.00           C 
ATOM   1018  HD1 PHE A 512      63.730  82.880  81.190  1.00  0.00           H 
ATOM   1019  CE1 PHE A 512      64.860  81.440  80.110  1.00  0.00           C 
ATOM   1020  HE1 PHE A 512      65.120  80.970  81.050  1.00  0.00           H 
ATOM   1021  CZ  PHE A 512      65.260  80.990  78.860  1.00  0.00           C 
ATOM   1022  HZ  PHE A 512      65.890  80.150  78.590  1.00  0.00           H 
ATOM   1023  CD2 PHE A 512      64.030  82.860  77.820  1.00  0.00           C 
ATOM   1024  HD2 PHE A 512      63.830  83.390  76.900  1.00  0.00           H 
ATOM   1025  CE2 PHE A 512      64.750  81.650  77.730  1.00  0.00           C 
ATOM   1026  HE2 PHE A 512      65.120  81.430  76.740  1.00  0.00           H 
ATOM   1027  C   PHE A 512      60.760  84.900  80.760  1.00  0.00           C 
ATOM   1028  O   PHE A 512      61.310  85.150  81.790  1.00  0.00           O 
ATOM   1029  N   GLN A 513      59.560  85.510  80.450  1.00  0.00           N 
ATOM   1030  HN  GLN A 513      59.130  85.360  79.560  1.00  0.00           H 
ATOM   1031  CA  GLN A 513      58.840  86.440  81.270  1.00  0.00           C 
ATOM   1032  HA  GLN A 513      59.670  87.020  81.640  1.00  0.00           H 
ATOM   1033  CB  GLN A 513      57.870  87.390  80.450  1.00  0.00           C 
ATOM   1034  HB1 GLN A 513      58.520  88.080  79.870  1.00  0.00           H 
ATOM   1035  HB2 GLN A 513      57.250  86.760  79.780  1.00  0.00           H 
ATOM   1036  CG  GLN A 513      56.960  88.280  81.340  1.00  0.00           C 
ATOM   1037  HG1 GLN A 513      56.440  87.740  82.150  1.00  0.00           H 
ATOM   1038  HG2 GLN A 513      57.670  88.980  81.830  1.00  0.00           H 
ATOM   1039  CD  GLN A 513      55.940  89.110  80.580  1.00  0.00           C 
ATOM   1040  OE1 GLN A 513      55.170  89.870  81.150  1.00  0.00           O 
ATOM   1041  NE2 GLN A 513      55.970  88.950  79.200  1.00  0.00           N 
ATOM   1042 1HE2 GLN A 513      56.670  88.370  78.780  1.00  0.00           H 
ATOM   1043 2HE2 GLN A 513      55.570  89.770  78.800  1.00  0.00           H 
ATOM   1044  C   GLN A 513      58.260  85.910  82.540  1.00  0.00           C 
ATOM   1045  O   GLN A 513      58.110  86.730  83.450  1.00  0.00           O 
ATOM   1046  N   THR A 514      58.080  84.560  82.640  1.00  0.00           N 
ATOM   1047  HN  THR A 514      58.090  83.890  81.900  1.00  0.00           H 
ATOM   1048  CA  THR A 514      57.590  83.900  83.840  1.00  0.00           C 
ATOM   1049  HA  THR A 514      56.990  84.620  84.370  1.00  0.00           H 
ATOM   1050  CB  THR A 514      56.750  82.660  83.550  1.00  0.00           C 
ATOM   1051  HB  THR A 514      56.680  81.930  84.390  1.00  0.00           H 
ATOM   1052  OG1 THR A 514      57.240  82.040  82.370  1.00  0.00           O 
ATOM   1053  HG1 THR A 514      57.960  81.450  82.630  1.00  0.00           H 
ATOM   1054  CG2 THR A 514      55.250  83.260  83.390  1.00  0.00           C 
ATOM   1055 1HG2 THR A 514      55.290  84.170  82.750  1.00  0.00           H 
ATOM   1056 2HG2 THR A 514      54.640  82.460  82.930  1.00  0.00           H 
ATOM   1057 3HG2 THR A 514      54.730  83.460  84.350  1.00  0.00           H 
ATOM   1058  C   THR A 514      58.770  83.510  84.800  1.00  0.00           C 
ATOM   1059  O   THR A 514      58.530  83.300  85.960  1.00  0.00           O 
ATOM   1060  N   GLU A 515      60.060  83.660  84.350  1.00  0.00           N 
ATOM   1061  HN  GLU A 515      60.390  84.060  83.500  1.00  0.00           H 
ATOM   1062  CA  GLU A 515      61.180  82.940  84.960  1.00  0.00           C 
ATOM   1063  HA  GLU A 515      60.840  82.140  85.600  1.00  0.00           H 
ATOM   1064  CB  GLU A 515      62.030  82.370  83.790  1.00  0.00           C 
ATOM   1065  HB1 GLU A 515      62.620  83.200  83.360  1.00  0.00           H 
ATOM   1066  HB2 GLU A 515      62.800  81.740  84.290  1.00  0.00           H 
ATOM   1067  CG  GLU A 515      61.210  81.540  82.800  1.00  0.00           C 
ATOM   1068  HG1 GLU A 515      60.480  82.130  82.210  1.00  0.00           H 
ATOM   1069  HG2 GLU A 515      61.940  80.980  82.180  1.00  0.00           H 
ATOM   1070  CD  GLU A 515      60.400  80.540  83.500  1.00  0.00           C 
ATOM   1071  OE1 GLU A 515      60.930  79.740  84.270  1.00  0.00           O 
ATOM   1072  OE2 GLU A 515      59.100  80.490  83.300  1.00  0.00           O 
ATOM   1073  C   GLU A 515      62.030  83.890  85.840  1.00  0.00           C 
ATOM   1074  O   GLU A 515      61.790  85.100  85.780  1.00  0.00           O 
ATOM   1075  N   ASP A 516      62.920  83.440  86.660  1.00  0.00           N 
ATOM   1076  HN  ASP A 516      62.940  82.470  86.880  1.00  0.00           H 
ATOM   1077  CA  ASP A 516      63.770  84.330  87.480  1.00  0.00           C 
ATOM   1078  HA  ASP A 516      63.210  85.220  87.740  1.00  0.00           H 
ATOM   1079  CB  ASP A 516      64.050  83.540  88.850  1.00  0.00           C 
ATOM   1080  HB1 ASP A 516      63.070  83.080  89.090  1.00  0.00           H 
ATOM   1081  HB2 ASP A 516      64.760  82.720  88.610  1.00  0.00           H 
ATOM   1082  CG  ASP A 516      64.740  84.280  90.060  1.00  0.00           C 
ATOM   1083  OD1 ASP A 516      65.110  85.500  89.950  1.00  0.00           O 
ATOM   1084  OD2 ASP A 516      64.810  83.740  91.180  1.00  0.00           O 
ATOM   1085  C   ASP A 516      65.060  84.750  86.840  1.00  0.00           C 
ATOM   1086  O   ASP A 516      65.910  83.920  86.490  1.00  0.00           O 
ATOM   1087  N   PRO A 517      65.350  86.080  86.610  1.00  0.00           N 
ATOM   1088  CD  PRO A 517      64.430  87.160  86.900  1.00  0.00           C 
ATOM   1089  HD1 PRO A 517      64.050  87.000  87.930  1.00  0.00           H 
ATOM   1090  HD2 PRO A 517      63.590  87.200  86.170  1.00  0.00           H 
ATOM   1091  CA  PRO A 517      66.440  86.520  85.690  1.00  0.00           C 
ATOM   1092  HA  PRO A 517      66.480  86.010  84.740  1.00  0.00           H 
ATOM   1093  CB  PRO A 517      66.150  88.070  85.600  1.00  0.00           C 
ATOM   1094  HB1 PRO A 517      67.050  88.730  85.610  1.00  0.00           H 
ATOM   1095  HB2 PRO A 517      65.610  88.310  84.660  1.00  0.00           H 
ATOM   1096  CG  PRO A 517      65.130  88.490  86.710  1.00  0.00           C 
ATOM   1097  HG1 PRO A 517      65.610  88.690  87.690  1.00  0.00           H 
ATOM   1098  HG2 PRO A 517      64.480  89.320  86.350  1.00  0.00           H 
ATOM   1099  C   PRO A 517      67.810  86.320  86.290  1.00  0.00           C 
ATOM   1100  O   PRO A 517      68.820  86.470  85.580  1.00  0.00           O 
ATOM   1101  N   GLU A 518      67.850  86.080  87.600  1.00  0.00           N 
ATOM   1102  HN  GLU A 518      67.060  86.100  88.200  1.00  0.00           H 
ATOM   1103  CA  GLU A 518      69.100  85.770  88.230  1.00  0.00           C 
ATOM   1104  HA  GLU A 518      69.640  86.690  88.060  1.00  0.00           H 
ATOM   1105  CB  GLU A 518      69.000  85.610  89.810  1.00  0.00           C 
ATOM   1106  HB1 GLU A 518      67.910  85.450  89.930  1.00  0.00           H 
ATOM   1107  HB2 GLU A 518      69.400  84.650  90.210  1.00  0.00           H 
ATOM   1108  CG  GLU A 518      69.570  86.840  90.570  1.00  0.00           C 
ATOM   1109  HG1 GLU A 518      69.850  86.530  91.600  1.00  0.00           H 
ATOM   1110  HG2 GLU A 518      70.470  87.160  90.010  1.00  0.00           H 
ATOM   1111  CD  GLU A 518      68.710  88.120  90.500  1.00  0.00           C 
ATOM   1112  OE1 GLU A 518      67.550  88.100  90.260  1.00  0.00           O 
ATOM   1113  OE2 GLU A 518      69.340  89.130  90.850  1.00  0.00           O 
ATOM   1114  C   GLU A 518      69.920  84.650  87.720  1.00  0.00           C 
ATOM   1115  O   GLU A 518      71.130  84.810  87.630  1.00  0.00           O 
ATOM   1116  N   GLU A 519      69.220  83.530  87.350  1.00  0.00           N 
ATOM   1117  HN  GLU A 519      68.270  83.530  87.650  1.00  0.00           H 
ATOM   1118  CA  GLU A 519      69.810  82.400  86.590  1.00  0.00           C 
ATOM   1119  HA  GLU A 519      70.710  82.170  87.140  1.00  0.00           H 
ATOM   1120  CB  GLU A 519      69.040  81.070  86.860  1.00  0.00           C 
ATOM   1121  HB1 GLU A 519      67.990  81.430  86.780  1.00  0.00           H 
ATOM   1122  HB2 GLU A 519      69.080  80.380  85.990  1.00  0.00           H 
ATOM   1123  CG  GLU A 519      69.380  80.400  88.200  1.00  0.00           C 
ATOM   1124  HG1 GLU A 519      68.670  79.550  88.140  1.00  0.00           H 
ATOM   1125  HG2 GLU A 519      70.440  80.070  88.240  1.00  0.00           H 
ATOM   1126  CD  GLU A 519      69.020  81.210  89.460  1.00  0.00           C 
ATOM   1127  OE1 GLU A 519      67.810  81.420  89.700  1.00  0.00           O 
ATOM   1128  OE2 GLU A 519      69.960  81.560  90.170  1.00  0.00           O 
ATOM   1129  C   GLU A 519      70.180  82.560  85.110  1.00  0.00           C 
ATOM   1130  O   GLU A 519      71.160  81.990  84.600  1.00  0.00           O 
ATOM   1131  N   LEU A 520      69.350  83.360  84.390  1.00  0.00           N 
ATOM   1132  HN  LEU A 520      68.670  83.990  84.760  1.00  0.00           H 
ATOM   1133  CA  LEU A 520      69.430  83.530  82.940  1.00  0.00           C 
ATOM   1134  HA  LEU A 520      70.480  83.700  82.770  1.00  0.00           H 
ATOM   1135  CB  LEU A 520      68.890  82.300  82.190  1.00  0.00           C 
ATOM   1136  HB1 LEU A 520      69.380  81.420  82.650  1.00  0.00           H 
ATOM   1137  HB2 LEU A 520      67.780  82.300  82.250  1.00  0.00           H 
ATOM   1138  CG  LEU A 520      69.330  82.320  80.660  1.00  0.00           C 
ATOM   1139  HG  LEU A 520      70.390  82.650  80.640  1.00  0.00           H 
ATOM   1140  CD1 LEU A 520      69.250  80.990  79.990  1.00  0.00           C 
ATOM   1141 1HD1 LEU A 520      69.770  81.060  79.010  1.00  0.00           H 
ATOM   1142 2HD1 LEU A 520      69.800  80.200  80.560  1.00  0.00           H 
ATOM   1143 3HD1 LEU A 520      68.200  80.760  79.720  1.00  0.00           H 
ATOM   1144  CD2 LEU A 520      68.440  83.270  79.810  1.00  0.00           C 
ATOM   1145 1HD2 LEU A 520      68.350  84.280  80.270  1.00  0.00           H 
ATOM   1146 2HD2 LEU A 520      68.940  83.310  78.820  1.00  0.00           H 
ATOM   1147 3HD2 LEU A 520      67.490  82.760  79.550  1.00  0.00           H 
ATOM   1148  C   LEU A 520      68.860  84.900  82.630  1.00  0.00           C 
ATOM   1149  O   LEU A 520      67.680  85.090  82.510  1.00  0.00           O 
ATOM   1150  N   GLY A 521      69.760  85.850  82.360  1.00  0.00           N 
ATOM   1151  HN  GLY A 521      70.690  85.500  82.440  1.00  0.00           H 
ATOM   1152  CA  GLY A 521      69.510  87.280  82.350  1.00  0.00           C 
ATOM   1153  HA1 GLY A 521      68.580  87.490  82.870  1.00  0.00           H 
ATOM   1154  HA2 GLY A 521      70.470  87.680  82.630  1.00  0.00           H 
ATOM   1155  C   GLY A 521      69.260  87.920  80.980  1.00  0.00           C 
ATOM   1156  O   GLY A 521      68.920  89.070  80.880  1.00  0.00           O 
ATOM   1157  N   HSD A 522      69.290  87.180  79.910  1.00  0.00           N 
ATOM   1158  HN  HSD A 522      69.450  86.210  80.060  1.00  0.00           H 
ATOM   1159  CA  HSD A 522      69.330  87.690  78.590  1.00  0.00           C 
ATOM   1160  HA  HSD A 522      70.210  88.320  78.510  1.00  0.00           H 
ATOM   1161  CB  HSD A 522      69.700  86.530  77.660  1.00  0.00           C 
ATOM   1162  HB1 HSD A 522      69.000  85.680  77.830  1.00  0.00           H 
ATOM   1163  HB2 HSD A 522      69.600  86.880  76.610  1.00  0.00           H 
ATOM   1164  ND1 HSD A 522      72.200  85.960  77.180  1.00  0.00           N 
ATOM   1165  HD1 HSD A 522      72.390  86.580  76.420  1.00  0.00           H 
ATOM   1166  CG  HSD A 522      71.040  85.790  77.950  1.00  0.00           C 
ATOM   1167  CE1 HSD A 522      73.160  85.210  77.760  1.00  0.00           C 
ATOM   1168  HE1 HSD A 522      74.150  85.040  77.340  1.00  0.00           H 
ATOM   1169  NE2 HSD A 522      72.720  84.580  78.850  1.00  0.00           N 
ATOM   1170  CD2 HSD A 522      71.380  84.960  78.960  1.00  0.00           C 
ATOM   1171  HD2 HSD A 522      70.920  84.670  79.900  1.00  0.00           H 
ATOM   1172  C   HSD A 522      68.050  88.430  78.080  1.00  0.00           C 
ATOM   1173  O   HSD A 522      68.130  89.270  77.210  1.00  0.00           O 
ATOM   1174  N   PHE A 523      66.850  88.130  78.650  1.00  0.00           N 
ATOM   1175  HN  PHE A 523      66.700  87.380  79.290  1.00  0.00           H 
ATOM   1176  CA  PHE A 523      65.610  88.570  78.130  1.00  0.00           C 
ATOM   1177  HA  PHE A 523      65.710  89.360  77.410  1.00  0.00           H 
ATOM   1178  CB  PHE A 523      64.840  87.420  77.490  1.00  0.00           C 
ATOM   1179  HB1 PHE A 523      64.420  86.710  78.230  1.00  0.00           H 
ATOM   1180  HB2 PHE A 523      63.890  87.690  76.980  1.00  0.00           H 
ATOM   1181  CG  PHE A 523      65.700  86.620  76.470  1.00  0.00           C 
ATOM   1182  CD1 PHE A 523      65.770  87.150  75.120  1.00  0.00           C 
ATOM   1183  HD1 PHE A 523      65.300  88.100  74.920  1.00  0.00           H 
ATOM   1184  CE1 PHE A 523      66.510  86.450  74.170  1.00  0.00           C 
ATOM   1185  HE1 PHE A 523      66.750  86.800  73.180  1.00  0.00           H 
ATOM   1186  CZ  PHE A 523      67.120  85.330  74.590  1.00  0.00           C 
ATOM   1187  HZ  PHE A 523      67.860  84.850  73.960  1.00  0.00           H 
ATOM   1188  CD2 PHE A 523      66.280  85.450  76.840  1.00  0.00           C 
ATOM   1189  HD2 PHE A 523      66.180  85.040  77.840  1.00  0.00           H 
ATOM   1190  CE2 PHE A 523      67.020  84.780  75.890  1.00  0.00           C 
ATOM   1191  HE2 PHE A 523      67.350  83.770  76.080  1.00  0.00           H 
ATOM   1192  C   PHE A 523      64.820  89.160  79.310  1.00  0.00           C 
ATOM   1193  O   PHE A 523      63.620  88.980  79.480  1.00  0.00           O 
ATOM   1194  N   TYR A 524      65.510  89.830  80.300  1.00  0.00           N 
ATOM   1195  HN  TYR A 524      66.490  89.990  80.280  1.00  0.00           H 
ATOM   1196  CA  TYR A 524      64.810  90.430  81.490  1.00  0.00           C 
ATOM   1197  HA  TYR A 524      64.170  89.640  81.870  1.00  0.00           H 
ATOM   1198  CB  TYR A 524      65.740  90.950  82.620  1.00  0.00           C 
ATOM   1199  HB1 TYR A 524      65.090  91.190  83.490  1.00  0.00           H 
ATOM   1200  HB2 TYR A 524      66.340  90.080  82.970  1.00  0.00           H 
ATOM   1201  CG  TYR A 524      66.680  92.110  82.310  1.00  0.00           C 
ATOM   1202  CD1 TYR A 524      67.910  92.040  81.610  1.00  0.00           C 
ATOM   1203  HD1 TYR A 524      68.210  91.130  81.110  1.00  0.00           H 
ATOM   1204  CE1 TYR A 524      68.700  93.250  81.530  1.00  0.00           C 
ATOM   1205  HE1 TYR A 524      69.600  93.120  80.950  1.00  0.00           H 
ATOM   1206  CZ  TYR A 524      68.370  94.470  82.090  1.00  0.00           C 
ATOM   1207  OH  TYR A 524      69.170  95.620  81.970  1.00  0.00           O 
ATOM   1208  HH  TYR A 524      68.620  96.310  82.340  1.00  0.00           H 
ATOM   1209  CD2 TYR A 524      66.290  93.410  82.810  1.00  0.00           C 
ATOM   1210  HD2 TYR A 524      65.370  93.640  83.340  1.00  0.00           H 
ATOM   1211  CE2 TYR A 524      67.180  94.540  82.770  1.00  0.00           C 
ATOM   1212  HE2 TYR A 524      66.870  95.480  83.200  1.00  0.00           H 
ATOM   1213  C   TYR A 524      63.740  91.570  81.150  1.00  0.00           C 
ATOM   1214  O   TYR A 524      62.710  91.760  81.810  1.00  0.00           O 
ATOM   1215  N   ASP A 525      64.030  92.420  80.100  1.00  0.00           N 
ATOM   1216  HN  ASP A 525      64.860  92.170  79.610  1.00  0.00           H 
ATOM   1217  CA  ASP A 525      63.210  93.580  79.590  1.00  0.00           C 
ATOM   1218  HA  ASP A 525      62.200  93.390  79.920  1.00  0.00           H 
ATOM   1219  CB  ASP A 525      63.590  95.010  80.100  1.00  0.00           C 
ATOM   1220  HB1 ASP A 525      62.860  95.760  79.740  1.00  0.00           H 
ATOM   1221  HB2 ASP A 525      63.590  95.040  81.210  1.00  0.00           H 
ATOM   1222  CG  ASP A 525      64.990  95.550  79.680  1.00  0.00           C 
ATOM   1223  OD1 ASP A 525      65.570  95.140  78.710  1.00  0.00           O 
ATOM   1224  OD2 ASP A 525      65.380  96.500  80.420  1.00  0.00           O 
ATOM   1225  C   ASP A 525      63.200  93.520  78.060  1.00  0.00           C 
ATOM   1226  O   ASP A 525      63.950  92.770  77.430  1.00  0.00           O 
ATOM   1227  N   TYR A 526      62.220  94.170  77.430  1.00  0.00           N 
ATOM   1228  HN  TYR A 526      61.590  94.770  77.930  1.00  0.00           H 
ATOM   1229  CA  TYR A 526      62.070  94.160  75.980  1.00  0.00           C 
ATOM   1230  HA  TYR A 526      62.250  93.130  75.730  1.00  0.00           H 
ATOM   1231  CB  TYR A 526      60.510  94.450  75.670  1.00  0.00           C 
ATOM   1232  HB1 TYR A 526      59.990  93.770  76.370  1.00  0.00           H 
ATOM   1233  HB2 TYR A 526      60.300  95.520  75.900  1.00  0.00           H 
ATOM   1234  CG  TYR A 526      60.100  94.140  74.220  1.00  0.00           C 
ATOM   1235  CD1 TYR A 526      60.040  92.790  73.900  1.00  0.00           C 
ATOM   1236  HD1 TYR A 526      60.340  92.100  74.670  1.00  0.00           H 
ATOM   1237  CE1 TYR A 526      59.780  92.430  72.540  1.00  0.00           C 
ATOM   1238  HE1 TYR A 526      59.900  91.400  72.240  1.00  0.00           H 
ATOM   1239  CZ  TYR A 526      59.500  93.430  71.520  1.00  0.00           C 
ATOM   1240  OH  TYR A 526      59.300  93.100  70.130  1.00  0.00           O 
ATOM   1241  HH  TYR A 526      58.890  92.230  70.080  1.00  0.00           H 
ATOM   1242  CD2 TYR A 526      59.830  95.120  73.240  1.00  0.00           C 
ATOM   1243  HD2 TYR A 526      59.710  96.140  73.560  1.00  0.00           H 
ATOM   1244  CE2 TYR A 526      59.550  94.750  71.920  1.00  0.00           C 
ATOM   1245  HE2 TYR A 526      59.460  95.550  71.200  1.00  0.00           H 
ATOM   1246  C   TYR A 526      63.210  94.850  75.200  1.00  0.00           C 
ATOM   1247  O   TYR A 526      63.750  94.180  74.350  1.00  0.00           O 
ATOM   1248  N   PRO A 527      63.700  96.080  75.520  1.00  0.00           N 
ATOM   1249  CD  PRO A 527      63.050  97.060  76.360  1.00  0.00           C 
ATOM   1250  HD1 PRO A 527      63.010  96.740  77.420  1.00  0.00           H 
ATOM   1251  HD2 PRO A 527      62.070  97.280  75.890  1.00  0.00           H 
ATOM   1252  CA  PRO A 527      64.940  96.540  74.920  1.00  0.00           C 
ATOM   1253  HA  PRO A 527      64.750  96.920  73.930  1.00  0.00           H 
ATOM   1254  CB  PRO A 527      65.300  97.770  75.810  1.00  0.00           C 
ATOM   1255  HB1 PRO A 527      65.710  97.320  76.740  1.00  0.00           H 
ATOM   1256  HB2 PRO A 527      66.000  98.530  75.390  1.00  0.00           H 
ATOM   1257  CG  PRO A 527      63.950  98.350  76.200  1.00  0.00           C 
ATOM   1258  HG1 PRO A 527      64.070  98.830  77.190  1.00  0.00           H 
ATOM   1259  HG2 PRO A 527      63.570  99.070  75.440  1.00  0.00           H 
ATOM   1260  C   PRO A 527      66.100  95.560  74.760  1.00  0.00           C 
ATOM   1261  O   PRO A 527      66.810  95.630  73.780  1.00  0.00           O 
ATOM   1262  N   MET A 528      66.430  94.830  75.830  1.00  0.00           N 
ATOM   1263  HN  MET A 528      65.780  94.820  76.590  1.00  0.00           H 
ATOM   1264  CA  MET A 528      67.530  93.870  75.940  1.00  0.00           C 
ATOM   1265  HA  MET A 528      68.390  94.380  75.540  1.00  0.00           H 
ATOM   1266  CB  MET A 528      67.830  93.510  77.430  1.00  0.00           C 
ATOM   1267  HB1 MET A 528      68.040  94.470  77.940  1.00  0.00           H 
ATOM   1268  HB2 MET A 528      66.880  93.160  77.890  1.00  0.00           H 
ATOM   1269  CG  MET A 528      69.050  92.600  77.570  1.00  0.00           C 
ATOM   1270  HG1 MET A 528      69.230  92.480  78.660  1.00  0.00           H 
ATOM   1271  HG2 MET A 528      68.890  91.590  77.130  1.00  0.00           H 
ATOM   1272  SD  MET A 528      70.520  93.360  76.710  1.00  0.00           S 
ATOM   1273  CE  MET A 528      71.120  94.470  78.050  1.00  0.00           C 
ATOM   1274  HE1 MET A 528      70.260  95.090  78.380  1.00  0.00           H 
ATOM   1275  HE2 MET A 528      71.580  93.840  78.840  1.00  0.00           H 
ATOM   1276  HE3 MET A 528      71.960  95.110  77.700  1.00  0.00           H 
ATOM   1277  C   MET A 528      67.290  92.560  75.200  1.00  0.00           C 
ATOM   1278  O   MET A 528      68.230  91.980  74.670  1.00  0.00           O 
ATOM   1279  N   ALA A 529      66.010  92.150  75.220  1.00  0.00           N 
ATOM   1280  HN  ALA A 529      65.280  92.630  75.700  1.00  0.00           H 
ATOM   1281  CA  ALA A 529      65.540  91.010  74.420  1.00  0.00           C 
ATOM   1282  HA  ALA A 529      66.230  90.210  74.650  1.00  0.00           H 
ATOM   1283  CB  ALA A 529      64.050  90.720  74.790  1.00  0.00           C 
ATOM   1284  HB1 ALA A 529      63.690  89.820  74.260  1.00  0.00           H 
ATOM   1285  HB2 ALA A 529      63.960  90.350  75.830  1.00  0.00           H 
ATOM   1286  HB3 ALA A 529      63.400  91.590  74.560  1.00  0.00           H 
ATOM   1287  C   ALA A 529      65.700  91.180  72.880  1.00  0.00           C 
ATOM   1288  O   ALA A 529      66.080  90.240  72.220  1.00  0.00           O 
ATOM   1289  N   LEU A 530      65.380  92.380  72.440  1.00  0.00           N 
ATOM   1290  HN  LEU A 530      64.990  93.050  73.070  1.00  0.00           H 
ATOM   1291  CA  LEU A 530      65.700  92.850  71.120  1.00  0.00           C 
ATOM   1292  HA  LEU A 530      65.170  92.080  70.570  1.00  0.00           H 
ATOM   1293  CB  LEU A 530      65.090  94.170  70.840  1.00  0.00           C 
ATOM   1294  HB1 LEU A 530      65.470  94.870  71.610  1.00  0.00           H 
ATOM   1295  HB2 LEU A 530      65.430  94.630  69.890  1.00  0.00           H 
ATOM   1296  CG  LEU A 530      63.570  94.260  70.870  1.00  0.00           C 
ATOM   1297  HG  LEU A 530      63.150  93.770  71.780  1.00  0.00           H 
ATOM   1298  CD1 LEU A 530      62.900  93.550  69.710  1.00  0.00           C 
ATOM   1299 1HD1 LEU A 530      61.850  93.910  69.610  1.00  0.00           H 
ATOM   1300 2HD1 LEU A 530      63.460  93.740  68.770  1.00  0.00           H 
ATOM   1301 3HD1 LEU A 530      62.980  92.440  69.790  1.00  0.00           H 
ATOM   1302  CD2 LEU A 530      63.010  95.720  70.890  1.00  0.00           C 
ATOM   1303 1HD2 LEU A 530      63.170  96.250  71.850  1.00  0.00           H 
ATOM   1304 2HD2 LEU A 530      63.340  96.300  70.000  1.00  0.00           H 
ATOM   1305 3HD2 LEU A 530      61.900  95.700  70.920  1.00  0.00           H 
ATOM   1306  C   LEU A 530      67.220  92.870  70.800  1.00  0.00           C 
ATOM   1307  O   LEU A 530      67.690  92.340  69.800  1.00  0.00           O 
ATOM   1308  N   PHE A 531      68.040  93.310  71.800  1.00  0.00           N 
ATOM   1309  HN  PHE A 531      67.730  93.560  72.720  1.00  0.00           H 
ATOM   1310  CA  PHE A 531      69.490  93.450  71.530  1.00  0.00           C 
ATOM   1311  HA  PHE A 531      69.570  93.840  70.530  1.00  0.00           H 
ATOM   1312  CB  PHE A 531      70.090  94.390  72.570  1.00  0.00           C 
ATOM   1313  HB1 PHE A 531      69.770  95.430  72.360  1.00  0.00           H 
ATOM   1314  HB2 PHE A 531      69.990  94.000  73.600  1.00  0.00           H 
ATOM   1315  CG  PHE A 531      71.660  94.540  72.340  1.00  0.00           C 
ATOM   1316  CD1 PHE A 531      72.100  95.380  71.310  1.00  0.00           C 
ATOM   1317  HD1 PHE A 531      71.400  95.720  70.560  1.00  0.00           H 
ATOM   1318  CE1 PHE A 531      73.430  95.690  71.230  1.00  0.00           C 
ATOM   1319  HE1 PHE A 531      73.640  96.310  70.370  1.00  0.00           H 
ATOM   1320  CZ  PHE A 531      74.390  95.240  72.110  1.00  0.00           C 
ATOM   1321  HZ  PHE A 531      75.430  95.480  71.920  1.00  0.00           H 
ATOM   1322  CD2 PHE A 531      72.610  94.160  73.330  1.00  0.00           C 
ATOM   1323  HD2 PHE A 531      72.260  93.550  74.150  1.00  0.00           H 
ATOM   1324  CE2 PHE A 531      73.930  94.500  73.200  1.00  0.00           C 
ATOM   1325  HE2 PHE A 531      74.660  94.050  73.860  1.00  0.00           H 
ATOM   1326  C   PHE A 531      70.190  92.080  71.540  1.00  0.00           C 
ATOM   1327  O   PHE A 531      70.920  91.830  70.620  1.00  0.00           O 
ATOM   1328  N   SER A 532      69.810  91.180  72.490  1.00  0.00           N 
ATOM   1329  HN  SER A 532      69.120  91.440  73.160  1.00  0.00           H 
ATOM   1330  CA  SER A 532      70.490  89.870  72.530  1.00  0.00           C 
ATOM   1331  HA  SER A 532      71.520  89.970  72.210  1.00  0.00           H 
ATOM   1332  CB  SER A 532      70.680  89.310  73.930  1.00  0.00           C 
ATOM   1333  HB1 SER A 532      69.730  89.050  74.440  1.00  0.00           H 
ATOM   1334  HB2 SER A 532      71.290  88.390  73.820  1.00  0.00           H 
ATOM   1335  OG  SER A 532      71.530  90.160  74.740  1.00  0.00           O 
ATOM   1336  HG1 SER A 532      72.250  90.390  74.150  1.00  0.00           H 
ATOM   1337  C   SER A 532      69.900  88.890  71.570  1.00  0.00           C 
ATOM   1338  O   SER A 532      70.590  88.070  71.040  1.00  0.00           O 
ATOM   1339  N   THR A 533      68.590  89.030  71.110  1.00  0.00           N 
ATOM   1340  HN  THR A 533      67.950  89.700  71.460  1.00  0.00           H 
ATOM   1341  CA  THR A 533      68.170  88.410  69.870  1.00  0.00           C 
ATOM   1342  HA  THR A 533      68.450  87.370  69.930  1.00  0.00           H 
ATOM   1343  CB  THR A 533      66.680  88.600  69.660  1.00  0.00           C 
ATOM   1344  HB  THR A 533      66.450  89.670  69.460  1.00  0.00           H 
ATOM   1345  OG1 THR A 533      65.950  88.160  70.750  1.00  0.00           O 
ATOM   1346  HG1 THR A 533      66.060  88.860  71.400  1.00  0.00           H 
ATOM   1347  CG2 THR A 533      66.210  87.660  68.550  1.00  0.00           C 
ATOM   1348 1HG2 THR A 533      65.110  87.600  68.400  1.00  0.00           H 
ATOM   1349 2HG2 THR A 533      66.710  88.070  67.640  1.00  0.00           H 
ATOM   1350 3HG2 THR A 533      66.740  86.700  68.750  1.00  0.00           H 
ATOM   1351  C   THR A 533      69.000  88.930  68.660  1.00  0.00           C 
ATOM   1352  O   THR A 533      69.300  88.220  67.760  1.00  0.00           O 
ATOM   1353  N   PHE A 534      69.300  90.240  68.640  1.00  0.00           N 
ATOM   1354  HN  PHE A 534      69.010  90.850  69.370  1.00  0.00           H 
ATOM   1355  CA  PHE A 534      70.190  90.790  67.600  1.00  0.00           C 
ATOM   1356  HA  PHE A 534      69.780  90.480  66.650  1.00  0.00           H 
ATOM   1357  CB  PHE A 534      70.100  92.320  67.620  1.00  0.00           C 
ATOM   1358  HB1 PHE A 534      69.170  92.730  67.170  1.00  0.00           H 
ATOM   1359  HB2 PHE A 534      70.220  92.750  68.640  1.00  0.00           H 
ATOM   1360  CG  PHE A 534      71.300  92.940  66.840  1.00  0.00           C 
ATOM   1361  CD1 PHE A 534      71.170  93.210  65.470  1.00  0.00           C 
ATOM   1362  HD1 PHE A 534      70.190  92.870  65.180  1.00  0.00           H 
ATOM   1363  CE1 PHE A 534      72.140  93.790  64.760  1.00  0.00           C 
ATOM   1364  HE1 PHE A 534      72.140  93.870  63.680  1.00  0.00           H 
ATOM   1365  CZ  PHE A 534      73.310  94.200  65.350  1.00  0.00           C 
ATOM   1366  HZ  PHE A 534      74.070  94.750  64.810  1.00  0.00           H 
ATOM   1367  CD2 PHE A 534      72.470  93.280  67.490  1.00  0.00           C 
ATOM   1368  HD2 PHE A 534      72.540  93.210  68.570  1.00  0.00           H 
ATOM   1369  CE2 PHE A 534      73.470  94.020  66.760  1.00  0.00           C 
ATOM   1370  HE2 PHE A 534      74.290  94.450  67.310  1.00  0.00           H 
ATOM   1371  C   PHE A 534      71.630  90.230  67.570  1.00  0.00           C 
ATOM   1372  O   PHE A 534      72.060  89.700  66.580  1.00  0.00           O 
ATOM   1373  N   GLU A 535      72.350  90.230  68.760  1.00  0.00           N 
ATOM   1374  HN  GLU A 535      71.950  90.730  69.530  1.00  0.00           H 
ATOM   1375  CA  GLU A 535      73.620  89.610  68.890  1.00  0.00           C 
ATOM   1376  HA  GLU A 535      74.290  90.120  68.210  1.00  0.00           H 
ATOM   1377  CB  GLU A 535      74.080  89.760  70.410  1.00  0.00           C 
ATOM   1378  HB1 GLU A 535      73.380  89.250  71.110  1.00  0.00           H 
ATOM   1379  HB2 GLU A 535      75.020  89.190  70.580  1.00  0.00           H 
ATOM   1380  CG  GLU A 535      74.410  91.160  70.850  1.00  0.00           C 
ATOM   1381  HG1 GLU A 535      75.340  91.600  70.430  1.00  0.00           H 
ATOM   1382  HG2 GLU A 535      73.610  91.880  70.560  1.00  0.00           H 
ATOM   1383  CD  GLU A 535      74.550  91.280  72.330  1.00  0.00           C 
ATOM   1384  OE1 GLU A 535      73.690  90.710  73.120  1.00  0.00           O 
ATOM   1385  OE2 GLU A 535      75.590  91.770  72.740  1.00  0.00           O 
ATOM   1386  C   GLU A 535      73.710  88.110  68.630  1.00  0.00           C 
ATOM   1387  O   GLU A 535      74.670  87.580  68.050  1.00  0.00           O 
ATOM   1388  N   LEU A 536      72.680  87.350  69.100  1.00  0.00           N 
ATOM   1389  HN  LEU A 536      72.020  87.590  69.810  1.00  0.00           H 
ATOM   1390  CA  LEU A 536      72.540  85.930  68.770  1.00  0.00           C 
ATOM   1391  HA  LEU A 536      73.490  85.500  69.060  1.00  0.00           H 
ATOM   1392  CB  LEU A 536      71.410  85.290  69.630  1.00  0.00           C 
ATOM   1393  HB1 LEU A 536      70.440  85.790  69.420  1.00  0.00           H 
ATOM   1394  HB2 LEU A 536      71.320  84.240  69.280  1.00  0.00           H 
ATOM   1395  CG  LEU A 536      71.740  85.080  71.130  1.00  0.00           C 
ATOM   1396  HG  LEU A 536      72.010  86.100  71.460  1.00  0.00           H 
ATOM   1397  CD1 LEU A 536      70.520  84.630  71.900  1.00  0.00           C 
ATOM   1398 1HD1 LEU A 536      70.770  84.630  72.980  1.00  0.00           H 
ATOM   1399 2HD1 LEU A 536      69.570  85.190  71.800  1.00  0.00           H 
ATOM   1400 3HD1 LEU A 536      70.290  83.590  71.580  1.00  0.00           H 
ATOM   1401  CD2 LEU A 536      72.950  84.180  71.410  1.00  0.00           C 
ATOM   1402 1HD2 LEU A 536      73.800  84.610  70.850  1.00  0.00           H 
ATOM   1403 2HD2 LEU A 536      73.110  84.130  72.510  1.00  0.00           H 
ATOM   1404 3HD2 LEU A 536      72.760  83.150  71.030  1.00  0.00           H 
ATOM   1405  C   LEU A 536      72.360  85.710  67.320  1.00  0.00           C 
ATOM   1406  O   LEU A 536      72.780  84.670  66.770  1.00  0.00           O 
ATOM   1407  N   PHE A 537      71.680  86.630  66.540  1.00  0.00           N 
ATOM   1408  HN  PHE A 537      71.440  87.500  66.960  1.00  0.00           H 
ATOM   1409  CA  PHE A 537      71.510  86.460  65.170  1.00  0.00           C 
ATOM   1410  HA  PHE A 537      71.070  85.490  65.000  1.00  0.00           H 
ATOM   1411  CB  PHE A 537      70.430  87.490  64.620  1.00  0.00           C 
ATOM   1412  HB1 PHE A 537      69.490  87.520  65.220  1.00  0.00           H 
ATOM   1413  HB2 PHE A 537      70.910  88.490  64.700  1.00  0.00           H 
ATOM   1414  CG  PHE A 537      70.080  87.260  63.200  1.00  0.00           C 
ATOM   1415  CD1 PHE A 537      68.940  86.480  62.890  1.00  0.00           C 
ATOM   1416  HD1 PHE A 537      68.400  86.010  63.690  1.00  0.00           H 
ATOM   1417  CE1 PHE A 537      68.680  86.040  61.610  1.00  0.00           C 
ATOM   1418  HE1 PHE A 537      67.850  85.380  61.420  1.00  0.00           H 
ATOM   1419  CZ  PHE A 537      69.540  86.450  60.600  1.00  0.00           C 
ATOM   1420  HZ  PHE A 537      69.300  86.110  59.600  1.00  0.00           H 
ATOM   1421  CD2 PHE A 537      70.820  87.840  62.130  1.00  0.00           C 
ATOM   1422  HD2 PHE A 537      71.670  88.490  62.290  1.00  0.00           H 
ATOM   1423  CE2 PHE A 537      70.580  87.400  60.820  1.00  0.00           C 
ATOM   1424  HE2 PHE A 537      71.120  87.680  59.920  1.00  0.00           H 
ATOM   1425  C   PHE A 537      72.870  86.480  64.340  1.00  0.00           C 
ATOM   1426  O   PHE A 537      73.190  85.700  63.440  1.00  0.00           O 
ATOM   1427  N   LEU A 538      73.790  87.370  64.760  1.00  0.00           N 
ATOM   1428  HN  LEU A 538      73.500  88.010  65.470  1.00  0.00           H 
ATOM   1429  CA  LEU A 538      75.130  87.530  64.220  1.00  0.00           C 
ATOM   1430  HA  LEU A 538      75.190  87.210  63.190  1.00  0.00           H 
ATOM   1431  CB  LEU A 538      75.530  89.050  64.390  1.00  0.00           C 
ATOM   1432  HB1 LEU A 538      75.720  89.150  65.480  1.00  0.00           H 
ATOM   1433  HB2 LEU A 538      76.540  89.250  63.960  1.00  0.00           H 
ATOM   1434  CG  LEU A 538      74.700  90.110  63.690  1.00  0.00           C 
ATOM   1435  HG  LEU A 538      73.680  89.930  64.100  1.00  0.00           H 
ATOM   1436  CD1 LEU A 538      75.250  91.480  64.200  1.00  0.00           C 
ATOM   1437 1HD1 LEU A 538      74.680  92.260  63.650  1.00  0.00           H 
ATOM   1438 2HD1 LEU A 538      74.990  91.460  65.280  1.00  0.00           H 
ATOM   1439 3HD1 LEU A 538      76.360  91.520  64.110  1.00  0.00           H 
ATOM   1440  CD2 LEU A 538      74.740  89.910  62.150  1.00  0.00           C 
ATOM   1441 1HD2 LEU A 538      74.530  88.910  61.720  1.00  0.00           H 
ATOM   1442 2HD2 LEU A 538      74.020  90.610  61.680  1.00  0.00           H 
ATOM   1443 3HD2 LEU A 538      75.720  90.240  61.730  1.00  0.00           H 
ATOM   1444  C   LEU A 538      76.120  86.700  65.000  1.00  0.00           C 
ATOM   1445  O   LEU A 538      77.260  86.750  64.620  1.00  0.00           O 
ATOM   1446  N   THR A 539      75.750  85.800  65.950  1.00  0.00           N 
ATOM   1447  HN  THR A 539      74.800  85.800  66.250  1.00  0.00           H 
ATOM   1448  CA  THR A 539      76.640  84.880  66.680  1.00  0.00           C 
ATOM   1449  HA  THR A 539      76.000  84.710  67.530  1.00  0.00           H 
ATOM   1450  CB  THR A 539      76.940  83.600  65.940  1.00  0.00           C 
ATOM   1451  HB  THR A 539      77.580  82.850  66.450  1.00  0.00           H 
ATOM   1452  OG1 THR A 539      77.570  83.810  64.670  1.00  0.00           O 
ATOM   1453  HG1 THR A 539      78.300  84.430  64.700  1.00  0.00           H 
ATOM   1454  CG2 THR A 539      75.500  82.950  65.730  1.00  0.00           C 
ATOM   1455 1HG2 THR A 539      75.580  81.930  65.300  1.00  0.00           H 
ATOM   1456 2HG2 THR A 539      75.050  82.950  66.750  1.00  0.00           H 
ATOM   1457 3HG2 THR A 539      74.870  83.440  64.960  1.00  0.00           H 
ATOM   1458  C   THR A 539      77.860  85.510  67.300  1.00  0.00           C 
ATOM   1459  O   THR A 539      78.990  84.980  67.170  1.00  0.00           O 
ATOM   1460  N   ILE A 540      77.630  86.670  68.010  1.00  0.00           N 
ATOM   1461  HN  ILE A 540      76.700  87.020  68.040  1.00  0.00           H 
ATOM   1462  CA  ILE A 540      78.670  87.460  68.630  1.00  0.00           C 
ATOM   1463  HA  ILE A 540      79.620  86.950  68.560  1.00  0.00           H 
ATOM   1464  CB  ILE A 540      78.800  88.930  68.140  1.00  0.00           C 
ATOM   1465  HB  ILE A 540      79.660  89.380  68.680  1.00  0.00           H 
ATOM   1466  CG2 ILE A 540      79.380  88.890  66.660  1.00  0.00           C 
ATOM   1467 1HG2 ILE A 540      80.230  88.170  66.730  1.00  0.00           H 
ATOM   1468 2HG2 ILE A 540      78.620  88.300  66.100  1.00  0.00           H 
ATOM   1469 3HG2 ILE A 540      79.800  89.800  66.180  1.00  0.00           H 
ATOM   1470  CG1 ILE A 540      77.460  89.720  68.320  1.00  0.00           C 
ATOM   1471 1HG1 ILE A 540      76.700  89.020  67.910  1.00  0.00           H 
ATOM   1472 2HG1 ILE A 540      77.260  89.780  69.410  1.00  0.00           H 
ATOM   1473  CD  ILE A 540      77.390  91.100  67.640  1.00  0.00           C 
ATOM   1474  HD1 ILE A 540      77.790  90.910  66.620  1.00  0.00           H 
ATOM   1475  HD2 ILE A 540      76.320  91.380  67.530  1.00  0.00           H 
ATOM   1476  HD3 ILE A 540      78.040  91.840  68.160  1.00  0.00           H 
ATOM   1477  C   ILE A 540      78.480  87.370  70.140  1.00  0.00           C 
ATOM   1478  O   ILE A 540      79.190  88.100  70.880  1.00  0.00           O 
ATOM   1479  N   ILE A 541      77.530  86.550  70.710  1.00  0.00           N 
ATOM   1480  HN  ILE A 541      76.760  86.190  70.180  1.00  0.00           H 
ATOM   1481  CA  ILE A 541      77.520  86.090  72.040  1.00  0.00           C 
ATOM   1482  HA  ILE A 541      78.550  86.050  72.360  1.00  0.00           H 
ATOM   1483  CB  ILE A 541      76.630  86.820  73.040  1.00  0.00           C 
ATOM   1484  HB  ILE A 541      76.670  86.230  73.980  1.00  0.00           H 
ATOM   1485  CG2 ILE A 541      77.190  88.150  73.500  1.00  0.00           C 
ATOM   1486 1HG2 ILE A 541      76.460  88.840  73.970  1.00  0.00           H 
ATOM   1487 2HG2 ILE A 541      78.070  87.950  74.150  1.00  0.00           H 
ATOM   1488 3HG2 ILE A 541      77.530  88.800  72.660  1.00  0.00           H 
ATOM   1489  CG1 ILE A 541      75.190  86.870  72.420  1.00  0.00           C 
ATOM   1490 1HG1 ILE A 541      75.250  87.470  71.490  1.00  0.00           H 
ATOM   1491 2HG1 ILE A 541      74.780  85.880  72.140  1.00  0.00           H 
ATOM   1492  CD  ILE A 541      74.170  87.460  73.440  1.00  0.00           C 
ATOM   1493  HD1 ILE A 541      74.500  88.440  73.850  1.00  0.00           H 
ATOM   1494  HD2 ILE A 541      73.240  87.630  72.850  1.00  0.00           H 
ATOM   1495  HD3 ILE A 541      73.820  86.630  74.080  1.00  0.00           H 
ATOM   1496  C   ILE A 541      77.060  84.600  71.970  1.00  0.00           C 
ATOM   1497  O   ILE A 541      76.250  84.290  71.090  1.00  0.00           O 
ATOM   1498  N   ASP A 542      77.530  83.720  72.900  1.00  0.00           N 
ATOM   1499  HN  ASP A 542      78.390  83.910  73.370  1.00  0.00           H 
ATOM   1500  CA  ASP A 542      77.090  82.300  72.970  1.00  0.00           C 
ATOM   1501  HA  ASP A 542      77.260  82.010  71.940  1.00  0.00           H 
ATOM   1502  CB  ASP A 542      77.900  81.480  73.990  1.00  0.00           C 
ATOM   1503  HB1 ASP A 542      77.630  81.850  75.000  1.00  0.00           H 
ATOM   1504  HB2 ASP A 542      77.660  80.400  74.000  1.00  0.00           H 
ATOM   1505  CG  ASP A 542      79.390  81.640  73.870  1.00  0.00           C 
ATOM   1506  OD1 ASP A 542      79.910  81.920  72.810  1.00  0.00           O 
ATOM   1507  OD2 ASP A 542      80.110  81.380  74.850  1.00  0.00           O 
ATOM   1508  C   ASP A 542      75.640  82.160  73.170  1.00  0.00           C 
ATOM   1509  O   ASP A 542      75.080  83.010  73.900  1.00  0.00           O 
ATOM   1510  N   GLY A 543      74.990  81.090  72.620  1.00  0.00           N 
ATOM   1511  HN  GLY A 543      75.450  80.460  72.010  1.00  0.00           H 
ATOM   1512  CA  GLY A 543      73.600  80.870  72.940  1.00  0.00           C 
ATOM   1513  HA1 GLY A 543      73.080  81.740  72.580  1.00  0.00           H 
ATOM   1514  HA2 GLY A 543      73.330  79.960  72.420  1.00  0.00           H 
ATOM   1515  C   GLY A 543      73.320  80.600  74.470  1.00  0.00           C 
ATOM   1516  O   GLY A 543      74.080  79.920  75.160  1.00  0.00           O 
ATOM   1517  N   PRO A 544      72.180  81.130  75.010  1.00  0.00           N 
ATOM   1518  CD  PRO A 544      71.180  82.070  74.400  1.00  0.00           C 
ATOM   1519  HD1 PRO A 544      70.460  81.520  73.760  1.00  0.00           H 
ATOM   1520  HD2 PRO A 544      71.790  82.670  73.690  1.00  0.00           H 
ATOM   1521  CA  PRO A 544      72.100  81.230  76.500  1.00  0.00           C 
ATOM   1522  HA  PRO A 544      72.890  81.850  76.910  1.00  0.00           H 
ATOM   1523  CB  PRO A 544      70.700  81.940  76.620  1.00  0.00           C 
ATOM   1524  HB1 PRO A 544      69.920  81.160  76.530  1.00  0.00           H 
ATOM   1525  HB2 PRO A 544      70.640  82.430  77.610  1.00  0.00           H 
ATOM   1526  CG  PRO A 544      70.520  82.930  75.520  1.00  0.00           C 
ATOM   1527  HG1 PRO A 544      69.440  83.140  75.390  1.00  0.00           H 
ATOM   1528  HG2 PRO A 544      71.090  83.840  75.800  1.00  0.00           H 
ATOM   1529  C   PRO A 544      72.060  79.860  77.300  1.00  0.00           C 
ATOM   1530  O   PRO A 544      71.120  79.050  77.100  1.00  0.00           O 
ATOM   1531  N   ALA A 545      73.030  79.530  78.150  1.00  0.00           N 
ATOM   1532  HN  ALA A 545      73.860  80.070  78.220  1.00  0.00           H 
ATOM   1533  CA  ALA A 545      72.970  78.210  78.770  1.00  0.00           C 
ATOM   1534  HA  ALA A 545      71.920  77.970  78.700  1.00  0.00           H 
ATOM   1535  CB  ALA A 545      73.840  77.150  78.210  1.00  0.00           C 
ATOM   1536  HB1 ALA A 545      73.820  76.190  78.770  1.00  0.00           H 
ATOM   1537  HB2 ALA A 545      73.660  76.930  77.140  1.00  0.00           H 
ATOM   1538  HB3 ALA A 545      74.920  77.420  78.130  1.00  0.00           H 
ATOM   1539  C   ALA A 545      73.230  78.390  80.260  1.00  0.00           C 
ATOM   1540  O   ALA A 545      74.010  79.230  80.730  1.00  0.00           O 
ATOM   1541  N   ASN A 546      72.550  77.530  81.120  1.00  0.00           N 
ATOM   1542  HN  ASN A 546      71.960  76.790  80.800  1.00  0.00           H 
ATOM   1543  CA  ASN A 546      72.830  77.510  82.510  1.00  0.00           C 
ATOM   1544  HA  ASN A 546      73.670  78.110  82.810  1.00  0.00           H 
ATOM   1545  CB  ASN A 546      71.520  77.980  83.300  1.00  0.00           C 
ATOM   1546  HB1 ASN A 546      71.250  79.020  83.000  1.00  0.00           H 
ATOM   1547  HB2 ASN A 546      70.720  77.280  82.970  1.00  0.00           H 
ATOM   1548  CG  ASN A 546      71.640  77.960  84.860  1.00  0.00           C 
ATOM   1549  OD1 ASN A 546      71.730  76.880  85.390  1.00  0.00           O 
ATOM   1550  ND2 ASN A 546      71.580  79.130  85.530  1.00  0.00           N 
ATOM   1551 1HD2 ASN A 546      71.790  79.980  85.040  1.00  0.00           H 
ATOM   1552 2HD2 ASN A 546      71.390  78.990  86.500  1.00  0.00           H 
ATOM   1553  C   ASN A 546      73.270  76.080  82.990  1.00  0.00           C 
ATOM   1554  O   ASN A 546      74.330  75.940  83.670  1.00  0.00           O 
ATOM   1555  N   TYR A 547      72.520  75.000  82.620  1.00  0.00           N 
ATOM   1556  HN  TYR A 547      71.650  75.090  82.130  1.00  0.00           H 
ATOM   1557  CA  TYR A 547      72.790  73.560  82.830  1.00  0.00           C 
ATOM   1558  HA  TYR A 547      72.030  72.920  82.410  1.00  0.00           H 
ATOM   1559  CB  TYR A 547      74.280  73.130  82.440  1.00  0.00           C 
ATOM   1560  HB1 TYR A 547      75.090  73.750  82.890  1.00  0.00           H 
ATOM   1561  HB2 TYR A 547      74.410  72.050  82.680  1.00  0.00           H 
ATOM   1562  CG  TYR A 547      74.460  73.310  80.960  1.00  0.00           C 
ATOM   1563  CD1 TYR A 547      73.830  72.530  80.010  1.00  0.00           C 
ATOM   1564  HD1 TYR A 547      73.070  71.840  80.350  1.00  0.00           H 
ATOM   1565  CE1 TYR A 547      74.000  72.680  78.610  1.00  0.00           C 
ATOM   1566  HE1 TYR A 547      73.520  71.920  78.020  1.00  0.00           H 
ATOM   1567  CZ  TYR A 547      75.110  73.480  78.160  1.00  0.00           C 
ATOM   1568  OH  TYR A 547      75.590  73.440  76.910  1.00  0.00           O 
ATOM   1569  HH  TYR A 547      74.840  73.090  76.430  1.00  0.00           H 
ATOM   1570  CD2 TYR A 547      75.560  74.120  80.460  1.00  0.00           C 
ATOM   1571  HD2 TYR A 547      76.220  74.620  81.150  1.00  0.00           H 
ATOM   1572  CE2 TYR A 547      75.780  74.170  79.100  1.00  0.00           C 
ATOM   1573  HE2 TYR A 547      76.630  74.740  78.740  1.00  0.00           H 
ATOM   1574  C   TYR A 547      72.620  73.160  84.310  1.00  0.00           C 
ATOM   1575  O   TYR A 547      72.400  72.000  84.540  1.00  0.00           O 
ATOM   1576  N   ASN A 548      72.550  74.140  85.250  1.00  0.00           N 
ATOM   1577  HN  ASN A 548      72.530  75.130  85.110  1.00  0.00           H 
ATOM   1578  CA  ASN A 548      72.260  73.700  86.570  1.00  0.00           C 
ATOM   1579  HA  ASN A 548      72.490  72.670  86.800  1.00  0.00           H 
ATOM   1580  CB  ASN A 548      73.160  74.410  87.580  1.00  0.00           C 
ATOM   1581  HB1 ASN A 548      72.990  75.510  87.560  1.00  0.00           H 
ATOM   1582  HB2 ASN A 548      72.910  74.180  88.640  1.00  0.00           H 
ATOM   1583  CG  ASN A 548      74.650  74.020  87.520  1.00  0.00           C 
ATOM   1584  OD1 ASN A 548      75.120  72.880  87.410  1.00  0.00           O 
ATOM   1585  ND2 ASN A 548      75.470  75.030  87.530  1.00  0.00           N 
ATOM   1586 1HD2 ASN A 548      75.120  75.960  87.630  1.00  0.00           H 
ATOM   1587 2HD2 ASN A 548      76.430  74.830  87.330  1.00  0.00           H 
ATOM   1588  C   ASN A 548      70.840  73.920  87.020  1.00  0.00           C 
ATOM   1589  O   ASN A 548      70.480  73.680  88.160  1.00  0.00           O 
ATOM   1590  N   VAL A 549      69.940  74.380  86.130  1.00  0.00           N 
ATOM   1591  HN  VAL A 549      70.230  74.430  85.180  1.00  0.00           H 
ATOM   1592  CA  VAL A 549      68.640  74.780  86.410  1.00  0.00           C 
ATOM   1593  HA  VAL A 549      68.290  74.150  87.220  1.00  0.00           H 
ATOM   1594  CB  VAL A 549      68.430  76.250  86.720  1.00  0.00           C 
ATOM   1595  HB  VAL A 549      69.310  76.700  87.240  1.00  0.00           H 
ATOM   1596  CG1 VAL A 549      68.240  77.020  85.440  1.00  0.00           C 
ATOM   1597 1HG1 VAL A 549      68.440  78.070  85.750  1.00  0.00           H 
ATOM   1598 2HG1 VAL A 549      69.030  76.720  84.720  1.00  0.00           H 
ATOM   1599 3HG1 VAL A 549      67.250  77.060  84.940  1.00  0.00           H 
ATOM   1600  CG2 VAL A 549      67.280  76.540  87.670  1.00  0.00           C 
ATOM   1601 1HG2 VAL A 549      67.210  77.650  87.750  1.00  0.00           H 
ATOM   1602 2HG2 VAL A 549      66.330  76.350  87.130  1.00  0.00           H 
ATOM   1603 3HG2 VAL A 549      67.330  75.990  88.630  1.00  0.00           H 
ATOM   1604  C   VAL A 549      67.760  74.330  85.180  1.00  0.00           C 
ATOM   1605  O   VAL A 549      68.320  73.950  84.220  1.00  0.00           O 
ATOM   1606  N   ASP A 550      66.440  74.210  85.340  1.00  0.00           N 
ATOM   1607  HN  ASP A 550      65.960  74.400  86.190  1.00  0.00           H 
ATOM   1608  CA  ASP A 550      65.610  73.700  84.300  1.00  0.00           C 
ATOM   1609  HA  ASP A 550      66.110  73.120  83.540  1.00  0.00           H 
ATOM   1610  CB  ASP A 550      64.430  72.820  84.920  1.00  0.00           C 
ATOM   1611  HB1 ASP A 550      63.980  73.250  85.840  1.00  0.00           H 
ATOM   1612  HB2 ASP A 550      63.600  72.800  84.180  1.00  0.00           H 
ATOM   1613  CG  ASP A 550      64.950  71.490  85.430  1.00  0.00           C 
ATOM   1614  OD1 ASP A 550      66.110  71.140  85.030  1.00  0.00           O 
ATOM   1615  OD2 ASP A 550      64.150  70.790  86.140  1.00  0.00           O 
ATOM   1616  C   ASP A 550      65.090  74.910  83.510  1.00  0.00           C 
ATOM   1617  O   ASP A 550      64.160  75.620  83.960  1.00  0.00           O 
ATOM   1618  N   LEU A 551      65.680  75.150  82.320  1.00  0.00           N 
ATOM   1619  HN  LEU A 551      66.390  74.470  82.120  1.00  0.00           H 
ATOM   1620  CA  LEU A 551      65.130  76.070  81.240  1.00  0.00           C 
ATOM   1621  HA  LEU A 551      65.090  77.060  81.670  1.00  0.00           H 
ATOM   1622  CB  LEU A 551      66.290  76.130  80.290  1.00  0.00           C 
ATOM   1623  HB1 LEU A 551      66.430  75.080  79.940  1.00  0.00           H 
ATOM   1624  HB2 LEU A 551      65.980  76.770  79.440  1.00  0.00           H 
ATOM   1625  CG  LEU A 551      67.740  76.640  80.880  1.00  0.00           C 
ATOM   1626  HG  LEU A 551      68.080  75.780  81.490  1.00  0.00           H 
ATOM   1627  CD1 LEU A 551      68.650  76.860  79.590  1.00  0.00           C 
ATOM   1628 1HD1 LEU A 551      68.340  77.650  78.870  1.00  0.00           H 
ATOM   1629 2HD1 LEU A 551      69.670  77.100  79.950  1.00  0.00           H 
ATOM   1630 3HD1 LEU A 551      68.560  75.910  79.030  1.00  0.00           H 
ATOM   1631  CD2 LEU A 551      67.610  77.780  81.800  1.00  0.00           C 
ATOM   1632 1HD2 LEU A 551      68.600  78.160  82.130  1.00  0.00           H 
ATOM   1633 2HD2 LEU A 551      67.060  78.640  81.360  1.00  0.00           H 
ATOM   1634 3HD2 LEU A 551      67.090  77.470  82.730  1.00  0.00           H 
ATOM   1635  C   LEU A 551      63.790  75.640  80.700  1.00  0.00           C 
ATOM   1636  O   LEU A 551      63.520  74.460  80.460  1.00  0.00           O 
ATOM   1637  N   PRO A 552      62.910  76.580  80.370  1.00  0.00           N 
ATOM   1638  CD  PRO A 552      62.880  77.910  80.890  1.00  0.00           C 
ATOM   1639  HD1 PRO A 552      63.670  78.590  80.520  1.00  0.00           H 
ATOM   1640  HD2 PRO A 552      62.990  77.950  81.990  1.00  0.00           H 
ATOM   1641  CA  PRO A 552      61.710  76.270  79.570  1.00  0.00           C 
ATOM   1642  HA  PRO A 552      60.990  75.740  80.170  1.00  0.00           H 
ATOM   1643  CB  PRO A 552      61.170  77.680  79.190  1.00  0.00           C 
ATOM   1644  HB1 PRO A 552      61.690  78.250  78.390  1.00  0.00           H 
ATOM   1645  HB2 PRO A 552      60.090  77.520  78.970  1.00  0.00           H 
ATOM   1646  CG  PRO A 552      61.570  78.470  80.460  1.00  0.00           C 
ATOM   1647  HG1 PRO A 552      61.610  79.580  80.370  1.00  0.00           H 
ATOM   1648  HG2 PRO A 552      60.910  78.050  81.240  1.00  0.00           H 
ATOM   1649  C   PRO A 552      62.020  75.580  78.210  1.00  0.00           C 
ATOM   1650  O   PRO A 552      63.000  75.920  77.500  1.00  0.00           O 
ATOM   1651  N   PHE A 553      61.230  74.480  77.850  1.00  0.00           N 
ATOM   1652  HN  PHE A 553      60.490  74.230  78.470  1.00  0.00           H 
ATOM   1653  CA  PHE A 553      61.400  73.650  76.640  1.00  0.00           C 
ATOM   1654  HA  PHE A 553      62.350  73.140  76.730  1.00  0.00           H 
ATOM   1655  CB  PHE A 553      60.260  72.550  76.590  1.00  0.00           C 
ATOM   1656  HB1 PHE A 553      60.320  71.920  77.510  1.00  0.00           H 
ATOM   1657  HB2 PHE A 553      59.260  73.030  76.670  1.00  0.00           H 
ATOM   1658  CG  PHE A 553      60.470  71.510  75.480  1.00  0.00           C 
ATOM   1659  CD1 PHE A 553      61.730  70.910  75.290  1.00  0.00           C 
ATOM   1660  HD1 PHE A 553      62.620  71.200  75.830  1.00  0.00           H 
ATOM   1661  CE1 PHE A 553      61.930  70.030  74.240  1.00  0.00           C 
ATOM   1662  HE1 PHE A 553      62.890  69.580  74.030  1.00  0.00           H 
ATOM   1663  CZ  PHE A 553      60.800  69.610  73.470  1.00  0.00           C 
ATOM   1664  HZ  PHE A 553      60.830  68.830  72.730  1.00  0.00           H 
ATOM   1665  CD2 PHE A 553      59.430  71.180  74.600  1.00  0.00           C 
ATOM   1666  HD2 PHE A 553      58.550  71.810  74.530  1.00  0.00           H 
ATOM   1667  CE2 PHE A 553      59.540  70.180  73.670  1.00  0.00           C 
ATOM   1668  HE2 PHE A 553      58.670  70.090  73.040  1.00  0.00           H 
ATOM   1669  C   PHE A 553      61.250  74.450  75.340  1.00  0.00           C 
ATOM   1670  O   PHE A 553      61.990  74.380  74.380  1.00  0.00           O 
ATOM   1671  N   MET A 554      60.300  75.390  75.410  1.00  0.00           N 
ATOM   1672  HN  MET A 554      59.740  75.590  76.210  1.00  0.00           H 
ATOM   1673  CA  MET A 554      59.940  76.210  74.290  1.00  0.00           C 
ATOM   1674  HA  MET A 554      59.670  75.560  73.470  1.00  0.00           H 
ATOM   1675  CB  MET A 554      58.700  76.990  74.640  1.00  0.00           C 
ATOM   1676  HB1 MET A 554      58.020  76.400  75.290  1.00  0.00           H 
ATOM   1677  HB2 MET A 554      59.000  77.860  75.260  1.00  0.00           H 
ATOM   1678  CG  MET A 554      57.850  77.480  73.410  1.00  0.00           C 
ATOM   1679  HG1 MET A 554      57.010  78.160  73.660  1.00  0.00           H 
ATOM   1680  HG2 MET A 554      58.580  78.150  72.910  1.00  0.00           H 
ATOM   1681  SD  MET A 554      57.240  76.170  72.270  1.00  0.00           S 
ATOM   1682  CE  MET A 554      57.350  77.260  70.900  1.00  0.00           C 
ATOM   1683  HE1 MET A 554      58.330  77.770  70.820  1.00  0.00           H 
ATOM   1684  HE2 MET A 554      57.170  76.630  70.000  1.00  0.00           H 
ATOM   1685  HE3 MET A 554      56.540  78.020  70.870  1.00  0.00           H 
ATOM   1686  C   MET A 554      60.960  77.130  73.730  1.00  0.00           C 
ATOM   1687  O   MET A 554      61.000  77.540  72.590  1.00  0.00           O 
ATOM   1688  N   TYR A 555      61.930  77.540  74.590  1.00  0.00           N 
ATOM   1689  HN  TYR A 555      61.790  77.300  75.550  1.00  0.00           H 
ATOM   1690  CA  TYR A 555      63.120  78.260  74.390  1.00  0.00           C 
ATOM   1691  HA  TYR A 555      62.810  79.190  73.930  1.00  0.00           H 
ATOM   1692  CB  TYR A 555      63.820  78.630  75.720  1.00  0.00           C 
ATOM   1693  HB1 TYR A 555      63.450  79.580  76.150  1.00  0.00           H 
ATOM   1694  HB2 TYR A 555      63.790  77.770  76.430  1.00  0.00           H 
ATOM   1695  CG  TYR A 555      65.320  78.940  75.640  1.00  0.00           C 
ATOM   1696  CD1 TYR A 555      65.760  79.900  74.720  1.00  0.00           C 
ATOM   1697  HD1 TYR A 555      64.980  80.410  74.180  1.00  0.00           H 
ATOM   1698  CE1 TYR A 555      67.150  80.070  74.570  1.00  0.00           C 
ATOM   1699  HE1 TYR A 555      67.590  80.880  74.010  1.00  0.00           H 
ATOM   1700  CZ  TYR A 555      67.990  79.210  75.270  1.00  0.00           C 
ATOM   1701  OH  TYR A 555      69.410  79.170  74.920  1.00  0.00           O 
ATOM   1702  HH  TYR A 555      69.910  78.690  75.590  1.00  0.00           H 
ATOM   1703  CD2 TYR A 555      66.200  78.190  76.420  1.00  0.00           C 
ATOM   1704  HD2 TYR A 555      65.920  77.450  77.150  1.00  0.00           H 
ATOM   1705  CE2 TYR A 555      67.530  78.300  76.230  1.00  0.00           C 
ATOM   1706  HE2 TYR A 555      68.280  77.730  76.760  1.00  0.00           H 
ATOM   1707  C   TYR A 555      64.000  77.480  73.430  1.00  0.00           C 
ATOM   1708  O   TYR A 555      64.400  77.990  72.360  1.00  0.00           O 
ATOM   1709  N   SER A 556      64.330  76.230  73.780  1.00  0.00           N 
ATOM   1710  HN  SER A 556      63.910  75.790  74.570  1.00  0.00           H 
ATOM   1711  CA  SER A 556      65.340  75.350  73.140  1.00  0.00           C 
ATOM   1712  HA  SER A 556      66.300  75.840  73.130  1.00  0.00           H 
ATOM   1713  CB  SER A 556      65.470  74.050  73.900  1.00  0.00           C 
ATOM   1714  HB1 SER A 556      64.560  73.430  74.020  1.00  0.00           H 
ATOM   1715  HB2 SER A 556      66.170  73.380  73.350  1.00  0.00           H 
ATOM   1716  OG  SER A 556      66.030  74.320  75.190  1.00  0.00           O 
ATOM   1717  HG1 SER A 556      66.970  74.410  75.020  1.00  0.00           H 
ATOM   1718  C   SER A 556      65.040  74.990  71.720  1.00  0.00           C 
ATOM   1719  O   SER A 556      65.860  75.210  70.800  1.00  0.00           O 
ATOM   1720  N   ILE A 557      63.760  74.530  71.480  1.00  0.00           N 
ATOM   1721  HN  ILE A 557      63.150  74.420  72.260  1.00  0.00           H 
ATOM   1722  CA  ILE A 557      63.210  74.310  70.170  1.00  0.00           C 
ATOM   1723  HA  ILE A 557      63.870  73.690  69.580  1.00  0.00           H 
ATOM   1724  CB  ILE A 557      61.900  73.500  70.160  1.00  0.00           C 
ATOM   1725  HB  ILE A 557      61.640  73.420  69.080  1.00  0.00           H 
ATOM   1726  CG2 ILE A 557      62.280  72.070  70.710  1.00  0.00           C 
ATOM   1727 1HG2 ILE A 557      61.510  71.300  70.530  1.00  0.00           H 
ATOM   1728 2HG2 ILE A 557      63.320  71.810  70.430  1.00  0.00           H 
ATOM   1729 3HG2 ILE A 557      62.400  72.120  71.810  1.00  0.00           H 
ATOM   1730  CG1 ILE A 557      60.710  74.160  70.870  1.00  0.00           C 
ATOM   1731 1HG1 ILE A 557      61.180  74.300  71.870  1.00  0.00           H 
ATOM   1732 2HG1 ILE A 557      60.440  75.180  70.510  1.00  0.00           H 
ATOM   1733  CD  ILE A 557      59.490  73.230  70.960  1.00  0.00           C 
ATOM   1734  HD1 ILE A 557      58.980  73.390  69.990  1.00  0.00           H 
ATOM   1735  HD2 ILE A 557      59.780  72.180  71.170  1.00  0.00           H 
ATOM   1736  HD3 ILE A 557      58.840  73.560  71.800  1.00  0.00           H 
ATOM   1737  C   ILE A 557      63.060  75.670  69.390  1.00  0.00           C 
ATOM   1738  O   ILE A 557      63.340  75.650  68.210  1.00  0.00           O 
ATOM   1739  N   THR A 558      62.600  76.770  70.000  1.00  0.00           N 
ATOM   1740  HN  THR A 558      62.220  76.530  70.890  1.00  0.00           H 
ATOM   1741  CA  THR A 558      62.550  78.070  69.300  1.00  0.00           C 
ATOM   1742  HA  THR A 558      61.960  78.050  68.400  1.00  0.00           H 
ATOM   1743  CB  THR A 558      61.990  79.210  70.180  1.00  0.00           C 
ATOM   1744  HB  THR A 558      62.610  79.190  71.100  1.00  0.00           H 
ATOM   1745  OG1 THR A 558      60.620  79.120  70.400  1.00  0.00           O 
ATOM   1746  HG1 THR A 558      60.460  78.460  71.080  1.00  0.00           H 
ATOM   1747  CG2 THR A 558      62.160  80.640  69.520  1.00  0.00           C 
ATOM   1748 1HG2 THR A 558      63.250  80.860  69.460  1.00  0.00           H 
ATOM   1749 2HG2 THR A 558      61.630  80.570  68.540  1.00  0.00           H 
ATOM   1750 3HG2 THR A 558      61.720  81.460  70.140  1.00  0.00           H 
ATOM   1751  C   THR A 558      63.960  78.590  68.840  1.00  0.00           C 
ATOM   1752  O   THR A 558      64.070  78.930  67.660  1.00  0.00           O 
ATOM   1753  N   TYR A 559      64.960  78.530  69.750  1.00  0.00           N 
ATOM   1754  HN  TYR A 559      64.810  78.320  70.710  1.00  0.00           H 
ATOM   1755  CA  TYR A 559      66.340  78.850  69.520  1.00  0.00           C 
ATOM   1756  HA  TYR A 559      66.320  79.800  69.000  1.00  0.00           H 
ATOM   1757  CB  TYR A 559      67.050  78.870  70.890  1.00  0.00           C 
ATOM   1758  HB1 TYR A 559      66.450  79.520  71.560  1.00  0.00           H 
ATOM   1759  HB2 TYR A 559      67.170  77.880  71.380  1.00  0.00           H 
ATOM   1760  CG  TYR A 559      68.490  79.390  70.820  1.00  0.00           C 
ATOM   1761  CD1 TYR A 559      68.770  80.670  70.280  1.00  0.00           C 
ATOM   1762  HD1 TYR A 559      67.930  81.320  70.050  1.00  0.00           H 
ATOM   1763  CE1 TYR A 559      70.050  81.100  70.000  1.00  0.00           C 
ATOM   1764  HE1 TYR A 559      70.280  81.990  69.440  1.00  0.00           H 
ATOM   1765  CZ  TYR A 559      71.120  80.250  70.270  1.00  0.00           C 
ATOM   1766  OH  TYR A 559      72.430  80.580  69.880  1.00  0.00           O 
ATOM   1767  HH  TYR A 559      73.070  79.930  70.170  1.00  0.00           H 
ATOM   1768  CD2 TYR A 559      69.640  78.620  71.180  1.00  0.00           C 
ATOM   1769  HD2 TYR A 559      69.590  77.610  71.570  1.00  0.00           H 
ATOM   1770  CE2 TYR A 559      70.930  79.040  70.980  1.00  0.00           C 
ATOM   1771  HE2 TYR A 559      71.800  78.470  71.280  1.00  0.00           H 
ATOM   1772  C   TYR A 559      67.000  77.980  68.480  1.00  0.00           C 
ATOM   1773  O   TYR A 559      67.750  78.490  67.680  1.00  0.00           O 
ATOM   1774  N   ALA A 560      66.740  76.650  68.480  1.00  0.00           N 
ATOM   1775  HN  ALA A 560      66.220  76.200  69.200  1.00  0.00           H 
ATOM   1776  CA  ALA A 560      67.080  75.770  67.360  1.00  0.00           C 
ATOM   1777  HA  ALA A 560      68.160  75.740  67.310  1.00  0.00           H 
ATOM   1778  CB  ALA A 560      66.680  74.320  67.780  1.00  0.00           C 
ATOM   1779  HB1 ALA A 560      67.080  73.530  67.110  1.00  0.00           H 
ATOM   1780  HB2 ALA A 560      67.230  74.210  68.740  1.00  0.00           H 
ATOM   1781  HB3 ALA A 560      65.590  74.240  67.980  1.00  0.00           H 
ATOM   1782  C   ALA A 560      66.550  76.080  65.990  1.00  0.00           C 
ATOM   1783  O   ALA A 560      67.220  75.870  64.980  1.00  0.00           O 
ATOM   1784  N   ALA A 561      65.280  76.510  65.920  1.00  0.00           N 
ATOM   1785  HN  ALA A 561      64.660  76.530  66.700  1.00  0.00           H 
ATOM   1786  CA  ALA A 561      64.670  77.040  64.710  1.00  0.00           C 
ATOM   1787  HA  ALA A 561      64.780  76.260  63.980  1.00  0.00           H 
ATOM   1788  CB  ALA A 561      63.200  77.330  64.930  1.00  0.00           C 
ATOM   1789  HB1 ALA A 561      62.550  77.340  64.030  1.00  0.00           H 
ATOM   1790  HB2 ALA A 561      62.810  76.520  65.590  1.00  0.00           H 
ATOM   1791  HB3 ALA A 561      62.970  78.220  65.550  1.00  0.00           H 
ATOM   1792  C   ALA A 561      65.390  78.280  64.200  1.00  0.00           C 
ATOM   1793  O   ALA A 561      65.800  78.450  63.030  1.00  0.00           O 
ATOM   1794  N   PHE A 562      65.580  79.250  65.140  1.00  0.00           N 
ATOM   1795  HN  PHE A 562      65.300  79.070  66.080  1.00  0.00           H 
ATOM   1796  CA  PHE A 562      66.220  80.500  65.000  1.00  0.00           C 
ATOM   1797  HA  PHE A 562      65.670  81.100  64.290  1.00  0.00           H 
ATOM   1798  CB  PHE A 562      66.210  81.300  66.350  1.00  0.00           C 
ATOM   1799  HB1 PHE A 562      65.110  81.440  66.450  1.00  0.00           H 
ATOM   1800  HB2 PHE A 562      66.620  80.590  67.110  1.00  0.00           H 
ATOM   1801  CG  PHE A 562      66.890  82.610  66.380  1.00  0.00           C 
ATOM   1802  CD1 PHE A 562      66.310  83.760  65.840  1.00  0.00           C 
ATOM   1803  HD1 PHE A 562      65.360  83.610  65.340  1.00  0.00           H 
ATOM   1804  CE1 PHE A 562      66.990  84.980  66.030  1.00  0.00           C 
ATOM   1805  HE1 PHE A 562      66.550  85.950  65.840  1.00  0.00           H 
ATOM   1806  CZ  PHE A 562      68.240  85.050  66.680  1.00  0.00           C 
ATOM   1807  HZ  PHE A 562      68.780  85.980  66.770  1.00  0.00           H 
ATOM   1808  CD2 PHE A 562      68.110  82.730  66.990  1.00  0.00           C 
ATOM   1809  HD2 PHE A 562      68.600  81.910  67.490  1.00  0.00           H 
ATOM   1810  CE2 PHE A 562      68.760  83.900  67.150  1.00  0.00           C 
ATOM   1811  HE2 PHE A 562      69.730  83.940  67.620  1.00  0.00           H 
ATOM   1812  C   PHE A 562      67.670  80.380  64.470  1.00  0.00           C 
ATOM   1813  O   PHE A 562      67.970  81.090  63.530  1.00  0.00           O 
ATOM   1814  N   ALA A 563      68.450  79.470  65.130  1.00  0.00           N 
ATOM   1815  HN  ALA A 563      68.190  79.050  65.990  1.00  0.00           H 
ATOM   1816  CA  ALA A 563      69.780  79.130  64.710  1.00  0.00           C 
ATOM   1817  HA  ALA A 563      70.490  79.940  64.830  1.00  0.00           H 
ATOM   1818  CB  ALA A 563      70.150  77.990  65.650  1.00  0.00           C 
ATOM   1819  HB1 ALA A 563      71.240  77.830  65.500  1.00  0.00           H 
ATOM   1820  HB2 ALA A 563      70.060  78.320  66.710  1.00  0.00           H 
ATOM   1821  HB3 ALA A 563      69.600  77.040  65.490  1.00  0.00           H 
ATOM   1822  C   ALA A 563      69.870  78.610  63.230  1.00  0.00           C 
ATOM   1823  O   ALA A 563      70.760  78.950  62.490  1.00  0.00           O 
ATOM   1824  N   ILE A 564      68.920  77.790  62.800  1.00  0.00           N 
ATOM   1825  HN  ILE A 564      68.310  77.480  63.520  1.00  0.00           H 
ATOM   1826  CA  ILE A 564      68.820  77.280  61.480  1.00  0.00           C 
ATOM   1827  HA  ILE A 564      69.830  77.000  61.210  1.00  0.00           H 
ATOM   1828  CB  ILE A 564      68.100  75.960  61.330  1.00  0.00           C 
ATOM   1829  HB  ILE A 564      67.150  76.050  61.900  1.00  0.00           H 
ATOM   1830  CG2 ILE A 564      67.650  75.670  59.930  1.00  0.00           C 
ATOM   1831 1HG2 ILE A 564      66.950  74.800  59.910  1.00  0.00           H 
ATOM   1832 2HG2 ILE A 564      67.100  76.530  59.490  1.00  0.00           H 
ATOM   1833 3HG2 ILE A 564      68.480  75.450  59.230  1.00  0.00           H 
ATOM   1834  CG1 ILE A 564      68.840  74.700  61.910  1.00  0.00           C 
ATOM   1835 1HG1 ILE A 564      69.710  74.380  61.300  1.00  0.00           H 
ATOM   1836 2HG1 ILE A 564      69.160  75.080  62.910  1.00  0.00           H 
ATOM   1837  CD  ILE A 564      67.860  73.550  62.240  1.00  0.00           C 
ATOM   1838  HD1 ILE A 564      68.420  72.680  62.640  1.00  0.00           H 
ATOM   1839  HD2 ILE A 564      67.160  73.950  63.000  1.00  0.00           H 
ATOM   1840  HD3 ILE A 564      67.250  73.240  61.360  1.00  0.00           H 
ATOM   1841  C   ILE A 564      68.470  78.400  60.440  1.00  0.00           C 
ATOM   1842  O   ILE A 564      69.090  78.580  59.400  1.00  0.00           O 
ATOM   1843  N   ILE A 565      67.440  79.220  60.810  1.00  0.00           N 
ATOM   1844  HN  ILE A 565      66.910  79.070  61.640  1.00  0.00           H 
ATOM   1845  CA  ILE A 565      67.130  80.380  60.000  1.00  0.00           C 
ATOM   1846  HA  ILE A 565      66.940  80.140  58.960  1.00  0.00           H 
ATOM   1847  CB  ILE A 565      65.900  81.010  60.600  1.00  0.00           C 
ATOM   1848  HB  ILE A 565      66.160  81.180  61.670  1.00  0.00           H 
ATOM   1849  CG2 ILE A 565      65.630  82.420  60.070  1.00  0.00           C 
ATOM   1850 1HG2 ILE A 565      64.740  82.820  60.600  1.00  0.00           H 
ATOM   1851 2HG2 ILE A 565      66.460  83.130  60.270  1.00  0.00           H 
ATOM   1852 3HG2 ILE A 565      65.560  82.460  58.960  1.00  0.00           H 
ATOM   1853  CG1 ILE A 565      64.660  80.140  60.530  1.00  0.00           C 
ATOM   1854 1HG1 ILE A 565      64.290  80.220  59.480  1.00  0.00           H 
ATOM   1855 2HG1 ILE A 565      64.910  79.070  60.720  1.00  0.00           H 
ATOM   1856  CD  ILE A 565      63.560  80.540  61.560  1.00  0.00           C 
ATOM   1857  HD1 ILE A 565      64.090  80.750  62.510  1.00  0.00           H 
ATOM   1858  HD2 ILE A 565      63.080  81.480  61.210  1.00  0.00           H 
ATOM   1859  HD3 ILE A 565      62.770  79.760  61.590  1.00  0.00           H 
ATOM   1860  C   ILE A 565      68.350  81.410  59.930  1.00  0.00           C 
ATOM   1861  O   ILE A 565      68.710  81.920  58.880  1.00  0.00           O 
ATOM   1862  N   ALA A 566      68.950  81.730  61.070  1.00  0.00           N 
ATOM   1863  HN  ALA A 566      68.680  81.310  61.930  1.00  0.00           H 
ATOM   1864  CA  ALA A 566      69.970  82.790  61.140  1.00  0.00           C 
ATOM   1865  HA  ALA A 566      69.570  83.690  60.700  1.00  0.00           H 
ATOM   1866  CB  ALA A 566      70.460  82.900  62.550  1.00  0.00           C 
ATOM   1867  HB1 ALA A 566      70.510  81.860  62.950  1.00  0.00           H 
ATOM   1868  HB2 ALA A 566      71.340  83.570  62.650  1.00  0.00           H 
ATOM   1869  HB3 ALA A 566      69.710  83.390  63.200  1.00  0.00           H 
ATOM   1870  C   ALA A 566      71.140  82.320  60.400  1.00  0.00           C 
ATOM   1871  O   ALA A 566      71.740  83.110  59.650  1.00  0.00           O 
ATOM   1872  N   THR A 567      71.480  81.000  60.460  1.00  0.00           N 
ATOM   1873  HN  THR A 567      71.140  80.430  61.200  1.00  0.00           H 
ATOM   1874  CA  THR A 567      72.490  80.280  59.630  1.00  0.00           C 
ATOM   1875  HA  THR A 567      73.400  80.860  59.740  1.00  0.00           H 
ATOM   1876  CB  THR A 567      72.790  78.830  60.120  1.00  0.00           C 
ATOM   1877  HB  THR A 567      71.840  78.330  60.410  1.00  0.00           H 
ATOM   1878  OG1 THR A 567      73.560  78.970  61.310  1.00  0.00           O 
ATOM   1879  HG1 THR A 567      72.940  79.220  62.000  1.00  0.00           H 
ATOM   1880  CG2 THR A 567      73.570  78.070  59.110  1.00  0.00           C 
ATOM   1881 1HG2 THR A 567      73.740  77.050  59.530  1.00  0.00           H 
ATOM   1882 2HG2 THR A 567      72.990  77.650  58.260  1.00  0.00           H 
ATOM   1883 3HG2 THR A 567      74.510  78.540  58.760  1.00  0.00           H 
ATOM   1884  C   THR A 567      72.210  80.330  58.170  1.00  0.00           C 
ATOM   1885  O   THR A 567      73.090  80.840  57.430  1.00  0.00           O 
ATOM   1886  N   LEU A 568      71.080  79.890  57.650  1.00  0.00           N 
ATOM   1887  HN  LEU A 568      70.400  79.450  58.230  1.00  0.00           H 
ATOM   1888  CA  LEU A 568      70.820  79.950  56.240  1.00  0.00           C 
ATOM   1889  HA  LEU A 568      71.620  79.500  55.670  1.00  0.00           H 
ATOM   1890  CB  LEU A 568      69.430  79.240  55.930  1.00  0.00           C 
ATOM   1891  HB1 LEU A 568      68.690  79.770  56.580  1.00  0.00           H 
ATOM   1892  HB2 LEU A 568      69.130  79.490  54.890  1.00  0.00           H 
ATOM   1893  CG  LEU A 568      69.460  77.740  56.230  1.00  0.00           C 
ATOM   1894  HG  LEU A 568      69.540  77.580  57.330  1.00  0.00           H 
ATOM   1895  CD1 LEU A 568      68.130  77.190  55.610  1.00  0.00           C 
ATOM   1896 1HD1 LEU A 568      67.970  76.100  55.740  1.00  0.00           H 
ATOM   1897 2HD1 LEU A 568      67.240  77.590  56.140  1.00  0.00           H 
ATOM   1898 3HD1 LEU A 568      68.190  77.540  54.560  1.00  0.00           H 
ATOM   1899  CD2 LEU A 568      70.600  76.950  55.500  1.00  0.00           C 
ATOM   1900 1HD2 LEU A 568      70.400  75.860  55.390  1.00  0.00           H 
ATOM   1901 2HD2 LEU A 568      70.650  77.450  54.510  1.00  0.00           H 
ATOM   1902 3HD2 LEU A 568      71.610  77.020  55.950  1.00  0.00           H 
ATOM   1903  C   LEU A 568      70.830  81.340  55.710  1.00  0.00           C 
ATOM   1904  O   LEU A 568      71.520  81.580  54.740  1.00  0.00           O 
ATOM   1905  N   LEU A 569      70.160  82.360  56.330  1.00  0.00           N 
ATOM   1906  HN  LEU A 569      69.650  82.230  57.170  1.00  0.00           H 
ATOM   1907  CA  LEU A 569      70.110  83.670  55.810  1.00  0.00           C 
ATOM   1908  HA  LEU A 569      69.790  83.670  54.780  1.00  0.00           H 
ATOM   1909  CB  LEU A 569      69.020  84.440  56.550  1.00  0.00           C 
ATOM   1910  HB1 LEU A 569      69.080  84.390  57.660  1.00  0.00           H 
ATOM   1911  HB2 LEU A 569      69.030  85.510  56.240  1.00  0.00           H 
ATOM   1912  CG  LEU A 569      67.560  83.830  56.420  1.00  0.00           C 
ATOM   1913  HG  LEU A 569      67.640  82.780  56.790  1.00  0.00           H 
ATOM   1914  CD1 LEU A 569      66.640  84.590  57.380  1.00  0.00           C 
ATOM   1915 1HD1 LEU A 569      67.180  84.890  58.310  1.00  0.00           H 
ATOM   1916 2HD1 LEU A 569      66.450  85.600  56.970  1.00  0.00           H 
ATOM   1917 3HD1 LEU A 569      65.730  83.970  57.530  1.00  0.00           H 
ATOM   1918  CD2 LEU A 569      67.040  83.970  54.980  1.00  0.00           C 
ATOM   1919 1HD2 LEU A 569      66.770  85.000  54.680  1.00  0.00           H 
ATOM   1920 2HD2 LEU A 569      67.640  83.420  54.220  1.00  0.00           H 
ATOM   1921 3HD2 LEU A 569      66.020  83.540  55.030  1.00  0.00           H 
ATOM   1922  C   LEU A 569      71.350  84.380  55.710  1.00  0.00           C 
ATOM   1923  O   LEU A 569      71.640  85.010  54.670  1.00  0.00           O 
ATOM   1924  N   MET A 570      72.220  84.240  56.760  1.00  0.00           N 
ATOM   1925  HN  MET A 570      71.860  83.810  57.580  1.00  0.00           H 
ATOM   1926  CA  MET A 570      73.590  84.740  56.700  1.00  0.00           C 
ATOM   1927  HA  MET A 570      73.590  85.760  56.350  1.00  0.00           H 
ATOM   1928  CB  MET A 570      74.330  84.580  58.020  1.00  0.00           C 
ATOM   1929  HB1 MET A 570      74.280  83.500  58.260  1.00  0.00           H 
ATOM   1930  HB2 MET A 570      75.390  84.870  57.880  1.00  0.00           H 
ATOM   1931  CG  MET A 570      73.810  85.470  59.130  1.00  0.00           C 
ATOM   1932  HG1 MET A 570      72.730  85.330  59.340  1.00  0.00           H 
ATOM   1933  HG2 MET A 570      74.140  85.160  60.150  1.00  0.00           H 
ATOM   1934  SD  MET A 570      74.150  87.190  58.970  1.00  0.00           S 
ATOM   1935  CE  MET A 570      75.790  87.120  59.790  1.00  0.00           C 
ATOM   1936  HE1 MET A 570      76.260  88.120  59.910  1.00  0.00           H 
ATOM   1937  HE2 MET A 570      75.680  86.770  60.840  1.00  0.00           H 
ATOM   1938  HE3 MET A 570      76.530  86.400  59.370  1.00  0.00           H 
ATOM   1939  C   MET A 570      74.420  84.070  55.610  1.00  0.00           C 
ATOM   1940  O   MET A 570      75.310  84.670  55.010  1.00  0.00           O 
ATOM   1941  N   LEU A 571      74.230  82.770  55.400  1.00  0.00           N 
ATOM   1942  HN  LEU A 571      73.610  82.250  55.980  1.00  0.00           H 
ATOM   1943  CA  LEU A 571      74.830  82.220  54.120  1.00  0.00           C 
ATOM   1944  HA  LEU A 571      75.880  82.440  54.200  1.00  0.00           H 
ATOM   1945  CB  LEU A 571      74.860  80.650  54.200  1.00  0.00           C 
ATOM   1946  HB1 LEU A 571      73.820  80.280  54.300  1.00  0.00           H 
ATOM   1947  HB2 LEU A 571      75.300  80.310  53.240  1.00  0.00           H 
ATOM   1948  CG  LEU A 571      75.560  80.000  55.410  1.00  0.00           C 
ATOM   1949  HG  LEU A 571      75.140  80.390  56.360  1.00  0.00           H 
ATOM   1950  CD1 LEU A 571      75.190  78.450  55.330  1.00  0.00           C 
ATOM   1951 1HD1 LEU A 571      75.570  77.940  56.240  1.00  0.00           H 
ATOM   1952 2HD1 LEU A 571      74.100  78.250  55.300  1.00  0.00           H 
ATOM   1953 3HD1 LEU A 571      75.600  77.980  54.410  1.00  0.00           H 
ATOM   1954  CD2 LEU A 571      77.070  80.210  55.370  1.00  0.00           C 
ATOM   1955 1HD2 LEU A 571      77.600  79.390  55.900  1.00  0.00           H 
ATOM   1956 2HD2 LEU A 571      77.450  80.370  54.340  1.00  0.00           H 
ATOM   1957 3HD2 LEU A 571      77.290  81.140  55.940  1.00  0.00           H 
ATOM   1958  C   LEU A 571      74.300  82.630  52.820  1.00  0.00           C 
ATOM   1959  O   LEU A 571      75.050  82.730  51.840  1.00  0.00           O 
ATOM   1960  N   ASN A 572      73.030  82.930  52.680  1.00  0.00           N 
ATOM   1961  HN  ASN A 572      72.440  82.550  53.380  1.00  0.00           H 
ATOM   1962  CA  ASN A 572      72.370  83.510  51.550  1.00  0.00           C 
ATOM   1963  HA  ASN A 572      72.650  82.840  50.750  1.00  0.00           H 
ATOM   1964  CB  ASN A 572      70.840  83.360  51.750  1.00  0.00           C 
ATOM   1965  HB1 ASN A 572      70.560  83.510  52.810  1.00  0.00           H 
ATOM   1966  HB2 ASN A 572      70.180  84.060  51.210  1.00  0.00           H 
ATOM   1967  CG  ASN A 572      70.450  81.970  51.320  1.00  0.00           C 
ATOM   1968  OD1 ASN A 572      71.240  81.080  51.130  1.00  0.00           O 
ATOM   1969  ND2 ASN A 572      69.130  81.690  51.080  1.00  0.00           N 
ATOM   1970 1HD2 ASN A 572      68.380  82.350  51.050  1.00  0.00           H 
ATOM   1971 2HD2 ASN A 572      68.830  80.810  50.710  1.00  0.00           H 
ATOM   1972  C   ASN A 572      72.890  84.860  51.220  1.00  0.00           C 
ATOM   1973  O   ASN A 572      72.920  85.340  50.070  1.00  0.00           O 
ATOM   1974  N   LEU A 573      73.280  85.720  52.220  1.00  0.00           N 
ATOM   1975  HN  LEU A 573      73.140  85.440  53.170  1.00  0.00           H 
ATOM   1976  CA  LEU A 573      73.760  87.120  52.030  1.00  0.00           C 
ATOM   1977  HA  LEU A 573      73.020  87.600  51.410  1.00  0.00           H 
ATOM   1978  CB  LEU A 573      73.980  87.740  53.350  1.00  0.00           C 
ATOM   1979  HB1 LEU A 573      73.020  87.730  53.920  1.00  0.00           H 
ATOM   1980  HB2 LEU A 573      74.750  87.160  53.900  1.00  0.00           H 
ATOM   1981  CG  LEU A 573      74.500  89.270  53.390  1.00  0.00           C 
ATOM   1982  HG  LEU A 573      75.510  89.230  52.940  1.00  0.00           H 
ATOM   1983  CD1 LEU A 573      73.470  90.110  52.640  1.00  0.00           C 
ATOM   1984 1HD1 LEU A 573      73.530  91.120  53.090  1.00  0.00           H 
ATOM   1985 2HD1 LEU A 573      73.640  89.940  51.550  1.00  0.00           H 
ATOM   1986 3HD1 LEU A 573      72.440  89.760  52.890  1.00  0.00           H 
ATOM   1987  CD2 LEU A 573      74.740  89.710  54.870  1.00  0.00           C 
ATOM   1988 1HD2 LEU A 573      75.540  90.480  54.860  1.00  0.00           H 
ATOM   1989 2HD2 LEU A 573      73.850  90.110  55.400  1.00  0.00           H 
ATOM   1990 3HD2 LEU A 573      75.270  88.930  55.460  1.00  0.00           H 
ATOM   1991  C   LEU A 573      75.050  87.170  51.180  1.00  0.00           C 
ATOM   1992  O   LEU A 573      75.260  87.930  50.280  1.00  0.00           O 
ATOM   1993  N   LEU A 574      76.080  86.350  51.520  1.00  0.00           N 
ATOM   1994  HN  LEU A 574      75.820  85.620  52.140  1.00  0.00           H 
ATOM   1995  CA  LEU A 574      77.360  86.210  50.840  1.00  0.00           C 
ATOM   1996  HA  LEU A 574      77.800  87.200  50.780  1.00  0.00           H 
ATOM   1997  CB  LEU A 574      78.190  85.300  51.760  1.00  0.00           C 
ATOM   1998  HB1 LEU A 574      78.410  85.840  52.710  1.00  0.00           H 
ATOM   1999  HB2 LEU A 574      77.610  84.410  52.070  1.00  0.00           H 
ATOM   2000  CG  LEU A 574      79.570  84.770  51.170  1.00  0.00           C 
ATOM   2001  HG  LEU A 574      80.150  84.360  52.020  1.00  0.00           H 
ATOM   2002  CD1 LEU A 574      79.500  83.550  50.290  1.00  0.00           C 
ATOM   2003 1HD1 LEU A 574      80.510  83.110  50.160  1.00  0.00           H 
ATOM   2004 2HD1 LEU A 574      78.850  82.730  50.670  1.00  0.00           H 
ATOM   2005 3HD1 LEU A 574      79.280  83.940  49.270  1.00  0.00           H 
ATOM   2006  CD2 LEU A 574      80.450  85.880  50.540  1.00  0.00           C 
ATOM   2007 1HD2 LEU A 574      80.540  86.770  51.200  1.00  0.00           H 
ATOM   2008 2HD2 LEU A 574      81.500  85.540  50.440  1.00  0.00           H 
ATOM   2009 3HD2 LEU A 574      80.080  86.260  49.560  1.00  0.00           H 
ATOM   2010  C   LEU A 574      77.160  85.730  49.420  1.00  0.00           C 
ATOM   2011  O   LEU A 574      77.650  86.320  48.510  1.00  0.00           O 
ATOM   2012  N   ILE A 575      76.290  84.750  49.230  1.00  0.00           N 
ATOM   2013  HN  ILE A 575      75.970  84.270  50.050  1.00  0.00           H 
ATOM   2014  CA  ILE A 575      75.880  84.200  47.950  1.00  0.00           C 
ATOM   2015  HA  ILE A 575      76.830  83.860  47.570  1.00  0.00           H 
ATOM   2016  CB  ILE A 575      74.900  83.020  48.060  1.00  0.00           C 
ATOM   2017  HB  ILE A 575      74.150  83.290  48.840  1.00  0.00           H 
ATOM   2018  CG2 ILE A 575      74.100  82.530  46.770  1.00  0.00           C 
ATOM   2019 1HG2 ILE A 575      73.670  81.530  47.000  1.00  0.00           H 
ATOM   2020 2HG2 ILE A 575      73.300  83.260  46.500  1.00  0.00           H 
ATOM   2021 3HG2 ILE A 575      74.710  82.420  45.850  1.00  0.00           H 
ATOM   2022  CG1 ILE A 575      75.590  81.770  48.770  1.00  0.00           C 
ATOM   2023 1HG1 ILE A 575      75.830  82.130  49.790  1.00  0.00           H 
ATOM   2024 2HG1 ILE A 575      74.860  80.950  48.960  1.00  0.00           H 
ATOM   2025  CD  ILE A 575      76.790  81.150  48.080  1.00  0.00           C 
ATOM   2026  HD1 ILE A 575      77.490  82.010  48.050  1.00  0.00           H 
ATOM   2027  HD2 ILE A 575      77.200  80.270  48.620  1.00  0.00           H 
ATOM   2028  HD3 ILE A 575      76.620  80.660  47.100  1.00  0.00           H 
ATOM   2029  C   ILE A 575      75.140  85.290  47.090  1.00  0.00           C 
ATOM   2030  O   ILE A 575      75.550  85.520  45.930  1.00  0.00           O 
ATOM   2031  N   ALA A 576      74.270  86.150  47.730  1.00  0.00           N 
ATOM   2032  HN  ALA A 576      73.960  86.010  48.670  1.00  0.00           H 
ATOM   2033  CA  ALA A 576      73.600  87.200  47.000  1.00  0.00           C 
ATOM   2034  HA  ALA A 576      73.170  86.750  46.120  1.00  0.00           H 
ATOM   2035  CB  ALA A 576      72.460  87.830  47.780  1.00  0.00           C 
ATOM   2036  HB1 ALA A 576      71.930  88.610  47.190  1.00  0.00           H 
ATOM   2037  HB2 ALA A 576      71.670  87.060  47.880  1.00  0.00           H 
ATOM   2038  HB3 ALA A 576      72.630  88.190  48.820  1.00  0.00           H 
ATOM   2039  C   ALA A 576      74.420  88.310  46.440  1.00  0.00           C 
ATOM   2040  O   ALA A 576      74.350  88.680  45.280  1.00  0.00           O 
ATOM   2041  N   MET A 577      75.370  88.760  47.260  1.00  0.00           N 
ATOM   2042  HN  MET A 577      75.370  88.580  48.240  1.00  0.00           H 
ATOM   2043  CA  MET A 577      76.410  89.700  46.930  1.00  0.00           C 
ATOM   2044  HA  MET A 577      75.990  90.610  46.520  1.00  0.00           H 
ATOM   2045  CB  MET A 577      77.280  90.080  48.110  1.00  0.00           C 
ATOM   2046  HB1 MET A 577      77.670  89.140  48.560  1.00  0.00           H 
ATOM   2047  HB2 MET A 577      78.210  90.650  47.890  1.00  0.00           H 
ATOM   2048  CG  MET A 577      76.340  90.750  49.170  1.00  0.00           C 
ATOM   2049  HG1 MET A 577      76.010  91.740  48.780  1.00  0.00           H 
ATOM   2050  HG2 MET A 577      75.450  90.140  49.430  1.00  0.00           H 
ATOM   2051  SD  MET A 577      77.200  91.000  50.820  1.00  0.00           S 
ATOM   2052  CE  MET A 577      76.080  92.080  51.680  1.00  0.00           C 
ATOM   2053  HE1 MET A 577      76.400  93.140  51.670  1.00  0.00           H 
ATOM   2054  HE2 MET A 577      75.070  91.980  51.220  1.00  0.00           H 
ATOM   2055  HE3 MET A 577      76.000  91.930  52.780  1.00  0.00           H 
ATOM   2056  C   MET A 577      77.270  89.180  45.820  1.00  0.00           C 
ATOM   2057  O   MET A 577      77.430  89.900  44.820  1.00  0.00           O 
ATOM   2058  N   MET A 578      77.670  87.900  45.820  1.00  0.00           N 
ATOM   2059  HN  MET A 578      77.240  87.310  46.510  1.00  0.00           H 
ATOM   2060  CA  MET A 578      78.400  87.210  44.770  1.00  0.00           C 
ATOM   2061  HA  MET A 578      79.230  87.900  44.670  1.00  0.00           H 
ATOM   2062  CB  MET A 578      78.990  85.870  45.200  1.00  0.00           C 
ATOM   2063  HB1 MET A 578      78.190  85.190  45.570  1.00  0.00           H 
ATOM   2064  HB2 MET A 578      79.550  85.420  44.360  1.00  0.00           H 
ATOM   2065  CG  MET A 578      80.110  86.020  46.250  1.00  0.00           C 
ATOM   2066  HG1 MET A 578      80.960  86.580  45.800  1.00  0.00           H 
ATOM   2067  HG2 MET A 578      79.720  86.560  47.140  1.00  0.00           H 
ATOM   2068  SD  MET A 578      80.600  84.450  46.780  1.00  0.00           S 
ATOM   2069  CE  MET A 578      81.450  83.880  45.330  1.00  0.00           C 
ATOM   2070  HE1 MET A 578      82.350  84.520  45.190  1.00  0.00           H 
ATOM   2071  HE2 MET A 578      81.720  82.830  45.560  1.00  0.00           H 
ATOM   2072  HE3 MET A 578      80.880  83.910  44.380  1.00  0.00           H 
ATOM   2073  C   MET A 578      77.750  87.120  43.470  1.00  0.00           C 
ATOM   2074  O   MET A 578      78.410  87.280  42.470  1.00  0.00           O 
ATOM   2075  N   GLY A 579      76.460  87.030  43.500  1.00  0.00           N 
ATOM   2076  HN  GLY A 579      76.070  87.070  44.420  1.00  0.00           H 
ATOM   2077  CA  GLY A 579      75.640  87.060  42.320  1.00  0.00           C 
ATOM   2078  HA1 GLY A 579      76.040  86.430  41.540  1.00  0.00           H 
ATOM   2079  HA2 GLY A 579      74.650  86.740  42.620  1.00  0.00           H 
ATOM   2080  C   GLY A 579      75.580  88.390  41.670  1.00  0.00           C 
ATOM   2081  O   GLY A 579      75.640  88.480  40.420  1.00  0.00           O 
ATOM   2082  N   ASP A 580      75.390  89.500  42.450  1.00  0.00           N 
ATOM   2083  HN  ASP A 580      75.510  89.470  43.440  1.00  0.00           H 
ATOM   2084  CA  ASP A 580      75.330  90.830  41.900  1.00  0.00           C 
ATOM   2085  HA  ASP A 580      74.740  90.810  41.000  1.00  0.00           H 
ATOM   2086  CB  ASP A 580      74.560  91.780  42.830  1.00  0.00           C 
ATOM   2087  HB1 ASP A 580      73.770  91.200  43.350  1.00  0.00           H 
ATOM   2088  HB2 ASP A 580      75.260  92.150  43.610  1.00  0.00           H 
ATOM   2089  CG  ASP A 580      73.820  92.950  42.110  1.00  0.00           C 
ATOM   2090  OD1 ASP A 580      73.810  93.060  40.900  1.00  0.00           O 
ATOM   2091  OD2 ASP A 580      73.150  93.670  42.870  1.00  0.00           O 
ATOM   2092  C   ASP A 580      76.680  91.300  41.430  1.00  0.00           C 
ATOM   2093  O   ASP A 580      76.700  91.970  40.430  1.00  0.00           O 
ATOM   2094  N   THR A 581      77.730  90.780  42.110  1.00  0.00           N 
ATOM   2095  HN  THR A 581      77.430  90.250  42.900  1.00  0.00           H 
ATOM   2096  CA  THR A 581      79.150  90.920  41.740  1.00  0.00           C 
ATOM   2097  HA  THR A 581      79.260  91.990  41.740  1.00  0.00           H 
ATOM   2098  CB  THR A 581      80.120  90.280  42.740  1.00  0.00           C 
ATOM   2099  HB  THR A 581      80.050  89.170  42.720  1.00  0.00           H 
ATOM   2100  OG1 THR A 581      79.810  90.700  44.090  1.00  0.00           O 
ATOM   2101  HG1 THR A 581      78.850  90.630  44.160  1.00  0.00           H 
ATOM   2102  CG2 THR A 581      81.550  90.780  42.430  1.00  0.00           C 
ATOM   2103 1HG2 THR A 581      82.150  90.370  43.270  1.00  0.00           H 
ATOM   2104 2HG2 THR A 581      82.030  90.390  41.510  1.00  0.00           H 
ATOM   2105 3HG2 THR A 581      81.490  91.890  42.460  1.00  0.00           H 
ATOM   2106  C   THR A 581      79.490  90.310  40.360  1.00  0.00           C 
ATOM   2107  O   THR A 581      80.170  90.900  39.580  1.00  0.00           O 
ATOM   2108  N   HSD A 582      78.930  89.130  40.110  1.00  0.00           N 
ATOM   2109  HN  HSD A 582      78.480  88.630  40.840  1.00  0.00           H 
ATOM   2110  CA  HSD A 582      78.850  88.700  38.710  1.00  0.00           C 
ATOM   2111  HA  HSD A 582      79.840  88.570  38.290  1.00  0.00           H 
ATOM   2112  CB  HSD A 582      78.190  87.340  38.500  1.00  0.00           C 
ATOM   2113  HB1 HSD A 582      78.820  86.590  39.020  1.00  0.00           H 
ATOM   2114  HB2 HSD A 582      77.180  87.390  38.950  1.00  0.00           H 
ATOM   2115  ND1 HSD A 582      79.280  86.780  36.190  1.00  0.00           N 
ATOM   2116  HD1 HSD A 582      80.210  86.990  36.500  1.00  0.00           H 
ATOM   2117  CG  HSD A 582      78.120  86.910  37.000  1.00  0.00           C 
ATOM   2118  CE1 HSD A 582      78.890  86.480  34.970  1.00  0.00           C 
ATOM   2119  HE1 HSD A 582      79.650  86.210  34.240  1.00  0.00           H 
ATOM   2120  NE2 HSD A 582      77.550  86.290  34.870  1.00  0.00           N 
ATOM   2121  CD2 HSD A 582      77.120  86.640  36.140  1.00  0.00           C 
ATOM   2122  HD2 HSD A 582      76.070  86.760  36.380  1.00  0.00           H 
ATOM   2123  C   HSD A 582      78.080  89.560  37.810  1.00  0.00           C 
ATOM   2124  O   HSD A 582      78.550  89.950  36.760  1.00  0.00           O 
ATOM   2125  N   TRP A 583      76.840  89.940  38.110  1.00  0.00           N 
ATOM   2126  HN  TRP A 583      76.420  89.750  39.000  1.00  0.00           H 
ATOM   2127  CA  TRP A 583      75.840  90.720  37.350  1.00  0.00           C 
ATOM   2128  HA  TRP A 583      75.850  90.210  36.400  1.00  0.00           H 
ATOM   2129  CB  TRP A 583      74.470  90.860  38.020  1.00  0.00           C 
ATOM   2130  HB1 TRP A 583      74.140  89.880  38.420  1.00  0.00           H 
ATOM   2131  HB2 TRP A 583      74.510  91.470  38.950  1.00  0.00           H 
ATOM   2132  CG  TRP A 583      73.440  91.390  37.060  1.00  0.00           C 
ATOM   2133  CD1 TRP A 583      73.160  92.730  36.980  1.00  0.00           C 
ATOM   2134  HD1 TRP A 583      73.570  93.470  37.650  1.00  0.00           H 
ATOM   2135  NE1 TRP A 583      72.340  93.000  35.870  1.00  0.00           N 
ATOM   2136  HE1 TRP A 583      72.110  93.850  35.450  1.00  0.00           H 
ATOM   2137  CE2 TRP A 583      72.030  91.760  35.340  1.00  0.00           C 
ATOM   2138  CD2 TRP A 583      72.720  90.730  36.030  1.00  0.00           C 
ATOM   2139  CE3 TRP A 583      72.620  89.430  35.550  1.00  0.00           C 
ATOM   2140  HE3 TRP A 583      73.070  88.590  36.070  1.00  0.00           H 
ATOM   2141  CZ3 TRP A 583      72.050  89.180  34.300  1.00  0.00           C 
ATOM   2142  HZ3 TRP A 583      72.070  88.200  33.850  1.00  0.00           H 
ATOM   2143  CZ2 TRP A 583      71.340  91.510  34.150  1.00  0.00           C 
ATOM   2144  HZ2 TRP A 583      70.900  92.320  33.580  1.00  0.00           H 
ATOM   2145  CH2 TRP A 583      71.280  90.150  33.690  1.00  0.00           C 
ATOM   2146  HH2 TRP A 583      70.770  89.900  32.770  1.00  0.00           H 
ATOM   2147  C   TRP A 583      76.460  92.120  36.980  1.00  0.00           C 
ATOM   2148  O   TRP A 583      76.810  92.380  35.820  1.00  0.00           O 
ATOM   2149  N   ARG A 584      76.830  92.950  37.990  1.00  0.00           N 
ATOM   2150  HN  ARG A 584      76.790  92.670  38.950  1.00  0.00           H 
ATOM   2151  CA  ARG A 584      77.380  94.260  37.730  1.00  0.00           C 
ATOM   2152  HA  ARG A 584      76.610  94.840  37.250  1.00  0.00           H 
ATOM   2153  CB  ARG A 584      77.580  95.030  39.050  1.00  0.00           C 
ATOM   2154  HB1 ARG A 584      78.100  94.390  39.790  1.00  0.00           H 
ATOM   2155  HB2 ARG A 584      78.250  95.900  38.920  1.00  0.00           H 
ATOM   2156  CG  ARG A 584      76.170  95.280  39.540  1.00  0.00           C 
ATOM   2157  HG1 ARG A 584      75.370  95.580  38.830  1.00  0.00           H 
ATOM   2158  HG2 ARG A 584      75.890  94.290  39.970  1.00  0.00           H 
ATOM   2159  CD  ARG A 584      76.000  96.140  40.760  1.00  0.00           C 
ATOM   2160  HD1 ARG A 584      74.990  96.120  41.210  1.00  0.00           H 
ATOM   2161  HD2 ARG A 584      76.630  95.830  41.620  1.00  0.00           H 
ATOM   2162  NE  ARG A 584      76.300  97.530  40.400  1.00  0.00           N 
ATOM   2163  HE  ARG A 584      77.270  97.770  40.310  1.00  0.00           H 
ATOM   2164  CZ  ARG A 584      75.420  98.210  39.660  1.00  0.00           C 
ATOM   2165  NH1 ARG A 584      75.810  99.290  38.940  1.00  0.00           N 
ATOM   2166 1HH1 ARG A 584      76.740  99.310  38.570  1.00  0.00           H 
ATOM   2167 2HH1 ARG A 584      75.180  99.840  38.390  1.00  0.00           H 
ATOM   2168  NH2 ARG A 584      74.130  98.040  39.580  1.00  0.00           N 
ATOM   2169 1HH2 ARG A 584      73.590  97.290  39.970  1.00  0.00           H 
ATOM   2170 2HH2 ARG A 584      73.800  98.410  38.710  1.00  0.00           H 
ATOM   2171  C   ARG A 584      78.600  94.240  36.910  1.00  0.00           C 
ATOM   2172  O   ARG A 584      78.780  95.050  36.000  1.00  0.00           O 
ATOM   2173  N   VAL A 585      79.540  93.290  37.210  1.00  0.00           N 
ATOM   2174  HN  VAL A 585      79.490  92.640  37.970  1.00  0.00           H 
ATOM   2175  CA  VAL A 585      80.820  93.300  36.460  1.00  0.00           C 
ATOM   2176  HA  VAL A 585      81.250  94.290  36.420  1.00  0.00           H 
ATOM   2177  CB  VAL A 585      81.800  92.420  37.140  1.00  0.00           C 
ATOM   2178  HB  VAL A 585      81.360  91.440  37.410  1.00  0.00           H 
ATOM   2179  CG1 VAL A 585      83.100  92.190  36.450  1.00  0.00           C 
ATOM   2180 1HG1 VAL A 585      83.000  91.880  35.390  1.00  0.00           H 
ATOM   2181 2HG1 VAL A 585      83.810  93.040  36.330  1.00  0.00           H 
ATOM   2182 3HG1 VAL A 585      83.580  91.370  37.030  1.00  0.00           H 
ATOM   2183  CG2 VAL A 585      82.090  93.040  38.580  1.00  0.00           C 
ATOM   2184 1HG2 VAL A 585      82.580  94.030  38.540  1.00  0.00           H 
ATOM   2185 2HG2 VAL A 585      81.240  93.230  39.270  1.00  0.00           H 
ATOM   2186 3HG2 VAL A 585      82.830  92.380  39.090  1.00  0.00           H 
ATOM   2187  C   VAL A 585      80.670  92.720  35.040  1.00  0.00           C 
ATOM   2188  O   VAL A 585      81.220  93.310  34.090  1.00  0.00           O 
ATOM   2189  N   ALA A 586      80.060  91.580  34.740  1.00  0.00           N 
ATOM   2190  HN  ALA A 586      79.570  91.020  35.400  1.00  0.00           H 
ATOM   2191  CA  ALA A 586      80.000  91.020  33.440  1.00  0.00           C 
ATOM   2192  HA  ALA A 586      80.970  91.250  33.020  1.00  0.00           H 
ATOM   2193  CB  ALA A 586      79.870  89.550  33.620  1.00  0.00           C 
ATOM   2194  HB1 ALA A 586      80.070  89.050  32.650  1.00  0.00           H 
ATOM   2195  HB2 ALA A 586      80.660  89.160  34.300  1.00  0.00           H 
ATOM   2196  HB3 ALA A 586      78.830  89.240  33.860  1.00  0.00           H 
ATOM   2197  C   ALA A 586      78.800  91.550  32.560  1.00  0.00           C 
ATOM   2198  O   ALA A 586      78.830  91.500  31.330  1.00  0.00           O 
ATOM   2199  N   HSD A 587      77.700  91.950  33.220  1.00  0.00           N 
ATOM   2200  HN  HSD A 587      77.550  91.890  34.200  1.00  0.00           H 
ATOM   2201  CA  HSD A 587      76.480  92.200  32.460  1.00  0.00           C 
ATOM   2202  HA  HSD A 587      76.570  91.840  31.450  1.00  0.00           H 
ATOM   2203  CB  HSD A 587      75.250  91.460  33.030  1.00  0.00           C 
ATOM   2204  HB1 HSD A 587      75.220  91.510  34.140  1.00  0.00           H 
ATOM   2205  HB2 HSD A 587      74.270  91.780  32.630  1.00  0.00           H 
ATOM   2206  ND1 HSD A 587      74.920  89.400  31.720  1.00  0.00           N 
ATOM   2207  HD1 HSD A 587      74.290  89.850  31.080  1.00  0.00           H 
ATOM   2208  CG  HSD A 587      75.510  90.010  32.830  1.00  0.00           C 
ATOM   2209  CE1 HSD A 587      75.100  88.090  31.880  1.00  0.00           C 
ATOM   2210  HE1 HSD A 587      74.700  87.460  31.080  1.00  0.00           H 
ATOM   2211  NE2 HSD A 587      75.680  87.780  32.980  1.00  0.00           N 
ATOM   2212  CD2 HSD A 587      75.980  88.970  33.600  1.00  0.00           C 
ATOM   2213  HD2 HSD A 587      76.440  89.000  34.580  1.00  0.00           H 
ATOM   2214  C   HSD A 587      76.090  93.640  32.300  1.00  0.00           C 
ATOM   2215  O   HSD A 587      75.940  94.020  31.140  1.00  0.00           O 
ATOM   2216  N   GLU A 588      76.020  94.430  33.350  1.00  0.00           N 
ATOM   2217  HN  GLU A 588      76.290  94.090  34.250  1.00  0.00           H 
ATOM   2218  CA  GLU A 588      75.740  95.810  33.260  1.00  0.00           C 
ATOM   2219  HA  GLU A 588      74.890  96.040  32.640  1.00  0.00           H 
ATOM   2220  CB  GLU A 588      75.520  96.410  34.690  1.00  0.00           C 
ATOM   2221  HB1 GLU A 588      76.510  96.250  35.170  1.00  0.00           H 
ATOM   2222  HB2 GLU A 588      75.600  97.510  34.580  1.00  0.00           H 
ATOM   2223  CG  GLU A 588      74.240  95.910  35.400  1.00  0.00           C 
ATOM   2224  HG1 GLU A 588      74.300  94.800  35.470  1.00  0.00           H 
ATOM   2225  HG2 GLU A 588      74.150  96.370  36.410  1.00  0.00           H 
ATOM   2226  CD  GLU A 588      72.830  96.340  34.790  1.00  0.00           C 
ATOM   2227  OE1 GLU A 588      72.680  97.530  34.400  1.00  0.00           O 
ATOM   2228  OE2 GLU A 588      71.920  95.450  34.600  1.00  0.00           O 
ATOM   2229  C   GLU A 588      76.820  96.580  32.640  1.00  0.00           C 
ATOM   2230  O   GLU A 588      76.620  97.530  31.930  1.00  0.00           O 
ATOM   2231  N   ARG A 589      78.080  96.240  32.900  1.00  0.00           N 
ATOM   2232  HN  ARG A 589      78.260  95.530  33.580  1.00  0.00           H 
ATOM   2233  CA  ARG A 589      79.210  96.660  32.150  1.00  0.00           C 
ATOM   2234  HA  ARG A 589      80.030  96.150  32.630  1.00  0.00           H 
ATOM   2235  CB  ARG A 589      79.180  96.270  30.640  1.00  0.00           C 
ATOM   2236  HB1 ARG A 589      78.140  96.440  30.280  1.00  0.00           H 
ATOM   2237  HB2 ARG A 589      79.790  96.950  30.000  1.00  0.00           H 
ATOM   2238  CG  ARG A 589      79.470  94.730  30.480  1.00  0.00           C 
ATOM   2239  HG1 ARG A 589      78.700  94.150  31.030  1.00  0.00           H 
ATOM   2240  HG2 ARG A 589      79.260  94.530  29.410  1.00  0.00           H 
ATOM   2241  CD  ARG A 589      80.890  94.370  30.940  1.00  0.00           C 
ATOM   2242  HD1 ARG A 589      81.600  94.990  30.350  1.00  0.00           H 
ATOM   2243  HD2 ARG A 589      81.290  94.500  31.970  1.00  0.00           H 
ATOM   2244  NE  ARG A 589      80.950  92.930  30.570  1.00  0.00           N 
ATOM   2245  HE  ARG A 589      80.190  92.320  30.810  1.00  0.00           H 
ATOM   2246  CZ  ARG A 589      82.110  92.250  30.330  1.00  0.00           C 
ATOM   2247  NH1 ARG A 589      83.250  92.860  30.520  1.00  0.00           N 
ATOM   2248 1HH1 ARG A 589      83.370  93.840  30.680  1.00  0.00           H 
ATOM   2249 2HH1 ARG A 589      83.960  92.270  30.900  1.00  0.00           H 
ATOM   2250  NH2 ARG A 589      82.090  90.880  30.280  1.00  0.00           N 
ATOM   2251 1HH2 ARG A 589      81.250  90.450  29.960  1.00  0.00           H 
ATOM   2252 2HH2 ARG A 589      82.900  90.440  29.890  1.00  0.00           H 
ATOM   2253  C   ARG A 589      79.650  98.180  32.300  1.00  0.00           C 
ATOM   2254  O   ARG A 589      80.690  98.540  31.860  1.00  0.00           O 
ATOM   2255  N   MET B 454     112.660  83.490  72.440  1.00  0.00           N 
ATOM   2256  HN  MET B 454     112.640  83.750  73.400  1.00  0.00           H 
ATOM   2257  CA  MET B 454     112.170  82.130  72.240  1.00  0.00           C 
ATOM   2258  HA  MET B 454     112.900  81.640  71.610  1.00  0.00           H 
ATOM   2259  CB  MET B 454     112.030  81.410  73.640  1.00  0.00           C 
ATOM   2260  HB1 MET B 454     111.500  82.040  74.390  1.00  0.00           H 
ATOM   2261  HB2 MET B 454     111.360  80.530  73.540  1.00  0.00           H 
ATOM   2262  CG  MET B 454     113.420  80.800  74.160  1.00  0.00           C 
ATOM   2263  HG1 MET B 454     113.830  80.040  73.470  1.00  0.00           H 
ATOM   2264  HG2 MET B 454     114.220  81.570  74.140  1.00  0.00           H 
ATOM   2265  SD  MET B 454     113.230  80.020  75.810  1.00  0.00           S 
ATOM   2266  CE  MET B 454     114.900  79.360  76.070  1.00  0.00           C 
ATOM   2267  HE1 MET B 454     115.680  80.120  76.300  1.00  0.00           H 
ATOM   2268  HE2 MET B 454     114.810  78.780  77.020  1.00  0.00           H 
ATOM   2269  HE3 MET B 454     115.320  78.890  75.150  1.00  0.00           H 
ATOM   2270  C   MET B 454     110.780  81.990  71.490  1.00  0.00           C 
ATOM   2271  O   MET B 454     110.580  81.220  70.510  1.00  0.00           O 
ATOM   2272  N   SER B 455     109.800  82.880  71.800  1.00  0.00           N 
ATOM   2273  HN  SER B 455     109.940  83.460  72.600  1.00  0.00           H 
ATOM   2274  CA  SER B 455     108.520  82.830  71.190  1.00  0.00           C 
ATOM   2275  HA  SER B 455     108.080  81.870  71.430  1.00  0.00           H 
ATOM   2276  CB  SER B 455     107.560  83.850  71.830  1.00  0.00           C 
ATOM   2277  HB1 SER B 455     107.940  84.890  71.770  1.00  0.00           H 
ATOM   2278  HB2 SER B 455     106.600  83.740  71.280  1.00  0.00           H 
ATOM   2279  OG  SER B 455     107.350  83.510  73.190  1.00  0.00           O 
ATOM   2280  HG1 SER B 455     108.200  83.730  73.570  1.00  0.00           H 
ATOM   2281  C   SER B 455     108.500  83.010  69.720  1.00  0.00           C 
ATOM   2282  O   SER B 455     107.870  82.220  68.980  1.00  0.00           O 
ATOM   2283  N   PHE B 456     109.320  84.000  69.230  1.00  0.00           N 
ATOM   2284  HN  PHE B 456     109.900  84.410  69.930  1.00  0.00           H 
ATOM   2285  CA  PHE B 456     109.480  84.280  67.830  1.00  0.00           C 
ATOM   2286  HA  PHE B 456     108.480  84.380  67.420  1.00  0.00           H 
ATOM   2287  CB  PHE B 456     110.360  85.510  67.660  1.00  0.00           C 
ATOM   2288  HB1 PHE B 456     111.260  85.370  68.290  1.00  0.00           H 
ATOM   2289  HB2 PHE B 456     110.580  85.650  66.580  1.00  0.00           H 
ATOM   2290  CG  PHE B 456     109.710  86.810  68.070  1.00  0.00           C 
ATOM   2291  CD1 PHE B 456     108.650  87.180  67.270  1.00  0.00           C 
ATOM   2292  HD1 PHE B 456     108.340  86.540  66.450  1.00  0.00           H 
ATOM   2293  CE1 PHE B 456     108.060  88.470  67.480  1.00  0.00           C 
ATOM   2294  HE1 PHE B 456     107.280  88.930  66.890  1.00  0.00           H 
ATOM   2295  CZ  PHE B 456     108.670  89.290  68.400  1.00  0.00           C 
ATOM   2296  HZ  PHE B 456     108.310  90.300  68.530  1.00  0.00           H 
ATOM   2297  CD2 PHE B 456     110.200  87.560  69.100  1.00  0.00           C 
ATOM   2298  HD2 PHE B 456     110.980  87.190  69.750  1.00  0.00           H 
ATOM   2299  CE2 PHE B 456     109.720  88.880  69.300  1.00  0.00           C 
ATOM   2300  HE2 PHE B 456     110.180  89.520  70.040  1.00  0.00           H 
ATOM   2301  C   PHE B 456     110.040  83.130  67.070  1.00  0.00           C 
ATOM   2302  O   PHE B 456     109.510  82.710  66.030  1.00  0.00           O 
ATOM   2303  N   ALA B 457     111.150  82.600  67.660  1.00  0.00           N 
ATOM   2304  HN  ALA B 457     111.640  83.110  68.370  1.00  0.00           H 
ATOM   2305  CA  ALA B 457     111.830  81.400  67.210  1.00  0.00           C 
ATOM   2306  HA  ALA B 457     112.250  81.490  66.220  1.00  0.00           H 
ATOM   2307  CB  ALA B 457     113.050  81.050  68.110  1.00  0.00           C 
ATOM   2308  HB1 ALA B 457     113.610  81.980  68.330  1.00  0.00           H 
ATOM   2309  HB2 ALA B 457     112.670  80.590  69.050  1.00  0.00           H 
ATOM   2310  HB3 ALA B 457     113.760  80.310  67.670  1.00  0.00           H 
ATOM   2311  C   ALA B 457     110.960  80.070  67.080  1.00  0.00           C 
ATOM   2312  O   ALA B 457     111.060  79.510  65.980  1.00  0.00           O 
ATOM   2313  N   LEU B 458     110.070  79.730  68.030  1.00  0.00           N 
ATOM   2314  HN  LEU B 458     110.080  80.160  68.930  1.00  0.00           H 
ATOM   2315  CA  LEU B 458     109.180  78.560  67.800  1.00  0.00           C 
ATOM   2316  HA  LEU B 458     109.800  77.760  67.420  1.00  0.00           H 
ATOM   2317  CB  LEU B 458     108.270  78.210  69.040  1.00  0.00           C 
ATOM   2318  HB1 LEU B 458     107.790  79.180  69.310  1.00  0.00           H 
ATOM   2319  HB2 LEU B 458     107.560  77.490  68.580  1.00  0.00           H 
ATOM   2320  CG  LEU B 458     108.960  77.470  70.170  1.00  0.00           C 
ATOM   2321  HG  LEU B 458     108.210  77.300  70.970  1.00  0.00           H 
ATOM   2322  CD1 LEU B 458     109.610  76.150  69.820  1.00  0.00           C 
ATOM   2323 1HD1 LEU B 458     110.080  75.710  70.720  1.00  0.00           H 
ATOM   2324 2HD1 LEU B 458     108.780  75.460  69.550  1.00  0.00           H 
ATOM   2325 3HD1 LEU B 458     110.390  76.090  69.030  1.00  0.00           H 
ATOM   2326  CD2 LEU B 458     110.010  78.320  70.920  1.00  0.00           C 
ATOM   2327 1HD2 LEU B 458     110.340  77.710  71.780  1.00  0.00           H 
ATOM   2328 2HD2 LEU B 458     110.820  78.530  70.180  1.00  0.00           H 
ATOM   2329 3HD2 LEU B 458     109.610  79.230  71.430  1.00  0.00           H 
ATOM   2330  C   LEU B 458     108.190  78.770  66.560  1.00  0.00           C 
ATOM   2331  O   LEU B 458     108.130  77.870  65.660  1.00  0.00           O 
ATOM   2332  N   VAL B 459     107.580  79.970  66.480  1.00  0.00           N 
ATOM   2333  HN  VAL B 459     107.750  80.530  67.290  1.00  0.00           H 
ATOM   2334  CA  VAL B 459     106.730  80.430  65.410  1.00  0.00           C 
ATOM   2335  HA  VAL B 459     105.900  79.740  65.470  1.00  0.00           H 
ATOM   2336  CB  VAL B 459     106.050  81.740  65.680  1.00  0.00           C 
ATOM   2337  HB  VAL B 459     106.860  82.460  65.930  1.00  0.00           H 
ATOM   2338  CG1 VAL B 459     105.390  82.360  64.470  1.00  0.00           C 
ATOM   2339 1HG1 VAL B 459     104.880  83.300  64.750  1.00  0.00           H 
ATOM   2340 2HG1 VAL B 459     106.150  82.550  63.680  1.00  0.00           H 
ATOM   2341 3HG1 VAL B 459     104.600  81.670  64.120  1.00  0.00           H 
ATOM   2342  CG2 VAL B 459     105.110  81.580  66.870  1.00  0.00           C 
ATOM   2343 1HG2 VAL B 459     104.570  82.490  67.200  1.00  0.00           H 
ATOM   2344 2HG2 VAL B 459     104.440  80.700  66.810  1.00  0.00           H 
ATOM   2345 3HG2 VAL B 459     105.740  81.440  67.770  1.00  0.00           H 
ATOM   2346  C   VAL B 459     107.360  80.350  64.020  1.00  0.00           C 
ATOM   2347  O   VAL B 459     106.840  79.670  63.110  1.00  0.00           O 
ATOM   2348  N   LEU B 460     108.550  80.950  63.880  1.00  0.00           N 
ATOM   2349  HN  LEU B 460     108.920  81.570  64.570  1.00  0.00           H 
ATOM   2350  CA  LEU B 460     109.270  80.910  62.620  1.00  0.00           C 
ATOM   2351  HA  LEU B 460     108.510  81.140  61.890  1.00  0.00           H 
ATOM   2352  CB  LEU B 460     110.400  81.930  62.580  1.00  0.00           C 
ATOM   2353  HB1 LEU B 460     110.910  81.880  63.570  1.00  0.00           H 
ATOM   2354  HB2 LEU B 460     111.100  81.690  61.750  1.00  0.00           H 
ATOM   2355  CG  LEU B 460     110.110  83.390  62.240  1.00  0.00           C 
ATOM   2356  HG  LEU B 460     109.810  83.530  61.180  1.00  0.00           H 
ATOM   2357  CD1 LEU B 460     109.000  84.100  63.000  1.00  0.00           C 
ATOM   2358 1HD1 LEU B 460     108.880  85.100  62.530  1.00  0.00           H 
ATOM   2359 2HD1 LEU B 460     108.040  83.550  62.910  1.00  0.00           H 
ATOM   2360 3HD1 LEU B 460     109.320  84.200  64.060  1.00  0.00           H 
ATOM   2361  CD2 LEU B 460     111.380  84.180  62.420  1.00  0.00           C 
ATOM   2362 1HD2 LEU B 460     111.230  85.240  62.130  1.00  0.00           H 
ATOM   2363 2HD2 LEU B 460     111.680  84.210  63.490  1.00  0.00           H 
ATOM   2364 3HD2 LEU B 460     112.170  83.770  61.760  1.00  0.00           H 
ATOM   2365  C   LEU B 460     109.800  79.540  62.330  1.00  0.00           C 
ATOM   2366  O   LEU B 460     109.660  79.000  61.240  1.00  0.00           O 
ATOM   2367  N   GLY B 461     110.360  78.890  63.320  1.00  0.00           N 
ATOM   2368  HN  GLY B 461     110.330  79.360  64.200  1.00  0.00           H 
ATOM   2369  CA  GLY B 461     111.120  77.590  63.230  1.00  0.00           C 
ATOM   2370  HA1 GLY B 461     111.890  77.750  62.500  1.00  0.00           H 
ATOM   2371  HA2 GLY B 461     111.540  77.280  64.170  1.00  0.00           H 
ATOM   2372  C   GLY B 461     110.270  76.500  62.680  1.00  0.00           C 
ATOM   2373  O   GLY B 461     110.660  75.730  61.820  1.00  0.00           O 
ATOM   2374  N   TRP B 462     109.060  76.430  63.260  1.00  0.00           N 
ATOM   2375  HN  TRP B 462     108.880  77.030  64.030  1.00  0.00           H 
ATOM   2376  CA  TRP B 462     107.890  75.660  62.670  1.00  0.00           C 
ATOM   2377  HA  TRP B 462     108.400  74.740  62.420  1.00  0.00           H 
ATOM   2378  CB  TRP B 462     106.790  75.220  63.680  1.00  0.00           C 
ATOM   2379  HB1 TRP B 462     106.210  76.060  64.120  1.00  0.00           H 
ATOM   2380  HB2 TRP B 462     105.980  74.750  63.080  1.00  0.00           H 
ATOM   2381  CG  TRP B 462     107.230  74.290  64.760  1.00  0.00           C 
ATOM   2382  CD1 TRP B 462     107.780  74.580  66.010  1.00  0.00           C 
ATOM   2383  HD1 TRP B 462     107.920  75.540  66.480  1.00  0.00           H 
ATOM   2384  NE1 TRP B 462     107.870  73.400  66.750  1.00  0.00           N 
ATOM   2385  HE1 TRP B 462     108.300  73.270  67.620  1.00  0.00           H 
ATOM   2386  CE2 TRP B 462     107.560  72.370  65.910  1.00  0.00           C 
ATOM   2387  CD2 TRP B 462     107.130  72.880  64.690  1.00  0.00           C 
ATOM   2388  CE3 TRP B 462     106.940  72.000  63.640  1.00  0.00           C 
ATOM   2389  HE3 TRP B 462     106.820  72.390  62.640  1.00  0.00           H 
ATOM   2390  CZ3 TRP B 462     107.040  70.650  63.910  1.00  0.00           C 
ATOM   2391  HZ3 TRP B 462     106.740  70.020  63.090  1.00  0.00           H 
ATOM   2392  CZ2 TRP B 462     107.690  70.990  66.170  1.00  0.00           C 
ATOM   2393  HZ2 TRP B 462     108.120  70.620  67.090  1.00  0.00           H 
ATOM   2394  CH2 TRP B 462     107.490  70.100  65.130  1.00  0.00           C 
ATOM   2395  HH2 TRP B 462     107.560  69.040  65.300  1.00  0.00           H 
ATOM   2396  C   TRP B 462     107.260  76.180  61.360  1.00  0.00           C 
ATOM   2397  O   TRP B 462     107.020  75.290  60.580  1.00  0.00           O 
ATOM   2398  N   CYS B 463     107.020  77.480  61.070  1.00  0.00           N 
ATOM   2399  HN  CYS B 463     107.350  78.220  61.660  1.00  0.00           H 
ATOM   2400  CA  CYS B 463     106.570  77.970  59.780  1.00  0.00           C 
ATOM   2401  HA  CYS B 463     105.620  77.490  59.590  1.00  0.00           H 
ATOM   2402  CB  CYS B 463     106.180  79.460  59.920  1.00  0.00           C 
ATOM   2403  HB1 CYS B 463     107.000  79.990  60.440  1.00  0.00           H 
ATOM   2404  HB2 CYS B 463     106.010  79.840  58.890  1.00  0.00           H 
ATOM   2405  SG  CYS B 463     104.630  79.510  60.860  1.00  0.00           S 
ATOM   2406  HG1 CYS B 463     105.300  79.140  61.940  1.00  0.00           H 
ATOM   2407  C   CYS B 463     107.550  77.590  58.630  1.00  0.00           C 
ATOM   2408  O   CYS B 463     107.130  77.230  57.530  1.00  0.00           O 
ATOM   2409  N   ASN B 464     108.860  77.700  58.860  1.00  0.00           N 
ATOM   2410  HN  ASN B 464     109.110  78.150  59.710  1.00  0.00           H 
ATOM   2411  CA  ASN B 464     109.950  77.260  57.990  1.00  0.00           C 
ATOM   2412  HA  ASN B 464     109.860  77.890  57.120  1.00  0.00           H 
ATOM   2413  CB  ASN B 464     111.330  77.380  58.620  1.00  0.00           C 
ATOM   2414  HB1 ASN B 464     111.240  76.860  59.600  1.00  0.00           H 
ATOM   2415  HB2 ASN B 464     112.150  76.970  57.990  1.00  0.00           H 
ATOM   2416  CG  ASN B 464     111.680  78.880  58.810  1.00  0.00           C 
ATOM   2417  OD1 ASN B 464     111.130  79.690  58.010  1.00  0.00           O 
ATOM   2418  ND2 ASN B 464     112.610  79.230  59.680  1.00  0.00           N 
ATOM   2419 1HD2 ASN B 464     113.000  78.550  60.300  1.00  0.00           H 
ATOM   2420 2HD2 ASN B 464     112.810  80.180  59.900  1.00  0.00           H 
ATOM   2421  C   ASN B 464     109.820  75.750  57.560  1.00  0.00           C 
ATOM   2422  O   ASN B 464     110.270  75.270  56.510  1.00  0.00           O 
ATOM   2423  N   VAL B 465     109.120  74.950  58.390  1.00  0.00           N 
ATOM   2424  HN  VAL B 465     108.860  75.310  59.280  1.00  0.00           H 
ATOM   2425  CA  VAL B 465     108.810  73.580  57.900  1.00  0.00           C 
ATOM   2426  HA  VAL B 465     109.730  73.090  57.630  1.00  0.00           H 
ATOM   2427  CB  VAL B 465     108.100  72.760  59.020  1.00  0.00           C 
ATOM   2428  HB  VAL B 465     107.160  73.160  59.470  1.00  0.00           H 
ATOM   2429  CG1 VAL B 465     107.720  71.410  58.370  1.00  0.00           C 
ATOM   2430 1HG1 VAL B 465     107.220  70.790  59.140  1.00  0.00           H 
ATOM   2431 2HG1 VAL B 465     107.030  71.490  57.510  1.00  0.00           H 
ATOM   2432 3HG1 VAL B 465     108.640  70.890  58.020  1.00  0.00           H 
ATOM   2433  CG2 VAL B 465     109.090  72.700  60.180  1.00  0.00           C 
ATOM   2434 1HG2 VAL B 465     108.640  72.100  61.000  1.00  0.00           H 
ATOM   2435 2HG2 VAL B 465     109.960  72.150  59.750  1.00  0.00           H 
ATOM   2436 3HG2 VAL B 465     109.420  73.700  60.550  1.00  0.00           H 
ATOM   2437  C   VAL B 465     107.950  73.630  56.620  1.00  0.00           C 
ATOM   2438  O   VAL B 465     108.120  72.820  55.700  1.00  0.00           O 
ATOM   2439  N   MET B 466     107.060  74.610  56.430  1.00  0.00           N 
ATOM   2440  HN  MET B 466     107.170  75.390  57.040  1.00  0.00           H 
ATOM   2441  CA  MET B 466     105.970  74.630  55.480  1.00  0.00           C 
ATOM   2442  HA  MET B 466     105.310  73.780  55.520  1.00  0.00           H 
ATOM   2443  CB  MET B 466     105.000  75.800  55.800  1.00  0.00           C 
ATOM   2444  HB1 MET B 466     104.770  75.760  56.890  1.00  0.00           H 
ATOM   2445  HB2 MET B 466     105.480  76.790  55.690  1.00  0.00           H 
ATOM   2446  CG  MET B 466     103.720  75.730  54.920  1.00  0.00           C 
ATOM   2447  HG1 MET B 466     104.010  75.920  53.860  1.00  0.00           H 
ATOM   2448  HG2 MET B 466     103.320  74.700  55.020  1.00  0.00           H 
ATOM   2449  SD  MET B 466     102.490  77.060  55.310  1.00  0.00           S 
ATOM   2450  CE  MET B 466     101.950  76.490  56.910  1.00  0.00           C 
ATOM   2451  HE1 MET B 466     101.280  77.230  57.410  1.00  0.00           H 
ATOM   2452  HE2 MET B 466     101.430  75.510  56.880  1.00  0.00           H 
ATOM   2453  HE3 MET B 466     102.910  76.310  57.440  1.00  0.00           H 
ATOM   2454  C   MET B 466     106.490  74.890  54.070  1.00  0.00           C 
ATOM   2455  O   MET B 466     105.950  74.490  53.020  1.00  0.00           O 
ATOM   2456  N   TYR B 467     107.770  75.360  53.990  1.00  0.00           N 
ATOM   2457  HN  TYR B 467     108.240  75.540  54.850  1.00  0.00           H 
ATOM   2458  CA  TYR B 467     108.590  75.480  52.740  1.00  0.00           C 
ATOM   2459  HA  TYR B 467     108.010  76.160  52.140  1.00  0.00           H 
ATOM   2460  CB  TYR B 467     110.040  76.040  53.060  1.00  0.00           C 
ATOM   2461  HB1 TYR B 467     109.950  77.040  53.540  1.00  0.00           H 
ATOM   2462  HB2 TYR B 467     110.440  75.410  53.880  1.00  0.00           H 
ATOM   2463  CG  TYR B 467     111.100  76.040  51.970  1.00  0.00           C 
ATOM   2464  CD1 TYR B 467     110.960  76.860  50.850  1.00  0.00           C 
ATOM   2465  HD1 TYR B 467     110.020  77.360  50.660  1.00  0.00           H 
ATOM   2466  CE1 TYR B 467     111.910  76.910  49.880  1.00  0.00           C 
ATOM   2467  HE1 TYR B 467     111.860  77.570  49.030  1.00  0.00           H 
ATOM   2468  CZ  TYR B 467     112.990  76.040  50.020  1.00  0.00           C 
ATOM   2469  OH  TYR B 467     113.960  76.020  49.000  1.00  0.00           O 
ATOM   2470  HH  TYR B 467     114.770  76.420  49.330  1.00  0.00           H 
ATOM   2471  CD2 TYR B 467     112.220  75.210  52.080  1.00  0.00           C 
ATOM   2472  HD2 TYR B 467     112.480  74.490  52.850  1.00  0.00           H 
ATOM   2473  CE2 TYR B 467     113.160  75.140  51.080  1.00  0.00           C 
ATOM   2474  HE2 TYR B 467     113.960  74.420  51.030  1.00  0.00           H 
ATOM   2475  C   TYR B 467     108.630  74.200  51.970  1.00  0.00           C 
ATOM   2476  O   TYR B 467     108.580  74.170  50.720  1.00  0.00           O 
ATOM   2477  N   PHE B 468     108.750  72.970  52.670  1.00  0.00           N 
ATOM   2478  HN  PHE B 468     108.820  73.060  53.660  1.00  0.00           H 
ATOM   2479  CA  PHE B 468     108.990  71.650  52.040  1.00  0.00           C 
ATOM   2480  HA  PHE B 468     109.720  71.820  51.260  1.00  0.00           H 
ATOM   2481  CB  PHE B 468     109.570  70.740  53.200  1.00  0.00           C 
ATOM   2482  HB1 PHE B 468     108.820  70.840  54.020  1.00  0.00           H 
ATOM   2483  HB2 PHE B 468     109.600  69.660  52.940  1.00  0.00           H 
ATOM   2484  CG  PHE B 468     110.940  71.230  53.610  1.00  0.00           C 
ATOM   2485  CD1 PHE B 468     112.040  70.800  52.750  1.00  0.00           C 
ATOM   2486  HD1 PHE B 468     111.890  70.190  51.870  1.00  0.00           H 
ATOM   2487  CE1 PHE B 468     113.310  71.300  52.970  1.00  0.00           C 
ATOM   2488  HE1 PHE B 468     114.090  70.940  52.310  1.00  0.00           H 
ATOM   2489  CZ  PHE B 468     113.550  72.250  54.020  1.00  0.00           C 
ATOM   2490  HZ  PHE B 468     114.530  72.630  54.260  1.00  0.00           H 
ATOM   2491  CD2 PHE B 468     111.200  72.060  54.700  1.00  0.00           C 
ATOM   2492  HD2 PHE B 468     110.410  72.170  55.430  1.00  0.00           H 
ATOM   2493  CE2 PHE B 468     112.500  72.620  54.900  1.00  0.00           C 
ATOM   2494  HE2 PHE B 468     112.630  73.320  55.710  1.00  0.00           H 
ATOM   2495  C   PHE B 468     107.710  70.910  51.490  1.00  0.00           C 
ATOM   2496  O   PHE B 468     107.770  69.810  50.880  1.00  0.00           O 
ATOM   2497  N   ALA B 469     106.540  71.620  51.570  1.00  0.00           N 
ATOM   2498  HN  ALA B 469     106.500  72.500  52.040  1.00  0.00           H 
ATOM   2499  CA  ALA B 469     105.240  71.100  51.060  1.00  0.00           C 
ATOM   2500  HA  ALA B 469     105.150  70.100  51.450  1.00  0.00           H 
ATOM   2501  CB  ALA B 469     104.100  71.960  51.540  1.00  0.00           C 
ATOM   2502  HB1 ALA B 469     104.470  73.010  51.530  1.00  0.00           H 
ATOM   2503  HB2 ALA B 469     103.190  71.790  50.920  1.00  0.00           H 
ATOM   2504  HB3 ALA B 469     103.680  71.680  52.530  1.00  0.00           H 
ATOM   2505  C   ALA B 469     105.300  71.070  49.550  1.00  0.00           C 
ATOM   2506  O   ALA B 469     104.610  70.230  48.970  1.00  0.00           O 
ATOM   2507  N   ARG B 470     106.090  71.920  48.860  1.00  0.00           N 
ATOM   2508  HN  ARG B 470     106.570  72.660  49.320  1.00  0.00           H 
ATOM   2509  CA  ARG B 470     106.320  71.930  47.360  1.00  0.00           C 
ATOM   2510  HA  ARG B 470     105.410  72.270  46.900  1.00  0.00           H 
ATOM   2511  CB  ARG B 470     107.350  73.040  47.020  1.00  0.00           C 
ATOM   2512  HB1 ARG B 470     107.220  73.170  45.920  1.00  0.00           H 
ATOM   2513  HB2 ARG B 470     107.030  74.000  47.480  1.00  0.00           H 
ATOM   2514  CG  ARG B 470     108.800  72.770  47.370  1.00  0.00           C 
ATOM   2515  HG1 ARG B 470     108.920  72.320  48.380  1.00  0.00           H 
ATOM   2516  HG2 ARG B 470     109.130  72.010  46.630  1.00  0.00           H 
ATOM   2517  CD  ARG B 470     109.650  74.030  47.280  1.00  0.00           C 
ATOM   2518  HD1 ARG B 470     110.700  73.770  47.530  1.00  0.00           H 
ATOM   2519  HD2 ARG B 470     109.580  74.430  46.250  1.00  0.00           H 
ATOM   2520  NE  ARG B 470     109.230  75.020  48.220  1.00  0.00           N 
ATOM   2521  HE  ARG B 470     108.770  74.740  49.060  1.00  0.00           H 
ATOM   2522  CZ  ARG B 470     109.030  76.270  47.830  1.00  0.00           C 
ATOM   2523  NH1 ARG B 470     109.700  76.820  46.840  1.00  0.00           N 
ATOM   2524 1HH1 ARG B 470     110.370  76.230  46.390  1.00  0.00           H 
ATOM   2525 2HH1 ARG B 470     109.560  77.760  46.530  1.00  0.00           H 
ATOM   2526  NH2 ARG B 470     108.130  77.070  48.370  1.00  0.00           N 
ATOM   2527 1HH2 ARG B 470     107.380  76.670  48.900  1.00  0.00           H 
ATOM   2528 2HH2 ARG B 470     107.990  77.850  47.750  1.00  0.00           H 
ATOM   2529  C   ARG B 470     106.830  70.620  46.720  1.00  0.00           C 
ATOM   2530  O   ARG B 470     106.630  70.390  45.540  1.00  0.00           O 
ATOM   2531  N   GLY B 471     107.520  69.770  47.500  1.00  0.00           N 
ATOM   2532  HN  GLY B 471     107.560  70.000  48.470  1.00  0.00           H 
ATOM   2533  CA  GLY B 471     108.120  68.570  47.080  1.00  0.00           C 
ATOM   2534  HA1 GLY B 471     108.740  68.700  46.210  1.00  0.00           H 
ATOM   2535  HA2 GLY B 471     108.660  68.090  47.890  1.00  0.00           H 
ATOM   2536  C   GLY B 471     107.220  67.480  46.660  1.00  0.00           C 
ATOM   2537  O   GLY B 471     107.610  66.530  46.000  1.00  0.00           O 
ATOM   2538  N   PHE B 472     105.990  67.560  47.230  1.00  0.00           N 
ATOM   2539  HN  PHE B 472     105.800  68.220  47.960  1.00  0.00           H 
ATOM   2540  CA  PHE B 472     105.020  66.490  47.070  1.00  0.00           C 
ATOM   2541  HA  PHE B 472     105.470  65.640  46.580  1.00  0.00           H 
ATOM   2542  CB  PHE B 472     104.430  66.070  48.470  1.00  0.00           C 
ATOM   2543  HB1 PHE B 472     103.770  66.900  48.810  1.00  0.00           H 
ATOM   2544  HB2 PHE B 472     103.840  65.130  48.390  1.00  0.00           H 
ATOM   2545  CG  PHE B 472     105.500  65.890  49.480  1.00  0.00           C 
ATOM   2546  CD1 PHE B 472     106.470  64.910  49.260  1.00  0.00           C 
ATOM   2547  HD1 PHE B 472     106.340  64.180  48.470  1.00  0.00           H 
ATOM   2548  CE1 PHE B 472     107.600  64.800  50.100  1.00  0.00           C 
ATOM   2549  HE1 PHE B 472     108.370  64.050  49.950  1.00  0.00           H 
ATOM   2550  CZ  PHE B 472     107.790  65.650  51.150  1.00  0.00           C 
ATOM   2551  HZ  PHE B 472     108.650  65.650  51.800  1.00  0.00           H 
ATOM   2552  CD2 PHE B 472     105.680  66.750  50.640  1.00  0.00           C 
ATOM   2553  HD2 PHE B 472     104.970  67.530  50.880  1.00  0.00           H 
ATOM   2554  CE2 PHE B 472     106.820  66.660  51.460  1.00  0.00           C 
ATOM   2555  HE2 PHE B 472     106.980  67.390  52.230  1.00  0.00           H 
ATOM   2556  C   PHE B 472     103.820  67.000  46.220  1.00  0.00           C 
ATOM   2557  O   PHE B 472     103.070  67.840  46.610  1.00  0.00           O 
ATOM   2558  N   GLN B 473     103.590  66.320  45.090  1.00  0.00           N 
ATOM   2559  HN  GLN B 473     104.300  65.670  44.830  1.00  0.00           H 
ATOM   2560  CA  GLN B 473     102.620  66.450  44.010  1.00  0.00           C 
ATOM   2561  HA  GLN B 473     102.750  67.460  43.640  1.00  0.00           H 
ATOM   2562  CB  GLN B 473     102.830  65.440  42.830  1.00  0.00           C 
ATOM   2563  HB1 GLN B 473     103.760  65.760  42.310  1.00  0.00           H 
ATOM   2564  HB2 GLN B 473     103.140  64.430  43.170  1.00  0.00           H 
ATOM   2565  CG  GLN B 473     101.590  65.410  41.880  1.00  0.00           C 
ATOM   2566  HG1 GLN B 473     100.610  65.090  42.310  1.00  0.00           H 
ATOM   2567  HG2 GLN B 473     101.440  66.450  41.520  1.00  0.00           H 
ATOM   2568  CD  GLN B 473     101.900  64.480  40.640  1.00  0.00           C 
ATOM   2569  OE1 GLN B 473     102.710  63.540  40.740  1.00  0.00           O 
ATOM   2570  NE2 GLN B 473     101.310  64.770  39.470  1.00  0.00           N 
ATOM   2571 1HE2 GLN B 473     100.630  65.500  39.460  1.00  0.00           H 
ATOM   2572 2HE2 GLN B 473     101.580  64.320  38.620  1.00  0.00           H 
ATOM   2573  C   GLN B 473     101.240  66.500  44.600  1.00  0.00           C 
ATOM   2574  O   GLN B 473     100.320  67.200  44.170  1.00  0.00           O 
ATOM   2575  N   MET B 474     101.030  65.740  45.680  1.00  0.00           N 
ATOM   2576  HN  MET B 474     101.710  65.040  45.900  1.00  0.00           H 
ATOM   2577  CA  MET B 474      99.880  65.750  46.620  1.00  0.00           C 
ATOM   2578  HA  MET B 474      99.020  65.490  46.020  1.00  0.00           H 
ATOM   2579  CB  MET B 474      99.870  64.600  47.620  1.00  0.00           C 
ATOM   2580  HB1 MET B 474     100.670  64.780  48.380  1.00  0.00           H 
ATOM   2581  HB2 MET B 474      98.980  64.640  48.280  1.00  0.00           H 
ATOM   2582  CG  MET B 474      99.910  63.240  46.940  1.00  0.00           C 
ATOM   2583  HG1 MET B 474      98.980  63.130  46.350  1.00  0.00           H 
ATOM   2584  HG2 MET B 474     100.800  63.120  46.290  1.00  0.00           H 
ATOM   2585  SD  MET B 474     100.030  61.840  48.100  1.00  0.00           S 
ATOM   2586  CE  MET B 474      98.370  62.120  48.840  1.00  0.00           C 
ATOM   2587  HE1 MET B 474      98.220  63.000  49.510  1.00  0.00           H 
ATOM   2588  HE2 MET B 474      97.630  62.290  48.030  1.00  0.00           H 
ATOM   2589  HE3 MET B 474      98.040  61.310  49.530  1.00  0.00           H 
ATOM   2590  C   MET B 474      99.540  67.050  47.350  1.00  0.00           C 
ATOM   2591  O   MET B 474      98.360  67.370  47.570  1.00  0.00           O 
ATOM   2592  N   LEU B 475     100.550  67.830  47.840  1.00  0.00           N 
ATOM   2593  HN  LEU B 475     101.490  67.760  47.520  1.00  0.00           H 
ATOM   2594  CA  LEU B 475     100.410  69.050  48.590  1.00  0.00           C 
ATOM   2595  HA  LEU B 475      99.390  69.270  48.870  1.00  0.00           H 
ATOM   2596  CB  LEU B 475     101.310  69.000  49.930  1.00  0.00           C 
ATOM   2597  HB1 LEU B 475     102.360  68.790  49.630  1.00  0.00           H 
ATOM   2598  HB2 LEU B 475     101.150  69.970  50.440  1.00  0.00           H 
ATOM   2599  CG  LEU B 475     100.790  67.960  50.890  1.00  0.00           C 
ATOM   2600  HG  LEU B 475     100.930  67.010  50.330  1.00  0.00           H 
ATOM   2601  CD1 LEU B 475     101.660  67.820  52.070  1.00  0.00           C 
ATOM   2602 1HD1 LEU B 475     101.540  68.700  52.730  1.00  0.00           H 
ATOM   2603 2HD1 LEU B 475     101.480  66.880  52.640  1.00  0.00           H 
ATOM   2604 3HD1 LEU B 475     102.740  67.790  51.810  1.00  0.00           H 
ATOM   2605  CD2 LEU B 475      99.260  68.140  51.330  1.00  0.00           C 
ATOM   2606 1HD2 LEU B 475      98.920  69.180  51.520  1.00  0.00           H 
ATOM   2607 2HD2 LEU B 475      98.710  67.630  50.510  1.00  0.00           H 
ATOM   2608 3HD2 LEU B 475      99.030  67.420  52.140  1.00  0.00           H 
ATOM   2609  C   LEU B 475     100.760  70.220  47.680  1.00  0.00           C 
ATOM   2610  O   LEU B 475     100.270  71.310  47.980  1.00  0.00           O 
ATOM   2611  N   GLY B 476     101.650  70.120  46.680  1.00  0.00           N 
ATOM   2612  HN  GLY B 476     102.030  69.230  46.450  1.00  0.00           H 
ATOM   2613  CA  GLY B 476     102.280  71.250  46.040  1.00  0.00           C 
ATOM   2614  HA1 GLY B 476     102.700  71.750  46.900  1.00  0.00           H 
ATOM   2615  HA2 GLY B 476     102.980  70.830  45.340  1.00  0.00           H 
ATOM   2616  C   GLY B 476     101.290  72.170  45.370  1.00  0.00           C 
ATOM   2617  O   GLY B 476     101.190  73.340  45.820  1.00  0.00           O 
ATOM   2618  N   PRO B 477     100.460  71.710  44.440  1.00  0.00           N 
ATOM   2619  CD  PRO B 477     100.770  70.570  43.580  1.00  0.00           C 
ATOM   2620  HD1 PRO B 477     100.400  69.690  44.140  1.00  0.00           H 
ATOM   2621  HD2 PRO B 477     101.840  70.370  43.360  1.00  0.00           H 
ATOM   2622  CA  PRO B 477      99.600  72.730  43.700  1.00  0.00           C 
ATOM   2623  HA  PRO B 477     100.170  73.550  43.300  1.00  0.00           H 
ATOM   2624  CB  PRO B 477      98.890  71.810  42.680  1.00  0.00           C 
ATOM   2625  HB1 PRO B 477      98.070  71.210  43.120  1.00  0.00           H 
ATOM   2626  HB2 PRO B 477      98.550  72.510  41.890  1.00  0.00           H 
ATOM   2627  CG  PRO B 477     100.010  70.810  42.280  1.00  0.00           C 
ATOM   2628  HG1 PRO B 477      99.620  69.860  41.870  1.00  0.00           H 
ATOM   2629  HG2 PRO B 477     100.680  71.310  41.550  1.00  0.00           H 
ATOM   2630  C   PRO B 477      98.510  73.400  44.520  1.00  0.00           C 
ATOM   2631  O   PRO B 477      98.050  74.500  44.220  1.00  0.00           O 
ATOM   2632  N   PHE B 478      97.980  72.650  45.480  1.00  0.00           N 
ATOM   2633  HN  PHE B 478      98.390  71.750  45.620  1.00  0.00           H 
ATOM   2634  CA  PHE B 478      97.140  73.120  46.530  1.00  0.00           C 
ATOM   2635  HA  PHE B 478      96.220  73.510  46.120  1.00  0.00           H 
ATOM   2636  CB  PHE B 478      96.760  71.890  47.500  1.00  0.00           C 
ATOM   2637  HB1 PHE B 478      96.320  70.950  47.090  1.00  0.00           H 
ATOM   2638  HB2 PHE B 478      97.650  71.560  48.080  1.00  0.00           H 
ATOM   2639  CG  PHE B 478      95.730  72.350  48.550  1.00  0.00           C 
ATOM   2640  CD1 PHE B 478      94.380  72.440  48.180  1.00  0.00           C 
ATOM   2641  HD1 PHE B 478      94.090  72.220  47.160  1.00  0.00           H 
ATOM   2642  CE1 PHE B 478      93.430  72.770  49.120  1.00  0.00           C 
ATOM   2643  HE1 PHE B 478      92.400  72.870  48.820  1.00  0.00           H 
ATOM   2644  CZ  PHE B 478      93.770  73.020  50.470  1.00  0.00           C 
ATOM   2645  HZ  PHE B 478      92.990  73.440  51.080  1.00  0.00           H 
ATOM   2646  CD2 PHE B 478      96.050  72.500  49.890  1.00  0.00           C 
ATOM   2647  HD2 PHE B 478      97.070  72.390  50.230  1.00  0.00           H 
ATOM   2648  CE2 PHE B 478      95.130  72.960  50.770  1.00  0.00           C 
ATOM   2649  HE2 PHE B 478      95.410  73.130  51.800  1.00  0.00           H 
ATOM   2650  C   PHE B 478      97.790  74.150  47.440  1.00  0.00           C 
ATOM   2651  O   PHE B 478      97.190  75.190  47.750  1.00  0.00           O 
ATOM   2652  N   THR B 479      99.020  73.910  47.900  1.00  0.00           N 
ATOM   2653  HN  THR B 479      99.470  73.040  47.690  1.00  0.00           H 
ATOM   2654  CA  THR B 479      99.820  74.850  48.690  1.00  0.00           C 
ATOM   2655  HA  THR B 479      99.200  75.080  49.550  1.00  0.00           H 
ATOM   2656  CB  THR B 479     101.220  74.360  49.060  1.00  0.00           C 
ATOM   2657  HB  THR B 479     101.810  74.060  48.170  1.00  0.00           H 
ATOM   2658  OG1 THR B 479     101.150  73.240  49.910  1.00  0.00           O 
ATOM   2659  HG1 THR B 479     100.750  72.530  49.410  1.00  0.00           H 
ATOM   2660  CG2 THR B 479     102.100  75.450  49.730  1.00  0.00           C 
ATOM   2661 1HG2 THR B 479     103.000  75.020  50.210  1.00  0.00           H 
ATOM   2662 2HG2 THR B 479     102.340  76.320  49.070  1.00  0.00           H 
ATOM   2663 3HG2 THR B 479     101.570  75.990  50.540  1.00  0.00           H 
ATOM   2664  C   THR B 479     100.000  76.190  48.050  1.00  0.00           C 
ATOM   2665  O   THR B 479     100.020  77.230  48.680  1.00  0.00           O 
ATOM   2666  N   ILE B 480     100.160  76.210  46.710  1.00  0.00           N 
ATOM   2667  HN  ILE B 480     100.240  75.340  46.230  1.00  0.00           H 
ATOM   2668  CA  ILE B 480     100.250  77.430  45.870  1.00  0.00           C 
ATOM   2669  HA  ILE B 480     101.120  78.010  46.140  1.00  0.00           H 
ATOM   2670  CB  ILE B 480     100.400  77.080  44.370  1.00  0.00           C 
ATOM   2671  HB  ILE B 480      99.500  76.490  44.090  1.00  0.00           H 
ATOM   2672  CG2 ILE B 480     100.360  78.410  43.580  1.00  0.00           C 
ATOM   2673 1HG2 ILE B 480     100.600  78.220  42.510  1.00  0.00           H 
ATOM   2674 2HG2 ILE B 480      99.310  78.780  43.510  1.00  0.00           H 
ATOM   2675 3HG2 ILE B 480     100.990  79.210  44.040  1.00  0.00           H 
ATOM   2676  CG1 ILE B 480     101.610  76.230  44.070  1.00  0.00           C 
ATOM   2677 1HG1 ILE B 480     101.860  75.580  44.930  1.00  0.00           H 
ATOM   2678 2HG1 ILE B 480     101.490  75.630  43.140  1.00  0.00           H 
ATOM   2679  CD  ILE B 480     102.910  76.990  43.780  1.00  0.00           C 
ATOM   2680  HD1 ILE B 480     103.750  76.270  43.890  1.00  0.00           H 
ATOM   2681  HD2 ILE B 480     102.900  77.440  42.770  1.00  0.00           H 
ATOM   2682  HD3 ILE B 480     103.180  77.810  44.480  1.00  0.00           H 
ATOM   2683  C   ILE B 480      99.030  78.340  46.070  1.00  0.00           C 
ATOM   2684  O   ILE B 480      99.100  79.550  46.190  1.00  0.00           O 
ATOM   2685  N   MET B 481      97.860  77.690  46.090  1.00  0.00           N 
ATOM   2686  HN  MET B 481      98.050  76.710  46.000  1.00  0.00           H 
ATOM   2687  CA  MET B 481      96.590  78.220  46.410  1.00  0.00           C 
ATOM   2688  HA  MET B 481      96.590  79.070  45.740  1.00  0.00           H 
ATOM   2689  CB  MET B 481      95.400  77.220  45.950  1.00  0.00           C 
ATOM   2690  HB1 MET B 481      95.350  76.280  46.540  1.00  0.00           H 
ATOM   2691  HB2 MET B 481      94.430  77.720  46.130  1.00  0.00           H 
ATOM   2692  CG  MET B 481      95.410  76.730  44.510  1.00  0.00           C 
ATOM   2693  HG1 MET B 481      95.290  77.550  43.770  1.00  0.00           H 
ATOM   2694  HG2 MET B 481      96.430  76.300  44.380  1.00  0.00           H 
ATOM   2695  SD  MET B 481      94.190  75.450  44.220  1.00  0.00           S 
ATOM   2696  CE  MET B 481      93.010  76.500  43.520  1.00  0.00           C 
ATOM   2697  HE1 MET B 481      93.050  77.480  44.050  1.00  0.00           H 
ATOM   2698  HE2 MET B 481      93.300  76.760  42.480  1.00  0.00           H 
ATOM   2699  HE3 MET B 481      92.030  75.990  43.660  1.00  0.00           H 
ATOM   2700  C   MET B 481      96.460  78.730  47.870  1.00  0.00           C 
ATOM   2701  O   MET B 481      96.090  79.860  48.030  1.00  0.00           O 
ATOM   2702  N   ILE B 482      96.880  78.010  48.900  1.00  0.00           N 
ATOM   2703  HN  ILE B 482      97.050  77.040  48.760  1.00  0.00           H 
ATOM   2704  CA  ILE B 482      96.680  78.460  50.270  1.00  0.00           C 
ATOM   2705  HA  ILE B 482      95.720  78.880  50.520  1.00  0.00           H 
ATOM   2706  CB  ILE B 482      96.910  77.280  51.180  1.00  0.00           C 
ATOM   2707  HB  ILE B 482      97.870  76.740  51.050  1.00  0.00           H 
ATOM   2708  CG2 ILE B 482      96.920  77.720  52.650  1.00  0.00           C 
ATOM   2709 1HG2 ILE B 482      97.070  76.830  53.300  1.00  0.00           H 
ATOM   2710 2HG2 ILE B 482      97.790  78.350  52.920  1.00  0.00           H 
ATOM   2711 3HG2 ILE B 482      96.010  78.290  52.920  1.00  0.00           H 
ATOM   2712  CG1 ILE B 482      95.760  76.320  50.970  1.00  0.00           C 
ATOM   2713 1HG1 ILE B 482      95.840  75.740  50.030  1.00  0.00           H 
ATOM   2714 2HG1 ILE B 482      95.950  75.580  51.780  1.00  0.00           H 
ATOM   2715  CD  ILE B 482      94.350  76.860  50.950  1.00  0.00           C 
ATOM   2716  HD1 ILE B 482      94.190  77.660  50.190  1.00  0.00           H 
ATOM   2717  HD2 ILE B 482      93.670  76.000  50.810  1.00  0.00           H 
ATOM   2718  HD3 ILE B 482      94.150  77.350  51.930  1.00  0.00           H 
ATOM   2719  C   ILE B 482      97.530  79.660  50.660  1.00  0.00           C 
ATOM   2720  O   ILE B 482      97.070  80.550  51.350  1.00  0.00           O 
ATOM   2721  N   GLN B 483      98.770  79.680  50.120  1.00  0.00           N 
ATOM   2722  HN  GLN B 483      99.000  78.880  49.570  1.00  0.00           H 
ATOM   2723  CA  GLN B 483      99.720  80.660  50.420  1.00  0.00           C 
ATOM   2724  HA  GLN B 483      99.640  80.900  51.470  1.00  0.00           H 
ATOM   2725  CB  GLN B 483     101.190  80.090  50.130  1.00  0.00           C 
ATOM   2726  HB1 GLN B 483     101.120  79.660  49.110  1.00  0.00           H 
ATOM   2727  HB2 GLN B 483     101.860  80.980  50.090  1.00  0.00           H 
ATOM   2728  CG  GLN B 483     101.610  79.110  51.210  1.00  0.00           C 
ATOM   2729  HG1 GLN B 483     101.440  79.400  52.270  1.00  0.00           H 
ATOM   2730  HG2 GLN B 483     100.910  78.260  51.070  1.00  0.00           H 
ATOM   2731  CD  GLN B 483     103.040  78.640  50.910  1.00  0.00           C 
ATOM   2732  OE1 GLN B 483     103.450  78.400  49.750  1.00  0.00           O 
ATOM   2733  NE2 GLN B 483     103.890  78.440  51.940  1.00  0.00           N 
ATOM   2734 1HE2 GLN B 483     103.510  78.500  52.860  1.00  0.00           H 
ATOM   2735 2HE2 GLN B 483     104.710  77.930  51.690  1.00  0.00           H 
ATOM   2736  C   GLN B 483      99.430  81.960  49.620  1.00  0.00           C 
ATOM   2737  O   GLN B 483     100.110  82.980  49.930  1.00  0.00           O 
ATOM   2738  N   LYS B 484      98.560  82.020  48.580  1.00  0.00           N 
ATOM   2739  HN  LYS B 484      98.030  81.220  48.320  1.00  0.00           H 
ATOM   2740  CA  LYS B 484      98.250  83.220  47.780  1.00  0.00           C 
ATOM   2741  HA  LYS B 484      99.160  83.760  47.580  1.00  0.00           H 
ATOM   2742  CB  LYS B 484      97.620  82.810  46.430  1.00  0.00           C 
ATOM   2743  HB1 LYS B 484      98.300  81.990  46.100  1.00  0.00           H 
ATOM   2744  HB2 LYS B 484      96.650  82.290  46.560  1.00  0.00           H 
ATOM   2745  CG  LYS B 484      97.580  83.850  45.280  1.00  0.00           C 
ATOM   2746  HG1 LYS B 484      97.000  83.270  44.530  1.00  0.00           H 
ATOM   2747  HG2 LYS B 484      96.870  84.650  45.590  1.00  0.00           H 
ATOM   2748  CD  LYS B 484      98.940  84.380  44.830  1.00  0.00           C 
ATOM   2749  HD1 LYS B 484      99.450  84.790  45.730  1.00  0.00           H 
ATOM   2750  HD2 LYS B 484      99.580  83.500  44.610  1.00  0.00           H 
ATOM   2751  CE  LYS B 484      98.950  85.360  43.680  1.00  0.00           C 
ATOM   2752  HE1 LYS B 484      98.470  84.900  42.790  1.00  0.00           H 
ATOM   2753  HE2 LYS B 484      98.380  86.210  44.110  1.00  0.00           H 
ATOM   2754  NZ  LYS B 484     100.330  85.790  43.360  1.00  0.00           N 
ATOM   2755  HZ1 LYS B 484     100.390  86.500  42.610  1.00  0.00           H 
ATOM   2756  HZ2 LYS B 484     100.850  86.270  44.120  1.00  0.00           H 
ATOM   2757  HZ3 LYS B 484     100.890  84.990  43.000  1.00  0.00           H 
ATOM   2758  C   LYS B 484      97.360  84.250  48.540  1.00  0.00           C 
ATOM   2759  O   LYS B 484      96.280  84.610  48.110  1.00  0.00           O 
ATOM   2760  N   MET B 485      97.830  84.810  49.650  1.00  0.00           N 
ATOM   2761  HN  MET B 485      98.640  84.390  50.050  1.00  0.00           H 
ATOM   2762  CA  MET B 485      97.330  86.100  50.110  1.00  0.00           C 
ATOM   2763  HA  MET B 485      96.250  86.080  50.190  1.00  0.00           H 
ATOM   2764  CB  MET B 485      97.920  86.440  51.490  1.00  0.00           C 
ATOM   2765  HB1 MET B 485      97.320  87.240  51.970  1.00  0.00           H 
ATOM   2766  HB2 MET B 485      97.700  85.580  52.160  1.00  0.00           H 
ATOM   2767  CG  MET B 485      99.450  86.800  51.500  1.00  0.00           C 
ATOM   2768  HG1 MET B 485     100.030  86.190  50.780  1.00  0.00           H 
ATOM   2769  HG2 MET B 485      99.540  87.850  51.150  1.00  0.00           H 
ATOM   2770  SD  MET B 485     100.180  86.810  53.150  1.00  0.00           S 
ATOM   2771  CE  MET B 485      99.160  88.150  53.880  1.00  0.00           C 
ATOM   2772  HE1 MET B 485      98.080  87.890  53.880  1.00  0.00           H 
ATOM   2773  HE2 MET B 485      99.550  88.500  54.860  1.00  0.00           H 
ATOM   2774  HE3 MET B 485      99.230  89.010  53.170  1.00  0.00           H 
ATOM   2775  C   MET B 485      97.540  87.280  49.130  1.00  0.00           C 
ATOM   2776  O   MET B 485      98.520  87.250  48.360  1.00  0.00           O 
ATOM   2777  N   ILE B 486      96.600  88.220  49.050  1.00  0.00           N 
ATOM   2778  HN  ILE B 486      95.750  88.170  49.580  1.00  0.00           H 
ATOM   2779  CA  ILE B 486      96.640  89.310  48.030  1.00  0.00           C 
ATOM   2780  HA  ILE B 486      97.520  89.190  47.420  1.00  0.00           H 
ATOM   2781  CB  ILE B 486      95.420  89.280  47.140  1.00  0.00           C 
ATOM   2782  HB  ILE B 486      95.240  90.210  46.550  1.00  0.00           H 
ATOM   2783  CG2 ILE B 486      95.630  88.180  46.140  1.00  0.00           C 
ATOM   2784 1HG2 ILE B 486      94.840  88.100  45.360  1.00  0.00           H 
ATOM   2785 2HG2 ILE B 486      96.470  88.410  45.450  1.00  0.00           H 
ATOM   2786 3HG2 ILE B 486      95.840  87.220  46.660  1.00  0.00           H 
ATOM   2787  CG1 ILE B 486      94.130  89.060  48.020  1.00  0.00           C 
ATOM   2788 1HG1 ILE B 486      94.190  88.020  48.420  1.00  0.00           H 
ATOM   2789 2HG1 ILE B 486      94.190  89.810  48.830  1.00  0.00           H 
ATOM   2790  CD  ILE B 486      92.850  89.120  47.200  1.00  0.00           C 
ATOM   2791  HD1 ILE B 486      91.880  89.190  47.740  1.00  0.00           H 
ATOM   2792  HD2 ILE B 486      92.810  90.130  46.730  1.00  0.00           H 
ATOM   2793  HD3 ILE B 486      92.740  88.400  46.360  1.00  0.00           H 
ATOM   2794  C   ILE B 486      96.830  90.690  48.650  1.00  0.00           C 
ATOM   2795  O   ILE B 486      95.980  91.240  49.370  1.00  0.00           O 
ATOM   2796  N   PHE B 487      98.030  91.320  48.330  1.00  0.00           N 
ATOM   2797  HN  PHE B 487      98.680  90.800  47.790  1.00  0.00           H 
ATOM   2798  CA  PHE B 487      98.520  92.510  48.970  1.00  0.00           C 
ATOM   2799  HA  PHE B 487      98.340  92.510  50.030  1.00  0.00           H 
ATOM   2800  CB  PHE B 487     100.060  92.880  48.770  1.00  0.00           C 
ATOM   2801  HB1 PHE B 487     100.380  93.020  47.710  1.00  0.00           H 
ATOM   2802  HB2 PHE B 487     100.220  93.880  49.230  1.00  0.00           H 
ATOM   2803  CG  PHE B 487     101.010  91.830  49.440  1.00  0.00           C 
ATOM   2804  CD1 PHE B 487     100.650  91.110  50.580  1.00  0.00           C 
ATOM   2805  HD1 PHE B 487      99.700  91.310  51.050  1.00  0.00           H 
ATOM   2806  CE1 PHE B 487     101.520  90.070  51.050  1.00  0.00           C 
ATOM   2807  HE1 PHE B 487     101.380  89.470  51.930  1.00  0.00           H 
ATOM   2808  CZ  PHE B 487     102.740  89.840  50.300  1.00  0.00           C 
ATOM   2809  HZ  PHE B 487     103.330  88.940  50.400  1.00  0.00           H 
ATOM   2810  CD2 PHE B 487     102.210  91.710  48.790  1.00  0.00           C 
ATOM   2811  HD2 PHE B 487     102.410  92.310  47.910  1.00  0.00           H 
ATOM   2812  CE2 PHE B 487     102.930  90.560  49.130  1.00  0.00           C 
ATOM   2813  HE2 PHE B 487     103.850  90.310  48.630  1.00  0.00           H 
ATOM   2814  C   PHE B 487      97.640  93.740  48.680  1.00  0.00           C 
ATOM   2815  O   PHE B 487      97.290  94.410  49.650  1.00  0.00           O 
ATOM   2816  N   GLY B 488      97.140  93.970  47.450  1.00  0.00           N 
ATOM   2817  HN  GLY B 488      97.370  93.320  46.730  1.00  0.00           H 
ATOM   2818  CA  GLY B 488      96.210  95.070  47.110  1.00  0.00           C 
ATOM   2819  HA1 GLY B 488      96.850  95.940  47.090  1.00  0.00           H 
ATOM   2820  HA2 GLY B 488      95.690  94.760  46.210  1.00  0.00           H 
ATOM   2821  C   GLY B 488      95.100  95.390  48.020  1.00  0.00           C 
ATOM   2822  O   GLY B 488      94.880  96.530  48.420  1.00  0.00           O 
ATOM   2823  N   ASP B 489      94.300  94.340  48.260  1.00  0.00           N 
ATOM   2824  HN  ASP B 489      94.420  93.460  47.800  1.00  0.00           H 
ATOM   2825  CA  ASP B 489      93.130  94.370  49.110  1.00  0.00           C 
ATOM   2826  HA  ASP B 489      92.780  95.390  49.180  1.00  0.00           H 
ATOM   2827  CB  ASP B 489      92.010  93.570  48.560  1.00  0.00           C 
ATOM   2828  HB1 ASP B 489      92.220  92.520  48.250  1.00  0.00           H 
ATOM   2829  HB2 ASP B 489      91.170  93.650  49.280  1.00  0.00           H 
ATOM   2830  CG  ASP B 489      91.570  94.320  47.300  1.00  0.00           C 
ATOM   2831  OD1 ASP B 489      90.990  95.440  47.490  1.00  0.00           O 
ATOM   2832  OD2 ASP B 489      91.690  93.780  46.180  1.00  0.00           O 
ATOM   2833  C   ASP B 489      93.370  93.920  50.620  1.00  0.00           C 
ATOM   2834  O   ASP B 489      92.680  94.370  51.500  1.00  0.00           O 
ATOM   2835  N   LEU B 490      94.450  93.170  50.890  1.00  0.00           N 
ATOM   2836  HN  LEU B 490      94.980  92.840  50.110  1.00  0.00           H 
ATOM   2837  CA  LEU B 490      94.800  92.820  52.320  1.00  0.00           C 
ATOM   2838  HA  LEU B 490      93.840  92.600  52.750  1.00  0.00           H 
ATOM   2839  CB  LEU B 490      95.710  91.550  52.470  1.00  0.00           C 
ATOM   2840  HB1 LEU B 490      95.270  90.790  51.790  1.00  0.00           H 
ATOM   2841  HB2 LEU B 490      96.750  91.690  52.100  1.00  0.00           H 
ATOM   2842  CG  LEU B 490      95.830  90.890  53.870  1.00  0.00           C 
ATOM   2843  HG  LEU B 490      96.000  89.800  53.740  1.00  0.00           H 
ATOM   2844  CD1 LEU B 490      97.100  91.350  54.660  1.00  0.00           C 
ATOM   2845 1HD1 LEU B 490      96.950  90.890  55.660  1.00  0.00           H 
ATOM   2846 2HD1 LEU B 490      98.020  91.010  54.140  1.00  0.00           H 
ATOM   2847 3HD1 LEU B 490      97.100  92.450  54.830  1.00  0.00           H 
ATOM   2848  CD2 LEU B 490      94.530  91.040  54.710  1.00  0.00           C 
ATOM   2849 1HD2 LEU B 490      94.520  90.400  55.620  1.00  0.00           H 
ATOM   2850 2HD2 LEU B 490      94.320  92.100  54.990  1.00  0.00           H 
ATOM   2851 3HD2 LEU B 490      93.640  90.710  54.130  1.00  0.00           H 
ATOM   2852  C   LEU B 490      95.450  94.040  53.130  1.00  0.00           C 
ATOM   2853  O   LEU B 490      95.170  94.370  54.300  1.00  0.00           O 
ATOM   2854  N   MET B 491      96.380  94.770  52.470  1.00  0.00           N 
ATOM   2855  HN  MET B 491      96.530  94.580  51.500  1.00  0.00           H 
ATOM   2856  CA  MET B 491      96.910  95.980  52.970  1.00  0.00           C 
ATOM   2857  HA  MET B 491      97.200  95.900  54.010  1.00  0.00           H 
ATOM   2858  CB  MET B 491      98.110  96.540  52.130  1.00  0.00           C 
ATOM   2859  HB1 MET B 491      97.760  96.790  51.100  1.00  0.00           H 
ATOM   2860  HB2 MET B 491      98.450  97.490  52.580  1.00  0.00           H 
ATOM   2861  CG  MET B 491      99.300  95.510  52.030  1.00  0.00           C 
ATOM   2862  HG1 MET B 491      99.100  94.560  51.490  1.00  0.00           H 
ATOM   2863  HG2 MET B 491     100.120  96.020  51.480  1.00  0.00           H 
ATOM   2864  SD  MET B 491      99.910  94.930  53.590  1.00  0.00           S 
ATOM   2865  CE  MET B 491     101.690  94.680  53.430  1.00  0.00           C 
ATOM   2866  HE1 MET B 491     102.030  94.240  52.470  1.00  0.00           H 
ATOM   2867  HE2 MET B 491     102.310  95.600  53.470  1.00  0.00           H 
ATOM   2868  HE3 MET B 491     102.000  93.890  54.150  1.00  0.00           H 
ATOM   2869  C   MET B 491      95.870  97.050  53.140  1.00  0.00           C 
ATOM   2870  O   MET B 491      95.900  97.660  54.190  1.00  0.00           O 
ATOM   2871  N   ARG B 492      94.950  97.250  52.170  1.00  0.00           N 
ATOM   2872  HN  ARG B 492      95.120  96.790  51.300  1.00  0.00           H 
ATOM   2873  CA  ARG B 492      93.720  97.940  52.400  1.00  0.00           C 
ATOM   2874  HA  ARG B 492      93.990  98.950  52.670  1.00  0.00           H 
ATOM   2875  CB  ARG B 492      92.820  98.080  51.160  1.00  0.00           C 
ATOM   2876  HB1 ARG B 492      93.270  98.740  50.390  1.00  0.00           H 
ATOM   2877  HB2 ARG B 492      92.750  97.120  50.600  1.00  0.00           H 
ATOM   2878  CG  ARG B 492      91.350  98.570  51.300  1.00  0.00           C 
ATOM   2879  HG1 ARG B 492      90.820  97.860  51.980  1.00  0.00           H 
ATOM   2880  HG2 ARG B 492      91.400  99.610  51.680  1.00  0.00           H 
ATOM   2881  CD  ARG B 492      90.540  98.660  49.960  1.00  0.00           C 
ATOM   2882  HD1 ARG B 492      89.660  99.340  49.950  1.00  0.00           H 
ATOM   2883  HD2 ARG B 492      91.280  99.050  49.230  1.00  0.00           H 
ATOM   2884  NE  ARG B 492      90.070  97.240  49.520  1.00  0.00           N 
ATOM   2885  HE  ARG B 492      90.510  96.800  48.740  1.00  0.00           H 
ATOM   2886  CZ  ARG B 492      88.900  96.670  49.730  1.00  0.00           C 
ATOM   2887  NH1 ARG B 492      87.980  97.080  50.560  1.00  0.00           N 
ATOM   2888 1HH1 ARG B 492      88.230  97.940  51.010  1.00  0.00           H 
ATOM   2889 2HH1 ARG B 492      87.130  96.560  50.520  1.00  0.00           H 
ATOM   2890  NH2 ARG B 492      88.730  95.600  49.010  1.00  0.00           N 
ATOM   2891 1HH2 ARG B 492      89.390  95.380  48.300  1.00  0.00           H 
ATOM   2892 2HH2 ARG B 492      87.850  95.180  48.790  1.00  0.00           H 
ATOM   2893  C   ARG B 492      92.920  97.500  53.560  1.00  0.00           C 
ATOM   2894  O   ARG B 492      92.510  98.320  54.400  1.00  0.00           O 
ATOM   2895  N   PHE B 493      92.610  96.140  53.680  1.00  0.00           N 
ATOM   2896  HN  PHE B 493      92.840  95.450  53.000  1.00  0.00           H 
ATOM   2897  CA  PHE B 493      91.810  95.700  54.770  1.00  0.00           C 
ATOM   2898  HA  PHE B 493      90.910  96.290  54.850  1.00  0.00           H 
ATOM   2899  CB  PHE B 493      91.400  94.190  54.570  1.00  0.00           C 
ATOM   2900  HB1 PHE B 493      90.660  94.130  53.750  1.00  0.00           H 
ATOM   2901  HB2 PHE B 493      92.280  93.640  54.170  1.00  0.00           H 
ATOM   2902  CG  PHE B 493      90.720  93.550  55.780  1.00  0.00           C 
ATOM   2903  CD1 PHE B 493      89.350  93.700  56.050  1.00  0.00           C 
ATOM   2904  HD1 PHE B 493      88.770  94.370  55.430  1.00  0.00           H 
ATOM   2905  CE1 PHE B 493      88.820  93.080  57.190  1.00  0.00           C 
ATOM   2906  HE1 PHE B 493      87.760  93.120  57.390  1.00  0.00           H 
ATOM   2907  CZ  PHE B 493      89.620  92.300  58.030  1.00  0.00           C 
ATOM   2908  HZ  PHE B 493      89.150  91.980  58.950  1.00  0.00           H 
ATOM   2909  CD2 PHE B 493      91.540  92.830  56.640  1.00  0.00           C 
ATOM   2910  HD2 PHE B 493      92.600  92.750  56.470  1.00  0.00           H 
ATOM   2911  CE2 PHE B 493      90.980  92.210  57.790  1.00  0.00           C 
ATOM   2912  HE2 PHE B 493      91.730  91.710  58.390  1.00  0.00           H 
ATOM   2913  C   PHE B 493      92.480  95.940  56.100  1.00  0.00           C 
ATOM   2914  O   PHE B 493      91.850  96.110  57.120  1.00  0.00           O 
ATOM   2915  N   CYS B 494      93.860  95.880  56.140  1.00  0.00           N 
ATOM   2916  HN  CYS B 494      94.470  95.700  55.380  1.00  0.00           H 
ATOM   2917  CA  CYS B 494      94.490  96.100  57.460  1.00  0.00           C 
ATOM   2918  HA  CYS B 494      93.930  95.490  58.150  1.00  0.00           H 
ATOM   2919  CB  CYS B 494      95.940  95.570  57.330  1.00  0.00           C 
ATOM   2920  HB1 CYS B 494      96.500  95.940  56.450  1.00  0.00           H 
ATOM   2921  HB2 CYS B 494      96.410  95.910  58.280  1.00  0.00           H 
ATOM   2922  SG  CYS B 494      95.920  93.690  57.280  1.00  0.00           S 
ATOM   2923  HG1 CYS B 494      95.210  93.580  56.160  1.00  0.00           H 
ATOM   2924  C   CYS B 494      94.360  97.550  57.930  1.00  0.00           C 
ATOM   2925  O   CYS B 494      94.100  97.820  59.100  1.00  0.00           O 
ATOM   2926  N   TRP B 495      94.550  98.550  56.980  1.00  0.00           N 
ATOM   2927  HN  TRP B 495      94.680  98.260  56.040  1.00  0.00           H 
ATOM   2928  CA  TRP B 495      94.340  99.950  57.270  1.00  0.00           C 
ATOM   2929  HA  TRP B 495      94.930 100.130  58.160  1.00  0.00           H 
ATOM   2930  CB  TRP B 495      94.700 100.740  56.020  1.00  0.00           C 
ATOM   2931  HB1 TRP B 495      95.750 100.550  55.720  1.00  0.00           H 
ATOM   2932  HB2 TRP B 495      94.080 100.410  55.160  1.00  0.00           H 
ATOM   2933  CG  TRP B 495      94.740 102.220  56.160  1.00  0.00           C 
ATOM   2934  CD1 TRP B 495      93.770 102.970  55.610  1.00  0.00           C 
ATOM   2935  HD1 TRP B 495      93.050 102.540  54.930  1.00  0.00           H 
ATOM   2936  NE1 TRP B 495      93.900 104.270  56.160  1.00  0.00           N 
ATOM   2937  HE1 TRP B 495      93.490 105.120  55.910  1.00  0.00           H 
ATOM   2938  CE2 TRP B 495      94.930 104.320  57.090  1.00  0.00           C 
ATOM   2939  CD2 TRP B 495      95.500 103.080  57.100  1.00  0.00           C 
ATOM   2940  CE3 TRP B 495      96.600 102.890  57.940  1.00  0.00           C 
ATOM   2941  HE3 TRP B 495      97.070 101.930  58.060  1.00  0.00           H 
ATOM   2942  CZ3 TRP B 495      97.050 103.910  58.740  1.00  0.00           C 
ATOM   2943  HZ3 TRP B 495      97.910 103.760  59.380  1.00  0.00           H 
ATOM   2944  CZ2 TRP B 495      95.300 105.380  57.900  1.00  0.00           C 
ATOM   2945  HZ2 TRP B 495      94.830 106.350  57.810  1.00  0.00           H 
ATOM   2946  CH2 TRP B 495      96.460 105.180  58.720  1.00  0.00           C 
ATOM   2947  HH2 TRP B 495      96.800 105.980  59.360  1.00  0.00           H 
ATOM   2948  C   TRP B 495      92.930 100.360  57.710  1.00  0.00           C 
ATOM   2949  O   TRP B 495      92.810 101.090  58.630  1.00  0.00           O 
ATOM   2950  N   LEU B 496      91.920  99.750  56.970  1.00  0.00           N 
ATOM   2951  HN  LEU B 496      92.210  99.170  56.210  1.00  0.00           H 
ATOM   2952  CA  LEU B 496      90.520  99.880  57.290  1.00  0.00           C 
ATOM   2953  HA  LEU B 496      90.360 100.930  57.490  1.00  0.00           H 
ATOM   2954  CB  LEU B 496      89.540  99.470  56.090  1.00  0.00           C 
ATOM   2955  HB1 LEU B 496      90.100  98.660  55.560  1.00  0.00           H 
ATOM   2956  HB2 LEU B 496      88.590  99.020  56.440  1.00  0.00           H 
ATOM   2957  CG  LEU B 496      89.110 100.570  55.110  1.00  0.00           C 
ATOM   2958  HG  LEU B 496      88.480 101.270  55.710  1.00  0.00           H 
ATOM   2959  CD1 LEU B 496      90.330 101.330  54.570  1.00  0.00           C 
ATOM   2960 1HD1 LEU B 496      89.970 102.130  53.890  1.00  0.00           H 
ATOM   2961 2HD1 LEU B 496      90.880 101.840  55.390  1.00  0.00           H 
ATOM   2962 3HD1 LEU B 496      90.990 100.660  53.970  1.00  0.00           H 
ATOM   2963  CD2 LEU B 496      88.360 100.040  53.920  1.00  0.00           C 
ATOM   2964 1HD2 LEU B 496      87.350  99.650  54.180  1.00  0.00           H 
ATOM   2965 2HD2 LEU B 496      88.260 100.720  53.050  1.00  0.00           H 
ATOM   2966 3HD2 LEU B 496      88.920  99.170  53.500  1.00  0.00           H 
ATOM   2967  C   LEU B 496      90.220  99.190  58.690  1.00  0.00           C 
ATOM   2968  O   LEU B 496      89.420  99.790  59.470  1.00  0.00           O 
ATOM   2969  N   MET B 497      90.710  97.980  58.950  1.00  0.00           N 
ATOM   2970  HN  MET B 497      91.110  97.520  58.160  1.00  0.00           H 
ATOM   2971  CA  MET B 497      90.520  97.320  60.240  1.00  0.00           C 
ATOM   2972  HA  MET B 497      89.490  97.190  60.520  1.00  0.00           H 
ATOM   2973  CB  MET B 497      91.200  95.910  60.240  1.00  0.00           C 
ATOM   2974  HB1 MET B 497      90.760  95.200  59.520  1.00  0.00           H 
ATOM   2975  HB2 MET B 497      92.190  96.090  59.760  1.00  0.00           H 
ATOM   2976  CG  MET B 497      91.480  95.170  61.590  1.00  0.00           C 
ATOM   2977  HG1 MET B 497      92.290  95.740  62.090  1.00  0.00           H 
ATOM   2978  HG2 MET B 497      90.600  95.340  62.240  1.00  0.00           H 
ATOM   2979  SD  MET B 497      91.790  93.390  61.490  1.00  0.00           S 
ATOM   2980  CE  MET B 497      93.530  93.450  60.990  1.00  0.00           C 
ATOM   2981  HE1 MET B 497      94.060  92.510  61.240  1.00  0.00           H 
ATOM   2982  HE2 MET B 497      93.630  93.760  59.930  1.00  0.00           H 
ATOM   2983  HE3 MET B 497      94.020  94.210  61.640  1.00  0.00           H 
ATOM   2984  C   MET B 497      91.120  98.120  61.390  1.00  0.00           C 
ATOM   2985  O   MET B 497      90.500  98.380  62.370  1.00  0.00           O 
ATOM   2986  N   ALA B 498      92.350  98.590  61.210  1.00  0.00           N 
ATOM   2987  HN  ALA B 498      92.840  98.200  60.440  1.00  0.00           H 
ATOM   2988  CA  ALA B 498      93.020  99.530  62.110  1.00  0.00           C 
ATOM   2989  HA  ALA B 498      93.180  98.860  62.950  1.00  0.00           H 
ATOM   2990  CB  ALA B 498      94.460  99.910  61.560  1.00  0.00           C 
ATOM   2991  HB1 ALA B 498      95.130 100.570  62.160  1.00  0.00           H 
ATOM   2992  HB2 ALA B 498      94.920  98.960  61.220  1.00  0.00           H 
ATOM   2993  HB3 ALA B 498      94.400 100.440  60.580  1.00  0.00           H 
ATOM   2994  C   ALA B 498      92.210 100.780  62.390  1.00  0.00           C 
ATOM   2995  O   ALA B 498      91.960 101.100  63.530  1.00  0.00           O 
ATOM   2996  N   VAL B 499      91.620 101.370  61.270  1.00  0.00           N 
ATOM   2997  HN  VAL B 499      91.870 101.120  60.340  1.00  0.00           H 
ATOM   2998  CA  VAL B 499      90.770 102.630  61.320  1.00  0.00           C 
ATOM   2999  HA  VAL B 499      91.350 103.320  61.910  1.00  0.00           H 
ATOM   3000  CB  VAL B 499      90.600 103.230  59.930  1.00  0.00           C 
ATOM   3001  HB  VAL B 499      90.480 102.380  59.230  1.00  0.00           H 
ATOM   3002  CG1 VAL B 499      89.380 104.250  59.840  1.00  0.00           C 
ATOM   3003 1HG1 VAL B 499      89.370 104.510  58.760  1.00  0.00           H 
ATOM   3004 2HG1 VAL B 499      88.350 103.830  59.940  1.00  0.00           H 
ATOM   3005 3HG1 VAL B 499      89.480 105.170  60.450  1.00  0.00           H 
ATOM   3006  CG2 VAL B 499      91.850 104.100  59.590  1.00  0.00           C 
ATOM   3007 1HG2 VAL B 499      91.710 104.450  58.540  1.00  0.00           H 
ATOM   3008 2HG2 VAL B 499      92.050 104.960  60.260  1.00  0.00           H 
ATOM   3009 3HG2 VAL B 499      92.790 103.510  59.580  1.00  0.00           H 
ATOM   3010  C   VAL B 499      89.490 102.490  62.170  1.00  0.00           C 
ATOM   3011  O   VAL B 499      89.230 103.310  63.030  1.00  0.00           O 
ATOM   3012  N   VAL B 500      88.770 101.380  62.020  1.00  0.00           N 
ATOM   3013  HN  VAL B 500      89.070 100.680  61.380  1.00  0.00           H 
ATOM   3014  CA  VAL B 500      87.570 101.030  62.860  1.00  0.00           C 
ATOM   3015  HA  VAL B 500      86.810 101.790  62.800  1.00  0.00           H 
ATOM   3016  CB  VAL B 500      86.880  99.790  62.280  1.00  0.00           C 
ATOM   3017  HB  VAL B 500      87.600  98.950  62.180  1.00  0.00           H 
ATOM   3018  CG1 VAL B 500      85.580  99.450  63.130  1.00  0.00           C 
ATOM   3019 1HG1 VAL B 500      85.150  98.470  62.830  1.00  0.00           H 
ATOM   3020 2HG1 VAL B 500      85.860  99.400  64.200  1.00  0.00           H 
ATOM   3021 3HG1 VAL B 500      84.740 100.150  62.960  1.00  0.00           H 
ATOM   3022  CG2 VAL B 500      86.380 100.060  60.870  1.00  0.00           C 
ATOM   3023 1HG2 VAL B 500      85.660  99.300  60.500  1.00  0.00           H 
ATOM   3024 2HG2 VAL B 500      85.910 101.050  60.690  1.00  0.00           H 
ATOM   3025 3HG2 VAL B 500      87.290  99.950  60.240  1.00  0.00           H 
ATOM   3026  C   VAL B 500      87.940 100.710  64.360  1.00  0.00           C 
ATOM   3027  O   VAL B 500      87.320 101.210  65.260  1.00  0.00           O 
ATOM   3028  N   ILE B 501      89.000  99.900  64.530  1.00  0.00           N 
ATOM   3029  HN  ILE B 501      89.610  99.560  63.820  1.00  0.00           H 
ATOM   3030  CA  ILE B 501      89.550  99.500  65.840  1.00  0.00           C 
ATOM   3031  HA  ILE B 501      88.740  99.090  66.420  1.00  0.00           H 
ATOM   3032  CB  ILE B 501      90.600  98.420  65.670  1.00  0.00           C 
ATOM   3033  HB  ILE B 501      91.320  98.660  64.860  1.00  0.00           H 
ATOM   3034  CG2 ILE B 501      91.420  98.230  67.000  1.00  0.00           C 
ATOM   3035 1HG2 ILE B 501      91.870  97.220  67.000  1.00  0.00           H 
ATOM   3036 2HG2 ILE B 501      92.200  99.010  67.120  1.00  0.00           H 
ATOM   3037 3HG2 ILE B 501      90.670  98.150  67.810  1.00  0.00           H 
ATOM   3038  CG1 ILE B 501      89.860  97.120  65.320  1.00  0.00           C 
ATOM   3039 1HG1 ILE B 501      89.320  96.690  66.190  1.00  0.00           H 
ATOM   3040 2HG1 ILE B 501      89.090  97.330  64.540  1.00  0.00           H 
ATOM   3041  CD  ILE B 501      90.950  96.060  64.830  1.00  0.00           C 
ATOM   3042  HD1 ILE B 501      90.570  95.060  64.540  1.00  0.00           H 
ATOM   3043  HD2 ILE B 501      91.490  96.310  63.890  1.00  0.00           H 
ATOM   3044  HD3 ILE B 501      91.640  95.840  65.670  1.00  0.00           H 
ATOM   3045  C   ILE B 501      89.960 100.740  66.650  1.00  0.00           C 
ATOM   3046  O   ILE B 501      89.520 100.800  67.770  1.00  0.00           O 
ATOM   3047  N   LEU B 502      90.720 101.720  66.040  1.00  0.00           N 
ATOM   3048  HN  LEU B 502      91.180 101.570  65.170  1.00  0.00           H 
ATOM   3049  CA  LEU B 502      91.150 102.900  66.880  1.00  0.00           C 
ATOM   3050  HA  LEU B 502      91.510 102.530  67.830  1.00  0.00           H 
ATOM   3051  CB  LEU B 502      92.170 103.740  66.000  1.00  0.00           C 
ATOM   3052  HB1 LEU B 502      91.900 103.720  64.920  1.00  0.00           H 
ATOM   3053  HB2 LEU B 502      92.150 104.820  66.280  1.00  0.00           H 
ATOM   3054  CG  LEU B 502      93.670 103.430  66.240  1.00  0.00           C 
ATOM   3055  HG  LEU B 502      93.920 102.380  65.970  1.00  0.00           H 
ATOM   3056  CD1 LEU B 502      94.540 104.180  65.260  1.00  0.00           C 
ATOM   3057 1HD1 LEU B 502      95.610 104.000  65.490  1.00  0.00           H 
ATOM   3058 2HD1 LEU B 502      94.630 103.780  64.230  1.00  0.00           H 
ATOM   3059 3HD1 LEU B 502      94.350 105.270  65.170  1.00  0.00           H 
ATOM   3060  CD2 LEU B 502      93.960 103.730  67.700  1.00  0.00           C 
ATOM   3061 1HD2 LEU B 502      93.330 103.140  68.390  1.00  0.00           H 
ATOM   3062 2HD2 LEU B 502      95.070 103.690  67.800  1.00  0.00           H 
ATOM   3063 3HD2 LEU B 502      93.660 104.780  67.930  1.00  0.00           H 
ATOM   3064  C   LEU B 502      90.030 103.830  67.340  1.00  0.00           C 
ATOM   3065  O   LEU B 502      90.080 104.330  68.450  1.00  0.00           O 
ATOM   3066  N   GLY B 503      89.070 104.040  66.480  1.00  0.00           N 
ATOM   3067  HN  GLY B 503      89.150 103.630  65.570  1.00  0.00           H 
ATOM   3068  CA  GLY B 503      87.820 104.800  66.720  1.00  0.00           C 
ATOM   3069  HA1 GLY B 503      88.060 105.770  67.130  1.00  0.00           H 
ATOM   3070  HA2 GLY B 503      87.230 104.940  65.820  1.00  0.00           H 
ATOM   3071  C   GLY B 503      86.930 104.120  67.700  1.00  0.00           C 
ATOM   3072  O   GLY B 503      86.450 104.810  68.620  1.00  0.00           O 
ATOM   3073  N   PHE B 504      86.710 102.830  67.530  1.00  0.00           N 
ATOM   3074  HN  PHE B 504      87.150 102.240  66.850  1.00  0.00           H 
ATOM   3075  CA  PHE B 504      85.690 102.110  68.350  1.00  0.00           C 
ATOM   3076  HA  PHE B 504      84.900 102.800  68.600  1.00  0.00           H 
ATOM   3077  CB  PHE B 504      85.040 100.950  67.400  1.00  0.00           C 
ATOM   3078  HB1 PHE B 504      85.760 100.430  66.730  1.00  0.00           H 
ATOM   3079  HB2 PHE B 504      84.850 100.040  68.000  1.00  0.00           H 
ATOM   3080  CG  PHE B 504      83.840 101.310  66.620  1.00  0.00           C 
ATOM   3081  CD1 PHE B 504      82.630 101.290  67.280  1.00  0.00           C 
ATOM   3082  HD1 PHE B 504      82.610 101.130  68.350  1.00  0.00           H 
ATOM   3083  CE1 PHE B 504      81.430 101.640  66.590  1.00  0.00           C 
ATOM   3084  HE1 PHE B 504      80.530 101.770  67.170  1.00  0.00           H 
ATOM   3085  CZ  PHE B 504      81.500 101.810  65.190  1.00  0.00           C 
ATOM   3086  HZ  PHE B 504      80.630 101.910  64.550  1.00  0.00           H 
ATOM   3087  CD2 PHE B 504      83.900 101.700  65.240  1.00  0.00           C 
ATOM   3088  HD2 PHE B 504      84.850 101.610  64.730  1.00  0.00           H 
ATOM   3089  CE2 PHE B 504      82.700 101.960  64.550  1.00  0.00           C 
ATOM   3090  HE2 PHE B 504      82.640 102.090  63.480  1.00  0.00           H 
ATOM   3091  C   PHE B 504      86.160 101.740  69.710  1.00  0.00           C 
ATOM   3092  O   PHE B 504      85.400 101.720  70.650  1.00  0.00           O 
ATOM   3093  N   ALA B 505      87.520 101.550  69.790  1.00  0.00           N 
ATOM   3094  HN  ALA B 505      88.090 101.590  68.980  1.00  0.00           H 
ATOM   3095  CA  ALA B 505      88.250 101.390  71.030  1.00  0.00           C 
ATOM   3096  HA  ALA B 505      87.740 100.560  71.490  1.00  0.00           H 
ATOM   3097  CB  ALA B 505      89.770 101.160  70.770  1.00  0.00           C 
ATOM   3098  HB1 ALA B 505      90.330 100.960  71.710  1.00  0.00           H 
ATOM   3099  HB2 ALA B 505      90.000 100.310  70.090  1.00  0.00           H 
ATOM   3100  HB3 ALA B 505      90.230 102.040  70.270  1.00  0.00           H 
ATOM   3101  C   ALA B 505      88.090 102.660  71.880  1.00  0.00           C 
ATOM   3102  O   ALA B 505      87.890 102.690  73.090  1.00  0.00           O 
ATOM   3103  N   SER B 506      88.320 103.780  71.210  1.00  0.00           N 
ATOM   3104  HN  SER B 506      88.390 103.660  70.220  1.00  0.00           H 
ATOM   3105  CA  SER B 506      88.160 105.070  71.840  1.00  0.00           C 
ATOM   3106  HA  SER B 506      88.670 105.000  72.790  1.00  0.00           H 
ATOM   3107  CB  SER B 506      88.750 106.120  70.860  1.00  0.00           C 
ATOM   3108  HB1 SER B 506      88.150 106.360  69.950  1.00  0.00           H 
ATOM   3109  HB2 SER B 506      88.860 107.010  71.510  1.00  0.00           H 
ATOM   3110  OG  SER B 506      90.100 105.790  70.550  1.00  0.00           O 
ATOM   3111  HG1 SER B 506      90.030 105.110  69.880  1.00  0.00           H 
ATOM   3112  C   SER B 506      86.720 105.400  72.160  1.00  0.00           C 
ATOM   3113  O   SER B 506      86.470 105.820  73.290  1.00  0.00           O 
ATOM   3114  N   ALA B 507      85.740 105.110  71.300  1.00  0.00           N 
ATOM   3115  HN  ALA B 507      85.910 104.880  70.340  1.00  0.00           H 
ATOM   3116  CA  ALA B 507      84.410 105.170  71.830  1.00  0.00           C 
ATOM   3117  HA  ALA B 507      84.140 106.170  72.150  1.00  0.00           H 
ATOM   3118  CB  ALA B 507      83.450 104.920  70.740  1.00  0.00           C 
ATOM   3119  HB1 ALA B 507      82.400 105.110  71.040  1.00  0.00           H 
ATOM   3120  HB2 ALA B 507      83.630 105.620  69.900  1.00  0.00           H 
ATOM   3121  HB3 ALA B 507      83.430 103.840  70.470  1.00  0.00           H 
ATOM   3122  C   ALA B 507      84.090 104.330  73.020  1.00  0.00           C 
ATOM   3123  O   ALA B 507      83.510 104.850  73.960  1.00  0.00           O 
ATOM   3124  N   PHE B 508      84.420 103.030  73.010  1.00  0.00           N 
ATOM   3125  HN  PHE B 508      84.810 102.670  72.160  1.00  0.00           H 
ATOM   3126  CA  PHE B 508      84.220 102.090  74.070  1.00  0.00           C 
ATOM   3127  HA  PHE B 508      83.200 102.100  74.420  1.00  0.00           H 
ATOM   3128  CB  PHE B 508      84.560 100.590  73.710  1.00  0.00           C 
ATOM   3129  HB1 PHE B 508      85.660 100.590  73.520  1.00  0.00           H 
ATOM   3130  HB2 PHE B 508      84.430  99.940  74.600  1.00  0.00           H 
ATOM   3131  CG  PHE B 508      83.800  99.990  72.600  1.00  0.00           C 
ATOM   3132  CD1 PHE B 508      82.340 100.100  72.500  1.00  0.00           C 
ATOM   3133  HD1 PHE B 508      81.790 100.590  73.290  1.00  0.00           H 
ATOM   3134  CE1 PHE B 508      81.660  99.330  71.570  1.00  0.00           C 
ATOM   3135  HE1 PHE B 508      80.590  99.210  71.650  1.00  0.00           H 
ATOM   3136  CZ  PHE B 508      82.310  98.660  70.550  1.00  0.00           C 
ATOM   3137  HZ  PHE B 508      81.810  98.140  69.740  1.00  0.00           H 
ATOM   3138  CD2 PHE B 508      84.400  99.260  71.630  1.00  0.00           C 
ATOM   3139  HD2 PHE B 508      85.430  98.970  71.750  1.00  0.00           H 
ATOM   3140  CE2 PHE B 508      83.720  98.670  70.550  1.00  0.00           C 
ATOM   3141  HE2 PHE B 508      84.160  98.200  69.680  1.00  0.00           H 
ATOM   3142  C   PHE B 508      84.810 102.540  75.340  1.00  0.00           C 
ATOM   3143  O   PHE B 508      84.170 102.440  76.440  1.00  0.00           O 
ATOM   3144  N   TYR B 509      86.090 103.030  75.200  1.00  0.00           N 
ATOM   3145  HN  TYR B 509      86.560 103.070  74.320  1.00  0.00           H 
ATOM   3146  CA  TYR B 509      86.820 103.510  76.360  1.00  0.00           C 
ATOM   3147  HA  TYR B 509      86.960 102.750  77.120  1.00  0.00           H 
ATOM   3148  CB  TYR B 509      88.240 103.820  75.930  1.00  0.00           C 
ATOM   3149  HB1 TYR B 509      88.840 102.990  75.510  1.00  0.00           H 
ATOM   3150  HB2 TYR B 509      88.150 104.530  75.080  1.00  0.00           H 
ATOM   3151  CG  TYR B 509      88.970 104.510  77.060  1.00  0.00           C 
ATOM   3152  CD1 TYR B 509      89.440 103.820  78.240  1.00  0.00           C 
ATOM   3153  HD1 TYR B 509      89.120 102.810  78.440  1.00  0.00           H 
ATOM   3154  CE1 TYR B 509      90.160 104.490  79.240  1.00  0.00           C 
ATOM   3155  HE1 TYR B 509      90.480 103.920  80.100  1.00  0.00           H 
ATOM   3156  CZ  TYR B 509      90.380 105.880  79.120  1.00  0.00           C 
ATOM   3157  OH  TYR B 509      90.920 106.630  80.180  1.00  0.00           O 
ATOM   3158  HH  TYR B 509      90.820 106.140  81.000  1.00  0.00           H 
ATOM   3159  CD2 TYR B 509      89.340 105.890  76.940  1.00  0.00           C 
ATOM   3160  HD2 TYR B 509      89.080 106.440  76.050  1.00  0.00           H 
ATOM   3161  CE2 TYR B 509      90.020 106.570  77.920  1.00  0.00           C 
ATOM   3162  HE2 TYR B 509      90.230 107.610  77.730  1.00  0.00           H 
ATOM   3163  C   TYR B 509      86.140 104.690  77.060  1.00  0.00           C 
ATOM   3164  O   TYR B 509      85.850 104.600  78.260  1.00  0.00           O 
ATOM   3165  N   ILE B 510      85.610 105.700  76.290  1.00  0.00           N 
ATOM   3166  HN  ILE B 510      85.720 105.690  75.300  1.00  0.00           H 
ATOM   3167  CA  ILE B 510      84.850 106.730  76.820  1.00  0.00           C 
ATOM   3168  HA  ILE B 510      85.440 106.990  77.690  1.00  0.00           H 
ATOM   3169  CB  ILE B 510      84.630 107.990  76.020  1.00  0.00           C 
ATOM   3170  HB  ILE B 510      84.110 108.740  76.650  1.00  0.00           H 
ATOM   3171  CG2 ILE B 510      85.960 108.640  75.630  1.00  0.00           C 
ATOM   3172 1HG2 ILE B 510      85.830 109.710  75.370  1.00  0.00           H 
ATOM   3173 2HG2 ILE B 510      86.520 108.610  76.590  1.00  0.00           H 
ATOM   3174 3HG2 ILE B 510      86.410 108.040  74.810  1.00  0.00           H 
ATOM   3175  CG1 ILE B 510      83.760 107.870  74.800  1.00  0.00           C 
ATOM   3176 1HG1 ILE B 510      84.320 107.210  74.100  1.00  0.00           H 
ATOM   3177 2HG1 ILE B 510      82.790 107.390  75.070  1.00  0.00           H 
ATOM   3178  CD  ILE B 510      83.330 109.160  74.120  1.00  0.00           C 
ATOM   3179  HD1 ILE B 510      82.500 108.960  73.420  1.00  0.00           H 
ATOM   3180  HD2 ILE B 510      82.900 109.870  74.860  1.00  0.00           H 
ATOM   3181  HD3 ILE B 510      84.190 109.660  73.620  1.00  0.00           H 
ATOM   3182  C   ILE B 510      83.540 106.360  77.430  1.00  0.00           C 
ATOM   3183  O   ILE B 510      83.240 106.900  78.530  1.00  0.00           O 
ATOM   3184  N   ILE B 511      82.780 105.460  76.860  1.00  0.00           N 
ATOM   3185  HN  ILE B 511      83.020 105.170  75.940  1.00  0.00           H 
ATOM   3186  CA  ILE B 511      81.610 104.870  77.400  1.00  0.00           C 
ATOM   3187  HA  ILE B 511      80.900 105.650  77.620  1.00  0.00           H 
ATOM   3188  CB  ILE B 511      80.970 104.060  76.300  1.00  0.00           C 
ATOM   3189  HB  ILE B 511      81.780 103.370  75.990  1.00  0.00           H 
ATOM   3190  CG2 ILE B 511      79.780 103.200  76.680  1.00  0.00           C 
ATOM   3191 1HG2 ILE B 511      79.530 102.530  75.830  1.00  0.00           H 
ATOM   3192 2HG2 ILE B 511      80.130 102.460  77.430  1.00  0.00           H 
ATOM   3193 3HG2 ILE B 511      78.970 103.810  77.140  1.00  0.00           H 
ATOM   3194  CG1 ILE B 511      80.630 104.930  75.010  1.00  0.00           C 
ATOM   3195 1HG1 ILE B 511      79.580 105.270  75.140  1.00  0.00           H 
ATOM   3196 2HG1 ILE B 511      81.230 105.860  74.940  1.00  0.00           H 
ATOM   3197  CD  ILE B 511      80.660 104.180  73.700  1.00  0.00           C 
ATOM   3198  HD1 ILE B 511      80.860 104.990  72.960  1.00  0.00           H 
ATOM   3199  HD2 ILE B 511      81.460 103.410  73.610  1.00  0.00           H 
ATOM   3200  HD3 ILE B 511      79.730 103.610  73.480  1.00  0.00           H 
ATOM   3201  C   ILE B 511      81.730 104.130  78.740  1.00  0.00           C 
ATOM   3202  O   ILE B 511      80.930 104.360  79.650  1.00  0.00           O 
ATOM   3203  N   PHE B 512      82.830 103.340  78.980  1.00  0.00           N 
ATOM   3204  HN  PHE B 512      83.550 103.150  78.320  1.00  0.00           H 
ATOM   3205  CA  PHE B 512      82.980 102.650  80.280  1.00  0.00           C 
ATOM   3206  HA  PHE B 512      82.050 102.590  80.820  1.00  0.00           H 
ATOM   3207  CB  PHE B 512      83.430 101.150  80.060  1.00  0.00           C 
ATOM   3208  HB1 PHE B 512      84.290 101.080  79.360  1.00  0.00           H 
ATOM   3209  HB2 PHE B 512      83.630 100.780  81.090  1.00  0.00           H 
ATOM   3210  CG  PHE B 512      82.220 100.390  79.380  1.00  0.00           C 
ATOM   3211  CD1 PHE B 512      81.130  99.990  80.240  1.00  0.00           C 
ATOM   3212  HD1 PHE B 512      81.190 100.270  81.280  1.00  0.00           H 
ATOM   3213  CE1 PHE B 512      80.110  99.160  79.820  1.00  0.00           C 
ATOM   3214  HE1 PHE B 512      79.410  98.790  80.550  1.00  0.00           H 
ATOM   3215  CZ  PHE B 512      80.210  98.660  78.550  1.00  0.00           C 
ATOM   3216  HZ  PHE B 512      79.520  97.890  78.220  1.00  0.00           H 
ATOM   3217  CD2 PHE B 512      82.180  99.950  78.030  1.00  0.00           C 
ATOM   3218  HD2 PHE B 512      82.910 100.300  77.310  1.00  0.00           H 
ATOM   3219  CE2 PHE B 512      81.270  98.990  77.620  1.00  0.00           C 
ATOM   3220  HE2 PHE B 512      81.180  98.670  76.590  1.00  0.00           H 
ATOM   3221  C   PHE B 512      83.960 103.350  81.210  1.00  0.00           C 
ATOM   3222  O   PHE B 512      84.330 102.790  82.270  1.00  0.00           O 
ATOM   3223  N   GLN B 513      84.440 104.540  80.900  1.00  0.00           N 
ATOM   3224  HN  GLN B 513      84.210 104.810  79.970  1.00  0.00           H 
ATOM   3225  CA  GLN B 513      85.450 105.280  81.580  1.00  0.00           C 
ATOM   3226  HA  GLN B 513      86.300 104.610  81.650  1.00  0.00           H 
ATOM   3227  CB  GLN B 513      85.800 106.510  80.730  1.00  0.00           C 
ATOM   3228  HB1 GLN B 513      85.830 106.200  79.660  1.00  0.00           H 
ATOM   3229  HB2 GLN B 513      84.940 107.210  80.800  1.00  0.00           H 
ATOM   3230  CG  GLN B 513      87.120 107.210  81.120  1.00  0.00           C 
ATOM   3231  HG1 GLN B 513      87.050 107.740  82.100  1.00  0.00           H 
ATOM   3232  HG2 GLN B 513      88.040 106.630  81.360  1.00  0.00           H 
ATOM   3233  CD  GLN B 513      87.380 108.320  80.060  1.00  0.00           C 
ATOM   3234  OE1 GLN B 513      86.490 108.740  79.310  1.00  0.00           O 
ATOM   3235  NE2 GLN B 513      88.590 108.840  80.120  1.00  0.00           N 
ATOM   3236 1HE2 GLN B 513      89.210 108.490  80.830  1.00  0.00           H 
ATOM   3237 2HE2 GLN B 513      88.860 109.520  79.440  1.00  0.00           H 
ATOM   3238  C   GLN B 513      85.020 105.710  82.950  1.00  0.00           C 
ATOM   3239  O   GLN B 513      85.820 105.830  83.860  1.00  0.00           O 
ATOM   3240  N   THR B 514      83.700 105.880  82.990  1.00  0.00           N 
ATOM   3241  HN  THR B 514      83.140 105.780  82.170  1.00  0.00           H 
ATOM   3242  CA  THR B 514      82.990 106.210  84.190  1.00  0.00           C 
ATOM   3243  HA  THR B 514      83.710 106.740  84.790  1.00  0.00           H 
ATOM   3244  CB  THR B 514      81.720 107.060  83.930  1.00  0.00           C 
ATOM   3245  HB  THR B 514      81.050 107.110  84.820  1.00  0.00           H 
ATOM   3246  OG1 THR B 514      81.010 106.710  82.690  1.00  0.00           O 
ATOM   3247  HG1 THR B 514      80.580 105.890  82.940  1.00  0.00           H 
ATOM   3248  CG2 THR B 514      82.240 108.490  83.630  1.00  0.00           C 
ATOM   3249 1HG2 THR B 514      82.840 108.660  84.550  1.00  0.00           H 
ATOM   3250 2HG2 THR B 514      82.960 108.630  82.790  1.00  0.00           H 
ATOM   3251 3HG2 THR B 514      81.400 109.190  83.430  1.00  0.00           H 
ATOM   3252  C   THR B 514      82.610 105.040  85.100  1.00  0.00           C 
ATOM   3253  O   THR B 514      82.340 105.190  86.290  1.00  0.00           O 
ATOM   3254  N   GLU B 515      82.580 103.830  84.580  1.00  0.00           N 
ATOM   3255  HN  GLU B 515      82.790 103.750  83.610  1.00  0.00           H 
ATOM   3256  CA  GLU B 515      81.930 102.720  85.240  1.00  0.00           C 
ATOM   3257  HA  GLU B 515      81.250 103.050  86.010  1.00  0.00           H 
ATOM   3258  CB  GLU B 515      81.150 101.810  84.230  1.00  0.00           C 
ATOM   3259  HB1 GLU B 515      81.790 101.210  83.560  1.00  0.00           H 
ATOM   3260  HB2 GLU B 515      80.430 101.200  84.830  1.00  0.00           H 
ATOM   3261  CG  GLU B 515      80.290 102.640  83.210  1.00  0.00           C 
ATOM   3262  HG1 GLU B 515      81.010 103.160  82.550  1.00  0.00           H 
ATOM   3263  HG2 GLU B 515      79.750 101.880  82.610  1.00  0.00           H 
ATOM   3264  CD  GLU B 515      79.280 103.630  83.740  1.00  0.00           C 
ATOM   3265  OE1 GLU B 515      78.420 103.290  84.530  1.00  0.00           O 
ATOM   3266  OE2 GLU B 515      79.360 104.860  83.420  1.00  0.00           O 
ATOM   3267  C   GLU B 515      82.910 101.790  85.830  1.00  0.00           C 
ATOM   3268  O   GLU B 515      84.120 101.960  85.690  1.00  0.00           O 
ATOM   3269  N   ASP B 516      82.450 100.860  86.660  1.00  0.00           N 
ATOM   3270  HN  ASP B 516      81.460 100.780  86.700  1.00  0.00           H 
ATOM   3271  CA  ASP B 516      83.220  99.980  87.550  1.00  0.00           C 
ATOM   3272  HA  ASP B 516      84.060 100.530  87.940  1.00  0.00           H 
ATOM   3273  CB  ASP B 516      82.380  99.610  88.800  1.00  0.00           C 
ATOM   3274  HB1 ASP B 516      81.760 100.490  89.070  1.00  0.00           H 
ATOM   3275  HB2 ASP B 516      81.800  98.760  88.390  1.00  0.00           H 
ATOM   3276  CG  ASP B 516      83.120  99.230  90.070  1.00  0.00           C 
ATOM   3277  OD1 ASP B 516      84.280  98.870  89.900  1.00  0.00           O 
ATOM   3278  OD2 ASP B 516      82.530  99.230  91.210  1.00  0.00           O 
ATOM   3279  C   ASP B 516      83.780  98.710  86.820  1.00  0.00           C 
ATOM   3280  O   ASP B 516      82.940  97.880  86.350  1.00  0.00           O 
ATOM   3281  N   PRO B 517      85.030  98.520  86.570  1.00  0.00           N 
ATOM   3282  CD  PRO B 517      86.040  99.440  86.930  1.00  0.00           C 
ATOM   3283  HD1 PRO B 517      86.050  99.590  88.030  1.00  0.00           H 
ATOM   3284  HD2 PRO B 517      86.060 100.400  86.370  1.00  0.00           H 
ATOM   3285  CA  PRO B 517      85.580  97.510  85.650  1.00  0.00           C 
ATOM   3286  HA  PRO B 517      85.000  97.510  84.740  1.00  0.00           H 
ATOM   3287  CB  PRO B 517      86.960  98.080  85.300  1.00  0.00           C 
ATOM   3288  HB1 PRO B 517      87.660  97.240  85.090  1.00  0.00           H 
ATOM   3289  HB2 PRO B 517      86.860  98.710  84.390  1.00  0.00           H 
ATOM   3290  CG  PRO B 517      87.390  98.860  86.500  1.00  0.00           C 
ATOM   3291  HG1 PRO B 517      87.770  98.200  87.300  1.00  0.00           H 
ATOM   3292  HG2 PRO B 517      88.150  99.620  86.230  1.00  0.00           H 
ATOM   3293  C   PRO B 517      85.740  96.030  86.210  1.00  0.00           C 
ATOM   3294  O   PRO B 517      86.140  95.160  85.460  1.00  0.00           O 
ATOM   3295  N   GLU B 518      85.360  95.870  87.490  1.00  0.00           N 
ATOM   3296  HN  GLU B 518      85.060  96.610  88.080  1.00  0.00           H 
ATOM   3297  CA  GLU B 518      85.200  94.620  88.180  1.00  0.00           C 
ATOM   3298  HA  GLU B 518      86.080  94.050  87.920  1.00  0.00           H 
ATOM   3299  CB  GLU B 518      85.280  94.730  89.690  1.00  0.00           C 
ATOM   3300  HB1 GLU B 518      84.750  95.640  90.040  1.00  0.00           H 
ATOM   3301  HB2 GLU B 518      84.620  93.940  90.110  1.00  0.00           H 
ATOM   3302  CG  GLU B 518      86.680  94.460  90.370  1.00  0.00           C 
ATOM   3303  HG1 GLU B 518      86.610  94.780  91.430  1.00  0.00           H 
ATOM   3304  HG2 GLU B 518      86.830  93.360  90.350  1.00  0.00           H 
ATOM   3305  CD  GLU B 518      87.830  95.370  89.900  1.00  0.00           C 
ATOM   3306  OE1 GLU B 518      87.760  96.600  90.180  1.00  0.00           O 
ATOM   3307  OE2 GLU B 518      88.830  94.890  89.310  1.00  0.00           O 
ATOM   3308  C   GLU B 518      84.010  93.820  87.690  1.00  0.00           C 
ATOM   3309  O   GLU B 518      83.980  92.600  87.810  1.00  0.00           O 
ATOM   3310  N   GLU B 519      83.000  94.500  87.140  1.00  0.00           N 
ATOM   3311  HN  GLU B 519      83.050  95.490  87.270  1.00  0.00           H 
ATOM   3312  CA  GLU B 519      81.950  93.890  86.400  1.00  0.00           C 
ATOM   3313  HA  GLU B 519      81.850  92.850  86.670  1.00  0.00           H 
ATOM   3314  CB  GLU B 519      80.600  94.680  86.450  1.00  0.00           C 
ATOM   3315  HB1 GLU B 519      80.760  95.750  86.200  1.00  0.00           H 
ATOM   3316  HB2 GLU B 519      79.910  94.360  85.650  1.00  0.00           H 
ATOM   3317  CG  GLU B 519      79.720  94.550  87.730  1.00  0.00           C 
ATOM   3318  HG1 GLU B 519      78.850  95.230  87.810  1.00  0.00           H 
ATOM   3319  HG2 GLU B 519      79.470  93.480  87.880  1.00  0.00           H 
ATOM   3320  CD  GLU B 519      80.510  94.960  88.900  1.00  0.00           C 
ATOM   3321  OE1 GLU B 519      80.880  96.170  89.070  1.00  0.00           O 
ATOM   3322  OE2 GLU B 519      80.620  94.120  89.800  1.00  0.00           O 
ATOM   3323  C   GLU B 519      82.270  93.710  84.910  1.00  0.00           C 
ATOM   3324  O   GLU B 519      82.100  92.650  84.260  1.00  0.00           O 
ATOM   3325  N   LEU B 520      82.790  94.780  84.260  1.00  0.00           N 
ATOM   3326  HN  LEU B 520      83.010  95.610  84.770  1.00  0.00           H 
ATOM   3327  CA  LEU B 520      83.050  94.650  82.810  1.00  0.00           C 
ATOM   3328  HA  LEU B 520      83.020  93.620  82.480  1.00  0.00           H 
ATOM   3329  CB  LEU B 520      82.000  95.490  82.030  1.00  0.00           C 
ATOM   3330  HB1 LEU B 520      81.040  95.130  82.450  1.00  0.00           H 
ATOM   3331  HB2 LEU B 520      82.120  96.580  82.220  1.00  0.00           H 
ATOM   3332  CG  LEU B 520      81.870  95.110  80.600  1.00  0.00           C 
ATOM   3333  HG  LEU B 520      82.150  94.040  80.510  1.00  0.00           H 
ATOM   3334  CD1 LEU B 520      80.400  95.330  80.220  1.00  0.00           C 
ATOM   3335 1HD1 LEU B 520      80.250  95.020  79.160  1.00  0.00           H 
ATOM   3336 2HD1 LEU B 520      79.780  94.800  80.980  1.00  0.00           H 
ATOM   3337 3HD1 LEU B 520      80.140  96.400  80.330  1.00  0.00           H 
ATOM   3338  CD2 LEU B 520      82.810  96.000  79.750  1.00  0.00           C 
ATOM   3339 1HD2 LEU B 520      83.860  95.980  80.120  1.00  0.00           H 
ATOM   3340 2HD2 LEU B 520      82.820  95.520  78.750  1.00  0.00           H 
ATOM   3341 3HD2 LEU B 520      82.580  97.090  79.750  1.00  0.00           H 
ATOM   3342  C   LEU B 520      84.420  95.150  82.590  1.00  0.00           C 
ATOM   3343  O   LEU B 520      84.550  96.360  82.490  1.00  0.00           O 
ATOM   3344  N   GLY B 521      85.390  94.150  82.440  1.00  0.00           N 
ATOM   3345  HN  GLY B 521      84.980  93.250  82.300  1.00  0.00           H 
ATOM   3346  CA  GLY B 521      86.830  94.350  82.460  1.00  0.00           C 
ATOM   3347  HA1 GLY B 521      86.920  95.200  83.120  1.00  0.00           H 
ATOM   3348  HA2 GLY B 521      87.280  93.450  82.850  1.00  0.00           H 
ATOM   3349  C   GLY B 521      87.510  94.660  81.170  1.00  0.00           C 
ATOM   3350  O   GLY B 521      88.670  95.030  81.000  1.00  0.00           O 
ATOM   3351  N   HSD B 522      86.690  94.760  80.150  1.00  0.00           N 
ATOM   3352  HN  HSD B 522      85.700  94.660  80.270  1.00  0.00           H 
ATOM   3353  CA  HSD B 522      87.130  94.690  78.750  1.00  0.00           C 
ATOM   3354  HA  HSD B 522      88.010  94.070  78.650  1.00  0.00           H 
ATOM   3355  CB  HSD B 522      85.940  94.380  77.850  1.00  0.00           C 
ATOM   3356  HB1 HSD B 522      85.140  95.140  77.780  1.00  0.00           H 
ATOM   3357  HB2 HSD B 522      86.460  94.350  76.870  1.00  0.00           H 
ATOM   3358  ND1 HSD B 522      85.440  91.920  77.520  1.00  0.00           N 
ATOM   3359  HD1 HSD B 522      86.270  91.670  77.020  1.00  0.00           H 
ATOM   3360  CG  HSD B 522      85.290  93.100  78.220  1.00  0.00           C 
ATOM   3361  CE1 HSD B 522      84.630  91.040  78.120  1.00  0.00           C 
ATOM   3362  HE1 HSD B 522      84.620  89.990  77.830  1.00  0.00           H 
ATOM   3363  NE2 HSD B 522      84.030  91.530  79.120  1.00  0.00           N 
ATOM   3364  CD2 HSD B 522      84.470  92.860  79.270  1.00  0.00           C 
ATOM   3365  HD2 HSD B 522      84.160  93.470  80.110  1.00  0.00           H 
ATOM   3366  C   HSD B 522      87.760  96.020  78.330  1.00  0.00           C 
ATOM   3367  O   HSD B 522      88.430  96.060  77.340  1.00  0.00           O 
ATOM   3368  N   PHE B 523      87.510  97.120  79.110  1.00  0.00           N 
ATOM   3369  HN  PHE B 523      87.010  97.040  79.970  1.00  0.00           H 
ATOM   3370  CA  PHE B 523      87.890  98.430  78.650  1.00  0.00           C 
ATOM   3371  HA  PHE B 523      88.700  98.350  77.940  1.00  0.00           H 
ATOM   3372  CB  PHE B 523      86.570  99.080  78.190  1.00  0.00           C 
ATOM   3373  HB1 PHE B 523      85.780  99.260  78.940  1.00  0.00           H 
ATOM   3374  HB2 PHE B 523      86.780 100.140  77.920  1.00  0.00           H 
ATOM   3375  CG  PHE B 523      85.940  98.430  76.950  1.00  0.00           C 
ATOM   3376  CD1 PHE B 523      86.490  98.340  75.680  1.00  0.00           C 
ATOM   3377  HD1 PHE B 523      87.480  98.770  75.630  1.00  0.00           H 
ATOM   3378  CE1 PHE B 523      85.890  97.520  74.700  1.00  0.00           C 
ATOM   3379  HE1 PHE B 523      86.400  97.280  73.780  1.00  0.00           H 
ATOM   3380  CZ  PHE B 523      84.570  97.100  74.880  1.00  0.00           C 
ATOM   3381  HZ  PHE B 523      84.020  96.570  74.120  1.00  0.00           H 
ATOM   3382  CD2 PHE B 523      84.610  97.960  77.130  1.00  0.00           C 
ATOM   3383  HD2 PHE B 523      84.170  98.240  78.070  1.00  0.00           H 
ATOM   3384  CE2 PHE B 523      83.920  97.420  76.060  1.00  0.00           C 
ATOM   3385  HE2 PHE B 523      82.920  97.030  76.160  1.00  0.00           H 
ATOM   3386  C   PHE B 523      88.430  99.180  79.810  1.00  0.00           C 
ATOM   3387  O   PHE B 523      88.150 100.330  80.100  1.00  0.00           O 
ATOM   3388  N   TYR B 524      89.200  98.480  80.740  1.00  0.00           N 
ATOM   3389  HN  TYR B 524      89.240  97.490  80.640  1.00  0.00           H 
ATOM   3390  CA  TYR B 524      89.740  99.190  81.900  1.00  0.00           C 
ATOM   3391  HA  TYR B 524      88.830  99.660  82.250  1.00  0.00           H 
ATOM   3392  CB  TYR B 524      90.120  98.090  82.980  1.00  0.00           C 
ATOM   3393  HB1 TYR B 524      90.280  98.680  83.910  1.00  0.00           H 
ATOM   3394  HB2 TYR B 524      89.260  97.400  83.140  1.00  0.00           H 
ATOM   3395  CG  TYR B 524      91.330  97.230  82.830  1.00  0.00           C 
ATOM   3396  CD1 TYR B 524      91.260  95.840  82.590  1.00  0.00           C 
ATOM   3397  HD1 TYR B 524      90.280  95.390  82.620  1.00  0.00           H 
ATOM   3398  CE1 TYR B 524      92.440  95.030  82.420  1.00  0.00           C 
ATOM   3399  HE1 TYR B 524      92.350  93.990  82.130  1.00  0.00           H 
ATOM   3400  CZ  TYR B 524      93.630  95.690  82.430  1.00  0.00           C 
ATOM   3401  OH  TYR B 524      94.860  94.950  82.170  1.00  0.00           O 
ATOM   3402  HH  TYR B 524      95.600  95.430  82.540  1.00  0.00           H 
ATOM   3403  CD2 TYR B 524      92.630  97.780  82.930  1.00  0.00           C 
ATOM   3404  HD2 TYR B 524      92.740  98.830  83.150  1.00  0.00           H 
ATOM   3405  CE2 TYR B 524      93.790  97.030  82.730  1.00  0.00           C 
ATOM   3406  HE2 TYR B 524      94.770  97.460  82.830  1.00  0.00           H 
ATOM   3407  C   TYR B 524      90.870 100.150  81.680  1.00  0.00           C 
ATOM   3408  O   TYR B 524      91.210 101.030  82.490  1.00  0.00           O 
ATOM   3409  N   ASP B 525      91.570 100.050  80.540  1.00  0.00           N 
ATOM   3410  HN  ASP B 525      91.450  99.320  79.870  1.00  0.00           H 
ATOM   3411  CA  ASP B 525      92.610 101.020  80.160  1.00  0.00           C 
ATOM   3412  HA  ASP B 525      92.350 102.000  80.530  1.00  0.00           H 
ATOM   3413  CB  ASP B 525      94.080 100.720  80.840  1.00  0.00           C 
ATOM   3414  HB1 ASP B 525      94.700 101.580  80.520  1.00  0.00           H 
ATOM   3415  HB2 ASP B 525      93.850 100.560  81.920  1.00  0.00           H 
ATOM   3416  CG  ASP B 525      94.790  99.440  80.310  1.00  0.00           C 
ATOM   3417  OD1 ASP B 525      94.340  98.790  79.340  1.00  0.00           O 
ATOM   3418  OD2 ASP B 525      95.870  99.140  80.870  1.00  0.00           O 
ATOM   3419  C   ASP B 525      92.690 101.090  78.670  1.00  0.00           C 
ATOM   3420  O   ASP B 525      92.070 100.280  77.940  1.00  0.00           O 
ATOM   3421  N   TYR B 526      93.320 102.110  78.060  1.00  0.00           N 
ATOM   3422  HN  TYR B 526      93.800 102.820  78.580  1.00  0.00           H 
ATOM   3423  CA  TYR B 526      93.340 102.220  76.560  1.00  0.00           C 
ATOM   3424  HA  TYR B 526      92.300 102.020  76.360  1.00  0.00           H 
ATOM   3425  CB  TYR B 526      93.640 103.640  76.080  1.00  0.00           C 
ATOM   3426  HB1 TYR B 526      93.070 104.420  76.640  1.00  0.00           H 
ATOM   3427  HB2 TYR B 526      94.700 103.840  76.350  1.00  0.00           H 
ATOM   3428  CG  TYR B 526      93.570 103.950  74.640  1.00  0.00           C 
ATOM   3429  CD1 TYR B 526      92.230 103.950  74.040  1.00  0.00           C 
ATOM   3430  HD1 TYR B 526      91.430 103.720  74.720  1.00  0.00           H 
ATOM   3431  CE1 TYR B 526      91.990 104.300  72.760  1.00  0.00           C 
ATOM   3432  HE1 TYR B 526      90.980 104.410  72.400  1.00  0.00           H 
ATOM   3433  CZ  TYR B 526      93.060 104.700  71.950  1.00  0.00           C 
ATOM   3434  OH  TYR B 526      92.820 105.300  70.730  1.00  0.00           O 
ATOM   3435  HH  TYR B 526      91.880 105.440  70.620  1.00  0.00           H 
ATOM   3436  CD2 TYR B 526      94.680 104.280  73.770  1.00  0.00           C 
ATOM   3437  HD2 TYR B 526      95.700 104.300  74.120  1.00  0.00           H 
ATOM   3438  CE2 TYR B 526      94.370 104.750  72.480  1.00  0.00           C 
ATOM   3439  HE2 TYR B 526      95.180 105.240  71.950  1.00  0.00           H 
ATOM   3440  C   TYR B 526      93.940 101.030  75.790  1.00  0.00           C 
ATOM   3441  O   TYR B 526      93.390 100.610  74.760  1.00  0.00           O 
ATOM   3442  N   PRO B 527      95.080 100.390  76.230  1.00  0.00           N 
ATOM   3443  CD  PRO B 527      96.080 100.980  77.170  1.00  0.00           C 
ATOM   3444  HD1 PRO B 527      95.960 100.520  78.170  1.00  0.00           H 
ATOM   3445  HD2 PRO B 527      95.990 102.090  77.230  1.00  0.00           H 
ATOM   3446  CA  PRO B 527      95.680  99.240  75.570  1.00  0.00           C 
ATOM   3447  HA  PRO B 527      95.770  99.550  74.540  1.00  0.00           H 
ATOM   3448  CB  PRO B 527      97.060  99.010  76.170  1.00  0.00           C 
ATOM   3449  HB1 PRO B 527      97.100  98.400  77.100  1.00  0.00           H 
ATOM   3450  HB2 PRO B 527      97.740  98.540  75.430  1.00  0.00           H 
ATOM   3451  CG  PRO B 527      97.420 100.490  76.550  1.00  0.00           C 
ATOM   3452  HG1 PRO B 527      98.200 100.510  77.340  1.00  0.00           H 
ATOM   3453  HG2 PRO B 527      97.690 101.110  75.660  1.00  0.00           H 
ATOM   3454  C   PRO B 527      94.800  97.990  75.660  1.00  0.00           C 
ATOM   3455  O   PRO B 527      94.680  97.370  74.600  1.00  0.00           O 
ATOM   3456  N   MET B 528      94.130  97.790  76.810  1.00  0.00           N 
ATOM   3457  HN  MET B 528      94.120  98.360  77.630  1.00  0.00           H 
ATOM   3458  CA  MET B 528      93.210  96.650  76.870  1.00  0.00           C 
ATOM   3459  HA  MET B 528      93.780  95.770  76.610  1.00  0.00           H 
ATOM   3460  CB  MET B 528      92.830  96.380  78.380  1.00  0.00           C 
ATOM   3461  HB1 MET B 528      93.720  96.160  79.000  1.00  0.00           H 
ATOM   3462  HB2 MET B 528      92.430  97.320  78.810  1.00  0.00           H 
ATOM   3463  CG  MET B 528      91.920  95.100  78.560  1.00  0.00           C 
ATOM   3464  HG1 MET B 528      91.720  95.130  79.650  1.00  0.00           H 
ATOM   3465  HG2 MET B 528      90.960  95.250  78.020  1.00  0.00           H 
ATOM   3466  SD  MET B 528      92.530  93.570  77.920  1.00  0.00           S 
ATOM   3467  CE  MET B 528      93.910  93.240  79.040  1.00  0.00           C 
ATOM   3468  HE1 MET B 528      94.770  93.930  78.930  1.00  0.00           H 
ATOM   3469  HE2 MET B 528      93.470  93.370  80.050  1.00  0.00           H 
ATOM   3470  HE3 MET B 528      94.290  92.200  78.920  1.00  0.00           H 
ATOM   3471  C   MET B 528      91.990  96.790  75.970  1.00  0.00           C 
ATOM   3472  O   MET B 528      91.520  95.880  75.370  1.00  0.00           O 
ATOM   3473  N   ALA B 529      91.520  98.070  75.960  1.00  0.00           N 
ATOM   3474  HN  ALA B 529      91.820  98.710  76.670  1.00  0.00           H 
ATOM   3475  CA  ALA B 529      90.450  98.540  75.090  1.00  0.00           C 
ATOM   3476  HA  ALA B 529      89.680  97.790  75.220  1.00  0.00           H 
ATOM   3477  CB  ALA B 529      90.050  99.980  75.470  1.00  0.00           C 
ATOM   3478  HB1 ALA B 529      89.100 100.260  74.970  1.00  0.00           H 
ATOM   3479  HB2 ALA B 529      89.720 100.000  76.530  1.00  0.00           H 
ATOM   3480  HB3 ALA B 529      90.780 100.750  75.160  1.00  0.00           H 
ATOM   3481  C   ALA B 529      90.750  98.370  73.600  1.00  0.00           C 
ATOM   3482  O   ALA B 529      89.970  97.750  72.850  1.00  0.00           O 
ATOM   3483  N   LEU B 530      91.980  98.770  73.050  1.00  0.00           N 
ATOM   3484  HN  LEU B 530      92.620  99.160  73.700  1.00  0.00           H 
ATOM   3485  CA  LEU B 530      92.540  98.500  71.730  1.00  0.00           C 
ATOM   3486  HA  LEU B 530      91.780  98.890  71.080  1.00  0.00           H 
ATOM   3487  CB  LEU B 530      93.980  99.010  71.480  1.00  0.00           C 
ATOM   3488  HB1 LEU B 530      94.450  99.170  72.470  1.00  0.00           H 
ATOM   3489  HB2 LEU B 530      94.540  98.230  70.920  1.00  0.00           H 
ATOM   3490  CG  LEU B 530      94.150 100.320  70.570  1.00  0.00           C 
ATOM   3491  HG  LEU B 530      95.250 100.500  70.590  1.00  0.00           H 
ATOM   3492  CD1 LEU B 530      93.750  99.940  69.080  1.00  0.00           C 
ATOM   3493 1HD1 LEU B 530      93.990 100.810  68.430  1.00  0.00           H 
ATOM   3494 2HD1 LEU B 530      94.190  98.980  68.740  1.00  0.00           H 
ATOM   3495 3HD1 LEU B 530      92.680  99.670  68.990  1.00  0.00           H 
ATOM   3496  CD2 LEU B 530      93.460 101.530  71.020  1.00  0.00           C 
ATOM   3497 1HD2 LEU B 530      92.350 101.490  70.960  1.00  0.00           H 
ATOM   3498 2HD2 LEU B 530      93.750 101.810  72.050  1.00  0.00           H 
ATOM   3499 3HD2 LEU B 530      93.770 102.410  70.420  1.00  0.00           H 
ATOM   3500  C   LEU B 530      92.580  96.940  71.480  1.00  0.00           C 
ATOM   3501  O   LEU B 530      92.050  96.470  70.460  1.00  0.00           O 
ATOM   3502  N   PHE B 531      93.050  96.160  72.400  1.00  0.00           N 
ATOM   3503  HN  PHE B 531      93.300  96.470  73.320  1.00  0.00           H 
ATOM   3504  CA  PHE B 531      93.090  94.720  72.310  1.00  0.00           C 
ATOM   3505  HA  PHE B 531      93.600  94.530  71.380  1.00  0.00           H 
ATOM   3506  CB  PHE B 531      94.040  94.120  73.430  1.00  0.00           C 
ATOM   3507  HB1 PHE B 531      94.990  94.690  73.410  1.00  0.00           H 
ATOM   3508  HB2 PHE B 531      93.380  94.270  74.310  1.00  0.00           H 
ATOM   3509  CG  PHE B 531      94.370  92.700  73.180  1.00  0.00           C 
ATOM   3510  CD1 PHE B 531      95.170  92.310  72.080  1.00  0.00           C 
ATOM   3511  HD1 PHE B 531      95.480  93.010  71.310  1.00  0.00           H 
ATOM   3512  CE1 PHE B 531      95.430  90.960  71.840  1.00  0.00           C 
ATOM   3513  HE1 PHE B 531      96.030  90.660  71.000  1.00  0.00           H 
ATOM   3514  CZ  PHE B 531      94.970  90.030  72.780  1.00  0.00           C 
ATOM   3515  HZ  PHE B 531      95.170  88.990  72.570  1.00  0.00           H 
ATOM   3516  CD2 PHE B 531      93.840  91.760  74.080  1.00  0.00           C 
ATOM   3517  HD2 PHE B 531      93.070  92.070  74.760  1.00  0.00           H 
ATOM   3518  CE2 PHE B 531      94.120  90.400  73.790  1.00  0.00           C 
ATOM   3519  HE2 PHE B 531      93.640  89.770  74.520  1.00  0.00           H 
ATOM   3520  C   PHE B 531      91.780  94.030  72.200  1.00  0.00           C 
ATOM   3521  O   PHE B 531      91.610  93.200  71.320  1.00  0.00           O 
ATOM   3522  N   SER B 532      90.810  94.280  73.150  1.00  0.00           N 
ATOM   3523  HN  SER B 532      90.900  94.980  73.860  1.00  0.00           H 
ATOM   3524  CA  SER B 532      89.570  93.560  73.120  1.00  0.00           C 
ATOM   3525  HA  SER B 532      89.810  92.560  72.780  1.00  0.00           H 
ATOM   3526  CB  SER B 532      88.890  93.420  74.450  1.00  0.00           C 
ATOM   3527  HB1 SER B 532      88.840  94.340  75.070  1.00  0.00           H 
ATOM   3528  HB2 SER B 532      87.860  93.030  74.330  1.00  0.00           H 
ATOM   3529  OG  SER B 532      89.530  92.370  75.210  1.00  0.00           O 
ATOM   3530  HG1 SER B 532      89.890  91.710  74.610  1.00  0.00           H 
ATOM   3531  C   SER B 532      88.700  94.050  72.040  1.00  0.00           C 
ATOM   3532  O   SER B 532      87.960  93.300  71.420  1.00  0.00           O 
ATOM   3533  N   THR B 533      88.900  95.310  71.680  1.00  0.00           N 
ATOM   3534  HN  THR B 533      89.410  95.990  72.210  1.00  0.00           H 
ATOM   3535  CA  THR B 533      88.160  95.830  70.440  1.00  0.00           C 
ATOM   3536  HA  THR B 533      87.090  95.680  70.530  1.00  0.00           H 
ATOM   3537  CB  THR B 533      88.250  97.350  70.210  1.00  0.00           C 
ATOM   3538  HB  THR B 533      89.300  97.550  69.910  1.00  0.00           H 
ATOM   3539  OG1 THR B 533      87.840  98.060  71.360  1.00  0.00           O 
ATOM   3540  HG1 THR B 533      88.540  97.830  71.980  1.00  0.00           H 
ATOM   3541  CG2 THR B 533      87.370  97.820  69.010  1.00  0.00           C 
ATOM   3542 1HG2 THR B 533      87.630  97.360  68.030  1.00  0.00           H 
ATOM   3543 2HG2 THR B 533      86.300  97.590  69.220  1.00  0.00           H 
ATOM   3544 3HG2 THR B 533      87.360  98.920  68.900  1.00  0.00           H 
ATOM   3545  C   THR B 533      88.540  95.130  69.160  1.00  0.00           C 
ATOM   3546  O   THR B 533      87.740  94.800  68.310  1.00  0.00           O 
ATOM   3547  N   PHE B 534      89.900  94.870  69.070  1.00  0.00           N 
ATOM   3548  HN  PHE B 534      90.460  95.170  69.830  1.00  0.00           H 
ATOM   3549  CA  PHE B 534      90.570  94.050  68.040  1.00  0.00           C 
ATOM   3550  HA  PHE B 534      90.210  94.490  67.120  1.00  0.00           H 
ATOM   3551  CB  PHE B 534      92.100  94.350  67.930  1.00  0.00           C 
ATOM   3552  HB1 PHE B 534      92.250  95.310  67.380  1.00  0.00           H 
ATOM   3553  HB2 PHE B 534      92.520  94.490  68.950  1.00  0.00           H 
ATOM   3554  CG  PHE B 534      93.010  93.210  67.340  1.00  0.00           C 
ATOM   3555  CD1 PHE B 534      93.340  93.190  65.960  1.00  0.00           C 
ATOM   3556  HD1 PHE B 534      93.130  94.040  65.330  1.00  0.00           H 
ATOM   3557  CE1 PHE B 534      93.970  92.070  65.420  1.00  0.00           C 
ATOM   3558  HE1 PHE B 534      94.010  91.990  64.340  1.00  0.00           H 
ATOM   3559  CZ  PHE B 534      94.210  90.950  66.240  1.00  0.00           C 
ATOM   3560  HZ  PHE B 534      94.430  90.010  65.760  1.00  0.00           H 
ATOM   3561  CD2 PHE B 534      93.460  92.190  68.160  1.00  0.00           C 
ATOM   3562  HD2 PHE B 534      93.190  92.250  69.200  1.00  0.00           H 
ATOM   3563  CE2 PHE B 534      94.030  91.020  67.670  1.00  0.00           C 
ATOM   3564  HE2 PHE B 534      94.320  90.240  68.360  1.00  0.00           H 
ATOM   3565  C   PHE B 534      90.010  92.600  68.010  1.00  0.00           C 
ATOM   3566  O   PHE B 534      89.680  92.030  66.970  1.00  0.00           O 
ATOM   3567  N   GLU B 535      89.890  92.000  69.230  1.00  0.00           N 
ATOM   3568  HN  GLU B 535      90.150  92.360  70.120  1.00  0.00           H 
ATOM   3569  CA  GLU B 535      89.380  90.620  69.390  1.00  0.00           C 
ATOM   3570  HA  GLU B 535      89.940  89.970  68.740  1.00  0.00           H 
ATOM   3571  CB  GLU B 535      89.370  90.280  70.930  1.00  0.00           C 
ATOM   3572  HB1 GLU B 535      88.940  91.090  71.560  1.00  0.00           H 
ATOM   3573  HB2 GLU B 535      88.720  89.390  71.090  1.00  0.00           H 
ATOM   3574  CG  GLU B 535      90.790  89.800  71.520  1.00  0.00           C 
ATOM   3575  HG1 GLU B 535      91.100  88.890  70.960  1.00  0.00           H 
ATOM   3576  HG2 GLU B 535      91.550  90.600  71.410  1.00  0.00           H 
ATOM   3577  CD  GLU B 535      90.830  89.510  73.080  1.00  0.00           C 
ATOM   3578  OE1 GLU B 535      90.430  90.360  73.850  1.00  0.00           O 
ATOM   3579  OE2 GLU B 535      91.310  88.410  73.430  1.00  0.00           O 
ATOM   3580  C   GLU B 535      87.950  90.580  68.990  1.00  0.00           C 
ATOM   3581  O   GLU B 535      87.560  89.580  68.310  1.00  0.00           O 
ATOM   3582  N   LEU B 536      87.080  91.550  69.370  1.00  0.00           N 
ATOM   3583  HN  LEU B 536      87.290  92.300  70.000  1.00  0.00           H 
ATOM   3584  CA  LEU B 536      85.680  91.520  68.950  1.00  0.00           C 
ATOM   3585  HA  LEU B 536      85.430  90.480  69.090  1.00  0.00           H 
ATOM   3586  CB  LEU B 536      84.790  92.560  69.730  1.00  0.00           C 
ATOM   3587  HB1 LEU B 536      85.180  93.590  69.620  1.00  0.00           H 
ATOM   3588  HB2 LEU B 536      83.760  92.350  69.360  1.00  0.00           H 
ATOM   3589  CG  LEU B 536      84.660  92.380  71.320  1.00  0.00           C 
ATOM   3590  HG  LEU B 536      85.580  92.030  71.830  1.00  0.00           H 
ATOM   3591  CD1 LEU B 536      84.250  93.700  71.970  1.00  0.00           C 
ATOM   3592 1HD1 LEU B 536      84.290  93.740  73.080  1.00  0.00           H 
ATOM   3593 2HD1 LEU B 536      84.810  94.540  71.520  1.00  0.00           H 
ATOM   3594 3HD1 LEU B 536      83.210  94.000  71.740  1.00  0.00           H 
ATOM   3595  CD2 LEU B 536      83.600  91.280  71.530  1.00  0.00           C 
ATOM   3596 1HD2 LEU B 536      83.640  90.960  72.590  1.00  0.00           H 
ATOM   3597 2HD2 LEU B 536      82.530  91.510  71.310  1.00  0.00           H 
ATOM   3598 3HD2 LEU B 536      83.880  90.330  71.030  1.00  0.00           H 
ATOM   3599  C   LEU B 536      85.500  91.770  67.440  1.00  0.00           C 
ATOM   3600  O   LEU B 536      84.610  91.120  66.840  1.00  0.00           O 
ATOM   3601  N   PHE B 537      86.420  92.520  66.840  1.00  0.00           N 
ATOM   3602  HN  PHE B 537      87.240  92.810  67.330  1.00  0.00           H 
ATOM   3603  CA  PHE B 537      86.370  92.750  65.390  1.00  0.00           C 
ATOM   3604  HA  PHE B 537      85.370  93.060  65.120  1.00  0.00           H 
ATOM   3605  CB  PHE B 537      87.360  93.910  65.110  1.00  0.00           C 
ATOM   3606  HB1 PHE B 537      87.100  94.800  65.710  1.00  0.00           H 
ATOM   3607  HB2 PHE B 537      88.390  93.550  65.340  1.00  0.00           H 
ATOM   3608  CG  PHE B 537      87.350  94.210  63.610  1.00  0.00           C 
ATOM   3609  CD1 PHE B 537      86.480  95.110  63.060  1.00  0.00           C 
ATOM   3610  HD1 PHE B 537      85.720  95.640  63.620  1.00  0.00           H 
ATOM   3611  CE1 PHE B 537      86.530  95.410  61.660  1.00  0.00           C 
ATOM   3612  HE1 PHE B 537      85.750  96.040  61.250  1.00  0.00           H 
ATOM   3613  CZ  PHE B 537      87.590  94.910  60.940  1.00  0.00           C 
ATOM   3614  HZ  PHE B 537      87.720  95.240  59.920  1.00  0.00           H 
ATOM   3615  CD2 PHE B 537      88.360  93.590  62.800  1.00  0.00           C 
ATOM   3616  HD2 PHE B 537      88.940  92.840  63.320  1.00  0.00           H 
ATOM   3617  CE2 PHE B 537      88.530  93.960  61.480  1.00  0.00           C 
ATOM   3618  HE2 PHE B 537      89.240  93.560  60.780  1.00  0.00           H 
ATOM   3619  C   PHE B 537      86.590  91.450  64.590  1.00  0.00           C 
ATOM   3620  O   PHE B 537      86.170  91.340  63.440  1.00  0.00           O 
ATOM   3621  N   LEU B 538      87.440  90.620  65.200  1.00  0.00           N 
ATOM   3622  HN  LEU B 538      87.890  90.880  66.050  1.00  0.00           H 
ATOM   3623  CA  LEU B 538      87.700  89.320  64.660  1.00  0.00           C 
ATOM   3624  HA  LEU B 538      87.550  89.370  63.590  1.00  0.00           H 
ATOM   3625  CB  LEU B 538      89.140  88.910  64.850  1.00  0.00           C 
ATOM   3626  HB1 LEU B 538      89.350  88.710  65.920  1.00  0.00           H 
ATOM   3627  HB2 LEU B 538      89.370  87.900  64.440  1.00  0.00           H 
ATOM   3628  CG  LEU B 538      90.260  89.850  64.320  1.00  0.00           C 
ATOM   3629  HG  LEU B 538      90.030  90.880  64.680  1.00  0.00           H 
ATOM   3630  CD1 LEU B 538      91.520  89.440  65.070  1.00  0.00           C 
ATOM   3631 1HD1 LEU B 538      92.460  89.780  64.580  1.00  0.00           H 
ATOM   3632 2HD1 LEU B 538      91.440  89.760  66.130  1.00  0.00           H 
ATOM   3633 3HD1 LEU B 538      91.700  88.340  65.010  1.00  0.00           H 
ATOM   3634  CD2 LEU B 538      90.320  89.770  62.810  1.00  0.00           C 
ATOM   3635 1HD2 LEU B 538      91.370  90.010  62.530  1.00  0.00           H 
ATOM   3636 2HD2 LEU B 538      89.970  88.760  62.510  1.00  0.00           H 
ATOM   3637 3HD2 LEU B 538      89.590  90.490  62.380  1.00  0.00           H 
ATOM   3638  C   LEU B 538      86.800  88.120  65.220  1.00  0.00           C 
ATOM   3639  O   LEU B 538      87.020  86.970  65.000  1.00  0.00           O 
ATOM   3640  N   THR B 539      85.870  88.480  66.100  1.00  0.00           N 
ATOM   3641  HN  THR B 539      85.700  89.440  66.300  1.00  0.00           H 
ATOM   3642  CA  THR B 539      84.900  87.660  66.920  1.00  0.00           C 
ATOM   3643  HA  THR B 539      84.600  88.330  67.710  1.00  0.00           H 
ATOM   3644  CB  THR B 539      83.660  87.100  66.200  1.00  0.00           C 
ATOM   3645  HB  THR B 539      83.050  86.570  66.960  1.00  0.00           H 
ATOM   3646  OG1 THR B 539      83.940  86.240  65.070  1.00  0.00           O 
ATOM   3647  HG1 THR B 539      84.530  85.610  65.490  1.00  0.00           H 
ATOM   3648  CG2 THR B 539      82.940  88.310  65.680  1.00  0.00           C 
ATOM   3649 1HG2 THR B 539      82.050  87.900  65.170  1.00  0.00           H 
ATOM   3650 2HG2 THR B 539      82.670  89.020  66.490  1.00  0.00           H 
ATOM   3651 3HG2 THR B 539      83.540  88.810  64.880  1.00  0.00           H 
ATOM   3652  C   THR B 539      85.580  86.500  67.670  1.00  0.00           C 
ATOM   3653  O   THR B 539      85.080  85.370  67.710  1.00  0.00           O 
ATOM   3654  N   ILE B 540      86.820  86.710  68.190  1.00  0.00           N 
ATOM   3655  HN  ILE B 540      87.160  87.630  68.010  1.00  0.00           H 
ATOM   3656  CA  ILE B 540      87.550  85.720  68.920  1.00  0.00           C 
ATOM   3657  HA  ILE B 540      87.170  84.740  68.680  1.00  0.00           H 
ATOM   3658  CB  ILE B 540      89.030  85.760  68.560  1.00  0.00           C 
ATOM   3659  HB  ILE B 540      89.580  85.020  69.180  1.00  0.00           H 
ATOM   3660  CG2 ILE B 540      89.130  85.270  67.080  1.00  0.00           C 
ATOM   3661 1HG2 ILE B 540      88.340  84.500  66.940  1.00  0.00           H 
ATOM   3662 2HG2 ILE B 540      89.020  86.180  66.450  1.00  0.00           H 
ATOM   3663 3HG2 ILE B 540      90.080  84.730  66.870  1.00  0.00           H 
ATOM   3664  CG1 ILE B 540      89.620  87.120  68.770  1.00  0.00           C 
ATOM   3665 1HG1 ILE B 540      89.260  87.890  68.050  1.00  0.00           H 
ATOM   3666 2HG1 ILE B 540      89.320  87.510  69.770  1.00  0.00           H 
ATOM   3667  CD  ILE B 540      91.120  87.050  68.860  1.00  0.00           C 
ATOM   3668  HD1 ILE B 540      91.630  88.030  68.950  1.00  0.00           H 
ATOM   3669  HD2 ILE B 540      91.540  86.460  69.710  1.00  0.00           H 
ATOM   3670  HD3 ILE B 540      91.540  86.580  67.950  1.00  0.00           H 
ATOM   3671  C   ILE B 540      87.280  85.810  70.420  1.00  0.00           C 
ATOM   3672  O   ILE B 540      87.800  85.050  71.200  1.00  0.00           O 
ATOM   3673  N   ILE B 541      86.380  86.730  70.900  1.00  0.00           N 
ATOM   3674  HN  ILE B 541      86.090  87.450  70.280  1.00  0.00           H 
ATOM   3675  CA  ILE B 541      85.650  86.740  72.190  1.00  0.00           C 
ATOM   3676  HA  ILE B 541      85.720  85.710  72.500  1.00  0.00           H 
ATOM   3677  CB  ILE B 541      86.290  87.570  73.260  1.00  0.00           C 
ATOM   3678  HB  ILE B 541      85.700  87.420  74.190  1.00  0.00           H 
ATOM   3679  CG2 ILE B 541      87.710  87.120  73.630  1.00  0.00           C 
ATOM   3680 1HG2 ILE B 541      88.140  87.710  74.460  1.00  0.00           H 
ATOM   3681 2HG2 ILE B 541      87.710  86.070  74.010  1.00  0.00           H 
ATOM   3682 3HG2 ILE B 541      88.500  87.230  72.850  1.00  0.00           H 
ATOM   3683  CG1 ILE B 541      86.230  89.140  73.080  1.00  0.00           C 
ATOM   3684 1HG1 ILE B 541      86.590  89.370  72.050  1.00  0.00           H 
ATOM   3685 2HG1 ILE B 541      85.160  89.440  73.000  1.00  0.00           H 
ATOM   3686  CD  ILE B 541      87.000  89.980  74.100  1.00  0.00           C 
ATOM   3687  HD1 ILE B 541      86.920  89.530  75.110  1.00  0.00           H 
ATOM   3688  HD2 ILE B 541      88.090  89.790  73.980  1.00  0.00           H 
ATOM   3689  HD3 ILE B 541      86.850  91.080  74.000  1.00  0.00           H 
ATOM   3690  C   ILE B 541      84.250  87.190  71.950  1.00  0.00           C 
ATOM   3691  O   ILE B 541      84.080  87.870  71.000  1.00  0.00           O 
ATOM   3692  N   ASP B 542      83.340  86.800  72.930  1.00  0.00           N 
ATOM   3693  HN  ASP B 542      83.480  86.040  73.570  1.00  0.00           H 
ATOM   3694  CA  ASP B 542      81.960  87.210  72.820  1.00  0.00           C 
ATOM   3695  HA  ASP B 542      81.570  87.080  71.820  1.00  0.00           H 
ATOM   3696  CB  ASP B 542      81.190  86.350  73.940  1.00  0.00           C 
ATOM   3697  HB1 ASP B 542      81.640  86.540  74.940  1.00  0.00           H 
ATOM   3698  HB2 ASP B 542      80.120  86.640  73.850  1.00  0.00           H 
ATOM   3699  CG  ASP B 542      81.270  84.920  73.790  1.00  0.00           C 
ATOM   3700  OD1 ASP B 542      81.730  84.400  72.700  1.00  0.00           O 
ATOM   3701  OD2 ASP B 542      80.780  84.250  74.730  1.00  0.00           O 
ATOM   3702  C   ASP B 542      81.830  88.670  73.220  1.00  0.00           C 
ATOM   3703  O   ASP B 542      82.630  89.250  73.960  1.00  0.00           O 
ATOM   3704  N   GLY B 543      80.700  89.310  72.830  1.00  0.00           N 
ATOM   3705  HN  GLY B 543      80.170  88.800  72.160  1.00  0.00           H 
ATOM   3706  CA  GLY B 543      80.360  90.640  73.230  1.00  0.00           C 
ATOM   3707  HA1 GLY B 543      81.060  91.320  72.760  1.00  0.00           H 
ATOM   3708  HA2 GLY B 543      79.350  90.740  72.850  1.00  0.00           H 
ATOM   3709  C   GLY B 543      80.190  90.930  74.780  1.00  0.00           C 
ATOM   3710  O   GLY B 543      79.710  90.040  75.400  1.00  0.00           O 
ATOM   3711  N   PRO B 544      80.610  92.070  75.300  1.00  0.00           N 
ATOM   3712  CD  PRO B 544      81.840  92.710  74.780  1.00  0.00           C 
ATOM   3713  HD1 PRO B 544      81.660  93.520  74.050  1.00  0.00           H 
ATOM   3714  HD2 PRO B 544      82.600  92.000  74.380  1.00  0.00           H 
ATOM   3715  CA  PRO B 544      80.450  92.280  76.710  1.00  0.00           C 
ATOM   3716  HA  PRO B 544      80.880  91.440  77.240  1.00  0.00           H 
ATOM   3717  CB  PRO B 544      81.300  93.640  76.910  1.00  0.00           C 
ATOM   3718  HB1 PRO B 544      80.620  94.510  76.780  1.00  0.00           H 
ATOM   3719  HB2 PRO B 544      81.700  93.650  77.950  1.00  0.00           H 
ATOM   3720  CG  PRO B 544      82.430  93.570  75.960  1.00  0.00           C 
ATOM   3721  HG1 PRO B 544      82.910  94.530  75.670  1.00  0.00           H 
ATOM   3722  HG2 PRO B 544      83.230  92.950  76.420  1.00  0.00           H 
ATOM   3723  C   PRO B 544      79.010  92.420  77.300  1.00  0.00           C 
ATOM   3724  O   PRO B 544      78.300  93.390  77.010  1.00  0.00           O 
ATOM   3725  N   ALA B 545      78.660  91.550  78.230  1.00  0.00           N 
ATOM   3726  HN  ALA B 545      79.270  90.770  78.350  1.00  0.00           H 
ATOM   3727  CA  ALA B 545      77.310  91.510  78.930  1.00  0.00           C 
ATOM   3728  HA  ALA B 545      77.020  92.530  79.130  1.00  0.00           H 
ATOM   3729  CB  ALA B 545      76.310  90.740  78.060  1.00  0.00           C 
ATOM   3730  HB1 ALA B 545      76.260  91.100  77.010  1.00  0.00           H 
ATOM   3731  HB2 ALA B 545      76.660  89.690  77.920  1.00  0.00           H 
ATOM   3732  HB3 ALA B 545      75.300  90.760  78.510  1.00  0.00           H 
ATOM   3733  C   ALA B 545      77.500  90.900  80.330  1.00  0.00           C 
ATOM   3734  O   ALA B 545      78.430  90.030  80.540  1.00  0.00           O 
ATOM   3735  N   ASN B 546      76.740  91.470  81.310  1.00  0.00           N 
ATOM   3736  HN  ASN B 546      76.110  92.190  81.020  1.00  0.00           H 
ATOM   3737  CA  ASN B 546      76.540  90.950  82.640  1.00  0.00           C 
ATOM   3738  HA  ASN B 546      77.110  90.040  82.720  1.00  0.00           H 
ATOM   3739  CB  ASN B 546      77.150  92.000  83.630  1.00  0.00           C 
ATOM   3740  HB1 ASN B 546      78.160  92.210  83.230  1.00  0.00           H 
ATOM   3741  HB2 ASN B 546      76.520  92.910  83.550  1.00  0.00           H 
ATOM   3742  CG  ASN B 546      77.180  91.530  85.130  1.00  0.00           C 
ATOM   3743  OD1 ASN B 546      76.930  90.360  85.400  1.00  0.00           O 
ATOM   3744  ND2 ASN B 546      77.410  92.500  86.020  1.00  0.00           N 
ATOM   3745 1HD2 ASN B 546      77.510  93.450  85.730  1.00  0.00           H 
ATOM   3746 2HD2 ASN B 546      77.320  92.220  86.970  1.00  0.00           H 
ATOM   3747  C   ASN B 546      75.040  90.680  82.900  1.00  0.00           C 
ATOM   3748  O   ASN B 546      74.720  89.700  83.580  1.00  0.00           O 
ATOM   3749  N   TYR B 547      74.070  91.510  82.440  1.00  0.00           N 
ATOM   3750  HN  TYR B 547      74.200  92.220  81.760  1.00  0.00           H 
ATOM   3751  CA  TYR B 547      72.600  91.460  82.770  1.00  0.00           C 
ATOM   3752  HA  TYR B 547      72.150  92.280  82.220  1.00  0.00           H 
ATOM   3753  CB  TYR B 547      71.850  90.200  82.280  1.00  0.00           C 
ATOM   3754  HB1 TYR B 547      72.170  89.270  82.800  1.00  0.00           H 
ATOM   3755  HB2 TYR B 547      70.740  90.180  82.370  1.00  0.00           H 
ATOM   3756  CG  TYR B 547      72.260  89.860  80.840  1.00  0.00           C 
ATOM   3757  CD1 TYR B 547      71.750  90.680  79.830  1.00  0.00           C 
ATOM   3758  HD1 TYR B 547      71.190  91.550  80.130  1.00  0.00           H 
ATOM   3759  CE1 TYR B 547      71.940  90.390  78.500  1.00  0.00           C 
ATOM   3760  HE1 TYR B 547      71.560  91.020  77.710  1.00  0.00           H 
ATOM   3761  CZ  TYR B 547      72.750  89.230  78.180  1.00  0.00           C 
ATOM   3762  OH  TYR B 547      72.900  88.860  76.820  1.00  0.00           O 
ATOM   3763  HH  TYR B 547      72.430  89.550  76.350  1.00  0.00           H 
ATOM   3764  CD2 TYR B 547      73.210  88.840  80.540  1.00  0.00           C 
ATOM   3765  HD2 TYR B 547      73.630  88.320  81.390  1.00  0.00           H 
ATOM   3766  CE2 TYR B 547      73.400  88.530  79.170  1.00  0.00           C 
ATOM   3767  HE2 TYR B 547      74.110  87.740  78.940  1.00  0.00           H 
ATOM   3768  C   TYR B 547      72.240  91.760  84.220  1.00  0.00           C 
ATOM   3769  O   TYR B 547      71.170  92.310  84.470  1.00  0.00           O 
ATOM   3770  N   ASN B 548      73.100  91.430  85.200  1.00  0.00           N 
ATOM   3771  HN  ASN B 548      73.940  90.930  85.020  1.00  0.00           H 
ATOM   3772  CA  ASN B 548      72.840  91.510  86.650  1.00  0.00           C 
ATOM   3773  HA  ASN B 548      71.820  91.170  86.790  1.00  0.00           H 
ATOM   3774  CB  ASN B 548      73.890  90.600  87.400  1.00  0.00           C 
ATOM   3775  HB1 ASN B 548      74.910  90.990  87.200  1.00  0.00           H 
ATOM   3776  HB2 ASN B 548      73.650  90.380  88.460  1.00  0.00           H 
ATOM   3777  CG  ASN B 548      73.620  89.150  86.970  1.00  0.00           C 
ATOM   3778  OD1 ASN B 548      72.530  88.770  86.650  1.00  0.00           O 
ATOM   3779  ND2 ASN B 548      74.680  88.310  87.020  1.00  0.00           N 
ATOM   3780 1HD2 ASN B 548      75.590  88.550  87.350  1.00  0.00           H 
ATOM   3781 2HD2 ASN B 548      74.580  87.350  86.740  1.00  0.00           H 
ATOM   3782  C   ASN B 548      72.910  92.980  87.260  1.00  0.00           C 
ATOM   3783  O   ASN B 548      72.540  93.270  88.390  1.00  0.00           O 
ATOM   3784  N   VAL B 549      73.450  93.820  86.380  1.00  0.00           N 
ATOM   3785  HN  VAL B 549      73.650  93.570  85.440  1.00  0.00           H 
ATOM   3786  CA  VAL B 549      73.720  95.220  86.620  1.00  0.00           C 
ATOM   3787  HA  VAL B 549      73.100  95.500  87.460  1.00  0.00           H 
ATOM   3788  CB  VAL B 549      75.220  95.450  86.930  1.00  0.00           C 
ATOM   3789  HB  VAL B 549      75.580  94.520  87.410  1.00  0.00           H 
ATOM   3790  CG1 VAL B 549      76.100  95.500  85.740  1.00  0.00           C 
ATOM   3791 1HG1 VAL B 549      77.140  95.540  86.120  1.00  0.00           H 
ATOM   3792 2HG1 VAL B 549      75.900  94.730  84.970  1.00  0.00           H 
ATOM   3793 3HG1 VAL B 549      75.910  96.450  85.200  1.00  0.00           H 
ATOM   3794  CG2 VAL B 549      75.440  96.600  87.900  1.00  0.00           C 
ATOM   3795 1HG2 VAL B 549      76.520  96.840  87.950  1.00  0.00           H 
ATOM   3796 2HG2 VAL B 549      74.920  97.510  87.540  1.00  0.00           H 
ATOM   3797 3HG2 VAL B 549      75.100  96.400  88.940  1.00  0.00           H 
ATOM   3798  C   VAL B 549      73.310  95.950  85.340  1.00  0.00           C 
ATOM   3799  O   VAL B 549      73.160  95.290  84.320  1.00  0.00           O 
ATOM   3800  N   ASP B 550      73.270  97.320  85.340  1.00  0.00           N 
ATOM   3801  HN  ASP B 550      73.480  97.910  86.120  1.00  0.00           H 
ATOM   3802  CA  ASP B 550      72.870  98.100  84.170  1.00  0.00           C 
ATOM   3803  HA  ASP B 550      72.240  97.500  83.530  1.00  0.00           H 
ATOM   3804  CB  ASP B 550      71.930  99.310  84.630  1.00  0.00           C 
ATOM   3805  HB1 ASP B 550      72.570  99.730  85.440  1.00  0.00           H 
ATOM   3806  HB2 ASP B 550      71.710  99.940  83.740  1.00  0.00           H 
ATOM   3807  CG  ASP B 550      70.580  98.900  85.130  1.00  0.00           C 
ATOM   3808  OD1 ASP B 550      70.120  97.720  84.980  1.00  0.00           O 
ATOM   3809  OD2 ASP B 550      69.850  99.770  85.700  1.00  0.00           O 
ATOM   3810  C   ASP B 550      73.980  98.690  83.340  1.00  0.00           C 
ATOM   3811  O   ASP B 550      74.730  99.450  83.900  1.00  0.00           O 
ATOM   3812  N   LEU B 551      73.970  98.350  82.060  1.00  0.00           N 
ATOM   3813  HN  LEU B 551      73.240  97.750  81.760  1.00  0.00           H 
ATOM   3814  CA  LEU B 551      74.990  98.930  81.180  1.00  0.00           C 
ATOM   3815  HA  LEU B 551      75.910  99.030  81.740  1.00  0.00           H 
ATOM   3816  CB  LEU B 551      75.340  97.870  80.110  1.00  0.00           C 
ATOM   3817  HB1 LEU B 551      74.460  97.760  79.450  1.00  0.00           H 
ATOM   3818  HB2 LEU B 551      76.140  98.230  79.430  1.00  0.00           H 
ATOM   3819  CG  LEU B 551      75.950  96.470  80.560  1.00  0.00           C 
ATOM   3820  HG  LEU B 551      75.140  95.990  81.150  1.00  0.00           H 
ATOM   3821  CD1 LEU B 551      76.070  95.660  79.190  1.00  0.00           C 
ATOM   3822 1HD1 LEU B 551      76.820  96.250  78.630  1.00  0.00           H 
ATOM   3823 2HD1 LEU B 551      76.520  94.690  79.470  1.00  0.00           H 
ATOM   3824 3HD1 LEU B 551      75.130  95.640  78.590  1.00  0.00           H 
ATOM   3825  CD2 LEU B 551      77.180  96.540  81.400  1.00  0.00           C 
ATOM   3826 1HD2 LEU B 551      77.940  97.100  80.810  1.00  0.00           H 
ATOM   3827 2HD2 LEU B 551      77.040  97.230  82.260  1.00  0.00           H 
ATOM   3828 3HD2 LEU B 551      77.680  95.600  81.720  1.00  0.00           H 
ATOM   3829  C   LEU B 551      74.690 100.290  80.600  1.00  0.00           C 
ATOM   3830  O   LEU B 551      73.560 100.750  80.440  1.00  0.00           O 
ATOM   3831  N   PRO B 552      75.700 101.080  80.320  1.00  0.00           N 
ATOM   3832  CD  PRO B 552      77.140 100.840  80.670  1.00  0.00           C 
ATOM   3833  HD1 PRO B 552      77.490  99.930  80.140  1.00  0.00           H 
ATOM   3834  HD2 PRO B 552      77.280 100.720  81.770  1.00  0.00           H 
ATOM   3835  CA  PRO B 552      75.540 102.250  79.430  1.00  0.00           C 
ATOM   3836  HA  PRO B 552      75.050 103.020  80.000  1.00  0.00           H 
ATOM   3837  CB  PRO B 552      77.070 102.570  79.070  1.00  0.00           C 
ATOM   3838  HB1 PRO B 552      77.280 101.840  78.250  1.00  0.00           H 
ATOM   3839  HB2 PRO B 552      77.310 103.650  78.940  1.00  0.00           H 
ATOM   3840  CG  PRO B 552      77.840 102.090  80.290  1.00  0.00           C 
ATOM   3841  HG1 PRO B 552      78.920 102.060  80.030  1.00  0.00           H 
ATOM   3842  HG2 PRO B 552      77.760 102.850  81.100  1.00  0.00           H 
ATOM   3843  C   PRO B 552      74.720 102.060  78.170  1.00  0.00           C 
ATOM   3844  O   PRO B 552      75.130 101.390  77.240  1.00  0.00           O 
ATOM   3845  N   PHE B 553      73.620 102.870  78.060  1.00  0.00           N 
ATOM   3846  HN  PHE B 553      73.320 103.340  78.890  1.00  0.00           H 
ATOM   3847  CA  PHE B 553      72.750 102.990  76.900  1.00  0.00           C 
ATOM   3848  HA  PHE B 553      72.300 102.010  76.870  1.00  0.00           H 
ATOM   3849  CB  PHE B 553      71.670 104.040  77.200  1.00  0.00           C 
ATOM   3850  HB1 PHE B 553      71.030 103.810  78.070  1.00  0.00           H 
ATOM   3851  HB2 PHE B 553      72.170 105.020  77.370  1.00  0.00           H 
ATOM   3852  CG  PHE B 553      70.820 104.220  75.960  1.00  0.00           C 
ATOM   3853  CD1 PHE B 553      70.000 103.110  75.610  1.00  0.00           C 
ATOM   3854  HD1 PHE B 553      69.940 102.170  76.140  1.00  0.00           H 
ATOM   3855  CE1 PHE B 553      69.090 103.310  74.540  1.00  0.00           C 
ATOM   3856  HE1 PHE B 553      68.510 102.460  74.210  1.00  0.00           H 
ATOM   3857  CZ  PHE B 553      69.190 104.460  73.750  1.00  0.00           C 
ATOM   3858  HZ  PHE B 553      68.590 104.570  72.860  1.00  0.00           H 
ATOM   3859  CD2 PHE B 553      70.710 105.400  75.200  1.00  0.00           C 
ATOM   3860  HD2 PHE B 553      71.400 106.160  75.540  1.00  0.00           H 
ATOM   3861  CE2 PHE B 553      69.910 105.570  74.150  1.00  0.00           C 
ATOM   3862  HE2 PHE B 553      69.940 106.470  73.550  1.00  0.00           H 
ATOM   3863  C   PHE B 553      73.520 103.070  75.600  1.00  0.00           C 
ATOM   3864  O   PHE B 553      73.350 102.470  74.560  1.00  0.00           O 
ATOM   3865  N   MET B 554      74.530 103.920  75.630  1.00  0.00           N 
ATOM   3866  HN  MET B 554      74.760 104.350  76.500  1.00  0.00           H 
ATOM   3867  CA  MET B 554      75.410 103.990  74.480  1.00  0.00           C 
ATOM   3868  HA  MET B 554      74.780 104.200  73.630  1.00  0.00           H 
ATOM   3869  CB  MET B 554      76.270 105.290  74.480  1.00  0.00           C 
ATOM   3870  HB1 MET B 554      76.760 105.280  75.480  1.00  0.00           H 
ATOM   3871  HB2 MET B 554      77.110 105.220  73.760  1.00  0.00           H 
ATOM   3872  CG  MET B 554      75.400 106.570  74.350  1.00  0.00           C 
ATOM   3873  HG1 MET B 554      74.760 106.550  75.260  1.00  0.00           H 
ATOM   3874  HG2 MET B 554      76.060 107.450  74.510  1.00  0.00           H 
ATOM   3875  SD  MET B 554      74.410 106.740  72.860  1.00  0.00           S 
ATOM   3876  CE  MET B 554      75.770 107.240  71.790  1.00  0.00           C 
ATOM   3877  HE1 MET B 554      76.410 106.350  71.650  1.00  0.00           H 
ATOM   3878  HE2 MET B 554      75.440 107.700  70.830  1.00  0.00           H 
ATOM   3879  HE3 MET B 554      76.430 107.980  72.280  1.00  0.00           H 
ATOM   3880  C   MET B 554      76.260 102.760  74.010  1.00  0.00           C 
ATOM   3881  O   MET B 554      76.560 102.720  72.820  1.00  0.00           O 
ATOM   3882  N   TYR B 555      76.610 101.760  74.860  1.00  0.00           N 
ATOM   3883  HN  TYR B 555      76.290 101.830  75.800  1.00  0.00           H 
ATOM   3884  CA  TYR B 555      77.320 100.520  74.530  1.00  0.00           C 
ATOM   3885  HA  TYR B 555      78.310 100.710  74.150  1.00  0.00           H 
ATOM   3886  CB  TYR B 555      77.320  99.650  75.800  1.00  0.00           C 
ATOM   3887  HB1 TYR B 555      77.970 100.030  76.610  1.00  0.00           H 
ATOM   3888  HB2 TYR B 555      76.290  99.550  76.200  1.00  0.00           H 
ATOM   3889  CG  TYR B 555      77.730  98.250  75.370  1.00  0.00           C 
ATOM   3890  CD1 TYR B 555      79.050  98.040  74.940  1.00  0.00           C 
ATOM   3891  HD1 TYR B 555      79.690  98.900  74.820  1.00  0.00           H 
ATOM   3892  CE1 TYR B 555      79.500  96.790  74.540  1.00  0.00           C 
ATOM   3893  HE1 TYR B 555      80.470  96.640  74.080  1.00  0.00           H 
ATOM   3894  CZ  TYR B 555      78.580  95.680  74.570  1.00  0.00           C 
ATOM   3895  OH  TYR B 555      78.910  94.400  74.050  1.00  0.00           O 
ATOM   3896  HH  TYR B 555      78.300  93.780  74.460  1.00  0.00           H 
ATOM   3897  CD2 TYR B 555      76.850  97.150  75.450  1.00  0.00           C 
ATOM   3898  HD2 TYR B 555      75.820  97.260  75.740  1.00  0.00           H 
ATOM   3899  CE2 TYR B 555      77.290  95.850  75.060  1.00  0.00           C 
ATOM   3900  HE2 TYR B 555      76.730  94.930  75.110  1.00  0.00           H 
ATOM   3901  C   TYR B 555      76.610  99.840  73.390  1.00  0.00           C 
ATOM   3902  O   TYR B 555      77.250  99.330  72.450  1.00  0.00           O 
ATOM   3903  N   SER B 556      75.300  99.670  73.500  1.00  0.00           N 
ATOM   3904  HN  SER B 556      74.790  99.950  74.310  1.00  0.00           H 
ATOM   3905  CA  SER B 556      74.520  98.940  72.490  1.00  0.00           C 
ATOM   3906  HA  SER B 556      75.010  98.000  72.300  1.00  0.00           H 
ATOM   3907  CB  SER B 556      73.100  98.650  72.960  1.00  0.00           C 
ATOM   3908  HB1 SER B 556      72.470  99.510  73.270  1.00  0.00           H 
ATOM   3909  HB2 SER B 556      72.470  98.140  72.190  1.00  0.00           H 
ATOM   3910  OG  SER B 556      73.140  97.820  74.110  1.00  0.00           O 
ATOM   3911  HG1 SER B 556      73.320  96.910  73.880  1.00  0.00           H 
ATOM   3912  C   SER B 556      74.330  99.500  71.100  1.00  0.00           C 
ATOM   3913  O   SER B 556      74.440  98.810  70.110  1.00  0.00           O 
ATOM   3914  N   ILE B 557      74.130 100.780  71.050  1.00  0.00           N 
ATOM   3915  HN  ILE B 557      73.950 101.170  71.950  1.00  0.00           H 
ATOM   3916  CA  ILE B 557      74.120 101.540  69.820  1.00  0.00           C 
ATOM   3917  HA  ILE B 557      73.320 101.130  69.220  1.00  0.00           H 
ATOM   3918  CB  ILE B 557      73.790 102.980  70.250  1.00  0.00           C 
ATOM   3919  HB  ILE B 557      74.640 103.310  70.890  1.00  0.00           H 
ATOM   3920  CG2 ILE B 557      73.540 103.890  69.020  1.00  0.00           C 
ATOM   3921 1HG2 ILE B 557      73.500 104.920  69.440  1.00  0.00           H 
ATOM   3922 2HG2 ILE B 557      74.370 103.900  68.280  1.00  0.00           H 
ATOM   3923 3HG2 ILE B 557      72.540 103.750  68.570  1.00  0.00           H 
ATOM   3924  CG1 ILE B 557      72.470 102.950  71.120  1.00  0.00           C 
ATOM   3925 1HG1 ILE B 557      72.670 102.690  72.180  1.00  0.00           H 
ATOM   3926 2HG1 ILE B 557      72.170 104.020  71.080  1.00  0.00           H 
ATOM   3927  CD  ILE B 557      71.320 102.090  70.670  1.00  0.00           C 
ATOM   3928  HD1 ILE B 557      71.250 102.080  69.560  1.00  0.00           H 
ATOM   3929  HD2 ILE B 557      71.390 101.090  71.150  1.00  0.00           H 
ATOM   3930  HD3 ILE B 557      70.420 102.470  71.200  1.00  0.00           H 
ATOM   3931  C   ILE B 557      75.520 101.520  69.110  1.00  0.00           C 
ATOM   3932  O   ILE B 557      75.660 101.150  67.950  1.00  0.00           O 
ATOM   3933  N   THR B 558      76.610 101.740  69.890  1.00  0.00           N 
ATOM   3934  HN  THR B 558      76.440 102.080  70.810  1.00  0.00           H 
ATOM   3935  CA  THR B 558      77.980 101.660  69.520  1.00  0.00           C 
ATOM   3936  HA  THR B 558      78.050 102.320  68.670  1.00  0.00           H 
ATOM   3937  CB  THR B 558      78.960 102.150  70.590  1.00  0.00           C 
ATOM   3938  HB  THR B 558      78.830 101.410  71.410  1.00  0.00           H 
ATOM   3939  OG1 THR B 558      78.610 103.440  71.050  1.00  0.00           O 
ATOM   3940  HG1 THR B 558      77.820 103.280  71.560  1.00  0.00           H 
ATOM   3941  CG2 THR B 558      80.370 102.200  70.050  1.00  0.00           C 
ATOM   3942 1HG2 THR B 558      81.090 102.580  70.810  1.00  0.00           H 
ATOM   3943 2HG2 THR B 558      80.680 101.230  69.600  1.00  0.00           H 
ATOM   3944 3HG2 THR B 558      80.520 103.030  69.330  1.00  0.00           H 
ATOM   3945  C   THR B 558      78.440 100.290  68.980  1.00  0.00           C 
ATOM   3946  O   THR B 558      78.900 100.160  67.860  1.00  0.00           O 
ATOM   3947  N   TYR B 559      78.110  99.150  69.700  1.00  0.00           N 
ATOM   3948  HN  TYR B 559      77.620  99.240  70.570  1.00  0.00           H 
ATOM   3949  CA  TYR B 559      78.390  97.720  69.460  1.00  0.00           C 
ATOM   3950  HA  TYR B 559      79.400  97.680  69.080  1.00  0.00           H 
ATOM   3951  CB  TYR B 559      78.380  96.760  70.760  1.00  0.00           C 
ATOM   3952  HB1 TYR B 559      79.110  97.140  71.510  1.00  0.00           H 
ATOM   3953  HB2 TYR B 559      77.370  96.720  71.230  1.00  0.00           H 
ATOM   3954  CG  TYR B 559      78.840  95.340  70.520  1.00  0.00           C 
ATOM   3955  CD1 TYR B 559      80.150  95.090  70.120  1.00  0.00           C 
ATOM   3956  HD1 TYR B 559      80.810  95.930  69.970  1.00  0.00           H 
ATOM   3957  CE1 TYR B 559      80.660  93.780  70.040  1.00  0.00           C 
ATOM   3958  HE1 TYR B 559      81.710  93.740  69.780  1.00  0.00           H 
ATOM   3959  CZ  TYR B 559      79.890  92.680  70.270  1.00  0.00           C 
ATOM   3960  OH  TYR B 559      80.400  91.370  70.070  1.00  0.00           O 
ATOM   3961  HH  TYR B 559      79.750  90.730  70.380  1.00  0.00           H 
ATOM   3962  CD2 TYR B 559      78.050  94.190  70.790  1.00  0.00           C 
ATOM   3963  HD2 TYR B 559      77.090  94.350  71.270  1.00  0.00           H 
ATOM   3964  CE2 TYR B 559      78.590  92.850  70.780  1.00  0.00           C 
ATOM   3965  HE2 TYR B 559      78.110  91.880  70.820  1.00  0.00           H 
ATOM   3966  C   TYR B 559      77.610  97.230  68.250  1.00  0.00           C 
ATOM   3967  O   TYR B 559      78.170  96.520  67.390  1.00  0.00           O 
ATOM   3968  N   ALA B 560      76.300  97.650  68.120  1.00  0.00           N 
ATOM   3969  HN  ALA B 560      75.750  98.090  68.830  1.00  0.00           H 
ATOM   3970  CA  ALA B 560      75.440  97.310  66.990  1.00  0.00           C 
ATOM   3971  HA  ALA B 560      75.430  96.250  66.770  1.00  0.00           H 
ATOM   3972  CB  ALA B 560      74.000  97.850  67.220  1.00  0.00           C 
ATOM   3973  HB1 ALA B 560      73.390  98.020  66.310  1.00  0.00           H 
ATOM   3974  HB2 ALA B 560      73.510  97.170  67.940  1.00  0.00           H 
ATOM   3975  HB3 ALA B 560      73.900  98.830  67.740  1.00  0.00           H 
ATOM   3976  C   ALA B 560      75.970  97.830  65.650  1.00  0.00           C 
ATOM   3977  O   ALA B 560      76.000  97.150  64.660  1.00  0.00           O 
ATOM   3978  N   ALA B 561      76.430  99.110  65.630  1.00  0.00           N 
ATOM   3979  HN  ALA B 561      76.390  99.640  66.480  1.00  0.00           H 
ATOM   3980  CA  ALA B 561      77.060  99.780  64.530  1.00  0.00           C 
ATOM   3981  HA  ALA B 561      76.540  99.700  63.590  1.00  0.00           H 
ATOM   3982  CB  ALA B 561      77.200 101.220  64.830  1.00  0.00           C 
ATOM   3983  HB1 ALA B 561      77.830 101.800  64.120  1.00  0.00           H 
ATOM   3984  HB2 ALA B 561      76.160 101.580  64.960  1.00  0.00           H 
ATOM   3985  HB3 ALA B 561      77.640 101.300  65.850  1.00  0.00           H 
ATOM   3986  C   ALA B 561      78.430  99.140  64.320  1.00  0.00           C 
ATOM   3987  O   ALA B 561      78.830  98.990  63.140  1.00  0.00           O 
ATOM   3988  N   PHE B 562      79.160  98.730  65.360  1.00  0.00           N 
ATOM   3989  HN  PHE B 562      78.860  98.960  66.280  1.00  0.00           H 
ATOM   3990  CA  PHE B 562      80.500  98.150  65.230  1.00  0.00           C 
ATOM   3991  HA  PHE B 562      81.090  98.750  64.550  1.00  0.00           H 
ATOM   3992  CB  PHE B 562      81.180  98.110  66.670  1.00  0.00           C 
ATOM   3993  HB1 PHE B 562      81.460  99.130  67.010  1.00  0.00           H 
ATOM   3994  HB2 PHE B 562      80.470  97.830  67.480  1.00  0.00           H 
ATOM   3995  CG  PHE B 562      82.410  97.290  66.700  1.00  0.00           C 
ATOM   3996  CD1 PHE B 562      83.610  97.750  66.190  1.00  0.00           C 
ATOM   3997  HD1 PHE B 562      83.800  98.660  65.630  1.00  0.00           H 
ATOM   3998  CE1 PHE B 562      84.790  96.980  66.470  1.00  0.00           C 
ATOM   3999  HE1 PHE B 562      85.730  97.270  66.020  1.00  0.00           H 
ATOM   4000  CZ  PHE B 562      84.720  95.780  67.200  1.00  0.00           C 
ATOM   4001  HZ  PHE B 562      85.570  95.120  67.270  1.00  0.00           H 
ATOM   4002  CD2 PHE B 562      82.390  96.080  67.360  1.00  0.00           C 
ATOM   4003  HD2 PHE B 562      81.420  95.810  67.740  1.00  0.00           H 
ATOM   4004  CE2 PHE B 562      83.520  95.350  67.600  1.00  0.00           C 
ATOM   4005  HE2 PHE B 562      83.460  94.370  68.040  1.00  0.00           H 
ATOM   4006  C   PHE B 562      80.520  96.660  64.670  1.00  0.00           C 
ATOM   4007  O   PHE B 562      81.240  96.260  63.810  1.00  0.00           O 
ATOM   4008  N   ALA B 563      79.460  95.890  65.080  1.00  0.00           N 
ATOM   4009  HN  ALA B 563      78.980  96.210  65.900  1.00  0.00           H 
ATOM   4010  CA  ALA B 563      79.120  94.550  64.600  1.00  0.00           C 
ATOM   4011  HA  ALA B 563      79.930  93.870  64.810  1.00  0.00           H 
ATOM   4012  CB  ALA B 563      77.910  93.960  65.340  1.00  0.00           C 
ATOM   4013  HB1 ALA B 563      77.570  93.000  64.910  1.00  0.00           H 
ATOM   4014  HB2 ALA B 563      78.270  93.830  66.380  1.00  0.00           H 
ATOM   4015  HB3 ALA B 563      77.090  94.710  65.460  1.00  0.00           H 
ATOM   4016  C   ALA B 563      78.760  94.490  63.100  1.00  0.00           C 
ATOM   4017  O   ALA B 563      79.290  93.660  62.370  1.00  0.00           O 
ATOM   4018  N   ILE B 564      77.920  95.480  62.590  1.00  0.00           N 
ATOM   4019  HN  ILE B 564      77.540  96.050  63.310  1.00  0.00           H 
ATOM   4020  CA  ILE B 564      77.580  95.640  61.160  1.00  0.00           C 
ATOM   4021  HA  ILE B 564      77.240  94.690  60.770  1.00  0.00           H 
ATOM   4022  CB  ILE B 564      76.600  96.780  61.050  1.00  0.00           C 
ATOM   4023  HB  ILE B 564      76.910  97.590  61.740  1.00  0.00           H 
ATOM   4024  CG2 ILE B 564      76.450  97.380  59.550  1.00  0.00           C 
ATOM   4025 1HG2 ILE B 564      75.790  98.270  59.480  1.00  0.00           H 
ATOM   4026 2HG2 ILE B 564      77.430  97.810  59.260  1.00  0.00           H 
ATOM   4027 3HG2 ILE B 564      76.130  96.580  58.850  1.00  0.00           H 
ATOM   4028  CG1 ILE B 564      75.150  96.390  61.520  1.00  0.00           C 
ATOM   4029 1HG1 ILE B 564      74.810  95.690  60.730  1.00  0.00           H 
ATOM   4030 2HG1 ILE B 564      75.300  95.960  62.530  1.00  0.00           H 
ATOM   4031  CD  ILE B 564      74.210  97.570  61.740  1.00  0.00           C 
ATOM   4032  HD1 ILE B 564      73.790  97.860  60.750  1.00  0.00           H 
ATOM   4033  HD2 ILE B 564      73.330  97.190  62.300  1.00  0.00           H 
ATOM   4034  HD3 ILE B 564      74.780  98.350  62.280  1.00  0.00           H 
ATOM   4035  C   ILE B 564      78.840  95.930  60.350  1.00  0.00           C 
ATOM   4036  O   ILE B 564      78.990  95.410  59.230  1.00  0.00           O 
ATOM   4037  N   ILE B 565      79.650  96.840  60.870  1.00  0.00           N 
ATOM   4038  HN  ILE B 565      79.460  97.170  61.790  1.00  0.00           H 
ATOM   4039  CA  ILE B 565      80.900  97.330  60.280  1.00  0.00           C 
ATOM   4040  HA  ILE B 565      80.710  97.670  59.270  1.00  0.00           H 
ATOM   4041  CB  ILE B 565      81.390  98.770  60.790  1.00  0.00           C 
ATOM   4042  HB  ILE B 565      81.330  98.820  61.900  1.00  0.00           H 
ATOM   4043  CG2 ILE B 565      82.820  98.950  60.360  1.00  0.00           C 
ATOM   4044 1HG2 ILE B 565      83.090 100.000  60.600  1.00  0.00           H 
ATOM   4045 2HG2 ILE B 565      83.500  98.330  60.980  1.00  0.00           H 
ATOM   4046 3HG2 ILE B 565      82.980  98.870  59.260  1.00  0.00           H 
ATOM   4047  CG1 ILE B 565      80.440  99.860  60.210  1.00  0.00           C 
ATOM   4048 1HG1 ILE B 565      80.470  99.850  59.100  1.00  0.00           H 
ATOM   4049 2HG1 ILE B 565      79.390  99.580  60.430  1.00  0.00           H 
ATOM   4050  CD  ILE B 565      80.730 101.240  60.870  1.00  0.00           C 
ATOM   4051  HD1 ILE B 565      79.980 102.040  60.670  1.00  0.00           H 
ATOM   4052  HD2 ILE B 565      80.640 101.090  61.970  1.00  0.00           H 
ATOM   4053  HD3 ILE B 565      81.750 101.660  60.730  1.00  0.00           H 
ATOM   4054  C   ILE B 565      82.000  96.290  60.090  1.00  0.00           C 
ATOM   4055  O   ILE B 565      82.610  96.230  59.020  1.00  0.00           O 
ATOM   4056  N   ALA B 566      82.260  95.410  61.110  1.00  0.00           N 
ATOM   4057  HN  ALA B 566      81.840  95.530  62.000  1.00  0.00           H 
ATOM   4058  CA  ALA B 566      83.160  94.280  60.920  1.00  0.00           C 
ATOM   4059  HA  ALA B 566      84.070  94.720  60.530  1.00  0.00           H 
ATOM   4060  CB  ALA B 566      83.410  93.480  62.230  1.00  0.00           C 
ATOM   4061  HB1 ALA B 566      83.930  92.520  62.000  1.00  0.00           H 
ATOM   4062  HB2 ALA B 566      83.890  94.110  63.010  1.00  0.00           H 
ATOM   4063  HB3 ALA B 566      82.440  93.220  62.710  1.00  0.00           H 
ATOM   4064  C   ALA B 566      82.690  93.270  59.950  1.00  0.00           C 
ATOM   4065  O   ALA B 566      83.380  92.870  59.070  1.00  0.00           O 
ATOM   4066  N   THR B 567      81.400  92.950  59.970  1.00  0.00           N 
ATOM   4067  HN  THR B 567      80.840  93.440  60.640  1.00  0.00           H 
ATOM   4068  CA  THR B 567      80.720  92.080  59.050  1.00  0.00           C 
ATOM   4069  HA  THR B 567      81.320  91.180  59.110  1.00  0.00           H 
ATOM   4070  CB  THR B 567      79.280  91.770  59.410  1.00  0.00           C 
ATOM   4071  HB  THR B 567      78.690  92.700  59.260  1.00  0.00           H 
ATOM   4072  OG1 THR B 567      79.190  91.450  60.790  1.00  0.00           O 
ATOM   4073  HG1 THR B 567      79.300  92.280  61.260  1.00  0.00           H 
ATOM   4074  CG2 THR B 567      78.770  90.590  58.510  1.00  0.00           C 
ATOM   4075 1HG2 THR B 567      77.790  90.300  58.940  1.00  0.00           H 
ATOM   4076 2HG2 THR B 567      78.620  90.830  57.440  1.00  0.00           H 
ATOM   4077 3HG2 THR B 567      79.430  89.690  58.530  1.00  0.00           H 
ATOM   4078  C   THR B 567      80.740  92.580  57.540  1.00  0.00           C 
ATOM   4079  O   THR B 567      81.010  91.890  56.560  1.00  0.00           O 
ATOM   4080  N   LEU B 568      80.520  93.900  57.370  1.00  0.00           N 
ATOM   4081  HN  LEU B 568      80.340  94.500  58.140  1.00  0.00           H 
ATOM   4082  CA  LEU B 568      80.790  94.570  56.120  1.00  0.00           C 
ATOM   4083  HA  LEU B 568      80.230  94.010  55.380  1.00  0.00           H 
ATOM   4084  CB  LEU B 568      80.330  96.010  56.220  1.00  0.00           C 
ATOM   4085  HB1 LEU B 568      79.310  96.120  56.660  1.00  0.00           H 
ATOM   4086  HB2 LEU B 568      80.890  96.530  57.020  1.00  0.00           H 
ATOM   4087  CG  LEU B 568      80.310  96.850  54.980  1.00  0.00           C 
ATOM   4088  HG  LEU B 568      81.320  96.830  54.520  1.00  0.00           H 
ATOM   4089  CD1 LEU B 568      79.410  96.380  53.830  1.00  0.00           C 
ATOM   4090 1HD1 LEU B 568      79.600  95.290  53.700  1.00  0.00           H 
ATOM   4091 2HD1 LEU B 568      78.400  96.450  54.280  1.00  0.00           H 
ATOM   4092 3HD1 LEU B 568      79.500  96.930  52.870  1.00  0.00           H 
ATOM   4093  CD2 LEU B 568      80.010  98.360  55.170  1.00  0.00           C 
ATOM   4094 1HD2 LEU B 568      80.410  98.960  54.330  1.00  0.00           H 
ATOM   4095 2HD2 LEU B 568      78.910  98.460  55.260  1.00  0.00           H 
ATOM   4096 3HD2 LEU B 568      80.520  98.810  56.050  1.00  0.00           H 
ATOM   4097  C   LEU B 568      82.270  94.550  55.690  1.00  0.00           C 
ATOM   4098  O   LEU B 568      82.530  94.290  54.480  1.00  0.00           O 
ATOM   4099  N   LEU B 569      83.260  94.860  56.530  1.00  0.00           N 
ATOM   4100  HN  LEU B 569      83.030  95.250  57.420  1.00  0.00           H 
ATOM   4101  CA  LEU B 569      84.620  94.670  56.240  1.00  0.00           C 
ATOM   4102  HA  LEU B 569      84.770  95.220  55.320  1.00  0.00           H 
ATOM   4103  CB  LEU B 569      85.550  95.310  57.320  1.00  0.00           C 
ATOM   4104  HB1 LEU B 569      85.350  94.780  58.280  1.00  0.00           H 
ATOM   4105  HB2 LEU B 569      86.610  95.050  57.100  1.00  0.00           H 
ATOM   4106  CG  LEU B 569      85.570  96.880  57.450  1.00  0.00           C 
ATOM   4107  HG  LEU B 569      84.640  97.240  57.940  1.00  0.00           H 
ATOM   4108  CD1 LEU B 569      86.780  97.270  58.250  1.00  0.00           C 
ATOM   4109 1HD1 LEU B 569      86.980  98.360  58.150  1.00  0.00           H 
ATOM   4110 2HD1 LEU B 569      86.550  97.040  59.310  1.00  0.00           H 
ATOM   4111 3HD1 LEU B 569      87.700  96.700  57.990  1.00  0.00           H 
ATOM   4112  CD2 LEU B 569      85.820  97.490  56.080  1.00  0.00           C 
ATOM   4113 1HD2 LEU B 569      85.900  98.590  56.190  1.00  0.00           H 
ATOM   4114 2HD2 LEU B 569      86.750  97.180  55.560  1.00  0.00           H 
ATOM   4115 3HD2 LEU B 569      84.920  97.320  55.440  1.00  0.00           H 
ATOM   4116  C   LEU B 569      85.050  93.200  55.930  1.00  0.00           C 
ATOM   4117  O   LEU B 569      85.760  93.000  54.950  1.00  0.00           O 
ATOM   4118  N   MET B 570      84.530  92.210  56.570  1.00  0.00           N 
ATOM   4119  HN  MET B 570      83.890  92.410  57.310  1.00  0.00           H 
ATOM   4120  CA  MET B 570      84.720  90.790  56.260  1.00  0.00           C 
ATOM   4121  HA  MET B 570      85.760  90.510  56.310  1.00  0.00           H 
ATOM   4122  CB  MET B 570      84.070  89.950  57.350  1.00  0.00           C 
ATOM   4123  HB1 MET B 570      83.040  90.280  57.620  1.00  0.00           H 
ATOM   4124  HB2 MET B 570      83.950  88.890  57.030  1.00  0.00           H 
ATOM   4125  CG  MET B 570      84.890  89.990  58.650  1.00  0.00           C 
ATOM   4126  HG1 MET B 570      84.680  91.000  59.060  1.00  0.00           H 
ATOM   4127  HG2 MET B 570      84.350  89.320  59.360  1.00  0.00           H 
ATOM   4128  SD  MET B 570      86.630  89.520  58.660  1.00  0.00           S 
ATOM   4129  CE  MET B 570      86.680  89.230  60.530  1.00  0.00           C 
ATOM   4130  HE1 MET B 570      87.670  88.880  60.880  1.00  0.00           H 
ATOM   4131  HE2 MET B 570      86.540  90.210  61.040  1.00  0.00           H 
ATOM   4132  HE3 MET B 570      85.990  88.430  60.860  1.00  0.00           H 
ATOM   4133  C   MET B 570      84.130  90.370  54.930  1.00  0.00           C 
ATOM   4134  O   MET B 570      84.790  89.650  54.220  1.00  0.00           O 
ATOM   4135  N   LEU B 571      82.930  90.910  54.600  1.00  0.00           N 
ATOM   4136  HN  LEU B 571      82.490  91.470  55.290  1.00  0.00           H 
ATOM   4137  CA  LEU B 571      82.200  90.800  53.350  1.00  0.00           C 
ATOM   4138  HA  LEU B 571      82.250  89.730  53.220  1.00  0.00           H 
ATOM   4139  CB  LEU B 571      80.670  91.140  53.420  1.00  0.00           C 
ATOM   4140  HB1 LEU B 571      80.570  92.110  53.960  1.00  0.00           H 
ATOM   4141  HB2 LEU B 571      80.200  91.130  52.410  1.00  0.00           H 
ATOM   4142  CG  LEU B 571      79.940  90.000  54.110  1.00  0.00           C 
ATOM   4143  HG  LEU B 571      80.520  89.700  55.010  1.00  0.00           H 
ATOM   4144  CD1 LEU B 571      78.630  90.510  54.710  1.00  0.00           C 
ATOM   4145 1HD1 LEU B 571      77.900  90.720  53.900  1.00  0.00           H 
ATOM   4146 2HD1 LEU B 571      78.300  89.770  55.470  1.00  0.00           H 
ATOM   4147 3HD1 LEU B 571      78.850  91.440  55.270  1.00  0.00           H 
ATOM   4148  CD2 LEU B 571      79.610  88.910  53.140  1.00  0.00           C 
ATOM   4149 1HD2 LEU B 571      79.100  89.350  52.260  1.00  0.00           H 
ATOM   4150 2HD2 LEU B 571      80.530  88.380  52.830  1.00  0.00           H 
ATOM   4151 3HD2 LEU B 571      78.880  88.200  53.580  1.00  0.00           H 
ATOM   4152  C   LEU B 571      82.910  91.380  52.240  1.00  0.00           C 
ATOM   4153  O   LEU B 571      82.980  90.800  51.150  1.00  0.00           O 
ATOM   4154  N   ASN B 572      83.510  92.580  52.410  1.00  0.00           N 
ATOM   4155  HN  ASN B 572      83.520  92.970  53.330  1.00  0.00           H 
ATOM   4156  CA  ASN B 572      84.400  93.240  51.510  1.00  0.00           C 
ATOM   4157  HA  ASN B 572      83.850  93.420  50.600  1.00  0.00           H 
ATOM   4158  CB  ASN B 572      84.920  94.610  52.010  1.00  0.00           C 
ATOM   4159  HB1 ASN B 572      84.840  94.550  53.120  1.00  0.00           H 
ATOM   4160  HB2 ASN B 572      85.960  94.710  51.620  1.00  0.00           H 
ATOM   4161  CG  ASN B 572      84.140  95.710  51.390  1.00  0.00           C 
ATOM   4162  OD1 ASN B 572      84.620  96.430  50.470  1.00  0.00           O 
ATOM   4163  ND2 ASN B 572      82.860  95.880  51.920  1.00  0.00           N 
ATOM   4164 1HD2 ASN B 572      82.610  95.420  52.770  1.00  0.00           H 
ATOM   4165 2HD2 ASN B 572      82.200  96.540  51.570  1.00  0.00           H 
ATOM   4166  C   ASN B 572      85.680  92.440  51.180  1.00  0.00           C 
ATOM   4167  O   ASN B 572      86.240  92.300  50.150  1.00  0.00           O 
ATOM   4168  N   LEU B 573      86.280  91.920  52.290  1.00  0.00           N 
ATOM   4169  HN  LEU B 573      86.020  92.090  53.240  1.00  0.00           H 
ATOM   4170  CA  LEU B 573      87.450  91.020  52.180  1.00  0.00           C 
ATOM   4171  HA  LEU B 573      88.230  91.620  51.730  1.00  0.00           H 
ATOM   4172  CB  LEU B 573      88.000  90.690  53.600  1.00  0.00           C 
ATOM   4173  HB1 LEU B 573      88.200  91.650  54.130  1.00  0.00           H 
ATOM   4174  HB2 LEU B 573      87.170  90.180  54.140  1.00  0.00           H 
ATOM   4175  CG  LEU B 573      89.330  89.910  53.570  1.00  0.00           C 
ATOM   4176  HG  LEU B 573      89.210  88.880  53.180  1.00  0.00           H 
ATOM   4177  CD1 LEU B 573      90.430  90.470  52.710  1.00  0.00           C 
ATOM   4178 1HD1 LEU B 573      91.310  89.870  53.030  1.00  0.00           H 
ATOM   4179 2HD1 LEU B 573      90.260  90.390  51.610  1.00  0.00           H 
ATOM   4180 3HD1 LEU B 573      90.550  91.570  52.820  1.00  0.00           H 
ATOM   4181  CD2 LEU B 573      89.920  89.740  55.010  1.00  0.00           C 
ATOM   4182 1HD2 LEU B 573      90.260  90.720  55.390  1.00  0.00           H 
ATOM   4183 2HD2 LEU B 573      89.130  89.350  55.690  1.00  0.00           H 
ATOM   4184 3HD2 LEU B 573      90.690  88.940  54.970  1.00  0.00           H 
ATOM   4185  C   LEU B 573      87.170  89.830  51.320  1.00  0.00           C 
ATOM   4186  O   LEU B 573      87.960  89.510  50.420  1.00  0.00           O 
ATOM   4187  N   LEU B 574      86.030  89.130  51.480  1.00  0.00           N 
ATOM   4188  HN  LEU B 574      85.430  89.320  52.250  1.00  0.00           H 
ATOM   4189  CA  LEU B 574      85.660  87.930  50.660  1.00  0.00           C 
ATOM   4190  HA  LEU B 574      86.450  87.200  50.800  1.00  0.00           H 
ATOM   4191  CB  LEU B 574      84.370  87.380  51.150  1.00  0.00           C 
ATOM   4192  HB1 LEU B 574      83.590  88.150  51.310  1.00  0.00           H 
ATOM   4193  HB2 LEU B 574      83.820  86.810  50.370  1.00  0.00           H 
ATOM   4194  CG  LEU B 574      84.650  86.470  52.380  1.00  0.00           C 
ATOM   4195  HG  LEU B 574      85.310  87.060  53.050  1.00  0.00           H 
ATOM   4196  CD1 LEU B 574      83.300  86.160  53.100  1.00  0.00           C 
ATOM   4197 1HD1 LEU B 574      82.670  85.460  52.510  1.00  0.00           H 
ATOM   4198 2HD1 LEU B 574      83.420  85.680  54.100  1.00  0.00           H 
ATOM   4199 3HD1 LEU B 574      82.710  87.090  53.220  1.00  0.00           H 
ATOM   4200  CD2 LEU B 574      85.370  85.190  51.940  1.00  0.00           C 
ATOM   4201 1HD2 LEU B 574      85.240  84.380  52.690  1.00  0.00           H 
ATOM   4202 2HD2 LEU B 574      85.020  84.770  50.970  1.00  0.00           H 
ATOM   4203 3HD2 LEU B 574      86.430  85.470  51.770  1.00  0.00           H 
ATOM   4204  C   LEU B 574      85.570  88.310  49.130  1.00  0.00           C 
ATOM   4205  O   LEU B 574      86.220  87.670  48.290  1.00  0.00           O 
ATOM   4206  N   ILE B 575      84.730  89.350  48.810  1.00  0.00           N 
ATOM   4207  HN  ILE B 575      84.230  89.930  49.450  1.00  0.00           H 
ATOM   4208  CA  ILE B 575      84.510  89.780  47.440  1.00  0.00           C 
ATOM   4209  HA  ILE B 575      84.200  88.920  46.860  1.00  0.00           H 
ATOM   4210  CB  ILE B 575      83.420  90.910  47.400  1.00  0.00           C 
ATOM   4211  HB  ILE B 575      83.710  91.770  48.040  1.00  0.00           H 
ATOM   4212  CG2 ILE B 575      83.260  91.420  45.910  1.00  0.00           C 
ATOM   4213 1HG2 ILE B 575      82.470  92.200  45.880  1.00  0.00           H 
ATOM   4214 2HG2 ILE B 575      84.200  91.880  45.530  1.00  0.00           H 
ATOM   4215 3HG2 ILE B 575      83.100  90.510  45.290  1.00  0.00           H 
ATOM   4216  CG1 ILE B 575      81.990  90.440  47.720  1.00  0.00           C 
ATOM   4217 1HG1 ILE B 575      81.900  90.220  48.810  1.00  0.00           H 
ATOM   4218 2HG1 ILE B 575      81.340  91.320  47.540  1.00  0.00           H 
ATOM   4219  CD  ILE B 575      81.590  89.160  47.020  1.00  0.00           C 
ATOM   4220  HD1 ILE B 575      81.590  89.100  45.910  1.00  0.00           H 
ATOM   4221  HD2 ILE B 575      82.270  88.340  47.340  1.00  0.00           H 
ATOM   4222  HD3 ILE B 575      80.590  88.910  47.420  1.00  0.00           H 
ATOM   4223  C   ILE B 575      85.780  90.240  46.790  1.00  0.00           C 
ATOM   4224  O   ILE B 575      86.060  89.970  45.630  1.00  0.00           O 
ATOM   4225  N   ALA B 576      86.780  90.860  47.590  1.00  0.00           N 
ATOM   4226  HN  ALA B 576      86.520  91.080  48.530  1.00  0.00           H 
ATOM   4227  CA  ALA B 576      88.130  90.990  47.110  1.00  0.00           C 
ATOM   4228  HA  ALA B 576      88.130  91.620  46.230  1.00  0.00           H 
ATOM   4229  CB  ALA B 576      88.860  91.770  48.260  1.00  0.00           C 
ATOM   4230  HB1 ALA B 576      89.890  92.090  48.000  1.00  0.00           H 
ATOM   4231  HB2 ALA B 576      88.320  92.720  48.430  1.00  0.00           H 
ATOM   4232  HB3 ALA B 576      89.040  91.260  49.230  1.00  0.00           H 
ATOM   4233  C   ALA B 576      88.860  89.780  46.710  1.00  0.00           C 
ATOM   4234  O   ALA B 576      89.470  89.700  45.600  1.00  0.00           O 
ATOM   4235  N   MET B 577      88.840  88.680  47.470  1.00  0.00           N 
ATOM   4236  HN  MET B 577      88.280  88.720  48.300  1.00  0.00           H 
ATOM   4237  CA  MET B 577      89.540  87.410  47.280  1.00  0.00           C 
ATOM   4238  HA  MET B 577      90.570  87.690  47.130  1.00  0.00           H 
ATOM   4239  CB  MET B 577      89.390  86.540  48.590  1.00  0.00           C 
ATOM   4240  HB1 MET B 577      88.310  86.480  48.830  1.00  0.00           H 
ATOM   4241  HB2 MET B 577      89.610  85.480  48.350  1.00  0.00           H 
ATOM   4242  CG  MET B 577      90.270  87.090  49.770  1.00  0.00           C 
ATOM   4243  HG1 MET B 577      91.290  86.760  49.500  1.00  0.00           H 
ATOM   4244  HG2 MET B 577      90.150  88.190  49.800  1.00  0.00           H 
ATOM   4245  SD  MET B 577      89.650  86.240  51.250  1.00  0.00           S 
ATOM   4246  CE  MET B 577      91.290  86.510  52.050  1.00  0.00           C 
ATOM   4247  HE1 MET B 577      91.310  86.020  53.050  1.00  0.00           H 
ATOM   4248  HE2 MET B 577      92.170  86.160  51.480  1.00  0.00           H 
ATOM   4249  HE3 MET B 577      91.400  87.610  52.140  1.00  0.00           H 
ATOM   4250  C   MET B 577      89.150  86.650  46.090  1.00  0.00           C 
ATOM   4251  O   MET B 577      89.870  85.820  45.540  1.00  0.00           O 
ATOM   4252  N   MET B 578      87.890  86.720  45.740  1.00  0.00           N 
ATOM   4253  HN  MET B 578      87.240  87.130  46.370  1.00  0.00           H 
ATOM   4254  CA  MET B 578      87.350  85.990  44.590  1.00  0.00           C 
ATOM   4255  HA  MET B 578      87.840  85.030  44.500  1.00  0.00           H 
ATOM   4256  CB  MET B 578      85.920  85.670  44.800  1.00  0.00           C 
ATOM   4257  HB1 MET B 578      85.360  86.630  44.750  1.00  0.00           H 
ATOM   4258  HB2 MET B 578      85.510  84.990  44.030  1.00  0.00           H 
ATOM   4259  CG  MET B 578      85.580  84.920  46.160  1.00  0.00           C 
ATOM   4260  HG1 MET B 578      85.690  83.840  45.950  1.00  0.00           H 
ATOM   4261  HG2 MET B 578      86.380  85.170  46.890  1.00  0.00           H 
ATOM   4262  SD  MET B 578      84.100  85.550  46.960  1.00  0.00           S 
ATOM   4263  CE  MET B 578      84.130  84.190  48.060  1.00  0.00           C 
ATOM   4264  HE1 MET B 578      83.430  84.340  48.910  1.00  0.00           H 
ATOM   4265  HE2 MET B 578      83.860  83.220  47.590  1.00  0.00           H 
ATOM   4266  HE3 MET B 578      85.130  83.940  48.480  1.00  0.00           H 
ATOM   4267  C   MET B 578      87.600  86.620  43.200  1.00  0.00           C 
ATOM   4268  O   MET B 578      87.160  86.020  42.240  1.00  0.00           O 
ATOM   4269  N   GLY B 579      88.170  87.860  43.190  1.00  0.00           N 
ATOM   4270  HN  GLY B 579      88.380  88.300  44.060  1.00  0.00           H 
ATOM   4271  CA  GLY B 579      88.480  88.560  41.960  1.00  0.00           C 
ATOM   4272  HA1 GLY B 579      87.640  88.710  41.300  1.00  0.00           H 
ATOM   4273  HA2 GLY B 579      88.910  89.540  42.120  1.00  0.00           H 
ATOM   4274  C   GLY B 579      89.620  87.990  41.160  1.00  0.00           C 
ATOM   4275  O   GLY B 579      90.440  87.180  41.590  1.00  0.00           O 
ATOM   4276  N   ASP B 580      89.810  88.540  39.960  1.00  0.00           N 
ATOM   4277  HN  ASP B 580      89.270  89.350  39.730  1.00  0.00           H 
ATOM   4278  CA  ASP B 580      90.760  88.280  38.910  1.00  0.00           C 
ATOM   4279  HA  ASP B 580      90.370  87.560  38.200  1.00  0.00           H 
ATOM   4280  CB  ASP B 580      91.040  89.540  38.070  1.00  0.00           C 
ATOM   4281  HB1 ASP B 580      91.540  90.420  38.530  1.00  0.00           H 
ATOM   4282  HB2 ASP B 580      91.740  89.350  37.230  1.00  0.00           H 
ATOM   4283  CG  ASP B 580      89.780  89.900  37.410  1.00  0.00           C 
ATOM   4284  OD1 ASP B 580      88.950  89.040  37.100  1.00  0.00           O 
ATOM   4285  OD2 ASP B 580      89.710  91.130  37.050  1.00  0.00           O 
ATOM   4286  C   ASP B 580      92.060  87.540  39.120  1.00  0.00           C 
ATOM   4287  O   ASP B 580      92.460  86.550  38.450  1.00  0.00           O 
ATOM   4288  N   THR B 581      92.820  87.970  40.220  1.00  0.00           N 
ATOM   4289  HN  THR B 581      92.520  88.730  40.780  1.00  0.00           H 
ATOM   4290  CA  THR B 581      94.040  87.300  40.780  1.00  0.00           C 
ATOM   4291  HA  THR B 581      94.790  87.200  40.010  1.00  0.00           H 
ATOM   4292  CB  THR B 581      94.600  88.060  41.970  1.00  0.00           C 
ATOM   4293  HB  THR B 581      93.810  88.220  42.730  1.00  0.00           H 
ATOM   4294  OG1 THR B 581      94.970  89.370  41.540  1.00  0.00           O 
ATOM   4295  HG1 THR B 581      94.190  89.900  41.330  1.00  0.00           H 
ATOM   4296  CG2 THR B 581      95.840  87.350  42.570  1.00  0.00           C 
ATOM   4297 1HG2 THR B 581      95.680  86.500  43.270  1.00  0.00           H 
ATOM   4298 2HG2 THR B 581      96.600  87.070  41.810  1.00  0.00           H 
ATOM   4299 3HG2 THR B 581      96.340  88.120  43.190  1.00  0.00           H 
ATOM   4300  C   THR B 581      93.830  85.810  41.170  1.00  0.00           C 
ATOM   4301  O   THR B 581      94.660  84.960  40.880  1.00  0.00           O 
ATOM   4302  N   HSE B 582      92.710  85.540  41.820  1.00  0.00           N 
ATOM   4303  HN  HSE B 582      92.100  86.280  42.070  1.00  0.00           H 
ATOM   4304  CA  HSE B 582      92.470  84.240  42.360  1.00  0.00           C 
ATOM   4305  HA  HSE B 582      93.390  83.710  42.530  1.00  0.00           H 
ATOM   4306  CB  HSE B 582      91.740  84.200  43.730  1.00  0.00           C 
ATOM   4307  HB1 HSE B 582      91.000  85.030  43.710  1.00  0.00           H 
ATOM   4308  HB2 HSE B 582      91.230  83.270  44.050  1.00  0.00           H 
ATOM   4309  ND1 HSE B 582      93.630  83.650  45.230  1.00  0.00           N 
ATOM   4310  CG  HSE B 582      92.720  84.560  44.860  1.00  0.00           C 
ATOM   4311  CE1 HSE B 582      93.870  84.010  46.440  1.00  0.00           C 
ATOM   4312  HE1 HSE B 582      94.550  83.430  47.070  1.00  0.00           H 
ATOM   4313  NE2 HSE B 582      93.370  85.210  46.780  1.00  0.00           N 
ATOM   4314  HE2 HSE B 582      93.260  85.620  47.680  1.00  0.00           H 
ATOM   4315  CD2 HSE B 582      92.600  85.580  45.700  1.00  0.00           C 
ATOM   4316  HD2 HSE B 582      91.890  86.400  45.700  1.00  0.00           H 
ATOM   4317  C   HSE B 582      91.650  83.250  41.470  1.00  0.00           C 
ATOM   4318  O   HSE B 582      91.790  82.050  41.470  1.00  0.00           O 
ATOM   4319  N   TRP B 583      90.980  83.830  40.500  1.00  0.00           N 
ATOM   4320  HN  TRP B 583      90.820  84.800  40.690  1.00  0.00           H 
ATOM   4321  CA  TRP B 583      90.580  83.320  39.250  1.00  0.00           C 
ATOM   4322  HA  TRP B 583      89.910  82.480  39.340  1.00  0.00           H 
ATOM   4323  CB  TRP B 583      89.690  84.420  38.560  1.00  0.00           C 
ATOM   4324  HB1 TRP B 583      88.910  84.640  39.310  1.00  0.00           H 
ATOM   4325  HB2 TRP B 583      90.310  85.330  38.370  1.00  0.00           H 
ATOM   4326  CG  TRP B 583      89.050  84.010  37.270  1.00  0.00           C 
ATOM   4327  CD1 TRP B 583      89.410  84.540  36.090  1.00  0.00           C 
ATOM   4328  HD1 TRP B 583      90.270  85.180  35.930  1.00  0.00           H 
ATOM   4329  NE1 TRP B 583      88.540  84.080  35.100  1.00  0.00           N 
ATOM   4330  HE1 TRP B 583      88.590  84.190  34.130  1.00  0.00           H 
ATOM   4331  CE2 TRP B 583      87.640  83.190  35.610  1.00  0.00           C 
ATOM   4332  CD2 TRP B 583      87.930  83.090  37.010  1.00  0.00           C 
ATOM   4333  CE3 TRP B 583      87.260  82.110  37.730  1.00  0.00           C 
ATOM   4334  HE3 TRP B 583      87.540  81.910  38.750  1.00  0.00           H 
ATOM   4335  CZ3 TRP B 583      86.310  81.390  37.060  1.00  0.00           C 
ATOM   4336  HZ3 TRP B 583      85.740  80.670  37.630  1.00  0.00           H 
ATOM   4337  CZ2 TRP B 583      86.590  82.600  34.980  1.00  0.00           C 
ATOM   4338  HZ2 TRP B 583      86.320  82.760  33.950  1.00  0.00           H 
ATOM   4339  CH2 TRP B 583      85.910  81.700  35.760  1.00  0.00           C 
ATOM   4340  HH2 TRP B 583      85.120  81.210  35.210  1.00  0.00           H 
ATOM   4341  C   TRP B 583      91.750  82.760  38.420  1.00  0.00           C 
ATOM   4342  O   TRP B 583      91.780  81.620  38.000  1.00  0.00           O 
ATOM   4343  N   ARG B 584      92.790  83.580  38.190  1.00  0.00           N 
ATOM   4344  HN  ARG B 584      92.710  84.560  38.350  1.00  0.00           H 
ATOM   4345  CA  ARG B 584      93.910  83.150  37.450  1.00  0.00           C 
ATOM   4346  HA  ARG B 584      93.680  82.680  36.500  1.00  0.00           H 
ATOM   4347  CB  ARG B 584      94.700  84.460  37.170  1.00  0.00           C 
ATOM   4348  HB1 ARG B 584      93.970  85.240  36.860  1.00  0.00           H 
ATOM   4349  HB2 ARG B 584      95.090  84.800  38.160  1.00  0.00           H 
ATOM   4350  CG  ARG B 584      95.840  84.400  36.180  1.00  0.00           C 
ATOM   4351  HG1 ARG B 584      96.640  83.820  36.690  1.00  0.00           H 
ATOM   4352  HG2 ARG B 584      95.560  83.740  35.330  1.00  0.00           H 
ATOM   4353  CD  ARG B 584      96.250  85.800  35.720  1.00  0.00           C 
ATOM   4354  HD1 ARG B 584      95.360  86.410  35.460  1.00  0.00           H 
ATOM   4355  HD2 ARG B 584      96.810  86.270  36.560  1.00  0.00           H 
ATOM   4356  NE  ARG B 584      97.100  85.470  34.560  1.00  0.00           N 
ATOM   4357  HE  ARG B 584      97.600  84.600  34.590  1.00  0.00           H 
ATOM   4358  CZ  ARG B 584      97.130  86.160  33.420  1.00  0.00           C 
ATOM   4359  NH1 ARG B 584      96.790  87.380  33.320  1.00  0.00           N 
ATOM   4360 1HH1 ARG B 584      96.430  87.890  34.100  1.00  0.00           H 
ATOM   4361 2HH1 ARG B 584      96.610  87.770  32.420  1.00  0.00           H 
ATOM   4362  NH2 ARG B 584      97.620  85.620  32.370  1.00  0.00           N 
ATOM   4363 1HH2 ARG B 584      97.480  84.640  32.490  1.00  0.00           H 
ATOM   4364 2HH2 ARG B 584      97.720  86.130  31.510  1.00  0.00           H 
ATOM   4365  C   ARG B 584      94.800  82.140  37.990  1.00  0.00           C 
ATOM   4366  O   ARG B 584      95.190  81.260  37.270  1.00  0.00           O 
ATOM   4367  N   VAL B 585      94.930  82.220  39.340  1.00  0.00           N 
ATOM   4368  HN  VAL B 585      94.620  83.010  39.860  1.00  0.00           H 
ATOM   4369  CA  VAL B 585      95.680  81.230  40.200  1.00  0.00           C 
ATOM   4370  HA  VAL B 585      96.510  81.160  39.510  1.00  0.00           H 
ATOM   4371  CB  VAL B 585      96.140  81.710  41.610  1.00  0.00           C 
ATOM   4372  HB  VAL B 585      95.400  82.380  42.100  1.00  0.00           H 
ATOM   4373  CG1 VAL B 585      96.500  80.580  42.570  1.00  0.00           C 
ATOM   4374 1HG1 VAL B 585      96.880  81.000  43.520  1.00  0.00           H 
ATOM   4375 2HG1 VAL B 585      95.600  79.940  42.720  1.00  0.00           H 
ATOM   4376 3HG1 VAL B 585      97.410  80.020  42.270  1.00  0.00           H 
ATOM   4377  CG2 VAL B 585      97.400  82.630  41.300  1.00  0.00           C 
ATOM   4378 1HG2 VAL B 585      97.660  82.970  42.330  1.00  0.00           H 
ATOM   4379 2HG2 VAL B 585      98.240  82.040  40.880  1.00  0.00           H 
ATOM   4380 3HG2 VAL B 585      97.050  83.420  40.600  1.00  0.00           H 
ATOM   4381  C   VAL B 585      94.970  79.820  40.160  1.00  0.00           C 
ATOM   4382  O   VAL B 585      95.560  78.750  40.060  1.00  0.00           O 
ATOM   4383  N   ALA B 586      93.600  79.900  40.090  1.00  0.00           N 
ATOM   4384  HN  ALA B 586      93.010  80.700  40.210  1.00  0.00           H 
ATOM   4385  CA  ALA B 586      92.830  78.700  39.730  1.00  0.00           C 
ATOM   4386  HA  ALA B 586      93.060  77.930  40.450  1.00  0.00           H 
ATOM   4387  CB  ALA B 586      91.230  78.890  39.900  1.00  0.00           C 
ATOM   4388  HB1 ALA B 586      90.780  77.880  40.000  1.00  0.00           H 
ATOM   4389  HB2 ALA B 586      91.010  79.500  40.800  1.00  0.00           H 
ATOM   4390  HB3 ALA B 586      90.760  79.360  39.010  1.00  0.00           H 
ATOM   4391  C   ALA B 586      93.080  77.990  38.340  1.00  0.00           C 
ATOM   4392  O   ALA B 586      92.550  76.930  38.050  1.00  0.00           O 
ATOM   4393  N   HSD B 587      93.900  78.580  37.460  1.00  0.00           N 
ATOM   4394  HN  HSD B 587      94.270  79.510  37.490  1.00  0.00           H 
ATOM   4395  CA  HSD B 587      94.350  77.960  36.210  1.00  0.00           C 
ATOM   4396  HA  HSD B 587      93.900  77.000  35.990  1.00  0.00           H 
ATOM   4397  CB  HSD B 587      93.760  78.970  35.140  1.00  0.00           C 
ATOM   4398  HB1 HSD B 587      94.110  80.000  35.370  1.00  0.00           H 
ATOM   4399  HB2 HSD B 587      94.070  78.720  34.100  1.00  0.00           H 
ATOM   4400  ND1 HSD B 587      91.550  79.910  35.780  1.00  0.00           N 
ATOM   4401  HD1 HSD B 587      91.770  80.430  36.600  1.00  0.00           H 
ATOM   4402  CG  HSD B 587      92.310  78.970  35.050  1.00  0.00           C 
ATOM   4403  CE1 HSD B 587      90.220  79.800  35.440  1.00  0.00           C 
ATOM   4404  HE1 HSD B 587      89.540  80.550  35.840  1.00  0.00           H 
ATOM   4405  NE2 HSD B 587      90.120  78.810  34.540  1.00  0.00           N 
ATOM   4406  CD2 HSD B 587      91.420  78.250  34.310  1.00  0.00           C 
ATOM   4407  HD2 HSD B 587      91.600  77.440  33.620  1.00  0.00           H 
ATOM   4408  C   HSD B 587      95.860  77.780  36.120  1.00  0.00           C 
ATOM   4409  O   HSD B 587      96.240  76.880  35.410  1.00  0.00           O 
ATOM   4410  N   GLU B 588      96.790  78.530  36.860  1.00  0.00           N 
ATOM   4411  HN  GLU B 588      96.430  79.300  37.380  1.00  0.00           H 
ATOM   4412  CA  GLU B 588      98.270  78.430  36.730  1.00  0.00           C 
ATOM   4413  HA  GLU B 588      98.520  77.900  35.820  1.00  0.00           H 
ATOM   4414  CB  GLU B 588      98.930  79.830  36.700  1.00  0.00           C 
ATOM   4415  HB1 GLU B 588      98.860  80.270  37.720  1.00  0.00           H 
ATOM   4416  HB2 GLU B 588     100.010  79.740  36.460  1.00  0.00           H 
ATOM   4417  CG  GLU B 588      98.340  80.830  35.670  1.00  0.00           C 
ATOM   4418  HG1 GLU B 588      98.290  80.250  34.720  1.00  0.00           H 
ATOM   4419  HG2 GLU B 588      97.350  81.260  35.930  1.00  0.00           H 
ATOM   4420  CD  GLU B 588      99.120  82.080  35.240  1.00  0.00           C 
ATOM   4421  OE1 GLU B 588     100.220  82.390  35.800  1.00  0.00           O 
ATOM   4422  OE2 GLU B 588      98.550  82.860  34.370  1.00  0.00           O 
ATOM   4423  C   GLU B 588      98.940  77.650  37.850  1.00  0.00           C 
ATOM   4424  O   GLU B 588     100.180  77.650  38.070  1.00  0.00           O 
ATOM   4425  N   ARG B 589      98.110  76.870  38.710  1.00  0.00           N 
ATOM   4426  HN  ARG B 589      97.130  76.910  38.520  1.00  0.00           H 
ATOM   4427  CA  ARG B 589      98.580  76.260  39.910  1.00  0.00           C 
ATOM   4428  HA  ARG B 589      99.000  77.070  40.490  1.00  0.00           H 
ATOM   4429  CB  ARG B 589      97.470  75.690  40.880  1.00  0.00           C 
ATOM   4430  HB1 ARG B 589      97.980  75.420  41.830  1.00  0.00           H 
ATOM   4431  HB2 ARG B 589      96.850  76.590  41.080  1.00  0.00           H 
ATOM   4432  CG  ARG B 589      96.620  74.520  40.340  1.00  0.00           C 
ATOM   4433  HG1 ARG B 589      96.040  74.830  39.450  1.00  0.00           H 
ATOM   4434  HG2 ARG B 589      97.280  73.680  40.010  1.00  0.00           H 
ATOM   4435  CD  ARG B 589      95.620  73.930  41.420  1.00  0.00           C 
ATOM   4436  HD1 ARG B 589      96.330  73.740  42.260  1.00  0.00           H 
ATOM   4437  HD2 ARG B 589      94.860  74.690  41.710  1.00  0.00           H 
ATOM   4438  NE  ARG B 589      95.100  72.610  40.920  1.00  0.00           N 
ATOM   4439  HE  ARG B 589      95.560  71.980  40.290  1.00  0.00           H 
ATOM   4440  CZ  ARG B 589      93.830  72.250  41.130  1.00  0.00           C 
ATOM   4441  NH1 ARG B 589      92.960  72.880  41.870  1.00  0.00           N 
ATOM   4442 1HH1 ARG B 589      93.220  73.430  42.660  1.00  0.00           H 
ATOM   4443 2HH1 ARG B 589      92.060  72.440  41.820  1.00  0.00           H 
ATOM   4444  NH2 ARG B 589      93.480  71.130  40.530  1.00  0.00           N 
ATOM   4445 1HH2 ARG B 589      94.240  70.590  40.160  1.00  0.00           H 
ATOM   4446 2HH2 ARG B 589      92.510  70.910  40.580  1.00  0.00           H 
ATOM   4447  C   ARG B 589      99.740  75.260  39.750  1.00  0.00           C 
ATOM   4448  O   ARG B 589     100.650  75.250  40.530  1.00  0.00           O 
ATOM   4449  N   MET C 454      83.350  51.590  72.480  1.00  0.00           N 
ATOM   4450  HN  MET C 454      83.640  51.350  73.400  1.00  0.00           H 
ATOM   4451  CA  MET C 454      82.010  52.030  72.320  1.00  0.00           C 
ATOM   4452  HA  MET C 454      81.520  51.310  71.680  1.00  0.00           H 
ATOM   4453  CB  MET C 454      81.280  52.200  73.670  1.00  0.00           C 
ATOM   4454  HB1 MET C 454      81.890  52.760  74.410  1.00  0.00           H 
ATOM   4455  HB2 MET C 454      80.340  52.770  73.560  1.00  0.00           H 
ATOM   4456  CG  MET C 454      80.910  50.780  74.280  1.00  0.00           C 
ATOM   4457  HG1 MET C 454      80.380  50.060  73.630  1.00  0.00           H 
ATOM   4458  HG2 MET C 454      81.800  50.220  74.640  1.00  0.00           H 
ATOM   4459  SD  MET C 454      79.780  51.080  75.630  1.00  0.00           S 
ATOM   4460  CE  MET C 454      79.700  49.370  76.360  1.00  0.00           C 
ATOM   4461  HE1 MET C 454      80.700  48.900  76.420  1.00  0.00           H 
ATOM   4462  HE2 MET C 454      79.310  49.440  77.400  1.00  0.00           H 
ATOM   4463  HE3 MET C 454      79.120  48.640  75.750  1.00  0.00           H 
ATOM   4464  C   MET C 454      81.880  53.400  71.670  1.00  0.00           C 
ATOM   4465  O   MET C 454      81.220  53.660  70.680  1.00  0.00           O 
ATOM   4466  N   SER C 455      82.720  54.370  72.180  1.00  0.00           N 
ATOM   4467  HN  SER C 455      83.330  54.110  72.920  1.00  0.00           H 
ATOM   4468  CA  SER C 455      82.730  55.680  71.610  1.00  0.00           C 
ATOM   4469  HA  SER C 455      81.720  56.060  71.580  1.00  0.00           H 
ATOM   4470  CB  SER C 455      83.630  56.750  72.380  1.00  0.00           C 
ATOM   4471  HB1 SER C 455      84.690  56.420  72.350  1.00  0.00           H 
ATOM   4472  HB2 SER C 455      83.510  57.710  71.830  1.00  0.00           H 
ATOM   4473  OG  SER C 455      83.150  56.950  73.700  1.00  0.00           O 
ATOM   4474  HG1 SER C 455      83.130  56.090  74.130  1.00  0.00           H 
ATOM   4475  C   SER C 455      83.170  55.670  70.100  1.00  0.00           C 
ATOM   4476  O   SER C 455      82.460  56.110  69.190  1.00  0.00           O 
ATOM   4477  N   PHE C 456      84.280  54.920  69.790  1.00  0.00           N 
ATOM   4478  HN  PHE C 456      84.820  54.520  70.530  1.00  0.00           H 
ATOM   4479  CA  PHE C 456      84.720  54.670  68.450  1.00  0.00           C 
ATOM   4480  HA  PHE C 456      84.920  55.590  67.920  1.00  0.00           H 
ATOM   4481  CB  PHE C 456      86.010  53.730  68.400  1.00  0.00           C 
ATOM   4482  HB1 PHE C 456      85.980  52.960  69.200  1.00  0.00           H 
ATOM   4483  HB2 PHE C 456      86.160  53.230  67.420  1.00  0.00           H 
ATOM   4484  CG  PHE C 456      87.250  54.530  68.740  1.00  0.00           C 
ATOM   4485  CD1 PHE C 456      87.550  55.650  67.930  1.00  0.00           C 
ATOM   4486  HD1 PHE C 456      86.840  55.910  67.160  1.00  0.00           H 
ATOM   4487  CE1 PHE C 456      88.680  56.410  68.150  1.00  0.00           C 
ATOM   4488  HE1 PHE C 456      88.720  57.290  67.520  1.00  0.00           H 
ATOM   4489  CZ  PHE C 456      89.640  55.920  69.030  1.00  0.00           C 
ATOM   4490  HZ  PHE C 456      90.580  56.460  69.070  1.00  0.00           H 
ATOM   4491  CD2 PHE C 456      88.230  54.030  69.620  1.00  0.00           C 
ATOM   4492  HD2 PHE C 456      88.160  53.140  70.230  1.00  0.00           H 
ATOM   4493  CE2 PHE C 456      89.420  54.760  69.790  1.00  0.00           C 
ATOM   4494  HE2 PHE C 456      90.180  54.470  70.500  1.00  0.00           H 
ATOM   4495  C   PHE C 456      83.680  54.050  67.550  1.00  0.00           C 
ATOM   4496  O   PHE C 456      83.390  54.490  66.430  1.00  0.00           O 
ATOM   4497  N   ALA C 457      83.000  53.070  68.080  1.00  0.00           N 
ATOM   4498  HN  ALA C 457      83.380  52.640  68.900  1.00  0.00           H 
ATOM   4499  CA  ALA C 457      81.880  52.380  67.360  1.00  0.00           C 
ATOM   4500  HA  ALA C 457      82.290  52.090  66.400  1.00  0.00           H 
ATOM   4501  CB  ALA C 457      81.590  51.070  68.070  1.00  0.00           C 
ATOM   4502  HB1 ALA C 457      80.640  50.590  67.740  1.00  0.00           H 
ATOM   4503  HB2 ALA C 457      82.440  50.380  67.870  1.00  0.00           H 
ATOM   4504  HB3 ALA C 457      81.450  51.270  69.150  1.00  0.00           H 
ATOM   4505  C   ALA C 457      80.600  53.240  67.130  1.00  0.00           C 
ATOM   4506  O   ALA C 457      80.040  53.170  66.030  1.00  0.00           O 
ATOM   4507  N   LEU C 458      80.160  54.140  68.090  1.00  0.00           N 
ATOM   4508  HN  LEU C 458      80.600  54.180  68.990  1.00  0.00           H 
ATOM   4509  CA  LEU C 458      79.090  55.100  67.920  1.00  0.00           C 
ATOM   4510  HA  LEU C 458      78.160  54.610  67.700  1.00  0.00           H 
ATOM   4511  CB  LEU C 458      78.830  55.940  69.200  1.00  0.00           C 
ATOM   4512  HB1 LEU C 458      79.780  55.750  69.750  1.00  0.00           H 
ATOM   4513  HB2 LEU C 458      78.690  57.040  69.090  1.00  0.00           H 
ATOM   4514  CG  LEU C 458      77.670  55.550  70.120  1.00  0.00           C 
ATOM   4515  HG  LEU C 458      77.600  56.270  70.960  1.00  0.00           H 
ATOM   4516  CD1 LEU C 458      76.340  55.510  69.460  1.00  0.00           C 
ATOM   4517 1HD1 LEU C 458      75.610  55.440  70.290  1.00  0.00           H 
ATOM   4518 2HD1 LEU C 458      76.050  56.450  68.940  1.00  0.00           H 
ATOM   4519 3HD1 LEU C 458      76.140  54.640  68.800  1.00  0.00           H 
ATOM   4520  CD2 LEU C 458      77.880  54.300  70.890  1.00  0.00           C 
ATOM   4521 1HD2 LEU C 458      77.120  54.250  71.700  1.00  0.00           H 
ATOM   4522 2HD2 LEU C 458      77.630  53.380  70.330  1.00  0.00           H 
ATOM   4523 3HD2 LEU C 458      78.900  54.250  71.320  1.00  0.00           H 
ATOM   4524  C   LEU C 458      79.470  56.040  66.810  1.00  0.00           C 
ATOM   4525  O   LEU C 458      78.710  56.320  65.910  1.00  0.00           O 
ATOM   4526  N   VAL C 459      80.690  56.620  66.880  1.00  0.00           N 
ATOM   4527  HN  VAL C 459      81.310  56.410  67.630  1.00  0.00           H 
ATOM   4528  CA  VAL C 459      81.320  57.450  65.870  1.00  0.00           C 
ATOM   4529  HA  VAL C 459      80.660  58.290  65.720  1.00  0.00           H 
ATOM   4530  CB  VAL C 459      82.660  58.020  66.410  1.00  0.00           C 
ATOM   4531  HB  VAL C 459      83.430  57.280  66.700  1.00  0.00           H 
ATOM   4532  CG1 VAL C 459      83.360  58.860  65.300  1.00  0.00           C 
ATOM   4533 1HG1 VAL C 459      83.940  59.700  65.750  1.00  0.00           H 
ATOM   4534 2HG1 VAL C 459      84.040  58.250  64.670  1.00  0.00           H 
ATOM   4535 3HG1 VAL C 459      82.630  59.350  64.610  1.00  0.00           H 
ATOM   4536  CG2 VAL C 459      82.290  59.000  67.600  1.00  0.00           C 
ATOM   4537 1HG2 VAL C 459      83.170  59.670  67.720  1.00  0.00           H 
ATOM   4538 2HG2 VAL C 459      81.420  59.600  67.280  1.00  0.00           H 
ATOM   4539 3HG2 VAL C 459      82.000  58.410  68.500  1.00  0.00           H 
ATOM   4540  C   VAL C 459      81.350  56.760  64.500  1.00  0.00           C 
ATOM   4541  O   VAL C 459      81.040  57.310  63.470  1.00  0.00           O 
ATOM   4542  N   LEU C 460      81.720  55.460  64.380  1.00  0.00           N 
ATOM   4543  HN  LEU C 460      81.900  55.020  65.260  1.00  0.00           H 
ATOM   4544  CA  LEU C 460      81.890  54.740  63.120  1.00  0.00           C 
ATOM   4545  HA  LEU C 460      82.330  55.340  62.340  1.00  0.00           H 
ATOM   4546  CB  LEU C 460      82.910  53.640  63.220  1.00  0.00           C 
ATOM   4547  HB1 LEU C 460      82.680  53.010  64.100  1.00  0.00           H 
ATOM   4548  HB2 LEU C 460      82.830  52.900  62.400  1.00  0.00           H 
ATOM   4549  CG  LEU C 460      84.470  53.930  63.290  1.00  0.00           C 
ATOM   4550  HG  LEU C 460      84.710  53.850  64.370  1.00  0.00           H 
ATOM   4551  CD1 LEU C 460      85.310  52.890  62.640  1.00  0.00           C 
ATOM   4552 1HD1 LEU C 460      86.340  52.890  63.060  1.00  0.00           H 
ATOM   4553 2HD1 LEU C 460      84.860  51.880  62.780  1.00  0.00           H 
ATOM   4554 3HD1 LEU C 460      85.390  53.110  61.550  1.00  0.00           H 
ATOM   4555  CD2 LEU C 460      84.810  55.340  62.880  1.00  0.00           C 
ATOM   4556 1HD2 LEU C 460      85.910  55.490  62.970  1.00  0.00           H 
ATOM   4557 2HD2 LEU C 460      84.350  55.520  61.890  1.00  0.00           H 
ATOM   4558 3HD2 LEU C 460      84.360  56.030  63.630  1.00  0.00           H 
ATOM   4559  C   LEU C 460      80.560  54.210  62.540  1.00  0.00           C 
ATOM   4560  O   LEU C 460      80.390  54.220  61.320  1.00  0.00           O 
ATOM   4561  N   GLY C 461      79.570  53.780  63.430  1.00  0.00           N 
ATOM   4562  HN  GLY C 461      79.620  53.850  64.420  1.00  0.00           H 
ATOM   4563  CA  GLY C 461      78.380  53.150  63.010  1.00  0.00           C 
ATOM   4564  HA1 GLY C 461      78.660  52.360  62.330  1.00  0.00           H 
ATOM   4565  HA2 GLY C 461      77.890  52.710  63.860  1.00  0.00           H 
ATOM   4566  C   GLY C 461      77.380  54.080  62.460  1.00  0.00           C 
ATOM   4567  O   GLY C 461      76.790  53.890  61.410  1.00  0.00           O 
ATOM   4568  N   TRP C 462      77.290  55.250  63.150  1.00  0.00           N 
ATOM   4569  HN  TRP C 462      77.770  55.310  64.020  1.00  0.00           H 
ATOM   4570  CA  TRP C 462      76.540  56.470  62.720  1.00  0.00           C 
ATOM   4571  HA  TRP C 462      75.550  56.220  62.380  1.00  0.00           H 
ATOM   4572  CB  TRP C 462      76.260  57.520  63.830  1.00  0.00           C 
ATOM   4573  HB1 TRP C 462      77.200  57.570  64.420  1.00  0.00           H 
ATOM   4574  HB2 TRP C 462      75.940  58.520  63.460  1.00  0.00           H 
ATOM   4575  CG  TRP C 462      75.130  57.120  64.760  1.00  0.00           C 
ATOM   4576  CD1 TRP C 462      75.150  56.850  66.070  1.00  0.00           C 
ATOM   4577  HD1 TRP C 462      76.100  56.830  66.580  1.00  0.00           H 
ATOM   4578  NE1 TRP C 462      73.890  56.540  66.530  1.00  0.00           N 
ATOM   4579  HE1 TRP C 462      73.560  56.220  67.390  1.00  0.00           H 
ATOM   4580  CE2 TRP C 462      73.020  56.710  65.490  1.00  0.00           C 
ATOM   4581  CD2 TRP C 462      73.790  57.110  64.360  1.00  0.00           C 
ATOM   4582  CE3 TRP C 462      73.130  57.320  63.140  1.00  0.00           C 
ATOM   4583  HE3 TRP C 462      73.780  57.500  62.290  1.00  0.00           H 
ATOM   4584  CZ3 TRP C 462      71.730  57.090  63.090  1.00  0.00           C 
ATOM   4585  HZ3 TRP C 462      71.220  57.460  62.220  1.00  0.00           H 
ATOM   4586  CZ2 TRP C 462      71.650  56.480  65.410  1.00  0.00           C 
ATOM   4587  HZ2 TRP C 462      71.060  56.110  66.230  1.00  0.00           H 
ATOM   4588  CH2 TRP C 462      71.000  56.780  64.220  1.00  0.00           C 
ATOM   4589  HH2 TRP C 462      69.930  56.680  64.120  1.00  0.00           H 
ATOM   4590  C   TRP C 462      77.110  57.060  61.450  1.00  0.00           C 
ATOM   4591  O   TRP C 462      76.410  57.360  60.490  1.00  0.00           O 
ATOM   4592  N   CYS C 463      78.470  57.050  61.290  1.00  0.00           N 
ATOM   4593  HN  CYS C 463      79.040  56.820  62.070  1.00  0.00           H 
ATOM   4594  CA  CYS C 463      79.100  57.690  60.160  1.00  0.00           C 
ATOM   4595  HA  CYS C 463      78.550  58.590  59.910  1.00  0.00           H 
ATOM   4596  CB  CYS C 463      80.630  57.970  60.390  1.00  0.00           C 
ATOM   4597  HB1 CYS C 463      81.300  57.160  60.750  1.00  0.00           H 
ATOM   4598  HB2 CYS C 463      80.990  58.170  59.360  1.00  0.00           H 
ATOM   4599  SG  CYS C 463      80.960  59.450  61.390  1.00  0.00           S 
ATOM   4600  HG1 CYS C 463      80.990  58.840  62.560  1.00  0.00           H 
ATOM   4601  C   CYS C 463      78.890  56.910  58.860  1.00  0.00           C 
ATOM   4602  O   CYS C 463      78.860  57.460  57.710  1.00  0.00           O 
ATOM   4603  N   ASN C 464      78.600  55.580  58.950  1.00  0.00           N 
ATOM   4604  HN  ASN C 464      78.550  55.100  59.820  1.00  0.00           H 
ATOM   4605  CA  ASN C 464      78.210  54.770  57.810  1.00  0.00           C 
ATOM   4606  HA  ASN C 464      78.880  54.920  56.970  1.00  0.00           H 
ATOM   4607  CB  ASN C 464      78.250  53.260  58.100  1.00  0.00           C 
ATOM   4608  HB1 ASN C 464      77.740  52.950  59.040  1.00  0.00           H 
ATOM   4609  HB2 ASN C 464      77.840  52.730  57.220  1.00  0.00           H 
ATOM   4610  CG  ASN C 464      79.770  52.880  58.130  1.00  0.00           C 
ATOM   4611  OD1 ASN C 464      80.540  53.350  57.260  1.00  0.00           O 
ATOM   4612  ND2 ASN C 464      80.110  51.950  58.970  1.00  0.00           N 
ATOM   4613 1HD2 ASN C 464      79.360  51.460  59.420  1.00  0.00           H 
ATOM   4614 2HD2 ASN C 464      81.060  51.710  59.190  1.00  0.00           H 
ATOM   4615  C   ASN C 464      76.780  55.060  57.350  1.00  0.00           C 
ATOM   4616  O   ASN C 464      76.390  54.640  56.270  1.00  0.00           O 
ATOM   4617  N   VAL C 465      75.960  55.790  58.170  1.00  0.00           N 
ATOM   4618  HN  VAL C 465      76.150  56.110  59.100  1.00  0.00           H 
ATOM   4619  CA  VAL C 465      74.570  56.070  57.750  1.00  0.00           C 
ATOM   4620  HA  VAL C 465      74.230  55.090  57.440  1.00  0.00           H 
ATOM   4621  CB  VAL C 465      73.800  56.490  58.980  1.00  0.00           C 
ATOM   4622  HB  VAL C 465      74.380  57.310  59.460  1.00  0.00           H 
ATOM   4623  CG1 VAL C 465      72.380  56.980  58.710  1.00  0.00           C 
ATOM   4624 1HG1 VAL C 465      71.750  56.070  58.600  1.00  0.00           H 
ATOM   4625 2HG1 VAL C 465      71.910  57.510  59.570  1.00  0.00           H 
ATOM   4626 3HG1 VAL C 465      72.370  57.590  57.780  1.00  0.00           H 
ATOM   4627  CG2 VAL C 465      73.750  55.340  59.990  1.00  0.00           C 
ATOM   4628 1HG2 VAL C 465      73.240  55.560  60.950  1.00  0.00           H 
ATOM   4629 2HG2 VAL C 465      73.400  54.430  59.470  1.00  0.00           H 
ATOM   4630 3HG2 VAL C 465      74.790  55.000  60.170  1.00  0.00           H 
ATOM   4631  C   VAL C 465      74.480  56.990  56.560  1.00  0.00           C 
ATOM   4632  O   VAL C 465      73.700  56.810  55.650  1.00  0.00           O 
ATOM   4633  N   MET C 466      75.420  57.990  56.550  1.00  0.00           N 
ATOM   4634  HN  MET C 466      76.060  58.080  57.310  1.00  0.00           H 
ATOM   4635  CA  MET C 466      75.560  59.040  55.560  1.00  0.00           C 
ATOM   4636  HA  MET C 466      74.670  59.660  55.520  1.00  0.00           H 
ATOM   4637  CB  MET C 466      76.850  59.810  55.800  1.00  0.00           C 
ATOM   4638  HB1 MET C 466      77.700  59.100  55.830  1.00  0.00           H 
ATOM   4639  HB2 MET C 466      76.980  60.560  55.000  1.00  0.00           H 
ATOM   4640  CG  MET C 466      76.990  60.570  57.130  1.00  0.00           C 
ATOM   4641  HG1 MET C 466      75.990  60.960  57.410  1.00  0.00           H 
ATOM   4642  HG2 MET C 466      77.220  59.870  57.960  1.00  0.00           H 
ATOM   4643  SD  MET C 466      78.220  61.940  57.180  1.00  0.00           S 
ATOM   4644  CE  MET C 466      78.960  61.500  58.720  1.00  0.00           C 
ATOM   4645  HE1 MET C 466      78.230  61.360  59.540  1.00  0.00           H 
ATOM   4646  HE2 MET C 466      79.550  60.560  58.720  1.00  0.00           H 
ATOM   4647  HE3 MET C 466      79.720  62.250  59.030  1.00  0.00           H 
ATOM   4648  C   MET C 466      75.700  58.480  54.130  1.00  0.00           C 
ATOM   4649  O   MET C 466      75.280  58.960  53.130  1.00  0.00           O 
ATOM   4650  N   TYR C 467      76.390  57.260  54.080  1.00  0.00           N 
ATOM   4651  HN  TYR C 467      76.680  56.760  54.900  1.00  0.00           H 
ATOM   4652  CA  TYR C 467      76.740  56.410  53.000  1.00  0.00           C 
ATOM   4653  HA  TYR C 467      77.040  57.150  52.270  1.00  0.00           H 
ATOM   4654  CB  TYR C 467      77.980  55.490  53.340  1.00  0.00           C 
ATOM   4655  HB1 TYR C 467      77.610  54.830  54.160  1.00  0.00           H 
ATOM   4656  HB2 TYR C 467      78.320  54.840  52.500  1.00  0.00           H 
ATOM   4657  CG  TYR C 467      79.190  56.320  53.760  1.00  0.00           C 
ATOM   4658  CD1 TYR C 467      79.530  57.610  53.180  1.00  0.00           C 
ATOM   4659  HD1 TYR C 467      78.890  58.010  52.400  1.00  0.00           H 
ATOM   4660  CE1 TYR C 467      80.700  58.240  53.530  1.00  0.00           C 
ATOM   4661  HE1 TYR C 467      81.020  59.170  53.070  1.00  0.00           H 
ATOM   4662  CZ  TYR C 467      81.580  57.610  54.470  1.00  0.00           C 
ATOM   4663  OH  TYR C 467      82.850  58.150  54.690  1.00  0.00           O 
ATOM   4664  HH  TYR C 467      82.990  57.960  55.620  1.00  0.00           H 
ATOM   4665  CD2 TYR C 467      80.080  55.720  54.660  1.00  0.00           C 
ATOM   4666  HD2 TYR C 467      79.730  54.840  55.180  1.00  0.00           H 
ATOM   4667  CE2 TYR C 467      81.250  56.300  54.980  1.00  0.00           C 
ATOM   4668  HE2 TYR C 467      81.860  55.890  55.770  1.00  0.00           H 
ATOM   4669  C   TYR C 467      75.590  55.830  52.300  1.00  0.00           C 
ATOM   4670  O   TYR C 467      75.390  55.930  51.060  1.00  0.00           O 
ATOM   4671  N   PHE C 468      74.620  55.290  53.130  1.00  0.00           N 
ATOM   4672  HN  PHE C 468      74.700  55.100  54.100  1.00  0.00           H 
ATOM   4673  CA  PHE C 468      73.340  54.860  52.620  1.00  0.00           C 
ATOM   4674  HA  PHE C 468      73.400  54.220  51.750  1.00  0.00           H 
ATOM   4675  CB  PHE C 468      72.660  54.030  53.750  1.00  0.00           C 
ATOM   4676  HB1 PHE C 468      72.530  54.480  54.760  1.00  0.00           H 
ATOM   4677  HB2 PHE C 468      71.600  53.800  53.500  1.00  0.00           H 
ATOM   4678  CG  PHE C 468      73.370  52.720  53.940  1.00  0.00           C 
ATOM   4679  CD1 PHE C 468      73.160  51.670  52.980  1.00  0.00           C 
ATOM   4680  HD1 PHE C 468      72.610  51.900  52.080  1.00  0.00           H 
ATOM   4681  CE1 PHE C 468      73.730  50.390  53.130  1.00  0.00           C 
ATOM   4682  HE1 PHE C 468      73.580  49.610  52.400  1.00  0.00           H 
ATOM   4683  CZ  PHE C 468      74.450  50.120  54.320  1.00  0.00           C 
ATOM   4684  HZ  PHE C 468      74.900  49.140  54.430  1.00  0.00           H 
ATOM   4685  CD2 PHE C 468      74.080  52.390  55.140  1.00  0.00           C 
ATOM   4686  HD2 PHE C 468      74.270  53.210  55.820  1.00  0.00           H 
ATOM   4687  CE2 PHE C 468      74.580  51.090  55.330  1.00  0.00           C 
ATOM   4688  HE2 PHE C 468      75.200  50.960  56.200  1.00  0.00           H 
ATOM   4689  C   PHE C 468      72.360  55.910  52.220  1.00  0.00           C 
ATOM   4690  O   PHE C 468      71.510  55.790  51.310  1.00  0.00           O 
ATOM   4691  N   ALA C 469      72.500  57.080  52.860  1.00  0.00           N 
ATOM   4692  HN  ALA C 469      73.100  57.090  53.660  1.00  0.00           H 
ATOM   4693  CA  ALA C 469      71.670  58.230  52.550  1.00  0.00           C 
ATOM   4694  HA  ALA C 469      70.640  58.030  52.820  1.00  0.00           H 
ATOM   4695  CB  ALA C 469      71.940  59.290  53.660  1.00  0.00           C 
ATOM   4696  HB1 ALA C 469      71.370  60.240  53.570  1.00  0.00           H 
ATOM   4697  HB2 ALA C 469      71.830  58.670  54.580  1.00  0.00           H 
ATOM   4698  HB3 ALA C 469      72.970  59.710  53.650  1.00  0.00           H 
ATOM   4699  C   ALA C 469      71.690  58.840  51.140  1.00  0.00           C 
ATOM   4700  O   ALA C 469      70.670  59.350  50.750  1.00  0.00           O 
ATOM   4701  N   ARG C 470      72.840  58.650  50.510  1.00  0.00           N 
ATOM   4702  HN  ARG C 470      73.490  58.030  50.930  1.00  0.00           H 
ATOM   4703  CA  ARG C 470      73.230  59.020  49.160  1.00  0.00           C 
ATOM   4704  HA  ARG C 470      72.910  60.030  48.960  1.00  0.00           H 
ATOM   4705  CB  ARG C 470      74.800  58.800  48.960  1.00  0.00           C 
ATOM   4706  HB1 ARG C 470      75.290  59.180  49.880  1.00  0.00           H 
ATOM   4707  HB2 ARG C 470      75.050  57.720  48.950  1.00  0.00           H 
ATOM   4708  CG  ARG C 470      75.510  59.390  47.710  1.00  0.00           C 
ATOM   4709  HG1 ARG C 470      75.090  58.890  46.810  1.00  0.00           H 
ATOM   4710  HG2 ARG C 470      75.360  60.480  47.590  1.00  0.00           H 
ATOM   4711  CD  ARG C 470      76.990  59.050  47.700  1.00  0.00           C 
ATOM   4712  HD1 ARG C 470      77.060  58.050  48.170  1.00  0.00           H 
ATOM   4713  HD2 ARG C 470      77.400  59.030  46.670  1.00  0.00           H 
ATOM   4714  NE  ARG C 470      77.790  60.000  48.550  1.00  0.00           N 
ATOM   4715  HE  ARG C 470      77.420  60.910  48.720  1.00  0.00           H 
ATOM   4716  CZ  ARG C 470      78.630  59.570  49.460  1.00  0.00           C 
ATOM   4717  NH1 ARG C 470      79.070  58.390  49.600  1.00  0.00           N 
ATOM   4718 1HH1 ARG C 470      78.820  57.690  48.930  1.00  0.00           H 
ATOM   4719 2HH1 ARG C 470      79.770  58.130  50.260  1.00  0.00           H 
ATOM   4720  NH2 ARG C 470      79.080  60.490  50.300  1.00  0.00           N 
ATOM   4721 1HH2 ARG C 470      78.930  61.460  50.110  1.00  0.00           H 
ATOM   4722 2HH2 ARG C 470      79.800  60.260  50.960  1.00  0.00           H 
ATOM   4723  C   ARG C 470      72.510  58.110  48.170  1.00  0.00           C 
ATOM   4724  O   ARG C 470      72.320  58.470  47.040  1.00  0.00           O 
ATOM   4725  N   GLY C 471      72.050  56.950  48.650  1.00  0.00           N 
ATOM   4726  HN  GLY C 471      72.110  56.800  49.630  1.00  0.00           H 
ATOM   4727  CA  GLY C 471      71.200  56.090  47.870  1.00  0.00           C 
ATOM   4728  HA1 GLY C 471      71.780  55.760  47.020  1.00  0.00           H 
ATOM   4729  HA2 GLY C 471      70.940  55.230  48.480  1.00  0.00           H 
ATOM   4730  C   GLY C 471      69.860  56.670  47.420  1.00  0.00           C 
ATOM   4731  O   GLY C 471      69.260  56.330  46.400  1.00  0.00           O 
ATOM   4732  N   PHE C 472      69.350  57.590  48.220  1.00  0.00           N 
ATOM   4733  HN  PHE C 472      69.920  57.780  49.020  1.00  0.00           H 
ATOM   4734  CA  PHE C 472      68.100  58.310  48.110  1.00  0.00           C 
ATOM   4735  HA  PHE C 472      67.360  57.620  47.720  1.00  0.00           H 
ATOM   4736  CB  PHE C 472      67.540  58.610  49.600  1.00  0.00           C 
ATOM   4737  HB1 PHE C 472      68.290  59.170  50.190  1.00  0.00           H 
ATOM   4738  HB2 PHE C 472      66.620  59.210  49.460  1.00  0.00           H 
ATOM   4739  CG  PHE C 472      67.230  57.410  50.370  1.00  0.00           C 
ATOM   4740  CD1 PHE C 472      65.910  56.930  50.500  1.00  0.00           C 
ATOM   4741  HD1 PHE C 472      65.100  57.560  50.160  1.00  0.00           H 
ATOM   4742  CE1 PHE C 472      65.610  55.830  51.310  1.00  0.00           C 
ATOM   4743  HE1 PHE C 472      64.550  55.620  51.390  1.00  0.00           H 
ATOM   4744  CZ  PHE C 472      66.610  55.240  52.090  1.00  0.00           C 
ATOM   4745  HZ  PHE C 472      66.380  54.450  52.790  1.00  0.00           H 
ATOM   4746  CD2 PHE C 472      68.260  56.750  51.180  1.00  0.00           C 
ATOM   4747  HD2 PHE C 472      69.280  57.100  51.160  1.00  0.00           H 
ATOM   4748  CE2 PHE C 472      67.940  55.650  51.970  1.00  0.00           C 
ATOM   4749  HE2 PHE C 472      68.710  55.230  52.610  1.00  0.00           H 
ATOM   4750  C   PHE C 472      68.100  59.540  47.370  1.00  0.00           C 
ATOM   4751  O   PHE C 472      67.060  60.210  47.290  1.00  0.00           O 
ATOM   4752  N   GLN C 473      69.240  59.930  46.800  1.00  0.00           N 
ATOM   4753  HN  GLN C 473      70.030  59.320  46.870  1.00  0.00           H 
ATOM   4754  CA  GLN C 473      69.490  61.040  45.870  1.00  0.00           C 
ATOM   4755  HA  GLN C 473      68.960  61.920  46.200  1.00  0.00           H 
ATOM   4756  CB  GLN C 473      71.030  61.400  45.880  1.00  0.00           C 
ATOM   4757  HB1 GLN C 473      71.490  60.410  45.670  1.00  0.00           H 
ATOM   4758  HB2 GLN C 473      71.250  62.120  45.060  1.00  0.00           H 
ATOM   4759  CG  GLN C 473      71.640  61.950  47.220  1.00  0.00           C 
ATOM   4760  HG1 GLN C 473      71.290  62.950  47.560  1.00  0.00           H 
ATOM   4761  HG2 GLN C 473      71.560  61.320  48.130  1.00  0.00           H 
ATOM   4762  CD  GLN C 473      73.150  62.310  47.030  1.00  0.00           C 
ATOM   4763  OE1 GLN C 473      73.940  62.710  47.930  1.00  0.00           O 
ATOM   4764  NE2 GLN C 473      73.610  62.310  45.760  1.00  0.00           N 
ATOM   4765 1HE2 GLN C 473      72.930  62.340  45.030  1.00  0.00           H 
ATOM   4766 2HE2 GLN C 473      74.580  62.560  45.680  1.00  0.00           H 
ATOM   4767  C   GLN C 473      69.000  60.620  44.450  1.00  0.00           C 
ATOM   4768  O   GLN C 473      68.740  59.450  44.160  1.00  0.00           O 
ATOM   4769  N   MET C 474      68.800  61.620  43.500  1.00  0.00           N 
ATOM   4770  HN  MET C 474      68.890  62.570  43.780  1.00  0.00           H 
ATOM   4771  CA  MET C 474      68.350  61.290  42.150  1.00  0.00           C 
ATOM   4772  HA  MET C 474      67.840  60.340  42.190  1.00  0.00           H 
ATOM   4773  CB  MET C 474      67.480  62.380  41.590  1.00  0.00           C 
ATOM   4774  HB1 MET C 474      67.980  63.370  41.720  1.00  0.00           H 
ATOM   4775  HB2 MET C 474      67.320  62.310  40.490  1.00  0.00           H 
ATOM   4776  CG  MET C 474      66.060  62.320  42.260  1.00  0.00           C 
ATOM   4777  HG1 MET C 474      66.240  62.280  43.360  1.00  0.00           H 
ATOM   4778  HG2 MET C 474      65.550  63.290  42.090  1.00  0.00           H 
ATOM   4779  SD  MET C 474      65.050  60.860  41.740  1.00  0.00           S 
ATOM   4780  CE  MET C 474      64.540  61.320  40.050  1.00  0.00           C 
ATOM   4781  HE1 MET C 474      65.460  61.500  39.450  1.00  0.00           H 
ATOM   4782  HE2 MET C 474      64.050  60.530  39.440  1.00  0.00           H 
ATOM   4783  HE3 MET C 474      63.910  62.230  40.150  1.00  0.00           H 
ATOM   4784  C   MET C 474      69.470  60.980  41.230  1.00  0.00           C 
ATOM   4785  O   MET C 474      69.240  60.690  40.050  1.00  0.00           O 
ATOM   4786  N   LEU C 475      70.690  61.060  41.770  1.00  0.00           N 
ATOM   4787  HN  LEU C 475      70.750  61.220  42.750  1.00  0.00           H 
ATOM   4788  CA  LEU C 475      71.930  60.930  40.990  1.00  0.00           C 
ATOM   4789  HA  LEU C 475      72.750  61.150  41.650  1.00  0.00           H 
ATOM   4790  CB  LEU C 475      72.180  59.560  40.390  1.00  0.00           C 
ATOM   4791  HB1 LEU C 475      71.160  59.250  40.060  1.00  0.00           H 
ATOM   4792  HB2 LEU C 475      72.860  59.650  39.520  1.00  0.00           H 
ATOM   4793  CG  LEU C 475      72.750  58.570  41.320  1.00  0.00           C 
ATOM   4794  HG  LEU C 475      72.840  57.680  40.660  1.00  0.00           H 
ATOM   4795  CD1 LEU C 475      74.170  58.820  41.890  1.00  0.00           C 
ATOM   4796 1HD1 LEU C 475      74.440  57.870  42.400  1.00  0.00           H 
ATOM   4797 2HD1 LEU C 475      74.940  59.060  41.130  1.00  0.00           H 
ATOM   4798 3HD1 LEU C 475      74.090  59.610  42.670  1.00  0.00           H 
ATOM   4799  CD2 LEU C 475      71.860  58.210  42.550  1.00  0.00           C 
ATOM   4800 1HD2 LEU C 475      72.380  57.290  42.890  1.00  0.00           H 
ATOM   4801 2HD2 LEU C 475      71.800  58.890  43.430  1.00  0.00           H 
ATOM   4802 3HD2 LEU C 475      70.830  57.910  42.250  1.00  0.00           H 
ATOM   4803  C   LEU C 475      72.210  62.040  39.890  1.00  0.00           C 
ATOM   4804  O   LEU C 475      72.380  61.690  38.720  1.00  0.00           O 
ATOM   4805  N   GLY C 476      72.350  63.290  40.350  1.00  0.00           N 
ATOM   4806  HN  GLY C 476      72.030  63.410  41.290  1.00  0.00           H 
ATOM   4807  CA  GLY C 476      72.890  64.370  39.500  1.00  0.00           C 
ATOM   4808  HA1 GLY C 476      72.570  64.080  38.510  1.00  0.00           H 
ATOM   4809  HA2 GLY C 476      72.390  65.250  39.880  1.00  0.00           H 
ATOM   4810  C   GLY C 476      74.410  64.460  39.430  1.00  0.00           C 
ATOM   4811  O   GLY C 476      75.050  63.960  40.400  1.00  0.00           O 
ATOM   4812  N   PRO C 477      75.000  65.020  38.410  1.00  0.00           N 
ATOM   4813  CD  PRO C 477      74.260  65.800  37.350  1.00  0.00           C 
ATOM   4814  HD1 PRO C 477      73.630  66.600  37.790  1.00  0.00           H 
ATOM   4815  HD2 PRO C 477      73.560  65.080  36.870  1.00  0.00           H 
ATOM   4816  CA  PRO C 477      76.240  64.430  37.800  1.00  0.00           C 
ATOM   4817  HA  PRO C 477      76.250  63.350  37.830  1.00  0.00           H 
ATOM   4818  CB  PRO C 477      76.320  65.020  36.420  1.00  0.00           C 
ATOM   4819  HB1 PRO C 477      77.370  65.280  36.180  1.00  0.00           H 
ATOM   4820  HB2 PRO C 477      76.010  64.300  35.640  1.00  0.00           H 
ATOM   4821  CG  PRO C 477      75.460  66.240  36.470  1.00  0.00           C 
ATOM   4822  HG1 PRO C 477      75.960  67.170  36.810  1.00  0.00           H 
ATOM   4823  HG2 PRO C 477      75.060  66.550  35.480  1.00  0.00           H 
ATOM   4824  C   PRO C 477      77.430  64.680  38.610  1.00  0.00           C 
ATOM   4825  O   PRO C 477      78.340  63.850  38.610  1.00  0.00           O 
ATOM   4826  N   PHE C 478      77.540  65.880  39.170  1.00  0.00           N 
ATOM   4827  HN  PHE C 478      76.940  66.640  38.950  1.00  0.00           H 
ATOM   4828  CA  PHE C 478      78.800  66.240  39.830  1.00  0.00           C 
ATOM   4829  HA  PHE C 478      79.530  65.560  39.420  1.00  0.00           H 
ATOM   4830  CB  PHE C 478      79.040  67.690  39.440  1.00  0.00           C 
ATOM   4831  HB1 PHE C 478      78.140  68.340  39.530  1.00  0.00           H 
ATOM   4832  HB2 PHE C 478      79.810  68.180  40.070  1.00  0.00           H 
ATOM   4833  CG  PHE C 478      79.430  67.810  37.970  1.00  0.00           C 
ATOM   4834  CD1 PHE C 478      80.500  67.110  37.460  1.00  0.00           C 
ATOM   4835  HD1 PHE C 478      81.160  66.470  38.030  1.00  0.00           H 
ATOM   4836  CE1 PHE C 478      80.860  67.360  36.100  1.00  0.00           C 
ATOM   4837  HE1 PHE C 478      81.670  66.830  35.630  1.00  0.00           H 
ATOM   4838  CZ  PHE C 478      80.110  68.270  35.280  1.00  0.00           C 
ATOM   4839  HZ  PHE C 478      80.430  68.400  34.260  1.00  0.00           H 
ATOM   4840  CD2 PHE C 478      78.790  68.820  37.270  1.00  0.00           C 
ATOM   4841  HD2 PHE C 478      78.090  69.470  37.780  1.00  0.00           H 
ATOM   4842  CE2 PHE C 478      79.200  69.070  35.900  1.00  0.00           C 
ATOM   4843  HE2 PHE C 478      78.710  69.840  35.320  1.00  0.00           H 
ATOM   4844  C   PHE C 478      78.760  66.050  41.290  1.00  0.00           C 
ATOM   4845  O   PHE C 478      79.730  66.220  42.010  1.00  0.00           O 
ATOM   4846  N   THR C 479      77.570  65.610  41.830  1.00  0.00           N 
ATOM   4847  HN  THR C 479      76.820  65.310  41.250  1.00  0.00           H 
ATOM   4848  CA  THR C 479      77.280  65.570  43.240  1.00  0.00           C 
ATOM   4849  HA  THR C 479      77.290  66.610  43.530  1.00  0.00           H 
ATOM   4850  CB  THR C 479      75.890  65.060  43.670  1.00  0.00           C 
ATOM   4851  HB  THR C 479      75.750  65.010  44.770  1.00  0.00           H 
ATOM   4852  OG1 THR C 479      75.680  63.710  43.260  1.00  0.00           O 
ATOM   4853  HG1 THR C 479      75.690  63.640  42.300  1.00  0.00           H 
ATOM   4854  CG2 THR C 479      74.790  65.950  42.950  1.00  0.00           C 
ATOM   4855 1HG2 THR C 479      73.780  65.530  43.170  1.00  0.00           H 
ATOM   4856 2HG2 THR C 479      74.870  66.990  43.340  1.00  0.00           H 
ATOM   4857 3HG2 THR C 479      75.030  65.960  41.870  1.00  0.00           H 
ATOM   4858  C   THR C 479      78.260  64.780  44.090  1.00  0.00           C 
ATOM   4859  O   THR C 479      78.640  65.250  45.160  1.00  0.00           O 
ATOM   4860  N   ILE C 480      78.720  63.560  43.750  1.00  0.00           N 
ATOM   4861  HN  ILE C 480      78.400  63.030  42.970  1.00  0.00           H 
ATOM   4862  CA  ILE C 480      79.500  62.790  44.740  1.00  0.00           C 
ATOM   4863  HA  ILE C 480      79.020  62.950  45.690  1.00  0.00           H 
ATOM   4864  CB  ILE C 480      79.260  61.310  44.610  1.00  0.00           C 
ATOM   4865  HB  ILE C 480      79.880  60.970  43.760  1.00  0.00           H 
ATOM   4866  CG2 ILE C 480      79.800  60.730  45.940  1.00  0.00           C 
ATOM   4867 1HG2 ILE C 480      79.500  59.670  46.080  1.00  0.00           H 
ATOM   4868 2HG2 ILE C 480      80.890  60.920  46.060  1.00  0.00           H 
ATOM   4869 3HG2 ILE C 480      79.300  61.190  46.820  1.00  0.00           H 
ATOM   4870  CG1 ILE C 480      77.740  60.910  44.330  1.00  0.00           C 
ATOM   4871 1HG1 ILE C 480      77.170  61.160  45.250  1.00  0.00           H 
ATOM   4872 2HG1 ILE C 480      77.400  61.440  43.420  1.00  0.00           H 
ATOM   4873  CD  ILE C 480      77.540  59.410  43.930  1.00  0.00           C 
ATOM   4874  HD1 ILE C 480      76.460  59.270  43.710  1.00  0.00           H 
ATOM   4875  HD2 ILE C 480      78.030  59.110  42.980  1.00  0.00           H 
ATOM   4876  HD3 ILE C 480      77.890  58.620  44.630  1.00  0.00           H 
ATOM   4877  C   ILE C 480      81.000  63.140  44.660  1.00  0.00           C 
ATOM   4878  O   ILE C 480      81.770  63.120  45.620  1.00  0.00           O 
ATOM   4879  N   MET C 481      81.360  63.580  43.410  1.00  0.00           N 
ATOM   4880  HN  MET C 481      80.850  63.710  42.560  1.00  0.00           H 
ATOM   4881  CA  MET C 481      82.720  64.020  43.160  1.00  0.00           C 
ATOM   4882  HA  MET C 481      83.320  63.160  43.420  1.00  0.00           H 
ATOM   4883  CB  MET C 481      82.860  64.140  41.600  1.00  0.00           C 
ATOM   4884  HB1 MET C 481      82.620  63.150  41.150  1.00  0.00           H 
ATOM   4885  HB2 MET C 481      82.120  64.910  41.290  1.00  0.00           H 
ATOM   4886  CG  MET C 481      84.320  64.510  41.070  1.00  0.00           C 
ATOM   4887  HG1 MET C 481      84.740  65.390  41.600  1.00  0.00           H 
ATOM   4888  HG2 MET C 481      84.950  63.640  41.370  1.00  0.00           H 
ATOM   4889  SD  MET C 481      84.570  64.730  39.230  1.00  0.00           S 
ATOM   4890  CE  MET C 481      83.600  66.250  39.050  1.00  0.00           C 
ATOM   4891  HE1 MET C 481      83.680  66.630  38.010  1.00  0.00           H 
ATOM   4892  HE2 MET C 481      82.530  66.080  39.310  1.00  0.00           H 
ATOM   4893  HE3 MET C 481      83.950  67.100  39.670  1.00  0.00           H 
ATOM   4894  C   MET C 481      83.150  65.290  43.940  1.00  0.00           C 
ATOM   4895  O   MET C 481      84.190  65.270  44.540  1.00  0.00           O 
ATOM   4896  N   ILE C 482      82.280  66.300  44.040  1.00  0.00           N 
ATOM   4897  HN  ILE C 482      81.480  66.340  43.440  1.00  0.00           H 
ATOM   4898  CA  ILE C 482      82.510  67.400  44.970  1.00  0.00           C 
ATOM   4899  HA  ILE C 482      83.410  67.920  44.670  1.00  0.00           H 
ATOM   4900  CB  ILE C 482      81.420  68.410  44.680  1.00  0.00           C 
ATOM   4901  HB  ILE C 482      80.410  67.950  44.800  1.00  0.00           H 
ATOM   4902  CG2 ILE C 482      81.540  69.650  45.640  1.00  0.00           C 
ATOM   4903 1HG2 ILE C 482      80.750  70.370  45.340  1.00  0.00           H 
ATOM   4904 2HG2 ILE C 482      81.200  69.430  46.680  1.00  0.00           H 
ATOM   4905 3HG2 ILE C 482      82.550  70.100  45.650  1.00  0.00           H 
ATOM   4906  CG1 ILE C 482      81.450  68.930  43.200  1.00  0.00           C 
ATOM   4907 1HG1 ILE C 482      81.290  68.090  42.500  1.00  0.00           H 
ATOM   4908 2HG1 ILE C 482      80.630  69.660  43.020  1.00  0.00           H 
ATOM   4909  CD  ILE C 482      82.800  69.630  42.830  1.00  0.00           C 
ATOM   4910  HD1 ILE C 482      83.610  68.880  42.720  1.00  0.00           H 
ATOM   4911  HD2 ILE C 482      82.640  70.100  41.830  1.00  0.00           H 
ATOM   4912  HD3 ILE C 482      83.070  70.440  43.550  1.00  0.00           H 
ATOM   4913  C   ILE C 482      82.640  67.070  46.480  1.00  0.00           C 
ATOM   4914  O   ILE C 482      83.560  67.500  47.230  1.00  0.00           O 
ATOM   4915  N   GLN C 483      81.780  66.120  46.930  1.00  0.00           N 
ATOM   4916  HN  GLN C 483      81.040  65.740  46.380  1.00  0.00           H 
ATOM   4917  CA  GLN C 483      81.880  65.530  48.260  1.00  0.00           C 
ATOM   4918  HA  GLN C 483      81.710  66.380  48.910  1.00  0.00           H 
ATOM   4919  CB  GLN C 483      80.660  64.490  48.460  1.00  0.00           C 
ATOM   4920  HB1 GLN C 483      80.600  63.710  47.670  1.00  0.00           H 
ATOM   4921  HB2 GLN C 483      80.720  64.080  49.490  1.00  0.00           H 
ATOM   4922  CG  GLN C 483      79.200  65.070  48.360  1.00  0.00           C 
ATOM   4923  HG1 GLN C 483      79.040  65.670  49.280  1.00  0.00           H 
ATOM   4924  HG2 GLN C 483      79.000  65.730  47.490  1.00  0.00           H 
ATOM   4925  CD  GLN C 483      78.120  64.010  48.580  1.00  0.00           C 
ATOM   4926  OE1 GLN C 483      78.390  63.020  49.270  1.00  0.00           O 
ATOM   4927  NE2 GLN C 483      76.990  64.150  48.000  1.00  0.00           N 
ATOM   4928 1HE2 GLN C 483      76.790  64.950  47.440  1.00  0.00           H 
ATOM   4929 2HE2 GLN C 483      76.360  63.380  48.090  1.00  0.00           H 
ATOM   4930  C   GLN C 483      83.180  64.910  48.630  1.00  0.00           C 
ATOM   4931  O   GLN C 483      83.930  65.250  49.520  1.00  0.00           O 
ATOM   4932  N   LYS C 484      83.610  64.000  47.740  1.00  0.00           N 
ATOM   4933  HN  LYS C 484      82.930  63.660  47.090  1.00  0.00           H 
ATOM   4934  CA  LYS C 484      84.990  63.460  47.810  1.00  0.00           C 
ATOM   4935  HA  LYS C 484      85.020  62.980  48.780  1.00  0.00           H 
ATOM   4936  CB  LYS C 484      85.120  62.340  46.740  1.00  0.00           C 
ATOM   4937  HB1 LYS C 484      84.930  62.840  45.770  1.00  0.00           H 
ATOM   4938  HB2 LYS C 484      86.210  62.110  46.730  1.00  0.00           H 
ATOM   4939  CG  LYS C 484      84.230  61.030  46.920  1.00  0.00           C 
ATOM   4940  HG1 LYS C 484      83.180  61.230  47.220  1.00  0.00           H 
ATOM   4941  HG2 LYS C 484      84.190  60.560  45.910  1.00  0.00           H 
ATOM   4942  CD  LYS C 484      84.700  60.050  48.040  1.00  0.00           C 
ATOM   4943  HD1 LYS C 484      84.770  60.510  49.050  1.00  0.00           H 
ATOM   4944  HD2 LYS C 484      83.900  59.290  48.140  1.00  0.00           H 
ATOM   4945  CE  LYS C 484      86.030  59.360  47.760  1.00  0.00           C 
ATOM   4946  HE1 LYS C 484      86.610  59.870  46.960  1.00  0.00           H 
ATOM   4947  HE2 LYS C 484      86.620  59.500  48.690  1.00  0.00           H 
ATOM   4948  NZ  LYS C 484      86.000  57.930  47.400  1.00  0.00           N 
ATOM   4949  HZ1 LYS C 484      85.470  57.400  48.110  1.00  0.00           H 
ATOM   4950  HZ2 LYS C 484      85.600  57.690  46.470  1.00  0.00           H 
ATOM   4951  HZ3 LYS C 484      86.950  57.510  47.480  1.00  0.00           H 
ATOM   4952  C   LYS C 484      86.180  64.470  47.660  1.00  0.00           C 
ATOM   4953  O   LYS C 484      87.190  64.380  48.290  1.00  0.00           O 
ATOM   4954  N   MET C 485      86.010  65.500  46.760  1.00  0.00           N 
ATOM   4955  HN  MET C 485      85.230  65.460  46.140  1.00  0.00           H 
ATOM   4956  CA  MET C 485      86.980  66.580  46.600  1.00  0.00           C 
ATOM   4957  HA  MET C 485      87.950  66.140  46.430  1.00  0.00           H 
ATOM   4958  CB  MET C 485      86.540  67.360  45.350  1.00  0.00           C 
ATOM   4959  HB1 MET C 485      86.260  66.830  44.420  1.00  0.00           H 
ATOM   4960  HB2 MET C 485      85.570  67.850  45.590  1.00  0.00           H 
ATOM   4961  CG  MET C 485      87.640  68.510  44.980  1.00  0.00           C 
ATOM   4962  HG1 MET C 485      88.200  68.830  45.890  1.00  0.00           H 
ATOM   4963  HG2 MET C 485      88.360  67.950  44.340  1.00  0.00           H 
ATOM   4964  SD  MET C 485      86.890  69.940  44.260  1.00  0.00           S 
ATOM   4965  CE  MET C 485      87.000  70.810  45.850  1.00  0.00           C 
ATOM   4966  HE1 MET C 485      86.440  71.770  45.740  1.00  0.00           H 
ATOM   4967  HE2 MET C 485      86.360  70.220  46.540  1.00  0.00           H 
ATOM   4968  HE3 MET C 485      88.030  70.860  46.260  1.00  0.00           H 
ATOM   4969  C   MET C 485      87.270  67.470  47.850  1.00  0.00           C 
ATOM   4970  O   MET C 485      88.400  67.620  48.210  1.00  0.00           O 
ATOM   4971  N   ILE C 486      86.140  67.900  48.500  1.00  0.00           N 
ATOM   4972  HN  ILE C 486      85.280  67.830  48.000  1.00  0.00           H 
ATOM   4973  CA  ILE C 486      86.200  68.780  49.600  1.00  0.00           C 
ATOM   4974  HA  ILE C 486      86.840  69.620  49.400  1.00  0.00           H 
ATOM   4975  CB  ILE C 486      84.790  69.330  49.870  1.00  0.00           C 
ATOM   4976  HB  ILE C 486      84.010  68.540  49.920  1.00  0.00           H 
ATOM   4977  CG2 ILE C 486      84.680  70.030  51.270  1.00  0.00           C 
ATOM   4978 1HG2 ILE C 486      85.260  70.980  51.250  1.00  0.00           H 
ATOM   4979 2HG2 ILE C 486      83.660  70.370  51.540  1.00  0.00           H 
ATOM   4980 3HG2 ILE C 486      85.080  69.450  52.130  1.00  0.00           H 
ATOM   4981  CG1 ILE C 486      84.390  70.340  48.730  1.00  0.00           C 
ATOM   4982 1HG1 ILE C 486      84.790  71.370  48.800  1.00  0.00           H 
ATOM   4983 2HG1 ILE C 486      84.630  69.850  47.760  1.00  0.00           H 
ATOM   4984  CD  ILE C 486      82.840  70.460  48.750  1.00  0.00           C 
ATOM   4985  HD1 ILE C 486      82.510  71.040  47.870  1.00  0.00           H 
ATOM   4986  HD2 ILE C 486      82.310  69.490  48.610  1.00  0.00           H 
ATOM   4987  HD3 ILE C 486      82.500  70.960  49.680  1.00  0.00           H 
ATOM   4988  C   ILE C 486      86.800  68.070  50.810  1.00  0.00           C 
ATOM   4989  O   ILE C 486      87.530  68.630  51.620  1.00  0.00           O 
ATOM   4990  N   PHE C 487      86.520  66.700  50.920  1.00  0.00           N 
ATOM   4991  HN  PHE C 487      86.140  66.210  50.140  1.00  0.00           H 
ATOM   4992  CA  PHE C 487      87.080  65.970  52.020  1.00  0.00           C 
ATOM   4993  HA  PHE C 487      86.760  66.470  52.920  1.00  0.00           H 
ATOM   4994  CB  PHE C 487      86.470  64.590  52.070  1.00  0.00           C 
ATOM   4995  HB1 PHE C 487      85.370  64.640  52.230  1.00  0.00           H 
ATOM   4996  HB2 PHE C 487      86.710  64.160  51.070  1.00  0.00           H 
ATOM   4997  CG  PHE C 487      87.020  63.630  53.170  1.00  0.00           C 
ATOM   4998  CD1 PHE C 487      86.760  63.990  54.490  1.00  0.00           C
[truncated: 8,795,677 more chars]
