# Supplementary material for: Structural mechanism of human oncochannel TRPV6 inhibition by the natural phytoestrogen genistein
Source: Nat Commun. 2023 May 9;14:2659. doi: 10.1038/s41467-023-38352-5 (PMC10169861; doi:10.1038/s41467-023-38352-5)
Supplement: Supplementary file 4 — Supplementary Data 1 [file 41467_2023_38352_MOESM4_ESM.zip › MD states/gen_site2_run1.pdb]

t=0
MODEL 1 
CRYST1   66.980   66.970   62.670  90.00  90.00  90.00 P 1           1                                                                       
ATOM      1  C1  GEN   902      77.270  83.320  57.080  1.00  0.00           C 
ATOM      2  H1  GEN   902      76.380  82.910  56.630  1.00  0.00           H 
ATOM      3  C2  GEN   902      77.290  84.630  57.440  1.00  0.00           C 
ATOM      4  O2  GEN   902      76.150  85.420  57.250  1.00  0.00           O 
ATOM      5  H2  GEN   902      75.480  84.860  56.860  1.00  0.00           H 
ATOM      6  C3  GEN   902      78.430  85.210  58.090  1.00  0.00           C 
ATOM      7  H3  GEN   902      78.400  86.260  58.320  1.00  0.00           H 
ATOM      8  C4  GEN   902      79.580  84.450  58.210  1.00  0.00           C 
ATOM      9  O4  GEN   902      80.690  85.150  58.640  1.00  0.00           O 
ATOM     10  H4  GEN   902      81.400  84.510  58.660  1.00  0.00           H 
ATOM     11  C5  GEN   902      79.580  83.100  57.830  1.00  0.00           C 
ATOM     12  C6  GEN   902      80.790  82.240  57.860  1.00  0.00           C 
ATOM     13  O6  GEN   902      81.840  82.750  58.340  1.00  0.00           O 
ATOM     14  C7  GEN   902      80.740  80.840  57.430  1.00  0.00           C 
ATOM     15  C8  GEN   902      79.440  80.330  56.910  1.00  0.00           C 
ATOM     16  H8  GEN   902      79.230  79.380  56.450  1.00  0.00           H 
ATOM     17  O9  GEN   902      78.370  81.170  56.820  1.00  0.00           O 
ATOM     18  C10 GEN   902      78.420  82.470  57.240  1.00  0.00           C 
ATOM     19  C11 GEN   902      81.890  79.910  57.410  1.00  0.00           C 
ATOM     20  C12 GEN   902      83.180  80.350  56.990  1.00  0.00           C 
ATOM     21  H12 GEN   902      83.270  81.380  56.690  1.00  0.00           H 
ATOM     22  C13 GEN   902      84.260  79.420  57.040  1.00  0.00           C 
ATOM     23  H13 GEN   902      85.240  79.840  56.870  1.00  0.00           H 
ATOM     24  C14 GEN   902      84.090  78.080  57.460  1.00  0.00           C 
ATOM     25  O14 GEN   902      85.160  77.190  57.400  1.00  0.00           O 
ATOM     26  H14 GEN   902      85.930  77.630  57.020  1.00  0.00           H 
ATOM     27  C15 GEN   902      82.820  77.720  57.930  1.00  0.00           C 
ATOM     28  H15 GEN   902      82.780  76.680  58.230  1.00  0.00           H 
ATOM     29  C16 GEN   902      81.790  78.630  58.010  1.00  0.00           C 
ATOM     30  H16 GEN   902      80.870  78.340  58.500  1.00  0.00           H 
ATOM     31  C1  GEN  1804      83.450  81.360  43.040  1.00  0.00           C 
ATOM     32  H1  GEN  1804      83.970  82.290  43.190  1.00  0.00           H 
ATOM     33  C2  GEN  1804      84.380  80.280  42.970  1.00  0.00           C 
ATOM     34  O2  GEN  1804      85.740  80.420  43.020  1.00  0.00           O 
ATOM     35  H2  GEN  1804      85.860  81.190  43.580  1.00  0.00           H 
ATOM     36  C3  GEN  1804      83.850  78.970  42.950  1.00  0.00           C 
ATOM     37  H3  GEN  1804      84.510  78.120  42.820  1.00  0.00           H 
ATOM     38  C4  GEN  1804      82.470  78.740  43.050  1.00  0.00           C 
ATOM     39  O4  GEN  1804      82.040  77.400  43.120  1.00  0.00           O 
ATOM     40  H4  GEN  1804      81.150  77.380  42.760  1.00  0.00           H 
ATOM     41  C5  GEN  1804      81.620  79.850  43.150  1.00  0.00           C 
ATOM     42  C6  GEN  1804      80.150  79.740  43.260  1.00  0.00           C 
ATOM     43  O6  GEN  1804      79.730  78.550  43.210  1.00  0.00           O 
ATOM     44  C7  GEN  1804      79.340  80.910  43.460  1.00  0.00           C 
ATOM     45  C8  GEN  1804      80.020  82.230  43.430  1.00  0.00           C 
ATOM     46  H8  GEN  1804      79.560  83.210  43.350  1.00  0.00           H 
ATOM     47  O9  GEN  1804      81.360  82.310  43.290  1.00  0.00           O 
ATOM     48  C10 GEN  1804      82.100  81.200  43.210  1.00  0.00           C 
ATOM     49  C11 GEN  1804      77.860  80.860  43.590  1.00  0.00           C 
ATOM     50  C12 GEN  1804      77.020  80.260  42.660  1.00  0.00           C 
ATOM     51  H12 GEN  1804      77.400  79.660  41.840  1.00  0.00           H 
ATOM     52  C13 GEN  1804      75.600  80.500  42.650  1.00  0.00           C 
ATOM     53  H13 GEN  1804      75.020  80.160  41.800  1.00  0.00           H 
ATOM     54  C14 GEN  1804      75.020  81.140  43.740  1.00  0.00           C 
ATOM     55  O14 GEN  1804      73.700  81.510  43.830  1.00  0.00           O 
ATOM     56  H14 GEN  1804      73.610  82.010  44.650  1.00  0.00           H 
ATOM     57  C15 GEN  1804      75.900  81.540  44.810  1.00  0.00           C 
ATOM     58  H15 GEN  1804      75.280  82.050  45.530  1.00  0.00           H 
ATOM     59  C16 GEN  1804      77.280  81.530  44.670  1.00  0.00           C 
ATOM     60  H16 GEN  1804      77.970  81.960  45.380  1.00  0.00           H 
ATOM     61  C1  GEN  2706      83.090  83.030  39.330  1.00  0.00           C 
ATOM     62  H1  GEN  2706      83.040  83.540  40.280  1.00  0.00           H 
ATOM     63  C2  GEN  2706      83.830  83.600  38.260  1.00  0.00           C 
ATOM     64  O2  GEN  2706      84.750  84.680  38.370  1.00  0.00           O 
ATOM     65  H2  GEN  2706      84.610  84.990  39.270  1.00  0.00           H 
ATOM     66  C3  GEN  2706      83.910  82.960  37.010  1.00  0.00           C 
ATOM     67  H3  GEN  2706      84.650  83.230  36.280  1.00  0.00           H 
ATOM     68  C4  GEN  2706      83.100  81.880  36.780  1.00  0.00           C 
ATOM     69  O4  GEN  2706      83.240  81.320  35.550  1.00  0.00           O 
ATOM     70  H4  GEN  2706      83.990  81.790  35.180  1.00  0.00           H 
ATOM     71  C5  GEN  2706      82.280  81.320  37.710  1.00  0.00           C 
ATOM     72  C6  GEN  2706      81.380  80.190  37.500  1.00  0.00           C 
ATOM     73  O6  GEN  2706      81.380  79.620  36.390  1.00  0.00           O 
ATOM     74  C7  GEN  2706      80.450  79.680  38.450  1.00  0.00           C 
ATOM     75  C8  GEN  2706      80.480  80.480  39.710  1.00  0.00           C 
ATOM     76  H8  GEN  2706      79.880  80.250  40.580  1.00  0.00           H 
ATOM     77  O9  GEN  2706      81.390  81.510  39.880  1.00  0.00           O 
ATOM     78  C10 GEN  2706      82.290  81.950  38.950  1.00  0.00           C 
ATOM     79  C11 GEN  2706      79.360  78.710  38.240  1.00  0.00           C 
ATOM     80  C12 GEN  2706      78.610  78.770  37.030  1.00  0.00           C 
ATOM     81  H12 GEN  2706      78.950  79.360  36.190  1.00  0.00           H 
ATOM     82  C13 GEN  2706      77.440  77.950  36.890  1.00  0.00           C 
ATOM     83  H13 GEN  2706      76.870  77.850  35.980  1.00  0.00           H 
ATOM     84  C14 GEN  2706      77.000  77.170  38.020  1.00  0.00           C 
ATOM     85  O14 GEN  2706      75.830  76.470  37.720  1.00  0.00           O 
ATOM     86  H14 GEN  2706      75.620  75.940  38.490  1.00  0.00           H 
ATOM     87  C15 GEN  2706      77.690  77.210  39.190  1.00  0.00           C 
ATOM     88  H15 GEN  2706      77.270  76.650  40.010  1.00  0.00           H 
ATOM     89  C16 GEN  2706      78.910  77.870  39.290  1.00  0.00           C 
ATOM     90  H16 GEN  2706      79.510  77.870  40.190  1.00  0.00           H 
ATOM     91  N   MET A 454      78.810 111.550  73.340  1.00  0.00           N 
ATOM     92  HN  MET A 454      78.660 111.690  74.320  1.00  0.00           H 
ATOM     93  CA  MET A 454      80.150 111.050  73.220  1.00  0.00           C 
ATOM     94  HA  MET A 454      80.770 111.600  72.530  1.00  0.00           H 
ATOM     95  CB  MET A 454      80.870 110.930  74.570  1.00  0.00           C 
ATOM     96  HB1 MET A 454      80.270 110.340  75.290  1.00  0.00           H 
ATOM     97  HB2 MET A 454      81.820 110.360  74.460  1.00  0.00           H 
ATOM     98  CG  MET A 454      81.390 112.300  75.190  1.00  0.00           C 
ATOM     99  HG1 MET A 454      82.090 112.760  74.460  1.00  0.00           H 
ATOM    100  HG2 MET A 454      80.570 113.040  75.090  1.00  0.00           H 
ATOM    101  SD  MET A 454      82.100 112.170  76.830  1.00  0.00           S 
ATOM    102  CE  MET A 454      82.800 113.850  76.900  1.00  0.00           C 
ATOM    103  HE1 MET A 454      83.300 113.970  77.880  1.00  0.00           H 
ATOM    104  HE2 MET A 454      83.580 114.020  76.120  1.00  0.00           H 
ATOM    105  HE3 MET A 454      82.000 114.620  76.910  1.00  0.00           H 
ATOM    106  C   MET A 454      80.120 109.640  72.600  1.00  0.00           C 
ATOM    107  O   MET A 454      80.930 109.310  71.730  1.00  0.00           O 
ATOM    108  N   SER A 455      79.240 108.770  73.100  1.00  0.00           N 
ATOM    109  HN  SER A 455      78.540 109.020  73.770  1.00  0.00           H 
ATOM    110  CA  SER A 455      79.200 107.390  72.630  1.00  0.00           C 
ATOM    111  HA  SER A 455      80.240 107.090  72.640  1.00  0.00           H 
ATOM    112  CB  SER A 455      78.370 106.440  73.530  1.00  0.00           C 
ATOM    113  HB1 SER A 455      77.350 106.870  73.560  1.00  0.00           H 
ATOM    114  HB2 SER A 455      78.290 105.370  73.240  1.00  0.00           H 
ATOM    115  OG  SER A 455      78.990 106.480  74.890  1.00  0.00           O 
ATOM    116  HG1 SER A 455      78.760 107.320  75.300  1.00  0.00           H 
ATOM    117  C   SER A 455      78.690 107.250  71.210  1.00  0.00           C 
ATOM    118  O   SER A 455      79.170 106.430  70.450  1.00  0.00           O 
ATOM    119  N   PHE A 456      77.780 108.140  70.770  1.00  0.00           N 
ATOM    120  HN  PHE A 456      77.190 108.650  71.400  1.00  0.00           H 
ATOM    121  CA  PHE A 456      77.490 108.340  69.390  1.00  0.00           C 
ATOM    122  HA  PHE A 456      77.280 107.360  68.990  1.00  0.00           H 
ATOM    123  CB  PHE A 456      76.250 109.210  69.120  1.00  0.00           C 
ATOM    124  HB1 PHE A 456      76.300 110.110  69.760  1.00  0.00           H 
ATOM    125  HB2 PHE A 456      76.100 109.570  68.080  1.00  0.00           H 
ATOM    126  CG  PHE A 456      74.980 108.400  69.570  1.00  0.00           C 
ATOM    127  CD1 PHE A 456      74.660 107.120  69.060  1.00  0.00           C 
ATOM    128  HD1 PHE A 456      75.310 106.660  68.330  1.00  0.00           H 
ATOM    129  CE1 PHE A 456      73.440 106.490  69.380  1.00  0.00           C 
ATOM    130  HE1 PHE A 456      73.160 105.550  68.930  1.00  0.00           H 
ATOM    131  CZ  PHE A 456      72.500 107.190  70.130  1.00  0.00           C 
ATOM    132  HZ  PHE A 456      71.510 106.820  70.340  1.00  0.00           H 
ATOM    133  CD2 PHE A 456      74.030 109.030  70.370  1.00  0.00           C 
ATOM    134  HD2 PHE A 456      74.230 110.020  70.750  1.00  0.00           H 
ATOM    135  CE2 PHE A 456      72.840 108.420  70.680  1.00  0.00           C 
ATOM    136  HE2 PHE A 456      72.120 109.050  71.180  1.00  0.00           H 
ATOM    137  C   PHE A 456      78.650 108.900  68.580  1.00  0.00           C 
ATOM    138  O   PHE A 456      78.880 108.350  67.500  1.00  0.00           O 
ATOM    139  N   ALA A 457      79.310 110.040  68.990  1.00  0.00           N 
ATOM    140  HN  ALA A 457      79.100 110.340  69.920  1.00  0.00           H 
ATOM    141  CA  ALA A 457      80.410 110.680  68.340  1.00  0.00           C 
ATOM    142  HA  ALA A 457      80.040 110.910  67.350  1.00  0.00           H 
ATOM    143  CB  ALA A 457      80.740 112.020  69.040  1.00  0.00           C 
ATOM    144  HB1 ALA A 457      81.420 112.620  68.390  1.00  0.00           H 
ATOM    145  HB2 ALA A 457      79.800 112.610  69.100  1.00  0.00           H 
ATOM    146  HB3 ALA A 457      81.280 111.860  69.990  1.00  0.00           H 
ATOM    147  C   ALA A 457      81.700 109.800  68.220  1.00  0.00           C 
ATOM    148  O   ALA A 457      82.410 109.890  67.200  1.00  0.00           O 
ATOM    149  N   LEU A 458      81.940 108.970  69.230  1.00  0.00           N 
ATOM    150  HN  LEU A 458      81.360 108.910  70.040  1.00  0.00           H 
ATOM    151  CA  LEU A 458      83.050 108.050  69.030  1.00  0.00           C 
ATOM    152  HA  LEU A 458      84.010 108.550  68.940  1.00  0.00           H 
ATOM    153  CB  LEU A 458      83.200 107.160  70.310  1.00  0.00           C 
ATOM    154  HB1 LEU A 458      82.360 107.370  71.010  1.00  0.00           H 
ATOM    155  HB2 LEU A 458      83.100 106.080  70.080  1.00  0.00           H 
ATOM    156  CG  LEU A 458      84.460 107.420  71.180  1.00  0.00           C 
ATOM    157  HG  LEU A 458      84.420 106.750  72.070  1.00  0.00           H 
ATOM    158  CD1 LEU A 458      85.740 107.180  70.430  1.00  0.00           C 
ATOM    159 1HD1 LEU A 458      86.720 107.220  70.950  1.00  0.00           H 
ATOM    160 2HD1 LEU A 458      85.740 106.170  69.980  1.00  0.00           H 
ATOM    161 3HD1 LEU A 458      85.850 108.010  69.700  1.00  0.00           H 
ATOM    162  CD2 LEU A 458      84.390 108.880  71.810  1.00  0.00           C 
ATOM    163 1HD2 LEU A 458      84.650 109.610  71.020  1.00  0.00           H 
ATOM    164 2HD2 LEU A 458      83.440 109.130  72.330  1.00  0.00           H 
ATOM    165 3HD2 LEU A 458      85.210 108.840  72.560  1.00  0.00           H 
ATOM    166  C   LEU A 458      82.910 107.120  67.890  1.00  0.00           C 
ATOM    167  O   LEU A 458      83.790 106.700  67.120  1.00  0.00           O 
ATOM    168  N   VAL A 459      81.680 106.480  67.770  1.00  0.00           N 
ATOM    169  HN  VAL A 459      80.980 106.760  68.420  1.00  0.00           H 
ATOM    170  CA  VAL A 459      81.330 105.580  66.690  1.00  0.00           C 
ATOM    171  HA  VAL A 459      82.050 104.780  66.580  1.00  0.00           H 
ATOM    172  CB  VAL A 459      80.010 104.800  66.970  1.00  0.00           C 
ATOM    173  HB  VAL A 459      79.270 105.580  67.240  1.00  0.00           H 
ATOM    174  CG1 VAL A 459      79.520 104.090  65.690  1.00  0.00           C 
ATOM    175 1HG1 VAL A 459      78.720 103.380  65.980  1.00  0.00           H 
ATOM    176 2HG1 VAL A 459      79.100 104.850  65.000  1.00  0.00           H 
ATOM    177 3HG1 VAL A 459      80.440 103.550  65.390  1.00  0.00           H 
ATOM    178  CG2 VAL A 459      80.250 103.830  68.150  1.00  0.00           C 
ATOM    179 1HG2 VAL A 459      79.320 103.290  68.430  1.00  0.00           H 
ATOM    180 2HG2 VAL A 459      81.080 103.120  67.920  1.00  0.00           H 
ATOM    181 3HG2 VAL A 459      80.440 104.220  69.170  1.00  0.00           H 
ATOM    182  C   VAL A 459      81.280 106.340  65.390  1.00  0.00           C 
ATOM    183  O   VAL A 459      81.820 105.840  64.430  1.00  0.00           O 
ATOM    184  N   LEU A 460      80.750 107.590  65.400  1.00  0.00           N 
ATOM    185  HN  LEU A 460      80.420 107.930  66.280  1.00  0.00           H 
ATOM    186  CA  LEU A 460      80.560 108.330  64.150  1.00  0.00           C 
ATOM    187  HA  LEU A 460      80.110 107.710  63.390  1.00  0.00           H 
ATOM    188  CB  LEU A 460      79.440 109.340  64.160  1.00  0.00           C 
ATOM    189  HB1 LEU A 460      79.700 109.980  65.030  1.00  0.00           H 
ATOM    190  HB2 LEU A 460      79.560 109.940  63.240  1.00  0.00           H 
ATOM    191  CG  LEU A 460      77.970 108.890  64.400  1.00  0.00           C 
ATOM    192  HG  LEU A 460      77.790 109.020  65.490  1.00  0.00           H 
ATOM    193  CD1 LEU A 460      77.040 109.860  63.640  1.00  0.00           C 
ATOM    194 1HD1 LEU A 460      76.060 109.760  64.150  1.00  0.00           H 
ATOM    195 2HD1 LEU A 460      77.340 110.920  63.790  1.00  0.00           H 
ATOM    196 3HD1 LEU A 460      77.130 109.480  62.600  1.00  0.00           H 
ATOM    197  CD2 LEU A 460      77.520 107.480  64.020  1.00  0.00           C 
ATOM    198 1HD2 LEU A 460      76.420 107.370  64.160  1.00  0.00           H 
ATOM    199 2HD2 LEU A 460      77.780 107.290  62.960  1.00  0.00           H 
ATOM    200 3HD2 LEU A 460      78.030 106.690  64.610  1.00  0.00           H 
ATOM    201  C   LEU A 460      81.860 108.810  63.610  1.00  0.00           C 
ATOM    202  O   LEU A 460      82.140 108.850  62.440  1.00  0.00           O 
ATOM    203  N   GLY A 461      82.740 109.340  64.490  1.00  0.00           N 
ATOM    204  HN  GLY A 461      82.450 109.540  65.420  1.00  0.00           H 
ATOM    205  CA  GLY A 461      84.000 109.950  64.100  1.00  0.00           C 
ATOM    206  HA1 GLY A 461      83.770 110.700  63.350  1.00  0.00           H 
ATOM    207  HA2 GLY A 461      84.560 110.250  64.970  1.00  0.00           H 
ATOM    208  C   GLY A 461      84.960 108.990  63.460  1.00  0.00           C 
ATOM    209  O   GLY A 461      85.510 109.210  62.410  1.00  0.00           O 
ATOM    210  N   TRP A 462      85.230 107.840  64.150  1.00  0.00           N 
ATOM    211  HN  TRP A 462      84.770 107.700  65.020  1.00  0.00           H 
ATOM    212  CA  TRP A 462      86.030 106.780  63.560  1.00  0.00           C 
ATOM    213  HA  TRP A 462      86.970 107.160  63.190  1.00  0.00           H 
ATOM    214  CB  TRP A 462      86.430 105.760  64.700  1.00  0.00           C 
ATOM    215  HB1 TRP A 462      85.510 105.410  65.220  1.00  0.00           H 
ATOM    216  HB2 TRP A 462      86.840 104.780  64.360  1.00  0.00           H 
ATOM    217  CG  TRP A 462      87.440 106.420  65.560  1.00  0.00           C 
ATOM    218  CD1 TRP A 462      87.280 106.900  66.800  1.00  0.00           C 
ATOM    219  HD1 TRP A 462      86.320 107.120  67.240  1.00  0.00           H 
ATOM    220  NE1 TRP A 462      88.460 106.970  67.440  1.00  0.00           N 
ATOM    221  HE1 TRP A 462      88.630 107.290  68.350  1.00  0.00           H 
ATOM    222  CE2 TRP A 462      89.510 106.660  66.540  1.00  0.00           C 
ATOM    223  CD2 TRP A 462      88.870 106.220  65.380  1.00  0.00           C 
ATOM    224  CE3 TRP A 462      89.660 105.710  64.340  1.00  0.00           C 
ATOM    225  HE3 TRP A 462      89.260 105.290  63.430  1.00  0.00           H 
ATOM    226  CZ3 TRP A 462      91.080 105.550  64.530  1.00  0.00           C 
ATOM    227  HZ3 TRP A 462      91.610 105.030  63.750  1.00  0.00           H 
ATOM    228  CZ2 TRP A 462      90.900 106.730  66.680  1.00  0.00           C 
ATOM    229  HZ2 TRP A 462      91.380 107.050  67.590  1.00  0.00           H 
ATOM    230  CH2 TRP A 462      91.640 106.080  65.650  1.00  0.00           C 
ATOM    231  HH2 TRP A 462      92.690 105.870  65.760  1.00  0.00           H 
ATOM    232  C   TRP A 462      85.390 106.160  62.310  1.00  0.00           C 
ATOM    233  O   TRP A 462      86.140 105.730  61.390  1.00  0.00           O 
ATOM    234  N   CYS A 463      84.050 106.060  62.130  1.00  0.00           N 
ATOM    235  HN  CYS A 463      83.370 106.360  62.790  1.00  0.00           H 
ATOM    236  CA  CYS A 463      83.630 105.270  60.940  1.00  0.00           C 
ATOM    237  HA  CYS A 463      84.090 104.290  60.990  1.00  0.00           H 
ATOM    238  CB  CYS A 463      82.120 104.900  61.140  1.00  0.00           C 
ATOM    239  HB1 CYS A 463      81.520 105.750  61.540  1.00  0.00           H 
ATOM    240  HB2 CYS A 463      81.740 104.620  60.130  1.00  0.00           H 
ATOM    241  SG  CYS A 463      81.750 103.590  62.260  1.00  0.00           S 
ATOM    242  HG1 CYS A 463      81.980 104.270  63.380  1.00  0.00           H 
ATOM    243  C   CYS A 463      83.840 105.940  59.590  1.00  0.00           C 
ATOM    244  O   CYS A 463      83.920 105.270  58.560  1.00  0.00           O 
ATOM    245  N   ASN A 464      84.060 107.290  59.590  1.00  0.00           N 
ATOM    246  HN  ASN A 464      84.130 107.770  60.460  1.00  0.00           H 
ATOM    247  CA  ASN A 464      84.330 108.090  58.400  1.00  0.00           C 
ATOM    248  HA  ASN A 464      83.590 107.830  57.650  1.00  0.00           H 
ATOM    249  CB  ASN A 464      84.050 109.570  58.810  1.00  0.00           C 
ATOM    250  HB1 ASN A 464      84.510 109.720  59.810  1.00  0.00           H 
ATOM    251  HB2 ASN A 464      84.550 110.250  58.080  1.00  0.00           H 
ATOM    252  CG  ASN A 464      82.560 109.930  58.870  1.00  0.00           C 
ATOM    253  OD1 ASN A 464      81.700 109.170  58.390  1.00  0.00           O 
ATOM    254  ND2 ASN A 464      82.260 111.000  59.600  1.00  0.00           N 
ATOM    255 1HD2 ASN A 464      83.040 111.590  59.800  1.00  0.00           H 
ATOM    256 2HD2 ASN A 464      81.330 111.360  59.500  1.00  0.00           H 
ATOM    257  C   ASN A 464      85.770 107.810  57.880  1.00  0.00           C 
ATOM    258  O   ASN A 464      86.050 108.050  56.720  1.00  0.00           O 
ATOM    259  N   VAL A 465      86.660 107.390  58.750  1.00  0.00           N 
ATOM    260  HN  VAL A 465      86.460 107.320  59.720  1.00  0.00           H 
ATOM    261  CA  VAL A 465      88.050 107.020  58.530  1.00  0.00           C 
ATOM    262  HA  VAL A 465      88.650 107.780  58.050  1.00  0.00           H 
ATOM    263  CB  VAL A 465      88.730 106.710  59.890  1.00  0.00           C 
ATOM    264  HB  VAL A 465      88.290 105.780  60.300  1.00  0.00           H 
ATOM    265  CG1 VAL A 465      90.250 106.590  59.660  1.00  0.00           C 
ATOM    266 1HG1 VAL A 465      90.660 106.080  60.550  1.00  0.00           H 
ATOM    267 2HG1 VAL A 465      90.650 106.080  58.760  1.00  0.00           H 
ATOM    268 3HG1 VAL A 465      90.860 107.520  59.660  1.00  0.00           H 
ATOM    269  CG2 VAL A 465      88.570 107.850  60.940  1.00  0.00           C 
ATOM    270 1HG2 VAL A 465      89.070 107.650  61.910  1.00  0.00           H 
ATOM    271 2HG2 VAL A 465      89.140 108.700  60.500  1.00  0.00           H 
ATOM    272 3HG2 VAL A 465      87.500 108.120  61.080  1.00  0.00           H 
ATOM    273  C   VAL A 465      88.130 105.850  57.560  1.00  0.00           C 
ATOM    274  O   VAL A 465      89.020 105.730  56.690  1.00  0.00           O 
ATOM    275  N   MET A 466      87.180 104.880  57.700  1.00  0.00           N 
ATOM    276  HN  MET A 466      86.520 105.000  58.440  1.00  0.00           H 
ATOM    277  CA  MET A 466      87.000 103.820  56.690  1.00  0.00           C 
ATOM    278  HA  MET A 466      87.920 103.260  56.670  1.00  0.00           H 
ATOM    279  CB  MET A 466      85.830 102.880  57.140  1.00  0.00           C 
ATOM    280  HB1 MET A 466      84.870 103.420  57.290  1.00  0.00           H 
ATOM    281  HB2 MET A 466      85.570 102.060  56.430  1.00  0.00           H 
ATOM    282  CG  MET A 466      86.200 102.230  58.480  1.00  0.00           C 
ATOM    283  HG1 MET A 466      87.280 102.020  58.660  1.00  0.00           H 
ATOM    284  HG2 MET A 466      85.930 103.050  59.180  1.00  0.00           H 
ATOM    285  SD  MET A 466      85.270 100.710  58.920  1.00  0.00           S 
ATOM    286  CE  MET A 466      83.970 101.590  59.780  1.00  0.00           C 
ATOM    287  HE1 MET A 466      82.990 101.100  59.590  1.00  0.00           H 
ATOM    288  HE2 MET A 466      84.090 101.630  60.880  1.00  0.00           H 
ATOM    289  HE3 MET A 466      83.880 102.630  59.400  1.00  0.00           H 
ATOM    290  C   MET A 466      86.680 104.350  55.240  1.00  0.00           C 
ATOM    291  O   MET A 466      87.250 103.910  54.300  1.00  0.00           O 
ATOM    292  N   TYR A 467      85.850 105.400  55.170  1.00  0.00           N 
ATOM    293  HN  TYR A 467      85.370 105.760  55.970  1.00  0.00           H 
ATOM    294  CA  TYR A 467      85.610 106.050  53.860  1.00  0.00           C 
ATOM    295  HA  TYR A 467      85.500 105.190  53.210  1.00  0.00           H 
ATOM    296  CB  TYR A 467      84.330 106.960  53.820  1.00  0.00           C 
ATOM    297  HB1 TYR A 467      84.570 107.850  54.430  1.00  0.00           H 
ATOM    298  HB2 TYR A 467      84.030 107.250  52.790  1.00  0.00           H 
ATOM    299  CG  TYR A 467      83.160 106.240  54.430  1.00  0.00           C 
ATOM    300  CD1 TYR A 467      82.910 104.900  54.070  1.00  0.00           C 
ATOM    301  HD1 TYR A 467      83.410 104.400  53.250  1.00  0.00           H 
ATOM    302  CE1 TYR A 467      81.770 104.240  54.630  1.00  0.00           C 
ATOM    303  HE1 TYR A 467      81.370 103.270  54.370  1.00  0.00           H 
ATOM    304  CZ  TYR A 467      80.950 104.920  55.620  1.00  0.00           C 
ATOM    305  OH  TYR A 467      79.870 104.260  56.160  1.00  0.00           O 
ATOM    306  HH  TYR A 467      79.680 104.780  56.950  1.00  0.00           H 
ATOM    307  CD2 TYR A 467      82.390 106.840  55.350  1.00  0.00           C 
ATOM    308  HD2 TYR A 467      82.690 107.820  55.680  1.00  0.00           H 
ATOM    309  CE2 TYR A 467      81.280 106.200  55.950  1.00  0.00           C 
ATOM    310  HE2 TYR A 467      80.650 106.760  56.620  1.00  0.00           H 
ATOM    311  C   TYR A 467      86.760 106.910  53.370  1.00  0.00           C 
ATOM    312  O   TYR A 467      86.880 107.110  52.160  1.00  0.00           O 
ATOM    313  N   PHE A 468      87.680 107.470  54.210  1.00  0.00           N 
ATOM    314  HN  PHE A 468      87.560 107.440  55.200  1.00  0.00           H 
ATOM    315  CA  PHE A 468      88.950 107.970  53.770  1.00  0.00           C 
ATOM    316  HA  PHE A 468      88.820 108.680  52.960  1.00  0.00           H 
ATOM    317  CB  PHE A 468      89.670 108.720  54.880  1.00  0.00           C 
ATOM    318  HB1 PHE A 468      89.610 108.090  55.790  1.00  0.00           H 
ATOM    319  HB2 PHE A 468      90.750 108.810  54.630  1.00  0.00           H 
ATOM    320  CG  PHE A 468      89.130 110.150  55.060  1.00  0.00           C 
ATOM    321  CD1 PHE A 468      89.240 110.950  53.920  1.00  0.00           C 
ATOM    322  HD1 PHE A 468      89.750 110.610  53.030  1.00  0.00           H 
ATOM    323  CE1 PHE A 468      88.700 112.220  53.940  1.00  0.00           C 
ATOM    324  HE1 PHE A 468      88.630 112.860  53.070  1.00  0.00           H 
ATOM    325  CZ  PHE A 468      88.120 112.740  55.140  1.00  0.00           C 
ATOM    326  HZ  PHE A 468      87.830 113.780  55.090  1.00  0.00           H 
ATOM    327  CD2 PHE A 468      88.510 110.620  56.220  1.00  0.00           C 
ATOM    328  HD2 PHE A 468      88.430 109.960  57.070  1.00  0.00           H 
ATOM    329  CE2 PHE A 468      87.990 111.920  56.230  1.00  0.00           C 
ATOM    330  HE2 PHE A 468      87.570 112.380  57.110  1.00  0.00           H 
ATOM    331  C   PHE A 468      89.840 106.850  53.260  1.00  0.00           C 
ATOM    332  O   PHE A 468      90.450 106.990  52.170  1.00  0.00           O 
ATOM    333  N   ALA A 469      89.870 105.650  53.900  1.00  0.00           N 
ATOM    334  HN  ALA A 469      89.270 105.400  54.660  1.00  0.00           H 
ATOM    335  CA  ALA A 469      90.820 104.630  53.640  1.00  0.00           C 
ATOM    336  HA  ALA A 469      91.800 105.090  53.570  1.00  0.00           H 
ATOM    337  CB  ALA A 469      90.630 103.500  54.660  1.00  0.00           C 
ATOM    338  HB1 ALA A 469      91.350 102.660  54.580  1.00  0.00           H 
ATOM    339  HB2 ALA A 469      90.700 103.880  55.700  1.00  0.00           H 
ATOM    340  HB3 ALA A 469      89.590 103.110  54.600  1.00  0.00           H 
ATOM    341  C   ALA A 469      90.560 104.000  52.330  1.00  0.00           C 
ATOM    342  O   ALA A 469      91.470 103.480  51.690  1.00  0.00           O 
ATOM    343  N   ARG A 470      89.290 104.110  51.750  1.00  0.00           N 
ATOM    344  HN  ARG A 470      88.550 104.450  52.320  1.00  0.00           H 
ATOM    345  CA  ARG A 470      89.000 103.830  50.370  1.00  0.00           C 
ATOM    346  HA  ARG A 470      89.280 102.830  50.080  1.00  0.00           H 
ATOM    347  CB  ARG A 470      87.490 104.210  50.270  1.00  0.00           C 
ATOM    348  HB1 ARG A 470      86.910 103.560  50.950  1.00  0.00           H 
ATOM    349  HB2 ARG A 470      87.520 105.270  50.590  1.00  0.00           H 
ATOM    350  CG  ARG A 470      86.800 104.240  48.940  1.00  0.00           C 
ATOM    351  HG1 ARG A 470      87.270 105.070  48.370  1.00  0.00           H 
ATOM    352  HG2 ARG A 470      86.890 103.250  48.440  1.00  0.00           H 
ATOM    353  CD  ARG A 470      85.300 104.630  49.210  1.00  0.00           C 
ATOM    354  HD1 ARG A 470      85.310 105.330  50.070  1.00  0.00           H 
ATOM    355  HD2 ARG A 470      84.850 105.070  48.300  1.00  0.00           H 
ATOM    356  NE  ARG A 470      84.680 103.280  49.640  1.00  0.00           N 
ATOM    357  HE  ARG A 470      85.130 102.410  49.430  1.00  0.00           H 
ATOM    358  CZ  ARG A 470      83.570 103.210  50.350  1.00  0.00           C 
ATOM    359  NH1 ARG A 470      82.860 104.300  50.660  1.00  0.00           N 
ATOM    360 1HH1 ARG A 470      83.230 105.150  50.280  1.00  0.00           H 
ATOM    361 2HH1 ARG A 470      82.050 104.300  51.240  1.00  0.00           H 
ATOM    362  NH2 ARG A 470      83.130 102.000  50.790  1.00  0.00           N 
ATOM    363 1HH2 ARG A 470      83.650 101.210  50.460  1.00  0.00           H 
ATOM    364 2HH2 ARG A 470      82.370 101.890  51.440  1.00  0.00           H 
ATOM    365  C   ARG A 470      89.780 104.720  49.300  1.00  0.00           C 
ATOM    366  O   ARG A 470      89.860 104.330  48.170  1.00  0.00           O 
ATOM    367  N   GLY A 471      90.330 105.880  49.660  1.00  0.00           N 
ATOM    368  HN  GLY A 471      90.080 106.150  50.590  1.00  0.00           H 
ATOM    369  CA  GLY A 471      91.110 106.660  48.770  1.00  0.00           C 
ATOM    370  HA1 GLY A 471      90.550 106.680  47.840  1.00  0.00           H 
ATOM    371  HA2 GLY A 471      91.270 107.640  49.180  1.00  0.00           H 
ATOM    372  C   GLY A 471      92.440 106.080  48.450  1.00  0.00           C 
ATOM    373  O   GLY A 471      92.960 106.270  47.400  1.00  0.00           O 
ATOM    374  N   PHE A 472      92.930 105.320  49.390  1.00  0.00           N 
ATOM    375  HN  PHE A 472      92.500 105.120  50.270  1.00  0.00           H 
ATOM    376  CA  PHE A 472      94.160 104.570  49.300  1.00  0.00           C 
ATOM    377  HA  PHE A 472      94.870 105.250  48.840  1.00  0.00           H 
ATOM    378  CB  PHE A 472      94.790 104.200  50.650  1.00  0.00           C 
ATOM    379  HB1 PHE A 472      94.100 103.480  51.150  1.00  0.00           H 
ATOM    380  HB2 PHE A 472      95.740 103.640  50.530  1.00  0.00           H 
ATOM    381  CG  PHE A 472      95.140 105.450  51.490  1.00  0.00           C 
ATOM    382  CD1 PHE A 472      96.390 105.870  51.660  1.00  0.00           C 
ATOM    383  HD1 PHE A 472      97.180 105.310  51.170  1.00  0.00           H 
ATOM    384  CE1 PHE A 472      96.640 106.980  52.520  1.00  0.00           C 
ATOM    385  HE1 PHE A 472      97.580 107.440  52.790  1.00  0.00           H 
ATOM    386  CZ  PHE A 472      95.550 107.660  53.140  1.00  0.00           C 
ATOM    387  HZ  PHE A 472      95.770 108.490  53.790  1.00  0.00           H 
ATOM    388  CD2 PHE A 472      94.080 106.090  52.150  1.00  0.00           C 
ATOM    389  HD2 PHE A 472      93.080 105.680  52.140  1.00  0.00           H 
ATOM    390  CE2 PHE A 472      94.230 107.250  52.890  1.00  0.00           C 
ATOM    391  HE2 PHE A 472      93.390 107.830  53.240  1.00  0.00           H 
ATOM    392  C   PHE A 472      94.030 103.410  48.310  1.00  0.00           C 
ATOM    393  O   PHE A 472      95.020 102.950  47.740  1.00  0.00           O 
ATOM    394  N   GLN A 473      92.870 102.890  48.000  1.00  0.00           N 
ATOM    395  HN  GLN A 473      92.030 103.160  48.460  1.00  0.00           H 
ATOM    396  CA  GLN A 473      92.740 101.860  46.930  1.00  0.00           C 
ATOM    397  HA  GLN A 473      93.400 101.080  47.280  1.00  0.00           H 
ATOM    398  CB  GLN A 473      91.260 101.390  46.910  1.00  0.00           C 
ATOM    399  HB1 GLN A 473      90.710 102.340  46.740  1.00  0.00           H 
ATOM    400  HB2 GLN A 473      91.150 100.770  45.990  1.00  0.00           H 
ATOM    401  CG  GLN A 473      90.790 100.660  48.160  1.00  0.00           C 
ATOM    402  HG1 GLN A 473      91.280  99.660  48.200  1.00  0.00           H 
ATOM    403  HG2 GLN A 473      91.070 101.270  49.040  1.00  0.00           H 
ATOM    404  CD  GLN A 473      89.220 100.400  48.150  1.00  0.00           C 
ATOM    405  OE1 GLN A 473      88.590 100.220  49.190  1.00  0.00           O 
ATOM    406  NE2 GLN A 473      88.650 100.260  46.860  1.00  0.00           N 
ATOM    407 1HE2 GLN A 473      89.180 100.280  46.010  1.00  0.00           H 
ATOM    408 2HE2 GLN A 473      87.710  99.920  46.890  1.00  0.00           H 
ATOM    409  C   GLN A 473      93.240 102.270  45.490  1.00  0.00           C 
ATOM    410  O   GLN A 473      93.320 103.440  45.160  1.00  0.00           O 
ATOM    411  N   MET A 474      93.500 101.290  44.600  1.00  0.00           N 
ATOM    412  HN  MET A 474      93.580 100.370  44.970  1.00  0.00           H 
ATOM    413  CA  MET A 474      93.900 101.420  43.210  1.00  0.00           C 
ATOM    414  HA  MET A 474      94.350 102.400  43.150  1.00  0.00           H 
ATOM    415  CB  MET A 474      94.840 100.190  42.900  1.00  0.00           C 
ATOM    416  HB1 MET A 474      94.270  99.250  43.040  1.00  0.00           H 
ATOM    417  HB2 MET A 474      94.940 100.200  41.790  1.00  0.00           H 
ATOM    418  CG  MET A 474      96.170 100.060  43.600  1.00  0.00           C 
ATOM    419  HG1 MET A 474      95.990 100.010  44.690  1.00  0.00           H 
ATOM    420  HG2 MET A 474      96.630  99.080  43.360  1.00  0.00           H 
ATOM    421  SD  MET A 474      97.330 101.330  43.060  1.00  0.00           S 
ATOM    422  CE  MET A 474      97.700 100.840  41.430  1.00  0.00           C 
ATOM    423  HE1 MET A 474      98.150  99.820  41.400  1.00  0.00           H 
ATOM    424  HE2 MET A 474      96.780 100.740  40.810  1.00  0.00           H 
ATOM    425  HE3 MET A 474      98.240 101.620  40.850  1.00  0.00           H 
ATOM    426  C   MET A 474      92.830 101.540  42.080  1.00  0.00           C 
ATOM    427  O   MET A 474      93.090 101.630  40.880  1.00  0.00           O 
ATOM    428  N   LEU A 475      91.580 101.510  42.570  1.00  0.00           N 
ATOM    429  HN  LEU A 475      91.450 101.410  43.550  1.00  0.00           H 
ATOM    430  CA  LEU A 475      90.350 101.780  41.850  1.00  0.00           C 
ATOM    431  HA  LEU A 475      89.450 101.570  42.420  1.00  0.00           H 
ATOM    432  CB  LEU A 475      90.300 103.310  41.540  1.00  0.00           C 
ATOM    433  HB1 LEU A 475      91.370 103.620  41.510  1.00  0.00           H 
ATOM    434  HB2 LEU A 475      89.970 103.530  40.500  1.00  0.00           H 
ATOM    435  CG  LEU A 475      89.520 104.120  42.570  1.00  0.00           C 
ATOM    436  HG  LEU A 475      89.710 105.170  42.260  1.00  0.00           H 
ATOM    437  CD1 LEU A 475      88.000 104.090  42.560  1.00  0.00           C 
ATOM    438 1HD1 LEU A 475      87.730 104.820  43.350  1.00  0.00           H 
ATOM    439 2HD1 LEU A 475      87.580 104.500  41.610  1.00  0.00           H 
ATOM    440 3HD1 LEU A 475      87.560 103.090  42.760  1.00  0.00           H 
ATOM    441  CD2 LEU A 475      90.020 104.020  43.990  1.00  0.00           C 
ATOM    442 1HD2 LEU A 475      89.980 105.020  44.470  1.00  0.00           H 
ATOM    443 2HD2 LEU A 475      89.450 103.330  44.650  1.00  0.00           H 
ATOM    444 3HD2 LEU A 475      91.050 103.620  44.040  1.00  0.00           H 
ATOM    445  C   LEU A 475      90.060 100.880  40.680  1.00  0.00           C 
ATOM    446  O   LEU A 475      89.910 101.320  39.560  1.00  0.00           O 
ATOM    447  N   GLY A 476      90.130  99.540  40.900  1.00  0.00           N 
ATOM    448  HN  GLY A 476      90.560  99.140  41.710  1.00  0.00           H 
ATOM    449  CA  GLY A 476      89.420  98.620  39.970  1.00  0.00           C 
ATOM    450  HA1 GLY A 476      89.870  98.670  38.990  1.00  0.00           H 
ATOM    451  HA2 GLY A 476      89.490  97.670  40.490  1.00  0.00           H 
ATOM    452  C   GLY A 476      87.900  98.800  39.840  1.00  0.00           C 
ATOM    453  O   GLY A 476      87.320  99.410  40.700  1.00  0.00           O 
ATOM    454  N   PRO A 477      87.150  98.280  38.820  1.00  0.00           N 
ATOM    455  CD  PRO A 477      87.780  97.480  37.760  1.00  0.00           C 
ATOM    456  HD1 PRO A 477      88.350  96.600  38.140  1.00  0.00           H 
ATOM    457  HD2 PRO A 477      88.390  98.180  37.160  1.00  0.00           H 
ATOM    458  CA  PRO A 477      85.740  98.580  38.600  1.00  0.00           C 
ATOM    459  HA  PRO A 477      85.690  99.650  38.700  1.00  0.00           H 
ATOM    460  CB  PRO A 477      85.470  98.040  37.220  1.00  0.00           C 
ATOM    461  HB1 PRO A 477      84.440  97.670  37.040  1.00  0.00           H 
ATOM    462  HB2 PRO A 477      85.640  98.830  36.460  1.00  0.00           H 
ATOM    463  CG  PRO A 477      86.550  97.020  36.930  1.00  0.00           C 
ATOM    464  HG1 PRO A 477      86.250  96.000  37.270  1.00  0.00           H 
ATOM    465  HG2 PRO A 477      86.690  96.880  35.840  1.00  0.00           H 
ATOM    466  C   PRO A 477      84.850  98.010  39.700  1.00  0.00           C 
ATOM    467  O   PRO A 477      84.170  98.850  40.270  1.00  0.00           O 
ATOM    468  N   PHE A 478      84.890  96.720  40.090  1.00  0.00           N 
ATOM    469  HN  PHE A 478      85.390  96.130  39.460  1.00  0.00           H 
ATOM    470  CA  PHE A 478      83.950  96.150  41.020  1.00  0.00           C 
ATOM    471  HA  PHE A 478      83.080  96.790  41.010  1.00  0.00           H 
ATOM    472  CB  PHE A 478      83.440  94.750  40.590  1.00  0.00           C 
ATOM    473  HB1 PHE A 478      84.230  93.980  40.680  1.00  0.00           H 
ATOM    474  HB2 PHE A 478      82.530  94.480  41.160  1.00  0.00           H 
ATOM    475  CG  PHE A 478      83.090  94.880  39.140  1.00  0.00           C 
ATOM    476  CD1 PHE A 478      81.900  95.460  38.810  1.00  0.00           C 
ATOM    477  HD1 PHE A 478      81.280  95.820  39.620  1.00  0.00           H 
ATOM    478  CE1 PHE A 478      81.500  95.560  37.520  1.00  0.00           C 
ATOM    479  HE1 PHE A 478      80.540  95.980  37.260  1.00  0.00           H 
ATOM    480  CZ  PHE A 478      82.260  95.000  36.470  1.00  0.00           C 
ATOM    481  HZ  PHE A 478      82.040  95.160  35.430  1.00  0.00           H 
ATOM    482  CD2 PHE A 478      83.880  94.270  38.130  1.00  0.00           C 
ATOM    483  HD2 PHE A 478      84.770  93.740  38.420  1.00  0.00           H 
ATOM    484  CE2 PHE A 478      83.500  94.420  36.790  1.00  0.00           C 
ATOM    485  HE2 PHE A 478      84.230  93.990  36.110  1.00  0.00           H 
ATOM    486  C   PHE A 478      84.480  96.150  42.420  1.00  0.00           C 
ATOM    487  O   PHE A 478      84.490  95.150  43.090  1.00  0.00           O 
ATOM    488  N   THR A 479      84.910  97.300  42.900  1.00  0.00           N 
ATOM    489  HN  THR A 479      84.950  98.160  42.400  1.00  0.00           H 
ATOM    490  CA  THR A 479      85.430  97.390  44.300  1.00  0.00           C 
ATOM    491  HA  THR A 479      85.430  96.390  44.720  1.00  0.00           H 
ATOM    492  CB  THR A 479      86.830  98.070  44.330  1.00  0.00           C 
ATOM    493  HB  THR A 479      87.260  98.170  45.350  1.00  0.00           H 
ATOM    494  OG1 THR A 479      86.850  99.320  43.670  1.00  0.00           O 
ATOM    495  HG1 THR A 479      87.120  99.160  42.760  1.00  0.00           H 
ATOM    496  CG2 THR A 479      87.750  97.130  43.500  1.00  0.00           C 
ATOM    497 1HG2 THR A 479      87.430  96.070  43.590  1.00  0.00           H 
ATOM    498 2HG2 THR A 479      87.610  97.290  42.410  1.00  0.00           H 
ATOM    499 3HG2 THR A 479      88.840  97.290  43.680  1.00  0.00           H 
ATOM    500  C   THR A 479      84.470  98.260  45.110  1.00  0.00           C 
ATOM    501  O   THR A 479      83.720  97.840  45.930  1.00  0.00           O 
ATOM    502  N   ILE A 480      84.470  99.570  44.860  1.00  0.00           N 
ATOM    503  HN  ILE A 480      85.190  99.910  44.260  1.00  0.00           H 
ATOM    504  CA  ILE A 480      83.710 100.580  45.680  1.00  0.00           C 
ATOM    505  HA  ILE A 480      83.990 100.360  46.700  1.00  0.00           H 
ATOM    506  CB  ILE A 480      84.160 102.010  45.450  1.00  0.00           C 
ATOM    507  HB  ILE A 480      83.940 102.210  44.380  1.00  0.00           H 
ATOM    508  CG2 ILE A 480      83.370 102.960  46.330  1.00  0.00           C 
ATOM    509 1HG2 ILE A 480      83.690 104.020  46.230  1.00  0.00           H 
ATOM    510 2HG2 ILE A 480      82.300 102.870  46.030  1.00  0.00           H 
ATOM    511 3HG2 ILE A 480      83.400 102.590  47.380  1.00  0.00           H 
ATOM    512  CG1 ILE A 480      85.660 102.060  45.650  1.00  0.00           C 
ATOM    513 1HG1 ILE A 480      85.880 101.780  46.700  1.00  0.00           H 
ATOM    514 2HG1 ILE A 480      86.240 101.300  45.090  1.00  0.00           H 
ATOM    515  CD  ILE A 480      86.180 103.450  45.240  1.00  0.00           C 
ATOM    516  HD1 ILE A 480      85.930 104.220  46.010  1.00  0.00           H 
ATOM    517  HD2 ILE A 480      87.280 103.450  45.120  1.00  0.00           H 
ATOM    518  HD3 ILE A 480      85.820 103.870  44.270  1.00  0.00           H 
ATOM    519  C   ILE A 480      82.210 100.340  45.660  1.00  0.00           C 
ATOM    520  O   ILE A 480      81.510 100.420  46.660  1.00  0.00           O 
ATOM    521  N   MET A 481      81.680  99.990  44.440  1.00  0.00           N 
ATOM    522  HN  MET A 481      82.320 100.000  43.670  1.00  0.00           H 
ATOM    523  CA  MET A 481      80.280  99.670  44.180  1.00  0.00           C 
ATOM    524  HA  MET A 481      79.710 100.450  44.660  1.00  0.00           H 
ATOM    525  CB  MET A 481      79.940  99.570  42.700  1.00  0.00           C 
ATOM    526  HB1 MET A 481      78.910  99.150  42.620  1.00  0.00           H 
ATOM    527  HB2 MET A 481      79.820 100.600  42.290  1.00  0.00           H 
ATOM    528  CG  MET A 481      80.950  98.780  41.840  1.00  0.00           C 
ATOM    529  HG1 MET A 481      81.940  99.280  41.780  1.00  0.00           H 
ATOM    530  HG2 MET A 481      81.190  97.850  42.400  1.00  0.00           H 
ATOM    531  SD  MET A 481      80.500  98.240  40.170  1.00  0.00           S 
ATOM    532  CE  MET A 481      79.190  97.100  40.660  1.00  0.00           C 
ATOM    533  HE1 MET A 481      78.790  96.490  39.820  1.00  0.00           H 
ATOM    534  HE2 MET A 481      79.550  96.370  41.410  1.00  0.00           H 
ATOM    535  HE3 MET A 481      78.300  97.670  41.010  1.00  0.00           H 
ATOM    536  C   MET A 481      79.940  98.350  44.910  1.00  0.00           C 
ATOM    537  O   MET A 481      78.860  98.270  45.520  1.00  0.00           O 
ATOM    538  N   ILE A 482      80.790  97.360  44.910  1.00  0.00           N 
ATOM    539  HN  ILE A 482      81.710  97.550  44.570  1.00  0.00           H 
ATOM    540  CA  ILE A 482      80.510  96.160  45.640  1.00  0.00           C 
ATOM    541  HA  ILE A 482      79.520  95.850  45.350  1.00  0.00           H 
ATOM    542  CB  ILE A 482      81.440  95.060  45.270  1.00  0.00           C 
ATOM    543  HB  ILE A 482      82.500  95.390  45.310  1.00  0.00           H 
ATOM    544  CG2 ILE A 482      81.400  93.760  46.110  1.00  0.00           C 
ATOM    545 1HG2 ILE A 482      81.810  94.010  47.110  1.00  0.00           H 
ATOM    546 2HG2 ILE A 482      80.350  93.400  46.210  1.00  0.00           H 
ATOM    547 3HG2 ILE A 482      82.010  92.900  45.750  1.00  0.00           H 
ATOM    548  CG1 ILE A 482      81.420  94.720  43.790  1.00  0.00           C 
ATOM    549 1HG1 ILE A 482      81.710  95.650  43.250  1.00  0.00           H 
ATOM    550 2HG1 ILE A 482      82.270  94.020  43.640  1.00  0.00           H 
ATOM    551  CD  ILE A 482      80.100  94.110  43.400  1.00  0.00           C 
ATOM    552  HD1 ILE A 482      79.270  94.840  43.540  1.00  0.00           H 
ATOM    553  HD2 ILE A 482      80.140  93.720  42.360  1.00  0.00           H 
ATOM    554  HD3 ILE A 482      79.970  93.190  44.010  1.00  0.00           H 
ATOM    555  C   ILE A 482      80.430  96.340  47.120  1.00  0.00           C 
ATOM    556  O   ILE A 482      79.490  95.800  47.710  1.00  0.00           O 
ATOM    557  N   GLN A 483      81.330  97.150  47.750  1.00  0.00           N 
ATOM    558  HN  GLN A 483      82.080  97.580  47.260  1.00  0.00           H 
ATOM    559  CA  GLN A 483      81.260  97.340  49.160  1.00  0.00           C 
ATOM    560  HA  GLN A 483      81.270  96.370  49.630  1.00  0.00           H 
ATOM    561  CB  GLN A 483      82.410  98.280  49.650  1.00  0.00           C 
ATOM    562  HB1 GLN A 483      82.380  99.300  49.200  1.00  0.00           H 
ATOM    563  HB2 GLN A 483      82.200  98.410  50.730  1.00  0.00           H 
ATOM    564  CG  GLN A 483      83.860  97.760  49.460  1.00  0.00           C 
ATOM    565  HG1 GLN A 483      84.120  96.930  50.150  1.00  0.00           H 
ATOM    566  HG2 GLN A 483      84.080  97.300  48.470  1.00  0.00           H 
ATOM    567  CD  GLN A 483      85.050  98.830  49.630  1.00  0.00           C 
ATOM    568  OE1 GLN A 483      84.690  99.990  50.020  1.00  0.00           O 
ATOM    569  NE2 GLN A 483      86.310  98.460  49.270  1.00  0.00           N 
ATOM    570 1HE2 GLN A 483      86.410  97.610  48.760  1.00  0.00           H 
ATOM    571 2HE2 GLN A 483      87.040  99.130  49.410  1.00  0.00           H 
ATOM    572  C   GLN A 483      79.900  98.010  49.570  1.00  0.00           C 
ATOM    573  O   GLN A 483      79.260  97.580  50.520  1.00  0.00           O 
ATOM    574  N   LYS A 484      79.460  99.050  48.790  1.00  0.00           N 
ATOM    575  HN  LYS A 484      79.990  99.350  48.000  1.00  0.00           H 
ATOM    576  CA  LYS A 484      78.130  99.660  48.830  1.00  0.00           C 
ATOM    577  HA  LYS A 484      77.980  99.940  49.860  1.00  0.00           H 
ATOM    578  CB  LYS A 484      77.990 100.820  47.830  1.00  0.00           C 
ATOM    579  HB1 LYS A 484      78.250 100.510  46.790  1.00  0.00           H 
ATOM    580  HB2 LYS A 484      76.930 101.150  47.850  1.00  0.00           H 
ATOM    581  CG  LYS A 484      78.870 102.060  48.140  1.00  0.00           C 
ATOM    582  HG1 LYS A 484      78.490 102.450  49.110  1.00  0.00           H 
ATOM    583  HG2 LYS A 484      79.900 101.710  48.360  1.00  0.00           H 
ATOM    584  CD  LYS A 484      78.840 103.190  47.070  1.00  0.00           C 
ATOM    585  HD1 LYS A 484      79.300 102.720  46.180  1.00  0.00           H 
ATOM    586  HD2 LYS A 484      77.860 103.640  46.810  1.00  0.00           H 
ATOM    587  CE  LYS A 484      79.750 104.340  47.680  1.00  0.00           C 
ATOM    588  HE1 LYS A 484      79.240 104.590  48.640  1.00  0.00           H 
ATOM    589  HE2 LYS A 484      80.700 103.820  47.920  1.00  0.00           H 
ATOM    590  NZ  LYS A 484      79.900 105.580  46.860  1.00  0.00           N 
ATOM    591  HZ1 LYS A 484      80.260 105.220  45.950  1.00  0.00           H 
ATOM    592  HZ2 LYS A 484      78.980 106.030  46.660  1.00  0.00           H 
ATOM    593  HZ3 LYS A 484      80.630 106.250  47.180  1.00  0.00           H 
ATOM    594  C   LYS A 484      77.030  98.650  48.520  1.00  0.00           C 
ATOM    595  O   LYS A 484      76.070  98.730  49.310  1.00  0.00           O 
ATOM    596  N   MET A 485      77.050  97.710  47.610  1.00  0.00           N 
ATOM    597  HN  MET A 485      77.850  97.630  47.030  1.00  0.00           H 
ATOM    598  CA  MET A 485      76.050  96.690  47.510  1.00  0.00           C 
ATOM    599  HA  MET A 485      75.070  97.140  47.520  1.00  0.00           H 
ATOM    600  CB  MET A 485      76.270  95.890  46.190  1.00  0.00           C 
ATOM    601  HB1 MET A 485      76.290  96.610  45.350  1.00  0.00           H 
ATOM    602  HB2 MET A 485      77.310  95.520  46.320  1.00  0.00           H 
ATOM    603  CG  MET A 485      75.300  94.620  45.910  1.00  0.00           C 
ATOM    604  HG1 MET A 485      75.030  94.170  46.890  1.00  0.00           H 
ATOM    605  HG2 MET A 485      74.330  94.940  45.470  1.00  0.00           H 
ATOM    606  SD  MET A 485      76.080  93.420  44.880  1.00  0.00           S 
ATOM    607  CE  MET A 485      77.190  92.740  46.120  1.00  0.00           C 
ATOM    608  HE1 MET A 485      77.830  93.570  46.510  1.00  0.00           H 
ATOM    609  HE2 MET A 485      76.670  92.160  46.910  1.00  0.00           H 
ATOM    610  HE3 MET A 485      77.940  92.030  45.710  1.00  0.00           H 
ATOM    611  C   MET A 485      75.990  95.670  48.710  1.00  0.00           C 
ATOM    612  O   MET A 485      74.890  95.260  49.210  1.00  0.00           O 
ATOM    613  N   ILE A 486      77.130  95.220  49.290  1.00  0.00           N 
ATOM    614  HN  ILE A 486      77.930  95.570  48.810  1.00  0.00           H 
ATOM    615  CA  ILE A 486      77.180  94.410  50.510  1.00  0.00           C 
ATOM    616  HA  ILE A 486      76.490  93.590  50.340  1.00  0.00           H 
ATOM    617  CB  ILE A 486      78.530  93.770  50.820  1.00  0.00           C 
ATOM    618  HB  ILE A 486      79.290  94.550  51.050  1.00  0.00           H 
ATOM    619  CG2 ILE A 486      78.550  92.870  52.110  1.00  0.00           C 
ATOM    620 1HG2 ILE A 486      79.580  92.500  52.280  1.00  0.00           H 
ATOM    621 2HG2 ILE A 486      78.200  93.370  53.040  1.00  0.00           H 
ATOM    622 3HG2 ILE A 486      77.930  92.000  51.800  1.00  0.00           H 
ATOM    623  CG1 ILE A 486      79.000  92.950  49.610  1.00  0.00           C 
ATOM    624 1HG1 ILE A 486      78.310  92.090  49.510  1.00  0.00           H 
ATOM    625 2HG1 ILE A 486      78.920  93.570  48.690  1.00  0.00           H 
ATOM    626  CD  ILE A 486      80.380  92.320  49.670  1.00  0.00           C 
ATOM    627  HD1 ILE A 486      80.720  92.100  48.630  1.00  0.00           H 
ATOM    628  HD2 ILE A 486      80.990  93.130  50.130  1.00  0.00           H 
ATOM    629  HD3 ILE A 486      80.550  91.450  50.340  1.00  0.00           H 
ATOM    630  C   ILE A 486      76.620  95.110  51.700  1.00  0.00           C 
ATOM    631  O   ILE A 486      75.960  94.460  52.540  1.00  0.00           O 
ATOM    632  N   PHE A 487      76.680  96.480  51.800  1.00  0.00           N 
ATOM    633  HN  PHE A 487      77.260  96.990  51.170  1.00  0.00           H 
ATOM    634  CA  PHE A 487      75.990  97.160  52.840  1.00  0.00           C 
ATOM    635  HA  PHE A 487      76.260  96.730  53.790  1.00  0.00           H 
ATOM    636  CB  PHE A 487      76.470  98.580  52.890  1.00  0.00           C 
ATOM    637  HB1 PHE A 487      77.560  98.510  53.080  1.00  0.00           H 
ATOM    638  HB2 PHE A 487      76.340  99.090  51.910  1.00  0.00           H 
ATOM    639  CG  PHE A 487      75.880  99.480  53.930  1.00  0.00           C 
ATOM    640  CD1 PHE A 487      76.180  99.370  55.290  1.00  0.00           C 
ATOM    641  HD1 PHE A 487      76.940  98.650  55.550  1.00  0.00           H 
ATOM    642  CE1 PHE A 487      75.520 100.190  56.230  1.00  0.00           C 
ATOM    643  HE1 PHE A 487      75.670 100.230  57.300  1.00  0.00           H 
ATOM    644  CZ  PHE A 487      74.570 101.140  55.720  1.00  0.00           C 
ATOM    645  HZ  PHE A 487      73.950 101.690  56.420  1.00  0.00           H 
ATOM    646  CD2 PHE A 487      74.990 100.560  53.440  1.00  0.00           C 
ATOM    647  HD2 PHE A 487      74.820 100.710  52.380  1.00  0.00           H 
ATOM    648  CE2 PHE A 487      74.310 101.330  54.370  1.00  0.00           C 
ATOM    649  HE2 PHE A 487      73.660 102.080  53.960  1.00  0.00           H 
ATOM    650  C   PHE A 487      74.480  97.160  52.750  1.00  0.00           C 
ATOM    651  O   PHE A 487      73.800  96.870  53.740  1.00  0.00           O 
ATOM    652  N   GLY A 488      73.940  97.390  51.520  1.00  0.00           N 
ATOM    653  HN  GLY A 488      74.540  97.460  50.730  1.00  0.00           H 
ATOM    654  CA  GLY A 488      72.530  97.420  51.150  1.00  0.00           C 
ATOM    655  HA1 GLY A 488      72.020  98.270  51.570  1.00  0.00           H 
ATOM    656  HA2 GLY A 488      72.530  97.430  50.070  1.00  0.00           H 
ATOM    657  C   GLY A 488      71.790  96.150  51.420  1.00  0.00           C 
ATOM    658  O   GLY A 488      70.680  96.330  51.910  1.00  0.00           O 
ATOM    659  N   ASP A 489      72.360  94.960  51.100  1.00  0.00           N 
ATOM    660  HN  ASP A 489      73.200  94.910  50.560  1.00  0.00           H 
ATOM    661  CA  ASP A 489      71.860  93.620  51.420  1.00  0.00           C 
ATOM    662  HA  ASP A 489      70.830  93.490  51.120  1.00  0.00           H 
ATOM    663  CB  ASP A 489      72.550  92.530  50.550  1.00  0.00           C 
ATOM    664  HB1 ASP A 489      73.620  92.820  50.480  1.00  0.00           H 
ATOM    665  HB2 ASP A 489      72.480  91.490  50.930  1.00  0.00           H 
ATOM    666  CG  ASP A 489      71.970  92.410  49.160  1.00  0.00           C 
ATOM    667  OD1 ASP A 489      70.860  92.980  48.990  1.00  0.00           O 
ATOM    668  OD2 ASP A 489      72.580  91.770  48.270  1.00  0.00           O 
ATOM    669  C   ASP A 489      71.740  93.310  52.960  1.00  0.00           C 
ATOM    670  O   ASP A 489      70.760  92.730  53.450  1.00  0.00           O 
ATOM    671  N   LEU A 490      72.740  93.710  53.800  1.00  0.00           N 
ATOM    672  HN  LEU A 490      73.590  94.040  53.410  1.00  0.00           H 
ATOM    673  CA  LEU A 490      72.660  93.570  55.250  1.00  0.00           C 
ATOM    674  HA  LEU A 490      72.440  92.530  55.450  1.00  0.00           H 
ATOM    675  CB  LEU A 490      74.080  93.900  55.790  1.00  0.00           C 
ATOM    676  HB1 LEU A 490      74.810  93.340  55.160  1.00  0.00           H 
ATOM    677  HB2 LEU A 490      74.380  94.960  55.700  1.00  0.00           H 
ATOM    678  CG  LEU A 490      74.270  93.600  57.290  1.00  0.00           C 
ATOM    679  HG  LEU A 490      73.460  94.110  57.840  1.00  0.00           H 
ATOM    680  CD1 LEU A 490      74.070  92.080  57.590  1.00  0.00           C 
ATOM    681 1HD1 LEU A 490      74.200  91.920  58.680  1.00  0.00           H 
ATOM    682 2HD1 LEU A 490      73.020  91.830  57.330  1.00  0.00           H 
ATOM    683 3HD1 LEU A 490      74.790  91.440  57.040  1.00  0.00           H 
ATOM    684  CD2 LEU A 490      75.670  94.080  57.770  1.00  0.00           C 
ATOM    685 1HD2 LEU A 490      75.840  93.800  58.830  1.00  0.00           H 
ATOM    686 2HD2 LEU A 490      76.400  93.570  57.110  1.00  0.00           H 
ATOM    687 3HD2 LEU A 490      75.850  95.170  57.660  1.00  0.00           H 
ATOM    688  C   LEU A 490      71.570  94.380  55.920  1.00  0.00           C 
ATOM    689  O   LEU A 490      70.860  93.940  56.800  1.00  0.00           O 
ATOM    690  N   MET A 491      71.420  95.670  55.490  1.00  0.00           N 
ATOM    691  HN  MET A 491      72.010  95.960  54.740  1.00  0.00           H 
ATOM    692  CA  MET A 491      70.300  96.500  55.780  1.00  0.00           C 
ATOM    693  HA  MET A 491      70.220  96.690  56.840  1.00  0.00           H 
ATOM    694  CB  MET A 491      70.520  97.930  55.190  1.00  0.00           C 
ATOM    695  HB1 MET A 491      70.780  97.770  54.120  1.00  0.00           H 
ATOM    696  HB2 MET A 491      69.610  98.560  55.300  1.00  0.00           H 
ATOM    697  CG  MET A 491      71.750  98.590  55.760  1.00  0.00           C 
ATOM    698  HG1 MET A 491      72.630  97.920  55.650  1.00  0.00           H 
ATOM    699  HG2 MET A 491      71.910  99.480  55.110  1.00  0.00           H 
ATOM    700  SD  MET A 491      71.580  99.040  57.570  1.00  0.00           S 
ATOM    701  CE  MET A 491      72.450  97.660  58.440  1.00  0.00           C 
ATOM    702  HE1 MET A 491      72.200  96.620  58.120  1.00  0.00           H 
ATOM    703  HE2 MET A 491      73.530  97.790  58.230  1.00  0.00           H 
ATOM    704  HE3 MET A 491      72.300  97.670  59.540  1.00  0.00           H 
ATOM    705  C   MET A 491      68.950  95.930  55.330  1.00  0.00           C 
ATOM    706  O   MET A 491      68.020  95.890  56.180  1.00  0.00           O 
ATOM    707  N   ARG A 492      68.670  95.490  54.050  1.00  0.00           N 
ATOM    708  HN  ARG A 492      69.470  95.490  53.450  1.00  0.00           H 
ATOM    709  CA  ARG A 492      67.560  94.630  53.590  1.00  0.00           C 
ATOM    710  HA  ARG A 492      66.610  95.140  53.520  1.00  0.00           H 
ATOM    711  CB  ARG A 492      67.880  94.090  52.190  1.00  0.00           C 
ATOM    712  HB1 ARG A 492      68.910  93.690  52.060  1.00  0.00           H 
ATOM    713  HB2 ARG A 492      67.270  93.200  51.930  1.00  0.00           H 
ATOM    714  CG  ARG A 492      67.610  95.030  50.970  1.00  0.00           C 
ATOM    715  HG1 ARG A 492      66.540  94.930  50.710  1.00  0.00           H 
ATOM    716  HG2 ARG A 492      67.610  96.090  51.300  1.00  0.00           H 
ATOM    717  CD  ARG A 492      68.600  94.830  49.840  1.00  0.00           C 
ATOM    718  HD1 ARG A 492      69.640  95.190  49.960  1.00  0.00           H 
ATOM    719  HD2 ARG A 492      68.810  93.750  49.680  1.00  0.00           H 
ATOM    720  NE  ARG A 492      68.000  95.280  48.560  1.00  0.00           N 
ATOM    721  HE  ARG A 492      67.030  95.490  48.430  1.00  0.00           H 
ATOM    722  CZ  ARG A 492      68.650  95.210  47.400  1.00  0.00           C 
ATOM    723  NH1 ARG A 492      68.000  95.480  46.300  1.00  0.00           N 
ATOM    724 1HH1 ARG A 492      67.050  95.780  46.270  1.00  0.00           H 
ATOM    725 2HH1 ARG A 492      68.490  95.250  45.460  1.00  0.00           H 
ATOM    726  NH2 ARG A 492      69.910  94.820  47.330  1.00  0.00           N 
ATOM    727 1HH2 ARG A 492      70.350  94.250  48.020  1.00  0.00           H 
ATOM    728 2HH2 ARG A 492      70.330  94.730  46.430  1.00  0.00           H 
ATOM    729  C   ARG A 492      67.310  93.490  54.540  1.00  0.00           C 
ATOM    730  O   ARG A 492      66.160  93.300  54.940  1.00  0.00           O 
ATOM    731  N   PHE A 493      68.320  92.710  54.880  1.00  0.00           N 
ATOM    732  HN  PHE A 493      69.230  93.000  54.600  1.00  0.00           H 
ATOM    733  CA  PHE A 493      68.260  91.550  55.720  1.00  0.00           C 
ATOM    734  HA  PHE A 493      67.620  90.870  55.170  1.00  0.00           H 
ATOM    735  CB  PHE A 493      69.680  90.860  55.650  1.00  0.00           C 
ATOM    736  HB1 PHE A 493      70.030  90.670  54.610  1.00  0.00           H 
ATOM    737  HB2 PHE A 493      70.470  91.480  56.140  1.00  0.00           H 
ATOM    738  CG  PHE A 493      69.840  89.610  56.440  1.00  0.00           C 
ATOM    739  CD1 PHE A 493      69.320  88.410  55.870  1.00  0.00           C 
ATOM    740  HD1 PHE A 493      68.800  88.510  54.930  1.00  0.00           H 
ATOM    741  CE1 PHE A 493      69.610  87.140  56.440  1.00  0.00           C 
ATOM    742  HE1 PHE A 493      69.370  86.250  55.880  1.00  0.00           H 
ATOM    743  CZ  PHE A 493      70.320  87.120  57.620  1.00  0.00           C 
ATOM    744  HZ  PHE A 493      70.540  86.130  58.000  1.00  0.00           H 
ATOM    745  CD2 PHE A 493      70.480  89.520  57.630  1.00  0.00           C 
ATOM    746  HD2 PHE A 493      70.950  90.450  57.910  1.00  0.00           H 
ATOM    747  CE2 PHE A 493      70.770  88.320  58.290  1.00  0.00           C 
ATOM    748  HE2 PHE A 493      71.400  88.270  59.160  1.00  0.00           H 
ATOM    749  C   PHE A 493      67.710  91.690  57.140  1.00  0.00           C 
ATOM    750  O   PHE A 493      66.830  90.900  57.580  1.00  0.00           O 
ATOM    751  N   CYS A 494      68.060  92.850  57.790  1.00  0.00           N 
ATOM    752  HN  CYS A 494      68.780  93.360  57.320  1.00  0.00           H 
ATOM    753  CA  CYS A 494      67.560  93.440  58.980  1.00  0.00           C 
ATOM    754  HA  CYS A 494      67.770  92.710  59.750  1.00  0.00           H 
ATOM    755  CB  CYS A 494      68.180  94.780  59.450  1.00  0.00           C 
ATOM    756  HB1 CYS A 494      68.140  95.510  58.620  1.00  0.00           H 
ATOM    757  HB2 CYS A 494      67.560  95.200  60.270  1.00  0.00           H 
ATOM    758  SG  CYS A 494      69.940  94.480  59.870  1.00  0.00           S 
ATOM    759  HG1 CYS A 494      70.310  94.060  58.670  1.00  0.00           H 
ATOM    760  C   CYS A 494      66.060  93.640  59.000  1.00  0.00           C 
ATOM    761  O   CYS A 494      65.310  93.280  59.910  1.00  0.00           O 
ATOM    762  N   TRP A 495      65.480  94.150  57.800  1.00  0.00           N 
ATOM    763  HN  TRP A 495      66.080  94.480  57.070  1.00  0.00           H 
ATOM    764  CA  TRP A 495      64.080  94.310  57.690  1.00  0.00           C 
ATOM    765  HA  TRP A 495      63.860  95.000  58.490  1.00  0.00           H 
ATOM    766  CB  TRP A 495      63.690  95.140  56.480  1.00  0.00           C 
ATOM    767  HB1 TRP A 495      64.110  94.730  55.530  1.00  0.00           H 
ATOM    768  HB2 TRP A 495      62.600  95.100  56.300  1.00  0.00           H 
ATOM    769  CG  TRP A 495      64.060  96.570  56.550  1.00  0.00           C 
ATOM    770  CD1 TRP A 495      65.090  97.250  55.950  1.00  0.00           C 
ATOM    771  HD1 TRP A 495      65.950  96.860  55.420  1.00  0.00           H 
ATOM    772  NE1 TRP A 495      64.880  98.630  56.280  1.00  0.00           N 
ATOM    773  HE1 TRP A 495      65.300  99.400  55.850  1.00  0.00           H 
ATOM    774  CE2 TRP A 495      63.750  98.800  57.050  1.00  0.00           C 
ATOM    775  CD2 TRP A 495      63.210  97.500  57.280  1.00  0.00           C 
ATOM    776  CE3 TRP A 495      62.070  97.430  58.070  1.00  0.00           C 
ATOM    777  HE3 TRP A 495      61.580  96.510  58.350  1.00  0.00           H 
ATOM    778  CZ3 TRP A 495      61.520  98.600  58.480  1.00  0.00           C 
ATOM    779  HZ3 TRP A 495      60.660  98.520  59.130  1.00  0.00           H 
ATOM    780  CZ2 TRP A 495      63.140  99.970  57.400  1.00  0.00           C 
ATOM    781  HZ2 TRP A 495      63.540 100.940  57.150  1.00  0.00           H 
ATOM    782  CH2 TRP A 495      62.010  99.850  58.180  1.00  0.00           C 
ATOM    783  HH2 TRP A 495      61.560 100.720  58.650  1.00  0.00           H 
ATOM    784  C   TRP A 495      63.320  92.970  57.790  1.00  0.00           C 
ATOM    785  O   TRP A 495      62.370  92.840  58.590  1.00  0.00           O 
ATOM    786  N   LEU A 496      63.840  91.970  57.030  1.00  0.00           N 
ATOM    787  HN  LEU A 496      64.580  92.140  56.390  1.00  0.00           H 
ATOM    788  CA  LEU A 496      63.390  90.620  57.130  1.00  0.00           C 
ATOM    789  HA  LEU A 496      62.320  90.550  57.010  1.00  0.00           H 
ATOM    790  CB  LEU A 496      64.040  89.650  56.020  1.00  0.00           C 
ATOM    791  HB1 LEU A 496      65.140  89.790  55.970  1.00  0.00           H 
ATOM    792  HB2 LEU A 496      63.820  88.620  56.360  1.00  0.00           H 
ATOM    793  CG  LEU A 496      63.420  89.890  54.650  1.00  0.00           C 
ATOM    794  HG  LEU A 496      62.370  89.530  54.730  1.00  0.00           H 
ATOM    795  CD1 LEU A 496      63.250  91.350  54.110  1.00  0.00           C 
ATOM    796 1HD1 LEU A 496      62.630  91.960  54.800  1.00  0.00           H 
ATOM    797 2HD1 LEU A 496      64.280  91.760  54.040  1.00  0.00           H 
ATOM    798 3HD1 LEU A 496      62.840  91.400  53.080  1.00  0.00           H 
ATOM    799  CD2 LEU A 496      64.210  89.040  53.620  1.00  0.00           C 
ATOM    800 1HD2 LEU A 496      63.550  88.870  52.740  1.00  0.00           H 
ATOM    801 2HD2 LEU A 496      65.180  89.460  53.290  1.00  0.00           H 
ATOM    802 3HD2 LEU A 496      64.510  88.050  54.030  1.00  0.00           H 
ATOM    803  C   LEU A 496      63.640  89.940  58.510  1.00  0.00           C 
ATOM    804  O   LEU A 496      62.750  89.300  59.050  1.00  0.00           O 
ATOM    805  N   MET A 497      64.800  90.080  59.080  1.00  0.00           N 
ATOM    806  HN  MET A 497      65.530  90.580  58.620  1.00  0.00           H 
ATOM    807  CA  MET A 497      65.140  89.490  60.330  1.00  0.00           C 
ATOM    808  HA  MET A 497      64.710  88.500  60.280  1.00  0.00           H 
ATOM    809  CB  MET A 497      66.660  89.380  60.470  1.00  0.00           C 
ATOM    810  HB1 MET A 497      67.150  90.370  60.410  1.00  0.00           H 
ATOM    811  HB2 MET A 497      67.000  88.980  61.450  1.00  0.00           H 
ATOM    812  CG  MET A 497      67.270  88.410  59.440  1.00  0.00           C 
ATOM    813  HG1 MET A 497      67.400  88.910  58.450  1.00  0.00           H 
ATOM    814  HG2 MET A 497      68.300  88.190  59.790  1.00  0.00           H 
ATOM    815  SD  MET A 497      66.500  86.810  59.180  1.00  0.00           S 
ATOM    816  CE  MET A 497      66.010  87.170  57.460  1.00  0.00           C 
ATOM    817  HE1 MET A 497      66.700  86.680  56.740  1.00  0.00           H 
ATOM    818  HE2 MET A 497      65.000  86.730  57.340  1.00  0.00           H 
ATOM    819  HE3 MET A 497      65.890  88.240  57.200  1.00  0.00           H 
ATOM    820  C   MET A 497      64.560  90.120  61.600  1.00  0.00           C 
ATOM    821  O   MET A 497      64.350  89.390  62.570  1.00  0.00           O 
ATOM    822  N   ALA A 498      64.050  91.360  61.580  1.00  0.00           N 
ATOM    823  HN  ALA A 498      64.180  91.870  60.730  1.00  0.00           H 
ATOM    824  CA  ALA A 498      63.420  92.080  62.720  1.00  0.00           C 
ATOM    825  HA  ALA A 498      64.210  92.160  63.450  1.00  0.00           H 
ATOM    826  CB  ALA A 498      63.070  93.590  62.310  1.00  0.00           C 
ATOM    827  HB1 ALA A 498      62.640  94.200  63.130  1.00  0.00           H 
ATOM    828  HB2 ALA A 498      63.920  94.220  61.980  1.00  0.00           H 
ATOM    829  HB3 ALA A 498      62.450  93.530  61.390  1.00  0.00           H 
ATOM    830  C   ALA A 498      62.200  91.360  63.330  1.00  0.00           C 
ATOM    831  O   ALA A 498      62.090  91.200  64.550  1.00  0.00           O 
ATOM    832  N   VAL A 499      61.280  90.880  62.450  1.00  0.00           N 
ATOM    833  HN  VAL A 499      61.330  90.940  61.460  1.00  0.00           H 
ATOM    834  CA  VAL A 499      60.200  90.070  62.910  1.00  0.00           C 
ATOM    835  HA  VAL A 499      59.720  90.470  63.790  1.00  0.00           H 
ATOM    836  CB  VAL A 499      59.110  90.060  61.860  1.00  0.00           C 
ATOM    837  HB  VAL A 499      58.160  89.640  62.270  1.00  0.00           H 
ATOM    838  CG1 VAL A 499      58.710  91.560  61.490  1.00  0.00           C 
ATOM    839 1HG1 VAL A 499      58.610  92.240  62.370  1.00  0.00           H 
ATOM    840 2HG1 VAL A 499      59.480  91.890  60.770  1.00  0.00           H 
ATOM    841 3HG1 VAL A 499      57.720  91.520  60.990  1.00  0.00           H 
ATOM    842  CG2 VAL A 499      59.490  89.230  60.680  1.00  0.00           C 
ATOM    843 1HG2 VAL A 499      59.650  88.140  60.850  1.00  0.00           H 
ATOM    844 2HG2 VAL A 499      58.630  89.210  59.980  1.00  0.00           H 
ATOM    845 3HG2 VAL A 499      60.260  89.730  60.060  1.00  0.00           H 
ATOM    846  C   VAL A 499      60.490  88.680  63.360  1.00  0.00           C 
ATOM    847  O   VAL A 499      59.730  88.100  64.110  1.00  0.00           O 
ATOM    848  N   VAL A 500      61.580  88.030  62.890  1.00  0.00           N 
ATOM    849  HN  VAL A 500      62.200  88.470  62.240  1.00  0.00           H 
ATOM    850  CA  VAL A 500      61.970  86.750  63.350  1.00  0.00           C 
ATOM    851  HA  VAL A 500      61.100  86.120  63.260  1.00  0.00           H 
ATOM    852  CB  VAL A 500      63.110  86.220  62.430  1.00  0.00           C 
ATOM    853  HB  VAL A 500      63.880  87.020  62.550  1.00  0.00           H 
ATOM    854  CG1 VAL A 500      63.700  84.930  63.080  1.00  0.00           C 
ATOM    855 1HG1 VAL A 500      64.420  84.440  62.400  1.00  0.00           H 
ATOM    856 2HG1 VAL A 500      64.280  85.180  64.000  1.00  0.00           H 
ATOM    857 3HG1 VAL A 500      62.840  84.320  63.420  1.00  0.00           H 
ATOM    858  CG2 VAL A 500      62.710  86.010  61.000  1.00  0.00           C 
ATOM    859 1HG2 VAL A 500      63.640  85.800  60.430  1.00  0.00           H 
ATOM    860 2HG2 VAL A 500      62.110  85.080  61.030  1.00  0.00           H 
ATOM    861 3HG2 VAL A 500      62.130  86.870  60.610  1.00  0.00           H 
ATOM    862  C   VAL A 500      62.360  86.970  64.860  1.00  0.00           C 
ATOM    863  O   VAL A 500      61.880  86.280  65.760  1.00  0.00           O 
ATOM    864  N   ILE A 501      63.230  88.010  65.110  1.00  0.00           N 
ATOM    865  HN  ILE A 501      63.560  88.630  64.410  1.00  0.00           H 
ATOM    866  CA  ILE A 501      63.650  88.350  66.450  1.00  0.00           C 
ATOM    867  HA  ILE A 501      64.080  87.460  66.890  1.00  0.00           H 
ATOM    868  CB  ILE A 501      64.700  89.470  66.370  1.00  0.00           C 
ATOM    869  HB  ILE A 501      64.450  90.270  65.640  1.00  0.00           H 
ATOM    870  CG2 ILE A 501      64.900  90.200  67.660  1.00  0.00           C 
ATOM    871 1HG2 ILE A 501      64.140  90.940  67.980  1.00  0.00           H 
ATOM    872 2HG2 ILE A 501      65.090  89.460  68.470  1.00  0.00           H 
ATOM    873 3HG2 ILE A 501      65.850  90.780  67.650  1.00  0.00           H 
ATOM    874  CG1 ILE A 501      66.110  88.890  65.880  1.00  0.00           C 
ATOM    875 1HG1 ILE A 501      66.510  88.340  66.760  1.00  0.00           H 
ATOM    876 2HG1 ILE A 501      65.940  88.060  65.160  1.00  0.00           H 
ATOM    877  CD  ILE A 501      67.020  90.020  65.390  1.00  0.00           C 
ATOM    878  HD1 ILE A 501      66.520  90.540  64.540  1.00  0.00           H 
ATOM    879  HD2 ILE A 501      67.320  90.780  66.140  1.00  0.00           H 
ATOM    880  HD3 ILE A 501      67.890  89.490  64.950  1.00  0.00           H 
ATOM    881  C   ILE A 501      62.510  88.690  67.330  1.00  0.00           C 
ATOM    882  O   ILE A 501      62.360  88.060  68.380  1.00  0.00           O 
ATOM    883  N   LEU A 502      61.550  89.580  66.940  1.00  0.00           N 
ATOM    884  HN  LEU A 502      61.660  90.200  66.160  1.00  0.00           H 
ATOM    885  CA  LEU A 502      60.320  89.970  67.700  1.00  0.00           C 
ATOM    886  HA  LEU A 502      60.520  90.440  68.650  1.00  0.00           H 
ATOM    887  CB  LEU A 502      59.470  90.980  66.870  1.00  0.00           C 
ATOM    888  HB1 LEU A 502      59.470  90.620  65.820  1.00  0.00           H 
ATOM    889  HB2 LEU A 502      58.450  91.080  67.290  1.00  0.00           H 
ATOM    890  CG  LEU A 502      59.970  92.410  66.980  1.00  0.00           C 
ATOM    891  HG  LEU A 502      61.080  92.380  67.070  1.00  0.00           H 
ATOM    892  CD1 LEU A 502      59.530  93.230  65.790  1.00  0.00           C 
ATOM    893 1HD1 LEU A 502      59.910  94.270  65.930  1.00  0.00           H 
ATOM    894 2HD1 LEU A 502      59.940  92.810  64.850  1.00  0.00           H 
ATOM    895 3HD1 LEU A 502      58.420  93.230  65.740  1.00  0.00           H 
ATOM    896  CD2 LEU A 502      59.440  93.010  68.240  1.00  0.00           C 
ATOM    897 1HD2 LEU A 502      59.680  92.430  69.150  1.00  0.00           H 
ATOM    898 2HD2 LEU A 502      59.810  94.060  68.260  1.00  0.00           H 
ATOM    899 3HD2 LEU A 502      58.330  93.060  68.330  1.00  0.00           H 
ATOM    900  C   LEU A 502      59.360  88.780  68.190  1.00  0.00           C 
ATOM    901  O   LEU A 502      59.070  88.630  69.390  1.00  0.00           O 
ATOM    902  N   GLY A 503      59.060  87.830  67.280  1.00  0.00           N 
ATOM    903  HN  GLY A 503      59.250  87.990  66.310  1.00  0.00           H 
ATOM    904  CA  GLY A 503      58.230  86.670  67.620  1.00  0.00           C 
ATOM    905  HA1 GLY A 503      57.280  87.080  67.950  1.00  0.00           H 
ATOM    906  HA2 GLY A 503      58.110  86.100  66.710  1.00  0.00           H 
ATOM    907  C   GLY A 503      58.810  85.680  68.560  1.00  0.00           C 
ATOM    908  O   GLY A 503      58.170  85.280  69.530  1.00  0.00           O 
ATOM    909  N   PHE A 504      60.070  85.280  68.330  1.00  0.00           N 
ATOM    910  HN  PHE A 504      60.530  85.780  67.600  1.00  0.00           H 
ATOM    911  CA  PHE A 504      60.860  84.580  69.300  1.00  0.00           C 
ATOM    912  HA  PHE A 504      60.260  83.760  69.680  1.00  0.00           H 
ATOM    913  CB  PHE A 504      62.210  83.970  68.650  1.00  0.00           C 
ATOM    914  HB1 PHE A 504      62.630  84.770  68.010  1.00  0.00           H 
ATOM    915  HB2 PHE A 504      62.880  83.520  69.420  1.00  0.00           H 
ATOM    916  CG  PHE A 504      61.790  82.900  67.770  1.00  0.00           C 
ATOM    917  CD1 PHE A 504      61.350  81.660  68.390  1.00  0.00           C 
ATOM    918  HD1 PHE A 504      61.380  81.630  69.470  1.00  0.00           H 
ATOM    919  CE1 PHE A 504      60.940  80.620  67.590  1.00  0.00           C 
ATOM    920  HE1 PHE A 504      60.700  79.620  67.930  1.00  0.00           H 
ATOM    921  CZ  PHE A 504      60.990  80.780  66.180  1.00  0.00           C 
ATOM    922  HZ  PHE A 504      60.790  80.000  65.460  1.00  0.00           H 
ATOM    923  CD2 PHE A 504      61.720  83.070  66.410  1.00  0.00           C 
ATOM    924  HD2 PHE A 504      62.060  83.970  65.930  1.00  0.00           H 
ATOM    925  CE2 PHE A 504      61.460  81.920  65.620  1.00  0.00           C 
ATOM    926  HE2 PHE A 504      61.640  81.960  64.560  1.00  0.00           H 
ATOM    927  C   PHE A 504      61.250  85.230  70.590  1.00  0.00           C 
ATOM    928  O   PHE A 504      61.140  84.610  71.640  1.00  0.00           O 
ATOM    929  N   ALA A 505      61.570  86.490  70.660  1.00  0.00           N 
ATOM    930  HN  ALA A 505      61.560  87.040  69.830  1.00  0.00           H 
ATOM    931  CA  ALA A 505      61.730  87.250  71.890  1.00  0.00           C 
ATOM    932  HA  ALA A 505      62.410  86.710  72.530  1.00  0.00           H 
ATOM    933  CB  ALA A 505      62.200  88.700  71.660  1.00  0.00           C 
ATOM    934  HB1 ALA A 505      62.220  89.290  72.600  1.00  0.00           H 
ATOM    935  HB2 ALA A 505      63.280  88.730  71.390  1.00  0.00           H 
ATOM    936  HB3 ALA A 505      61.610  89.270  70.910  1.00  0.00           H 
ATOM    937  C   ALA A 505      60.460  87.310  72.720  1.00  0.00           C 
ATOM    938  O   ALA A 505      60.540  87.130  73.930  1.00  0.00           O 
ATOM    939  N   SER A 506      59.280  87.630  72.110  1.00  0.00           N 
ATOM    940  HN  SER A 506      59.410  87.960  71.180  1.00  0.00           H 
ATOM    941  CA  SER A 506      57.970  87.530  72.710  1.00  0.00           C 
ATOM    942  HA  SER A 506      57.880  88.260  73.500  1.00  0.00           H 
ATOM    943  CB  SER A 506      56.860  87.830  71.670  1.00  0.00           C 
ATOM    944  HB1 SER A 506      56.790  87.150  70.790  1.00  0.00           H 
ATOM    945  HB2 SER A 506      55.930  87.920  72.270  1.00  0.00           H 
ATOM    946  OG  SER A 506      57.070  89.130  71.210  1.00  0.00           O 
ATOM    947  HG1 SER A 506      57.900  89.080  70.720  1.00  0.00           H 
ATOM    948  C   SER A 506      57.710  86.180  73.180  1.00  0.00           C 
ATOM    949  O   SER A 506      57.320  85.990  74.350  1.00  0.00           O 
ATOM    950  N   ALA A 507      57.970  85.060  72.380  1.00  0.00           N 
ATOM    951  HN  ALA A 507      58.260  85.290  71.450  1.00  0.00           H 
ATOM    952  CA  ALA A 507      57.950  83.720  72.910  1.00  0.00           C 
ATOM    953  HA  ALA A 507      56.900  83.710  73.170  1.00  0.00           H 
ATOM    954  CB  ALA A 507      58.160  82.680  71.810  1.00  0.00           C 
ATOM    955  HB1 ALA A 507      57.810  81.680  72.160  1.00  0.00           H 
ATOM    956  HB2 ALA A 507      57.550  82.970  70.920  1.00  0.00           H 
ATOM    957  HB3 ALA A 507      59.230  82.530  71.560  1.00  0.00           H 
ATOM    958  C   ALA A 507      58.830  83.420  74.040  1.00  0.00           C 
ATOM    959  O   ALA A 507      58.450  82.810  75.060  1.00  0.00           O 
ATOM    960  N   PHE A 508      60.130  83.740  73.990  1.00  0.00           N 
ATOM    961  HN  PHE A 508      60.450  84.100  73.120  1.00  0.00           H 
ATOM    962  CA  PHE A 508      60.990  83.540  75.140  1.00  0.00           C 
ATOM    963  HA  PHE A 508      60.840  82.500  75.390  1.00  0.00           H 
ATOM    964  CB  PHE A 508      62.470  83.830  74.840  1.00  0.00           C 
ATOM    965  HB1 PHE A 508      62.590  84.900  74.560  1.00  0.00           H 
ATOM    966  HB2 PHE A 508      63.110  83.790  75.750  1.00  0.00           H 
ATOM    967  CG  PHE A 508      63.140  82.990  73.810  1.00  0.00           C 
ATOM    968  CD1 PHE A 508      63.070  81.600  73.870  1.00  0.00           C 
ATOM    969  HD1 PHE A 508      62.600  81.180  74.740  1.00  0.00           H 
ATOM    970  CE1 PHE A 508      63.590  80.790  72.920  1.00  0.00           C 
ATOM    971  HE1 PHE A 508      63.540  79.720  73.050  1.00  0.00           H 
ATOM    972  CZ  PHE A 508      64.350  81.350  71.850  1.00  0.00           C 
ATOM    973  HZ  PHE A 508      64.880  80.850  71.050  1.00  0.00           H 
ATOM    974  CD2 PHE A 508      63.880  83.550  72.780  1.00  0.00           C 
ATOM    975  HD2 PHE A 508      64.070  84.610  72.750  1.00  0.00           H 
ATOM    976  CE2 PHE A 508      64.380  82.800  71.710  1.00  0.00           C 
ATOM    977  HE2 PHE A 508      65.110  83.260  71.060  1.00  0.00           H 
ATOM    978  C   PHE A 508      60.560  84.310  76.370  1.00  0.00           C 
ATOM    979  O   PHE A 508      60.570  83.830  77.520  1.00  0.00           O 
ATOM    980  N   TYR A 509      60.130  85.610  76.250  1.00  0.00           N 
ATOM    981  HN  TYR A 509      60.170  86.120  75.400  1.00  0.00           H 
ATOM    982  CA  TYR A 509      59.580  86.380  77.310  1.00  0.00           C 
ATOM    983  HA  TYR A 509      60.340  86.500  78.070  1.00  0.00           H 
ATOM    984  CB  TYR A 509      59.150  87.780  76.750  1.00  0.00           C 
ATOM    985  HB1 TYR A 509      59.920  88.400  76.230  1.00  0.00           H 
ATOM    986  HB2 TYR A 509      58.360  87.620  75.980  1.00  0.00           H 
ATOM    987  CG  TYR A 509      58.530  88.730  77.830  1.00  0.00           C 
ATOM    988  CD1 TYR A 509      59.340  89.140  78.860  1.00  0.00           C 
ATOM    989  HD1 TYR A 509      60.380  88.860  78.950  1.00  0.00           H 
ATOM    990  CE1 TYR A 509      58.780  89.870  79.960  1.00  0.00           C 
ATOM    991  HE1 TYR A 509      59.490  90.080  80.740  1.00  0.00           H 
ATOM    992  CZ  TYR A 509      57.460  90.230  79.960  1.00  0.00           C 
ATOM    993  OH  TYR A 509      56.890  91.110  80.870  1.00  0.00           O 
ATOM    994  HH  TYR A 509      57.480  91.300  81.610  1.00  0.00           H 
ATOM    995  CD2 TYR A 509      57.200  89.170  77.780  1.00  0.00           C 
ATOM    996  HD2 TYR A 509      56.520  88.880  76.990  1.00  0.00           H 
ATOM    997  CE2 TYR A 509      56.720  89.950  78.800  1.00  0.00           C 
ATOM    998  HE2 TYR A 509      55.720  90.330  78.680  1.00  0.00           H 
ATOM    999  C   TYR A 509      58.380  85.740  78.010  1.00  0.00           C 
ATOM   1000  O   TYR A 509      58.330  85.670  79.180  1.00  0.00           O 
ATOM   1001  N   ILE A 510      57.330  85.360  77.250  1.00  0.00           N 
ATOM   1002  HN  ILE A 510      57.450  85.390  76.260  1.00  0.00           H 
ATOM   1003  CA  ILE A 510      56.120  84.770  77.800  1.00  0.00           C 
ATOM   1004  HA  ILE A 510      55.760  85.460  78.550  1.00  0.00           H 
ATOM   1005  CB  ILE A 510      54.900  84.700  76.880  1.00  0.00           C 
ATOM   1006  HB  ILE A 510      54.050  84.270  77.440  1.00  0.00           H 
ATOM   1007  CG2 ILE A 510      54.430  86.050  76.420  1.00  0.00           C 
ATOM   1008 1HG2 ILE A 510      53.450  86.040  75.900  1.00  0.00           H 
ATOM   1009 2HG2 ILE A 510      54.250  86.630  77.350  1.00  0.00           H 
ATOM   1010 3HG2 ILE A 510      55.260  86.550  75.870  1.00  0.00           H 
ATOM   1011  CG1 ILE A 510      55.210  83.610  75.760  1.00  0.00           C 
ATOM   1012 1HG1 ILE A 510      56.150  83.870  75.230  1.00  0.00           H 
ATOM   1013 2HG1 ILE A 510      55.400  82.580  76.120  1.00  0.00           H 
ATOM   1014  CD  ILE A 510      53.990  83.310  74.860  1.00  0.00           C 
ATOM   1015  HD1 ILE A 510      53.970  82.300  74.400  1.00  0.00           H 
ATOM   1016  HD2 ILE A 510      53.090  83.480  75.490  1.00  0.00           H 
ATOM   1017  HD3 ILE A 510      53.990  84.070  74.050  1.00  0.00           H 
ATOM   1018  C   ILE A 510      56.460  83.390  78.590  1.00  0.00           C 
ATOM   1019  O   ILE A 510      55.780  83.140  79.610  1.00  0.00           O 
ATOM   1020  N   ILE A 511      57.420  82.600  78.020  1.00  0.00           N 
ATOM   1021  HN  ILE A 511      57.760  82.720  77.090  1.00  0.00           H 
ATOM   1022  CA  ILE A 511      57.760  81.380  78.700  1.00  0.00           C 
ATOM   1023  HA  ILE A 511      56.920  80.750  78.980  1.00  0.00           H 
ATOM   1024  CB  ILE A 511      58.690  80.480  77.850  1.00  0.00           C 
ATOM   1025  HB  ILE A 511      59.440  81.070  77.280  1.00  0.00           H 
ATOM   1026  CG2 ILE A 511      59.560  79.500  78.680  1.00  0.00           C 
ATOM   1027 1HG2 ILE A 511      60.060  78.730  78.060  1.00  0.00           H 
ATOM   1028 2HG2 ILE A 511      60.330  79.940  79.350  1.00  0.00           H 
ATOM   1029 3HG2 ILE A 511      58.900  78.920  79.350  1.00  0.00           H 
ATOM   1030  CG1 ILE A 511      57.890  79.640  76.810  1.00  0.00           C 
ATOM   1031 1HG1 ILE A 511      57.620  78.650  77.240  1.00  0.00           H 
ATOM   1032 2HG1 ILE A 511      56.980  80.130  76.390  1.00  0.00           H 
ATOM   1033  CD  ILE A 511      58.900  79.280  75.700  1.00  0.00           C 
ATOM   1034  HD1 ILE A 511      58.390  78.690  74.910  1.00  0.00           H 
ATOM   1035  HD2 ILE A 511      59.380  80.180  75.250  1.00  0.00           H 
ATOM   1036  HD3 ILE A 511      59.800  78.690  75.980  1.00  0.00           H 
ATOM   1037  C   ILE A 511      58.380  81.720  80.080  1.00  0.00           C 
ATOM   1038  O   ILE A 511      58.060  81.130  81.110  1.00  0.00           O 
ATOM   1039  N   PHE A 512      59.360  82.640  80.120  1.00  0.00           N 
ATOM   1040  HN  PHE A 512      59.670  82.930  79.220  1.00  0.00           H 
ATOM   1041  CA  PHE A 512      60.050  82.930  81.300  1.00  0.00           C 
ATOM   1042  HA  PHE A 512      60.130  82.070  81.950  1.00  0.00           H 
ATOM   1043  CB  PHE A 512      61.500  83.350  80.910  1.00  0.00           C 
ATOM   1044  HB1 PHE A 512      61.460  84.090  80.080  1.00  0.00           H 
ATOM   1045  HB2 PHE A 512      62.000  83.820  81.790  1.00  0.00           H 
ATOM   1046  CG  PHE A 512      62.310  82.180  80.520  1.00  0.00           C 
ATOM   1047  CD1 PHE A 512      62.630  81.160  81.460  1.00  0.00           C 
ATOM   1048  HD1 PHE A 512      62.290  81.090  82.480  1.00  0.00           H 
ATOM   1049  CE1 PHE A 512      63.650  80.160  81.130  1.00  0.00           C 
ATOM   1050  HE1 PHE A 512      63.800  79.490  81.960  1.00  0.00           H 
ATOM   1051  CZ  PHE A 512      64.160  80.150  79.860  1.00  0.00           C 
ATOM   1052  HZ  PHE A 512      64.790  79.320  79.560  1.00  0.00           H 
ATOM   1053  CD2 PHE A 512      62.820  82.090  79.230  1.00  0.00           C 
ATOM   1054  HD2 PHE A 512      62.510  82.730  78.420  1.00  0.00           H 
ATOM   1055  CE2 PHE A 512      63.750  81.100  78.940  1.00  0.00           C 
ATOM   1056  HE2 PHE A 512      64.210  81.070  77.960  1.00  0.00           H 
ATOM   1057  C   PHE A 512      59.500  83.980  82.230  1.00  0.00           C 
ATOM   1058  O   PHE A 512      60.050  84.190  83.280  1.00  0.00           O 
ATOM   1059  N   GLN A 513      58.280  84.460  81.930  1.00  0.00           N 
ATOM   1060  HN  GLN A 513      57.820  84.090  81.130  1.00  0.00           H 
ATOM   1061  CA  GLN A 513      57.640  85.390  82.840  1.00  0.00           C 
ATOM   1062  HA  GLN A 513      58.360  86.130  83.150  1.00  0.00           H 
ATOM   1063  CB  GLN A 513      56.550  86.110  81.940  1.00  0.00           C 
ATOM   1064  HB1 GLN A 513      57.030  86.470  81.010  1.00  0.00           H 
ATOM   1065  HB2 GLN A 513      55.710  85.440  81.640  1.00  0.00           H 
ATOM   1066  CG  GLN A 513      55.900  87.390  82.580  1.00  0.00           C 
ATOM   1067  HG1 GLN A 513      55.470  87.130  83.570  1.00  0.00           H 
ATOM   1068  HG2 GLN A 513      56.590  88.260  82.660  1.00  0.00           H 
ATOM   1069  CD  GLN A 513      54.680  87.830  81.830  1.00  0.00           C 
ATOM   1070  OE1 GLN A 513      53.650  88.040  82.500  1.00  0.00           O 
ATOM   1071  NE2 GLN A 513      54.770  87.930  80.480  1.00  0.00           N 
ATOM   1072 1HE2 GLN A 513      55.640  88.180  80.060  1.00  0.00           H 
ATOM   1073 2HE2 GLN A 513      53.920  88.050  79.960  1.00  0.00           H 
ATOM   1074  C   GLN A 513      57.130  84.740  84.140  1.00  0.00           C 
ATOM   1075  O   GLN A 513      57.000  85.470  85.150  1.00  0.00           O 
ATOM   1076  N   THR A 514      56.930  83.400  84.150  1.00  0.00           N 
ATOM   1077  HN  THR A 514      57.230  82.790  83.420  1.00  0.00           H 
ATOM   1078  CA  THR A 514      56.380  82.790  85.350  1.00  0.00           C 
ATOM   1079  HA  THR A 514      55.700  83.450  85.880  1.00  0.00           H 
ATOM   1080  CB  THR A 514      55.660  81.490  84.980  1.00  0.00           C 
ATOM   1081  HB  THR A 514      55.650  80.730  85.790  1.00  0.00           H 
ATOM   1082  OG1 THR A 514      56.240  80.890  83.850  1.00  0.00           O 
ATOM   1083  HG1 THR A 514      56.930  80.370  84.270  1.00  0.00           H 
ATOM   1084  CG2 THR A 514      54.200  81.900  84.670  1.00  0.00           C 
ATOM   1085 1HG2 THR A 514      53.720  82.130  85.650  1.00  0.00           H 
ATOM   1086 2HG2 THR A 514      54.080  82.650  83.860  1.00  0.00           H 
ATOM   1087 3HG2 THR A 514      53.750  80.940  84.330  1.00  0.00           H 
ATOM   1088  C   THR A 514      57.470  82.360  86.320  1.00  0.00           C 
ATOM   1089  O   THR A 514      57.140  81.910  87.450  1.00  0.00           O 
ATOM   1090  N   GLU A 515      58.780  82.460  85.790  1.00  0.00           N 
ATOM   1091  HN  GLU A 515      58.950  83.040  85.000  1.00  0.00           H 
ATOM   1092  CA  GLU A 515      59.960  81.850  86.420  1.00  0.00           C 
ATOM   1093  HA  GLU A 515      59.600  81.130  87.140  1.00  0.00           H 
ATOM   1094  CB  GLU A 515      60.920  81.180  85.380  1.00  0.00           C 
ATOM   1095  HB1 GLU A 515      61.340  81.950  84.690  1.00  0.00           H 
ATOM   1096  HB2 GLU A 515      61.750  80.680  85.920  1.00  0.00           H 
ATOM   1097  CG  GLU A 515      60.310  80.090  84.450  1.00  0.00           C 
ATOM   1098  HG1 GLU A 515      59.760  80.590  83.620  1.00  0.00           H 
ATOM   1099  HG2 GLU A 515      61.040  79.480  83.880  1.00  0.00           H 
ATOM   1100  CD  GLU A 515      59.310  79.180  85.120  1.00  0.00           C 
ATOM   1101  OE1 GLU A 515      59.740  78.440  85.980  1.00  0.00           O 
ATOM   1102  OE2 GLU A 515      58.100  79.090  84.650  1.00  0.00           O 
ATOM   1103  C   GLU A 515      60.740  82.880  87.140  1.00  0.00           C 
ATOM   1104  O   GLU A 515      60.440  84.050  87.190  1.00  0.00           O 
ATOM   1105  N   ASP A 516      61.810  82.400  87.870  1.00  0.00           N 
ATOM   1106  HN  ASP A 516      61.950  81.420  87.770  1.00  0.00           H 
ATOM   1107  CA  ASP A 516      62.710  83.180  88.680  1.00  0.00           C 
ATOM   1108  HA  ASP A 516      62.080  83.920  89.150  1.00  0.00           H 
ATOM   1109  CB  ASP A 516      63.150  82.240  89.800  1.00  0.00           C 
ATOM   1110  HB1 ASP A 516      62.250  81.630  90.030  1.00  0.00           H 
ATOM   1111  HB2 ASP A 516      64.000  81.600  89.490  1.00  0.00           H 
ATOM   1112  CG  ASP A 516      63.630  82.960  91.040  1.00  0.00           C 
ATOM   1113  OD1 ASP A 516      64.050  84.160  91.040  1.00  0.00           O 
ATOM   1114  OD2 ASP A 516      63.660  82.280  92.070  1.00  0.00           O 
ATOM   1115  C   ASP A 516      63.920  83.790  87.900  1.00  0.00           C 
ATOM   1116  O   ASP A 516      64.800  83.070  87.430  1.00  0.00           O 
ATOM   1117  N   PRO A 517      64.050  85.140  87.860  1.00  0.00           N 
ATOM   1118  CD  PRO A 517      63.020  86.110  88.220  1.00  0.00           C 
ATOM   1119  HD1 PRO A 517      62.600  85.790  89.200  1.00  0.00           H 
ATOM   1120  HD2 PRO A 517      62.290  85.940  87.410  1.00  0.00           H 
ATOM   1121  CA  PRO A 517      65.060  85.720  87.000  1.00  0.00           C 
ATOM   1122  HA  PRO A 517      65.170  85.170  86.080  1.00  0.00           H 
ATOM   1123  CB  PRO A 517      64.680  87.120  86.890  1.00  0.00           C 
ATOM   1124  HB1 PRO A 517      65.530  87.830  86.920  1.00  0.00           H 
ATOM   1125  HB2 PRO A 517      64.000  87.200  86.020  1.00  0.00           H 
ATOM   1126  CG  PRO A 517      63.730  87.390  88.130  1.00  0.00           C 
ATOM   1127  HG1 PRO A 517      64.370  87.630  89.000  1.00  0.00           H 
ATOM   1128  HG2 PRO A 517      62.960  88.170  88.000  1.00  0.00           H 
ATOM   1129  C   PRO A 517      66.490  85.620  87.690  1.00  0.00           C 
ATOM   1130  O   PRO A 517      67.470  85.590  86.960  1.00  0.00           O 
ATOM   1131  N   GLU A 518      66.700  85.390  88.980  1.00  0.00           N 
ATOM   1132  HN  GLU A 518      65.990  85.210  89.660  1.00  0.00           H 
ATOM   1133  CA  GLU A 518      68.020  85.180  89.530  1.00  0.00           C 
ATOM   1134  HA  GLU A 518      68.660  86.000  89.230  1.00  0.00           H 
ATOM   1135  CB  GLU A 518      67.990  85.410  91.080  1.00  0.00           C 
ATOM   1136  HB1 GLU A 518      67.060  84.890  91.390  1.00  0.00           H 
ATOM   1137  HB2 GLU A 518      68.810  84.890  91.630  1.00  0.00           H 
ATOM   1138  CG  GLU A 518      67.930  86.910  91.330  1.00  0.00           C 
ATOM   1139  HG1 GLU A 518      68.980  87.280  91.310  1.00  0.00           H 
ATOM   1140  HG2 GLU A 518      67.370  87.430  90.520  1.00  0.00           H 
ATOM   1141  CD  GLU A 518      67.440  87.420  92.630  1.00  0.00           C 
ATOM   1142  OE1 GLU A 518      66.290  87.070  92.920  1.00  0.00           O 
ATOM   1143  OE2 GLU A 518      68.100  88.310  93.190  1.00  0.00           O 
ATOM   1144  C   GLU A 518      68.630  83.860  89.130  1.00  0.00           C 
ATOM   1145  O   GLU A 518      69.880  83.680  88.980  1.00  0.00           O 
ATOM   1146  N   GLU A 519      67.810  82.800  89.010  1.00  0.00           N 
ATOM   1147  HN  GLU A 519      66.880  82.790  89.370  1.00  0.00           H 
ATOM   1148  CA  GLU A 519      68.240  81.600  88.370  1.00  0.00           C 
ATOM   1149  HA  GLU A 519      69.260  81.380  88.670  1.00  0.00           H 
ATOM   1150  CB  GLU A 519      67.320  80.370  88.620  1.00  0.00           C 
ATOM   1151  HB1 GLU A 519      66.340  80.710  89.020  1.00  0.00           H 
ATOM   1152  HB2 GLU A 519      67.110  79.710  87.750  1.00  0.00           H 
ATOM   1153  CG  GLU A 519      67.990  79.410  89.680  1.00  0.00           C 
ATOM   1154  HG1 GLU A 519      67.430  78.450  89.660  1.00  0.00           H 
ATOM   1155  HG2 GLU A 519      69.050  79.270  89.360  1.00  0.00           H 
ATOM   1156  CD  GLU A 519      67.920  80.000  91.080  1.00  0.00           C 
ATOM   1157  OE1 GLU A 519      66.800  80.070  91.610  1.00  0.00           O 
ATOM   1158  OE2 GLU A 519      68.950  80.520  91.630  1.00  0.00           O 
ATOM   1159  C   GLU A 519      68.610  81.660  86.910  1.00  0.00           C 
ATOM   1160  O   GLU A 519      69.740  81.360  86.540  1.00  0.00           O 
ATOM   1161  N   LEU A 520      67.740  82.290  85.980  1.00  0.00           N 
ATOM   1162  HN  LEU A 520      66.890  82.630  86.370  1.00  0.00           H 
ATOM   1163  CA  LEU A 520      68.090  82.530  84.580  1.00  0.00           C 
ATOM   1164  HA  LEU A 520      69.160  82.690  84.510  1.00  0.00           H 
ATOM   1165  CB  LEU A 520      67.540  81.210  83.870  1.00  0.00           C 
ATOM   1166  HB1 LEU A 520      68.050  80.380  84.400  1.00  0.00           H 
ATOM   1167  HB2 LEU A 520      66.440  81.280  84.010  1.00  0.00           H 
ATOM   1168  CG  LEU A 520      68.020  81.090  82.350  1.00  0.00           C 
ATOM   1169  HG  LEU A 520      69.120  81.250  82.350  1.00  0.00           H 
ATOM   1170  CD1 LEU A 520      67.800  79.630  81.790  1.00  0.00           C 
ATOM   1171 1HD1 LEU A 520      66.710  79.420  81.830  1.00  0.00           H 
ATOM   1172 2HD1 LEU A 520      68.250  79.350  80.820  1.00  0.00           H 
ATOM   1173 3HD1 LEU A 520      68.230  78.910  82.520  1.00  0.00           H 
ATOM   1174  CD2 LEU A 520      67.230  82.000  81.310  1.00  0.00           C 
ATOM   1175 1HD2 LEU A 520      67.260  83.060  81.640  1.00  0.00           H 
ATOM   1176 2HD2 LEU A 520      67.740  81.970  80.330  1.00  0.00           H 
ATOM   1177 3HD2 LEU A 520      66.150  81.760  81.400  1.00  0.00           H 
ATOM   1178  C   LEU A 520      67.490  83.870  84.180  1.00  0.00           C 
ATOM   1179  O   LEU A 520      66.320  84.020  83.800  1.00  0.00           O 
ATOM   1180  N   GLY A 521      68.320  84.910  84.070  1.00  0.00           N 
ATOM   1181  HN  GLY A 521      69.310  84.870  84.200  1.00  0.00           H 
ATOM   1182  CA  GLY A 521      67.870  86.240  83.840  1.00  0.00           C 
ATOM   1183  HA1 GLY A 521      66.920  86.420  84.320  1.00  0.00           H 
ATOM   1184  HA2 GLY A 521      68.650  86.830  84.310  1.00  0.00           H 
ATOM   1185  C   GLY A 521      67.900  86.730  82.440  1.00  0.00           C 
ATOM   1186  O   GLY A 521      68.020  87.870  82.130  1.00  0.00           O 
ATOM   1187  N   HSD A 522      67.840  85.820  81.450  1.00  0.00           N 
ATOM   1188  HN  HSD A 522      67.860  84.880  81.790  1.00  0.00           H 
ATOM   1189  CA  HSD A 522      67.980  86.310  80.130  1.00  0.00           C 
ATOM   1190  HA  HSD A 522      68.870  86.910  80.000  1.00  0.00           H 
ATOM   1191  CB  HSD A 522      68.520  85.240  79.030  1.00  0.00           C 
ATOM   1192  HB1 HSD A 522      67.850  84.360  79.120  1.00  0.00           H 
ATOM   1193  HB2 HSD A 522      68.690  85.750  78.060  1.00  0.00           H 
ATOM   1194  ND1 HSD A 522      71.060  84.830  78.910  1.00  0.00           N 
ATOM   1195  HD1 HSD A 522      71.340  85.620  78.360  1.00  0.00           H 
ATOM   1196  CG  HSD A 522      69.880  84.680  79.570  1.00  0.00           C 
ATOM   1197  CE1 HSD A 522      71.960  83.930  79.410  1.00  0.00           C 
ATOM   1198  HE1 HSD A 522      73.020  83.880  79.170  1.00  0.00           H 
ATOM   1199  NE2 HSD A 522      71.400  83.280  80.440  1.00  0.00           N 
ATOM   1200  CD2 HSD A 522      70.110  83.750  80.570  1.00  0.00           C 
ATOM   1201  HD2 HSD A 522      69.350  83.310  81.210  1.00  0.00           H 
ATOM   1202  C   HSD A 522      66.840  87.120  79.570  1.00  0.00           C 
ATOM   1203  O   HSD A 522      66.910  87.830  78.570  1.00  0.00           O 
ATOM   1204  N   PHE A 523      65.660  87.000  80.210  1.00  0.00           N 
ATOM   1205  HN  PHE A 523      65.620  86.520  81.080  1.00  0.00           H 
ATOM   1206  CA  PHE A 523      64.390  87.440  79.610  1.00  0.00           C 
ATOM   1207  HA  PHE A 523      64.640  88.240  78.920  1.00  0.00           H 
ATOM   1208  CB  PHE A 523      63.650  86.270  78.970  1.00  0.00           C 
ATOM   1209  HB1 PHE A 523      63.310  85.620  79.800  1.00  0.00           H 
ATOM   1210  HB2 PHE A 523      62.760  86.610  78.390  1.00  0.00           H 
ATOM   1211  CG  PHE A 523      64.510  85.550  77.970  1.00  0.00           C 
ATOM   1212  CD1 PHE A 523      64.620  86.010  76.550  1.00  0.00           C 
ATOM   1213  HD1 PHE A 523      64.060  86.890  76.270  1.00  0.00           H 
ATOM   1214  CE1 PHE A 523      65.560  85.480  75.640  1.00  0.00           C 
ATOM   1215  HE1 PHE A 523      65.740  86.020  74.720  1.00  0.00           H 
ATOM   1216  CZ  PHE A 523      66.390  84.430  76.100  1.00  0.00           C 
ATOM   1217  HZ  PHE A 523      67.140  84.080  75.400  1.00  0.00           H 
ATOM   1218  CD2 PHE A 523      65.270  84.400  78.230  1.00  0.00           C 
ATOM   1219  HD2 PHE A 523      65.130  83.980  79.210  1.00  0.00           H 
ATOM   1220  CE2 PHE A 523      66.190  83.780  77.290  1.00  0.00           C 
ATOM   1221  HE2 PHE A 523      66.780  83.010  77.760  1.00  0.00           H 
ATOM   1222  C   PHE A 523      63.520  88.120  80.620  1.00  0.00           C 
ATOM   1223  O   PHE A 523      62.250  87.990  80.600  1.00  0.00           O 
ATOM   1224  N   TYR A 524      64.050  88.800  81.620  1.00  0.00           N 
ATOM   1225  HN  TYR A 524      65.040  88.870  81.700  1.00  0.00           H 
ATOM   1226  CA  TYR A 524      63.350  89.290  82.830  1.00  0.00           C 
ATOM   1227  HA  TYR A 524      62.820  88.490  83.320  1.00  0.00           H 
ATOM   1228  CB  TYR A 524      64.350  89.720  83.940  1.00  0.00           C 
ATOM   1229  HB1 TYR A 524      63.850  89.880  84.920  1.00  0.00           H 
ATOM   1230  HB2 TYR A 524      65.010  88.840  84.100  1.00  0.00           H 
ATOM   1231  CG  TYR A 524      65.260  90.840  83.600  1.00  0.00           C 
ATOM   1232  CD1 TYR A 524      66.640  90.470  83.570  1.00  0.00           C 
ATOM   1233  HD1 TYR A 524      67.030  89.460  83.550  1.00  0.00           H 
ATOM   1234  CE1 TYR A 524      67.620  91.500  83.410  1.00  0.00           C 
ATOM   1235  HE1 TYR A 524      68.650  91.190  83.330  1.00  0.00           H 
ATOM   1236  CZ  TYR A 524      67.210  92.840  83.460  1.00  0.00           C 
ATOM   1237  OH  TYR A 524      68.210  93.800  83.150  1.00  0.00           O 
ATOM   1238  HH  TYR A 524      67.740  94.370  82.530  1.00  0.00           H 
ATOM   1239  CD2 TYR A 524      64.870  92.220  83.690  1.00  0.00           C 
ATOM   1240  HD2 TYR A 524      63.850  92.440  83.960  1.00  0.00           H 
ATOM   1241  CE2 TYR A 524      65.880  93.210  83.690  1.00  0.00           C 
ATOM   1242  HE2 TYR A 524      65.600  94.250  83.760  1.00  0.00           H 
ATOM   1243  C   TYR A 524      62.360  90.380  82.530  1.00  0.00           C 
ATOM   1244  O   TYR A 524      61.330  90.440  83.180  1.00  0.00           O 
ATOM   1245  N   ASP A 525      62.710  91.250  81.510  1.00  0.00           N 
ATOM   1246  HN  ASP A 525      63.650  91.280  81.170  1.00  0.00           H 
ATOM   1247  CA  ASP A 525      61.940  92.360  81.070  1.00  0.00           C 
ATOM   1248  HA  ASP A 525      60.910  92.240  81.390  1.00  0.00           H 
ATOM   1249  CB  ASP A 525      62.450  93.810  81.630  1.00  0.00           C 
ATOM   1250  HB1 ASP A 525      61.680  94.570  81.390  1.00  0.00           H 
ATOM   1251  HB2 ASP A 525      62.380  93.730  82.740  1.00  0.00           H 
ATOM   1252  CG  ASP A 525      63.770  94.320  81.220  1.00  0.00           C 
ATOM   1253  OD1 ASP A 525      64.370  93.710  80.330  1.00  0.00           O 
ATOM   1254  OD2 ASP A 525      64.300  95.350  81.740  1.00  0.00           O 
ATOM   1255  C   ASP A 525      61.940  92.170  79.600  1.00  0.00           C 
ATOM   1256  O   ASP A 525      62.870  91.590  79.040  1.00  0.00           O 
ATOM   1257  N   TYR A 526      60.930  92.680  78.930  1.00  0.00           N 
ATOM   1258  HN  TYR A 526      60.250  93.200  79.450  1.00  0.00           H 
ATOM   1259  CA  TYR A 526      60.910  92.700  77.480  1.00  0.00           C 
ATOM   1260  HA  TYR A 526      60.950  91.670  77.170  1.00  0.00           H 
ATOM   1261  CB  TYR A 526      59.480  93.120  76.970  1.00  0.00           C 
ATOM   1262  HB1 TYR A 526      58.700  92.570  77.550  1.00  0.00           H 
ATOM   1263  HB2 TYR A 526      59.340  94.190  77.210  1.00  0.00           H 
ATOM   1264  CG  TYR A 526      59.150  92.790  75.500  1.00  0.00           C 
ATOM   1265  CD1 TYR A 526      59.240  91.480  74.940  1.00  0.00           C 
ATOM   1266  HD1 TYR A 526      59.500  90.700  75.640  1.00  0.00           H 
ATOM   1267  CE1 TYR A 526      58.800  91.260  73.640  1.00  0.00           C 
ATOM   1268  HE1 TYR A 526      58.810  90.290  73.170  1.00  0.00           H 
ATOM   1269  CZ  TYR A 526      58.450  92.350  72.830  1.00  0.00           C 
ATOM   1270  OH  TYR A 526      57.870  92.190  71.550  1.00  0.00           O 
ATOM   1271  HH  TYR A 526      57.640  91.260  71.500  1.00  0.00           H 
ATOM   1272  CD2 TYR A 526      58.860  93.880  74.610  1.00  0.00           C 
ATOM   1273  HD2 TYR A 526      58.800  94.870  75.030  1.00  0.00           H 
ATOM   1274  CE2 TYR A 526      58.530  93.630  73.250  1.00  0.00           C 
ATOM   1275  HE2 TYR A 526      58.330  94.500  72.650  1.00  0.00           H 
ATOM   1276  C   TYR A 526      62.020  93.400  76.750  1.00  0.00           C 
ATOM   1277  O   TYR A 526      62.490  92.840  75.720  1.00  0.00           O 
ATOM   1278  N   PRO A 527      62.670  94.500  77.150  1.00  0.00           N 
ATOM   1279  CD  PRO A 527      61.960  95.560  77.980  1.00  0.00           C 
ATOM   1280  HD1 PRO A 527      62.350  95.580  79.020  1.00  0.00           H 
ATOM   1281  HD2 PRO A 527      60.850  95.520  78.080  1.00  0.00           H 
ATOM   1282  CA  PRO A 527      63.720  95.030  76.320  1.00  0.00           C 
ATOM   1283  HA  PRO A 527      63.460  95.100  75.270  1.00  0.00           H 
ATOM   1284  CB  PRO A 527      63.790  96.440  76.790  1.00  0.00           C 
ATOM   1285  HB1 PRO A 527      64.390  96.470  77.720  1.00  0.00           H 
ATOM   1286  HB2 PRO A 527      64.310  97.090  76.060  1.00  0.00           H 
ATOM   1287  CG  PRO A 527      62.380  96.800  77.270  1.00  0.00           C 
ATOM   1288  HG1 PRO A 527      62.150  97.730  77.830  1.00  0.00           H 
ATOM   1289  HG2 PRO A 527      61.790  97.030  76.360  1.00  0.00           H 
ATOM   1290  C   PRO A 527      65.020  94.230  76.310  1.00  0.00           C 
ATOM   1291  O   PRO A 527      65.760  94.160  75.260  1.00  0.00           O 
ATOM   1292  N   MET A 528      65.390  93.620  77.490  1.00  0.00           N 
ATOM   1293  HN  MET A 528      64.960  93.860  78.350  1.00  0.00           H 
ATOM   1294  CA  MET A 528      66.440  92.660  77.620  1.00  0.00           C 
ATOM   1295  HA  MET A 528      67.290  93.020  77.060  1.00  0.00           H 
ATOM   1296  CB  MET A 528      66.700  92.440  79.100  1.00  0.00           C 
ATOM   1297  HB1 MET A 528      66.780  93.410  79.630  1.00  0.00           H 
ATOM   1298  HB2 MET A 528      65.900  91.810  79.550  1.00  0.00           H 
ATOM   1299  CG  MET A 528      67.990  91.590  79.230  1.00  0.00           C 
ATOM   1300  HG1 MET A 528      68.150  91.480  80.320  1.00  0.00           H 
ATOM   1301  HG2 MET A 528      67.890  90.610  78.710  1.00  0.00           H 
ATOM   1302  SD  MET A 528      69.410  92.340  78.550  1.00  0.00           S 
ATOM   1303  CE  MET A 528      69.840  93.340  80.020  1.00  0.00           C 
ATOM   1304  HE1 MET A 528      69.070  94.090  80.320  1.00  0.00           H 
ATOM   1305  HE2 MET A 528      70.170  92.640  80.820  1.00  0.00           H 
ATOM   1306  HE3 MET A 528      70.820  93.840  79.850  1.00  0.00           H 
ATOM   1307  C   MET A 528      66.120  91.400  76.830  1.00  0.00           C 
ATOM   1308  O   MET A 528      66.960  90.820  76.120  1.00  0.00           O 
ATOM   1309  N   ALA A 529      64.880  90.890  76.820  1.00  0.00           N 
ATOM   1310  HN  ALA A 529      64.090  91.210  77.350  1.00  0.00           H 
ATOM   1311  CA  ALA A 529      64.420  89.830  75.950  1.00  0.00           C 
ATOM   1312  HA  ALA A 529      65.080  89.000  76.160  1.00  0.00           H 
ATOM   1313  CB  ALA A 529      63.020  89.470  76.250  1.00  0.00           C 
ATOM   1314  HB1 ALA A 529      62.710  88.560  75.690  1.00  0.00           H 
ATOM   1315  HB2 ALA A 529      62.870  89.340  77.340  1.00  0.00           H 
ATOM   1316  HB3 ALA A 529      62.300  90.220  75.860  1.00  0.00           H 
ATOM   1317  C   ALA A 529      64.610  90.080  74.440  1.00  0.00           C 
ATOM   1318  O   ALA A 529      65.040  89.240  73.620  1.00  0.00           O 
ATOM   1319  N   LEU A 530      64.310  91.280  73.980  1.00  0.00           N 
ATOM   1320  HN  LEU A 530      63.810  91.960  74.520  1.00  0.00           H 
ATOM   1321  CA  LEU A 530      64.580  91.570  72.630  1.00  0.00           C 
ATOM   1322  HA  LEU A 530      64.100  90.880  71.950  1.00  0.00           H 
ATOM   1323  CB  LEU A 530      64.010  92.980  72.360  1.00  0.00           C 
ATOM   1324  HB1 LEU A 530      64.510  93.680  73.060  1.00  0.00           H 
ATOM   1325  HB2 LEU A 530      64.370  93.360  71.380  1.00  0.00           H 
ATOM   1326  CG  LEU A 530      62.480  92.990  72.240  1.00  0.00           C 
ATOM   1327  HG  LEU A 530      62.130  92.430  73.140  1.00  0.00           H 
ATOM   1328  CD1 LEU A 530      61.980  92.430  70.940  1.00  0.00           C 
ATOM   1329 1HD1 LEU A 530      62.160  93.240  70.190  1.00  0.00           H 
ATOM   1330 2HD1 LEU A 530      62.590  91.670  70.420  1.00  0.00           H 
ATOM   1331 3HD1 LEU A 530      60.920  92.110  70.960  1.00  0.00           H 
ATOM   1332  CD2 LEU A 530      62.040  94.510  72.390  1.00  0.00           C 
ATOM   1333 1HD2 LEU A 530      62.660  95.080  71.660  1.00  0.00           H 
ATOM   1334 2HD2 LEU A 530      60.980  94.750  72.140  1.00  0.00           H 
ATOM   1335 3HD2 LEU A 530      62.180  94.770  73.460  1.00  0.00           H 
ATOM   1336  C   LEU A 530      66.060  91.620  72.280  1.00  0.00           C 
ATOM   1337  O   LEU A 530      66.510  91.030  71.300  1.00  0.00           O 
ATOM   1338  N   PHE A 531      66.880  92.200  73.180  1.00  0.00           N 
ATOM   1339  HN  PHE A 531      66.530  92.590  74.030  1.00  0.00           H 
ATOM   1340  CA  PHE A 531      68.280  92.310  73.010  1.00  0.00           C 
ATOM   1341  HA  PHE A 531      68.430  92.810  72.070  1.00  0.00           H 
ATOM   1342  CB  PHE A 531      68.760  93.220  74.200  1.00  0.00           C 
ATOM   1343  HB1 PHE A 531      68.190  94.170  74.270  1.00  0.00           H 
ATOM   1344  HB2 PHE A 531      68.630  92.620  75.130  1.00  0.00           H 
ATOM   1345  CG  PHE A 531      70.280  93.490  74.060  1.00  0.00           C 
ATOM   1346  CD1 PHE A 531      70.810  94.160  72.930  1.00  0.00           C 
ATOM   1347  HD1 PHE A 531      70.050  94.390  72.190  1.00  0.00           H 
ATOM   1348  CE1 PHE A 531      72.110  94.530  72.770  1.00  0.00           C 
ATOM   1349  HE1 PHE A 531      72.440  95.050  71.880  1.00  0.00           H 
ATOM   1350  CZ  PHE A 531      73.000  94.010  73.720  1.00  0.00           C 
ATOM   1351  HZ  PHE A 531      74.040  94.230  73.520  1.00  0.00           H 
ATOM   1352  CD2 PHE A 531      71.210  93.100  75.040  1.00  0.00           C 
ATOM   1353  HD2 PHE A 531      70.900  92.510  75.890  1.00  0.00           H 
ATOM   1354  CE2 PHE A 531      72.570  93.400  74.870  1.00  0.00           C 
ATOM   1355  HE2 PHE A 531      73.300  92.890  75.480  1.00  0.00           H 
ATOM   1356  C   PHE A 531      69.030  91.010  72.990  1.00  0.00           C 
ATOM   1357  O   PHE A 531      69.690  90.710  72.000  1.00  0.00           O 
ATOM   1358  N   SER A 532      68.880  90.220  74.040  1.00  0.00           N 
ATOM   1359  HN  SER A 532      68.140  90.480  74.650  1.00  0.00           H 
ATOM   1360  CA  SER A 532      69.510  88.960  74.180  1.00  0.00           C 
ATOM   1361  HA  SER A 532      70.510  89.150  73.830  1.00  0.00           H 
ATOM   1362  CB  SER A 532      69.620  88.320  75.590  1.00  0.00           C 
ATOM   1363  HB1 SER A 532      68.640  88.330  76.120  1.00  0.00           H 
ATOM   1364  HB2 SER A 532      69.940  87.260  75.670  1.00  0.00           H 
ATOM   1365  OG  SER A 532      70.540  89.120  76.310  1.00  0.00           O 
ATOM   1366  HG1 SER A 532      71.160  89.620  75.770  1.00  0.00           H 
ATOM   1367  C   SER A 532      68.980  87.950  73.240  1.00  0.00           C 
ATOM   1368  O   SER A 532      69.670  87.070  72.790  1.00  0.00           O 
ATOM   1369  N   THR A 533      67.750  88.040  72.760  1.00  0.00           N 
ATOM   1370  HN  THR A 533      67.150  88.780  73.050  1.00  0.00           H 
ATOM   1371  CA  THR A 533      67.240  87.260  71.580  1.00  0.00           C 
ATOM   1372  HA  THR A 533      67.390  86.200  71.690  1.00  0.00           H 
ATOM   1373  CB  THR A 533      65.740  87.420  71.320  1.00  0.00           C 
ATOM   1374  HB  THR A 533      65.420  88.430  70.970  1.00  0.00           H 
ATOM   1375  OG1 THR A 533      64.920  86.910  72.390  1.00  0.00           O 
ATOM   1376  HG1 THR A 533      64.840  87.540  73.110  1.00  0.00           H 
ATOM   1377  CG2 THR A 533      65.290  86.490  70.140  1.00  0.00           C 
ATOM   1378 1HG2 THR A 533      64.300  86.950  69.940  1.00  0.00           H 
ATOM   1379 2HG2 THR A 533      65.940  86.590  69.250  1.00  0.00           H 
ATOM   1380 3HG2 THR A 533      65.140  85.460  70.530  1.00  0.00           H 
ATOM   1381  C   THR A 533      68.020  87.680  70.300  1.00  0.00           C 
ATOM   1382  O   THR A 533      68.450  86.840  69.520  1.00  0.00           O 
ATOM   1383  N   PHE A 534      68.350  89.030  70.000  1.00  0.00           N 
ATOM   1384  HN  PHE A 534      68.060  89.730  70.640  1.00  0.00           H 
ATOM   1385  CA  PHE A 534      69.240  89.470  68.940  1.00  0.00           C 
ATOM   1386  HA  PHE A 534      68.920  89.070  67.990  1.00  0.00           H 
ATOM   1387  CB  PHE A 534      69.040  90.960  68.770  1.00  0.00           C 
ATOM   1388  HB1 PHE A 534      68.100  91.180  68.220  1.00  0.00           H 
ATOM   1389  HB2 PHE A 534      68.810  91.450  69.740  1.00  0.00           H 
ATOM   1390  CG  PHE A 534      70.170  91.610  67.940  1.00  0.00           C 
ATOM   1391  CD1 PHE A 534      70.040  92.110  66.630  1.00  0.00           C 
ATOM   1392  HD1 PHE A 534      69.100  91.900  66.150  1.00  0.00           H 
ATOM   1393  CE1 PHE A 534      71.050  92.760  65.970  1.00  0.00           C 
ATOM   1394  HE1 PHE A 534      71.110  93.030  64.930  1.00  0.00           H 
ATOM   1395  CZ  PHE A 534      72.210  93.040  66.700  1.00  0.00           C 
ATOM   1396  HZ  PHE A 534      72.970  93.620  66.190  1.00  0.00           H 
ATOM   1397  CD2 PHE A 534      71.370  92.010  68.660  1.00  0.00           C 
ATOM   1398  HD2 PHE A 534      71.560  91.740  69.690  1.00  0.00           H 
ATOM   1399  CE2 PHE A 534      72.360  92.760  68.010  1.00  0.00           C 
ATOM   1400  HE2 PHE A 534      73.260  93.090  68.510  1.00  0.00           H 
ATOM   1401  C   PHE A 534      70.650  88.930  69.110  1.00  0.00           C 
ATOM   1402  O   PHE A 534      71.210  88.510  68.110  1.00  0.00           O 
ATOM   1403  N   GLU A 535      71.230  88.940  70.330  1.00  0.00           N 
ATOM   1404  HN  GLU A 535      70.880  89.360  71.160  1.00  0.00           H 
ATOM   1405  CA  GLU A 535      72.500  88.300  70.540  1.00  0.00           C 
ATOM   1406  HA  GLU A 535      73.200  88.870  69.950  1.00  0.00           H 
ATOM   1407  CB  GLU A 535      72.920  88.540  71.990  1.00  0.00           C 
ATOM   1408  HB1 GLU A 535      72.060  88.160  72.580  1.00  0.00           H 
ATOM   1409  HB2 GLU A 535      73.840  87.940  72.140  1.00  0.00           H 
ATOM   1410  CG  GLU A 535      73.120  90.020  72.290  1.00  0.00           C 
ATOM   1411  HG1 GLU A 535      74.070  90.360  71.830  1.00  0.00           H 
ATOM   1412  HG2 GLU A 535      72.260  90.660  72.000  1.00  0.00           H 
ATOM   1413  CD  GLU A 535      73.460  90.370  73.770  1.00  0.00           C 
ATOM   1414  OE1 GLU A 535      72.590  90.100  74.590  1.00  0.00           O 
ATOM   1415  OE2 GLU A 535      74.560  90.930  74.040  1.00  0.00           O 
ATOM   1416  C   GLU A 535      72.480  86.770  70.210  1.00  0.00           C 
ATOM   1417  O   GLU A 535      73.450  86.290  69.630  1.00  0.00           O 
ATOM   1418  N   LEU A 536      71.350  86.050  70.420  1.00  0.00           N 
ATOM   1419  HN  LEU A 536      70.470  86.370  70.750  1.00  0.00           H 
ATOM   1420  CA  LEU A 536      71.340  84.650  70.110  1.00  0.00           C 
ATOM   1421  HA  LEU A 536      72.290  84.220  70.400  1.00  0.00           H 
ATOM   1422  CB  LEU A 536      70.230  83.990  70.960  1.00  0.00           C 
ATOM   1423  HB1 LEU A 536      69.310  84.610  70.910  1.00  0.00           H 
ATOM   1424  HB2 LEU A 536      70.030  82.940  70.650  1.00  0.00           H 
ATOM   1425  CG  LEU A 536      70.500  83.900  72.450  1.00  0.00           C 
ATOM   1426  HG  LEU A 536      70.930  84.840  72.840  1.00  0.00           H 
ATOM   1427  CD1 LEU A 536      69.230  83.510  73.200  1.00  0.00           C 
ATOM   1428 1HD1 LEU A 536      68.880  82.470  73.020  1.00  0.00           H 
ATOM   1429 2HD1 LEU A 536      69.300  83.570  74.310  1.00  0.00           H 
ATOM   1430 3HD1 LEU A 536      68.370  84.170  72.980  1.00  0.00           H 
ATOM   1431  CD2 LEU A 536      71.630  82.880  72.690  1.00  0.00           C 
ATOM   1432 1HD2 LEU A 536      72.580  83.100  72.170  1.00  0.00           H 
ATOM   1433 2HD2 LEU A 536      72.010  82.930  73.730  1.00  0.00           H 
ATOM   1434 3HD2 LEU A 536      71.300  81.860  72.380  1.00  0.00           H 
ATOM   1435  C   LEU A 536      70.990  84.400  68.660  1.00  0.00           C 
ATOM   1436  O   LEU A 536      71.250  83.300  68.160  1.00  0.00           O 
ATOM   1437  N   PHE A 537      70.360  85.290  67.980  1.00  0.00           N 
ATOM   1438  HN  PHE A 537      69.940  86.080  68.420  1.00  0.00           H 
ATOM   1439  CA  PHE A 537      70.370  85.240  66.500  1.00  0.00           C 
ATOM   1440  HA  PHE A 537      70.000  84.260  66.260  1.00  0.00           H 
ATOM   1441  CB  PHE A 537      69.390  86.290  65.950  1.00  0.00           C 
ATOM   1442  HB1 PHE A 537      68.440  86.330  66.530  1.00  0.00           H 
ATOM   1443  HB2 PHE A 537      69.740  87.350  65.930  1.00  0.00           H 
ATOM   1444  CG  PHE A 537      69.050  85.990  64.530  1.00  0.00           C 
ATOM   1445  CD1 PHE A 537      67.970  85.110  64.240  1.00  0.00           C 
ATOM   1446  HD1 PHE A 537      67.350  84.610  64.970  1.00  0.00           H 
ATOM   1447  CE1 PHE A 537      67.660  84.870  62.910  1.00  0.00           C 
ATOM   1448  HE1 PHE A 537      66.820  84.240  62.660  1.00  0.00           H 
ATOM   1449  CZ  PHE A 537      68.440  85.400  61.890  1.00  0.00           C 
ATOM   1450  HZ  PHE A 537      68.260  85.110  60.860  1.00  0.00           H 
ATOM   1451  CD2 PHE A 537      69.740  86.580  63.550  1.00  0.00           C 
ATOM   1452  HD2 PHE A 537      70.520  87.290  63.810  1.00  0.00           H 
ATOM   1453  CE2 PHE A 537      69.570  86.240  62.200  1.00  0.00           C 
ATOM   1454  HE2 PHE A 537      70.380  86.460  61.530  1.00  0.00           H 
ATOM   1455  C   PHE A 537      71.750  85.410  65.840  1.00  0.00           C 
ATOM   1456  O   PHE A 537      71.940  84.890  64.800  1.00  0.00           O 
ATOM   1457  N   LEU A 538      72.690  86.270  66.400  1.00  0.00           N 
ATOM   1458  HN  LEU A 538      72.470  86.930  67.110  1.00  0.00           H 
ATOM   1459  CA  LEU A 538      74.050  86.330  65.810  1.00  0.00           C 
ATOM   1460  HA  LEU A 538      73.970  86.140  64.750  1.00  0.00           H 
ATOM   1461  CB  LEU A 538      74.640  87.820  65.910  1.00  0.00           C 
ATOM   1462  HB1 LEU A 538      74.730  88.060  66.990  1.00  0.00           H 
ATOM   1463  HB2 LEU A 538      75.670  87.910  65.510  1.00  0.00           H 
ATOM   1464  CG  LEU A 538      73.800  88.920  65.280  1.00  0.00           C 
ATOM   1465  HG  LEU A 538      72.760  88.940  65.660  1.00  0.00           H 
ATOM   1466  CD1 LEU A 538      74.340  90.340  65.550  1.00  0.00           C 
ATOM   1467 1HD1 LEU A 538      73.820  91.160  65.010  1.00  0.00           H 
ATOM   1468 2HD1 LEU A 538      74.080  90.670  66.580  1.00  0.00           H 
ATOM   1469 3HD1 LEU A 538      75.440  90.310  65.390  1.00  0.00           H 
ATOM   1470  CD2 LEU A 538      73.720  88.760  63.780  1.00  0.00           C 
ATOM   1471 1HD2 LEU A 538      74.750  88.810  63.380  1.00  0.00           H 
ATOM   1472 2HD2 LEU A 538      73.280  87.770  63.530  1.00  0.00           H 
ATOM   1473 3HD2 LEU A 538      73.120  89.500  63.200  1.00  0.00           H 
ATOM   1474  C   LEU A 538      75.100  85.420  66.370  1.00  0.00           C 
ATOM   1475  O   LEU A 538      76.260  85.640  66.030  1.00  0.00           O 
ATOM   1476  N   THR A 539      74.640  84.470  67.220  1.00  0.00           N 
ATOM   1477  HN  THR A 539      73.660  84.420  67.390  1.00  0.00           H 
ATOM   1478  CA  THR A 539      75.400  83.560  68.120  1.00  0.00           C 
ATOM   1479  HA  THR A 539      74.770  83.520  68.990  1.00  0.00           H 
ATOM   1480  CB  THR A 539      75.700  82.150  67.600  1.00  0.00           C 
ATOM   1481  HB  THR A 539      76.180  81.470  68.340  1.00  0.00           H 
ATOM   1482  OG1 THR A 539      76.570  82.270  66.490  1.00  0.00           O 
ATOM   1483  HG1 THR A 539      77.300  82.780  66.840  1.00  0.00           H 
ATOM   1484  CG2 THR A 539      74.350  81.420  67.190  1.00  0.00           C 
ATOM   1485 1HG2 THR A 539      74.630  80.410  66.830  1.00  0.00           H 
ATOM   1486 2HG2 THR A 539      73.760  81.370  68.130  1.00  0.00           H 
ATOM   1487 3HG2 THR A 539      73.830  81.990  66.400  1.00  0.00           H 
ATOM   1488  C   THR A 539      76.560  84.340  68.680  1.00  0.00           C 
ATOM   1489  O   THR A 539      77.730  83.970  68.490  1.00  0.00           O 
ATOM   1490  N   ILE A 540      76.260  85.380  69.460  1.00  0.00           N 
ATOM   1491  HN  ILE A 540      75.340  85.760  69.510  1.00  0.00           H 
ATOM   1492  CA  ILE A 540      77.320  86.150  70.080  1.00  0.00           C 
ATOM   1493  HA  ILE A 540      78.230  85.640  69.820  1.00  0.00           H 
ATOM   1494  CB  ILE A 540      77.450  87.600  69.620  1.00  0.00           C 
ATOM   1495  HB  ILE A 540      78.230  88.110  70.230  1.00  0.00           H 
ATOM   1496  CG2 ILE A 540      78.060  87.510  68.220  1.00  0.00           C 
ATOM   1497 1HG2 ILE A 540      78.470  88.480  67.850  1.00  0.00           H 
ATOM   1498 2HG2 ILE A 540      78.850  86.740  68.140  1.00  0.00           H 
ATOM   1499 3HG2 ILE A 540      77.390  87.160  67.410  1.00  0.00           H 
ATOM   1500  CG1 ILE A 540      75.980  88.250  69.650  1.00  0.00           C 
ATOM   1501 1HG1 ILE A 540      75.390  87.720  68.880  1.00  0.00           H 
ATOM   1502 2HG1 ILE A 540      75.430  88.080  70.600  1.00  0.00           H 
ATOM   1503  CD  ILE A 540      75.890  89.770  69.280  1.00  0.00           C 
ATOM   1504  HD1 ILE A 540      76.510  90.370  69.970  1.00  0.00           H 
ATOM   1505  HD2 ILE A 540      76.240  90.020  68.250  1.00  0.00           H 
ATOM   1506  HD3 ILE A 540      74.900  90.280  69.300  1.00  0.00           H 
ATOM   1507  C   ILE A 540      77.190  86.240  71.570  1.00  0.00           C 
ATOM   1508  O   ILE A 540      77.840  86.980  72.300  1.00  0.00           O 
ATOM   1509  N   ILE A 541      76.340  85.320  72.070  1.00  0.00           N 
ATOM   1510  HN  ILE A 541      75.790  84.730  71.480  1.00  0.00           H 
ATOM   1511  CA  ILE A 541      76.300  84.880  73.470  1.00  0.00           C 
ATOM   1512  HA  ILE A 541      77.300  84.900  73.880  1.00  0.00           H 
ATOM   1513  CB  ILE A 541      75.390  85.580  74.550  1.00  0.00           C 
ATOM   1514  HB  ILE A 541      75.550  85.110  75.550  1.00  0.00           H 
ATOM   1515  CG2 ILE A 541      75.870  87.120  74.850  1.00  0.00           C 
ATOM   1516 1HG2 ILE A 541      75.310  87.470  75.740  1.00  0.00           H 
ATOM   1517 2HG2 ILE A 541      76.950  87.220  75.100  1.00  0.00           H 
ATOM   1518 3HG2 ILE A 541      75.800  87.770  73.950  1.00  0.00           H 
ATOM   1519  CG1 ILE A 541      73.910  85.450  74.180  1.00  0.00           C 
ATOM   1520 1HG1 ILE A 541      73.620  85.990  73.260  1.00  0.00           H 
ATOM   1521 2HG1 ILE A 541      73.660  84.380  74.010  1.00  0.00           H 
ATOM   1522  CD  ILE A 541      72.950  86.040  75.280  1.00  0.00           C 
ATOM   1523  HD1 ILE A 541      72.970  87.150  75.330  1.00  0.00           H 
ATOM   1524  HD2 ILE A 541      71.900  85.780  75.030  1.00  0.00           H 
ATOM   1525  HD3 ILE A 541      73.060  85.630  76.310  1.00  0.00           H 
ATOM   1526  C   ILE A 541      75.890  83.390  73.400  1.00  0.00           C 
ATOM   1527  O   ILE A 541      75.200  82.980  72.430  1.00  0.00           O 
ATOM   1528  N   ASP A 542      76.400  82.560  74.330  1.00  0.00           N 
ATOM   1529  HN  ASP A 542      77.120  82.790  74.980  1.00  0.00           H 
ATOM   1530  CA  ASP A 542      75.880  81.220  74.560  1.00  0.00           C 
ATOM   1531  HA  ASP A 542      76.030  80.620  73.680  1.00  0.00           H 
ATOM   1532  CB  ASP A 542      76.630  80.570  75.720  1.00  0.00           C 
ATOM   1533  HB1 ASP A 542      76.380  81.230  76.570  1.00  0.00           H 
ATOM   1534  HB2 ASP A 542      76.270  79.540  75.950  1.00  0.00           H 
ATOM   1535  CG  ASP A 542      78.170  80.640  75.660  1.00  0.00           C 
ATOM   1536  OD1 ASP A 542      78.760  80.730  74.570  1.00  0.00           O 
ATOM   1537  OD2 ASP A 542      78.890  80.540  76.660  1.00  0.00           O 
ATOM   1538  C   ASP A 542      74.380  81.100  74.830  1.00  0.00           C 
ATOM   1539  O   ASP A 542      73.770  81.980  75.450  1.00  0.00           O 
ATOM   1540  N   GLY A 543      73.810  79.950  74.480  1.00  0.00           N 
ATOM   1541  HN  GLY A 543      74.300  79.470  73.750  1.00  0.00           H 
ATOM   1542  CA  GLY A 543      72.550  79.400  74.930  1.00  0.00           C 
ATOM   1543  HA1 GLY A 543      71.730  79.760  74.330  1.00  0.00           H 
ATOM   1544  HA2 GLY A 543      72.630  78.360  74.650  1.00  0.00           H 
ATOM   1545  C   GLY A 543      72.200  79.420  76.440  1.00  0.00           C 
ATOM   1546  O   GLY A 543      72.980  78.830  77.210  1.00  0.00           O 
ATOM   1547  N   PRO A 544      71.140  80.000  76.900  1.00  0.00           N 
ATOM   1548  CD  PRO A 544      70.480  81.080  76.100  1.00  0.00           C 
ATOM   1549  HD1 PRO A 544      69.860  80.590  75.320  1.00  0.00           H 
ATOM   1550  HD2 PRO A 544      71.290  81.710  75.670  1.00  0.00           H 
ATOM   1551  CA  PRO A 544      70.770  80.010  78.270  1.00  0.00           C 
ATOM   1552  HA  PRO A 544      71.550  80.520  78.820  1.00  0.00           H 
ATOM   1553  CB  PRO A 544      69.490  80.870  78.290  1.00  0.00           C 
ATOM   1554  HB1 PRO A 544      68.640  80.190  78.040  1.00  0.00           H 
ATOM   1555  HB2 PRO A 544      69.370  81.270  79.320  1.00  0.00           H 
ATOM   1556  CG  PRO A 544      69.720  81.890  77.200  1.00  0.00           C 
ATOM   1557  HG1 PRO A 544      68.780  82.230  76.720  1.00  0.00           H 
ATOM   1558  HG2 PRO A 544      70.330  82.780  77.460  1.00  0.00           H 
ATOM   1559  C   PRO A 544      70.560  78.610  78.950  1.00  0.00           C 
ATOM   1560  O   PRO A 544      69.520  77.920  78.690  1.00  0.00           O 
ATOM   1561  N   ALA A 545      71.550  78.180  79.720  1.00  0.00           N 
ATOM   1562  HN  ALA A 545      72.420  78.660  79.740  1.00  0.00           H 
ATOM   1563  CA  ALA A 545      71.610  76.810  80.200  1.00  0.00           C 
ATOM   1564  HA  ALA A 545      70.640  76.330  80.180  1.00  0.00           H 
ATOM   1565  CB  ALA A 545      72.570  75.970  79.310  1.00  0.00           C 
ATOM   1566  HB1 ALA A 545      72.850  75.070  79.900  1.00  0.00           H 
ATOM   1567  HB2 ALA A 545      72.110  75.790  78.320  1.00  0.00           H 
ATOM   1568  HB3 ALA A 545      73.450  76.620  79.090  1.00  0.00           H 
ATOM   1569  C   ALA A 545      72.130  76.810  81.660  1.00  0.00           C 
ATOM   1570  O   ALA A 545      73.080  77.530  81.980  1.00  0.00           O 
ATOM   1571  N   ASN A 546      71.460  76.070  82.580  1.00  0.00           N 
ATOM   1572  HN  ASN A 546      70.720  75.450  82.320  1.00  0.00           H 
ATOM   1573  CA  ASN A 546      71.730  76.100  83.960  1.00  0.00           C 
ATOM   1574  HA  ASN A 546      72.510  76.810  84.180  1.00  0.00           H 
ATOM   1575  CB  ASN A 546      70.430  76.620  84.750  1.00  0.00           C 
ATOM   1576  HB1 ASN A 546      70.210  77.610  84.300  1.00  0.00           H 
ATOM   1577  HB2 ASN A 546      69.550  75.970  84.570  1.00  0.00           H 
ATOM   1578  CG  ASN A 546      70.740  76.750  86.220  1.00  0.00           C 
ATOM   1579  OD1 ASN A 546      71.170  75.810  86.920  1.00  0.00           O 
ATOM   1580  ND2 ASN A 546      70.490  77.960  86.710  1.00  0.00           N 
ATOM   1581 1HD2 ASN A 546      70.260  78.640  86.020  1.00  0.00           H 
ATOM   1582 2HD2 ASN A 546      70.890  78.190  87.600  1.00  0.00           H 
ATOM   1583  C   ASN A 546      72.140  74.750  84.420  1.00  0.00           C 
ATOM   1584  O   ASN A 546      73.110  74.660  85.210  1.00  0.00           O 
ATOM   1585  N   TYR A 547      71.300  73.720  84.100  1.00  0.00           N 
ATOM   1586  HN  TYR A 547      70.410  73.990  83.740  1.00  0.00           H 
ATOM   1587  CA  TYR A 547      71.370  72.300  84.370  1.00  0.00           C 
ATOM   1588  HA  TYR A 547      70.650  71.800  83.740  1.00  0.00           H 
ATOM   1589  CB  TYR A 547      72.820  71.750  83.930  1.00  0.00           C 
ATOM   1590  HB1 TYR A 547      73.640  72.140  84.580  1.00  0.00           H 
ATOM   1591  HB2 TYR A 547      72.790  70.640  84.020  1.00  0.00           H 
ATOM   1592  CG  TYR A 547      73.190  72.060  82.500  1.00  0.00           C 
ATOM   1593  CD1 TYR A 547      72.670  71.180  81.500  1.00  0.00           C 
ATOM   1594  HD1 TYR A 547      72.030  70.370  81.820  1.00  0.00           H 
ATOM   1595  CE1 TYR A 547      72.940  71.320  80.180  1.00  0.00           C 
ATOM   1596  HE1 TYR A 547      72.570  70.650  79.420  1.00  0.00           H 
ATOM   1597  CZ  TYR A 547      73.990  72.150  79.740  1.00  0.00           C 
ATOM   1598  OH  TYR A 547      74.230  72.240  78.350  1.00  0.00           O 
ATOM   1599  HH  TYR A 547      73.480  71.980  77.810  1.00  0.00           H 
ATOM   1600  CD2 TYR A 547      74.300  72.900  82.050  1.00  0.00           C 
ATOM   1601  HD2 TYR A 547      74.880  73.500  82.740  1.00  0.00           H 
ATOM   1602  CE2 TYR A 547      74.650  72.970  80.670  1.00  0.00           C 
ATOM   1603  HE2 TYR A 547      75.420  73.680  80.390  1.00  0.00           H 
ATOM   1604  C   TYR A 547      71.150  71.900  85.830  1.00  0.00           C 
ATOM   1605  O   TYR A 547      70.820  70.750  86.180  1.00  0.00           O 
ATOM   1606  N   ASN A 548      71.150  72.850  86.780  1.00  0.00           N 
ATOM   1607  HN  ASN A 548      71.470  73.780  86.610  1.00  0.00           H 
ATOM   1608  CA  ASN A 548      71.070  72.570  88.170  1.00  0.00           C 
ATOM   1609  HA  ASN A 548      71.340  71.520  88.210  1.00  0.00           H 
ATOM   1610  CB  ASN A 548      72.070  73.380  89.050  1.00  0.00           C 
ATOM   1611  HB1 ASN A 548      71.760  74.440  89.170  1.00  0.00           H 
ATOM   1612  HB2 ASN A 548      72.040  73.050  90.110  1.00  0.00           H 
ATOM   1613  CG  ASN A 548      73.500  73.020  88.680  1.00  0.00           C 
ATOM   1614  OD1 ASN A 548      73.880  71.890  89.000  1.00  0.00           O 
ATOM   1615  ND2 ASN A 548      74.320  73.850  88.000  1.00  0.00           N 
ATOM   1616 1HD2 ASN A 548      73.950  74.600  87.450  1.00  0.00           H 
ATOM   1617 2HD2 ASN A 548      75.260  73.550  87.860  1.00  0.00           H 
ATOM   1618  C   ASN A 548      69.590  72.650  88.620  1.00  0.00           C 
ATOM   1619  O   ASN A 548      69.350  72.570  89.830  1.00  0.00           O 
ATOM   1620  N   VAL A 549      68.690  72.990  87.630  1.00  0.00           N 
ATOM   1621  HN  VAL A 549      69.050  72.960  86.700  1.00  0.00           H 
ATOM   1622  CA  VAL A 549      67.360  73.640  87.820  1.00  0.00           C 
ATOM   1623  HA  VAL A 549      66.840  73.410  88.740  1.00  0.00           H 
ATOM   1624  CB  VAL A 549      67.360  75.230  87.810  1.00  0.00           C 
ATOM   1625  HB  VAL A 549      68.370  75.550  88.140  1.00  0.00           H 
ATOM   1626  CG1 VAL A 549      67.060  75.950  86.510  1.00  0.00           C 
ATOM   1627 1HG1 VAL A 549      67.090  77.050  86.660  1.00  0.00           H 
ATOM   1628 2HG1 VAL A 549      67.810  75.740  85.720  1.00  0.00           H 
ATOM   1629 3HG1 VAL A 549      66.080  75.630  86.080  1.00  0.00           H 
ATOM   1630  CG2 VAL A 549      66.370  75.700  88.950  1.00  0.00           C 
ATOM   1631 1HG2 VAL A 549      66.290  76.810  88.930  1.00  0.00           H 
ATOM   1632 2HG2 VAL A 549      65.390  75.250  88.700  1.00  0.00           H 
ATOM   1633 3HG2 VAL A 549      66.720  75.240  89.900  1.00  0.00           H 
ATOM   1634  C   VAL A 549      66.510  73.160  86.660  1.00  0.00           C 
ATOM   1635  O   VAL A 549      67.050  72.860  85.540  1.00  0.00           O 
ATOM   1636  N   ASP A 550      65.200  72.990  86.850  1.00  0.00           N 
ATOM   1637  HN  ASP A 550      64.740  73.170  87.710  1.00  0.00           H 
ATOM   1638  CA  ASP A 550      64.250  72.470  85.860  1.00  0.00           C 
ATOM   1639  HA  ASP A 550      64.850  71.960  85.130  1.00  0.00           H 
ATOM   1640  CB  ASP A 550      63.050  71.550  86.360  1.00  0.00           C 
ATOM   1641  HB1 ASP A 550      62.480  72.040  87.180  1.00  0.00           H 
ATOM   1642  HB2 ASP A 550      62.330  71.300  85.560  1.00  0.00           H 
ATOM   1643  CG  ASP A 550      63.670  70.210  86.880  1.00  0.00           C 
ATOM   1644  OD1 ASP A 550      64.680  69.760  86.370  1.00  0.00           O 
ATOM   1645  OD2 ASP A 550      62.980  69.540  87.670  1.00  0.00           O 
ATOM   1646  C   ASP A 550      63.640  73.630  85.040  1.00  0.00           C 
ATOM   1647  O   ASP A 550      62.920  74.410  85.520  1.00  0.00           O 
ATOM   1648  N   LEU A 551      64.140  73.780  83.800  1.00  0.00           N 
ATOM   1649  HN  LEU A 551      64.880  73.180  83.510  1.00  0.00           H 
ATOM   1650  CA  LEU A 551      63.700  74.720  82.810  1.00  0.00           C 
ATOM   1651  HA  LEU A 551      63.650  75.680  83.310  1.00  0.00           H 
ATOM   1652  CB  LEU A 551      64.650  74.930  81.680  1.00  0.00           C 
ATOM   1653  HB1 LEU A 551      64.770  73.910  81.250  1.00  0.00           H 
ATOM   1654  HB2 LEU A 551      64.230  75.570  80.880  1.00  0.00           H 
ATOM   1655  CG  LEU A 551      65.990  75.510  82.170  1.00  0.00           C 
ATOM   1656  HG  LEU A 551      66.430  74.830  82.930  1.00  0.00           H 
ATOM   1657  CD1 LEU A 551      66.840  75.510  80.890  1.00  0.00           C 
ATOM   1658 1HD1 LEU A 551      66.290  76.170  80.190  1.00  0.00           H 
ATOM   1659 2HD1 LEU A 551      67.800  76.020  81.120  1.00  0.00           H 
ATOM   1660 3HD1 LEU A 551      66.960  74.490  80.460  1.00  0.00           H 
ATOM   1661  CD2 LEU A 551      65.930  76.880  82.840  1.00  0.00           C 
ATOM   1662 1HD2 LEU A 551      66.950  77.310  82.910  1.00  0.00           H 
ATOM   1663 2HD2 LEU A 551      65.420  77.660  82.230  1.00  0.00           H 
ATOM   1664 3HD2 LEU A 551      65.400  76.790  83.810  1.00  0.00           H 
ATOM   1665  C   LEU A 551      62.370  74.330  82.370  1.00  0.00           C 
ATOM   1666  O   LEU A 551      62.200  73.100  82.310  1.00  0.00           O 
ATOM   1667  N   PRO A 552      61.480  75.240  82.020  1.00  0.00           N 
ATOM   1668  CD  PRO A 552      61.780  76.670  82.240  1.00  0.00           C 
ATOM   1669  HD1 PRO A 552      62.650  77.060  81.670  1.00  0.00           H 
ATOM   1670  HD2 PRO A 552      61.880  76.920  83.320  1.00  0.00           H 
ATOM   1671  CA  PRO A 552      60.330  74.950  81.250  1.00  0.00           C 
ATOM   1672  HA  PRO A 552      59.720  74.270  81.810  1.00  0.00           H 
ATOM   1673  CB  PRO A 552      59.770  76.360  80.890  1.00  0.00           C 
ATOM   1674  HB1 PRO A 552      59.960  76.630  79.830  1.00  0.00           H 
ATOM   1675  HB2 PRO A 552      58.680  76.430  81.080  1.00  0.00           H 
ATOM   1676  CG  PRO A 552      60.490  77.380  81.780  1.00  0.00           C 
ATOM   1677  HG1 PRO A 552      60.630  78.340  81.240  1.00  0.00           H 
ATOM   1678  HG2 PRO A 552      59.880  77.610  82.680  1.00  0.00           H 
ATOM   1679  C   PRO A 552      60.630  74.190  79.920  1.00  0.00           C 
ATOM   1680  O   PRO A 552      61.510  74.550  79.120  1.00  0.00           O 
ATOM   1681  N   PHE A 553      59.820  73.150  79.640  1.00  0.00           N 
ATOM   1682  HN  PHE A 553      59.000  73.040  80.200  1.00  0.00           H 
ATOM   1683  CA  PHE A 553      59.910  72.340  78.460  1.00  0.00           C 
ATOM   1684  HA  PHE A 553      60.910  71.950  78.350  1.00  0.00           H 
ATOM   1685  CB  PHE A 553      58.900  71.180  78.460  1.00  0.00           C 
ATOM   1686  HB1 PHE A 553      59.090  70.670  79.430  1.00  0.00           H 
ATOM   1687  HB2 PHE A 553      57.880  71.610  78.520  1.00  0.00           H 
ATOM   1688  CG  PHE A 553      58.920  70.260  77.280  1.00  0.00           C 
ATOM   1689  CD1 PHE A 553      59.830  69.240  77.070  1.00  0.00           C 
ATOM   1690  HD1 PHE A 553      60.470  69.040  77.920  1.00  0.00           H 
ATOM   1691  CE1 PHE A 553      59.790  68.380  75.960  1.00  0.00           C 
ATOM   1692  HE1 PHE A 553      60.560  67.620  75.910  1.00  0.00           H 
ATOM   1693  CZ  PHE A 553      58.860  68.600  74.940  1.00  0.00           C 
ATOM   1694  HZ  PHE A 553      58.770  67.890  74.140  1.00  0.00           H 
ATOM   1695  CD2 PHE A 553      58.000  70.510  76.220  1.00  0.00           C 
ATOM   1696  HD2 PHE A 553      57.260  71.290  76.330  1.00  0.00           H 
ATOM   1697  CE2 PHE A 553      58.000  69.750  75.040  1.00  0.00           C 
ATOM   1698  HE2 PHE A 553      57.270  70.020  74.290  1.00  0.00           H 
ATOM   1699  C   PHE A 553      59.780  73.100  77.180  1.00  0.00           C 
ATOM   1700  O   PHE A 553      60.600  72.810  76.280  1.00  0.00           O 
ATOM   1701  N   MET A 554      58.780  74.090  77.040  1.00  0.00           N 
ATOM   1702  HN  MET A 554      58.280  74.330  77.870  1.00  0.00           H 
ATOM   1703  CA  MET A 554      58.550  74.810  75.850  1.00  0.00           C 
ATOM   1704  HA  MET A 554      58.240  74.200  75.010  1.00  0.00           H 
ATOM   1705  CB  MET A 554      57.440  75.860  76.080  1.00  0.00           C 
ATOM   1706  HB1 MET A 554      56.580  75.410  76.620  1.00  0.00           H 
ATOM   1707  HB2 MET A 554      57.760  76.710  76.720  1.00  0.00           H 
ATOM   1708  CG  MET A 554      56.750  76.360  74.790  1.00  0.00           C 
ATOM   1709  HG1 MET A 554      56.070  77.160  75.160  1.00  0.00           H 
ATOM   1710  HG2 MET A 554      57.530  76.810  74.140  1.00  0.00           H 
ATOM   1711  SD  MET A 554      55.750  75.090  73.850  1.00  0.00           S 
ATOM   1712  CE  MET A 554      55.800  75.940  72.250  1.00  0.00           C 
ATOM   1713  HE1 MET A 554      54.770  76.360  72.230  1.00  0.00           H 
ATOM   1714  HE2 MET A 554      56.630  76.670  72.150  1.00  0.00           H 
ATOM   1715  HE3 MET A 554      55.790  75.290  71.350  1.00  0.00           H 
ATOM   1716  C   MET A 554      59.710  75.660  75.380  1.00  0.00           C 
ATOM   1717  O   MET A 554      59.830  75.930  74.180  1.00  0.00           O 
ATOM   1718  N   TYR A 555      60.600  76.150  76.300  1.00  0.00           N 
ATOM   1719  HN  TYR A 555      60.600  75.790  77.230  1.00  0.00           H 
ATOM   1720  CA  TYR A 555      61.840  76.840  75.870  1.00  0.00           C 
ATOM   1721  HA  TYR A 555      61.660  77.790  75.390  1.00  0.00           H 
ATOM   1722  CB  TYR A 555      62.590  77.260  77.180  1.00  0.00           C 
ATOM   1723  HB1 TYR A 555      62.150  78.080  77.780  1.00  0.00           H 
ATOM   1724  HB2 TYR A 555      62.440  76.350  77.790  1.00  0.00           H 
ATOM   1725  CG  TYR A 555      64.040  77.530  76.910  1.00  0.00           C 
ATOM   1726  CD1 TYR A 555      64.400  78.680  76.160  1.00  0.00           C 
ATOM   1727  HD1 TYR A 555      63.550  79.230  75.780  1.00  0.00           H 
ATOM   1728  CE1 TYR A 555      65.800  78.970  75.910  1.00  0.00           C 
ATOM   1729  HE1 TYR A 555      66.050  79.920  75.470  1.00  0.00           H 
ATOM   1730  CZ  TYR A 555      66.750  78.190  76.420  1.00  0.00           C 
ATOM   1731  OH  TYR A 555      68.100  78.500  76.190  1.00  0.00           O 
ATOM   1732  HH  TYR A 555      68.640  77.980  76.800  1.00  0.00           H 
ATOM   1733  CD2 TYR A 555      65.050  76.710  77.390  1.00  0.00           C 
ATOM   1734  HD2 TYR A 555      64.830  75.760  77.850  1.00  0.00           H 
ATOM   1735  CE2 TYR A 555      66.410  76.980  77.160  1.00  0.00           C 
ATOM   1736  HE2 TYR A 555      67.180  76.300  77.480  1.00  0.00           H 
ATOM   1737  C   TYR A 555      62.650  76.080  74.860  1.00  0.00           C 
ATOM   1738  O   TYR A 555      62.960  76.520  73.710  1.00  0.00           O 
ATOM   1739  N   SER A 556      62.990  74.770  75.280  1.00  0.00           N 
ATOM   1740  HN  SER A 556      62.760  74.400  76.180  1.00  0.00           H 
ATOM   1741  CA  SER A 556      63.900  73.930  74.550  1.00  0.00           C 
ATOM   1742  HA  SER A 556      64.830  74.470  74.540  1.00  0.00           H 
ATOM   1743  CB  SER A 556      64.050  72.600  75.200  1.00  0.00           C 
ATOM   1744  HB1 SER A 556      63.050  72.190  75.430  1.00  0.00           H 
ATOM   1745  HB2 SER A 556      64.580  71.830  74.590  1.00  0.00           H 
ATOM   1746  OG  SER A 556      64.820  72.760  76.360  1.00  0.00           O 
ATOM   1747  HG1 SER A 556      65.750  72.740  76.140  1.00  0.00           H 
ATOM   1748  C   SER A 556      63.490  73.620  73.170  1.00  0.00           C 
ATOM   1749  O   SER A 556      64.320  73.680  72.260  1.00  0.00           O 
ATOM   1750  N   ILE A 557      62.270  73.330  72.860  1.00  0.00           N 
ATOM   1751  HN  ILE A 557      61.540  73.150  73.510  1.00  0.00           H 
ATOM   1752  CA  ILE A 557      61.800  73.190  71.500  1.00  0.00           C 
ATOM   1753  HA  ILE A 557      62.570  72.680  70.940  1.00  0.00           H 
ATOM   1754  CB  ILE A 557      60.540  72.320  71.360  1.00  0.00           C 
ATOM   1755  HB  ILE A 557      60.490  72.110  70.270  1.00  0.00           H 
ATOM   1756  CG2 ILE A 557      60.820  71.000  72.120  1.00  0.00           C 
ATOM   1757 1HG2 ILE A 557      60.080  70.210  71.860  1.00  0.00           H 
ATOM   1758 2HG2 ILE A 557      61.820  70.680  71.740  1.00  0.00           H 
ATOM   1759 3HG2 ILE A 557      60.810  71.130  73.220  1.00  0.00           H 
ATOM   1760  CG1 ILE A 557      59.400  73.060  71.960  1.00  0.00           C 
ATOM   1761 1HG1 ILE A 557      59.510  73.460  72.990  1.00  0.00           H 
ATOM   1762 2HG1 ILE A 557      59.090  73.890  71.290  1.00  0.00           H 
ATOM   1763  CD  ILE A 557      58.030  72.310  71.940  1.00  0.00           C 
ATOM   1764  HD1 ILE A 557      58.090  71.560  72.750  1.00  0.00           H 
ATOM   1765  HD2 ILE A 557      57.170  73.010  72.030  1.00  0.00           H 
ATOM   1766  HD3 ILE A 557      57.820  71.770  70.990  1.00  0.00           H 
ATOM   1767  C   ILE A 557      61.710  74.520  70.760  1.00  0.00           C 
ATOM   1768  O   ILE A 557      61.980  74.630  69.570  1.00  0.00           O 
ATOM   1769  N   THR A 558      61.380  75.640  71.480  1.00  0.00           N 
ATOM   1770  HN  THR A 558      61.160  75.550  72.450  1.00  0.00           H 
ATOM   1771  CA  THR A 558      61.260  76.990  70.820  1.00  0.00           C 
ATOM   1772  HA  THR A 558      60.650  76.840  69.940  1.00  0.00           H 
ATOM   1773  CB  THR A 558      60.680  78.040  71.680  1.00  0.00           C 
ATOM   1774  HB  THR A 558      61.280  78.340  72.560  1.00  0.00           H 
ATOM   1775  OG1 THR A 558      59.420  77.670  72.220  1.00  0.00           O 
ATOM   1776  HG1 THR A 558      59.570  76.990  72.890  1.00  0.00           H 
ATOM   1777  CG2 THR A 558      60.510  79.390  70.900  1.00  0.00           C 
ATOM   1778 1HG2 THR A 558      60.040  79.310  69.900  1.00  0.00           H 
ATOM   1779 2HG2 THR A 558      59.780  80.020  71.450  1.00  0.00           H 
ATOM   1780 3HG2 THR A 558      61.460  79.950  70.810  1.00  0.00           H 
ATOM   1781  C   THR A 558      62.600  77.440  70.310  1.00  0.00           C 
ATOM   1782  O   THR A 558      62.810  77.730  69.180  1.00  0.00           O 
ATOM   1783  N   TYR A 559      63.670  77.390  71.180  1.00  0.00           N 
ATOM   1784  HN  TYR A 559      63.400  77.100  72.090  1.00  0.00           H 
ATOM   1785  CA  TYR A 559      65.120  77.600  70.950  1.00  0.00           C 
ATOM   1786  HA  TYR A 559      65.190  78.590  70.520  1.00  0.00           H 
ATOM   1787  CB  TYR A 559      65.990  77.550  72.310  1.00  0.00           C 
ATOM   1788  HB1 TYR A 559      65.550  78.260  73.040  1.00  0.00           H 
ATOM   1789  HB2 TYR A 559      65.890  76.500  72.670  1.00  0.00           H 
ATOM   1790  CG  TYR A 559      67.380  77.930  72.190  1.00  0.00           C 
ATOM   1791  CD1 TYR A 559      67.620  79.190  71.610  1.00  0.00           C 
ATOM   1792  HD1 TYR A 559      66.820  79.790  71.200  1.00  0.00           H 
ATOM   1793  CE1 TYR A 559      68.950  79.610  71.480  1.00  0.00           C 
ATOM   1794  HE1 TYR A 559      69.110  80.600  71.070  1.00  0.00           H 
ATOM   1795  CZ  TYR A 559      70.010  78.870  72.020  1.00  0.00           C 
ATOM   1796  OH  TYR A 559      71.310  79.450  71.860  1.00  0.00           O 
ATOM   1797  HH  TYR A 559      71.940  78.900  72.330  1.00  0.00           H 
ATOM   1798  CD2 TYR A 559      68.430  77.100  72.720  1.00  0.00           C 
ATOM   1799  HD2 TYR A 559      68.240  76.170  73.240  1.00  0.00           H 
ATOM   1800  CE2 TYR A 559      69.750  77.620  72.640  1.00  0.00           C 
ATOM   1801  HE2 TYR A 559      70.500  76.990  73.090  1.00  0.00           H 
ATOM   1802  C   TYR A 559      65.780  76.650  69.890  1.00  0.00           C 
ATOM   1803  O   TYR A 559      66.580  77.100  69.080  1.00  0.00           O 
ATOM   1804  N   ALA A 560      65.340  75.360  69.850  1.00  0.00           N 
ATOM   1805  HN  ALA A 560      64.830  75.060  70.650  1.00  0.00           H 
ATOM   1806  CA  ALA A 560      65.700  74.360  68.820  1.00  0.00           C 
ATOM   1807  HA  ALA A 560      66.780  74.350  68.740  1.00  0.00           H 
ATOM   1808  CB  ALA A 560      65.090  72.960  69.090  1.00  0.00           C 
ATOM   1809  HB1 ALA A 560      65.300  72.330  68.200  1.00  0.00           H 
ATOM   1810  HB2 ALA A 560      65.460  72.600  70.070  1.00  0.00           H 
ATOM   1811  HB3 ALA A 560      63.990  73.050  69.220  1.00  0.00           H 
ATOM   1812  C   ALA A 560      65.270  74.850  67.480  1.00  0.00           C 
ATOM   1813  O   ALA A 560      66.070  75.010  66.570  1.00  0.00           O 
ATOM   1814  N   ALA A 561      63.990  75.300  67.340  1.00  0.00           N 
ATOM   1815  HN  ALA A 561      63.330  75.160  68.070  1.00  0.00           H 
ATOM   1816  CA  ALA A 561      63.500  75.860  66.130  1.00  0.00           C 
ATOM   1817  HA  ALA A 561      63.740  75.250  65.270  1.00  0.00           H 
ATOM   1818  CB  ALA A 561      61.980  76.040  66.360  1.00  0.00           C 
ATOM   1819  HB1 ALA A 561      61.570  76.630  65.520  1.00  0.00           H 
ATOM   1820  HB2 ALA A 561      61.530  75.020  66.400  1.00  0.00           H 
ATOM   1821  HB3 ALA A 561      61.660  76.540  67.300  1.00  0.00           H 
ATOM   1822  C   ALA A 561      64.150  77.150  65.730  1.00  0.00           C 
ATOM   1823  O   ALA A 561      64.610  77.340  64.590  1.00  0.00           O 
ATOM   1824  N   PHE A 562      64.360  78.100  66.640  1.00  0.00           N 
ATOM   1825  HN  PHE A 562      63.920  78.000  67.530  1.00  0.00           H 
ATOM   1826  CA  PHE A 562      64.970  79.420  66.350  1.00  0.00           C 
ATOM   1827  HA  PHE A 562      64.340  79.740  65.530  1.00  0.00           H 
ATOM   1828  CB  PHE A 562      64.770  80.270  67.610  1.00  0.00           C 
ATOM   1829  HB1 PHE A 562      63.710  80.610  67.570  1.00  0.00           H 
ATOM   1830  HB2 PHE A 562      65.040  79.690  68.520  1.00  0.00           H 
ATOM   1831  CG  PHE A 562      65.600  81.500  67.600  1.00  0.00           C 
ATOM   1832  CD1 PHE A 562      65.270  82.680  66.960  1.00  0.00           C 
ATOM   1833  HD1 PHE A 562      64.370  82.730  66.370  1.00  0.00           H 
ATOM   1834  CE1 PHE A 562      65.980  83.840  67.090  1.00  0.00           C 
ATOM   1835  HE1 PHE A 562      65.610  84.770  66.680  1.00  0.00           H 
ATOM   1836  CZ  PHE A 562      67.240  83.800  67.760  1.00  0.00           C 
ATOM   1837  HZ  PHE A 562      67.830  84.670  68.010  1.00  0.00           H 
ATOM   1838  CD2 PHE A 562      66.810  81.480  68.220  1.00  0.00           C 
ATOM   1839  HD2 PHE A 562      67.250  80.580  68.640  1.00  0.00           H 
ATOM   1840  CE2 PHE A 562      67.720  82.580  68.270  1.00  0.00           C 
ATOM   1841  HE2 PHE A 562      68.670  82.430  68.750  1.00  0.00           H 
ATOM   1842  C   PHE A 562      66.440  79.330  65.890  1.00  0.00           C 
ATOM   1843  O   PHE A 562      66.840  80.020  64.980  1.00  0.00           O 
ATOM   1844  N   ALA A 563      67.240  78.440  66.500  1.00  0.00           N 
ATOM   1845  HN  ALA A 563      66.820  77.860  67.190  1.00  0.00           H 
ATOM   1846  CA  ALA A 563      68.560  78.120  66.100  1.00  0.00           C 
ATOM   1847  HA  ALA A 563      69.130  79.030  66.210  1.00  0.00           H 
ATOM   1848  CB  ALA A 563      69.100  77.130  67.120  1.00  0.00           C 
ATOM   1849  HB1 ALA A 563      70.170  76.870  66.970  1.00  0.00           H 
ATOM   1850  HB2 ALA A 563      68.920  77.420  68.180  1.00  0.00           H 
ATOM   1851  HB3 ALA A 563      68.510  76.190  67.090  1.00  0.00           H 
ATOM   1852  C   ALA A 563      68.680  77.550  64.700  1.00  0.00           C 
ATOM   1853  O   ALA A 563      69.550  77.970  63.910  1.00  0.00           O 
ATOM   1854  N   ILE A 564      67.770  76.620  64.290  1.00  0.00           N 
ATOM   1855  HN  ILE A 564      67.110  76.310  64.980  1.00  0.00           H 
ATOM   1856  CA  ILE A 564      67.780  76.200  62.950  1.00  0.00           C 
ATOM   1857  HA  ILE A 564      68.800  75.980  62.680  1.00  0.00           H 
ATOM   1858  CB  ILE A 564      66.960  74.880  62.710  1.00  0.00           C 
ATOM   1859  HB  ILE A 564      65.970  75.140  63.130  1.00  0.00           H 
ATOM   1860  CG2 ILE A 564      66.710  74.690  61.130  1.00  0.00           C 
ATOM   1861 1HG2 ILE A 564      66.150  73.740  60.980  1.00  0.00           H 
ATOM   1862 2HG2 ILE A 564      66.120  75.530  60.720  1.00  0.00           H 
ATOM   1863 3HG2 ILE A 564      67.620  74.600  60.500  1.00  0.00           H 
ATOM   1864  CG1 ILE A 564      67.630  73.640  63.340  1.00  0.00           C 
ATOM   1865 1HG1 ILE A 564      68.290  73.270  62.520  1.00  0.00           H 
ATOM   1866 2HG1 ILE A 564      68.250  73.860  64.240  1.00  0.00           H 
ATOM   1867  CD  ILE A 564      66.740  72.530  63.800  1.00  0.00           C 
ATOM   1868  HD1 ILE A 564      66.090  73.050  64.530  1.00  0.00           H 
ATOM   1869  HD2 ILE A 564      66.160  72.110  62.950  1.00  0.00           H 
ATOM   1870  HD3 ILE A 564      67.290  71.710  64.310  1.00  0.00           H 
ATOM   1871  C   ILE A 564      67.420  77.260  61.960  1.00  0.00           C 
ATOM   1872  O   ILE A 564      68.140  77.470  60.940  1.00  0.00           O 
ATOM   1873  N   ILE A 565      66.320  78.000  62.180  1.00  0.00           N 
ATOM   1874  HN  ILE A 565      65.810  77.740  63.000  1.00  0.00           H 
ATOM   1875  CA  ILE A 565      65.880  79.160  61.350  1.00  0.00           C 
ATOM   1876  HA  ILE A 565      65.760  78.760  60.350  1.00  0.00           H 
ATOM   1877  CB  ILE A 565      64.570  79.680  61.870  1.00  0.00           C 
ATOM   1878  HB  ILE A 565      64.740  79.850  62.960  1.00  0.00           H 
ATOM   1879  CG2 ILE A 565      64.270  81.110  61.310  1.00  0.00           C 
ATOM   1880 1HG2 ILE A 565      63.440  81.540  61.910  1.00  0.00           H 
ATOM   1881 2HG2 ILE A 565      65.150  81.750  61.540  1.00  0.00           H 
ATOM   1882 3HG2 ILE A 565      63.960  81.170  60.240  1.00  0.00           H 
ATOM   1883  CG1 ILE A 565      63.350  78.760  61.810  1.00  0.00           C 
ATOM   1884 1HG1 ILE A 565      62.950  78.760  60.770  1.00  0.00           H 
ATOM   1885 2HG1 ILE A 565      63.770  77.790  62.150  1.00  0.00           H 
ATOM   1886  CD  ILE A 565      62.160  79.110  62.790  1.00  0.00           C 
ATOM   1887  HD1 ILE A 565      61.540  78.220  63.010  1.00  0.00           H 
ATOM   1888  HD2 ILE A 565      62.600  79.530  63.720  1.00  0.00           H 
ATOM   1889  HD3 ILE A 565      61.510  79.870  62.300  1.00  0.00           H 
ATOM   1890  C   ILE A 565      66.990  80.170  61.240  1.00  0.00           C 
ATOM   1891  O   ILE A 565      67.280  80.580  60.130  1.00  0.00           O 
ATOM   1892  N   ALA A 566      67.660  80.550  62.360  1.00  0.00           N 
ATOM   1893  HN  ALA A 566      67.290  80.180  63.210  1.00  0.00           H 
ATOM   1894  CA  ALA A 566      68.650  81.530  62.280  1.00  0.00           C 
ATOM   1895  HA  ALA A 566      68.190  82.420  61.870  1.00  0.00           H 
ATOM   1896  CB  ALA A 566      69.060  81.710  63.700  1.00  0.00           C 
ATOM   1897  HB1 ALA A 566      69.920  82.400  63.770  1.00  0.00           H 
ATOM   1898  HB2 ALA A 566      68.160  81.990  64.290  1.00  0.00           H 
ATOM   1899  HB3 ALA A 566      69.340  80.790  64.250  1.00  0.00           H 
ATOM   1900  C   ALA A 566      69.870  81.130  61.480  1.00  0.00           C 
ATOM   1901  O   ALA A 566      70.360  81.850  60.590  1.00  0.00           O 
ATOM   1902  N   THR A 567      70.330  79.900  61.720  1.00  0.00           N 
ATOM   1903  HN  THR A 567      69.800  79.300  62.320  1.00  0.00           H 
ATOM   1904  CA  THR A 567      71.440  79.250  61.010  1.00  0.00           C 
ATOM   1905  HA  THR A 567      72.310  79.860  61.200  1.00  0.00           H 
ATOM   1906  CB  THR A 567      71.730  77.820  61.490  1.00  0.00           C 
ATOM   1907  HB  THR A 567      70.810  77.210  61.350  1.00  0.00           H 
ATOM   1908  OG1 THR A 567      72.170  77.730  62.870  1.00  0.00           O 
ATOM   1909  HG1 THR A 567      71.500  78.150  63.410  1.00  0.00           H 
ATOM   1910  CG2 THR A 567      72.840  77.130  60.600  1.00  0.00           C 
ATOM   1911 1HG2 THR A 567      72.970  76.070  60.910  1.00  0.00           H 
ATOM   1912 2HG2 THR A 567      72.630  77.170  59.510  1.00  0.00           H 
ATOM   1913 3HG2 THR A 567      73.780  77.730  60.650  1.00  0.00           H 
ATOM   1914  C   THR A 567      71.240  79.300  59.540  1.00  0.00           C 
ATOM   1915  O   THR A 567      72.020  79.840  58.790  1.00  0.00           O 
ATOM   1916  N   LEU A 568      70.050  78.730  59.050  1.00  0.00           N 
ATOM   1917  HN  LEU A 568      69.360  78.350  59.660  1.00  0.00           H 
ATOM   1918  CA  LEU A 568      69.740  78.740  57.700  1.00  0.00           C 
ATOM   1919  HA  LEU A 568      70.650  78.420  57.210  1.00  0.00           H 
ATOM   1920  CB  LEU A 568      68.590  77.810  57.340  1.00  0.00           C 
ATOM   1921  HB1 LEU A 568      67.660  78.220  57.790  1.00  0.00           H 
ATOM   1922  HB2 LEU A 568      68.430  77.750  56.240  1.00  0.00           H 
ATOM   1923  CG  LEU A 568      68.680  76.340  57.750  1.00  0.00           C 
ATOM   1924  HG  LEU A 568      68.990  76.320  58.820  1.00  0.00           H 
ATOM   1925  CD1 LEU A 568      67.270  75.720  57.650  1.00  0.00           C 
ATOM   1926 1HD1 LEU A 568      66.520  76.270  58.250  1.00  0.00           H 
ATOM   1927 2HD1 LEU A 568      67.060  75.570  56.570  1.00  0.00           H 
ATOM   1928 3HD1 LEU A 568      67.220  74.690  58.070  1.00  0.00           H 
ATOM   1929  CD2 LEU A 568      69.600  75.590  56.860  1.00  0.00           C 
ATOM   1930 1HD2 LEU A 568      69.570  74.520  57.170  1.00  0.00           H 
ATOM   1931 2HD2 LEU A 568      69.240  75.750  55.820  1.00  0.00           H 
ATOM   1932 3HD2 LEU A 568      70.640  75.970  56.940  1.00  0.00           H 
ATOM   1933  C   LEU A 568      69.560  80.150  57.120  1.00  0.00           C 
ATOM   1934  O   LEU A 568      69.900  80.440  55.990  1.00  0.00           O 
ATOM   1935  N   LEU A 569      68.960  81.070  57.850  1.00  0.00           N 
ATOM   1936  HN  LEU A 569      68.520  80.870  58.720  1.00  0.00           H 
ATOM   1937  CA  LEU A 569      68.860  82.430  57.430  1.00  0.00           C 
ATOM   1938  HA  LEU A 569      68.490  82.400  56.410  1.00  0.00           H 
ATOM   1939  CB  LEU A 569      67.820  83.120  58.320  1.00  0.00           C 
ATOM   1940  HB1 LEU A 569      68.040  83.020  59.410  1.00  0.00           H 
ATOM   1941  HB2 LEU A 569      67.940  84.190  58.050  1.00  0.00           H 
ATOM   1942  CG  LEU A 569      66.370  82.750  58.040  1.00  0.00           C 
ATOM   1943  HG  LEU A 569      66.320  81.640  58.050  1.00  0.00           H 
ATOM   1944  CD1 LEU A 569      65.490  83.390  59.090  1.00  0.00           C 
ATOM   1945 1HD1 LEU A 569      65.360  84.490  59.000  1.00  0.00           H 
ATOM   1946 2HD1 LEU A 569      64.480  82.950  58.990  1.00  0.00           H 
ATOM   1947 3HD1 LEU A 569      65.760  83.120  60.130  1.00  0.00           H 
ATOM   1948  CD2 LEU A 569      65.840  83.160  56.680  1.00  0.00           C 
ATOM   1949 1HD2 LEU A 569      64.770  82.860  56.590  1.00  0.00           H 
ATOM   1950 2HD2 LEU A 569      65.870  84.270  56.660  1.00  0.00           H 
ATOM   1951 3HD2 LEU A 569      66.480  82.750  55.870  1.00  0.00           H 
ATOM   1952  C   LEU A 569      70.210  83.190  57.230  1.00  0.00           C 
ATOM   1953  O   LEU A 569      70.420  84.020  56.310  1.00  0.00           O 
ATOM   1954  N   MET A 570      71.200  83.070  58.180  1.00  0.00           N 
ATOM   1955  HN  MET A 570      70.970  82.470  58.940  1.00  0.00           H 
ATOM   1956  CA  MET A 570      72.600  83.600  58.110  1.00  0.00           C 
ATOM   1957  HA  MET A 570      72.510  84.610  57.750  1.00  0.00           H 
ATOM   1958  CB  MET A 570      73.260  83.450  59.560  1.00  0.00           C 
ATOM   1959  HB1 MET A 570      73.100  82.410  59.910  1.00  0.00           H 
ATOM   1960  HB2 MET A 570      74.370  83.520  59.490  1.00  0.00           H 
ATOM   1961  CG  MET A 570      72.700  84.350  60.640  1.00  0.00           C 
ATOM   1962  HG1 MET A 570      71.640  84.020  60.700  1.00  0.00           H 
ATOM   1963  HG2 MET A 570      73.210  84.150  61.610  1.00  0.00           H 
ATOM   1964  SD  MET A 570      72.890  86.180  60.450  1.00  0.00           S 
ATOM   1965  CE  MET A 570      74.740  86.140  60.710  1.00  0.00           C 
ATOM   1966  HE1 MET A 570      75.200  85.730  59.790  1.00  0.00           H 
ATOM   1967  HE2 MET A 570      75.210  87.140  60.860  1.00  0.00           H 
ATOM   1968  HE3 MET A 570      75.100  85.450  61.510  1.00  0.00           H 
ATOM   1969  C   MET A 570      73.360  82.930  56.940  1.00  0.00           C 
ATOM   1970  O   MET A 570      74.080  83.620  56.190  1.00  0.00           O 
ATOM   1971  N   LEU A 571      73.200  81.600  56.720  1.00  0.00           N 
ATOM   1972  HN  LEU A 571      72.670  81.040  57.360  1.00  0.00           H 
ATOM   1973  CA  LEU A 571      73.820  80.960  55.610  1.00  0.00           C 
ATOM   1974  HA  LEU A 571      74.830  81.340  55.560  1.00  0.00           H 
ATOM   1975  CB  LEU A 571      73.900  79.420  55.510  1.00  0.00           C 
ATOM   1976  HB1 LEU A 571      72.860  79.160  55.210  1.00  0.00           H 
ATOM   1977  HB2 LEU A 571      74.470  79.180  54.590  1.00  0.00           H 
ATOM   1978  CG  LEU A 571      74.460  78.710  56.790  1.00  0.00           C 
ATOM   1979  HG  LEU A 571      73.790  78.900  57.650  1.00  0.00           H 
ATOM   1980  CD1 LEU A 571      74.470  77.200  56.690  1.00  0.00           C 
ATOM   1981 1HD1 LEU A 571      75.050  76.570  57.410  1.00  0.00           H 
ATOM   1982 2HD1 LEU A 571      73.490  76.700  56.580  1.00  0.00           H 
ATOM   1983 3HD1 LEU A 571      75.000  76.950  55.740  1.00  0.00           H 
ATOM   1984  CD2 LEU A 571      75.840  79.230  57.340  1.00  0.00           C 
ATOM   1985 1HD2 LEU A 571      76.670  78.840  56.720  1.00  0.00           H 
ATOM   1986 2HD2 LEU A 571      75.810  80.340  57.350  1.00  0.00           H 
ATOM   1987 3HD2 LEU A 571      76.030  78.940  58.400  1.00  0.00           H 
ATOM   1988  C   LEU A 571      73.300  81.470  54.290  1.00  0.00           C 
ATOM   1989  O   LEU A 571      73.980  81.850  53.340  1.00  0.00           O 
ATOM   1990  N   ASN A 572      71.980  81.580  54.180  1.00  0.00           N 
ATOM   1991  HN  ASN A 572      71.300  81.210  54.810  1.00  0.00           H 
ATOM   1992  CA  ASN A 572      71.280  81.980  52.990  1.00  0.00           C 
ATOM   1993  HA  ASN A 572      71.570  81.340  52.170  1.00  0.00           H 
ATOM   1994  CB  ASN A 572      69.680  81.880  53.150  1.00  0.00           C 
ATOM   1995  HB1 ASN A 572      69.440  82.400  54.100  1.00  0.00           H 
ATOM   1996  HB2 ASN A 572      69.220  82.410  52.290  1.00  0.00           H 
ATOM   1997  CG  ASN A 572      69.190  80.470  53.040  1.00  0.00           C 
ATOM   1998  OD1 ASN A 572      69.910  79.480  52.870  1.00  0.00           O 
ATOM   1999  ND2 ASN A 572      67.860  80.300  53.160  1.00  0.00           N 
ATOM   2000 1HD2 ASN A 572      67.180  81.020  53.260  1.00  0.00           H 
ATOM   2001 2HD2 ASN A 572      67.600  79.340  53.240  1.00  0.00           H 
ATOM   2002  C   ASN A 572      71.690  83.340  52.570  1.00  0.00           C 
ATOM   2003  O   ASN A 572      71.780  83.710  51.430  1.00  0.00           O 
ATOM   2004  N   LEU A 573      71.980  84.260  53.540  1.00  0.00           N 
ATOM   2005  HN  LEU A 573      71.930  84.030  54.510  1.00  0.00           H 
ATOM   2006  CA  LEU A 573      72.450  85.640  53.410  1.00  0.00           C 
ATOM   2007  HA  LEU A 573      71.650  86.230  52.980  1.00  0.00           H 
ATOM   2008  CB  LEU A 573      72.780  86.280  54.740  1.00  0.00           C 
ATOM   2009  HB1 LEU A 573      71.800  86.220  55.270  1.00  0.00           H 
ATOM   2010  HB2 LEU A 573      73.470  85.640  55.320  1.00  0.00           H 
ATOM   2011  CG  LEU A 573      73.330  87.790  54.780  1.00  0.00           C 
ATOM   2012  HG  LEU A 573      74.240  87.790  54.140  1.00  0.00           H 
ATOM   2013  CD1 LEU A 573      72.450  88.870  54.090  1.00  0.00           C 
ATOM   2014 1HD1 LEU A 573      72.910  89.840  54.390  1.00  0.00           H 
ATOM   2015 2HD1 LEU A 573      72.460  88.780  52.980  1.00  0.00           H 
ATOM   2016 3HD1 LEU A 573      71.460  88.880  54.600  1.00  0.00           H 
ATOM   2017  CD2 LEU A 573      73.650  88.080  56.220  1.00  0.00           C 
ATOM   2018 1HD2 LEU A 573      74.380  87.290  56.510  1.00  0.00           H 
ATOM   2019 2HD2 LEU A 573      74.230  89.020  56.300  1.00  0.00           H 
ATOM   2020 3HD2 LEU A 573      72.860  88.090  57.000  1.00  0.00           H 
ATOM   2021  C   LEU A 573      73.700  85.680  52.590  1.00  0.00           C 
ATOM   2022  O   LEU A 573      73.880  86.430  51.670  1.00  0.00           O 
ATOM   2023  N   LEU A 574      74.690  84.780  53.030  1.00  0.00           N 
ATOM   2024  HN  LEU A 574      74.580  84.130  53.780  1.00  0.00           H 
ATOM   2025  CA  LEU A 574      75.940  84.680  52.330  1.00  0.00           C 
ATOM   2026  HA  LEU A 574      76.480  85.610  52.230  1.00  0.00           H 
ATOM   2027  CB  LEU A 574      76.870  83.780  53.210  1.00  0.00           C 
ATOM   2028  HB1 LEU A 574      77.070  84.340  54.150  1.00  0.00           H 
ATOM   2029  HB2 LEU A 574      76.320  82.840  53.420  1.00  0.00           H 
ATOM   2030  CG  LEU A 574      78.220  83.380  52.540  1.00  0.00           C 
ATOM   2031  HG  LEU A 574      78.870  83.070  53.390  1.00  0.00           H 
ATOM   2032  CD1 LEU A 574      78.280  82.090  51.680  1.00  0.00           C 
ATOM   2033 1HD1 LEU A 574      79.330  81.920  51.350  1.00  0.00           H 
ATOM   2034 2HD1 LEU A 574      77.840  81.310  52.330  1.00  0.00           H 
ATOM   2035 3HD1 LEU A 574      77.550  82.300  50.860  1.00  0.00           H 
ATOM   2036  CD2 LEU A 574      79.000  84.570  51.860  1.00  0.00           C 
ATOM   2037 1HD2 LEU A 574      80.070  84.420  51.590  1.00  0.00           H 
ATOM   2038 2HD2 LEU A 574      78.490  84.970  50.950  1.00  0.00           H 
ATOM   2039 3HD2 LEU A 574      79.080  85.390  52.610  1.00  0.00           H 
ATOM   2040  C   LEU A 574      75.730  84.180  50.940  1.00  0.00           C 
ATOM   2041  O   LEU A 574      76.260  84.880  50.080  1.00  0.00           O 
ATOM   2042  N   ILE A 575      74.920  83.180  50.680  1.00  0.00           N 
ATOM   2043  HN  ILE A 575      74.510  82.710  51.460  1.00  0.00           H 
ATOM   2044  CA  ILE A 575      74.640  82.770  49.260  1.00  0.00           C 
ATOM   2045  HA  ILE A 575      75.530  82.460  48.730  1.00  0.00           H 
ATOM   2046  CB  ILE A 575      73.830  81.490  49.400  1.00  0.00           C 
ATOM   2047  HB  ILE A 575      72.950  81.690  50.050  1.00  0.00           H 
ATOM   2048  CG2 ILE A 575      73.170  80.980  48.030  1.00  0.00           C 
ATOM   2049 1HG2 ILE A 575      72.530  80.080  48.160  1.00  0.00           H 
ATOM   2050 2HG2 ILE A 575      72.520  81.790  47.640  1.00  0.00           H 
ATOM   2051 3HG2 ILE A 575      73.910  80.570  47.310  1.00  0.00           H 
ATOM   2052  CG1 ILE A 575      74.620  80.290  50.070  1.00  0.00           C 
ATOM   2053 1HG1 ILE A 575      74.770  80.530  51.140  1.00  0.00           H 
ATOM   2054 2HG1 ILE A 575      73.940  79.410  49.960  1.00  0.00           H 
ATOM   2055  CD  ILE A 575      76.030  79.890  49.520  1.00  0.00           C 
ATOM   2056  HD1 ILE A 575      76.790  80.700  49.590  1.00  0.00           H 
ATOM   2057  HD2 ILE A 575      76.450  79.100  50.180  1.00  0.00           H 
ATOM   2058  HD3 ILE A 575      76.000  79.600  48.450  1.00  0.00           H 
ATOM   2059  C   ILE A 575      73.920  83.870  48.320  1.00  0.00           C 
ATOM   2060  O   ILE A 575      74.300  83.980  47.160  1.00  0.00           O 
ATOM   2061  N   ALA A 576      72.890  84.600  48.880  1.00  0.00           N 
ATOM   2062  HN  ALA A 576      72.630  84.450  49.830  1.00  0.00           H 
ATOM   2063  CA  ALA A 576      72.300  85.790  48.260  1.00  0.00           C 
ATOM   2064  HA  ALA A 576      71.900  85.410  47.330  1.00  0.00           H 
ATOM   2065  CB  ALA A 576      71.160  86.470  49.090  1.00  0.00           C 
ATOM   2066  HB1 ALA A 576      70.700  87.280  48.490  1.00  0.00           H 
ATOM   2067  HB2 ALA A 576      70.420  85.690  49.370  1.00  0.00           H 
ATOM   2068  HB3 ALA A 576      71.440  86.940  50.060  1.00  0.00           H 
ATOM   2069  C   ALA A 576      73.300  86.850  47.910  1.00  0.00           C 
ATOM   2070  O   ALA A 576      73.240  87.350  46.770  1.00  0.00           O 
ATOM   2071  N   MET A 577      74.220  87.210  48.830  1.00  0.00           N 
ATOM   2072  HN  MET A 577      74.160  86.940  49.790  1.00  0.00           H 
ATOM   2073  CA  MET A 577      75.280  88.130  48.540  1.00  0.00           C 
ATOM   2074  HA  MET A 577      74.740  88.980  48.150  1.00  0.00           H 
ATOM   2075  CB  MET A 577      76.060  88.430  49.910  1.00  0.00           C 
ATOM   2076  HB1 MET A 577      76.380  87.470  50.370  1.00  0.00           H 
ATOM   2077  HB2 MET A 577      77.040  88.900  49.670  1.00  0.00           H 
ATOM   2078  CG  MET A 577      75.320  89.400  50.860  1.00  0.00           C 
ATOM   2079  HG1 MET A 577      75.110  90.400  50.410  1.00  0.00           H 
ATOM   2080  HG2 MET A 577      74.330  88.970  51.110  1.00  0.00           H 
ATOM   2081  SD  MET A 577      76.170  89.760  52.430  1.00  0.00           S 
ATOM   2082  CE  MET A 577      75.040  91.020  52.860  1.00  0.00           C 
ATOM   2083  HE1 MET A 577      75.090  91.830  52.100  1.00  0.00           H 
ATOM   2084  HE2 MET A 577      74.020  90.590  52.770  1.00  0.00           H 
ATOM   2085  HE3 MET A 577      75.240  91.360  53.900  1.00  0.00           H 
ATOM   2086  C   MET A 577      76.320  87.680  47.500  1.00  0.00           C 
ATOM   2087  O   MET A 577      76.750  88.390  46.600  1.00  0.00           O 
ATOM   2088  N   MET A 578      76.570  86.330  47.500  1.00  0.00           N 
ATOM   2089  HN  MET A 578      76.190  85.750  48.210  1.00  0.00           H 
ATOM   2090  CA  MET A 578      77.300  85.780  46.380  1.00  0.00           C 
ATOM   2091  HA  MET A 578      78.190  86.380  46.270  1.00  0.00           H 
ATOM   2092  CB  MET A 578      77.900  84.430  46.670  1.00  0.00           C 
ATOM   2093  HB1 MET A 578      77.070  83.720  46.840  1.00  0.00           H 
ATOM   2094  HB2 MET A 578      78.490  84.080  45.790  1.00  0.00           H 
ATOM   2095  CG  MET A 578      78.810  84.380  47.900  1.00  0.00           C 
ATOM   2096  HG1 MET A 578      79.770  84.810  47.560  1.00  0.00           H 
ATOM   2097  HG2 MET A 578      78.390  85.050  48.680  1.00  0.00           H 
ATOM   2098  SD  MET A 578      78.960  82.700  48.580  1.00  0.00           S 
ATOM   2099  CE  MET A 578      79.930  81.840  47.220  1.00  0.00           C 
ATOM   2100  HE1 MET A 578      80.640  81.170  47.740  1.00  0.00           H 
ATOM   2101  HE2 MET A 578      79.260  81.210  46.610  1.00  0.00           H 
ATOM   2102  HE3 MET A 578      80.540  82.490  46.560  1.00  0.00           H 
ATOM   2103  C   MET A 578      76.570  85.840  45.040  1.00  0.00           C 
ATOM   2104  O   MET A 578      77.170  86.290  43.990  1.00  0.00           O 
ATOM   2105  N   GLY A 579      75.230  85.560  45.010  1.00  0.00           N 
ATOM   2106  HN  GLY A 579      74.760  85.270  45.840  1.00  0.00           H 
ATOM   2107  CA  GLY A 579      74.540  85.680  43.750  1.00  0.00           C 
ATOM   2108  HA1 GLY A 579      75.120  85.290  42.930  1.00  0.00           H 
ATOM   2109  HA2 GLY A 579      73.640  85.080  43.830  1.00  0.00           H 
ATOM   2110  C   GLY A 579      74.160  87.020  43.210  1.00  0.00           C 
ATOM   2111  O   GLY A 579      74.210  87.130  41.970  1.00  0.00           O 
ATOM   2112  N   ASP A 580      73.900  87.980  44.060  1.00  0.00           N 
ATOM   2113  HN  ASP A 580      73.970  87.950  45.050  1.00  0.00           H 
ATOM   2114  CA  ASP A 580      73.890  89.360  43.560  1.00  0.00           C 
ATOM   2115  HA  ASP A 580      73.190  89.370  42.740  1.00  0.00           H 
ATOM   2116  CB  ASP A 580      73.300  90.410  44.540  1.00  0.00           C 
ATOM   2117  HB1 ASP A 580      72.400  90.050  45.080  1.00  0.00           H 
ATOM   2118  HB2 ASP A 580      73.990  90.660  45.370  1.00  0.00           H 
ATOM   2119  CG  ASP A 580      72.800  91.720  43.850  1.00  0.00           C 
ATOM   2120  OD1 ASP A 580      72.610  91.720  42.590  1.00  0.00           O 
ATOM   2121  OD2 ASP A 580      72.310  92.670  44.530  1.00  0.00           O 
ATOM   2122  C   ASP A 580      75.220  89.830  43.020  1.00  0.00           C 
ATOM   2123  O   ASP A 580      75.250  90.420  41.930  1.00  0.00           O 
ATOM   2124  N   THR A 581      76.380  89.530  43.690  1.00  0.00           N 
ATOM   2125  HN  THR A 581      76.430  88.970  44.520  1.00  0.00           H 
ATOM   2126  CA  THR A 581      77.710  89.950  43.320  1.00  0.00           C 
ATOM   2127  HA  THR A 581      77.700  91.030  43.230  1.00  0.00           H 
ATOM   2128  CB  THR A 581      78.840  89.340  44.210  1.00  0.00           C 
ATOM   2129  HB  THR A 581      78.830  88.230  44.200  1.00  0.00           H 
ATOM   2130  OG1 THR A 581      78.690  89.830  45.540  1.00  0.00           O 
ATOM   2131  HG1 THR A 581      77.850  89.490  45.850  1.00  0.00           H 
ATOM   2132  CG2 THR A 581      80.220  89.630  43.660  1.00  0.00           C 
ATOM   2133 1HG2 THR A 581      80.410  89.170  42.670  1.00  0.00           H 
ATOM   2134 2HG2 THR A 581      80.330  90.710  43.430  1.00  0.00           H 
ATOM   2135 3HG2 THR A 581      80.990  89.360  44.420  1.00  0.00           H 
ATOM   2136  C   THR A 581      77.910  89.520  41.870  1.00  0.00           C 
ATOM   2137  O   THR A 581      78.260  90.310  41.010  1.00  0.00           O 
ATOM   2138  N   HSD A 582      77.620  88.230  41.540  1.00  0.00           N 
ATOM   2139  HN  HSD A 582      77.400  87.480  42.160  1.00  0.00           H 
ATOM   2140  CA  HSD A 582      77.680  87.820  40.160  1.00  0.00           C 
ATOM   2141  HA  HSD A 582      78.750  87.840  39.980  1.00  0.00           H 
ATOM   2142  CB  HSD A 582      77.330  86.320  40.100  1.00  0.00           C 
ATOM   2143  HB1 HSD A 582      78.200  85.830  40.590  1.00  0.00           H 
ATOM   2144  HB2 HSD A 582      76.330  86.070  40.500  1.00  0.00           H 
ATOM   2145  ND1 HSD A 582      78.380  85.520  37.890  1.00  0.00           N 
ATOM   2146  HD1 HSD A 582      79.310  85.640  38.230  1.00  0.00           H 
ATOM   2147  CG  HSD A 582      77.250  85.820  38.670  1.00  0.00           C 
ATOM   2148  CE1 HSD A 582      77.900  85.270  36.650  1.00  0.00           C 
ATOM   2149  HE1 HSD A 582      78.640  85.210  35.850  1.00  0.00           H 
ATOM   2150  NE2 HSD A 582      76.600  85.290  36.590  1.00  0.00           N 
ATOM   2151  CD2 HSD A 582      76.190  85.510  37.900  1.00  0.00           C 
ATOM   2152  HD2 HSD A 582      75.160  85.670  38.200  1.00  0.00           H 
ATOM   2153  C   HSD A 582      76.920  88.570  39.110  1.00  0.00           C 
ATOM   2154  O   HSD A 582      77.280  88.710  37.930  1.00  0.00           O 
ATOM   2155  N   TRP A 583      75.650  88.900  39.540  1.00  0.00           N 
ATOM   2156  HN  TRP A 583      75.410  88.810  40.500  1.00  0.00           H 
ATOM   2157  CA  TRP A 583      74.620  89.590  38.740  1.00  0.00           C 
ATOM   2158  HA  TRP A 583      74.460  88.990  37.860  1.00  0.00           H 
ATOM   2159  CB  TRP A 583      73.220  89.900  39.400  1.00  0.00           C 
ATOM   2160  HB1 TRP A 583      72.820  88.920  39.730  1.00  0.00           H 
ATOM   2161  HB2 TRP A 583      73.360  90.570  40.280  1.00  0.00           H 
ATOM   2162  CG  TRP A 583      72.250  90.450  38.450  1.00  0.00           C 
ATOM   2163  CD1 TRP A 583      71.630  91.680  38.460  1.00  0.00           C 
ATOM   2164  HD1 TRP A 583      71.740  92.390  39.270  1.00  0.00           H 
ATOM   2165  NE1 TRP A 583      70.880  91.810  37.390  1.00  0.00           N 
ATOM   2166  HE1 TRP A 583      70.820  92.670  36.930  1.00  0.00           H 
ATOM   2167  CE2 TRP A 583      70.840  90.610  36.610  1.00  0.00           C 
ATOM   2168  CD2 TRP A 583      71.690  89.730  37.230  1.00  0.00           C 
ATOM   2169  CE3 TRP A 583      71.890  88.410  36.780  1.00  0.00           C 
ATOM   2170  HE3 TRP A 583      72.530  87.630  37.180  1.00  0.00           H 
ATOM   2171  CZ3 TRP A 583      71.130  88.060  35.620  1.00  0.00           C 
ATOM   2172  HZ3 TRP A 583      71.090  87.050  35.230  1.00  0.00           H 
ATOM   2173  CZ2 TRP A 583      70.180  90.330  35.440  1.00  0.00           C 
ATOM   2174  HZ2 TRP A 583      69.450  91.020  35.030  1.00  0.00           H 
ATOM   2175  CH2 TRP A 583      70.260  88.920  34.970  1.00  0.00           C 
ATOM   2176  HH2 TRP A 583      69.610  88.520  34.200  1.00  0.00           H 
ATOM   2177  C   TRP A 583      75.250  91.010  38.420  1.00  0.00           C 
ATOM   2178  O   TRP A 583      75.230  91.440  37.210  1.00  0.00           O 
ATOM   2179  N   ARG A 584      75.740  91.750  39.400  1.00  0.00           N 
ATOM   2180  HN  ARG A 584      75.710  91.400  40.330  1.00  0.00           H 
ATOM   2181  CA  ARG A 584      76.190  93.150  39.230  1.00  0.00           C 
ATOM   2182  HA  ARG A 584      75.350  93.710  38.850  1.00  0.00           H 
ATOM   2183  CB  ARG A 584      76.500  93.810  40.630  1.00  0.00           C 
ATOM   2184  HB1 ARG A 584      77.160  93.200  41.280  1.00  0.00           H 
ATOM   2185  HB2 ARG A 584      76.970  94.800  40.460  1.00  0.00           H 
ATOM   2186  CG  ARG A 584      75.220  94.090  41.480  1.00  0.00           C 
ATOM   2187  HG1 ARG A 584      74.320  94.120  40.830  1.00  0.00           H 
ATOM   2188  HG2 ARG A 584      75.050  93.190  42.120  1.00  0.00           H 
ATOM   2189  CD  ARG A 584      75.230  95.410  42.280  1.00  0.00           C 
ATOM   2190  HD1 ARG A 584      74.310  95.360  42.890  1.00  0.00           H 
ATOM   2191  HD2 ARG A 584      76.180  95.380  42.860  1.00  0.00           H 
ATOM   2192  NE  ARG A 584      75.270  96.570  41.360  1.00  0.00           N 
ATOM   2193  HE  ARG A 584      76.150  97.020  41.240  1.00  0.00           H 
ATOM   2194  CZ  ARG A 584      74.320  97.030  40.530  1.00  0.00           C 
ATOM   2195  NH1 ARG A 584      74.620  97.900  39.570  1.00  0.00           N 
ATOM   2196 1HH1 ARG A 584      75.560  97.930  39.240  1.00  0.00           H 
ATOM   2197 2HH1 ARG A 584      73.850  98.040  38.940  1.00  0.00           H 
ATOM   2198  NH2 ARG A 584      73.100  96.560  40.540  1.00  0.00           N 
ATOM   2199 1HH2 ARG A 584      72.810  95.890  41.220  1.00  0.00           H 
ATOM   2200 2HH2 ARG A 584      72.370  97.080  40.080  1.00  0.00           H 
ATOM   2201  C   ARG A 584      77.320  93.280  38.330  1.00  0.00           C 
ATOM   2202  O   ARG A 584      77.240  94.100  37.420  1.00  0.00           O 
ATOM   2203  N   VAL A 585      78.330  92.300  38.490  1.00  0.00           N 
ATOM   2204  HN  VAL A 585      78.250  91.540  39.130  1.00  0.00           H 
ATOM   2205  CA  VAL A 585      79.580  92.140  37.700  1.00  0.00           C 
ATOM   2206  HA  VAL A 585      79.990  93.140  37.640  1.00  0.00           H 
ATOM   2207  CB  VAL A 585      80.620  91.230  38.350  1.00  0.00           C 
ATOM   2208  HB  VAL A 585      80.200  90.230  38.580  1.00  0.00           H 
ATOM   2209  CG1 VAL A 585      81.890  91.080  37.500  1.00  0.00           C 
ATOM   2210 1HG1 VAL A 585      82.480  90.190  37.790  1.00  0.00           H 
ATOM   2211 2HG1 VAL A 585      81.750  91.060  36.400  1.00  0.00           H 
ATOM   2212 3HG1 VAL A 585      82.590  91.930  37.630  1.00  0.00           H 
ATOM   2213  CG2 VAL A 585      81.000  91.760  39.840  1.00  0.00           C 
ATOM   2214 1HG2 VAL A 585      80.170  91.580  40.550  1.00  0.00           H 
ATOM   2215 2HG2 VAL A 585      81.880  91.190  40.210  1.00  0.00           H 
ATOM   2216 3HG2 VAL A 585      81.240  92.840  39.850  1.00  0.00           H 
ATOM   2217  C   VAL A 585      79.250  91.680  36.300  1.00  0.00           C 
ATOM   2218  O   VAL A 585      79.400  92.370  35.280  1.00  0.00           O 
ATOM   2219  N   ALA A 586      78.830  90.400  36.160  1.00  0.00           N 
ATOM   2220  HN  ALA A 586      78.660  89.860  36.980  1.00  0.00           H 
ATOM   2221  CA  ALA A 586      78.700  89.720  34.910  1.00  0.00           C 
ATOM   2222  HA  ALA A 586      79.570  90.060  34.360  1.00  0.00           H 
ATOM   2223  CB  ALA A 586      78.840  88.170  34.990  1.00  0.00           C 
ATOM   2224  HB1 ALA A 586      79.870  87.910  35.310  1.00  0.00           H 
ATOM   2225  HB2 ALA A 586      78.020  87.750  35.610  1.00  0.00           H 
ATOM   2226  HB3 ALA A 586      78.670  87.680  34.010  1.00  0.00           H 
ATOM   2227  C   ALA A 586      77.490  90.050  34.050  1.00  0.00           C 
ATOM   2228  O   ALA A 586      77.440  89.820  32.880  1.00  0.00           O 
ATOM   2229  N   HSD A 587      76.460  90.650  34.610  1.00  0.00           N 
ATOM   2230  HN  HSD A 587      76.500  90.730  35.600  1.00  0.00           H 
ATOM   2231  CA  HSD A 587      75.220  90.840  33.970  1.00  0.00           C 
ATOM   2232  HA  HSD A 587      75.260  90.430  32.970  1.00  0.00           H 
ATOM   2233  CB  HSD A 587      74.020  90.140  34.540  1.00  0.00           C 
ATOM   2234  HB1 HSD A 587      73.780  90.260  35.620  1.00  0.00           H 
ATOM   2235  HB2 HSD A 587      73.120  90.540  34.020  1.00  0.00           H 
ATOM   2236  ND1 HSD A 587      74.000  88.080  32.940  1.00  0.00           N 
ATOM   2237  HD1 HSD A 587      73.740  88.600  32.120  1.00  0.00           H 
ATOM   2238  CG  HSD A 587      74.210  88.650  34.210  1.00  0.00           C 
ATOM   2239  CE1 HSD A 587      74.230  86.760  33.030  1.00  0.00           C 
ATOM   2240  HE1 HSD A 587      74.190  86.130  32.140  1.00  0.00           H 
ATOM   2241  NE2 HSD A 587      74.480  86.420  34.290  1.00  0.00           N 
ATOM   2242  CD2 HSD A 587      74.440  87.610  35.060  1.00  0.00           C 
ATOM   2243  HD2 HSD A 587      74.670  87.670  36.120  1.00  0.00           H 
ATOM   2244  C   HSD A 587      74.870  92.330  33.900  1.00  0.00           C 
ATOM   2245  O   HSD A 587      74.700  92.830  32.810  1.00  0.00           O 
ATOM   2246  N   GLU A 588      74.720  93.120  35.010  1.00  0.00           N 
ATOM   2247  HN  GLU A 588      74.800  92.750  35.930  1.00  0.00           H 
ATOM   2248  CA  GLU A 588      74.430  94.580  34.930  1.00  0.00           C 
ATOM   2249  HA  GLU A 588      73.600  94.730  34.250  1.00  0.00           H 
ATOM   2250  CB  GLU A 588      74.250  95.180  36.310  1.00  0.00           C 
ATOM   2251  HB1 GLU A 588      75.040  94.880  37.030  1.00  0.00           H 
ATOM   2252  HB2 GLU A 588      74.240  96.290  36.270  1.00  0.00           H 
ATOM   2253  CG  GLU A 588      72.960  94.780  37.020  1.00  0.00           C 
ATOM   2254  HG1 GLU A 588      72.860  93.690  37.200  1.00  0.00           H 
ATOM   2255  HG2 GLU A 588      72.940  95.290  38.000  1.00  0.00           H 
ATOM   2256  CD  GLU A 588      71.820  95.220  36.240  1.00  0.00           C 
ATOM   2257  OE1 GLU A 588      71.760  96.370  35.670  1.00  0.00           O 
ATOM   2258  OE2 GLU A 588      70.930  94.380  35.950  1.00  0.00           O 
ATOM   2259  C   GLU A 588      75.530  95.410  34.190  1.00  0.00           C 
ATOM   2260  O   GLU A 588      75.240  96.370  33.370  1.00  0.00           O 
ATOM   2261  N   ARG A 589      76.800  95.130  34.430  1.00  0.00           N 
ATOM   2262  HN  ARG A 589      76.970  94.470  35.160  1.00  0.00           H 
ATOM   2263  CA  ARG A 589      77.970  95.610  33.680  1.00  0.00           C 
ATOM   2264  HA  ARG A 589      78.820  95.290  34.270  1.00  0.00           H 
ATOM   2265  CB  ARG A 589      78.020  94.950  32.340  1.00  0.00           C 
ATOM   2266  HB1 ARG A 589      77.020  95.070  31.880  1.00  0.00           H 
ATOM   2267  HB2 ARG A 589      78.900  95.470  31.890  1.00  0.00           H 
ATOM   2268  CG  ARG A 589      78.440  93.450  32.300  1.00  0.00           C 
ATOM   2269  HG1 ARG A 589      78.030  92.860  33.150  1.00  0.00           H 
ATOM   2270  HG2 ARG A 589      77.990  93.120  31.340  1.00  0.00           H 
ATOM   2271  CD  ARG A 589      79.960  93.180  32.200  1.00  0.00           C 
ATOM   2272  HD1 ARG A 589      80.310  93.740  31.310  1.00  0.00           H 
ATOM   2273  HD2 ARG A 589      80.450  93.460  33.160  1.00  0.00           H 
ATOM   2274  NE  ARG A 589      80.190  91.750  31.970  1.00  0.00           N 
ATOM   2275  HE  ARG A 589      79.450  91.130  31.700  1.00  0.00           H 
ATOM   2276  CZ  ARG A 589      81.380  91.130  32.030  1.00  0.00           C 
ATOM   2277  NH1 ARG A 589      82.510  91.810  32.090  1.00  0.00           N 
ATOM   2278 1HH1 ARG A 589      82.510  92.800  32.230  1.00  0.00           H 
ATOM   2279 2HH1 ARG A 589      83.390  91.330  32.140  1.00  0.00           H 
ATOM   2280  NH2 ARG A 589      81.450  89.810  31.940  1.00  0.00           N 
ATOM   2281 1HH2 ARG A 589      80.640  89.360  31.560  1.00  0.00           H 
ATOM   2282 2HH2 ARG A 589      82.360  89.530  32.250  1.00  0.00           H 
ATOM   2283  C   ARG A 589      78.300  97.060  33.690  1.00  0.00           C 
ATOM   2284  O   ARG A 589      79.190  97.470  33.050  1.00  0.00           O 
ATOM   2285  N   MET B 454     111.520  82.180  73.570  1.00  0.00           N 
ATOM   2286  HN  MET B 454     111.820  82.550  74.450  1.00  0.00           H 
ATOM   2287  CA  MET B 454     111.040  80.850  73.340  1.00  0.00           C 
ATOM   2288  HA  MET B 454     111.780  80.340  72.750  1.00  0.00           H 
ATOM   2289  CB  MET B 454     110.900  80.060  74.660  1.00  0.00           C 
ATOM   2290  HB1 MET B 454     110.130  80.550  75.290  1.00  0.00           H 
ATOM   2291  HB2 MET B 454     110.540  79.050  74.380  1.00  0.00           H 
ATOM   2292  CG  MET B 454     112.220  79.680  75.390  1.00  0.00           C 
ATOM   2293  HG1 MET B 454     112.940  79.080  74.790  1.00  0.00           H 
ATOM   2294  HG2 MET B 454     112.880  80.570  75.490  1.00  0.00           H 
ATOM   2295  SD  MET B 454     111.850  78.970  77.030  1.00  0.00           S 
ATOM   2296  CE  MET B 454     113.240  77.900  77.300  1.00  0.00           C 
ATOM   2297  HE1 MET B 454     113.300  77.010  76.640  1.00  0.00           H 
ATOM   2298  HE2 MET B 454     114.260  78.320  77.430  1.00  0.00           H 
ATOM   2299  HE3 MET B 454     113.030  77.420  78.280  1.00  0.00           H 
ATOM   2300  C   MET B 454     109.690  80.740  72.670  1.00  0.00           C 
ATOM   2301  O   MET B 454     109.380  79.960  71.820  1.00  0.00           O 
ATOM   2302  N   SER B 455     108.690  81.540  73.110  1.00  0.00           N 
ATOM   2303  HN  SER B 455     108.960  82.120  73.880  1.00  0.00           H 
ATOM   2304  CA  SER B 455     107.320  81.600  72.540  1.00  0.00           C 
ATOM   2305  HA  SER B 455     106.870  80.620  72.620  1.00  0.00           H 
ATOM   2306  CB  SER B 455     106.300  82.580  73.220  1.00  0.00           C 
ATOM   2307  HB1 SER B 455     106.720  83.610  73.170  1.00  0.00           H 
ATOM   2308  HB2 SER B 455     105.300  82.500  72.740  1.00  0.00           H 
ATOM   2309  OG  SER B 455     106.090  82.240  74.620  1.00  0.00           O 
ATOM   2310  HG1 SER B 455     106.900  82.450  75.090  1.00  0.00           H 
ATOM   2311  C   SER B 455     107.190  81.910  71.090  1.00  0.00           C 
ATOM   2312  O   SER B 455     106.570  81.110  70.360  1.00  0.00           O 
ATOM   2313  N   PHE B 456     107.990  82.930  70.540  1.00  0.00           N 
ATOM   2314  HN  PHE B 456     108.470  83.640  71.050  1.00  0.00           H 
ATOM   2315  CA  PHE B 456     108.080  83.150  69.170  1.00  0.00           C 
ATOM   2316  HA  PHE B 456     107.090  83.350  68.790  1.00  0.00           H 
ATOM   2317  CB  PHE B 456     108.940  84.370  68.760  1.00  0.00           C 
ATOM   2318  HB1 PHE B 456     109.950  84.300  69.220  1.00  0.00           H 
ATOM   2319  HB2 PHE B 456     109.100  84.360  67.660  1.00  0.00           H 
ATOM   2320  CG  PHE B 456     108.390  85.720  69.200  1.00  0.00           C 
ATOM   2321  CD1 PHE B 456     107.390  86.260  68.380  1.00  0.00           C 
ATOM   2322  HD1 PHE B 456     107.050  85.670  67.540  1.00  0.00           H 
ATOM   2323  CE1 PHE B 456     106.890  87.570  68.620  1.00  0.00           C 
ATOM   2324  HE1 PHE B 456     106.110  87.960  67.980  1.00  0.00           H 
ATOM   2325  CZ  PHE B 456     107.310  88.340  69.720  1.00  0.00           C 
ATOM   2326  HZ  PHE B 456     106.760  89.260  69.820  1.00  0.00           H 
ATOM   2327  CD2 PHE B 456     108.800  86.500  70.310  1.00  0.00           C 
ATOM   2328  HD2 PHE B 456     109.570  86.030  70.890  1.00  0.00           H 
ATOM   2329  CE2 PHE B 456     108.280  87.770  70.570  1.00  0.00           C 
ATOM   2330  HE2 PHE B 456     108.550  88.390  71.420  1.00  0.00           H 
ATOM   2331  C   PHE B 456     108.730  81.930  68.400  1.00  0.00           C 
ATOM   2332  O   PHE B 456     108.300  81.540  67.340  1.00  0.00           O 
ATOM   2333  N   ALA B 457     109.780  81.400  69.060  1.00  0.00           N 
ATOM   2334  HN  ALA B 457     110.000  81.660  70.000  1.00  0.00           H 
ATOM   2335  CA  ALA B 457     110.560  80.230  68.630  1.00  0.00           C 
ATOM   2336  HA  ALA B 457     110.860  80.450  67.620  1.00  0.00           H 
ATOM   2337  CB  ALA B 457     111.790  80.130  69.480  1.00  0.00           C 
ATOM   2338  HB1 ALA B 457     112.350  79.180  69.350  1.00  0.00           H 
ATOM   2339  HB2 ALA B 457     112.550  80.940  69.350  1.00  0.00           H 
ATOM   2340  HB3 ALA B 457     111.560  80.100  70.570  1.00  0.00           H 
ATOM   2341  C   ALA B 457     109.720  78.910  68.450  1.00  0.00           C 
ATOM   2342  O   ALA B 457     109.770  78.280  67.360  1.00  0.00           O 
ATOM   2343  N   LEU B 458     108.840  78.640  69.430  1.00  0.00           N 
ATOM   2344  HN  LEU B 458     108.860  79.260  70.210  1.00  0.00           H 
ATOM   2345  CA  LEU B 458     107.850  77.570  69.250  1.00  0.00           C 
ATOM   2346  HA  LEU B 458     108.360  76.690  68.890  1.00  0.00           H 
ATOM   2347  CB  LEU B 458     107.020  77.170  70.500  1.00  0.00           C 
ATOM   2348  HB1 LEU B 458     106.810  78.140  71.010  1.00  0.00           H 
ATOM   2349  HB2 LEU B 458     106.000  76.770  70.310  1.00  0.00           H 
ATOM   2350  CG  LEU B 458     107.680  76.200  71.490  1.00  0.00           C 
ATOM   2351  HG  LEU B 458     106.880  76.060  72.240  1.00  0.00           H 
ATOM   2352  CD1 LEU B 458     108.060  74.890  70.750  1.00  0.00           C 
ATOM   2353 1HD1 LEU B 458     107.260  74.420  70.130  1.00  0.00           H 
ATOM   2354 2HD1 LEU B 458     108.980  75.030  70.140  1.00  0.00           H 
ATOM   2355 3HD1 LEU B 458     108.250  74.060  71.470  1.00  0.00           H 
ATOM   2356  CD2 LEU B 458     108.790  76.830  72.270  1.00  0.00           C 
ATOM   2357 1HD2 LEU B 458     109.170  76.040  72.960  1.00  0.00           H 
ATOM   2358 2HD2 LEU B 458     109.660  77.160  71.660  1.00  0.00           H 
ATOM   2359 3HD2 LEU B 458     108.380  77.670  72.860  1.00  0.00           H 
ATOM   2360  C   LEU B 458     106.840  77.820  68.130  1.00  0.00           C 
ATOM   2361  O   LEU B 458     106.710  76.950  67.270  1.00  0.00           O 
ATOM   2362  N   VAL B 459     106.310  79.060  68.040  1.00  0.00           N 
ATOM   2363  HN  VAL B 459     106.420  79.770  68.730  1.00  0.00           H 
ATOM   2364  CA  VAL B 459     105.450  79.380  66.910  1.00  0.00           C 
ATOM   2365  HA  VAL B 459     104.720  78.590  66.840  1.00  0.00           H 
ATOM   2366  CB  VAL B 459     104.740  80.690  67.240  1.00  0.00           C 
ATOM   2367  HB  VAL B 459     105.580  81.330  67.590  1.00  0.00           H 
ATOM   2368  CG1 VAL B 459     103.970  81.290  65.970  1.00  0.00           C 
ATOM   2369 1HG1 VAL B 459     103.540  82.280  66.220  1.00  0.00           H 
ATOM   2370 2HG1 VAL B 459     104.700  81.480  65.150  1.00  0.00           H 
ATOM   2371 3HG1 VAL B 459     103.080  80.750  65.580  1.00  0.00           H 
ATOM   2372  CG2 VAL B 459     103.900  80.510  68.540  1.00  0.00           C 
ATOM   2373 1HG2 VAL B 459     104.350  79.890  69.340  1.00  0.00           H 
ATOM   2374 2HG2 VAL B 459     103.580  81.510  68.900  1.00  0.00           H 
ATOM   2375 3HG2 VAL B 459     102.900  80.070  68.340  1.00  0.00           H 
ATOM   2376  C   VAL B 459     106.190  79.430  65.570  1.00  0.00           C 
ATOM   2377  O   VAL B 459     105.680  78.850  64.600  1.00  0.00           O 
ATOM   2378  N   LEU B 460     107.380  79.980  65.400  1.00  0.00           N 
ATOM   2379  HN  LEU B 460     107.890  80.470  66.110  1.00  0.00           H 
ATOM   2380  CA  LEU B 460     108.160  79.980  64.190  1.00  0.00           C 
ATOM   2381  HA  LEU B 460     107.540  80.300  63.360  1.00  0.00           H 
ATOM   2382  CB  LEU B 460     109.250  81.060  64.130  1.00  0.00           C 
ATOM   2383  HB1 LEU B 460     109.890  81.110  65.040  1.00  0.00           H 
ATOM   2384  HB2 LEU B 460     109.920  80.840  63.270  1.00  0.00           H 
ATOM   2385  CG  LEU B 460     108.740  82.470  63.790  1.00  0.00           C 
ATOM   2386  HG  LEU B 460     108.220  82.380  62.810  1.00  0.00           H 
ATOM   2387  CD1 LEU B 460     107.770  83.110  64.690  1.00  0.00           C 
ATOM   2388 1HD1 LEU B 460     107.390  84.080  64.300  1.00  0.00           H 
ATOM   2389 2HD1 LEU B 460     106.850  82.520  64.910  1.00  0.00           H 
ATOM   2390 3HD1 LEU B 460     108.130  83.370  65.710  1.00  0.00           H 
ATOM   2391  CD2 LEU B 460     109.890  83.480  63.670  1.00  0.00           C 
ATOM   2392 1HD2 LEU B 460     109.470  84.450  63.320  1.00  0.00           H 
ATOM   2393 2HD2 LEU B 460     110.250  83.740  64.690  1.00  0.00           H 
ATOM   2394 3HD2 LEU B 460     110.650  83.100  62.960  1.00  0.00           H 
ATOM   2395  C   LEU B 460     108.560  78.550  63.810  1.00  0.00           C 
ATOM   2396  O   LEU B 460     108.470  78.220  62.650  1.00  0.00           O 
ATOM   2397  N   GLY B 461     109.010  77.780  64.730  1.00  0.00           N 
ATOM   2398  HN  GLY B 461     109.180  78.100  65.660  1.00  0.00           H 
ATOM   2399  CA  GLY B 461     109.600  76.400  64.640  1.00  0.00           C 
ATOM   2400  HA1 GLY B 461     110.500  76.410  64.040  1.00  0.00           H 
ATOM   2401  HA2 GLY B 461     109.840  76.210  65.680  1.00  0.00           H 
ATOM   2402  C   GLY B 461     108.720  75.390  64.150  1.00  0.00           C 
ATOM   2403  O   GLY B 461     109.060  74.740  63.130  1.00  0.00           O 
ATOM   2404  N   TRP B 462     107.550  75.240  64.700  1.00  0.00           N 
ATOM   2405  HN  TRP B 462     107.300  75.860  65.440  1.00  0.00           H 
ATOM   2406  CA  TRP B 462     106.480  74.400  64.140  1.00  0.00           C 
ATOM   2407  HA  TRP B 462     106.910  73.440  63.880  1.00  0.00           H 
ATOM   2408  CB  TRP B 462     105.330  74.100  65.100  1.00  0.00           C 
ATOM   2409  HB1 TRP B 462     104.910  75.050  65.510  1.00  0.00           H 
ATOM   2410  HB2 TRP B 462     104.470  73.620  64.590  1.00  0.00           H 
ATOM   2411  CG  TRP B 462     105.670  73.060  66.190  1.00  0.00           C 
ATOM   2412  CD1 TRP B 462     105.960  73.330  67.520  1.00  0.00           C 
ATOM   2413  HD1 TRP B 462     106.080  74.370  67.790  1.00  0.00           H 
ATOM   2414  NE1 TRP B 462     106.210  72.170  68.190  1.00  0.00           N 
ATOM   2415  HE1 TRP B 462     106.600  72.140  69.080  1.00  0.00           H 
ATOM   2416  CE2 TRP B 462     106.150  71.080  67.310  1.00  0.00           C 
ATOM   2417  CD2 TRP B 462     105.760  71.620  66.040  1.00  0.00           C 
ATOM   2418  CE3 TRP B 462     105.790  70.790  64.920  1.00  0.00           C 
ATOM   2419  HE3 TRP B 462     105.690  71.260  63.950  1.00  0.00           H 
ATOM   2420  CZ3 TRP B 462     106.000  69.440  65.110  1.00  0.00           C 
ATOM   2421  HZ3 TRP B 462     106.050  68.820  64.230  1.00  0.00           H 
ATOM   2422  CZ2 TRP B 462     106.340  69.760  67.490  1.00  0.00           C 
ATOM   2423  HZ2 TRP B 462     106.620  69.410  68.470  1.00  0.00           H 
ATOM   2424  CH2 TRP B 462     106.160  68.900  66.430  1.00  0.00           C 
ATOM   2425  HH2 TRP B 462     106.340  67.860  66.640  1.00  0.00           H 
ATOM   2426  C   TRP B 462     105.890  74.910  62.790  1.00  0.00           C 
ATOM   2427  O   TRP B 462     105.550  74.130  61.880  1.00  0.00           O 
ATOM   2428  N   CYS B 463     105.730  76.230  62.610  1.00  0.00           N 
ATOM   2429  HN  CYS B 463     106.140  76.870  63.260  1.00  0.00           H 
ATOM   2430  CA  CYS B 463     105.120  76.810  61.440  1.00  0.00           C 
ATOM   2431  HA  CYS B 463     104.210  76.270  61.200  1.00  0.00           H 
ATOM   2432  CB  CYS B 463     104.630  78.270  61.610  1.00  0.00           C 
ATOM   2433  HB1 CYS B 463     105.380  78.950  62.060  1.00  0.00           H 
ATOM   2434  HB2 CYS B 463     104.290  78.750  60.660  1.00  0.00           H 
ATOM   2435  SG  CYS B 463     103.250  78.320  62.740  1.00  0.00           S 
ATOM   2436  HG1 CYS B 463     104.050  78.340  63.790  1.00  0.00           H 
ATOM   2437  C   CYS B 463     105.990  76.590  60.200  1.00  0.00           C 
ATOM   2438  O   CYS B 463     105.510  76.380  59.070  1.00  0.00           O 
ATOM   2439  N   ASN B 464     107.310  76.500  60.430  1.00  0.00           N 
ATOM   2440  HN  ASN B 464     107.620  76.740  61.350  1.00  0.00           H 
ATOM   2441  CA  ASN B 464     108.360  76.190  59.450  1.00  0.00           C 
ATOM   2442  HA  ASN B 464     108.200  76.710  58.520  1.00  0.00           H 
ATOM   2443  CB  ASN B 464     109.800  76.410  60.080  1.00  0.00           C 
ATOM   2444  HB1 ASN B 464     109.640  76.340  61.180  1.00  0.00           H 
ATOM   2445  HB2 ASN B 464     110.620  75.710  59.820  1.00  0.00           H 
ATOM   2446  CG  ASN B 464     110.270  77.840  59.940  1.00  0.00           C 
ATOM   2447  OD1 ASN B 464     109.630  78.670  59.370  1.00  0.00           O 
ATOM   2448  ND2 ASN B 464     111.500  78.060  60.350  1.00  0.00           N 
ATOM   2449 1HD2 ASN B 464     112.040  77.270  60.650  1.00  0.00           H 
ATOM   2450 2HD2 ASN B 464     111.950  78.920  60.120  1.00  0.00           H 
ATOM   2451  C   ASN B 464     108.390  74.720  59.000  1.00  0.00           C 
ATOM   2452  O   ASN B 464     109.110  74.380  58.090  1.00  0.00           O 
ATOM   2453  N   VAL B 465     107.630  73.820  59.740  1.00  0.00           N 
ATOM   2454  HN  VAL B 465     107.260  73.990  60.650  1.00  0.00           H 
ATOM   2455  CA  VAL B 465     107.250  72.490  59.330  1.00  0.00           C 
ATOM   2456  HA  VAL B 465     108.140  72.010  58.950  1.00  0.00           H 
ATOM   2457  CB  VAL B 465     106.830  71.520  60.410  1.00  0.00           C 
ATOM   2458  HB  VAL B 465     105.900  71.920  60.860  1.00  0.00           H 
ATOM   2459  CG1 VAL B 465     106.620  70.050  59.880  1.00  0.00           C 
ATOM   2460 1HG1 VAL B 465     106.330  69.330  60.680  1.00  0.00           H 
ATOM   2461 2HG1 VAL B 465     105.830  70.020  59.100  1.00  0.00           H 
ATOM   2462 3HG1 VAL B 465     107.510  69.650  59.360  1.00  0.00           H 
ATOM   2463  CG2 VAL B 465     107.870  71.550  61.510  1.00  0.00           C 
ATOM   2464 1HG2 VAL B 465     107.570  71.020  62.440  1.00  0.00           H 
ATOM   2465 2HG2 VAL B 465     108.870  71.260  61.120  1.00  0.00           H 
ATOM   2466 3HG2 VAL B 465     108.040  72.590  61.870  1.00  0.00           H 
ATOM   2467  C   VAL B 465     106.210  72.480  58.140  1.00  0.00           C 
ATOM   2468  O   VAL B 465     106.180  71.530  57.310  1.00  0.00           O 
ATOM   2469  N   MET B 466     105.450  73.580  57.900  1.00  0.00           N 
ATOM   2470  HN  MET B 466     105.570  74.420  58.430  1.00  0.00           H 
ATOM   2471  CA  MET B 466     104.480  73.570  56.800  1.00  0.00           C 
ATOM   2472  HA  MET B 466     104.060  72.570  56.790  1.00  0.00           H 
ATOM   2473  CB  MET B 466     103.430  74.610  57.150  1.00  0.00           C 
ATOM   2474  HB1 MET B 466     103.100  74.390  58.190  1.00  0.00           H 
ATOM   2475  HB2 MET B 466     103.860  75.640  57.180  1.00  0.00           H 
ATOM   2476  CG  MET B 466     102.130  74.650  56.200  1.00  0.00           C 
ATOM   2477  HG1 MET B 466     102.360  74.740  55.120  1.00  0.00           H 
ATOM   2478  HG2 MET B 466     101.550  73.700  56.240  1.00  0.00           H 
ATOM   2479  SD  MET B 466     100.920  75.920  56.600  1.00  0.00           S 
ATOM   2480  CE  MET B 466     100.580  75.840  58.380  1.00  0.00           C 
ATOM   2481  HE1 MET B 466      99.920  76.650  58.760  1.00  0.00           H 
ATOM   2482  HE2 MET B 466     100.060  74.870  58.520  1.00  0.00           H 
ATOM   2483  HE3 MET B 466     101.500  75.830  59.010  1.00  0.00           H 
ATOM   2484  C   MET B 466     105.040  73.750  55.420  1.00  0.00           C 
ATOM   2485  O   MET B 466     104.490  73.440  54.370  1.00  0.00           O 
ATOM   2486  N   TYR B 467     106.260  74.290  55.400  1.00  0.00           N 
ATOM   2487  HN  TYR B 467     106.670  74.590  56.260  1.00  0.00           H 
ATOM   2488  CA  TYR B 467     107.140  74.330  54.190  1.00  0.00           C 
ATOM   2489  HA  TYR B 467     106.560  74.910  53.480  1.00  0.00           H 
ATOM   2490  CB  TYR B 467     108.480  75.030  54.630  1.00  0.00           C 
ATOM   2491  HB1 TYR B 467     108.240  76.070  54.950  1.00  0.00           H 
ATOM   2492  HB2 TYR B 467     108.830  74.600  55.590  1.00  0.00           H 
ATOM   2493  CG  TYR B 467     109.610  74.930  53.630  1.00  0.00           C 
ATOM   2494  CD1 TYR B 467     109.650  75.860  52.570  1.00  0.00           C 
ATOM   2495  HD1 TYR B 467     108.850  76.560  52.370  1.00  0.00           H 
ATOM   2496  CE1 TYR B 467     110.600  75.670  51.580  1.00  0.00           C 
ATOM   2497  HE1 TYR B 467     110.670  76.440  50.830  1.00  0.00           H 
ATOM   2498  CZ  TYR B 467     111.520  74.630  51.590  1.00  0.00           C 
ATOM   2499  OH  TYR B 467     112.580  74.580  50.630  1.00  0.00           O 
ATOM   2500  HH  TYR B 467     112.940  75.460  50.500  1.00  0.00           H 
ATOM   2501  CD2 TYR B 467     110.630  73.930  53.740  1.00  0.00           C 
ATOM   2502  HD2 TYR B 467     110.590  73.270  54.600  1.00  0.00           H 
ATOM   2503  CE2 TYR B 467     111.630  73.820  52.690  1.00  0.00           C 
ATOM   2504  HE2 TYR B 467     112.370  73.040  52.800  1.00  0.00           H 
ATOM   2505  C   TYR B 467     107.370  72.960  53.510  1.00  0.00           C 
ATOM   2506  O   TYR B 467     107.420  72.750  52.300  1.00  0.00           O 
ATOM   2507  N   PHE B 468     107.360  71.860  54.290  1.00  0.00           N 
ATOM   2508  HN  PHE B 468     107.310  72.080  55.260  1.00  0.00           H 
ATOM   2509  CA  PHE B 468     107.710  70.490  53.820  1.00  0.00           C 
ATOM   2510  HA  PHE B 468     108.440  70.620  53.040  1.00  0.00           H 
ATOM   2511  CB  PHE B 468     108.280  69.580  54.870  1.00  0.00           C 
ATOM   2512  HB1 PHE B 468     107.620  69.570  55.770  1.00  0.00           H 
ATOM   2513  HB2 PHE B 468     108.450  68.520  54.600  1.00  0.00           H 
ATOM   2514  CG  PHE B 468     109.640  70.070  55.220  1.00  0.00           C 
ATOM   2515  CD1 PHE B 468     110.650  69.630  54.370  1.00  0.00           C 
ATOM   2516  HD1 PHE B 468     110.570  68.960  53.530  1.00  0.00           H 
ATOM   2517  CE1 PHE B 468     111.990  70.040  54.730  1.00  0.00           C 
ATOM   2518  HE1 PHE B 468     112.740  69.460  54.200  1.00  0.00           H 
ATOM   2519  CZ  PHE B 468     112.190  70.910  55.810  1.00  0.00           C 
ATOM   2520  HZ  PHE B 468     113.200  70.950  56.190  1.00  0.00           H 
ATOM   2521  CD2 PHE B 468     109.820  70.940  56.290  1.00  0.00           C 
ATOM   2522  HD2 PHE B 468     108.930  71.140  56.860  1.00  0.00           H 
ATOM   2523  CE2 PHE B 468     111.120  71.390  56.590  1.00  0.00           C 
ATOM   2524  HE2 PHE B 468     111.210  72.200  57.300  1.00  0.00           H 
ATOM   2525  C   PHE B 468     106.600  69.800  53.070  1.00  0.00           C 
ATOM   2526  O   PHE B 468     106.790  68.730  52.480  1.00  0.00           O 
ATOM   2527  N   ALA B 469     105.380  70.380  53.120  1.00  0.00           N 
ATOM   2528  HN  ALA B 469     105.310  71.190  53.700  1.00  0.00           H 
ATOM   2529  CA  ALA B 469     104.240  69.930  52.370  1.00  0.00           C 
ATOM   2530  HA  ALA B 469     104.020  68.940  52.750  1.00  0.00           H 
ATOM   2531  CB  ALA B 469     103.080  70.850  52.770  1.00  0.00           C 
ATOM   2532  HB1 ALA B 469     102.180  70.520  52.200  1.00  0.00           H 
ATOM   2533  HB2 ALA B 469     102.860  70.820  53.860  1.00  0.00           H 
ATOM   2534  HB3 ALA B 469     103.470  71.850  52.500  1.00  0.00           H 
ATOM   2535  C   ALA B 469     104.350  69.830  50.840  1.00  0.00           C 
ATOM   2536  O   ALA B 469     103.650  69.050  50.240  1.00  0.00           O 
ATOM   2537  N   ARG B 470     105.340  70.560  50.260  1.00  0.00           N 
ATOM   2538  HN  ARG B 470     105.940  71.150  50.780  1.00  0.00           H 
ATOM   2539  CA  ARG B 470     105.600  70.660  48.850  1.00  0.00           C 
ATOM   2540  HA  ARG B 470     104.680  70.920  48.340  1.00  0.00           H 
ATOM   2541  CB  ARG B 470     106.470  71.810  48.370  1.00  0.00           C 
ATOM   2542  HB1 ARG B 470     106.520  71.820  47.260  1.00  0.00           H 
ATOM   2543  HB2 ARG B 470     105.890  72.720  48.640  1.00  0.00           H 
ATOM   2544  CG  ARG B 470     107.850  71.840  49.000  1.00  0.00           C 
ATOM   2545  HG1 ARG B 470     107.790  71.530  50.060  1.00  0.00           H 
ATOM   2546  HG2 ARG B 470     108.490  71.060  48.520  1.00  0.00           H 
ATOM   2547  CD  ARG B 470     108.550  73.230  48.860  1.00  0.00           C 
ATOM   2548  HD1 ARG B 470     109.610  73.130  49.180  1.00  0.00           H 
ATOM   2549  HD2 ARG B 470     108.590  73.570  47.800  1.00  0.00           H 
ATOM   2550  NE  ARG B 470     107.960  74.140  49.860  1.00  0.00           N 
ATOM   2551  HE  ARG B 470     107.680  73.770  50.750  1.00  0.00           H 
ATOM   2552  CZ  ARG B 470     107.570  75.410  49.610  1.00  0.00           C 
ATOM   2553  NH1 ARG B 470     107.980  76.130  48.630  1.00  0.00           N 
ATOM   2554 1HH1 ARG B 470     108.720  75.820  48.040  1.00  0.00           H 
ATOM   2555 2HH1 ARG B 470     107.730  77.100  48.670  1.00  0.00           H 
ATOM   2556  NH2 ARG B 470     106.730  76.000  50.380  1.00  0.00           N 
ATOM   2557 1HH2 ARG B 470     106.120  75.450  50.950  1.00  0.00           H 
ATOM   2558 2HH2 ARG B 470     106.420  76.880  50.020  1.00  0.00           H 
ATOM   2559  C   ARG B 470     106.120  69.360  48.220  1.00  0.00           C 
ATOM   2560  O   ARG B 470     105.910  69.170  47.040  1.00  0.00           O 
ATOM   2561  N   GLY B 471     106.620  68.370  49.010  1.00  0.00           N 
ATOM   2562  HN  GLY B 471     106.480  68.430  50.000  1.00  0.00           H 
ATOM   2563  CA  GLY B 471     107.130  67.130  48.500  1.00  0.00           C 
ATOM   2564  HA1 GLY B 471     107.390  67.280  47.460  1.00  0.00           H 
ATOM   2565  HA2 GLY B 471     108.030  66.860  49.020  1.00  0.00           H 
ATOM   2566  C   GLY B 471     106.150  65.990  48.360  1.00  0.00           C 
ATOM   2567  O   GLY B 471     106.440  64.910  47.910  1.00  0.00           O 
ATOM   2568  N   PHE B 472     104.950  66.320  48.820  1.00  0.00           N 
ATOM   2569  HN  PHE B 472     104.730  67.170  49.280  1.00  0.00           H 
ATOM   2570  CA  PHE B 472     103.820  65.390  48.860  1.00  0.00           C 
ATOM   2571  HA  PHE B 472     104.100  64.380  48.610  1.00  0.00           H 
ATOM   2572  CB  PHE B 472     103.250  65.430  50.320  1.00  0.00           C 
ATOM   2573  HB1 PHE B 472     103.000  66.480  50.570  1.00  0.00           H 
ATOM   2574  HB2 PHE B 472     102.340  64.790  50.390  1.00  0.00           H 
ATOM   2575  CG  PHE B 472     104.470  64.910  51.210  1.00  0.00           C 
ATOM   2576  CD1 PHE B 472     105.040  63.650  51.080  1.00  0.00           C 
ATOM   2577  HD1 PHE B 472     104.570  62.930  50.420  1.00  0.00           H 
ATOM   2578  CE1 PHE B 472     106.210  63.310  51.850  1.00  0.00           C 
ATOM   2579  HE1 PHE B 472     106.580  62.300  51.770  1.00  0.00           H 
ATOM   2580  CZ  PHE B 472     106.790  64.200  52.670  1.00  0.00           C 
ATOM   2581  HZ  PHE B 472     107.630  63.820  53.240  1.00  0.00           H 
ATOM   2582  CD2 PHE B 472     105.030  65.800  52.200  1.00  0.00           C 
ATOM   2583  HD2 PHE B 472     104.650  66.810  52.290  1.00  0.00           H 
ATOM   2584  CE2 PHE B 472     106.270  65.460  52.850  1.00  0.00           C 
ATOM   2585  HE2 PHE B 472     106.790  66.190  53.450  1.00  0.00           H 
ATOM   2586  C   PHE B 472     102.740  65.820  47.810  1.00  0.00           C 
ATOM   2587  O   PHE B 472     102.140  66.860  47.970  1.00  0.00           O 
ATOM   2588  N   GLN B 473     102.510  65.000  46.760  1.00  0.00           N 
ATOM   2589  HN  GLN B 473     103.150  64.240  46.690  1.00  0.00           H 
ATOM   2590  CA  GLN B 473     101.430  65.110  45.830  1.00  0.00           C 
ATOM   2591  HA  GLN B 473     101.600  66.050  45.320  1.00  0.00           H 
ATOM   2592  CB  GLN B 473     101.510  64.030  44.690  1.00  0.00           C 
ATOM   2593  HB1 GLN B 473     102.600  64.130  44.480  1.00  0.00           H 
ATOM   2594  HB2 GLN B 473     101.290  63.000  45.040  1.00  0.00           H 
ATOM   2595  CG  GLN B 473     100.730  64.350  43.400  1.00  0.00           C 
ATOM   2596  HG1 GLN B 473      99.710  63.910  43.480  1.00  0.00           H 
ATOM   2597  HG2 GLN B 473     100.690  65.440  43.190  1.00  0.00           H 
ATOM   2598  CD  GLN B 473     101.420  63.620  42.250  1.00  0.00           C 
ATOM   2599  OE1 GLN B 473     102.610  63.330  42.090  1.00  0.00           O 
ATOM   2600  NE2 GLN B 473     100.540  63.120  41.300  1.00  0.00           N 
ATOM   2601 1HE2 GLN B 473      99.630  63.530  41.220  1.00  0.00           H 
ATOM   2602 2HE2 GLN B 473     100.850  62.550  40.540  1.00  0.00           H 
ATOM   2603  C   GLN B 473     100.060  65.190  46.490  1.00  0.00           C 
ATOM   2604  O   GLN B 473      99.130  65.900  46.080  1.00  0.00           O 
ATOM   2605  N   MET B 474      99.850  64.480  47.600  1.00  0.00           N 
ATOM   2606  HN  MET B 474     100.560  63.970  48.090  1.00  0.00           H 
ATOM   2607  CA  MET B 474      98.560  64.590  48.210  1.00  0.00           C 
ATOM   2608  HA  MET B 474      97.780  64.580  47.470  1.00  0.00           H 
ATOM   2609  CB  MET B 474      98.400  63.340  49.160  1.00  0.00           C 
ATOM   2610  HB1 MET B 474      99.270  63.210  49.840  1.00  0.00           H 
ATOM   2611  HB2 MET B 474      97.540  63.580  49.820  1.00  0.00           H 
ATOM   2612  CG  MET B 474      98.090  62.080  48.400  1.00  0.00           C 
ATOM   2613  HG1 MET B 474      97.070  62.130  47.970  1.00  0.00           H 
ATOM   2614  HG2 MET B 474      98.860  61.960  47.600  1.00  0.00           H 
ATOM   2615  SD  MET B 474      98.040  60.560  49.500  1.00  0.00           S 
ATOM   2616  CE  MET B 474      96.740  61.060  50.660  1.00  0.00           C 
ATOM   2617  HE1 MET B 474      96.370  60.160  51.190  1.00  0.00           H 
ATOM   2618  HE2 MET B 474      97.170  61.770  51.400  1.00  0.00           H 
ATOM   2619  HE3 MET B 474      95.890  61.610  50.200  1.00  0.00           H 
ATOM   2620  C   MET B 474      98.250  65.840  49.010  1.00  0.00           C 
ATOM   2621  O   MET B 474      97.050  66.160  49.240  1.00  0.00           O 
ATOM   2622  N   LEU B 475      99.300  66.630  49.430  1.00  0.00           N 
ATOM   2623  HN  LEU B 475     100.260  66.380  49.350  1.00  0.00           H 
ATOM   2624  CA  LEU B 475      99.110  67.920  50.060  1.00  0.00           C 
ATOM   2625  HA  LEU B 475      98.080  68.090  50.330  1.00  0.00           H 
ATOM   2626  CB  LEU B 475      99.970  68.010  51.380  1.00  0.00           C 
ATOM   2627  HB1 LEU B 475     101.070  67.940  51.250  1.00  0.00           H 
ATOM   2628  HB2 LEU B 475      99.860  68.980  51.910  1.00  0.00           H 
ATOM   2629  CG  LEU B 475      99.620  66.910  52.410  1.00  0.00           C 
ATOM   2630  HG  LEU B 475      99.750  65.890  51.980  1.00  0.00           H 
ATOM   2631  CD1 LEU B 475     100.540  66.930  53.650  1.00  0.00           C 
ATOM   2632 1HD1 LEU B 475     100.460  67.950  54.090  1.00  0.00           H 
ATOM   2633 2HD1 LEU B 475     100.360  66.120  54.380  1.00  0.00           H 
ATOM   2634 3HD1 LEU B 475     101.550  66.780  53.200  1.00  0.00           H 
ATOM   2635  CD2 LEU B 475      98.170  67.120  52.850  1.00  0.00           C 
ATOM   2636 1HD2 LEU B 475      97.910  66.330  53.580  1.00  0.00           H 
ATOM   2637 2HD2 LEU B 475      98.110  68.140  53.290  1.00  0.00           H 
ATOM   2638 3HD2 LEU B 475      97.470  67.090  51.990  1.00  0.00           H 
ATOM   2639  C   LEU B 475      99.430  69.190  49.260  1.00  0.00           C 
ATOM   2640  O   LEU B 475      98.770  70.220  49.500  1.00  0.00           O 
ATOM   2641  N   GLY B 476     100.310  69.070  48.200  1.00  0.00           N 
ATOM   2642  HN  GLY B 476     100.620  68.130  48.110  1.00  0.00           H 
ATOM   2643  CA  GLY B 476     100.960  70.120  47.440  1.00  0.00           C 
ATOM   2644  HA1 GLY B 476     101.610  70.720  48.050  1.00  0.00           H 
ATOM   2645  HA2 GLY B 476     101.430  69.490  46.700  1.00  0.00           H 
ATOM   2646  C   GLY B 476     100.060  71.090  46.760  1.00  0.00           C 
ATOM   2647  O   GLY B 476     100.050  72.300  47.080  1.00  0.00           O 
ATOM   2648  N   PRO B 477      99.200  70.690  45.840  1.00  0.00           N 
ATOM   2649  CD  PRO B 477      99.410  69.480  45.000  1.00  0.00           C 
ATOM   2650  HD1 PRO B 477      98.770  68.620  45.290  1.00  0.00           H 
ATOM   2651  HD2 PRO B 477     100.470  69.200  44.840  1.00  0.00           H 
ATOM   2652  CA  PRO B 477      98.290  71.630  45.200  1.00  0.00           C 
ATOM   2653  HA  PRO B 477      98.900  72.440  44.840  1.00  0.00           H 
ATOM   2654  CB  PRO B 477      97.740  70.900  43.950  1.00  0.00           C 
ATOM   2655  HB1 PRO B 477      96.780  70.370  44.110  1.00  0.00           H 
ATOM   2656  HB2 PRO B 477      97.620  71.610  43.110  1.00  0.00           H 
ATOM   2657  CG  PRO B 477      98.880  69.910  43.570  1.00  0.00           C 
ATOM   2658  HG1 PRO B 477      98.430  69.050  43.040  1.00  0.00           H 
ATOM   2659  HG2 PRO B 477      99.730  70.400  43.040  1.00  0.00           H 
ATOM   2660  C   PRO B 477      97.200  72.240  46.020  1.00  0.00           C 
ATOM   2661  O   PRO B 477      96.820  73.380  45.790  1.00  0.00           O 
ATOM   2662  N   PHE B 478      96.670  71.530  47.070  1.00  0.00           N 
ATOM   2663  HN  PHE B 478      96.880  70.560  47.210  1.00  0.00           H 
ATOM   2664  CA  PHE B 478      95.800  72.070  48.080  1.00  0.00           C 
ATOM   2665  HA  PHE B 478      94.900  72.380  47.580  1.00  0.00           H 
ATOM   2666  CB  PHE B 478      95.280  70.880  48.870  1.00  0.00           C 
ATOM   2667  HB1 PHE B 478      94.800  70.250  48.100  1.00  0.00           H 
ATOM   2668  HB2 PHE B 478      96.100  70.290  49.330  1.00  0.00           H 
ATOM   2669  CG  PHE B 478      94.300  71.190  49.880  1.00  0.00           C 
ATOM   2670  CD1 PHE B 478      92.980  71.560  49.510  1.00  0.00           C 
ATOM   2671  HD1 PHE B 478      92.560  71.550  48.510  1.00  0.00           H 
ATOM   2672  CE1 PHE B 478      91.980  71.900  50.530  1.00  0.00           C 
ATOM   2673  HE1 PHE B 478      90.970  72.130  50.210  1.00  0.00           H 
ATOM   2674  CZ  PHE B 478      92.310  71.810  51.830  1.00  0.00           C 
ATOM   2675  HZ  PHE B 478      91.550  72.050  52.570  1.00  0.00           H 
ATOM   2676  CD2 PHE B 478      94.580  71.140  51.260  1.00  0.00           C 
ATOM   2677  HD2 PHE B 478      95.570  70.850  51.590  1.00  0.00           H 
ATOM   2678  CE2 PHE B 478      93.570  71.460  52.250  1.00  0.00           C 
ATOM   2679  HE2 PHE B 478      93.870  71.480  53.290  1.00  0.00           H 
ATOM   2680  C   PHE B 478      96.470  73.100  49.010  1.00  0.00           C 
ATOM   2681  O   PHE B 478      95.880  74.140  49.270  1.00  0.00           O 
ATOM   2682  N   THR B 479      97.720  72.820  49.400  1.00  0.00           N 
ATOM   2683  HN  THR B 479      98.030  71.870  49.390  1.00  0.00           H 
ATOM   2684  CA  THR B 479      98.480  73.810  50.070  1.00  0.00           C 
ATOM   2685  HA  THR B 479      97.960  74.000  51.000  1.00  0.00           H 
ATOM   2686  CB  THR B 479      99.900  73.260  50.370  1.00  0.00           C 
ATOM   2687  HB  THR B 479     100.400  73.030  49.400  1.00  0.00           H 
ATOM   2688  OG1 THR B 479      99.840  72.030  51.060  1.00  0.00           O 
ATOM   2689  HG1 THR B 479      99.560  71.390  50.400  1.00  0.00           H 
ATOM   2690  CG2 THR B 479     100.780  74.180  51.210  1.00  0.00           C 
ATOM   2691 1HG2 THR B 479     101.760  73.700  51.420  1.00  0.00           H 
ATOM   2692 2HG2 THR B 479     100.920  75.080  50.570  1.00  0.00           H 
ATOM   2693 3HG2 THR B 479     100.120  74.470  52.050  1.00  0.00           H 
ATOM   2694  C   THR B 479      98.720  75.120  49.330  1.00  0.00           C 
ATOM   2695  O   THR B 479      98.660  76.200  49.930  1.00  0.00           O 
ATOM   2696  N   ILE B 480      98.870  75.070  47.950  1.00  0.00           N 
ATOM   2697  HN  ILE B 480      99.120  74.210  47.510  1.00  0.00           H 
ATOM   2698  CA  ILE B 480      98.920  76.250  47.110  1.00  0.00           C 
ATOM   2699  HA  ILE B 480      99.740  76.820  47.520  1.00  0.00           H 
ATOM   2700  CB  ILE B 480      99.270  75.930  45.650  1.00  0.00           C 
ATOM   2701  HB  ILE B 480      98.430  75.330  45.240  1.00  0.00           H 
ATOM   2702  CG2 ILE B 480      99.180  77.130  44.790  1.00  0.00           C 
ATOM   2703 1HG2 ILE B 480      99.570  76.990  43.760  1.00  0.00           H 
ATOM   2704 2HG2 ILE B 480      98.110  77.400  44.670  1.00  0.00           H 
ATOM   2705 3HG2 ILE B 480      99.790  77.930  45.260  1.00  0.00           H 
ATOM   2706  CG1 ILE B 480     100.580  75.200  45.400  1.00  0.00           C 
ATOM   2707 1HG1 ILE B 480     100.440  74.360  46.110  1.00  0.00           H 
ATOM   2708 2HG1 ILE B 480     100.480  74.910  44.330  1.00  0.00           H 
ATOM   2709  CD  ILE B 480     101.820  75.940  45.730  1.00  0.00           C 
ATOM   2710  HD1 ILE B 480     101.910  76.830  45.070  1.00  0.00           H 
ATOM   2711  HD2 ILE B 480     101.710  76.150  46.820  1.00  0.00           H 
ATOM   2712  HD3 ILE B 480     102.660  75.210  45.630  1.00  0.00           H 
ATOM   2713  C   ILE B 480      97.690  77.140  47.240  1.00  0.00           C 
ATOM   2714  O   ILE B 480      97.760  78.370  47.380  1.00  0.00           O 
ATOM   2715  N   MET B 481      96.410  76.510  47.350  1.00  0.00           N 
ATOM   2716  HN  MET B 481      96.310  75.520  47.240  1.00  0.00           H 
ATOM   2717  CA  MET B 481      95.200  77.240  47.580  1.00  0.00           C 
ATOM   2718  HA  MET B 481      95.200  78.060  46.870  1.00  0.00           H 
ATOM   2719  CB  MET B 481      93.920  76.350  47.380  1.00  0.00           C 
ATOM   2720  HB1 MET B 481      93.870  75.460  48.040  1.00  0.00           H 
ATOM   2721  HB2 MET B 481      93.050  77.040  47.450  1.00  0.00           H 
ATOM   2722  CG  MET B 481      93.880  75.670  45.990  1.00  0.00           C 
ATOM   2723  HG1 MET B 481      93.910  76.540  45.300  1.00  0.00           H 
ATOM   2724  HG2 MET B 481      94.820  75.120  45.750  1.00  0.00           H 
ATOM   2725  SD  MET B 481      92.490  74.550  45.910  1.00  0.00           S 
ATOM   2726  CE  MET B 481      91.470  75.390  44.770  1.00  0.00           C 
ATOM   2727  HE1 MET B 481      92.020  75.430  43.800  1.00  0.00           H 
ATOM   2728  HE2 MET B 481      90.600  74.700  44.670  1.00  0.00           H 
ATOM   2729  HE3 MET B 481      91.140  76.420  45.000  1.00  0.00           H 
ATOM   2730  C   MET B 481      95.180  77.880  48.980  1.00  0.00           C 
ATOM   2731  O   MET B 481      94.960  79.100  49.210  1.00  0.00           O 
ATOM   2732  N   ILE B 482      95.410  76.990  49.980  1.00  0.00           N 
ATOM   2733  HN  ILE B 482      95.690  76.050  49.790  1.00  0.00           H 
ATOM   2734  CA  ILE B 482      95.250  77.270  51.440  1.00  0.00           C 
ATOM   2735  HA  ILE B 482      94.250  77.650  51.610  1.00  0.00           H 
ATOM   2736  CB  ILE B 482      95.500  75.960  52.290  1.00  0.00           C 
ATOM   2737  HB  ILE B 482      96.420  75.440  51.940  1.00  0.00           H 
ATOM   2738  CG2 ILE B 482      95.650  76.140  53.850  1.00  0.00           C 
ATOM   2739 1HG2 ILE B 482      95.670  75.140  54.330  1.00  0.00           H 
ATOM   2740 2HG2 ILE B 482      96.530  76.750  54.130  1.00  0.00           H 
ATOM   2741 3HG2 ILE B 482      94.760  76.640  54.280  1.00  0.00           H 
ATOM   2742  CG1 ILE B 482      94.400  74.840  52.150  1.00  0.00           C 
ATOM   2743 1HG1 ILE B 482      94.490  74.420  51.130  1.00  0.00           H 
ATOM   2744 2HG1 ILE B 482      94.550  73.990  52.850  1.00  0.00           H 
ATOM   2745  CD  ILE B 482      93.000  75.370  52.210  1.00  0.00           C 
ATOM   2746  HD1 ILE B 482      92.830  75.860  53.190  1.00  0.00           H 
ATOM   2747  HD2 ILE B 482      92.810  76.270  51.580  1.00  0.00           H 
ATOM   2748  HD3 ILE B 482      92.260  74.560  52.010  1.00  0.00           H 
ATOM   2749  C   ILE B 482      96.270  78.430  51.870  1.00  0.00           C 
ATOM   2750  O   ILE B 482      95.830  79.270  52.650  1.00  0.00           O 
ATOM   2751  N   GLN B 483      97.490  78.480  51.310  1.00  0.00           N 
ATOM   2752  HN  GLN B 483      97.810  77.760  50.690  1.00  0.00           H 
ATOM   2753  CA  GLN B 483      98.420  79.510  51.680  1.00  0.00           C 
ATOM   2754  HA  GLN B 483      98.320  79.760  52.730  1.00  0.00           H 
ATOM   2755  CB  GLN B 483      99.910  79.140  51.550  1.00  0.00           C 
ATOM   2756  HB1 GLN B 483      99.990  78.950  50.460  1.00  0.00           H 
ATOM   2757  HB2 GLN B 483     100.560  80.010  51.770  1.00  0.00           H 
ATOM   2758  CG  GLN B 483     100.400  77.980  52.440  1.00  0.00           C 
ATOM   2759  HG1 GLN B 483     100.200  78.140  53.520  1.00  0.00           H 
ATOM   2760  HG2 GLN B 483      99.820  77.070  52.180  1.00  0.00           H 
ATOM   2761  CD  GLN B 483     101.810  77.630  52.130  1.00  0.00           C 
ATOM   2762  OE1 GLN B 483     102.470  77.940  51.120  1.00  0.00           O 
ATOM   2763  NE2 GLN B 483     102.480  76.970  53.100  1.00  0.00           N 
ATOM   2764 1HE2 GLN B 483     102.140  76.970  54.040  1.00  0.00           H 
ATOM   2765 2HE2 GLN B 483     103.460  76.840  52.920  1.00  0.00           H 
ATOM   2766  C   GLN B 483      98.110  80.850  50.890  1.00  0.00           C 
ATOM   2767  O   GLN B 483      98.710  81.890  51.030  1.00  0.00           O 
ATOM   2768  N   LYS B 484      97.070  80.890  50.040  1.00  0.00           N 
ATOM   2769  HN  LYS B 484      96.480  80.130  49.790  1.00  0.00           H 
ATOM   2770  CA  LYS B 484      96.750  82.020  49.170  1.00  0.00           C 
ATOM   2771  HA  LYS B 484      97.710  82.410  48.880  1.00  0.00           H 
ATOM   2772  CB  LYS B 484      96.110  81.420  47.900  1.00  0.00           C 
ATOM   2773  HB1 LYS B 484      96.610  80.480  47.590  1.00  0.00           H 
ATOM   2774  HB2 LYS B 484      95.020  81.240  48.000  1.00  0.00           H 
ATOM   2775  CG  LYS B 484      96.040  82.360  46.670  1.00  0.00           C 
ATOM   2776  HG1 LYS B 484      95.470  81.810  45.900  1.00  0.00           H 
ATOM   2777  HG2 LYS B 484      95.380  83.210  46.960  1.00  0.00           H 
ATOM   2778  CD  LYS B 484      97.450  82.900  46.190  1.00  0.00           C 
ATOM   2779  HD1 LYS B 484      97.870  83.340  47.120  1.00  0.00           H 
ATOM   2780  HD2 LYS B 484      98.190  82.140  45.860  1.00  0.00           H 
ATOM   2781  CE  LYS B 484      97.420  84.100  45.230  1.00  0.00           C 
ATOM   2782  HE1 LYS B 484      97.090  83.890  44.190  1.00  0.00           H 
ATOM   2783  HE2 LYS B 484      96.780  84.950  45.550  1.00  0.00           H 
ATOM   2784  NZ  LYS B 484      98.770  84.700  45.070  1.00  0.00           N 
ATOM   2785  HZ1 LYS B 484      98.770  85.550  44.470  1.00  0.00           H 
ATOM   2786  HZ2 LYS B 484      99.100  84.900  46.040  1.00  0.00           H 
ATOM   2787  HZ3 LYS B 484      99.280  83.920  44.610  1.00  0.00           H 
ATOM   2788  C   LYS B 484      96.030  83.160  49.790  1.00  0.00           C 
ATOM   2789  O   LYS B 484      94.960  83.640  49.390  1.00  0.00           O 
ATOM   2790  N   MET B 485      96.650  83.720  50.830  1.00  0.00           N 
ATOM   2791  HN  MET B 485      97.440  83.220  51.170  1.00  0.00           H 
ATOM   2792  CA  MET B 485      96.150  85.030  51.400  1.00  0.00           C 
ATOM   2793  HA  MET B 485      95.090  84.910  51.580  1.00  0.00           H 
ATOM   2794  CB  MET B 485      96.960  85.360  52.740  1.00  0.00           C 
ATOM   2795  HB1 MET B 485      96.320  85.980  53.400  1.00  0.00           H 
ATOM   2796  HB2 MET B 485      97.130  84.330  53.130  1.00  0.00           H 
ATOM   2797  CG  MET B 485      98.280  86.110  52.660  1.00  0.00           C 
ATOM   2798  HG1 MET B 485      99.010  85.650  51.960  1.00  0.00           H 
ATOM   2799  HG2 MET B 485      98.050  87.140  52.320  1.00  0.00           H 
ATOM   2800  SD  MET B 485      99.020  86.370  54.280  1.00  0.00           S 
ATOM   2801  CE  MET B 485      97.720  87.400  54.980  1.00  0.00           C 
ATOM   2802  HE1 MET B 485      98.080  87.980  55.850  1.00  0.00           H 
ATOM   2803  HE2 MET B 485      97.430  88.150  54.210  1.00  0.00           H 
ATOM   2804  HE3 MET B 485      96.870  86.730  55.210  1.00  0.00           H 
ATOM   2805  C   MET B 485      96.350  86.130  50.340  1.00  0.00           C 
ATOM   2806  O   MET B 485      97.330  86.270  49.630  1.00  0.00           O 
ATOM   2807  N   ILE B 486      95.410  87.040  50.200  1.00  0.00           N 
ATOM   2808  HN  ILE B 486      94.570  86.980  50.740  1.00  0.00           H 
ATOM   2809  CA  ILE B 486      95.560  88.080  49.200  1.00  0.00           C 
ATOM   2810  HA  ILE B 486      96.460  88.050  48.610  1.00  0.00           H 
ATOM   2811  CB  ILE B 486      94.410  88.100  48.230  1.00  0.00           C 
ATOM   2812  HB  ILE B 486      94.330  89.120  47.790  1.00  0.00           H 
ATOM   2813  CG2 ILE B 486      94.900  87.120  47.150  1.00  0.00           C 
ATOM   2814 1HG2 ILE B 486      94.040  86.810  46.520  1.00  0.00           H 
ATOM   2815 2HG2 ILE B 486      95.650  87.520  46.440  1.00  0.00           H 
ATOM   2816 3HG2 ILE B 486      95.290  86.200  47.640  1.00  0.00           H 
ATOM   2817  CG1 ILE B 486      93.050  87.800  48.860  1.00  0.00           C 
ATOM   2818 1HG1 ILE B 486      92.920  86.710  49.020  1.00  0.00           H 
ATOM   2819 2HG1 ILE B 486      92.750  88.320  49.800  1.00  0.00           H 
ATOM   2820  CD  ILE B 486      91.930  88.180  47.890  1.00  0.00           C 
ATOM   2821  HD1 ILE B 486      90.970  88.180  48.450  1.00  0.00           H 
ATOM   2822  HD2 ILE B 486      92.120  89.210  47.530  1.00  0.00           H 
ATOM   2823  HD3 ILE B 486      91.830  87.490  47.020  1.00  0.00           H 
ATOM   2824  C   ILE B 486      95.650  89.460  49.880  1.00  0.00           C 
ATOM   2825  O   ILE B 486      94.670  89.940  50.490  1.00  0.00           O 
ATOM   2826  N   PHE B 487      96.900  90.080  49.790  1.00  0.00           N 
ATOM   2827  HN  PHE B 487      97.510  89.660  49.120  1.00  0.00           H 
ATOM   2828  CA  PHE B 487      97.280  91.220  50.510  1.00  0.00           C 
ATOM   2829  HA  PHE B 487      97.210  90.910  51.540  1.00  0.00           H 
ATOM   2830  CB  PHE B 487      98.780  91.610  50.170  1.00  0.00           C 
ATOM   2831  HB1 PHE B 487      98.910  91.710  49.070  1.00  0.00           H 
ATOM   2832  HB2 PHE B 487      99.110  92.540  50.680  1.00  0.00           H 
ATOM   2833  CG  PHE B 487      99.790  90.610  50.740  1.00  0.00           C 
ATOM   2834  CD1 PHE B 487      99.640  89.950  52.020  1.00  0.00           C 
ATOM   2835  HD1 PHE B 487      98.740  90.130  52.590  1.00  0.00           H 
ATOM   2836  CE1 PHE B 487     100.600  89.060  52.450  1.00  0.00           C 
ATOM   2837  HE1 PHE B 487     100.550  88.670  53.460  1.00  0.00           H 
ATOM   2838  CZ  PHE B 487     101.680  88.700  51.650  1.00  0.00           C 
ATOM   2839  HZ  PHE B 487     102.440  88.030  52.020  1.00  0.00           H 
ATOM   2840  CD2 PHE B 487     100.960  90.400  50.010  1.00  0.00           C 
ATOM   2841  HD2 PHE B 487     101.120  91.040  49.150  1.00  0.00           H 
ATOM   2842  CE2 PHE B 487     101.950  89.430  50.450  1.00  0.00           C 
ATOM   2843  HE2 PHE B 487     102.840  89.230  49.860  1.00  0.00           H 
ATOM   2844  C   PHE B 487      96.340  92.470  50.330  1.00  0.00           C 
ATOM   2845  O   PHE B 487      96.200  93.160  51.280  1.00  0.00           O 
ATOM   2846  N   GLY B 488      95.790  92.720  49.090  1.00  0.00           N 
ATOM   2847  HN  GLY B 488      95.840  92.110  48.310  1.00  0.00           H 
ATOM   2848  CA  GLY B 488      95.140  93.970  48.810  1.00  0.00           C 
ATOM   2849  HA1 GLY B 488      95.940  94.700  48.850  1.00  0.00           H 
ATOM   2850  HA2 GLY B 488      94.760  93.860  47.800  1.00  0.00           H 
ATOM   2851  C   GLY B 488      93.900  94.280  49.710  1.00  0.00           C 
ATOM   2852  O   GLY B 488      93.820  95.280  50.430  1.00  0.00           O 
ATOM   2853  N   ASP B 489      92.990  93.260  49.730  1.00  0.00           N 
ATOM   2854  HN  ASP B 489      93.020  92.520  49.070  1.00  0.00           H 
ATOM   2855  CA  ASP B 489      91.810  93.150  50.540  1.00  0.00           C 
ATOM   2856  HA  ASP B 489      91.330  94.120  50.620  1.00  0.00           H 
ATOM   2857  CB  ASP B 489      90.850  92.130  49.830  1.00  0.00           C 
ATOM   2858  HB1 ASP B 489      91.410  91.250  49.450  1.00  0.00           H 
ATOM   2859  HB2 ASP B 489      90.060  91.730  50.500  1.00  0.00           H 
ATOM   2860  CG  ASP B 489      90.080  92.800  48.710  1.00  0.00           C 
ATOM   2861  OD1 ASP B 489      89.430  93.850  49.090  1.00  0.00           O 
ATOM   2862  OD2 ASP B 489      90.020  92.390  47.550  1.00  0.00           O 
ATOM   2863  C   ASP B 489      92.020  92.760  51.890  1.00  0.00           C 
ATOM   2864  O   ASP B 489      91.390  93.300  52.830  1.00  0.00           O 
ATOM   2865  N   LEU B 490      92.940  91.860  52.230  1.00  0.00           N 
ATOM   2866  HN  LEU B 490      93.440  91.420  51.490  1.00  0.00           H 
ATOM   2867  CA  LEU B 490      93.220  91.550  53.570  1.00  0.00           C 
ATOM   2868  HA  LEU B 490      92.260  91.390  54.040  1.00  0.00           H 
ATOM   2869  CB  LEU B 490      94.120  90.340  53.600  1.00  0.00           C 
ATOM   2870  HB1 LEU B 490      93.690  89.510  53.000  1.00  0.00           H 
ATOM   2871  HB2 LEU B 490      95.090  90.570  53.100  1.00  0.00           H 
ATOM   2872  CG  LEU B 490      94.480  89.810  55.010  1.00  0.00           C 
ATOM   2873  HG  LEU B 490      94.750  88.740  54.920  1.00  0.00           H 
ATOM   2874  CD1 LEU B 490      95.700  90.340  55.620  1.00  0.00           C 
ATOM   2875 1HD1 LEU B 490      95.460  91.350  56.000  1.00  0.00           H 
ATOM   2876 2HD1 LEU B 490      96.070  89.750  56.480  1.00  0.00           H 
ATOM   2877 3HD1 LEU B 490      96.530  90.440  54.890  1.00  0.00           H 
ATOM   2878  CD2 LEU B 490      93.270  89.800  55.950  1.00  0.00           C 
ATOM   2879 1HD2 LEU B 490      93.490  89.400  56.960  1.00  0.00           H 
ATOM   2880 2HD2 LEU B 490      92.940  90.830  56.200  1.00  0.00           H 
ATOM   2881 3HD2 LEU B 490      92.500  89.160  55.460  1.00  0.00           H 
ATOM   2882  C   LEU B 490      93.820  92.750  54.320  1.00  0.00           C 
ATOM   2883  O   LEU B 490      93.560  93.050  55.490  1.00  0.00           O 
ATOM   2884  N   MET B 491      94.690  93.520  53.660  1.00  0.00           N 
ATOM   2885  HN  MET B 491      95.180  93.310  52.820  1.00  0.00           H 
ATOM   2886  CA  MET B 491      95.280  94.620  54.340  1.00  0.00           C 
ATOM   2887  HA  MET B 491      95.660  94.170  55.240  1.00  0.00           H 
ATOM   2888  CB  MET B 491      96.560  95.160  53.620  1.00  0.00           C 
ATOM   2889  HB1 MET B 491      96.240  95.500  52.610  1.00  0.00           H 
ATOM   2890  HB2 MET B 491      96.890  96.060  54.180  1.00  0.00           H 
ATOM   2891  CG  MET B 491      97.730  94.250  53.540  1.00  0.00           C 
ATOM   2892  HG1 MET B 491      97.450  93.200  53.290  1.00  0.00           H 
ATOM   2893  HG2 MET B 491      98.460  94.770  52.880  1.00  0.00           H 
ATOM   2894  SD  MET B 491      98.540  94.050  55.160  1.00  0.00           S 
ATOM   2895  CE  MET B 491      99.870  92.990  54.500  1.00  0.00           C 
ATOM   2896  HE1 MET B 491     100.740  92.880  55.190  1.00  0.00           H 
ATOM   2897  HE2 MET B 491      99.540  91.930  54.390  1.00  0.00           H 
ATOM   2898  HE3 MET B 491     100.250  93.410  53.540  1.00  0.00           H 
ATOM   2899  C   MET B 491      94.250  95.680  54.540  1.00  0.00           C 
ATOM   2900  O   MET B 491      94.190  96.310  55.570  1.00  0.00           O 
ATOM   2901  N   ARG B 492      93.370  95.910  53.530  1.00  0.00           N 
ATOM   2902  HN  ARG B 492      93.450  95.470  52.640  1.00  0.00           H 
ATOM   2903  CA  ARG B 492      92.120  96.730  53.660  1.00  0.00           C 
ATOM   2904  HA  ARG B 492      92.410  97.740  53.900  1.00  0.00           H 
ATOM   2905  CB  ARG B 492      91.250  96.670  52.380  1.00  0.00           C 
ATOM   2906  HB1 ARG B 492      91.920  97.040  51.580  1.00  0.00           H 
ATOM   2907  HB2 ARG B 492      90.980  95.630  52.100  1.00  0.00           H 
ATOM   2908  CG  ARG B 492      89.950  97.450  52.320  1.00  0.00           C 
ATOM   2909  HG1 ARG B 492      89.180  97.190  53.080  1.00  0.00           H 
ATOM   2910  HG2 ARG B 492      90.190  98.500  52.590  1.00  0.00           H 
ATOM   2911  CD  ARG B 492      89.280  97.450  50.930  1.00  0.00           C 
ATOM   2912  HD1 ARG B 492      88.550  98.290  50.840  1.00  0.00           H 
ATOM   2913  HD2 ARG B 492      90.040  97.750  50.180  1.00  0.00           H 
ATOM   2914  NE  ARG B 492      88.660  96.110  50.650  1.00  0.00           N 
ATOM   2915  HE  ARG B 492      89.050  95.450  50.010  1.00  0.00           H 
ATOM   2916  CZ  ARG B 492      87.550  95.610  51.190  1.00  0.00           C 
ATOM   2917  NH1 ARG B 492      86.720  96.220  52.010  1.00  0.00           N 
ATOM   2918 1HH1 ARG B 492      86.940  97.170  52.230  1.00  0.00           H 
ATOM   2919 2HH1 ARG B 492      85.880  95.760  52.300  1.00  0.00           H 
ATOM   2920  NH2 ARG B 492      87.250  94.380  50.870  1.00  0.00           N 
ATOM   2921 1HH2 ARG B 492      87.960  93.890  50.360  1.00  0.00           H 
ATOM   2922 2HH2 ARG B 492      86.450  93.900  51.240  1.00  0.00           H 
ATOM   2923  C   ARG B 492      91.190  96.290  54.810  1.00  0.00           C 
ATOM   2924  O   ARG B 492      90.780  97.120  55.650  1.00  0.00           O 
ATOM   2925  N   PHE B 493      91.050  94.930  55.010  1.00  0.00           N 
ATOM   2926  HN  PHE B 493      91.520  94.300  54.390  1.00  0.00           H 
ATOM   2927  CA  PHE B 493      90.430  94.410  56.230  1.00  0.00           C 
ATOM   2928  HA  PHE B 493      89.450  94.850  56.240  1.00  0.00           H 
ATOM   2929  CB  PHE B 493      90.240  92.900  55.990  1.00  0.00           C 
ATOM   2930  HB1 PHE B 493      89.610  92.790  55.080  1.00  0.00           H 
ATOM   2931  HB2 PHE B 493      91.170  92.350  55.730  1.00  0.00           H 
ATOM   2932  CG  PHE B 493      89.530  92.070  57.080  1.00  0.00           C 
ATOM   2933  CD1 PHE B 493      88.140  91.980  57.230  1.00  0.00           C 
ATOM   2934  HD1 PHE B 493      87.580  92.520  56.470  1.00  0.00           H 
ATOM   2935  CE1 PHE B 493      87.590  91.390  58.380  1.00  0.00           C 
ATOM   2936  HE1 PHE B 493      86.530  91.180  58.420  1.00  0.00           H 
ATOM   2937  CZ  PHE B 493      88.390  90.920  59.380  1.00  0.00           C 
ATOM   2938  HZ  PHE B 493      88.100  90.390  60.270  1.00  0.00           H 
ATOM   2939  CD2 PHE B 493      90.380  91.650  58.130  1.00  0.00           C 
ATOM   2940  HD2 PHE B 493      91.440  91.860  58.150  1.00  0.00           H 
ATOM   2941  CE2 PHE B 493      89.740  91.100  59.300  1.00  0.00           C 
ATOM   2942  HE2 PHE B 493      90.360  90.920  60.170  1.00  0.00           H 
ATOM   2943  C   PHE B 493      91.120  94.740  57.540  1.00  0.00           C 
ATOM   2944  O   PHE B 493      90.570  95.320  58.470  1.00  0.00           O 
ATOM   2945  N   CYS B 494      92.480  94.550  57.570  1.00  0.00           N 
ATOM   2946  HN  CYS B 494      92.930  94.090  56.800  1.00  0.00           H 
ATOM   2947  CA  CYS B 494      93.290  94.810  58.710  1.00  0.00           C 
ATOM   2948  HA  CYS B 494      92.860  94.200  59.500  1.00  0.00           H 
ATOM   2949  CB  CYS B 494      94.800  94.440  58.550  1.00  0.00           C 
ATOM   2950  HB1 CYS B 494      95.130  94.900  57.600  1.00  0.00           H 
ATOM   2951  HB2 CYS B 494      95.270  94.960  59.410  1.00  0.00           H 
ATOM   2952  SG  CYS B 494      95.130  92.660  58.650  1.00  0.00           S 
ATOM   2953  HG1 CYS B 494      94.560  92.340  57.500  1.00  0.00           H 
ATOM   2954  C   CYS B 494      93.200  96.310  59.160  1.00  0.00           C 
ATOM   2955  O   CYS B 494      93.030  96.530  60.400  1.00  0.00           O 
ATOM   2956  N   TRP B 495      93.250  97.250  58.240  1.00  0.00           N 
ATOM   2957  HN  TRP B 495      93.260  97.030  57.270  1.00  0.00           H 
ATOM   2958  CA  TRP B 495      93.050  98.630  58.570  1.00  0.00           C 
ATOM   2959  HA  TRP B 495      93.780  98.830  59.350  1.00  0.00           H 
ATOM   2960  CB  TRP B 495      93.480  99.440  57.290  1.00  0.00           C 
ATOM   2961  HB1 TRP B 495      94.530  99.100  57.130  1.00  0.00           H 
ATOM   2962  HB2 TRP B 495      92.950  99.120  56.370  1.00  0.00           H 
ATOM   2963  CG  TRP B 495      93.350 100.960  57.360  1.00  0.00           C 
ATOM   2964  CD1 TRP B 495      92.420 101.720  56.820  1.00  0.00           C 
ATOM   2965  HD1 TRP B 495      91.830 101.230  56.060  1.00  0.00           H 
ATOM   2966  NE1 TRP B 495      92.610 102.980  57.180  1.00  0.00           N 
ATOM   2967  HE1 TRP B 495      92.530 103.820  56.700  1.00  0.00           H 
ATOM   2968  CE2 TRP B 495      93.610 103.110  58.110  1.00  0.00           C 
ATOM   2969  CD2 TRP B 495      94.090 101.810  58.290  1.00  0.00           C 
ATOM   2970  CE3 TRP B 495      95.180 101.550  59.190  1.00  0.00           C 
ATOM   2971  HE3 TRP B 495      95.670 100.600  59.040  1.00  0.00           H 
ATOM   2972  CZ3 TRP B 495      95.690 102.670  59.860  1.00  0.00           C 
ATOM   2973  HZ3 TRP B 495      96.460 102.530  60.610  1.00  0.00           H 
ATOM   2974  CZ2 TRP B 495      94.120 104.150  58.830  1.00  0.00           C 
ATOM   2975  HZ2 TRP B 495      93.740 105.160  58.710  1.00  0.00           H 
ATOM   2976  CH2 TRP B 495      95.050 103.890  59.750  1.00  0.00           C 
ATOM   2977  HH2 TRP B 495      95.280 104.730  60.390  1.00  0.00           H 
ATOM   2978  C   TRP B 495      91.640  99.060  59.070  1.00  0.00           C 
ATOM   2979  O   TRP B 495      91.470  99.810  59.980  1.00  0.00           O 
ATOM   2980  N   LEU B 496      90.560  98.480  58.410  1.00  0.00           N 
ATOM   2981  HN  LEU B 496      90.680  97.930  57.590  1.00  0.00           H 
ATOM   2982  CA  LEU B 496      89.170  98.730  58.790  1.00  0.00           C 
ATOM   2983  HA  LEU B 496      88.910  99.770  58.940  1.00  0.00           H 
ATOM   2984  CB  LEU B 496      88.220  98.300  57.640  1.00  0.00           C 
ATOM   2985  HB1 LEU B 496      88.550  97.380  57.110  1.00  0.00           H 
ATOM   2986  HB2 LEU B 496      87.180  98.170  58.000  1.00  0.00           H 
ATOM   2987  CG  LEU B 496      88.010  99.370  56.570  1.00  0.00           C 
ATOM   2988  HG  LEU B 496      87.360 100.220  56.870  1.00  0.00           H 
ATOM   2989  CD1 LEU B 496      89.350 100.010  56.050  1.00  0.00           C 
ATOM   2990 1HD1 LEU B 496      89.830 100.580  56.870  1.00  0.00           H 
ATOM   2991 2HD1 LEU B 496      89.970  99.240  55.560  1.00  0.00           H 
ATOM   2992 3HD1 LEU B 496      88.990 100.720  55.270  1.00  0.00           H 
ATOM   2993  CD2 LEU B 496      87.190  98.750  55.360  1.00  0.00           C 
ATOM   2994 1HD2 LEU B 496      87.210  99.400  54.460  1.00  0.00           H 
ATOM   2995 2HD2 LEU B 496      87.630  97.750  55.150  1.00  0.00           H 
ATOM   2996 3HD2 LEU B 496      86.110  98.670  55.600  1.00  0.00           H 
ATOM   2997  C   LEU B 496      88.930  97.990  60.130  1.00  0.00           C 
ATOM   2998  O   LEU B 496      88.170  98.470  60.940  1.00  0.00           O 
ATOM   2999  N   MET B 497      89.570  96.870  60.390  1.00  0.00           N 
ATOM   3000  HN  MET B 497      90.090  96.350  59.720  1.00  0.00           H 
ATOM   3001  CA  MET B 497      89.390  96.300  61.670  1.00  0.00           C 
ATOM   3002  HA  MET B 497      88.340  96.140  61.890  1.00  0.00           H 
ATOM   3003  CB  MET B 497      90.050  94.850  61.720  1.00  0.00           C 
ATOM   3004  HB1 MET B 497      89.460  94.320  60.940  1.00  0.00           H 
ATOM   3005  HB2 MET B 497      91.110  95.000  61.410  1.00  0.00           H 
ATOM   3006  CG  MET B 497      90.040  94.180  63.030  1.00  0.00           C 
ATOM   3007  HG1 MET B 497      90.640  94.700  63.810  1.00  0.00           H 
ATOM   3008  HG2 MET B 497      88.970  94.250  63.330  1.00  0.00           H 
ATOM   3009  SD  MET B 497      90.470  92.420  62.880  1.00  0.00           S 
ATOM   3010  CE  MET B 497      92.230  92.570  62.310  1.00  0.00           C 
ATOM   3011  HE1 MET B 497      92.860  93.180  62.990  1.00  0.00           H 
ATOM   3012  HE2 MET B 497      92.770  91.600  62.300  1.00  0.00           H 
ATOM   3013  HE3 MET B 497      92.310  92.940  61.260  1.00  0.00           H 
ATOM   3014  C   MET B 497      89.950  97.060  62.830  1.00  0.00           C 
ATOM   3015  O   MET B 497      89.370  97.160  63.870  1.00  0.00           O 
ATOM   3016  N   ALA B 498      91.180  97.590  62.690  1.00  0.00           N 
ATOM   3017  HN  ALA B 498      91.610  97.350  61.820  1.00  0.00           H 
ATOM   3018  CA  ALA B 498      91.900  98.510  63.580  1.00  0.00           C 
ATOM   3019  HA  ALA B 498      91.970  98.090  64.570  1.00  0.00           H 
ATOM   3020  CB  ALA B 498      93.250  98.990  62.980  1.00  0.00           C 
ATOM   3021  HB1 ALA B 498      93.650  99.750  63.690  1.00  0.00           H 
ATOM   3022  HB2 ALA B 498      93.800  98.040  62.840  1.00  0.00           H 
ATOM   3023  HB3 ALA B 498      93.170  99.420  61.960  1.00  0.00           H 
ATOM   3024  C   ALA B 498      91.070  99.710  63.880  1.00  0.00           C 
ATOM   3025  O   ALA B 498      90.810 100.130  64.980  1.00  0.00           O 
ATOM   3026  N   VAL B 499      90.540 100.410  62.840  1.00  0.00           N 
ATOM   3027  HN  VAL B 499      90.720 100.030  61.940  1.00  0.00           H 
ATOM   3028  CA  VAL B 499      89.750 101.600  62.970  1.00  0.00           C 
ATOM   3029  HA  VAL B 499      90.230 102.430  63.470  1.00  0.00           H 
ATOM   3030  CB  VAL B 499      89.240 102.040  61.590  1.00  0.00           C 
ATOM   3031  HB  VAL B 499      89.030 101.180  60.910  1.00  0.00           H 
ATOM   3032  CG1 VAL B 499      88.060 103.060  61.630  1.00  0.00           C 
ATOM   3033 1HG1 VAL B 499      87.810 103.630  60.710  1.00  0.00           H 
ATOM   3034 2HG1 VAL B 499      87.150 102.460  61.840  1.00  0.00           H 
ATOM   3035 3HG1 VAL B 499      88.180 103.850  62.400  1.00  0.00           H 
ATOM   3036  CG2 VAL B 499      90.420 102.720  60.820  1.00  0.00           C 
ATOM   3037 1HG2 VAL B 499      90.650 103.640  61.390  1.00  0.00           H 
ATOM   3038 2HG2 VAL B 499      91.340 102.100  60.850  1.00  0.00           H 
ATOM   3039 3HG2 VAL B 499      90.170 102.930  59.760  1.00  0.00           H 
ATOM   3040  C   VAL B 499      88.480 101.430  63.770  1.00  0.00           C 
ATOM   3041  O   VAL B 499      88.150 102.270  64.630  1.00  0.00           O 
ATOM   3042  N   VAL B 500      87.780 100.240  63.550  1.00  0.00           N 
ATOM   3043  HN  VAL B 500      88.160  99.650  62.840  1.00  0.00           H 
ATOM   3044  CA  VAL B 500      86.600  99.880  64.410  1.00  0.00           C 
ATOM   3045  HA  VAL B 500      86.020 100.780  64.570  1.00  0.00           H 
ATOM   3046  CB  VAL B 500      85.700  98.820  63.830  1.00  0.00           C 
ATOM   3047  HB  VAL B 500      86.270  97.900  63.600  1.00  0.00           H 
ATOM   3048  CG1 VAL B 500      84.540  98.330  64.700  1.00  0.00           C 
ATOM   3049 1HG1 VAL B 500      83.890  97.550  64.240  1.00  0.00           H 
ATOM   3050 2HG1 VAL B 500      84.900  97.980  65.690  1.00  0.00           H 
ATOM   3051 3HG1 VAL B 500      83.750  99.090  64.880  1.00  0.00           H 
ATOM   3052  CG2 VAL B 500      85.070  99.170  62.430  1.00  0.00           C 
ATOM   3053 1HG2 VAL B 500      85.740  99.750  61.770  1.00  0.00           H 
ATOM   3054 2HG2 VAL B 500      84.810  98.270  61.840  1.00  0.00           H 
ATOM   3055 3HG2 VAL B 500      84.160  99.790  62.560  1.00  0.00           H 
ATOM   3056  C   VAL B 500      86.890  99.620  65.800  1.00  0.00           C 
ATOM   3057  O   VAL B 500      86.240 100.150  66.710  1.00  0.00           O 
ATOM   3058  N   ILE B 501      87.930  98.790  66.060  1.00  0.00           N 
ATOM   3059  HN  ILE B 501      88.460  98.370  65.330  1.00  0.00           H 
ATOM   3060  CA  ILE B 501      88.280  98.430  67.380  1.00  0.00           C 
ATOM   3061  HA  ILE B 501      87.390  97.980  67.790  1.00  0.00           H 
ATOM   3062  CB  ILE B 501      89.360  97.290  67.450  1.00  0.00           C 
ATOM   3063  HB  ILE B 501      90.170  97.510  66.730  1.00  0.00           H 
ATOM   3064  CG2 ILE B 501      89.960  97.060  68.830  1.00  0.00           C 
ATOM   3065 1HG2 ILE B 501      90.710  97.850  69.080  1.00  0.00           H 
ATOM   3066 2HG2 ILE B 501      89.230  97.000  69.670  1.00  0.00           H 
ATOM   3067 3HG2 ILE B 501      90.550  96.120  68.940  1.00  0.00           H 
ATOM   3068  CG1 ILE B 501      88.780  95.940  66.940  1.00  0.00           C 
ATOM   3069 1HG1 ILE B 501      88.210  95.490  67.780  1.00  0.00           H 
ATOM   3070 2HG1 ILE B 501      88.020  96.170  66.170  1.00  0.00           H 
ATOM   3071  CD  ILE B 501      89.710  94.860  66.410  1.00  0.00           C 
ATOM   3072  HD1 ILE B 501      90.240  94.290  67.200  1.00  0.00           H 
ATOM   3073  HD2 ILE B 501      89.040  94.220  65.790  1.00  0.00           H 
ATOM   3074  HD3 ILE B 501      90.520  95.300  65.800  1.00  0.00           H 
ATOM   3075  C   ILE B 501      88.600  99.640  68.210  1.00  0.00           C 
ATOM   3076  O   ILE B 501      88.100  99.830  69.340  1.00  0.00           O 
ATOM   3077  N   LEU B 502      89.330 100.640  67.660  1.00  0.00           N 
ATOM   3078  HN  LEU B 502      89.810 100.580  66.790  1.00  0.00           H 
ATOM   3079  CA  LEU B 502      89.650 101.880  68.370  1.00  0.00           C 
ATOM   3080  HA  LEU B 502      90.100 101.510  69.280  1.00  0.00           H 
ATOM   3081  CB  LEU B 502      90.590 102.850  67.620  1.00  0.00           C 
ATOM   3082  HB1 LEU B 502      90.200 103.100  66.610  1.00  0.00           H 
ATOM   3083  HB2 LEU B 502      90.640 103.800  68.190  1.00  0.00           H 
ATOM   3084  CG  LEU B 502      92.070 102.300  67.470  1.00  0.00           C 
ATOM   3085  HG  LEU B 502      92.070 101.190  67.360  1.00  0.00           H 
ATOM   3086  CD1 LEU B 502      92.820 102.870  66.230  1.00  0.00           C 
ATOM   3087 1HD1 LEU B 502      93.750 102.300  66.030  1.00  0.00           H 
ATOM   3088 2HD1 LEU B 502      92.190 102.700  65.330  1.00  0.00           H 
ATOM   3089 3HD1 LEU B 502      93.170 103.920  66.320  1.00  0.00           H 
ATOM   3090  CD2 LEU B 502      92.980 102.520  68.680  1.00  0.00           C 
ATOM   3091 1HD2 LEU B 502      94.000 102.100  68.530  1.00  0.00           H 
ATOM   3092 2HD2 LEU B 502      93.100 103.610  68.830  1.00  0.00           H 
ATOM   3093 3HD2 LEU B 502      92.450 102.070  69.550  1.00  0.00           H 
ATOM   3094  C   LEU B 502      88.460 102.730  68.810  1.00  0.00           C 
ATOM   3095  O   LEU B 502      88.340 103.260  69.930  1.00  0.00           O 
ATOM   3096  N   GLY B 503      87.490 102.830  67.960  1.00  0.00           N 
ATOM   3097  HN  GLY B 503      87.550 102.290  67.120  1.00  0.00           H 
ATOM   3098  CA  GLY B 503      86.320 103.790  68.170  1.00  0.00           C 
ATOM   3099  HA1 GLY B 503      86.760 104.690  68.580  1.00  0.00           H 
ATOM   3100  HA2 GLY B 503      85.780 103.970  67.250  1.00  0.00           H 
ATOM   3101  C   GLY B 503      85.380 103.150  69.080  1.00  0.00           C 
ATOM   3102  O   GLY B 503      84.910 103.780  70.040  1.00  0.00           O 
ATOM   3103  N   PHE B 504      85.080 101.850  68.870  1.00  0.00           N 
ATOM   3104  HN  PHE B 504      85.530 101.280  68.180  1.00  0.00           H 
ATOM   3105  CA  PHE B 504      84.290 100.960  69.790  1.00  0.00           C 
ATOM   3106  HA  PHE B 504      83.340 101.410  70.030  1.00  0.00           H 
ATOM   3107  CB  PHE B 504      83.880  99.760  68.970  1.00  0.00           C 
ATOM   3108  HB1 PHE B 504      84.750  99.280  68.470  1.00  0.00           H 
ATOM   3109  HB2 PHE B 504      83.540  98.930  69.620  1.00  0.00           H 
ATOM   3110  CG  PHE B 504      82.750 100.220  68.040  1.00  0.00           C 
ATOM   3111  CD1 PHE B 504      81.430 100.180  68.600  1.00  0.00           C 
ATOM   3112  HD1 PHE B 504      81.320  99.930  69.640  1.00  0.00           H 
ATOM   3113  CE1 PHE B 504      80.360 100.380  67.720  1.00  0.00           C 
ATOM   3114  HE1 PHE B 504      79.380 100.500  68.150  1.00  0.00           H 
ATOM   3115  CZ  PHE B 504      80.550 100.690  66.390  1.00  0.00           C 
ATOM   3116  HZ  PHE B 504      79.650 100.830  65.810  1.00  0.00           H 
ATOM   3117  CD2 PHE B 504      82.910 100.650  66.720  1.00  0.00           C 
ATOM   3118  HD2 PHE B 504      83.910 100.920  66.400  1.00  0.00           H 
ATOM   3119  CE2 PHE B 504      81.840 100.960  65.850  1.00  0.00           C 
ATOM   3120  HE2 PHE B 504      82.000 101.290  64.840  1.00  0.00           H 
ATOM   3121  C   PHE B 504      84.890 100.700  71.200  1.00  0.00           C 
ATOM   3122  O   PHE B 504      84.260 100.960  72.180  1.00  0.00           O 
ATOM   3123  N   ALA B 505      86.160 100.320  71.330  1.00  0.00           N 
ATOM   3124  HN  ALA B 505      86.700 100.080  70.530  1.00  0.00           H 
ATOM   3125  CA  ALA B 505      86.880 100.120  72.590  1.00  0.00           C 
ATOM   3126  HA  ALA B 505      86.280  99.410  73.130  1.00  0.00           H 
ATOM   3127  CB  ALA B 505      88.310  99.440  72.270  1.00  0.00           C 
ATOM   3128  HB1 ALA B 505      88.730  99.060  73.230  1.00  0.00           H 
ATOM   3129  HB2 ALA B 505      88.200  98.530  71.640  1.00  0.00           H 
ATOM   3130  HB3 ALA B 505      89.040 100.100  71.750  1.00  0.00           H 
ATOM   3131  C   ALA B 505      86.870 101.420  73.440  1.00  0.00           C 
ATOM   3132  O   ALA B 505      86.840 101.400  74.670  1.00  0.00           O 
ATOM   3133  N   SER B 506      86.940 102.600  72.710  1.00  0.00           N 
ATOM   3134  HN  SER B 506      87.160 102.550  71.740  1.00  0.00           H 
ATOM   3135  CA  SER B 506      86.810 103.840  73.400  1.00  0.00           C 
ATOM   3136  HA  SER B 506      87.510 103.800  74.220  1.00  0.00           H 
ATOM   3137  CB  SER B 506      87.220 105.070  72.480  1.00  0.00           C 
ATOM   3138  HB1 SER B 506      86.570 105.060  71.580  1.00  0.00           H 
ATOM   3139  HB2 SER B 506      87.090 106.050  72.980  1.00  0.00           H 
ATOM   3140  OG  SER B 506      88.590 105.010  72.030  1.00  0.00           O 
ATOM   3141  HG1 SER B 506      88.560 104.550  71.190  1.00  0.00           H 
ATOM   3142  C   SER B 506      85.400 104.080  73.860  1.00  0.00           C 
ATOM   3143  O   SER B 506      85.240 104.570  74.940  1.00  0.00           O 
ATOM   3144  N   ALA B 507      84.350 103.750  73.090  1.00  0.00           N 
ATOM   3145  HN  ALA B 507      84.480 103.400  72.170  1.00  0.00           H 
ATOM   3146  CA  ALA B 507      83.020 103.960  73.520  1.00  0.00           C 
ATOM   3147  HA  ALA B 507      82.850 104.990  73.800  1.00  0.00           H 
ATOM   3148  CB  ALA B 507      82.040 103.580  72.380  1.00  0.00           C 
ATOM   3149  HB1 ALA B 507      82.110 104.270  71.510  1.00  0.00           H 
ATOM   3150  HB2 ALA B 507      82.150 102.530  72.030  1.00  0.00           H 
ATOM   3151  HB3 ALA B 507      80.970 103.670  72.670  1.00  0.00           H 
ATOM   3152  C   ALA B 507      82.670 103.080  74.720  1.00  0.00           C 
ATOM   3153  O   ALA B 507      82.240 103.570  75.780  1.00  0.00           O 
ATOM   3154  N   PHE B 508      83.030 101.780  74.560  1.00  0.00           N 
ATOM   3155  HN  PHE B 508      83.380 101.330  73.740  1.00  0.00           H 
ATOM   3156  CA  PHE B 508      82.840 100.790  75.640  1.00  0.00           C 
ATOM   3157  HA  PHE B 508      81.800 100.740  75.930  1.00  0.00           H 
ATOM   3158  CB  PHE B 508      83.420  99.390  75.160  1.00  0.00           C 
ATOM   3159  HB1 PHE B 508      84.440  99.560  74.760  1.00  0.00           H 
ATOM   3160  HB2 PHE B 508      83.410  98.560  75.900  1.00  0.00           H 
ATOM   3161  CG  PHE B 508      82.490  98.740  74.010  1.00  0.00           C 
ATOM   3162  CD1 PHE B 508      81.080  98.820  74.080  1.00  0.00           C 
ATOM   3163  HD1 PHE B 508      80.610  99.450  74.820  1.00  0.00           H 
ATOM   3164  CE1 PHE B 508      80.330  98.270  73.120  1.00  0.00           C 
ATOM   3165  HE1 PHE B 508      79.260  98.350  73.200  1.00  0.00           H 
ATOM   3166  CZ  PHE B 508      80.910  97.540  72.050  1.00  0.00           C 
ATOM   3167  HZ  PHE B 508      80.230  97.170  71.290  1.00  0.00           H 
ATOM   3168  CD2 PHE B 508      83.110  98.040  72.910  1.00  0.00           C 
ATOM   3169  HD2 PHE B 508      84.170  97.860  72.840  1.00  0.00           H 
ATOM   3170  CE2 PHE B 508      82.340  97.500  71.910  1.00  0.00           C 
ATOM   3171  HE2 PHE B 508      82.710  97.060  71.000  1.00  0.00           H 
ATOM   3172  C   PHE B 508      83.540 101.170  76.950  1.00  0.00           C 
ATOM   3173  O   PHE B 508      83.000 101.190  78.040  1.00  0.00           O 
ATOM   3174  N   TYR B 509      84.830 101.680  76.820  1.00  0.00           N 
ATOM   3175  HN  TYR B 509      85.290 101.950  75.980  1.00  0.00           H 
ATOM   3176  CA  TYR B 509      85.530 102.210  77.960  1.00  0.00           C 
ATOM   3177  HA  TYR B 509      85.490 101.460  78.740  1.00  0.00           H 
ATOM   3178  CB  TYR B 509      87.030 102.550  77.440  1.00  0.00           C 
ATOM   3179  HB1 TYR B 509      87.490 101.590  77.120  1.00  0.00           H 
ATOM   3180  HB2 TYR B 509      86.980 103.270  76.590  1.00  0.00           H 
ATOM   3181  CG  TYR B 509      87.960 103.180  78.440  1.00  0.00           C 
ATOM   3182  CD1 TYR B 509      88.670 102.380  79.350  1.00  0.00           C 
ATOM   3183  HD1 TYR B 509      88.610 101.310  79.210  1.00  0.00           H 
ATOM   3184  CE1 TYR B 509      89.480 102.970  80.340  1.00  0.00           C 
ATOM   3185  HE1 TYR B 509      90.080 102.280  80.910  1.00  0.00           H 
ATOM   3186  CZ  TYR B 509      89.500 104.330  80.490  1.00  0.00           C 
ATOM   3187  OH  TYR B 509      90.250 104.930  81.550  1.00  0.00           O 
ATOM   3188  HH  TYR B 509      90.960 104.320  81.770  1.00  0.00           H 
ATOM   3189  CD2 TYR B 509      87.980 104.520  78.620  1.00  0.00           C 
ATOM   3190  HD2 TYR B 509      87.370 105.180  78.020  1.00  0.00           H 
ATOM   3191  CE2 TYR B 509      88.730 105.120  79.640  1.00  0.00           C 
ATOM   3192  HE2 TYR B 509      88.770 106.180  79.820  1.00  0.00           H 
ATOM   3193  C   TYR B 509      84.850 103.420  78.530  1.00  0.00           C 
ATOM   3194  O   TYR B 509      84.830 103.530  79.790  1.00  0.00           O 
ATOM   3195  N   ILE B 510      84.380 104.370  77.730  1.00  0.00           N 
ATOM   3196  HN  ILE B 510      84.530 104.370  76.740  1.00  0.00           H 
ATOM   3197  CA  ILE B 510      83.700 105.530  78.260  1.00  0.00           C 
ATOM   3198  HA  ILE B 510      84.380 105.800  79.060  1.00  0.00           H 
ATOM   3199  CB  ILE B 510      83.450 106.850  77.580  1.00  0.00           C 
ATOM   3200  HB  ILE B 510      82.870 107.580  78.180  1.00  0.00           H 
ATOM   3201  CG2 ILE B 510      84.840 107.360  77.380  1.00  0.00           C 
ATOM   3202 1HG2 ILE B 510      84.730 108.420  77.060  1.00  0.00           H 
ATOM   3203 2HG2 ILE B 510      85.440 107.390  78.320  1.00  0.00           H 
ATOM   3204 3HG2 ILE B 510      85.250 106.820  76.500  1.00  0.00           H 
ATOM   3205  CG1 ILE B 510      82.760 106.680  76.210  1.00  0.00           C 
ATOM   3206 1HG1 ILE B 510      83.430 106.000  75.640  1.00  0.00           H 
ATOM   3207 2HG1 ILE B 510      81.820 106.110  76.380  1.00  0.00           H 
ATOM   3208  CD  ILE B 510      82.420 108.010  75.580  1.00  0.00           C 
ATOM   3209  HD1 ILE B 510      82.000 107.850  74.570  1.00  0.00           H 
ATOM   3210  HD2 ILE B 510      81.640 108.510  76.190  1.00  0.00           H 
ATOM   3211  HD3 ILE B 510      83.250 108.740  75.480  1.00  0.00           H 
ATOM   3212  C   ILE B 510      82.390 105.200  78.990  1.00  0.00           C 
ATOM   3213  O   ILE B 510      82.130 105.580  80.100  1.00  0.00           O 
ATOM   3214  N   ILE B 511      81.490 104.350  78.480  1.00  0.00           N 
ATOM   3215  HN  ILE B 511      81.480 104.010  77.540  1.00  0.00           H 
ATOM   3216  CA  ILE B 511      80.270 103.800  79.100  1.00  0.00           C 
ATOM   3217  HA  ILE B 511      79.560 104.540  79.430  1.00  0.00           H 
ATOM   3218  CB  ILE B 511      79.450 102.880  78.180  1.00  0.00           C 
ATOM   3219  HB  ILE B 511      80.130 102.100  77.760  1.00  0.00           H 
ATOM   3220  CG2 ILE B 511      78.340 102.140  78.970  1.00  0.00           C 
ATOM   3221 1HG2 ILE B 511      77.650 101.640  78.250  1.00  0.00           H 
ATOM   3222 2HG2 ILE B 511      78.760 101.330  79.610  1.00  0.00           H 
ATOM   3223 3HG2 ILE B 511      77.910 102.920  79.630  1.00  0.00           H 
ATOM   3224  CG1 ILE B 511      79.020 103.720  76.880  1.00  0.00           C 
ATOM   3225 1HG1 ILE B 511      77.960 104.020  77.050  1.00  0.00           H 
ATOM   3226 2HG1 ILE B 511      79.640 104.630  76.710  1.00  0.00           H 
ATOM   3227  CD  ILE B 511      78.920 102.910  75.600  1.00  0.00           C 
ATOM   3228  HD1 ILE B 511      79.880 102.370  75.470  1.00  0.00           H 
ATOM   3229  HD2 ILE B 511      78.220 102.050  75.670  1.00  0.00           H 
ATOM   3230  HD3 ILE B 511      78.740 103.520  74.690  1.00  0.00           H 
ATOM   3231  C   ILE B 511      80.560 103.060  80.420  1.00  0.00           C 
ATOM   3232  O   ILE B 511      80.030 103.300  81.480  1.00  0.00           O 
ATOM   3233  N   PHE B 512      81.620 102.230  80.500  1.00  0.00           N 
ATOM   3234  HN  PHE B 512      82.170 102.040  79.690  1.00  0.00           H 
ATOM   3235  CA  PHE B 512      81.860 101.350  81.680  1.00  0.00           C 
ATOM   3236  HA  PHE B 512      81.030 101.330  82.380  1.00  0.00           H 
ATOM   3237  CB  PHE B 512      82.320  99.970  81.200  1.00  0.00           C 
ATOM   3238  HB1 PHE B 512      82.970 100.070  80.310  1.00  0.00           H 
ATOM   3239  HB2 PHE B 512      82.770  99.350  82.000  1.00  0.00           H 
ATOM   3240  CG  PHE B 512      81.110  99.170  80.780  1.00  0.00           C 
ATOM   3241  CD1 PHE B 512      80.110  98.860  81.690  1.00  0.00           C 
ATOM   3242  HD1 PHE B 512      80.320  99.060  82.730  1.00  0.00           H 
ATOM   3243  CE1 PHE B 512      79.000  98.130  81.370  1.00  0.00           C 
ATOM   3244  HE1 PHE B 512      78.160  97.990  82.040  1.00  0.00           H 
ATOM   3245  CZ  PHE B 512      78.850  97.620  80.050  1.00  0.00           C 
ATOM   3246  HZ  PHE B 512      77.970  97.040  79.830  1.00  0.00           H 
ATOM   3247  CD2 PHE B 512      80.970  98.690  79.480  1.00  0.00           C 
ATOM   3248  HD2 PHE B 512      81.760  98.920  78.770  1.00  0.00           H 
ATOM   3249  CE2 PHE B 512      79.820  98.000  79.100  1.00  0.00           C 
ATOM   3250  HE2 PHE B 512      79.760  97.650  78.080  1.00  0.00           H 
ATOM   3251  C   PHE B 512      82.910 102.020  82.620  1.00  0.00           C 
ATOM   3252  O   PHE B 512      83.380 101.360  83.560  1.00  0.00           O 
ATOM   3253  N   GLN B 513      83.320 103.300  82.350  1.00  0.00           N 
ATOM   3254  HN  GLN B 513      82.950 103.770  81.550  1.00  0.00           H 
ATOM   3255  CA  GLN B 513      84.320 104.090  83.050  1.00  0.00           C 
ATOM   3256  HA  GLN B 513      85.280 103.590  83.030  1.00  0.00           H 
ATOM   3257  CB  GLN B 513      84.590 105.480  82.400  1.00  0.00           C 
ATOM   3258  HB1 GLN B 513      84.510 105.290  81.310  1.00  0.00           H 
ATOM   3259  HB2 GLN B 513      83.740 106.150  82.640  1.00  0.00           H 
ATOM   3260  CG  GLN B 513      85.890 106.130  82.850  1.00  0.00           C 
ATOM   3261  HG1 GLN B 513      85.800 106.500  83.890  1.00  0.00           H 
ATOM   3262  HG2 GLN B 513      86.730 105.410  82.690  1.00  0.00           H 
ATOM   3263  CD  GLN B 513      86.100 107.270  81.920  1.00  0.00           C 
ATOM   3264  OE1 GLN B 513      85.220 107.720  81.190  1.00  0.00           O 
ATOM   3265  NE2 GLN B 513      87.290 107.970  82.050  1.00  0.00           N 
ATOM   3266 1HE2 GLN B 513      88.130 107.610  82.460  1.00  0.00           H 
ATOM   3267 2HE2 GLN B 513      87.470 108.810  81.540  1.00  0.00           H 
ATOM   3268  C   GLN B 513      83.830 104.390  84.500  1.00  0.00           C 
ATOM   3269  O   GLN B 513      84.550 104.490  85.470  1.00  0.00           O 
ATOM   3270  N   THR B 514      82.480 104.450  84.690  1.00  0.00           N 
ATOM   3271  HN  THR B 514      81.860 104.420  83.910  1.00  0.00           H 
ATOM   3272  CA  THR B 514      81.900 104.940  85.920  1.00  0.00           C 
ATOM   3273  HA  THR B 514      82.550 105.440  86.620  1.00  0.00           H 
ATOM   3274  CB  THR B 514      80.810 105.960  85.570  1.00  0.00           C 
ATOM   3275  HB  THR B 514      80.030 106.010  86.350  1.00  0.00           H 
ATOM   3276  OG1 THR B 514      80.080 105.590  84.370  1.00  0.00           O 
ATOM   3277  HG1 THR B 514      79.420 104.900  84.510  1.00  0.00           H 
ATOM   3278  CG2 THR B 514      81.450 107.330  85.290  1.00  0.00           C 
ATOM   3279 1HG2 THR B 514      82.090 107.300  84.390  1.00  0.00           H 
ATOM   3280 2HG2 THR B 514      80.680 108.110  85.160  1.00  0.00           H 
ATOM   3281 3HG2 THR B 514      82.100 107.670  86.130  1.00  0.00           H 
ATOM   3282  C   THR B 514      81.250 103.850  86.680  1.00  0.00           C 
ATOM   3283  O   THR B 514      80.710 104.050  87.790  1.00  0.00           O 
ATOM   3284  N   GLU B 515      81.310 102.590  86.120  1.00  0.00           N 
ATOM   3285  HN  GLU B 515      81.830 102.420  85.290  1.00  0.00           H 
ATOM   3286  CA  GLU B 515      80.710 101.460  86.640  1.00  0.00           C 
ATOM   3287  HA  GLU B 515      79.980 101.750  87.370  1.00  0.00           H 
ATOM   3288  CB  GLU B 515      79.990 100.710  85.490  1.00  0.00           C 
ATOM   3289  HB1 GLU B 515      80.780 100.170  84.920  1.00  0.00           H 
ATOM   3290  HB2 GLU B 515      79.280  99.990  85.960  1.00  0.00           H 
ATOM   3291  CG  GLU B 515      79.060 101.530  84.550  1.00  0.00           C 
ATOM   3292  HG1 GLU B 515      79.650 102.090  83.790  1.00  0.00           H 
ATOM   3293  HG2 GLU B 515      78.580 100.720  83.960  1.00  0.00           H 
ATOM   3294  CD  GLU B 515      78.110 102.450  85.200  1.00  0.00           C 
ATOM   3295  OE1 GLU B 515      77.360 102.040  86.080  1.00  0.00           O 
ATOM   3296  OE2 GLU B 515      78.070 103.620  84.800  1.00  0.00           O 
ATOM   3297  C   GLU B 515      81.620 100.520  87.330  1.00  0.00           C 
ATOM   3298  O   GLU B 515      82.800 100.490  87.030  1.00  0.00           O 
ATOM   3299  N   ASP B 516      81.170  99.690  88.330  1.00  0.00           N 
ATOM   3300  HN  ASP B 516      80.210  99.610  88.570  1.00  0.00           H 
ATOM   3301  CA  ASP B 516      81.960  98.820  89.260  1.00  0.00           C 
ATOM   3302  HA  ASP B 516      82.690  99.510  89.650  1.00  0.00           H 
ATOM   3303  CB  ASP B 516      81.110  98.500  90.470  1.00  0.00           C 
ATOM   3304  HB1 ASP B 516      80.570  99.370  90.900  1.00  0.00           H 
ATOM   3305  HB2 ASP B 516      80.300  97.800  90.190  1.00  0.00           H 
ATOM   3306  CG  ASP B 516      81.900  97.770  91.530  1.00  0.00           C 
ATOM   3307  OD1 ASP B 516      83.130  97.510  91.410  1.00  0.00           O 
ATOM   3308  OD2 ASP B 516      81.130  97.420  92.470  1.00  0.00           O 
ATOM   3309  C   ASP B 516      82.590  97.590  88.560  1.00  0.00           C 
ATOM   3310  O   ASP B 516      81.840  96.670  88.270  1.00  0.00           O 
ATOM   3311  N   PRO B 517      83.890  97.580  88.240  1.00  0.00           N 
ATOM   3312  CD  PRO B 517      84.790  98.640  88.780  1.00  0.00           C 
ATOM   3313  HD1 PRO B 517      84.740  98.910  89.860  1.00  0.00           H 
ATOM   3314  HD2 PRO B 517      84.600  99.620  88.290  1.00  0.00           H 
ATOM   3315  CA  PRO B 517      84.480  96.750  87.290  1.00  0.00           C 
ATOM   3316  HA  PRO B 517      83.940  96.680  86.360  1.00  0.00           H 
ATOM   3317  CB  PRO B 517      85.820  97.420  87.100  1.00  0.00           C 
ATOM   3318  HB1 PRO B 517      86.570  96.740  86.640  1.00  0.00           H 
ATOM   3319  HB2 PRO B 517      85.710  98.240  86.350  1.00  0.00           H 
ATOM   3320  CG  PRO B 517      86.190  98.110  88.400  1.00  0.00           C 
ATOM   3321  HG1 PRO B 517      86.560  97.370  89.140  1.00  0.00           H 
ATOM   3322  HG2 PRO B 517      86.900  98.960  88.340  1.00  0.00           H 
ATOM   3323  C   PRO B 517      84.690  95.350  87.820  1.00  0.00           C 
ATOM   3324  O   PRO B 517      85.260  94.530  87.130  1.00  0.00           O 
ATOM   3325  N   GLU B 518      84.290  95.030  89.060  1.00  0.00           N 
ATOM   3326  HN  GLU B 518      83.930  95.740  89.660  1.00  0.00           H 
ATOM   3327  CA  GLU B 518      84.320  93.660  89.560  1.00  0.00           C 
ATOM   3328  HA  GLU B 518      85.260  93.140  89.410  1.00  0.00           H 
ATOM   3329  CB  GLU B 518      84.090  93.510  91.040  1.00  0.00           C 
ATOM   3330  HB1 GLU B 518      83.040  93.810  91.230  1.00  0.00           H 
ATOM   3331  HB2 GLU B 518      84.240  92.460  91.360  1.00  0.00           H 
ATOM   3332  CG  GLU B 518      85.050  94.370  91.910  1.00  0.00           C 
ATOM   3333  HG1 GLU B 518      84.690  95.420  91.920  1.00  0.00           H 
ATOM   3334  HG2 GLU B 518      84.980  94.100  92.980  1.00  0.00           H 
ATOM   3335  CD  GLU B 518      86.520  94.530  91.500  1.00  0.00           C 
ATOM   3336  OE1 GLU B 518      86.810  95.590  90.930  1.00  0.00           O 
ATOM   3337  OE2 GLU B 518      87.370  93.610  91.700  1.00  0.00           O 
ATOM   3338  C   GLU B 518      83.300  92.760  88.810  1.00  0.00           C 
ATOM   3339  O   GLU B 518      83.440  91.590  88.570  1.00  0.00           O 
ATOM   3340  N   GLU B 519      82.090  93.430  88.500  1.00  0.00           N 
ATOM   3341  HN  GLU B 519      82.040  94.410  88.700  1.00  0.00           H 
ATOM   3342  CA  GLU B 519      80.850  92.780  88.030  1.00  0.00           C 
ATOM   3343  HA  GLU B 519      80.780  91.790  88.460  1.00  0.00           H 
ATOM   3344  CB  GLU B 519      79.600  93.620  88.290  1.00  0.00           C 
ATOM   3345  HB1 GLU B 519      79.720  94.600  87.790  1.00  0.00           H 
ATOM   3346  HB2 GLU B 519      78.750  93.120  87.790  1.00  0.00           H 
ATOM   3347  CG  GLU B 519      79.250  93.900  89.730  1.00  0.00           C 
ATOM   3348  HG1 GLU B 519      79.790  94.810  90.060  1.00  0.00           H 
ATOM   3349  HG2 GLU B 519      78.190  94.230  89.680  1.00  0.00           H 
ATOM   3350  CD  GLU B 519      79.500  92.800  90.660  1.00  0.00           C 
ATOM   3351  OE1 GLU B 519      80.530  92.840  91.410  1.00  0.00           O 
ATOM   3352  OE2 GLU B 519      78.650  91.850  90.860  1.00  0.00           O 
ATOM   3353  C   GLU B 519      80.900  92.410  86.530  1.00  0.00           C 
ATOM   3354  O   GLU B 519      80.370  91.430  85.960  1.00  0.00           O 
ATOM   3355  N   LEU B 520      81.610  93.340  85.810  1.00  0.00           N 
ATOM   3356  HN  LEU B 520      82.190  94.030  86.230  1.00  0.00           H 
ATOM   3357  CA  LEU B 520      81.820  93.290  84.370  1.00  0.00           C 
ATOM   3358  HA  LEU B 520      81.790  92.280  84.000  1.00  0.00           H 
ATOM   3359  CB  LEU B 520      80.810  94.260  83.660  1.00  0.00           C 
ATOM   3360  HB1 LEU B 520      79.850  94.050  84.180  1.00  0.00           H 
ATOM   3361  HB2 LEU B 520      81.040  95.340  83.820  1.00  0.00           H 
ATOM   3362  CG  LEU B 520      80.620  94.070  82.110  1.00  0.00           C 
ATOM   3363  HG  LEU B 520      80.640  92.970  81.990  1.00  0.00           H 
ATOM   3364  CD1 LEU B 520      79.180  94.390  81.690  1.00  0.00           C 
ATOM   3365 1HD1 LEU B 520      79.240  94.740  80.640  1.00  0.00           H 
ATOM   3366 2HD1 LEU B 520      78.540  93.500  81.870  1.00  0.00           H 
ATOM   3367 3HD1 LEU B 520      78.800  95.270  82.260  1.00  0.00           H 
ATOM   3368  CD2 LEU B 520      81.600  94.930  81.310  1.00  0.00           C 
ATOM   3369 1HD2 LEU B 520      81.290  94.970  80.240  1.00  0.00           H 
ATOM   3370 2HD2 LEU B 520      81.510  95.940  81.760  1.00  0.00           H 
ATOM   3371 3HD2 LEU B 520      82.670  94.670  81.470  1.00  0.00           H 
ATOM   3372  C   LEU B 520      83.170  93.790  84.080  1.00  0.00           C 
ATOM   3373  O   LEU B 520      83.520  94.970  83.990  1.00  0.00           O 
ATOM   3374  N   GLY B 521      84.150  92.910  83.900  1.00  0.00           N 
ATOM   3375  HN  GLY B 521      83.940  91.940  84.000  1.00  0.00           H 
ATOM   3376  CA  GLY B 521      85.550  93.330  83.930  1.00  0.00           C 
ATOM   3377  HA1 GLY B 521      85.670  94.150  84.620  1.00  0.00           H 
ATOM   3378  HA2 GLY B 521      86.000  92.370  84.150  1.00  0.00           H 
ATOM   3379  C   GLY B 521      86.220  93.690  82.680  1.00  0.00           C 
ATOM   3380  O   GLY B 521      87.480  93.670  82.610  1.00  0.00           O 
ATOM   3381  N   HSD B 522      85.410  93.740  81.670  1.00  0.00           N 
ATOM   3382  HN  HSD B 522      84.420  93.750  81.790  1.00  0.00           H 
ATOM   3383  CA  HSD B 522      85.900  93.620  80.330  1.00  0.00           C 
ATOM   3384  HA  HSD B 522      86.740  92.940  80.320  1.00  0.00           H 
ATOM   3385  CB  HSD B 522      84.850  93.040  79.350  1.00  0.00           C 
ATOM   3386  HB1 HSD B 522      84.090  93.850  79.310  1.00  0.00           H 
ATOM   3387  HB2 HSD B 522      85.260  92.940  78.320  1.00  0.00           H 
ATOM   3388  ND1 HSD B 522      84.150  90.590  79.110  1.00  0.00           N 
ATOM   3389  HD1 HSD B 522      84.800  90.300  78.400  1.00  0.00           H 
ATOM   3390  CG  HSD B 522      84.140  91.790  79.790  1.00  0.00           C 
ATOM   3391  CE1 HSD B 522      83.380  89.680  79.820  1.00  0.00           C 
ATOM   3392  HE1 HSD B 522      83.200  88.650  79.510  1.00  0.00           H 
ATOM   3393  NE2 HSD B 522      82.810  90.320  80.830  1.00  0.00           N 
ATOM   3394  CD2 HSD B 522      83.230  91.650  80.790  1.00  0.00           C 
ATOM   3395  HD2 HSD B 522      82.910  92.240  81.640  1.00  0.00           H 
ATOM   3396  C   HSD B 522      86.380  94.980  79.840  1.00  0.00           C 
ATOM   3397  O   HSD B 522      87.090  95.040  78.810  1.00  0.00           O 
ATOM   3398  N   PHE B 523      86.230  96.110  80.560  1.00  0.00           N 
ATOM   3399  HN  PHE B 523      85.860  96.030  81.480  1.00  0.00           H 
ATOM   3400  CA  PHE B 523      86.600  97.380  80.020  1.00  0.00           C 
ATOM   3401  HA  PHE B 523      87.480  97.350  79.390  1.00  0.00           H 
ATOM   3402  CB  PHE B 523      85.520  98.190  79.190  1.00  0.00           C 
ATOM   3403  HB1 PHE B 523      84.770  98.560  79.930  1.00  0.00           H 
ATOM   3404  HB2 PHE B 523      85.970  99.090  78.720  1.00  0.00           H 
ATOM   3405  CG  PHE B 523      84.750  97.280  78.170  1.00  0.00           C 
ATOM   3406  CD1 PHE B 523      85.200  96.980  76.840  1.00  0.00           C 
ATOM   3407  HD1 PHE B 523      86.160  97.350  76.510  1.00  0.00           H 
ATOM   3408  CE1 PHE B 523      84.450  96.170  76.010  1.00  0.00           C 
ATOM   3409  HE1 PHE B 523      84.780  95.940  75.010  1.00  0.00           H 
ATOM   3410  CZ  PHE B 523      83.220  95.700  76.370  1.00  0.00           C 
ATOM   3411  HZ  PHE B 523      82.680  95.120  75.640  1.00  0.00           H 
ATOM   3412  CD2 PHE B 523      83.480  96.750  78.540  1.00  0.00           C 
ATOM   3413  HD2 PHE B 523      83.100  96.860  79.540  1.00  0.00           H 
ATOM   3414  CE2 PHE B 523      82.710  95.990  77.660  1.00  0.00           C 
ATOM   3415  HE2 PHE B 523      81.710  95.690  77.940  1.00  0.00           H 
ATOM   3416  C   PHE B 523      87.290  98.170  81.120  1.00  0.00           C 
ATOM   3417  O   PHE B 523      87.280  99.390  81.120  1.00  0.00           O 
ATOM   3418  N   TYR B 524      87.880  97.490  82.110  1.00  0.00           N 
ATOM   3419  HN  TYR B 524      88.150  96.540  82.250  1.00  0.00           H 
ATOM   3420  CA  TYR B 524      88.500  98.290  83.180  1.00  0.00           C 
ATOM   3421  HA  TYR B 524      87.650  98.870  83.510  1.00  0.00           H 
ATOM   3422  CB  TYR B 524      88.870  97.400  84.370  1.00  0.00           C 
ATOM   3423  HB1 TYR B 524      89.050  98.070  85.240  1.00  0.00           H 
ATOM   3424  HB2 TYR B 524      88.080  96.720  84.740  1.00  0.00           H 
ATOM   3425  CG  TYR B 524      90.150  96.500  84.100  1.00  0.00           C 
ATOM   3426  CD1 TYR B 524      89.990  95.130  84.070  1.00  0.00           C 
ATOM   3427  HD1 TYR B 524      89.000  94.690  84.060  1.00  0.00           H 
ATOM   3428  CE1 TYR B 524      91.020  94.230  83.920  1.00  0.00           C 
ATOM   3429  HE1 TYR B 524      90.920  93.160  83.870  1.00  0.00           H 
ATOM   3430  CZ  TYR B 524      92.300  94.740  84.020  1.00  0.00           C 
ATOM   3431  OH  TYR B 524      93.330  93.800  83.720  1.00  0.00           O 
ATOM   3432  HH  TYR B 524      94.120  94.250  83.420  1.00  0.00           H 
ATOM   3433  CD2 TYR B 524      91.470  97.120  84.250  1.00  0.00           C 
ATOM   3434  HD2 TYR B 524      91.660  98.160  84.450  1.00  0.00           H 
ATOM   3435  CE2 TYR B 524      92.520  96.160  84.280  1.00  0.00           C 
ATOM   3436  HE2 TYR B 524      93.500  96.590  84.390  1.00  0.00           H 
ATOM   3437  C   TYR B 524      89.520  99.300  82.850  1.00  0.00           C 
ATOM   3438  O   TYR B 524      89.440 100.350  83.470  1.00  0.00           O 
ATOM   3439  N   ASP B 525      90.530  99.050  82.080  1.00  0.00           N 
ATOM   3440  HN  ASP B 525      90.700  98.120  81.770  1.00  0.00           H 
ATOM   3441  CA  ASP B 525      91.530  99.930  81.600  1.00  0.00           C 
ATOM   3442  HA  ASP B 525      91.260 100.940  81.880  1.00  0.00           H 
ATOM   3443  CB  ASP B 525      92.920  99.780  82.230  1.00  0.00           C 
ATOM   3444  HB1 ASP B 525      93.580 100.630  81.960  1.00  0.00           H 
ATOM   3445  HB2 ASP B 525      92.900  99.860  83.340  1.00  0.00           H 
ATOM   3446  CG  ASP B 525      93.630  98.460  81.930  1.00  0.00           C 
ATOM   3447  OD1 ASP B 525      93.330  97.730  80.940  1.00  0.00           O 
ATOM   3448  OD2 ASP B 525      94.640  98.340  82.690  1.00  0.00           O 
ATOM   3449  C   ASP B 525      91.410  99.900  80.050  1.00  0.00           C 
ATOM   3450  O   ASP B 525      90.800  98.980  79.480  1.00  0.00           O 
ATOM   3451  N   TYR B 526      91.970 100.880  79.330  1.00  0.00           N 
ATOM   3452  HN  TYR B 526      92.350 101.640  79.850  1.00  0.00           H 
ATOM   3453  CA  TYR B 526      91.870 101.050  77.860  1.00  0.00           C 
ATOM   3454  HA  TYR B 526      90.870 100.710  77.650  1.00  0.00           H 
ATOM   3455  CB  TYR B 526      92.300 102.470  77.480  1.00  0.00           C 
ATOM   3456  HB1 TYR B 526      91.570 103.070  78.060  1.00  0.00           H 
ATOM   3457  HB2 TYR B 526      93.280 102.730  77.940  1.00  0.00           H 
ATOM   3458  CG  TYR B 526      92.230 102.880  76.020  1.00  0.00           C 
ATOM   3459  CD1 TYR B 526      90.960 102.960  75.500  1.00  0.00           C 
ATOM   3460  HD1 TYR B 526      90.130 102.840  76.180  1.00  0.00           H 
ATOM   3461  CE1 TYR B 526      90.720 103.470  74.200  1.00  0.00           C 
ATOM   3462  HE1 TYR B 526      89.700 103.590  73.860  1.00  0.00           H 
ATOM   3463  CZ  TYR B 526      91.800 103.830  73.430  1.00  0.00           C 
ATOM   3464  OH  TYR B 526      91.680 104.180  72.090  1.00  0.00           O 
ATOM   3465  HH  TYR B 526      90.750 104.240  71.880  1.00  0.00           H 
ATOM   3466  CD2 TYR B 526      93.320 103.280  75.290  1.00  0.00           C 
ATOM   3467  HD2 TYR B 526      94.340 103.210  75.630  1.00  0.00           H 
ATOM   3468  CE2 TYR B 526      93.070 103.760  74.000  1.00  0.00           C 
ATOM   3469  HE2 TYR B 526      94.000 103.900  73.460  1.00  0.00           H 
ATOM   3470  C   TYR B 526      92.720  99.990  77.100  1.00  0.00           C 
ATOM   3471  O   TYR B 526      92.210  99.590  76.060  1.00  0.00           O 
ATOM   3472  N   PRO B 527      93.800  99.380  77.620  1.00  0.00           N 
ATOM   3473  CD  PRO B 527      94.800 100.010  78.530  1.00  0.00           C 
ATOM   3474  HD1 PRO B 527      94.680  99.680  79.580  1.00  0.00           H 
ATOM   3475  HD2 PRO B 527      94.730 101.120  78.560  1.00  0.00           H 
ATOM   3476  CA  PRO B 527      94.300  98.240  76.920  1.00  0.00           C 
ATOM   3477  HA  PRO B 527      94.500  98.470  75.880  1.00  0.00           H 
ATOM   3478  CB  PRO B 527      95.770  98.070  77.450  1.00  0.00           C 
ATOM   3479  HB1 PRO B 527      95.750  97.430  78.360  1.00  0.00           H 
ATOM   3480  HB2 PRO B 527      96.390  97.650  76.630  1.00  0.00           H 
ATOM   3481  CG  PRO B 527      96.180  99.460  77.990  1.00  0.00           C 
ATOM   3482  HG1 PRO B 527      97.040  99.440  78.690  1.00  0.00           H 
ATOM   3483  HG2 PRO B 527      96.560 100.150  77.210  1.00  0.00           H 
ATOM   3484  C   PRO B 527      93.490  96.980  77.020  1.00  0.00           C 
ATOM   3485  O   PRO B 527      93.400  96.200  76.080  1.00  0.00           O 
ATOM   3486  N   MET B 528      92.890  96.720  78.190  1.00  0.00           N 
ATOM   3487  HN  MET B 528      93.080  97.320  78.970  1.00  0.00           H 
ATOM   3488  CA  MET B 528      92.000  95.610  78.330  1.00  0.00           C 
ATOM   3489  HA  MET B 528      92.570  94.790  77.920  1.00  0.00           H 
ATOM   3490  CB  MET B 528      91.530  95.420  79.770  1.00  0.00           C 
ATOM   3491  HB1 MET B 528      92.530  95.240  80.230  1.00  0.00           H 
ATOM   3492  HB2 MET B 528      91.140  96.370  80.180  1.00  0.00           H 
ATOM   3493  CG  MET B 528      90.600  94.250  80.070  1.00  0.00           C 
ATOM   3494  HG1 MET B 528      90.390  94.110  81.150  1.00  0.00           H 
ATOM   3495  HG2 MET B 528      89.580  94.520  79.730  1.00  0.00           H 
ATOM   3496  SD  MET B 528      91.090  92.710  79.300  1.00  0.00           S 
ATOM   3497  CE  MET B 528      92.390  92.390  80.560  1.00  0.00           C 
ATOM   3498  HE1 MET B 528      93.010  91.480  80.390  1.00  0.00           H 
ATOM   3499  HE2 MET B 528      93.120  93.230  80.460  1.00  0.00           H 
ATOM   3500  HE3 MET B 528      91.990  92.350  81.600  1.00  0.00           H 
ATOM   3501  C   MET B 528      90.790  95.830  77.450  1.00  0.00           C 
ATOM   3502  O   MET B 528      90.320  95.060  76.600  1.00  0.00           O 
ATOM   3503  N   ALA B 529      90.280  97.100  77.390  1.00  0.00           N 
ATOM   3504  HN  ALA B 529      90.580  97.850  77.980  1.00  0.00           H 
ATOM   3505  CA  ALA B 529      89.220  97.490  76.490  1.00  0.00           C 
ATOM   3506  HA  ALA B 529      88.420  96.790  76.640  1.00  0.00           H 
ATOM   3507  CB  ALA B 529      88.690  98.950  76.790  1.00  0.00           C 
ATOM   3508  HB1 ALA B 529      87.670  98.950  76.340  1.00  0.00           H 
ATOM   3509  HB2 ALA B 529      88.620  99.060  77.890  1.00  0.00           H 
ATOM   3510  HB3 ALA B 529      89.350  99.760  76.410  1.00  0.00           H 
ATOM   3511  C   ALA B 529      89.560  97.330  75.010  1.00  0.00           C 
ATOM   3512  O   ALA B 529      88.720  96.950  74.220  1.00  0.00           O 
ATOM   3513  N   LEU B 530      90.820  97.600  74.620  1.00  0.00           N 
ATOM   3514  HN  LEU B 530      91.370  97.970  75.370  1.00  0.00           H 
ATOM   3515  CA  LEU B 530      91.340  97.390  73.260  1.00  0.00           C 
ATOM   3516  HA  LEU B 530      90.760  97.930  72.520  1.00  0.00           H 
ATOM   3517  CB  LEU B 530      92.860  97.890  73.150  1.00  0.00           C 
ATOM   3518  HB1 LEU B 530      93.200  98.200  74.160  1.00  0.00           H 
ATOM   3519  HB2 LEU B 530      93.500  97.020  72.870  1.00  0.00           H 
ATOM   3520  CG  LEU B 530      93.160  99.040  72.120  1.00  0.00           C 
ATOM   3521  HG  LEU B 530      94.240  99.320  72.160  1.00  0.00           H 
ATOM   3522  CD1 LEU B 530      92.780  98.490  70.760  1.00  0.00           C 
ATOM   3523 1HD1 LEU B 530      92.980  99.350  70.090  1.00  0.00           H 
ATOM   3524 2HD1 LEU B 530      93.340  97.610  70.380  1.00  0.00           H 
ATOM   3525 3HD1 LEU B 530      91.730  98.140  70.710  1.00  0.00           H 
ATOM   3526  CD2 LEU B 530      92.430 100.350  72.570  1.00  0.00           C 
ATOM   3527 1HD2 LEU B 530      92.680 101.300  72.040  1.00  0.00           H 
ATOM   3528 2HD2 LEU B 530      91.340 100.260  72.380  1.00  0.00           H 
ATOM   3529 3HD2 LEU B 530      92.630 100.490  73.650  1.00  0.00           H 
ATOM   3530  C   LEU B 530      91.340  95.890  72.920  1.00  0.00           C 
ATOM   3531  O   LEU B 530      90.840  95.420  71.870  1.00  0.00           O 
ATOM   3532  N   PHE B 531      91.950  95.130  73.830  1.00  0.00           N 
ATOM   3533  HN  PHE B 531      92.310  95.420  74.710  1.00  0.00           H 
ATOM   3534  CA  PHE B 531      92.120  93.640  73.590  1.00  0.00           C 
ATOM   3535  HA  PHE B 531      92.480  93.560  72.580  1.00  0.00           H 
ATOM   3536  CB  PHE B 531      93.240  93.120  74.530  1.00  0.00           C 
ATOM   3537  HB1 PHE B 531      94.230  93.610  74.420  1.00  0.00           H 
ATOM   3538  HB2 PHE B 531      92.950  93.330  75.580  1.00  0.00           H 
ATOM   3539  CG  PHE B 531      93.310  91.600  74.290  1.00  0.00           C 
ATOM   3540  CD1 PHE B 531      93.900  91.030  73.170  1.00  0.00           C 
ATOM   3541  HD1 PHE B 531      94.350  91.690  72.450  1.00  0.00           H 
ATOM   3542  CE1 PHE B 531      94.090  89.670  72.960  1.00  0.00           C 
ATOM   3543  HE1 PHE B 531      94.610  89.420  72.050  1.00  0.00           H 
ATOM   3544  CZ  PHE B 531      93.600  88.750  73.830  1.00  0.00           C 
ATOM   3545  HZ  PHE B 531      93.730  87.680  73.740  1.00  0.00           H 
ATOM   3546  CD2 PHE B 531      92.890  90.640  75.270  1.00  0.00           C 
ATOM   3547  HD2 PHE B 531      92.400  90.930  76.190  1.00  0.00           H 
ATOM   3548  CE2 PHE B 531      92.970  89.240  75.030  1.00  0.00           C 
ATOM   3549  HE2 PHE B 531      92.760  88.590  75.860  1.00  0.00           H 
ATOM   3550  C   PHE B 531      90.750  92.790  73.530  1.00  0.00           C 
ATOM   3551  O   PHE B 531      90.480  91.970  72.690  1.00  0.00           O 
ATOM   3552  N   SER B 532      89.870  93.030  74.560  1.00  0.00           N 
ATOM   3553  HN  SER B 532      90.030  93.470  75.440  1.00  0.00           H 
ATOM   3554  CA  SER B 532      88.610  92.340  74.510  1.00  0.00           C 
ATOM   3555  HA  SER B 532      88.780  91.330  74.160  1.00  0.00           H 
ATOM   3556  CB  SER B 532      87.860  92.110  75.860  1.00  0.00           C 
ATOM   3557  HB1 SER B 532      87.600  93.090  76.320  1.00  0.00           H 
ATOM   3558  HB2 SER B 532      86.900  91.580  75.690  1.00  0.00           H 
ATOM   3559  OG  SER B 532      88.620  91.330  76.830  1.00  0.00           O 
ATOM   3560  HG1 SER B 532      88.890  90.510  76.400  1.00  0.00           H 
ATOM   3561  C   SER B 532      87.560  92.910  73.520  1.00  0.00           C 
ATOM   3562  O   SER B 532      86.720  92.160  73.030  1.00  0.00           O 
ATOM   3563  N   THR B 533      87.640  94.200  73.050  1.00  0.00           N 
ATOM   3564  HN  THR B 533      88.170  94.950  73.450  1.00  0.00           H 
ATOM   3565  CA  THR B 533      86.900  94.620  71.870  1.00  0.00           C 
ATOM   3566  HA  THR B 533      85.910  94.190  71.910  1.00  0.00           H 
ATOM   3567  CB  THR B 533      86.940  96.130  71.680  1.00  0.00           C 
ATOM   3568  HB  THR B 533      87.980  96.460  71.490  1.00  0.00           H 
ATOM   3569  OG1 THR B 533      86.510  96.770  72.860  1.00  0.00           O 
ATOM   3570  HG1 THR B 533      87.280  96.710  73.430  1.00  0.00           H 
ATOM   3571  CG2 THR B 533      86.080  96.600  70.540  1.00  0.00           C 
ATOM   3572 1HG2 THR B 533      85.860  97.680  70.650  1.00  0.00           H 
ATOM   3573 2HG2 THR B 533      86.600  96.480  69.560  1.00  0.00           H 
ATOM   3574 3HG2 THR B 533      85.180  95.950  70.570  1.00  0.00           H 
ATOM   3575  C   THR B 533      87.400  93.950  70.550  1.00  0.00           C 
ATOM   3576  O   THR B 533      86.550  93.650  69.700  1.00  0.00           O 
ATOM   3577  N   PHE B 534      88.710  93.610  70.440  1.00  0.00           N 
ATOM   3578  HN  PHE B 534      89.460  93.950  71.010  1.00  0.00           H 
ATOM   3579  CA  PHE B 534      89.270  92.620  69.520  1.00  0.00           C 
ATOM   3580  HA  PHE B 534      88.920  92.900  68.540  1.00  0.00           H 
ATOM   3581  CB  PHE B 534      90.830  92.790  69.540  1.00  0.00           C 
ATOM   3582  HB1 PHE B 534      91.060  93.760  69.050  1.00  0.00           H 
ATOM   3583  HB2 PHE B 534      91.080  92.910  70.620  1.00  0.00           H 
ATOM   3584  CG  PHE B 534      91.640  91.720  68.840  1.00  0.00           C 
ATOM   3585  CD1 PHE B 534      92.000  91.750  67.530  1.00  0.00           C 
ATOM   3586  HD1 PHE B 534      91.660  92.520  66.860  1.00  0.00           H 
ATOM   3587  CE1 PHE B 534      92.650  90.670  66.940  1.00  0.00           C 
ATOM   3588  HE1 PHE B 534      93.060  90.640  65.940  1.00  0.00           H 
ATOM   3589  CZ  PHE B 534      92.870  89.550  67.750  1.00  0.00           C 
ATOM   3590  HZ  PHE B 534      93.260  88.620  67.350  1.00  0.00           H 
ATOM   3591  CD2 PHE B 534      92.000  90.620  69.710  1.00  0.00           C 
ATOM   3592  HD2 PHE B 534      91.680  90.600  70.740  1.00  0.00           H 
ATOM   3593  CE2 PHE B 534      92.460  89.460  69.090  1.00  0.00           C 
ATOM   3594  HE2 PHE B 534      92.740  88.570  69.640  1.00  0.00           H 
ATOM   3595  C   PHE B 534      88.740  91.260  69.610  1.00  0.00           C 
ATOM   3596  O   PHE B 534      88.240  90.820  68.570  1.00  0.00           O 
ATOM   3597  N   GLU B 535      88.750  90.680  70.830  1.00  0.00           N 
ATOM   3598  HN  GLU B 535      89.240  91.140  71.570  1.00  0.00           H 
ATOM   3599  CA  GLU B 535      88.210  89.410  71.060  1.00  0.00           C 
ATOM   3600  HA  GLU B 535      88.690  88.690  70.410  1.00  0.00           H 
ATOM   3601  CB  GLU B 535      88.270  89.020  72.580  1.00  0.00           C 
ATOM   3602  HB1 GLU B 535      87.770  89.730  73.270  1.00  0.00           H 
ATOM   3603  HB2 GLU B 535      87.730  88.050  72.700  1.00  0.00           H 
ATOM   3604  CG  GLU B 535      89.660  88.620  73.040  1.00  0.00           C 
ATOM   3605  HG1 GLU B 535      90.100  87.810  72.420  1.00  0.00           H 
ATOM   3606  HG2 GLU B 535      90.410  89.410  72.830  1.00  0.00           H 
ATOM   3607  CD  GLU B 535      89.800  88.340  74.540  1.00  0.00           C 
ATOM   3608  OE1 GLU B 535      89.450  89.290  75.280  1.00  0.00           O 
ATOM   3609  OE2 GLU B 535      90.220  87.200  74.900  1.00  0.00           O 
ATOM   3610  C   GLU B 535      86.730  89.230  70.600  1.00  0.00           C 
ATOM   3611  O   GLU B 535      86.340  88.260  69.970  1.00  0.00           O 
ATOM   3612  N   LEU B 536      85.820  90.250  70.900  1.00  0.00           N 
ATOM   3613  HN  LEU B 536      86.120  90.990  71.500  1.00  0.00           H 
ATOM   3614  CA  LEU B 536      84.530  90.370  70.430  1.00  0.00           C 
ATOM   3615  HA  LEU B 536      84.080  89.410  70.630  1.00  0.00           H 
ATOM   3616  CB  LEU B 536      83.820  91.530  71.190  1.00  0.00           C 
ATOM   3617  HB1 LEU B 536      84.450  92.420  70.960  1.00  0.00           H 
ATOM   3618  HB2 LEU B 536      82.810  91.650  70.740  1.00  0.00           H 
ATOM   3619  CG  LEU B 536      83.560  91.420  72.730  1.00  0.00           C 
ATOM   3620  HG  LEU B 536      84.390  90.980  73.320  1.00  0.00           H 
ATOM   3621  CD1 LEU B 536      83.210  92.770  73.310  1.00  0.00           C 
ATOM   3622 1HD1 LEU B 536      82.990  92.660  74.390  1.00  0.00           H 
ATOM   3623 2HD1 LEU B 536      84.050  93.460  73.070  1.00  0.00           H 
ATOM   3624 3HD1 LEU B 536      82.340  93.180  72.750  1.00  0.00           H 
ATOM   3625  CD2 LEU B 536      82.380  90.470  72.950  1.00  0.00           C 
ATOM   3626 1HD2 LEU B 536      82.230  90.460  74.050  1.00  0.00           H 
ATOM   3627 2HD2 LEU B 536      81.490  90.910  72.450  1.00  0.00           H 
ATOM   3628 3HD2 LEU B 536      82.550  89.420  72.610  1.00  0.00           H 
ATOM   3629  C   LEU B 536      84.400  90.490  68.890  1.00  0.00           C 
ATOM   3630  O   LEU B 536      83.560  89.770  68.320  1.00  0.00           O 
ATOM   3631  N   PHE B 537      85.290  91.250  68.290  1.00  0.00           N 
ATOM   3632  HN  PHE B 537      86.010  91.680  68.830  1.00  0.00           H 
ATOM   3633  CA  PHE B 537      85.400  91.530  66.860  1.00  0.00           C 
ATOM   3634  HA  PHE B 537      84.500  92.020  66.520  1.00  0.00           H 
ATOM   3635  CB  PHE B 537      86.520  92.620  66.480  1.00  0.00           C 
ATOM   3636  HB1 PHE B 537      86.500  93.440  67.230  1.00  0.00           H 
ATOM   3637  HB2 PHE B 537      87.490  92.070  66.510  1.00  0.00           H 
ATOM   3638  CG  PHE B 537      86.470  93.050  65.000  1.00  0.00           C 
ATOM   3639  CD1 PHE B 537      85.600  94.100  64.720  1.00  0.00           C 
ATOM   3640  HD1 PHE B 537      85.180  94.720  65.500  1.00  0.00           H 
ATOM   3641  CE1 PHE B 537      85.330  94.480  63.410  1.00  0.00           C 
ATOM   3642  HE1 PHE B 537      84.660  95.310  63.260  1.00  0.00           H 
ATOM   3643  CZ  PHE B 537      85.980  93.820  62.380  1.00  0.00           C 
ATOM   3644  HZ  PHE B 537      85.990  94.260  61.400  1.00  0.00           H 
ATOM   3645  CD2 PHE B 537      87.060  92.360  63.980  1.00  0.00           C 
ATOM   3646  HD2 PHE B 537      87.500  91.410  64.260  1.00  0.00           H 
ATOM   3647  CE2 PHE B 537      86.830  92.750  62.640  1.00  0.00           C 
ATOM   3648  HE2 PHE B 537      87.450  92.360  61.850  1.00  0.00           H 
ATOM   3649  C   PHE B 537      85.480  90.230  66.040  1.00  0.00           C 
ATOM   3650  O   PHE B 537      84.860  90.100  65.010  1.00  0.00           O 
ATOM   3651  N   LEU B 538      86.220  89.240  66.540  1.00  0.00           N 
ATOM   3652  HN  LEU B 538      86.690  89.470  67.390  1.00  0.00           H 
ATOM   3653  CA  LEU B 538      86.420  87.910  65.980  1.00  0.00           C 
ATOM   3654  HA  LEU B 538      86.220  87.970  64.920  1.00  0.00           H 
ATOM   3655  CB  LEU B 538      87.920  87.460  66.130  1.00  0.00           C 
ATOM   3656  HB1 LEU B 538      88.130  87.330  67.210  1.00  0.00           H 
ATOM   3657  HB2 LEU B 538      88.240  86.510  65.640  1.00  0.00           H 
ATOM   3658  CG  LEU B 538      88.900  88.540  65.570  1.00  0.00           C 
ATOM   3659  HG  LEU B 538      88.610  89.500  66.050  1.00  0.00           H 
ATOM   3660  CD1 LEU B 538      90.380  88.240  65.940  1.00  0.00           C 
ATOM   3661 1HD1 LEU B 538      91.120  88.890  65.420  1.00  0.00           H 
ATOM   3662 2HD1 LEU B 538      90.540  88.440  67.020  1.00  0.00           H 
ATOM   3663 3HD1 LEU B 538      90.600  87.160  65.820  1.00  0.00           H 
ATOM   3664  CD2 LEU B 538      88.760  88.850  64.020  1.00  0.00           C 
ATOM   3665 1HD2 LEU B 538      89.710  89.150  63.520  1.00  0.00           H 
ATOM   3666 2HD2 LEU B 538      88.420  87.900  63.570  1.00  0.00           H 
ATOM   3667 3HD2 LEU B 538      87.970  89.560  63.670  1.00  0.00           H 
ATOM   3668  C   LEU B 538      85.530  86.850  66.590  1.00  0.00           C 
ATOM   3669  O   LEU B 538      85.570  85.670  66.190  1.00  0.00           O 
ATOM   3670  N   THR B 539      84.700  87.260  67.550  1.00  0.00           N 
ATOM   3671  HN  THR B 539      84.500  88.230  67.680  1.00  0.00           H 
ATOM   3672  CA  THR B 539      83.560  86.450  68.080  1.00  0.00           C 
ATOM   3673  HA  THR B 539      83.090  87.180  68.720  1.00  0.00           H 
ATOM   3674  CB  THR B 539      82.440  86.060  67.100  1.00  0.00           C 
ATOM   3675  HB  THR B 539      81.850  85.190  67.460  1.00  0.00           H 
ATOM   3676  OG1 THR B 539      82.850  85.710  65.830  1.00  0.00           O 
ATOM   3677  HG1 THR B 539      83.550  85.060  65.970  1.00  0.00           H 
ATOM   3678  CG2 THR B 539      81.480  87.260  66.960  1.00  0.00           C 
ATOM   3679 1HG2 THR B 539      81.900  88.120  66.390  1.00  0.00           H 
ATOM   3680 2HG2 THR B 539      80.650  86.920  66.300  1.00  0.00           H 
ATOM   3681 3HG2 THR B 539      81.040  87.590  67.930  1.00  0.00           H 
ATOM   3682  C   THR B 539      84.110  85.330  68.900  1.00  0.00           C 
ATOM   3683  O   THR B 539      83.580  84.180  68.960  1.00  0.00           O 
ATOM   3684  N   ILE B 540      85.300  85.540  69.610  1.00  0.00           N 
ATOM   3685  HN  ILE B 540      85.620  86.480  69.650  1.00  0.00           H 
ATOM   3686  CA  ILE B 540      85.970  84.520  70.390  1.00  0.00           C 
ATOM   3687  HA  ILE B 540      85.550  83.550  70.170  1.00  0.00           H 
ATOM   3688  CB  ILE B 540      87.440  84.290  69.980  1.00  0.00           C 
ATOM   3689  HB  ILE B 540      87.900  83.620  70.730  1.00  0.00           H 
ATOM   3690  CG2 ILE B 540      87.560  83.550  68.670  1.00  0.00           C 
ATOM   3691 1HG2 ILE B 540      88.610  83.230  68.500  1.00  0.00           H 
ATOM   3692 2HG2 ILE B 540      87.180  82.510  68.750  1.00  0.00           H 
ATOM   3693 3HG2 ILE B 540      87.070  84.070  67.820  1.00  0.00           H 
ATOM   3694  CG1 ILE B 540      88.180  85.670  69.940  1.00  0.00           C 
ATOM   3695 1HG1 ILE B 540      87.720  86.220  69.100  1.00  0.00           H 
ATOM   3696 2HG1 ILE B 540      88.090  86.200  70.910  1.00  0.00           H 
ATOM   3697  CD  ILE B 540      89.650  85.570  69.560  1.00  0.00           C 
ATOM   3698  HD1 ILE B 540      90.050  84.670  70.080  1.00  0.00           H 
ATOM   3699  HD2 ILE B 540      89.800  85.510  68.460  1.00  0.00           H 
ATOM   3700  HD3 ILE B 540      90.150  86.450  70.020  1.00  0.00           H 
ATOM   3701  C   ILE B 540      85.760  84.610  71.880  1.00  0.00           C 
ATOM   3702  O   ILE B 540      86.360  83.880  72.690  1.00  0.00           O 
ATOM   3703  N   ILE B 541      84.890  85.520  72.230  1.00  0.00           N 
ATOM   3704  HN  ILE B 541      84.470  86.040  71.500  1.00  0.00           H 
ATOM   3705  CA  ILE B 541      84.260  85.590  73.580  1.00  0.00           C 
ATOM   3706  HA  ILE B 541      84.210  84.590  73.980  1.00  0.00           H 
ATOM   3707  CB  ILE B 541      84.940  86.490  74.620  1.00  0.00           C 
ATOM   3708  HB  ILE B 541      84.360  86.570  75.570  1.00  0.00           H 
ATOM   3709  CG2 ILE B 541      86.260  85.870  75.180  1.00  0.00           C 
ATOM   3710 1HG2 ILE B 541      86.500  86.540  76.030  1.00  0.00           H 
ATOM   3711 2HG2 ILE B 541      86.050  84.850  75.560  1.00  0.00           H 
ATOM   3712 3HG2 ILE B 541      87.180  86.030  74.580  1.00  0.00           H 
ATOM   3713  CG1 ILE B 541      85.080  87.980  74.280  1.00  0.00           C 
ATOM   3714 1HG1 ILE B 541      85.610  88.080  73.310  1.00  0.00           H 
ATOM   3715 2HG1 ILE B 541      84.090  88.400  73.990  1.00  0.00           H 
ATOM   3716  CD  ILE B 541      85.770  88.880  75.330  1.00  0.00           C 
ATOM   3717  HD1 ILE B 541      86.860  88.970  75.130  1.00  0.00           H 
ATOM   3718  HD2 ILE B 541      85.440  89.930  75.230  1.00  0.00           H 
ATOM   3719  HD3 ILE B 541      85.600  88.610  76.400  1.00  0.00           H 
ATOM   3720  C   ILE B 541      82.850  86.030  73.320  1.00  0.00           C 
ATOM   3721  O   ILE B 541      82.610  86.800  72.440  1.00  0.00           O 
ATOM   3722  N   ASP B 542      82.020  85.540  74.250  1.00  0.00           N 
ATOM   3723  HN  ASP B 542      82.250  84.780  74.860  1.00  0.00           H 
ATOM   3724  CA  ASP B 542      80.590  85.980  74.310  1.00  0.00           C 
ATOM   3725  HA  ASP B 542      80.140  85.720  73.370  1.00  0.00           H 
ATOM   3726  CB  ASP B 542      79.850  85.370  75.570  1.00  0.00           C 
ATOM   3727  HB1 ASP B 542      80.230  85.840  76.500  1.00  0.00           H 
ATOM   3728  HB2 ASP B 542      78.780  85.650  75.490  1.00  0.00           H 
ATOM   3729  CG  ASP B 542      80.110  83.900  75.600  1.00  0.00           C 
ATOM   3730  OD1 ASP B 542      80.250  83.240  74.550  1.00  0.00           O 
ATOM   3731  OD2 ASP B 542      80.070  83.320  76.730  1.00  0.00           O 
ATOM   3732  C   ASP B 542      80.480  87.490  74.660  1.00  0.00           C 
ATOM   3733  O   ASP B 542      81.240  88.010  75.490  1.00  0.00           O 
ATOM   3734  N   GLY B 543      79.430  88.160  74.240  1.00  0.00           N 
ATOM   3735  HN  GLY B 543      78.830  87.750  73.550  1.00  0.00           H 
ATOM   3736  CA  GLY B 543      78.920  89.470  74.760  1.00  0.00           C 
ATOM   3737  HA1 GLY B 543      79.510  90.170  74.200  1.00  0.00           H 
ATOM   3738  HA2 GLY B 543      77.880  89.470  74.480  1.00  0.00           H 
ATOM   3739  C   GLY B 543      79.050  89.650  76.280  1.00  0.00           C 
ATOM   3740  O   GLY B 543      78.770  88.730  77.020  1.00  0.00           O 
ATOM   3741  N   PRO B 544      79.480  90.790  76.770  1.00  0.00           N 
ATOM   3742  CD  PRO B 544      80.590  91.590  76.170  1.00  0.00           C 
ATOM   3743  HD1 PRO B 544      80.290  92.280  75.350  1.00  0.00           H 
ATOM   3744  HD2 PRO B 544      81.360  90.860  75.840  1.00  0.00           H 
ATOM   3745  CA  PRO B 544      79.340  91.110  78.190  1.00  0.00           C 
ATOM   3746  HA  PRO B 544      79.950  90.330  78.610  1.00  0.00           H 
ATOM   3747  CB  PRO B 544      79.990  92.510  78.290  1.00  0.00           C 
ATOM   3748  HB1 PRO B 544      79.330  93.300  77.880  1.00  0.00           H 
ATOM   3749  HB2 PRO B 544      80.370  92.780  79.300  1.00  0.00           H 
ATOM   3750  CG  PRO B 544      81.210  92.420  77.330  1.00  0.00           C 
ATOM   3751  HG1 PRO B 544      81.560  93.420  77.000  1.00  0.00           H 
ATOM   3752  HG2 PRO B 544      81.980  91.800  77.840  1.00  0.00           H 
ATOM   3753  C   PRO B 544      77.940  91.060  78.740  1.00  0.00           C 
ATOM   3754  O   PRO B 544      77.140  91.910  78.480  1.00  0.00           O 
ATOM   3755  N   ALA B 545      77.700  90.190  79.730  1.00  0.00           N 
ATOM   3756  HN  ALA B 545      78.380  89.490  79.930  1.00  0.00           H 
ATOM   3757  CA  ALA B 545      76.310  90.180  80.380  1.00  0.00           C 
ATOM   3758  HA  ALA B 545      75.960  91.200  80.330  1.00  0.00           H 
ATOM   3759  CB  ALA B 545      75.250  89.430  79.580  1.00  0.00           C 
ATOM   3760  HB1 ALA B 545      74.370  89.140  80.190  1.00  0.00           H 
ATOM   3761  HB2 ALA B 545      74.730  89.880  78.710  1.00  0.00           H 
ATOM   3762  HB3 ALA B 545      75.670  88.430  79.350  1.00  0.00           H 
ATOM   3763  C   ALA B 545      76.350  89.790  81.820  1.00  0.00           C 
ATOM   3764  O   ALA B 545      77.040  88.910  82.190  1.00  0.00           O 
ATOM   3765  N   ASN B 546      75.550  90.460  82.690  1.00  0.00           N 
ATOM   3766  HN  ASN B 546      75.040  91.250  82.360  1.00  0.00           H 
ATOM   3767  CA  ASN B 546      75.470  90.150  84.090  1.00  0.00           C 
ATOM   3768  HA  ASN B 546      76.110  89.300  84.270  1.00  0.00           H 
ATOM   3769  CB  ASN B 546      75.830  91.290  85.110  1.00  0.00           C 
ATOM   3770  HB1 ASN B 546      76.740  91.830  84.770  1.00  0.00           H 
ATOM   3771  HB2 ASN B 546      75.010  92.040  85.200  1.00  0.00           H 
ATOM   3772  CG  ASN B 546      76.270  90.770  86.520  1.00  0.00           C 
ATOM   3773  OD1 ASN B 546      76.100  89.520  86.720  1.00  0.00           O 
ATOM   3774  ND2 ASN B 546      76.690  91.530  87.470  1.00  0.00           N 
ATOM   3775 1HD2 ASN B 546      76.930  92.470  87.240  1.00  0.00           H 
ATOM   3776 2HD2 ASN B 546      76.990  91.120  88.330  1.00  0.00           H 
ATOM   3777  C   ASN B 546      74.100  89.680  84.500  1.00  0.00           C 
ATOM   3778  O   ASN B 546      73.910  88.670  85.140  1.00  0.00           O 
ATOM   3779  N   TYR B 547      73.030  90.420  84.030  1.00  0.00           N 
ATOM   3780  HN  TYR B 547      73.260  91.190  83.440  1.00  0.00           H 
ATOM   3781  CA  TYR B 547      71.610  90.300  84.250  1.00  0.00           C 
ATOM   3782  HA  TYR B 547      71.170  91.040  83.610  1.00  0.00           H 
ATOM   3783  CB  TYR B 547      71.070  88.900  83.750  1.00  0.00           C 
ATOM   3784  HB1 TYR B 547      71.420  88.100  84.430  1.00  0.00           H 
ATOM   3785  HB2 TYR B 547      69.970  88.910  83.900  1.00  0.00           H 
ATOM   3786  CG  TYR B 547      71.340  88.580  82.270  1.00  0.00           C 
ATOM   3787  CD1 TYR B 547      70.690  89.320  81.290  1.00  0.00           C 
ATOM   3788  HD1 TYR B 547      70.080  90.190  81.460  1.00  0.00           H 
ATOM   3789  CE1 TYR B 547      70.920  89.000  79.920  1.00  0.00           C 
ATOM   3790  HE1 TYR B 547      70.310  89.480  79.170  1.00  0.00           H 
ATOM   3791  CZ  TYR B 547      71.790  87.990  79.550  1.00  0.00           C 
ATOM   3792  OH  TYR B 547      71.950  87.540  78.250  1.00  0.00           O 
ATOM   3793  HH  TYR B 547      71.600  88.200  77.640  1.00  0.00           H 
ATOM   3794  CD2 TYR B 547      72.200  87.540  81.920  1.00  0.00           C 
ATOM   3795  HD2 TYR B 547      72.630  86.860  82.650  1.00  0.00           H 
ATOM   3796  CE2 TYR B 547      72.390  87.250  80.560  1.00  0.00           C 
ATOM   3797  HE2 TYR B 547      73.030  86.410  80.330  1.00  0.00           H 
ATOM   3798  C   TYR B 547      71.120  90.560  85.660  1.00  0.00           C 
ATOM   3799  O   TYR B 547      69.970  90.830  85.880  1.00  0.00           O 
ATOM   3800  N   ASN B 548      72.070  90.490  86.630  1.00  0.00           N 
ATOM   3801  HN  ASN B 548      72.920  90.080  86.300  1.00  0.00           H 
ATOM   3802  CA  ASN B 548      71.870  90.640  88.080  1.00  0.00           C 
ATOM   3803  HA  ASN B 548      70.850  90.340  88.270  1.00  0.00           H 
ATOM   3804  CB  ASN B 548      72.870  89.760  88.820  1.00  0.00           C 
ATOM   3805  HB1 ASN B 548      73.850  89.980  88.340  1.00  0.00           H 
ATOM   3806  HB2 ASN B 548      72.800  89.930  89.920  1.00  0.00           H 
ATOM   3807  CG  ASN B 548      72.390  88.350  88.620  1.00  0.00           C 
ATOM   3808  OD1 ASN B 548      71.260  88.010  88.370  1.00  0.00           O 
ATOM   3809  ND2 ASN B 548      73.300  87.430  88.880  1.00  0.00           N 
ATOM   3810 1HD2 ASN B 548      74.190  87.810  89.130  1.00  0.00           H 
ATOM   3811 2HD2 ASN B 548      73.140  86.570  88.400  1.00  0.00           H 
ATOM   3812  C   ASN B 548      72.100  92.060  88.580  1.00  0.00           C 
ATOM   3813  O   ASN B 548      72.050  92.440  89.750  1.00  0.00           O 
ATOM   3814  N   VAL B 549      72.400  93.020  87.640  1.00  0.00           N 
ATOM   3815  HN  VAL B 549      72.460  92.730  86.690  1.00  0.00           H 
ATOM   3816  CA  VAL B 549      72.750  94.420  87.890  1.00  0.00           C 
ATOM   3817  HA  VAL B 549      72.190  94.620  88.790  1.00  0.00           H 
ATOM   3818  CB  VAL B 549      74.300  94.490  88.170  1.00  0.00           C 
ATOM   3819  HB  VAL B 549      74.520  93.510  88.640  1.00  0.00           H 
ATOM   3820  CG1 VAL B 549      75.080  94.640  86.980  1.00  0.00           C 
ATOM   3821 1HG1 VAL B 549      76.150  94.560  87.260  1.00  0.00           H 
ATOM   3822 2HG1 VAL B 549      74.840  93.960  86.130  1.00  0.00           H 
ATOM   3823 3HG1 VAL B 549      74.940  95.620  86.470  1.00  0.00           H 
ATOM   3824  CG2 VAL B 549      74.630  95.500  89.290  1.00  0.00           C 
ATOM   3825 1HG2 VAL B 549      75.670  95.280  89.600  1.00  0.00           H 
ATOM   3826 2HG2 VAL B 549      74.430  96.540  88.950  1.00  0.00           H 
ATOM   3827 3HG2 VAL B 549      73.950  95.250  90.130  1.00  0.00           H 
ATOM   3828  C   VAL B 549      72.120  95.160  86.720  1.00  0.00           C 
ATOM   3829  O   VAL B 549      71.950  94.630  85.640  1.00  0.00           O 
ATOM   3830  N   ASP B 550      71.810  96.510  86.890  1.00  0.00           N 
ATOM   3831  HN  ASP B 550      72.020  97.050  87.700  1.00  0.00           H 
ATOM   3832  CA  ASP B 550      71.310  97.290  85.800  1.00  0.00           C 
ATOM   3833  HA  ASP B 550      70.840  96.660  85.060  1.00  0.00           H 
ATOM   3834  CB  ASP B 550      70.260  98.370  86.350  1.00  0.00           C 
ATOM   3835  HB1 ASP B 550      70.750  98.790  87.250  1.00  0.00           H 
ATOM   3836  HB2 ASP B 550      70.090  99.190  85.620  1.00  0.00           H 
ATOM   3837  CG  ASP B 550      68.830  97.810  86.600  1.00  0.00           C 
ATOM   3838  OD1 ASP B 550      68.370  96.800  85.980  1.00  0.00           O 
ATOM   3839  OD2 ASP B 550      68.140  98.590  87.330  1.00  0.00           O 
ATOM   3840  C   ASP B 550      72.510  97.990  85.070  1.00  0.00           C 
ATOM   3841  O   ASP B 550      73.100  98.980  85.540  1.00  0.00           O 
ATOM   3842  N   LEU B 551      72.880  97.530  83.850  1.00  0.00           N 
ATOM   3843  HN  LEU B 551      72.230  96.840  83.530  1.00  0.00           H 
ATOM   3844  CA  LEU B 551      73.930  98.030  82.980  1.00  0.00           C 
ATOM   3845  HA  LEU B 551      74.840  98.160  83.540  1.00  0.00           H 
ATOM   3846  CB  LEU B 551      74.090  97.070  81.810  1.00  0.00           C 
ATOM   3847  HB1 LEU B 551      73.130  96.830  81.300  1.00  0.00           H 
ATOM   3848  HB2 LEU B 551      74.860  97.370  81.060  1.00  0.00           H 
ATOM   3849  CG  LEU B 551      74.640  95.660  82.180  1.00  0.00           C 
ATOM   3850  HG  LEU B 551      73.800  95.060  82.590  1.00  0.00           H 
ATOM   3851  CD1 LEU B 551      75.120  94.870  81.010  1.00  0.00           C 
ATOM   3852 1HD1 LEU B 551      75.510  93.910  81.410  1.00  0.00           H 
ATOM   3853 2HD1 LEU B 551      74.250  94.820  80.320  1.00  0.00           H 
ATOM   3854 3HD1 LEU B 551      76.020  95.350  80.580  1.00  0.00           H 
ATOM   3855  CD2 LEU B 551      75.730  95.610  83.300  1.00  0.00           C 
ATOM   3856 1HD2 LEU B 551      76.310  94.670  83.430  1.00  0.00           H 
ATOM   3857 2HD2 LEU B 551      76.470  96.410  83.060  1.00  0.00           H 
ATOM   3858 3HD2 LEU B 551      75.270  96.050  84.210  1.00  0.00           H 
ATOM   3859  C   LEU B 551      73.500  99.350  82.350  1.00  0.00           C 
ATOM   3860  O   LEU B 551      72.340  99.580  82.090  1.00  0.00           O 
ATOM   3861  N   PRO B 552      74.420 100.290  82.020  1.00  0.00           N 
ATOM   3862  CD  PRO B 552      75.810 100.300  82.430  1.00  0.00           C 
ATOM   3863  HD1 PRO B 552      76.520  99.700  81.830  1.00  0.00           H 
ATOM   3864  HD2 PRO B 552      75.880 100.050  83.510  1.00  0.00           H 
ATOM   3865  CA  PRO B 552      74.150 101.420  81.200  1.00  0.00           C 
ATOM   3866  HA  PRO B 552      73.550 102.070  81.830  1.00  0.00           H 
ATOM   3867  CB  PRO B 552      75.520 102.140  81.060  1.00  0.00           C 
ATOM   3868  HB1 PRO B 552      76.070 101.680  80.210  1.00  0.00           H 
ATOM   3869  HB2 PRO B 552      75.470 103.250  80.960  1.00  0.00           H 
ATOM   3870  CG  PRO B 552      76.290 101.750  82.340  1.00  0.00           C 
ATOM   3871  HG1 PRO B 552      77.400 101.790  82.290  1.00  0.00           H 
ATOM   3872  HG2 PRO B 552      75.890 102.340  83.190  1.00  0.00           H 
ATOM   3873  C   PRO B 552      73.410 101.250  79.800  1.00  0.00           C 
ATOM   3874  O   PRO B 552      73.820 100.400  79.020  1.00  0.00           O 
ATOM   3875  N   PHE B 553      72.340 102.120  79.550  1.00  0.00           N 
ATOM   3876  HN  PHE B 553      72.100 102.790  80.250  1.00  0.00           H 
ATOM   3877  CA  PHE B 553      71.530 102.040  78.310  1.00  0.00           C 
ATOM   3878  HA  PHE B 553      71.020 101.090  78.210  1.00  0.00           H 
ATOM   3879  CB  PHE B 553      70.300 103.010  78.450  1.00  0.00           C 
ATOM   3880  HB1 PHE B 553      69.720 102.680  79.330  1.00  0.00           H 
ATOM   3881  HB2 PHE B 553      70.790 103.970  78.710  1.00  0.00           H 
ATOM   3882  CG  PHE B 553      69.480 103.180  77.160  1.00  0.00           C 
ATOM   3883  CD1 PHE B 553      68.550 102.180  76.860  1.00  0.00           C 
ATOM   3884  HD1 PHE B 553      68.240 101.390  77.530  1.00  0.00           H 
ATOM   3885  CE1 PHE B 553      67.890 102.290  75.630  1.00  0.00           C 
ATOM   3886  HE1 PHE B 553      67.150 101.540  75.410  1.00  0.00           H 
ATOM   3887  CZ  PHE B 553      68.150 103.320  74.710  1.00  0.00           C 
ATOM   3888  HZ  PHE B 553      67.670 103.470  73.750  1.00  0.00           H 
ATOM   3889  CD2 PHE B 553      69.820 104.190  76.160  1.00  0.00           C 
ATOM   3890  HD2 PHE B 553      70.620 104.880  76.380  1.00  0.00           H 
ATOM   3891  CE2 PHE B 553      69.180 104.280  74.970  1.00  0.00           C 
ATOM   3892  HE2 PHE B 553      69.600 104.890  74.180  1.00  0.00           H 
ATOM   3893  C   PHE B 553      72.310 102.130  76.930  1.00  0.00           C 
ATOM   3894  O   PHE B 553      72.040 101.480  75.880  1.00  0.00           O 
ATOM   3895  N   MET B 554      73.420 102.850  77.020  1.00  0.00           N 
ATOM   3896  HN  MET B 554      73.680 103.200  77.920  1.00  0.00           H 
ATOM   3897  CA  MET B 554      74.280 103.030  75.880  1.00  0.00           C 
ATOM   3898  HA  MET B 554      73.660 103.230  75.020  1.00  0.00           H 
ATOM   3899  CB  MET B 554      75.210 104.240  75.890  1.00  0.00           C 
ATOM   3900  HB1 MET B 554      75.850 104.250  76.800  1.00  0.00           H 
ATOM   3901  HB2 MET B 554      75.930 104.110  75.050  1.00  0.00           H 
ATOM   3902  CG  MET B 554      74.600 105.640  75.820  1.00  0.00           C 
ATOM   3903  HG1 MET B 554      74.440 105.880  76.890  1.00  0.00           H 
ATOM   3904  HG2 MET B 554      75.480 106.310  75.660  1.00  0.00           H 
ATOM   3905  SD  MET B 554      73.390 106.100  74.550  1.00  0.00           S 
ATOM   3906  CE  MET B 554      74.560 105.940  73.140  1.00  0.00           C 
ATOM   3907  HE1 MET B 554      75.150 105.010  73.250  1.00  0.00           H 
ATOM   3908  HE2 MET B 554      74.130 106.150  72.140  1.00  0.00           H 
ATOM   3909  HE3 MET B 554      75.120 106.900  73.180  1.00  0.00           H 
ATOM   3910  C   MET B 554      75.040 101.770  75.430  1.00  0.00           C 
ATOM   3911  O   MET B 554      75.470 101.560  74.280  1.00  0.00           O 
ATOM   3912  N   TYR B 555      75.240 100.790  76.340  1.00  0.00           N 
ATOM   3913  HN  TYR B 555      74.860 100.820  77.260  1.00  0.00           H 
ATOM   3914  CA  TYR B 555      75.830  99.500  75.960  1.00  0.00           C 
ATOM   3915  HA  TYR B 555      76.760  99.730  75.460  1.00  0.00           H 
ATOM   3916  CB  TYR B 555      76.210  98.690  77.210  1.00  0.00           C 
ATOM   3917  HB1 TYR B 555      77.150  99.090  77.660  1.00  0.00           H 
ATOM   3918  HB2 TYR B 555      75.350  98.830  77.900  1.00  0.00           H 
ATOM   3919  CG  TYR B 555      76.520  97.270  77.060  1.00  0.00           C 
ATOM   3920  CD1 TYR B 555      77.710  96.990  76.330  1.00  0.00           C 
ATOM   3921  HD1 TYR B 555      78.400  97.780  76.090  1.00  0.00           H 
ATOM   3922  CE1 TYR B 555      78.000  95.730  75.860  1.00  0.00           C 
ATOM   3923  HE1 TYR B 555      78.860  95.470  75.260  1.00  0.00           H 
ATOM   3924  CZ  TYR B 555      77.110  94.710  76.130  1.00  0.00           C 
ATOM   3925  OH  TYR B 555      77.360  93.420  75.610  1.00  0.00           O 
ATOM   3926  HH  TYR B 555      76.660  92.820  75.880  1.00  0.00           H 
ATOM   3927  CD2 TYR B 555      75.610  96.270  77.170  1.00  0.00           C 
ATOM   3928  HD2 TYR B 555      74.640  96.520  77.580  1.00  0.00           H 
ATOM   3929  CE2 TYR B 555      75.850  94.990  76.800  1.00  0.00           C 
ATOM   3930  HE2 TYR B 555      75.200  94.150  76.990  1.00  0.00           H 
ATOM   3931  C   TYR B 555      75.200  98.650  74.920  1.00  0.00           C 
ATOM   3932  O   TYR B 555      75.820  98.050  74.060  1.00  0.00           O 
ATOM   3933  N   SER B 556      73.890  98.560  75.050  1.00  0.00           N 
ATOM   3934  HN  SER B 556      73.370  99.070  75.730  1.00  0.00           H 
ATOM   3935  CA  SER B 556      73.010  97.790  74.160  1.00  0.00           C 
ATOM   3936  HA  SER B 556      73.460  96.830  73.980  1.00  0.00           H 
ATOM   3937  CB  SER B 556      71.570  97.490  74.790  1.00  0.00           C 
ATOM   3938  HB1 SER B 556      71.130  98.450  75.150  1.00  0.00           H 
ATOM   3939  HB2 SER B 556      70.850  97.060  74.070  1.00  0.00           H 
ATOM   3940  OG  SER B 556      71.730  96.730  75.920  1.00  0.00           O 
ATOM   3941  HG1 SER B 556      71.680  95.820  75.610  1.00  0.00           H 
ATOM   3942  C   SER B 556      72.960  98.430  72.710  1.00  0.00           C 
ATOM   3943  O   SER B 556      73.190  97.690  71.760  1.00  0.00           O 
ATOM   3944  N   ILE B 557      72.790  99.710  72.530  1.00  0.00           N 
ATOM   3945  HN  ILE B 557      72.460 100.180  73.340  1.00  0.00           H 
ATOM   3946  CA  ILE B 557      72.880 100.500  71.340  1.00  0.00           C 
ATOM   3947  HA  ILE B 557      72.100 100.010  70.780  1.00  0.00           H 
ATOM   3948  CB  ILE B 557      72.500 101.960  71.560  1.00  0.00           C 
ATOM   3949  HB  ILE B 557      73.250 102.380  72.260  1.00  0.00           H 
ATOM   3950  CG2 ILE B 557      72.560 102.900  70.320  1.00  0.00           C 
ATOM   3951 1HG2 ILE B 557      73.610 102.900  69.970  1.00  0.00           H 
ATOM   3952 2HG2 ILE B 557      71.930 102.530  69.490  1.00  0.00           H 
ATOM   3953 3HG2 ILE B 557      72.300 103.910  70.700  1.00  0.00           H 
ATOM   3954  CG1 ILE B 557      71.130 102.100  72.310  1.00  0.00           C 
ATOM   3955 1HG1 ILE B 557      71.380 101.730  73.330  1.00  0.00           H 
ATOM   3956 2HG1 ILE B 557      70.990 103.200  72.360  1.00  0.00           H 
ATOM   3957  CD  ILE B 557      69.910 101.380  71.710  1.00  0.00           C 
ATOM   3958  HD1 ILE B 557      68.930 101.700  72.140  1.00  0.00           H 
ATOM   3959  HD2 ILE B 557      69.990 101.660  70.640  1.00  0.00           H 
ATOM   3960  HD3 ILE B 557      70.090 100.300  71.880  1.00  0.00           H 
ATOM   3961  C   ILE B 557      74.260 100.350  70.640  1.00  0.00           C 
ATOM   3962  O   ILE B 557      74.460 100.110  69.440  1.00  0.00           O 
ATOM   3963  N   THR B 558      75.270 100.480  71.490  1.00  0.00           N 
ATOM   3964  HN  THR B 558      75.120 100.620  72.470  1.00  0.00           H 
ATOM   3965  CA  THR B 558      76.640 100.430  71.000  1.00  0.00           C 
ATOM   3966  HA  THR B 558      76.660 101.080  70.140  1.00  0.00           H 
ATOM   3967  CB  THR B 558      77.680 101.010  71.900  1.00  0.00           C 
ATOM   3968  HB  THR B 558      77.700 100.370  72.810  1.00  0.00           H 
ATOM   3969  OG1 THR B 558      77.250 102.230  72.500  1.00  0.00           O 
ATOM   3970  HG1 THR B 558      76.590 101.990  73.160  1.00  0.00           H 
ATOM   3971  CG2 THR B 558      79.080 101.190  71.190  1.00  0.00           C 
ATOM   3972 1HG2 THR B 558      79.620 101.970  71.770  1.00  0.00           H 
ATOM   3973 2HG2 THR B 558      79.580 100.200  71.150  1.00  0.00           H 
ATOM   3974 3HG2 THR B 558      78.890 101.700  70.220  1.00  0.00           H 
ATOM   3975  C   THR B 558      77.050  99.050  70.550  1.00  0.00           C 
ATOM   3976  O   THR B 558      77.760  98.770  69.550  1.00  0.00           O 
ATOM   3977  N   TYR B 559      76.690  98.030  71.360  1.00  0.00           N 
ATOM   3978  HN  TYR B 559      76.270  98.080  72.260  1.00  0.00           H 
ATOM   3979  CA  TYR B 559      77.110  96.610  71.050  1.00  0.00           C 
ATOM   3980  HA  TYR B 559      78.150  96.660  70.780  1.00  0.00           H 
ATOM   3981  CB  TYR B 559      76.960  95.570  72.220  1.00  0.00           C 
ATOM   3982  HB1 TYR B 559      77.360  96.060  73.130  1.00  0.00           H 
ATOM   3983  HB2 TYR B 559      75.880  95.340  72.340  1.00  0.00           H 
ATOM   3984  CG  TYR B 559      77.710  94.280  72.040  1.00  0.00           C 
ATOM   3985  CD1 TYR B 559      78.970  94.120  71.420  1.00  0.00           C 
ATOM   3986  HD1 TYR B 559      79.560  94.950  71.060  1.00  0.00           H 
ATOM   3987  CE1 TYR B 559      79.470  92.850  71.120  1.00  0.00           C 
ATOM   3988  HE1 TYR B 559      80.420  92.760  70.610  1.00  0.00           H 
ATOM   3989  CZ  TYR B 559      78.760  91.750  71.630  1.00  0.00           C 
ATOM   3990  OH  TYR B 559      79.300  90.460  71.350  1.00  0.00           O 
ATOM   3991  HH  TYR B 559      78.810  89.800  71.840  1.00  0.00           H 
ATOM   3992  CD2 TYR B 559      76.960  93.120  72.430  1.00  0.00           C 
ATOM   3993  HD2 TYR B 559      75.970  93.120  72.860  1.00  0.00           H 
ATOM   3994  CE2 TYR B 559      77.490  91.880  72.160  1.00  0.00           C 
ATOM   3995  HE2 TYR B 559      76.970  90.980  72.470  1.00  0.00           H 
ATOM   3996  C   TYR B 559      76.340  96.140  69.810  1.00  0.00           C 
ATOM   3997  O   TYR B 559      76.840  95.430  68.950  1.00  0.00           O 
ATOM   3998  N   ALA B 560      75.130  96.610  69.590  1.00  0.00           N 
ATOM   3999  HN  ALA B 560      74.730  97.030  70.400  1.00  0.00           H 
ATOM   4000  CA  ALA B 560      74.400  96.210  68.440  1.00  0.00           C 
ATOM   4001  HA  ALA B 560      74.570  95.140  68.430  1.00  0.00           H 
ATOM   4002  CB  ALA B 560      72.920  96.680  68.480  1.00  0.00           C 
ATOM   4003  HB1 ALA B 560      72.520  96.270  69.430  1.00  0.00           H 
ATOM   4004  HB2 ALA B 560      72.850  97.790  68.540  1.00  0.00           H 
ATOM   4005  HB3 ALA B 560      72.490  96.320  67.520  1.00  0.00           H 
ATOM   4006  C   ALA B 560      74.980  96.690  67.150  1.00  0.00           C 
ATOM   4007  O   ALA B 560      75.000  95.980  66.130  1.00  0.00           O 
ATOM   4008  N   ALA B 561      75.320  97.980  67.180  1.00  0.00           N 
ATOM   4009  HN  ALA B 561      75.350  98.440  68.060  1.00  0.00           H 
ATOM   4010  CA  ALA B 561      75.980  98.600  66.030  1.00  0.00           C 
ATOM   4011  HA  ALA B 561      75.240  98.660  65.240  1.00  0.00           H 
ATOM   4012  CB  ALA B 561      76.340 100.040  66.310  1.00  0.00           C 
ATOM   4013  HB1 ALA B 561      76.780 100.540  65.420  1.00  0.00           H 
ATOM   4014  HB2 ALA B 561      75.370 100.580  66.420  1.00  0.00           H 
ATOM   4015  HB3 ALA B 561      76.950 100.260  67.210  1.00  0.00           H 
ATOM   4016  C   ALA B 561      77.210  97.950  65.630  1.00  0.00           C 
ATOM   4017  O   ALA B 561      77.530  97.760  64.470  1.00  0.00           O 
ATOM   4018  N   PHE B 562      78.040  97.630  66.700  1.00  0.00           N 
ATOM   4019  HN  PHE B 562      77.940  98.000  67.620  1.00  0.00           H 
ATOM   4020  CA  PHE B 562      79.290  96.970  66.530  1.00  0.00           C 
ATOM   4021  HA  PHE B 562      79.890  97.550  65.850  1.00  0.00           H 
ATOM   4022  CB  PHE B 562      79.980  96.910  67.860  1.00  0.00           C 
ATOM   4023  HB1 PHE B 562      80.280  97.930  68.190  1.00  0.00           H 
ATOM   4024  HB2 PHE B 562      79.330  96.570  68.690  1.00  0.00           H 
ATOM   4025  CG  PHE B 562      81.280  96.150  67.970  1.00  0.00           C 
ATOM   4026  CD1 PHE B 562      82.530  96.740  67.490  1.00  0.00           C 
ATOM   4027  HD1 PHE B 562      82.510  97.740  67.090  1.00  0.00           H 
ATOM   4028  CE1 PHE B 562      83.790  96.150  67.840  1.00  0.00           C 
ATOM   4029  HE1 PHE B 562      84.690  96.680  67.570  1.00  0.00           H 
ATOM   4030  CZ  PHE B 562      83.770  94.810  68.210  1.00  0.00           C 
ATOM   4031  HZ  PHE B 562      84.710  94.270  68.210  1.00  0.00           H 
ATOM   4032  CD2 PHE B 562      81.330  94.820  68.380  1.00  0.00           C 
ATOM   4033  HD2 PHE B 562      80.350  94.500  68.700  1.00  0.00           H 
ATOM   4034  CE2 PHE B 562      82.600  94.170  68.600  1.00  0.00           C 
ATOM   4035  HE2 PHE B 562      82.540  93.160  68.980  1.00  0.00           H 
ATOM   4036  C   PHE B 562      79.230  95.570  65.860  1.00  0.00           C 
ATOM   4037  O   PHE B 562      80.010  95.260  65.000  1.00  0.00           O 
ATOM   4038  N   ALA B 563      78.250  94.770  66.240  1.00  0.00           N 
ATOM   4039  HN  ALA B 563      77.770  95.070  67.060  1.00  0.00           H 
ATOM   4040  CA  ALA B 563      78.000  93.420  65.790  1.00  0.00           C 
ATOM   4041  HA  ALA B 563      78.820  92.760  66.040  1.00  0.00           H 
ATOM   4042  CB  ALA B 563      76.760  92.810  66.500  1.00  0.00           C 
ATOM   4043  HB1 ALA B 563      76.700  91.740  66.210  1.00  0.00           H 
ATOM   4044  HB2 ALA B 563      76.760  92.960  67.600  1.00  0.00           H 
ATOM   4045  HB3 ALA B 563      75.900  93.430  66.150  1.00  0.00           H 
ATOM   4046  C   ALA B 563      77.710  93.390  64.260  1.00  0.00           C 
ATOM   4047  O   ALA B 563      78.100  92.540  63.520  1.00  0.00           O 
ATOM   4048  N   ILE B 564      76.850  94.350  63.890  1.00  0.00           N 
ATOM   4049  HN  ILE B 564      76.440  94.940  64.580  1.00  0.00           H 
ATOM   4050  CA  ILE B 564      76.440  94.560  62.480  1.00  0.00           C 
ATOM   4051  HA  ILE B 564      76.240  93.590  62.060  1.00  0.00           H 
ATOM   4052  CB  ILE B 564      75.240  95.440  62.230  1.00  0.00           C 
ATOM   4053  HB  ILE B 564      75.440  96.480  62.550  1.00  0.00           H 
ATOM   4054  CG2 ILE B 564      74.860  95.480  60.660  1.00  0.00           C 
ATOM   4055 1HG2 ILE B 564      73.990  96.160  60.550  1.00  0.00           H 
ATOM   4056 2HG2 ILE B 564      75.710  95.960  60.130  1.00  0.00           H 
ATOM   4057 3HG2 ILE B 564      74.560  94.450  60.370  1.00  0.00           H 
ATOM   4058  CG1 ILE B 564      74.030  94.840  63.020  1.00  0.00           C 
ATOM   4059 1HG1 ILE B 564      73.860  93.810  62.640  1.00  0.00           H 
ATOM   4060 2HG1 ILE B 564      74.220  94.990  64.100  1.00  0.00           H 
ATOM   4061  CD  ILE B 564      72.740  95.570  62.640  1.00  0.00           C 
ATOM   4062  HD1 ILE B 564      72.920  96.660  62.570  1.00  0.00           H 
ATOM   4063  HD2 ILE B 564      72.380  95.260  61.630  1.00  0.00           H 
ATOM   4064  HD3 ILE B 564      71.990  95.540  63.450  1.00  0.00           H 
ATOM   4065  C   ILE B 564      77.600  95.050  61.650  1.00  0.00           C 
ATOM   4066  O   ILE B 564      77.920  94.450  60.590  1.00  0.00           O 
ATOM   4067  N   ILE B 565      78.380  95.990  62.130  1.00  0.00           N 
ATOM   4068  HN  ILE B 565      78.120  96.560  62.910  1.00  0.00           H 
ATOM   4069  CA  ILE B 565      79.640  96.270  61.490  1.00  0.00           C 
ATOM   4070  HA  ILE B 565      79.390  96.560  60.480  1.00  0.00           H 
ATOM   4071  CB  ILE B 565      80.190  97.610  62.120  1.00  0.00           C 
ATOM   4072  HB  ILE B 565      80.120  97.450  63.220  1.00  0.00           H 
ATOM   4073  CG2 ILE B 565      81.650  97.770  61.750  1.00  0.00           C 
ATOM   4074 1HG2 ILE B 565      82.010  98.800  61.970  1.00  0.00           H 
ATOM   4075 2HG2 ILE B 565      82.290  97.000  62.240  1.00  0.00           H 
ATOM   4076 3HG2 ILE B 565      81.870  97.550  60.680  1.00  0.00           H 
ATOM   4077  CG1 ILE B 565      79.470  98.890  61.760  1.00  0.00           C 
ATOM   4078 1HG1 ILE B 565      79.790  99.170  60.730  1.00  0.00           H 
ATOM   4079 2HG1 ILE B 565      78.380  98.700  61.800  1.00  0.00           H 
ATOM   4080  CD  ILE B 565      79.780 100.080  62.670  1.00  0.00           C 
ATOM   4081  HD1 ILE B 565      79.400  99.890  63.700  1.00  0.00           H 
ATOM   4082  HD2 ILE B 565      80.880 100.260  62.680  1.00  0.00           H 
ATOM   4083  HD3 ILE B 565      79.290 101.020  62.350  1.00  0.00           H 
ATOM   4084  C   ILE B 565      80.620  95.160  61.330  1.00  0.00           C 
ATOM   4085  O   ILE B 565      81.190  94.950  60.260  1.00  0.00           O 
ATOM   4086  N   ALA B 566      80.860  94.420  62.440  1.00  0.00           N 
ATOM   4087  HN  ALA B 566      80.440  94.750  63.280  1.00  0.00           H 
ATOM   4088  CA  ALA B 566      81.720  93.260  62.460  1.00  0.00           C 
ATOM   4089  HA  ALA B 566      82.720  93.500  62.140  1.00  0.00           H 
ATOM   4090  CB  ALA B 566      82.040  92.870  63.930  1.00  0.00           C 
ATOM   4091  HB1 ALA B 566      83.020  92.360  64.010  1.00  0.00           H 
ATOM   4092  HB2 ALA B 566      82.160  93.830  64.470  1.00  0.00           H 
ATOM   4093  HB3 ALA B 566      81.280  92.290  64.500  1.00  0.00           H 
ATOM   4094  C   ALA B 566      81.270  92.140  61.520  1.00  0.00           C 
ATOM   4095  O   ALA B 566      82.110  91.610  60.760  1.00  0.00           O 
ATOM   4096  N   THR B 567      79.940  91.870  61.500  1.00  0.00           N 
ATOM   4097  HN  THR B 567      79.430  92.340  62.210  1.00  0.00           H 
ATOM   4098  CA  THR B 567      79.310  90.920  60.570  1.00  0.00           C 
ATOM   4099  HA  THR B 567      79.730  89.950  60.800  1.00  0.00           H 
ATOM   4100  CB  THR B 567      77.780  90.740  60.710  1.00  0.00           C 
ATOM   4101  HB  THR B 567      77.200  91.640  60.430  1.00  0.00           H 
ATOM   4102  OG1 THR B 567      77.420  90.290  62.030  1.00  0.00           O 
ATOM   4103  HG1 THR B 567      77.850  90.860  62.660  1.00  0.00           H 
ATOM   4104  CG2 THR B 567      77.260  89.560  59.770  1.00  0.00           C 
ATOM   4105 1HG2 THR B 567      76.210  89.360  60.060  1.00  0.00           H 
ATOM   4106 2HG2 THR B 567      77.270  89.960  58.730  1.00  0.00           H 
ATOM   4107 3HG2 THR B 567      77.910  88.660  59.800  1.00  0.00           H 
ATOM   4108  C   THR B 567      79.560  91.340  59.130  1.00  0.00           C 
ATOM   4109  O   THR B 567      80.120  90.690  58.270  1.00  0.00           O 
ATOM   4110  N   LEU B 568      79.200  92.600  58.870  1.00  0.00           N 
ATOM   4111  HN  LEU B 568      78.900  93.250  59.570  1.00  0.00           H 
ATOM   4112  CA  LEU B 568      79.470  93.220  57.550  1.00  0.00           C 
ATOM   4113  HA  LEU B 568      78.880  92.680  56.820  1.00  0.00           H 
ATOM   4114  CB  LEU B 568      79.110  94.760  57.660  1.00  0.00           C 
ATOM   4115  HB1 LEU B 568      78.110  94.890  58.140  1.00  0.00           H 
ATOM   4116  HB2 LEU B 568      79.770  95.270  58.390  1.00  0.00           H 
ATOM   4117  CG  LEU B 568      79.100  95.530  56.370  1.00  0.00           C 
ATOM   4118  HG  LEU B 568      80.080  95.370  55.870  1.00  0.00           H 
ATOM   4119  CD1 LEU B 568      78.110  95.060  55.330  1.00  0.00           C 
ATOM   4120 1HD1 LEU B 568      78.130  95.680  54.410  1.00  0.00           H 
ATOM   4121 2HD1 LEU B 568      78.410  94.010  55.120  1.00  0.00           H 
ATOM   4122 3HD1 LEU B 568      77.090  94.980  55.750  1.00  0.00           H 
ATOM   4123  CD2 LEU B 568      78.950  97.050  56.410  1.00  0.00           C 
ATOM   4124 1HD2 LEU B 568      78.900  97.410  55.360  1.00  0.00           H 
ATOM   4125 2HD2 LEU B 568      78.040  97.390  56.950  1.00  0.00           H 
ATOM   4126 3HD2 LEU B 568      79.770  97.590  56.930  1.00  0.00           H 
ATOM   4127  C   LEU B 568      80.890  93.130  57.060  1.00  0.00           C 
ATOM   4128  O   LEU B 568      81.110  92.890  55.860  1.00  0.00           O 
ATOM   4129  N   LEU B 569      81.930  93.320  57.940  1.00  0.00           N 
ATOM   4130  HN  LEU B 569      81.740  93.610  58.870  1.00  0.00           H 
ATOM   4131  CA  LEU B 569      83.320  93.400  57.520  1.00  0.00           C 
ATOM   4132  HA  LEU B 569      83.310  93.890  56.560  1.00  0.00           H 
ATOM   4133  CB  LEU B 569      84.260  94.340  58.350  1.00  0.00           C 
ATOM   4134  HB1 LEU B 569      84.240  94.030  59.420  1.00  0.00           H 
ATOM   4135  HB2 LEU B 569      85.320  94.240  58.050  1.00  0.00           H 
ATOM   4136  CG  LEU B 569      83.840  95.830  58.440  1.00  0.00           C 
ATOM   4137  HG  LEU B 569      82.770  95.860  58.730  1.00  0.00           H 
ATOM   4138  CD1 LEU B 569      84.580  96.570  59.560  1.00  0.00           C 
ATOM   4139 1HD1 LEU B 569      85.670  96.690  59.360  1.00  0.00           H 
ATOM   4140 2HD1 LEU B 569      84.030  97.530  59.620  1.00  0.00           H 
ATOM   4141 3HD1 LEU B 569      84.460  96.080  60.550  1.00  0.00           H 
ATOM   4142  CD2 LEU B 569      84.180  96.590  57.180  1.00  0.00           C 
ATOM   4143 1HD2 LEU B 569      83.960  97.660  57.390  1.00  0.00           H 
ATOM   4144 2HD2 LEU B 569      85.240  96.520  56.870  1.00  0.00           H 
ATOM   4145 3HD2 LEU B 569      83.550  96.270  56.320  1.00  0.00           H 
ATOM   4146  C   LEU B 569      83.900  91.980  57.280  1.00  0.00           C 
ATOM   4147  O   LEU B 569      84.690  91.740  56.370  1.00  0.00           O 
ATOM   4148  N   MET B 570      83.360  90.910  57.940  1.00  0.00           N 
ATOM   4149  HN  MET B 570      82.710  91.120  58.670  1.00  0.00           H 
ATOM   4150  CA  MET B 570      83.480  89.490  57.520  1.00  0.00           C 
ATOM   4151  HA  MET B 570      84.540  89.420  57.350  1.00  0.00           H 
ATOM   4152  CB  MET B 570      82.990  88.550  58.660  1.00  0.00           C 
ATOM   4153  HB1 MET B 570      81.890  88.720  58.710  1.00  0.00           H 
ATOM   4154  HB2 MET B 570      83.220  87.500  58.370  1.00  0.00           H 
ATOM   4155  CG  MET B 570      83.710  88.790  60.000  1.00  0.00           C 
ATOM   4156  HG1 MET B 570      83.610  89.830  60.380  1.00  0.00           H 
ATOM   4157  HG2 MET B 570      83.190  88.210  60.790  1.00  0.00           H 
ATOM   4158  SD  MET B 570      85.550  88.510  59.840  1.00  0.00           S 
ATOM   4159  CE  MET B 570      86.150  88.720  61.550  1.00  0.00           C 
ATOM   4160  HE1 MET B 570      86.460  87.720  61.930  1.00  0.00           H 
ATOM   4161  HE2 MET B 570      87.070  89.350  61.510  1.00  0.00           H 
ATOM   4162  HE3 MET B 570      85.430  89.060  62.320  1.00  0.00           H 
ATOM   4163  C   MET B 570      82.880  89.190  56.200  1.00  0.00           C 
ATOM   4164  O   MET B 570      83.500  88.580  55.360  1.00  0.00           O 
ATOM   4165  N   LEU B 571      81.640  89.640  55.910  1.00  0.00           N 
ATOM   4166  HN  LEU B 571      81.130  90.170  56.590  1.00  0.00           H 
ATOM   4167  CA  LEU B 571      81.040  89.390  54.560  1.00  0.00           C 
ATOM   4168  HA  LEU B 571      81.160  88.360  54.260  1.00  0.00           H 
ATOM   4169  CB  LEU B 571      79.500  89.790  54.530  1.00  0.00           C 
ATOM   4170  HB1 LEU B 571      79.540  90.860  54.820  1.00  0.00           H 
ATOM   4171  HB2 LEU B 571      79.120  89.610  53.500  1.00  0.00           H 
ATOM   4172  CG  LEU B 571      78.660  88.930  55.590  1.00  0.00           C 
ATOM   4173  HG  LEU B 571      79.170  88.960  56.580  1.00  0.00           H 
ATOM   4174  CD1 LEU B 571      77.340  89.630  55.990  1.00  0.00           C 
ATOM   4175 1HD1 LEU B 571      76.820  89.070  56.790  1.00  0.00           H 
ATOM   4176 2HD1 LEU B 571      77.560  90.670  56.330  1.00  0.00           H 
ATOM   4177 3HD1 LEU B 571      76.720  89.810  55.090  1.00  0.00           H 
ATOM   4178  CD2 LEU B 571      78.450  87.480  55.120  1.00  0.00           C 
ATOM   4179 1HD2 LEU B 571      77.870  86.890  55.860  1.00  0.00           H 
ATOM   4180 2HD2 LEU B 571      78.110  87.630  54.070  1.00  0.00           H 
ATOM   4181 3HD2 LEU B 571      79.470  87.030  55.060  1.00  0.00           H 
ATOM   4182  C   LEU B 571      81.750  90.070  53.430  1.00  0.00           C 
ATOM   4183  O   LEU B 571      81.870  89.550  52.350  1.00  0.00           O 
ATOM   4184  N   ASN B 572      82.310  91.230  53.630  1.00  0.00           N 
ATOM   4185  HN  ASN B 572      82.130  91.580  54.540  1.00  0.00           H 
ATOM   4186  CA  ASN B 572      83.270  91.940  52.800  1.00  0.00           C 
ATOM   4187  HA  ASN B 572      82.930  92.110  51.790  1.00  0.00           H 
ATOM   4188  CB  ASN B 572      83.770  93.270  53.440  1.00  0.00           C 
ATOM   4189  HB1 ASN B 572      83.470  93.230  54.510  1.00  0.00           H 
ATOM   4190  HB2 ASN B 572      84.830  93.540  53.270  1.00  0.00           H 
ATOM   4191  CG  ASN B 572      82.880  94.320  52.790  1.00  0.00           C 
ATOM   4192  OD1 ASN B 572      83.300  95.000  51.860  1.00  0.00           O 
ATOM   4193  ND2 ASN B 572      81.600  94.370  53.250  1.00  0.00           N 
ATOM   4194 1HD2 ASN B 572      81.220  93.750  53.940  1.00  0.00           H 
ATOM   4195 2HD2 ASN B 572      80.860  94.670  52.650  1.00  0.00           H 
ATOM   4196  C   ASN B 572      84.540  91.100  52.550  1.00  0.00           C 
ATOM   4197  O   ASN B 572      84.990  91.020  51.420  1.00  0.00           O 
ATOM   4198  N   LEU B 573      85.130  90.430  53.580  1.00  0.00           N 
ATOM   4199  HN  LEU B 573      84.740  90.430  54.500  1.00  0.00           H 
ATOM   4200  CA  LEU B 573      86.290  89.680  53.420  1.00  0.00           C 
ATOM   4201  HA  LEU B 573      87.040  90.240  52.880  1.00  0.00           H 
ATOM   4202  CB  LEU B 573      86.900  89.400  54.850  1.00  0.00           C 
ATOM   4203  HB1 LEU B 573      87.040  90.360  55.390  1.00  0.00           H 
ATOM   4204  HB2 LEU B 573      86.080  88.800  55.290  1.00  0.00           H 
ATOM   4205  CG  LEU B 573      88.230  88.640  54.830  1.00  0.00           C 
ATOM   4206  HG  LEU B 573      88.120  87.700  54.260  1.00  0.00           H 
ATOM   4207  CD1 LEU B 573      89.360  89.460  54.130  1.00  0.00           C 
ATOM   4208 1HD1 LEU B 573      89.490  89.420  53.030  1.00  0.00           H 
ATOM   4209 2HD1 LEU B 573      89.270  90.540  54.360  1.00  0.00           H 
ATOM   4210 3HD1 LEU B 573      90.380  89.250  54.520  1.00  0.00           H 
ATOM   4211  CD2 LEU B 573      88.730  88.410  56.230  1.00  0.00           C 
ATOM   4212 1HD2 LEU B 573      89.760  87.990  56.180  1.00  0.00           H 
ATOM   4213 2HD2 LEU B 573      88.670  89.400  56.740  1.00  0.00           H 
ATOM   4214 3HD2 LEU B 573      88.130  87.620  56.730  1.00  0.00           H 
ATOM   4215  C   LEU B 573      86.000  88.400  52.600  1.00  0.00           C 
ATOM   4216  O   LEU B 573      86.800  87.930  51.760  1.00  0.00           O 
ATOM   4217  N   LEU B 574      84.860  87.730  52.820  1.00  0.00           N 
ATOM   4218  HN  LEU B 574      84.190  88.160  53.420  1.00  0.00           H 
ATOM   4219  CA  LEU B 574      84.470  86.580  52.030  1.00  0.00           C 
ATOM   4220  HA  LEU B 574      85.240  85.830  52.030  1.00  0.00           H 
ATOM   4221  CB  LEU B 574      83.140  85.940  52.510  1.00  0.00           C 
ATOM   4222  HB1 LEU B 574      82.450  86.780  52.770  1.00  0.00           H 
ATOM   4223  HB2 LEU B 574      82.700  85.370  51.670  1.00  0.00           H 
ATOM   4224  CG  LEU B 574      83.310  85.130  53.800  1.00  0.00           C 
ATOM   4225  HG  LEU B 574      83.860  85.820  54.480  1.00  0.00           H 
ATOM   4226  CD1 LEU B 574      82.010  84.850  54.550  1.00  0.00           C 
ATOM   4227 1HD1 LEU B 574      82.270  84.520  55.580  1.00  0.00           H 
ATOM   4228 2HD1 LEU B 574      81.370  85.760  54.640  1.00  0.00           H 
ATOM   4229 3HD1 LEU B 574      81.420  84.030  54.100  1.00  0.00           H 
ATOM   4230  CD2 LEU B 574      84.120  83.880  53.720  1.00  0.00           C 
ATOM   4231 1HD2 LEU B 574      83.850  83.350  54.660  1.00  0.00           H 
ATOM   4232 2HD2 LEU B 574      83.880  83.290  52.810  1.00  0.00           H 
ATOM   4233 3HD2 LEU B 574      85.220  84.050  53.710  1.00  0.00           H 
ATOM   4234  C   LEU B 574      84.190  86.880  50.490  1.00  0.00           C 
ATOM   4235  O   LEU B 574      84.690  86.240  49.610  1.00  0.00           O 
ATOM   4236  N   ILE B 575      83.310  87.930  50.220  1.00  0.00           N 
ATOM   4237  HN  ILE B 575      82.840  88.470  50.910  1.00  0.00           H 
ATOM   4238  CA  ILE B 575      83.110  88.260  48.780  1.00  0.00           C 
ATOM   4239  HA  ILE B 575      82.730  87.370  48.290  1.00  0.00           H 
ATOM   4240  CB  ILE B 575      81.980  89.210  48.690  1.00  0.00           C 
ATOM   4241  HB  ILE B 575      82.140  90.070  49.380  1.00  0.00           H 
ATOM   4242  CG2 ILE B 575      81.760  89.880  47.310  1.00  0.00           C 
ATOM   4243 1HG2 ILE B 575      81.830  89.060  46.570  1.00  0.00           H 
ATOM   4244 2HG2 ILE B 575      80.780  90.390  47.170  1.00  0.00           H 
ATOM   4245 3HG2 ILE B 575      82.480  90.700  47.070  1.00  0.00           H 
ATOM   4246  CG1 ILE B 575      80.680  88.550  49.180  1.00  0.00           C 
ATOM   4247 1HG1 ILE B 575      80.870  88.130  50.190  1.00  0.00           H 
ATOM   4248 2HG1 ILE B 575      79.900  89.320  49.340  1.00  0.00           H 
ATOM   4249  CD  ILE B 575      80.160  87.440  48.230  1.00  0.00           C 
ATOM   4250  HD1 ILE B 575      80.060  87.910  47.230  1.00  0.00           H 
ATOM   4251  HD2 ILE B 575      80.910  86.640  48.070  1.00  0.00           H 
ATOM   4252  HD3 ILE B 575      79.140  87.070  48.490  1.00  0.00           H 
ATOM   4253  C   ILE B 575      84.390  88.730  48.100  1.00  0.00           C 
ATOM   4254  O   ILE B 575      84.660  88.340  46.990  1.00  0.00           O 
ATOM   4255  N   ALA B 576      85.330  89.420  48.770  1.00  0.00           N 
ATOM   4256  HN  ALA B 576      85.150  89.860  49.640  1.00  0.00           H 
ATOM   4257  CA  ALA B 576      86.630  89.710  48.220  1.00  0.00           C 
ATOM   4258  HA  ALA B 576      86.490  90.340  47.350  1.00  0.00           H 
ATOM   4259  CB  ALA B 576      87.480  90.480  49.260  1.00  0.00           C 
ATOM   4260  HB1 ALA B 576      88.540  90.680  48.990  1.00  0.00           H 
ATOM   4261  HB2 ALA B 576      86.940  91.430  49.460  1.00  0.00           H 
ATOM   4262  HB3 ALA B 576      87.500  89.850  50.180  1.00  0.00           H 
ATOM   4263  C   ALA B 576      87.500  88.480  47.880  1.00  0.00           C 
ATOM   4264  O   ALA B 576      88.050  88.390  46.790  1.00  0.00           O 
ATOM   4265  N   MET B 577      87.540  87.410  48.780  1.00  0.00           N 
ATOM   4266  HN  MET B 577      87.180  87.540  49.700  1.00  0.00           H 
ATOM   4267  CA  MET B 577      88.200  86.210  48.500  1.00  0.00           C 
ATOM   4268  HA  MET B 577      89.220  86.550  48.440  1.00  0.00           H 
ATOM   4269  CB  MET B 577      87.900  85.270  49.700  1.00  0.00           C 
ATOM   4270  HB1 MET B 577      86.830  85.330  49.980  1.00  0.00           H 
ATOM   4271  HB2 MET B 577      88.130  84.230  49.380  1.00  0.00           H 
ATOM   4272  CG  MET B 577      88.870  85.550  50.870  1.00  0.00           C 
ATOM   4273  HG1 MET B 577      89.850  85.350  50.390  1.00  0.00           H 
ATOM   4274  HG2 MET B 577      88.850  86.620  51.150  1.00  0.00           H 
ATOM   4275  SD  MET B 577      88.530  84.510  52.290  1.00  0.00           S 
ATOM   4276  CE  MET B 577      89.940  85.230  53.190  1.00  0.00           C 
ATOM   4277  HE1 MET B 577      89.690  86.300  53.380  1.00  0.00           H 
ATOM   4278  HE2 MET B 577      90.130  84.710  54.150  1.00  0.00           H 
ATOM   4279  HE3 MET B 577      90.880  85.170  52.610  1.00  0.00           H 
ATOM   4280  C   MET B 577      87.840  85.570  47.190  1.00  0.00           C 
ATOM   4281  O   MET B 577      88.740  85.290  46.370  1.00  0.00           O 
ATOM   4282  N   MET B 578      86.540  85.420  46.950  1.00  0.00           N 
ATOM   4283  HN  MET B 578      85.820  85.950  47.400  1.00  0.00           H 
ATOM   4284  CA  MET B 578      85.980  84.650  45.890  1.00  0.00           C 
ATOM   4285  HA  MET B 578      86.270  83.610  45.990  1.00  0.00           H 
ATOM   4286  CB  MET B 578      84.510  84.580  46.190  1.00  0.00           C 
ATOM   4287  HB1 MET B 578      83.980  85.550  46.270  1.00  0.00           H 
ATOM   4288  HB2 MET B 578      84.060  84.030  45.340  1.00  0.00           H 
ATOM   4289  CG  MET B 578      84.260  83.750  47.450  1.00  0.00           C 
ATOM   4290  HG1 MET B 578      84.480  82.700  47.150  1.00  0.00           H 
ATOM   4291  HG2 MET B 578      85.020  84.080  48.180  1.00  0.00           H 
ATOM   4292  SD  MET B 578      82.590  83.840  48.030  1.00  0.00           S 
ATOM   4293  CE  MET B 578      83.090  83.230  49.690  1.00  0.00           C 
ATOM   4294  HE1 MET B 578      83.160  82.120  49.640  1.00  0.00           H 
ATOM   4295  HE2 MET B 578      84.130  83.510  49.970  1.00  0.00           H 
ATOM   4296  HE3 MET B 578      82.430  83.530  50.530  1.00  0.00           H 
ATOM   4297  C   MET B 578      86.220  85.030  44.480  1.00  0.00           C 
ATOM   4298  O   MET B 578      86.000  84.250  43.540  1.00  0.00           O 
ATOM   4299  N   GLY B 579      86.700  86.300  44.170  1.00  0.00           N 
ATOM   4300  HN  GLY B 579      86.770  86.910  44.960  1.00  0.00           H 
ATOM   4301  CA  GLY B 579      87.050  86.870  42.870  1.00  0.00           C 
ATOM   4302  HA1 GLY B 579      86.260  86.590  42.180  1.00  0.00           H 
ATOM   4303  HA2 GLY B 579      87.060  87.930  43.070  1.00  0.00           H 
ATOM   4304  C   GLY B 579      88.320  86.370  42.140  1.00  0.00           C 
ATOM   4305  O   GLY B 579      89.010  85.400  42.460  1.00  0.00           O 
ATOM   4306  N   ASP B 580      88.730  87.160  41.160  1.00  0.00           N 
ATOM   4307  HN  ASP B 580      88.120  87.930  40.970  1.00  0.00           H 
ATOM   4308  CA  ASP B 580      89.660  86.940  40.120  1.00  0.00           C 
ATOM   4309  HA  ASP B 580      89.340  86.110  39.500  1.00  0.00           H 
ATOM   4310  CB  ASP B 580      89.670  88.240  39.260  1.00  0.00           C 
ATOM   4311  HB1 ASP B 580      89.860  89.120  39.910  1.00  0.00           H 
ATOM   4312  HB2 ASP B 580      90.400  88.250  38.430  1.00  0.00           H 
ATOM   4313  CG  ASP B 580      88.320  88.520  38.550  1.00  0.00           C 
ATOM   4314  OD1 ASP B 580      87.370  87.710  38.760  1.00  0.00           O 
ATOM   4315  OD2 ASP B 580      88.230  89.570  37.850  1.00  0.00           O 
ATOM   4316  C   ASP B 580      91.100  86.580  40.400  1.00  0.00           C 
ATOM   4317  O   ASP B 580      91.820  86.220  39.460  1.00  0.00           O 
ATOM   4318  N   THR B 581      91.450  86.360  41.730  1.00  0.00           N 
ATOM   4319  HN  THR B 581      90.750  86.510  42.420  1.00  0.00           H 
ATOM   4320  CA  THR B 581      92.730  85.820  42.140  1.00  0.00           C 
ATOM   4321  HA  THR B 581      93.340  85.730  41.260  1.00  0.00           H 
ATOM   4322  CB  THR B 581      93.420  86.790  43.100  1.00  0.00           C 
ATOM   4323  HB  THR B 581      92.780  87.240  43.890  1.00  0.00           H 
ATOM   4324  OG1 THR B 581      93.800  87.970  42.440  1.00  0.00           O 
ATOM   4325  HG1 THR B 581      93.980  87.700  41.540  1.00  0.00           H 
ATOM   4326  CG2 THR B 581      94.680  86.170  43.660  1.00  0.00           C 
ATOM   4327 1HG2 THR B 581      95.300  86.910  44.200  1.00  0.00           H 
ATOM   4328 2HG2 THR B 581      94.460  85.320  44.340  1.00  0.00           H 
ATOM   4329 3HG2 THR B 581      95.360  85.770  42.880  1.00  0.00           H 
ATOM   4330  C   THR B 581      92.710  84.490  42.770  1.00  0.00           C 
ATOM   4331  O   THR B 581      93.460  83.610  42.380  1.00  0.00           O 
ATOM   4332  N   HSE B 582      91.750  84.260  43.590  1.00  0.00           N 
ATOM   4333  HN  HSE B 582      91.100  85.010  43.660  1.00  0.00           H 
ATOM   4334  CA  HSE B 582      91.350  82.940  44.060  1.00  0.00           C 
ATOM   4335  HA  HSE B 582      92.210  82.400  44.430  1.00  0.00           H 
ATOM   4336  CB  HSE B 582      90.470  83.090  45.300  1.00  0.00           C 
ATOM   4337  HB1 HSE B 582      89.820  83.950  45.010  1.00  0.00           H 
ATOM   4338  HB2 HSE B 582      89.930  82.150  45.550  1.00  0.00           H 
ATOM   4339  ND1 HSE B 582      92.190  82.330  46.950  1.00  0.00           N 
ATOM   4340  CG  HSE B 582      91.400  83.410  46.510  1.00  0.00           C 
ATOM   4341  CE1 HSE B 582      92.800  82.880  48.030  1.00  0.00           C 
ATOM   4342  HE1 HSE B 582      93.360  82.190  48.670  1.00  0.00           H 
ATOM   4343  NE2 HSE B 582      92.390  84.140  48.320  1.00  0.00           N 
ATOM   4344  HE2 HSE B 582      92.560  84.600  49.190  1.00  0.00           H 
ATOM   4345  CD2 HSE B 582      91.520  84.500  47.340  1.00  0.00           C 
ATOM   4346  HD2 HSE B 582      91.090  85.490  47.370  1.00  0.00           H 
ATOM   4347  C   HSE B 582      90.740  81.980  42.990  1.00  0.00           C 
ATOM   4348  O   HSE B 582      90.990  80.800  42.880  1.00  0.00           O 
ATOM   4349  N   TRP B 583      89.950  82.660  41.990  1.00  0.00           N 
ATOM   4350  HN  TRP B 583      89.570  83.550  42.230  1.00  0.00           H 
ATOM   4351  CA  TRP B 583      89.600  82.010  40.740  1.00  0.00           C 
ATOM   4352  HA  TRP B 583      89.100  81.070  40.890  1.00  0.00           H 
ATOM   4353  CB  TRP B 583      88.720  82.980  39.860  1.00  0.00           C 
ATOM   4354  HB1 TRP B 583      87.730  83.110  40.340  1.00  0.00           H 
ATOM   4355  HB2 TRP B 583      89.320  83.910  39.760  1.00  0.00           H 
ATOM   4356  CG  TRP B 583      88.420  82.540  38.490  1.00  0.00           C 
ATOM   4357  CD1 TRP B 583      88.860  82.930  37.220  1.00  0.00           C 
ATOM   4358  HD1 TRP B 583      89.500  83.770  37.000  1.00  0.00           H 
ATOM   4359  NE1 TRP B 583      88.140  82.300  36.200  1.00  0.00           N 
ATOM   4360  HE1 TRP B 583      88.190  82.310  35.230  1.00  0.00           H 
ATOM   4361  CE2 TRP B 583      87.160  81.600  36.860  1.00  0.00           C 
ATOM   4362  CD2 TRP B 583      87.330  81.660  38.270  1.00  0.00           C 
ATOM   4363  CE3 TRP B 583      86.460  80.920  39.130  1.00  0.00           C 
ATOM   4364  HE3 TRP B 583      86.650  80.980  40.190  1.00  0.00           H 
ATOM   4365  CZ3 TRP B 583      85.530  80.050  38.540  1.00  0.00           C 
ATOM   4366  HZ3 TRP B 583      84.780  79.590  39.170  1.00  0.00           H 
ATOM   4367  CZ2 TRP B 583      86.260  80.650  36.280  1.00  0.00           C 
ATOM   4368  HZ2 TRP B 583      86.310  80.600  35.200  1.00  0.00           H 
ATOM   4369  CH2 TRP B 583      85.410  79.870  37.130  1.00  0.00           C 
ATOM   4370  HH2 TRP B 583      84.620  79.270  36.710  1.00  0.00           H 
ATOM   4371  C   TRP B 583      90.800  81.600  39.950  1.00  0.00           C 
ATOM   4372  O   TRP B 583      90.810  80.440  39.510  1.00  0.00           O 
ATOM   4373  N   ARG B 584      91.880  82.430  39.760  1.00  0.00           N 
ATOM   4374  HN  ARG B 584      91.940  83.230  40.350  1.00  0.00           H 
ATOM   4375  CA  ARG B 584      93.010  82.080  38.980  1.00  0.00           C 
ATOM   4376  HA  ARG B 584      92.650  81.660  38.050  1.00  0.00           H 
ATOM   4377  CB  ARG B 584      93.820  83.370  38.700  1.00  0.00           C 
ATOM   4378  HB1 ARG B 584      93.080  84.140  38.390  1.00  0.00           H 
ATOM   4379  HB2 ARG B 584      94.230  83.800  39.640  1.00  0.00           H 
ATOM   4380  CG  ARG B 584      94.960  83.220  37.700  1.00  0.00           C 
ATOM   4381  HG1 ARG B 584      95.720  82.510  38.070  1.00  0.00           H 
ATOM   4382  HG2 ARG B 584      94.470  82.830  36.780  1.00  0.00           H 
ATOM   4383  CD  ARG B 584      95.520  84.610  37.250  1.00  0.00           C 
ATOM   4384  HD1 ARG B 584      94.730  85.370  37.050  1.00  0.00           H 
ATOM   4385  HD2 ARG B 584      96.180  85.140  37.970  1.00  0.00           H 
ATOM   4386  NE  ARG B 584      96.280  84.300  35.990  1.00  0.00           N 
ATOM   4387  HE  ARG B 584      96.540  83.340  35.860  1.00  0.00           H 
ATOM   4388  CZ  ARG B 584      96.090  84.880  34.860  1.00  0.00           C 
ATOM   4389  NH1 ARG B 584      95.960  86.160  34.740  1.00  0.00           N 
ATOM   4390 1HH1 ARG B 584      95.850  86.720  35.560  1.00  0.00           H 
ATOM   4391 2HH1 ARG B 584      96.150  86.510  33.820  1.00  0.00           H 
ATOM   4392  NH2 ARG B 584      96.230  84.230  33.730  1.00  0.00           N 
ATOM   4393 1HH2 ARG B 584      96.400  83.250  33.790  1.00  0.00           H 
ATOM   4394 2HH2 ARG B 584      96.280  84.700  32.850  1.00  0.00           H 
ATOM   4395  C   ARG B 584      93.860  80.980  39.580  1.00  0.00           C 
ATOM   4396  O   ARG B 584      94.360  80.080  38.940  1.00  0.00           O 
ATOM   4397  N   VAL B 585      94.080  81.070  40.900  1.00  0.00           N 
ATOM   4398  HN  VAL B 585      93.740  81.880  41.380  1.00  0.00           H 
ATOM   4399  CA  VAL B 585      94.740  80.020  41.700  1.00  0.00           C 
ATOM   4400  HA  VAL B 585      95.710  79.920  41.240  1.00  0.00           H 
ATOM   4401  CB  VAL B 585      95.100  80.500  43.130  1.00  0.00           C 
ATOM   4402  HB  VAL B 585      94.200  80.930  43.610  1.00  0.00           H 
ATOM   4403  CG1 VAL B 585      95.630  79.240  43.990  1.00  0.00           C 
ATOM   4404 1HG1 VAL B 585      96.010  79.690  44.930  1.00  0.00           H 
ATOM   4405 2HG1 VAL B 585      94.780  78.590  44.270  1.00  0.00           H 
ATOM   4406 3HG1 VAL B 585      96.500  78.740  43.520  1.00  0.00           H 
ATOM   4407  CG2 VAL B 585      96.170  81.590  43.100  1.00  0.00           C 
ATOM   4408 1HG2 VAL B 585      96.970  81.250  42.410  1.00  0.00           H 
ATOM   4409 2HG2 VAL B 585      95.820  82.560  42.680  1.00  0.00           H 
ATOM   4410 3HG2 VAL B 585      96.550  81.840  44.120  1.00  0.00           H 
ATOM   4411  C   VAL B 585      94.040  78.620  41.550  1.00  0.00           C 
ATOM   4412  O   VAL B 585      94.810  77.640  41.380  1.00  0.00           O 
ATOM   4413  N   ALA B 586      92.690  78.580  41.480  1.00  0.00           N 
ATOM   4414  HN  ALA B 586      92.160  79.340  41.860  1.00  0.00           H 
ATOM   4415  CA  ALA B 586      91.870  77.420  41.250  1.00  0.00           C 
ATOM   4416  HA  ALA B 586      92.250  76.590  41.820  1.00  0.00           H 
ATOM   4417  CB  ALA B 586      90.390  77.580  41.800  1.00  0.00           C 
ATOM   4418  HB1 ALA B 586      89.790  76.650  41.910  1.00  0.00           H 
ATOM   4419  HB2 ALA B 586      90.460  78.270  42.670  1.00  0.00           H 
ATOM   4420  HB3 ALA B 586      89.720  78.130  41.100  1.00  0.00           H 
ATOM   4421  C   ALA B 586      91.890  76.960  39.720  1.00  0.00           C 
ATOM   4422  O   ALA B 586      91.020  76.210  39.230  1.00  0.00           O 
ATOM   4423  N   HSD B 587      92.980  77.340  39.000  1.00  0.00           N 
ATOM   4424  HN  HSD B 587      93.540  78.080  39.380  1.00  0.00           H 
ATOM   4425  CA  HSD B 587      93.410  76.840  37.700  1.00  0.00           C 
ATOM   4426  HA  HSD B 587      92.930  75.900  37.450  1.00  0.00           H 
ATOM   4427  CB  HSD B 587      92.870  77.830  36.620  1.00  0.00           C 
ATOM   4428  HB1 HSD B 587      93.420  78.780  36.780  1.00  0.00           H 
ATOM   4429  HB2 HSD B 587      93.280  77.450  35.660  1.00  0.00           H 
ATOM   4430  ND1 HSD B 587      90.730  78.990  37.260  1.00  0.00           N 
ATOM   4431  HD1 HSD B 587      90.980  79.360  38.150  1.00  0.00           H 
ATOM   4432  CG  HSD B 587      91.400  78.010  36.540  1.00  0.00           C 
ATOM   4433  CE1 HSD B 587      89.460  79.030  36.830  1.00  0.00           C 
ATOM   4434  HE1 HSD B 587      88.720  79.620  37.360  1.00  0.00           H 
ATOM   4435  NE2 HSD B 587      89.190  78.080  35.950  1.00  0.00           N 
ATOM   4436  CD2 HSD B 587      90.400  77.470  35.690  1.00  0.00           C 
ATOM   4437  HD2 HSD B 587      90.530  76.900  34.780  1.00  0.00           H 
ATOM   4438  C   HSD B 587      94.810  76.510  37.660  1.00  0.00           C 
ATOM   4439  O   HSD B 587      95.260  75.610  36.920  1.00  0.00           O 
ATOM   4440  N   GLU B 588      95.640  77.230  38.480  1.00  0.00           N 
ATOM   4441  HN  GLU B 588      95.440  77.760  39.300  1.00  0.00           H 
ATOM   4442  CA  GLU B 588      97.060  77.280  38.280  1.00  0.00           C 
ATOM   4443  HA  GLU B 588      97.350  76.860  37.330  1.00  0.00           H 
ATOM   4444  CB  GLU B 588      97.550  78.800  38.240  1.00  0.00           C 
ATOM   4445  HB1 GLU B 588      97.070  79.230  39.140  1.00  0.00           H 
ATOM   4446  HB2 GLU B 588      98.640  78.840  38.440  1.00  0.00           H 
ATOM   4447  CG  GLU B 588      97.230  79.550  36.910  1.00  0.00           C 
ATOM   4448  HG1 GLU B 588      97.560  78.990  36.010  1.00  0.00           H 
ATOM   4449  HG2 GLU B 588      96.130  79.710  36.840  1.00  0.00           H 
ATOM   4450  CD  GLU B 588      97.810  80.970  36.760  1.00  0.00           C 
ATOM   4451  OE1 GLU B 588      98.910  81.250  37.290  1.00  0.00           O 
ATOM   4452  OE2 GLU B 588      97.240  81.750  35.910  1.00  0.00           O 
ATOM   4453  C   GLU B 588      97.860  76.530  39.340  1.00  0.00           C 
ATOM   4454  O   GLU B 588      99.110  76.650  39.400  1.00  0.00           O 
ATOM   4455  N   ARG B 589      97.160  75.840  40.280  1.00  0.00           N 
ATOM   4456  HN  ARG B 589      96.200  75.690  40.050  1.00  0.00           H 
ATOM   4457  CA  ARG B 589      97.780  75.200  41.500  1.00  0.00           C 
ATOM   4458  HA  ARG B 589      98.440  75.920  41.960  1.00  0.00           H 
ATOM   4459  CB  ARG B 589      96.750  74.720  42.560  1.00  0.00           C 
ATOM   4460  HB1 ARG B 589      97.290  74.230  43.400  1.00  0.00           H 
ATOM   4461  HB2 ARG B 589      96.140  75.530  43.020  1.00  0.00           H 
ATOM   4462  CG  ARG B 589      95.720  73.580  42.120  1.00  0.00           C 
ATOM   4463  HG1 ARG B 589      95.180  74.040  41.260  1.00  0.00           H 
ATOM   4464  HG2 ARG B 589      96.360  72.760  41.740  1.00  0.00           H 
ATOM   4465  CD  ARG B 589      94.720  73.020  43.060  1.00  0.00           C 
ATOM   4466  HD1 ARG B 589      95.320  72.420  43.780  1.00  0.00           H 
ATOM   4467  HD2 ARG B 589      94.190  73.880  43.530  1.00  0.00           H 
ATOM   4468  NE  ARG B 589      93.860  72.010  42.340  1.00  0.00           N 
ATOM   4469  HE  ARG B 589      94.060  71.750  41.400  1.00  0.00           H 
ATOM   4470  CZ  ARG B 589      92.930  71.220  42.890  1.00  0.00           C 
ATOM   4471  NH1 ARG B 589      92.590  71.200  44.150  1.00  0.00           N 
ATOM   4472 1HH1 ARG B 589      92.900  72.030  44.610  1.00  0.00           H 
ATOM   4473 2HH1 ARG B 589      91.720  70.770  44.390  1.00  0.00           H 
ATOM   4474  NH2 ARG B 589      92.200  70.460  42.150  1.00  0.00           N 
ATOM   4475 1HH2 ARG B 589      92.210  70.700  41.180  1.00  0.00           H 
ATOM   4476 2HH2 ARG B 589      91.350  70.190  42.600  1.00  0.00           H 
ATOM   4477  C   ARG B 589      98.730  74.060  41.110  1.00  0.00           C 
ATOM   4478  O   ARG B 589      99.790  73.960  41.770  1.00  0.00           O 
ATOM   4479  N   MET C 454      82.490  50.580  73.960  1.00  0.00           N 
ATOM   4480  HN  MET C 454      82.760  50.450  74.910  1.00  0.00           H 
ATOM   4481  CA  MET C 454      81.130  51.020  73.830  1.00  0.00           C 
ATOM   4482  HA  MET C 454      80.580  50.340  73.200  1.00  0.00           H 
ATOM   4483  CB  MET C 454      80.400  51.130  75.170  1.00  0.00           C 
ATOM   4484  HB1 MET C 454      81.090  51.580  75.910  1.00  0.00           H 
ATOM   4485  HB2 MET C 454      79.560  51.850  75.090  1.00  0.00           H 
ATOM   4486  CG  MET C 454      79.730  49.920  75.630  1.00  0.00           C 
ATOM   4487  HG1 MET C 454      78.850  49.670  74.990  1.00  0.00           H 
ATOM   4488  HG2 MET C 454      80.450  49.080  75.680  1.00  0.00           H 
ATOM   4489  SD  MET C 454      79.050  50.130  77.360  1.00  0.00           S 
ATOM   4490  CE  MET C 454      78.360  48.440  77.720  1.00  0.00           C 
ATOM   4491  HE1 MET C 454      79.140  47.650  77.690  1.00  0.00           H 
ATOM   4492  HE2 MET C 454      77.810  48.470  78.680  1.00  0.00           H 
ATOM   4493  HE3 MET C 454      77.620  48.170  76.940  1.00  0.00           H 
ATOM   4494  C   MET C 454      81.060  52.340  73.110  1.00  0.00           C 
ATOM   4495  O   MET C 454      80.310  52.540  72.200  1.00  0.00           O 
ATOM   4496  N   SER C 455      81.880  53.360  73.530  1.00  0.00           N 
ATOM   4497  HN  SER C 455      82.580  53.210  74.220  1.00  0.00           H 
ATOM   4498  CA  SER C 455      81.820  54.670  72.990  1.00  0.00           C 
ATOM   4499  HA  SER C 455      80.780  54.910  72.850  1.00  0.00           H 
ATOM   4500  CB  SER C 455      82.660  55.730  73.830  1.00  0.00           C 
ATOM   4501  HB1 SER C 455      83.630  55.260  74.090  1.00  0.00           H 
ATOM   4502  HB2 SER C 455      82.850  56.670  73.260  1.00  0.00           H 
ATOM   4503  OG  SER C 455      81.950  56.070  75.060  1.00  0.00           O 
ATOM   4504  HG1 SER C 455      81.230  56.640  74.770  1.00  0.00           H 
ATOM   4505  C   SER C 455      82.440  54.650  71.580  1.00  0.00           C 
ATOM   4506  O   SER C 455      82.050  55.480  70.770  1.00  0.00           O 
ATOM   4507  N   PHE C 456      83.340  53.650  71.200  1.00  0.00           N 
ATOM   4508  HN  PHE C 456      83.560  52.960  71.880  1.00  0.00           H 
ATOM   4509  CA  PHE C 456      83.740  53.450  69.780  1.00  0.00           C 
ATOM   4510  HA  PHE C 456      83.920  54.400  69.300  1.00  0.00           H 
ATOM   4511  CB  PHE C 456      84.920  52.510  69.740  1.00  0.00           C 
ATOM   4512  HB1 PHE C 456      84.720  51.780  70.550  1.00  0.00           H 
ATOM   4513  HB2 PHE C 456      84.970  52.060  68.730  1.00  0.00           H 
ATOM   4514  CG  PHE C 456      86.150  53.300  69.980  1.00  0.00           C 
ATOM   4515  CD1 PHE C 456      86.510  54.390  69.170  1.00  0.00           C 
ATOM   4516  HD1 PHE C 456      85.930  54.700  68.310  1.00  0.00           H 
ATOM   4517  CE1 PHE C 456      87.700  55.030  69.430  1.00  0.00           C 
ATOM   4518  HE1 PHE C 456      88.020  55.940  68.950  1.00  0.00           H 
ATOM   4519  CZ  PHE C 456      88.570  54.640  70.440  1.00  0.00           C 
ATOM   4520  HZ  PHE C 456      89.530  55.120  70.570  1.00  0.00           H 
ATOM   4521  CD2 PHE C 456      86.960  52.920  71.040  1.00  0.00           C 
ATOM   4522  HD2 PHE C 456      86.650  52.060  71.620  1.00  0.00           H 
ATOM   4523  CE2 PHE C 456      88.250  53.580  71.250  1.00  0.00           C 
ATOM   4524  HE2 PHE C 456      88.950  53.330  72.030  1.00  0.00           H 
ATOM   4525  C   PHE C 456      82.640  52.820  69.010  1.00  0.00           C 
ATOM   4526  O   PHE C 456      82.290  53.290  67.940  1.00  0.00           O 
ATOM   4527  N   ALA C 457      81.960  51.830  69.570  1.00  0.00           N 
ATOM   4528  HN  ALA C 457      82.230  51.470  70.460  1.00  0.00           H 
ATOM   4529  CA  ALA C 457      80.800  51.070  69.030  1.00  0.00           C 
ATOM   4530  HA  ALA C 457      81.090  50.710  68.050  1.00  0.00           H 
ATOM   4531  CB  ALA C 457      80.580  49.830  69.890  1.00  0.00           C 
ATOM   4532  HB1 ALA C 457      79.860  49.170  69.350  1.00  0.00           H 
ATOM   4533  HB2 ALA C 457      81.480  49.240  70.160  1.00  0.00           H 
ATOM   4534  HB3 ALA C 457      80.200  50.130  70.890  1.00  0.00           H 
ATOM   4535  C   ALA C 457      79.530  51.970  68.800  1.00  0.00           C 
ATOM   4536  O   ALA C 457      78.850  51.880  67.760  1.00  0.00           O 
ATOM   4537  N   LEU C 458      79.080  52.900  69.670  1.00  0.00           N 
ATOM   4538  HN  LEU C 458      79.630  52.970  70.500  1.00  0.00           H 
ATOM   4539  CA  LEU C 458      78.000  53.800  69.460  1.00  0.00           C 
ATOM   4540  HA  LEU C 458      77.060  53.300  69.280  1.00  0.00           H 
ATOM   4541  CB  LEU C 458      77.650  54.600  70.800  1.00  0.00           C 
ATOM   4542  HB1 LEU C 458      78.610  54.700  71.340  1.00  0.00           H 
ATOM   4543  HB2 LEU C 458      77.230  55.580  70.500  1.00  0.00           H 
ATOM   4544  CG  LEU C 458      76.630  54.030  71.780  1.00  0.00           C 
ATOM   4545  HG  LEU C 458      76.610  54.830  72.550  1.00  0.00           H 
ATOM   4546  CD1 LEU C 458      75.260  53.770  71.170  1.00  0.00           C 
ATOM   4547 1HD1 LEU C 458      74.490  53.840  71.970  1.00  0.00           H 
ATOM   4548 2HD1 LEU C 458      75.040  54.450  70.320  1.00  0.00           H 
ATOM   4549 3HD1 LEU C 458      75.180  52.710  70.850  1.00  0.00           H 
ATOM   4550  CD2 LEU C 458      77.140  52.750  72.390  1.00  0.00           C 
ATOM   4551 1HD2 LEU C 458      76.250  52.270  72.850  1.00  0.00           H 
ATOM   4552 2HD2 LEU C 458      77.460  52.080  71.570  1.00  0.00           H 
ATOM   4553 3HD2 LEU C 458      77.930  52.990  73.140  1.00  0.00           H 
ATOM   4554  C   LEU C 458      78.210  54.760  68.300  1.00  0.00           C 
ATOM   4555  O   LEU C 458      77.320  54.970  67.490  1.00  0.00           O 
ATOM   4556  N   VAL C 459      79.430  55.350  68.210  1.00  0.00           N 
ATOM   4557  HN  VAL C 459      80.150  55.200  68.880  1.00  0.00           H 
ATOM   4558  CA  VAL C 459      79.880  56.290  67.200  1.00  0.00           C 
ATOM   4559  HA  VAL C 459      79.150  57.070  67.060  1.00  0.00           H 
ATOM   4560  CB  VAL C 459      81.180  56.940  67.670  1.00  0.00           C 
ATOM   4561  HB  VAL C 459      81.960  56.160  67.830  1.00  0.00           H 
ATOM   4562  CG1 VAL C 459      81.750  57.790  66.490  1.00  0.00           C 
ATOM   4563 1HG1 VAL C 459      82.530  58.500  66.840  1.00  0.00           H 
ATOM   4564 2HG1 VAL C 459      82.160  57.180  65.660  1.00  0.00           H 
ATOM   4565 3HG1 VAL C 459      80.950  58.420  66.050  1.00  0.00           H 
ATOM   4566  CG2 VAL C 459      80.980  57.860  68.910  1.00  0.00           C 
ATOM   4567 1HG2 VAL C 459      80.550  58.870  68.750  1.00  0.00           H 
ATOM   4568 2HG2 VAL C 459      80.250  57.330  69.560  1.00  0.00           H 
ATOM   4569 3HG2 VAL C 459      81.790  57.990  69.660  1.00  0.00           H 
ATOM   4570  C   VAL C 459      80.060  55.680  65.810  1.00  0.00           C 
ATOM   4571  O   VAL C 459      79.450  56.270  64.880  1.00  0.00           O 
ATOM   4572  N   LEU C 460      80.630  54.450  65.730  1.00  0.00           N 
ATOM   4573  HN  LEU C 460      81.020  54.050  66.560  1.00  0.00           H 
ATOM   4574  CA  LEU C 460      80.800  53.640  64.510  1.00  0.00           C 
ATOM   4575  HA  LEU C 460      81.250  54.160  63.680  1.00  0.00           H 
ATOM   4576  CB  LEU C 460      81.840  52.450  64.840  1.00  0.00           C 
ATOM   4577  HB1 LEU C 460      81.540  52.030  65.820  1.00  0.00           H 
ATOM   4578  HB2 LEU C 460      81.760  51.630  64.090  1.00  0.00           H 
ATOM   4579  CG  LEU C 460      83.350  52.720  64.950  1.00  0.00           C 
ATOM   4580  HG  LEU C 460      83.810  52.090  65.750  1.00  0.00           H 
ATOM   4581  CD1 LEU C 460      84.030  52.360  63.580  1.00  0.00           C 
ATOM   4582 1HD1 LEU C 460      83.670  53.100  62.830  1.00  0.00           H 
ATOM   4583 2HD1 LEU C 460      85.140  52.420  63.610  1.00  0.00           H 
ATOM   4584 3HD1 LEU C 460      83.820  51.320  63.250  1.00  0.00           H 
ATOM   4585  CD2 LEU C 460      83.880  54.130  65.380  1.00  0.00           C 
ATOM   4586 1HD2 LEU C 460      84.940  54.020  65.700  1.00  0.00           H 
ATOM   4587 2HD2 LEU C 460      83.940  54.820  64.510  1.00  0.00           H 
ATOM   4588 3HD2 LEU C 460      83.320  54.600  66.220  1.00  0.00           H 
ATOM   4589  C   LEU C 460      79.580  52.980  64.020  1.00  0.00           C 
ATOM   4590  O   LEU C 460      79.370  52.750  62.810  1.00  0.00           O 
ATOM   4591  N   GLY C 461      78.680  52.630  64.980  1.00  0.00           N 
ATOM   4592  HN  GLY C 461      78.810  52.620  65.970  1.00  0.00           H 
ATOM   4593  CA  GLY C 461      77.270  52.170  64.720  1.00  0.00           C 
ATOM   4594  HA1 GLY C 461      77.220  51.230  64.180  1.00  0.00           H 
ATOM   4595  HA2 GLY C 461      76.990  52.080  65.760  1.00  0.00           H 
ATOM   4596  C   GLY C 461      76.370  53.110  64.030  1.00  0.00           C 
ATOM   4597  O   GLY C 461      75.760  52.790  63.030  1.00  0.00           O 
ATOM   4598  N   TRP C 462      76.280  54.370  64.530  1.00  0.00           N 
ATOM   4599  HN  TRP C 462      76.830  54.610  65.320  1.00  0.00           H 
ATOM   4600  CA  TRP C 462      75.310  55.310  64.060  1.00  0.00           C 
ATOM   4601  HA  TRP C 462      74.410  54.860  63.670  1.00  0.00           H 
ATOM   4602  CB  TRP C 462      75.040  56.470  65.140  1.00  0.00           C 
ATOM   4603  HB1 TRP C 462      76.010  56.690  65.630  1.00  0.00           H 
ATOM   4604  HB2 TRP C 462      74.750  57.420  64.650  1.00  0.00           H 
ATOM   4605  CG  TRP C 462      74.030  55.960  66.100  1.00  0.00           C 
ATOM   4606  CD1 TRP C 462      74.160  55.660  67.440  1.00  0.00           C 
ATOM   4607  HD1 TRP C 462      75.060  55.690  68.030  1.00  0.00           H 
ATOM   4608  NE1 TRP C 462      72.880  55.370  67.910  1.00  0.00           N 
ATOM   4609  HE1 TRP C 462      72.610  54.800  68.650  1.00  0.00           H 
ATOM   4610  CE2 TRP C 462      71.990  55.500  66.890  1.00  0.00           C 
ATOM   4611  CD2 TRP C 462      72.640  55.970  65.720  1.00  0.00           C 
ATOM   4612  CE3 TRP C 462      71.930  56.350  64.630  1.00  0.00           C 
ATOM   4613  HE3 TRP C 462      72.440  56.760  63.770  1.00  0.00           H 
ATOM   4614  CZ3 TRP C 462      70.550  56.170  64.670  1.00  0.00           C 
ATOM   4615  HZ3 TRP C 462      70.020  56.490  63.790  1.00  0.00           H 
ATOM   4616  CZ2 TRP C 462      70.590  55.240  66.920  1.00  0.00           C 
ATOM   4617  HZ2 TRP C 462      70.210  54.720  67.790  1.00  0.00           H 
ATOM   4618  CH2 TRP C 462      69.870  55.620  65.760  1.00  0.00           C 
ATOM   4619  HH2 TRP C 462      68.850  55.260  65.770  1.00  0.00           H 
ATOM   4620  C   TRP C 462      75.830  55.980  62.710  1.00  0.00           C 
ATOM   4621  O   TRP C 462      75.110  56.100  61.740  1.00  0.00           O 
ATOM   4622  N   CYS C 463      77.140  56.240  62.610  1.00  0.00           N 
ATOM   4623  HN  CYS C 463      77.680  56.090  63.430  1.00  0.00           H 
ATOM   4624  CA  CYS C 463      77.790  56.850  61.450  1.00  0.00           C 
ATOM   4625  HA  CYS C 463      77.350  57.830  61.330  1.00  0.00           H 
ATOM   4626  CB  CYS C 463      79.310  57.100  61.630  1.00  0.00           C 
ATOM   4627  HB1 CYS C 463      79.700  56.130  62.000  1.00  0.00           H 
ATOM   4628  HB2 CYS C 463      79.780  57.340  60.650  1.00  0.00           H 
ATOM   4629  SG  CYS C 463      79.760  58.620  62.640  1.00  0.00           S 
ATOM   4630  HG1 CYS C 463      79.820  58.020  63.820  1.00  0.00           H 
ATOM   4631  C   CYS C 463      77.570  55.970  60.220  1.00  0.00           C 
ATOM   4632  O   CYS C 463      77.570  56.440  59.100  1.00  0.00           O 
ATOM   4633  N   ASN C 464      77.350  54.680  60.420  1.00  0.00           N 
ATOM   4634  HN  ASN C 464      77.410  54.260  61.320  1.00  0.00           H 
ATOM   4635  CA  ASN C 464      76.950  53.900  59.280  1.00  0.00           C 
ATOM   4636  HA  ASN C 464      77.540  54.020  58.390  1.00  0.00           H 
ATOM   4637  CB  ASN C 464      77.210  52.370  59.550  1.00  0.00           C 
ATOM   4638  HB1 ASN C 464      76.990  52.180  60.620  1.00  0.00           H 
ATOM   4639  HB2 ASN C 464      76.640  51.720  58.860  1.00  0.00           H 
ATOM   4640  CG  ASN C 464      78.710  51.930  59.430  1.00  0.00           C 
ATOM   4641  OD1 ASN C 464      79.520  52.550  58.720  1.00  0.00           O 
ATOM   4642  ND2 ASN C 464      79.030  50.810  60.120  1.00  0.00           N 
ATOM   4643 1HD2 ASN C 464      78.240  50.400  60.570  1.00  0.00           H 
ATOM   4644 2HD2 ASN C 464      79.930  50.380  60.050  1.00  0.00           H 
ATOM   4645  C   ASN C 464      75.530  54.000  58.750  1.00  0.00           C 
ATOM   4646  O   ASN C 464      75.230  53.710  57.610  1.00  0.00           O 
ATOM   4647  N   VAL C 465      74.560  54.660  59.510  1.00  0.00           N 
ATOM   4648  HN  VAL C 465      74.810  55.010  60.410  1.00  0.00           H 
ATOM   4649  CA  VAL C 465      73.200  55.030  59.000  1.00  0.00           C 
ATOM   4650  HA  VAL C 465      72.730  54.180  58.520  1.00  0.00           H 
ATOM   4651  CB  VAL C 465      72.260  55.470  60.180  1.00  0.00           C 
ATOM   4652  HB  VAL C 465      72.580  56.410  60.680  1.00  0.00           H 
ATOM   4653  CG1 VAL C 465      70.800  55.800  59.660  1.00  0.00           C 
ATOM   4654 1HG1 VAL C 465      70.160  55.940  60.560  1.00  0.00           H 
ATOM   4655 2HG1 VAL C 465      70.730  56.700  59.010  1.00  0.00           H 
ATOM   4656 3HG1 VAL C 465      70.500  54.920  59.050  1.00  0.00           H 
ATOM   4657  CG2 VAL C 465      72.220  54.320  61.260  1.00  0.00           C 
ATOM   4658 1HG2 VAL C 465      71.500  54.410  62.110  1.00  0.00           H 
ATOM   4659 2HG2 VAL C 465      72.060  53.300  60.850  1.00  0.00           H 
ATOM   4660 3HG2 VAL C 465      73.190  54.280  61.790  1.00  0.00           H 
ATOM   4661  C   VAL C 465      73.280  56.070  57.880  1.00  0.00           C 
ATOM   4662  O   VAL C 465      72.390  56.070  57.050  1.00  0.00           O 
ATOM   4663  N   MET C 466      74.330  56.920  57.820  1.00  0.00           N 
ATOM   4664  HN  MET C 466      75.010  56.710  58.520  1.00  0.00           H 
ATOM   4665  CA  MET C 466      74.600  57.880  56.750  1.00  0.00           C 
ATOM   4666  HA  MET C 466      73.880  58.680  56.760  1.00  0.00           H 
ATOM   4667  CB  MET C 466      75.990  58.490  57.130  1.00  0.00           C 
ATOM   4668  HB1 MET C 466      76.780  57.710  57.110  1.00  0.00           H 
ATOM   4669  HB2 MET C 466      76.220  59.270  56.370  1.00  0.00           H 
ATOM   4670  CG  MET C 466      76.130  59.150  58.550  1.00  0.00           C 
ATOM   4671  HG1 MET C 466      75.240  59.790  58.720  1.00  0.00           H 
ATOM   4672  HG2 MET C 466      76.240  58.310  59.270  1.00  0.00           H 
ATOM   4673  SD  MET C 466      77.700  60.090  58.610  1.00  0.00           S 
ATOM   4674  CE  MET C 466      77.290  60.670  60.370  1.00  0.00           C 
ATOM   4675  HE1 MET C 466      78.070  61.370  60.740  1.00  0.00           H 
ATOM   4676  HE2 MET C 466      76.260  61.080  60.460  1.00  0.00           H 
ATOM   4677  HE3 MET C 466      77.450  59.820  61.060  1.00  0.00           H 
ATOM   4678  C   MET C 466      74.790  57.240  55.380  1.00  0.00           C 
ATOM   4679  O   MET C 466      74.530  57.920  54.390  1.00  0.00           O 
ATOM   4680  N   TYR C 467      75.270  56.020  55.390  1.00  0.00           N 
ATOM   4681  HN  TYR C 467      75.520  55.610  56.260  1.00  0.00           H 
ATOM   4682  CA  TYR C 467      75.660  55.330  54.150  1.00  0.00           C 
ATOM   4683  HA  TYR C 467      75.870  56.050  53.370  1.00  0.00           H 
ATOM   4684  CB  TYR C 467      76.940  54.490  54.380  1.00  0.00           C 
ATOM   4685  HB1 TYR C 467      76.870  53.580  55.020  1.00  0.00           H 
ATOM   4686  HB2 TYR C 467      77.180  54.020  53.400  1.00  0.00           H 
ATOM   4687  CG  TYR C 467      78.200  55.360  54.850  1.00  0.00           C 
ATOM   4688  CD1 TYR C 467      78.450  56.720  54.570  1.00  0.00           C 
ATOM   4689  HD1 TYR C 467      77.830  57.300  53.900  1.00  0.00           H 
ATOM   4690  CE1 TYR C 467      79.500  57.310  55.300  1.00  0.00           C 
ATOM   4691  HE1 TYR C 467      79.670  58.370  55.210  1.00  0.00           H 
ATOM   4692  CZ  TYR C 467      80.330  56.620  56.190  1.00  0.00           C 
ATOM   4693  OH  TYR C 467      81.310  57.320  56.880  1.00  0.00           O 
ATOM   4694  HH  TYR C 467      81.690  56.690  57.490  1.00  0.00           H 
ATOM   4695  CD2 TYR C 467      78.980  54.670  55.820  1.00  0.00           C 
ATOM   4696  HD2 TYR C 467      78.680  53.670  56.100  1.00  0.00           H 
ATOM   4697  CE2 TYR C 467      80.000  55.270  56.470  1.00  0.00           C 
ATOM   4698  HE2 TYR C 467      80.440  54.680  57.260  1.00  0.00           H 
ATOM   4699  C   TYR C 467      74.430  54.570  53.610  1.00  0.00           C 
ATOM   4700  O   TYR C 467      74.180  54.500  52.390  1.00  0.00           O 
ATOM   4701  N   PHE C 468      73.540  53.970  54.470  1.00  0.00           N 
ATOM   4702  HN  PHE C 468      73.690  53.830  55.450  1.00  0.00           H 
ATOM   4703  CA  PHE C 468      72.170  53.590  54.080  1.00  0.00           C 
ATOM   4704  HA  PHE C 468      72.290  52.860  53.290  1.00  0.00           H 
ATOM   4705  CB  PHE C 468      71.480  52.880  55.260  1.00  0.00           C 
ATOM   4706  HB1 PHE C 468      71.540  53.530  56.160  1.00  0.00           H 
ATOM   4707  HB2 PHE C 468      70.420  52.620  55.060  1.00  0.00           H 
ATOM   4708  CG  PHE C 468      72.080  51.550  55.440  1.00  0.00           C 
ATOM   4709  CD1 PHE C 468      71.770  50.500  54.510  1.00  0.00           C 
ATOM   4710  HD1 PHE C 468      71.300  50.750  53.570  1.00  0.00           H 
ATOM   4711  CE1 PHE C 468      72.280  49.270  54.690  1.00  0.00           C 
ATOM   4712  HE1 PHE C 468      72.010  48.480  54.000  1.00  0.00           H 
ATOM   4713  CZ  PHE C 468      73.010  48.870  55.830  1.00  0.00           C 
ATOM   4714  HZ  PHE C 468      73.390  47.870  56.000  1.00  0.00           H 
ATOM   4715  CD2 PHE C 468      72.770  51.180  56.600  1.00  0.00           C 
ATOM   4716  HD2 PHE C 468      73.060  51.960  57.280  1.00  0.00           H 
ATOM   4717  CE2 PHE C 468      73.280  49.840  56.820  1.00  0.00           C 
ATOM   4718  HE2 PHE C 468      73.820  49.640  57.730  1.00  0.00           H 
ATOM   4719  C   PHE C 468      71.330  54.780  53.550  1.00  0.00           C 
ATOM   4720  O   PHE C 468      70.620  54.570  52.540  1.00  0.00           O 
ATOM   4721  N   ALA C 469      71.460  55.950  54.190  1.00  0.00           N 
ATOM   4722  HN  ALA C 469      71.950  56.040  55.050  1.00  0.00           H 
ATOM   4723  CA  ALA C 469      70.660  57.140  53.910  1.00  0.00           C 
ATOM   4724  HA  ALA C 469      69.670  56.760  54.090  1.00  0.00           H 
ATOM   4725  CB  ALA C 469      71.040  58.160  54.930  1.00  0.00           C 
ATOM   4726  HB1 ALA C 469      70.520  59.140  54.890  1.00  0.00           H 
ATOM   4727  HB2 ALA C 469      70.870  57.730  55.940  1.00  0.00           H 
ATOM   4728  HB3 ALA C 469      72.130  58.370  54.830  1.00  0.00           H 
ATOM   4729  C   ALA C 469      70.740  57.770  52.540  1.00  0.00           C 
ATOM   4730  O   ALA C 469      69.790  58.260  51.960  1.00  0.00           O 
ATOM   4731  N   ARG C 470      71.890  57.460  51.950  1.00  0.00           N 
ATOM   4732  HN  ARG C 470      72.470  56.880  52.520  1.00  0.00           H 
ATOM   4733  CA  ARG C 470      72.180  57.820  50.580  1.00  0.00           C 
ATOM   4734  HA  ARG C 470      71.900  58.860  50.500  1.00  0.00           H 
ATOM   4735  CB  ARG C 470      73.750  57.560  50.540  1.00  0.00           C 
ATOM   4736  HB1 ARG C 470      74.200  58.110  51.400  1.00  0.00           H 
ATOM   4737  HB2 ARG C 470      73.960  56.480  50.720  1.00  0.00           H 
ATOM   4738  CG  ARG C 470      74.340  58.060  49.160  1.00  0.00           C 
ATOM   4739  HG1 ARG C 470      73.760  57.540  48.370  1.00  0.00           H 
ATOM   4740  HG2 ARG C 470      74.110  59.140  49.040  1.00  0.00           H 
ATOM   4741  CD  ARG C 470      75.840  57.900  49.040  1.00  0.00           C 
ATOM   4742  HD1 ARG C 470      76.090  56.840  49.280  1.00  0.00           H 
ATOM   4743  HD2 ARG C 470      76.200  58.210  48.030  1.00  0.00           H 
ATOM   4744  NE  ARG C 470      76.460  58.780  50.030  1.00  0.00           N 
ATOM   4745  HE  ARG C 470      76.180  59.740  50.070  1.00  0.00           H 
ATOM   4746  CZ  ARG C 470      77.250  58.380  51.050  1.00  0.00           C 
ATOM   4747  NH1 ARG C 470      77.640  57.100  51.160  1.00  0.00           N 
ATOM   4748 1HH1 ARG C 470      77.330  56.490  50.430  1.00  0.00           H 
ATOM   4749 2HH1 ARG C 470      78.370  56.890  51.810  1.00  0.00           H 
ATOM   4750  NH2 ARG C 470      77.680  59.260  51.860  1.00  0.00           N 
ATOM   4751 1HH2 ARG C 470      77.350  60.160  51.590  1.00  0.00           H 
ATOM   4752 2HH2 ARG C 470      77.910  59.040  52.810  1.00  0.00           H 
ATOM   4753  C   ARG C 470      71.370  57.050  49.610  1.00  0.00           C 
ATOM   4754  O   ARG C 470      71.250  57.310  48.440  1.00  0.00           O 
ATOM   4755  N   GLY C 471      70.780  55.920  50.060  1.00  0.00           N 
ATOM   4756  HN  GLY C 471      70.880  55.640  51.010  1.00  0.00           H 
ATOM   4757  CA  GLY C 471      70.090  55.010  49.230  1.00  0.00           C 
ATOM   4758  HA1 GLY C 471      70.590  54.890  48.280  1.00  0.00           H 
ATOM   4759  HA2 GLY C 471      70.110  54.100  49.800  1.00  0.00           H 
ATOM   4760  C   GLY C 471      68.650  55.420  49.000  1.00  0.00           C 
ATOM   4761  O   GLY C 471      68.060  54.920  48.030  1.00  0.00           O 
ATOM   4762  N   PHE C 472      68.180  56.450  49.740  1.00  0.00           N 
ATOM   4763  HN  PHE C 472      68.720  56.910  50.440  1.00  0.00           H 
ATOM   4764  CA  PHE C 472      66.890  57.020  49.580  1.00  0.00           C 
ATOM   4765  HA  PHE C 472      66.150  56.390  49.110  1.00  0.00           H 
ATOM   4766  CB  PHE C 472      66.310  57.380  50.990  1.00  0.00           C 
ATOM   4767  HB1 PHE C 472      67.040  58.120  51.370  1.00  0.00           H 
ATOM   4768  HB2 PHE C 472      65.310  57.870  50.980  1.00  0.00           H 
ATOM   4769  CG  PHE C 472      66.190  56.200  51.940  1.00  0.00           C 
ATOM   4770  CD1 PHE C 472      64.960  55.490  52.100  1.00  0.00           C 
ATOM   4771  HD1 PHE C 472      64.100  55.840  51.560  1.00  0.00           H 
ATOM   4772  CE1 PHE C 472      64.850  54.350  52.860  1.00  0.00           C 
ATOM   4773  HE1 PHE C 472      63.900  53.850  52.920  1.00  0.00           H 
ATOM   4774  CZ  PHE C 472      65.940  53.910  53.640  1.00  0.00           C 
ATOM   4775  HZ  PHE C 472      65.890  53.080  54.330  1.00  0.00           H 
ATOM   4776  CD2 PHE C 472      67.270  55.740  52.670  1.00  0.00           C 
ATOM   4777  HD2 PHE C 472      68.260  56.130  52.500  1.00  0.00           H 
ATOM   4778  CE2 PHE C 472      67.150  54.560  53.480  1.00  0.00           C 
ATOM   4779  HE2 PHE C 472      68.040  54.210  53.970  1.00  0.00           H 
ATOM   4780  C   PHE C 472      67.000  58.280  48.670  1.00  0.00           C 
ATOM   4781  O   PHE C 472      66.020  58.840  48.180  1.00  0.00           O 
ATOM   4782  N   GLN C 473      68.230  58.700  48.280  1.00  0.00           N 
ATOM   4783  HN  GLN C 473      68.850  58.100  48.770  1.00  0.00           H 
ATOM   4784  CA  GLN C 473      68.470  59.780  47.260  1.00  0.00           C 
ATOM   4785  HA  GLN C 473      67.830  60.600  47.550  1.00  0.00           H 
ATOM   4786  CB  GLN C 473      69.960  60.240  47.110  1.00  0.00           C 
ATOM   4787  HB1 GLN C 473      70.570  59.320  47.020  1.00  0.00           H 
ATOM   4788  HB2 GLN C 473      70.250  60.920  46.280  1.00  0.00           H 
ATOM   4789  CG  GLN C 473      70.710  60.920  48.310  1.00  0.00           C 
ATOM   4790  HG1 GLN C 473      70.130  61.870  48.280  1.00  0.00           H 
ATOM   4791  HG2 GLN C 473      70.470  60.490  49.310  1.00  0.00           H 
ATOM   4792  CD  GLN C 473      72.170  61.220  48.130  1.00  0.00           C 
ATOM   4793  OE1 GLN C 473      72.770  61.730  49.080  1.00  0.00           O 
ATOM   4794  NE2 GLN C 473      72.730  61.030  46.940  1.00  0.00           N 
ATOM   4795 1HE2 GLN C 473      72.290  60.380  46.330  1.00  0.00           H 
ATOM   4796 2HE2 GLN C 473      73.660  61.390  46.860  1.00  0.00           H 
ATOM   4797  C   GLN C 473      67.990  59.510  45.910  1.00  0.00           C 
ATOM   4798  O   GLN C 473      67.860  58.370  45.430  1.00  0.00           O 
ATOM   4799  N   MET C 474      67.770  60.530  45.070  1.00  0.00           N 
ATOM   4800  HN  MET C 474      67.850  61.500  45.260  1.00  0.00           H 
ATOM   4801  CA  MET C 474      67.260  60.390  43.680  1.00  0.00           C 
ATOM   4802  HA  MET C 474      66.590  59.540  43.640  1.00  0.00           H 
ATOM   4803  CB  MET C 474      66.590  61.720  43.290  1.00  0.00           C 
ATOM   4804  HB1 MET C 474      67.220  62.550  43.670  1.00  0.00           H 
ATOM   4805  HB2 MET C 474      66.520  61.920  42.200  1.00  0.00           H 
ATOM   4806  CG  MET C 474      65.180  61.850  43.850  1.00  0.00           C 
ATOM   4807  HG1 MET C 474      65.360  61.730  44.940  1.00  0.00           H 
ATOM   4808  HG2 MET C 474      64.730  62.860  43.770  1.00  0.00           H 
ATOM   4809  SD  MET C 474      64.050  60.550  43.370  1.00  0.00           S 
ATOM   4810  CE  MET C 474      63.720  60.960  41.620  1.00  0.00           C 
ATOM   4811  HE1 MET C 474      63.170  60.120  41.140  1.00  0.00           H 
ATOM   4812  HE2 MET C 474      63.070  61.860  41.560  1.00  0.00           H 
ATOM   4813  HE3 MET C 474      64.650  61.150  41.050  1.00  0.00           H 
ATOM   4814  C   MET C 474      68.460  60.190  42.760  1.00  0.00           C 
ATOM   4815  O   MET C 474      68.320  60.220  41.540  1.00  0.00           O 
ATOM   4816  N   LEU C 475      69.690  59.950  43.330  1.00  0.00           N 
ATOM   4817  HN  LEU C 475      69.680  59.780  44.310  1.00  0.00           H 
ATOM   4818  CA  LEU C 475      70.930  59.750  42.480  1.00  0.00           C 
ATOM   4819  HA  LEU C 475      71.730  59.980  43.170  1.00  0.00           H 
ATOM   4820  CB  LEU C 475      71.050  58.320  41.910  1.00  0.00           C 
ATOM   4821  HB1 LEU C 475      70.120  58.000  41.400  1.00  0.00           H 
ATOM   4822  HB2 LEU C 475      71.880  58.260  41.180  1.00  0.00           H 
ATOM   4823  CG  LEU C 475      71.470  57.200  42.940  1.00  0.00           C 
ATOM   4824  HG  LEU C 475      71.410  56.280  42.320  1.00  0.00           H 
ATOM   4825  CD1 LEU C 475      72.840  57.340  43.610  1.00  0.00           C 
ATOM   4826 1HD1 LEU C 475      73.630  57.640  42.890  1.00  0.00           H 
ATOM   4827 2HD1 LEU C 475      72.710  58.220  44.280  1.00  0.00           H 
ATOM   4828 3HD1 LEU C 475      73.160  56.480  44.230  1.00  0.00           H 
ATOM   4829  CD2 LEU C 475      70.490  57.030  44.090  1.00  0.00           C 
ATOM   4830 1HD2 LEU C 475      70.360  56.000  44.490  1.00  0.00           H 
ATOM   4831 2HD2 LEU C 475      70.770  57.620  44.990  1.00  0.00           H 
ATOM   4832 3HD2 LEU C 475      69.500  57.440  43.790  1.00  0.00           H 
ATOM   4833  C   LEU C 475      71.220  60.870  41.440  1.00  0.00           C 
ATOM   4834  O   LEU C 475      71.530  60.600  40.280  1.00  0.00           O 
ATOM   4835  N   GLY C 476      71.320  62.140  41.830  1.00  0.00           N 
ATOM   4836  HN  GLY C 476      71.240  62.370  42.800  1.00  0.00           H 
ATOM   4837  CA  GLY C 476      71.860  63.280  41.040  1.00  0.00           C 
ATOM   4838  HA1 GLY C 476      71.190  63.320  40.200  1.00  0.00           H 
ATOM   4839  HA2 GLY C 476      71.680  64.200  41.570  1.00  0.00           H 
ATOM   4840  C   GLY C 476      73.330  63.150  40.760  1.00  0.00           C 
ATOM   4841  O   GLY C 476      73.930  62.480  41.620  1.00  0.00           O 
ATOM   4842  N   PRO C 477      73.950  63.700  39.760  1.00  0.00           N 
ATOM   4843  CD  PRO C 477      73.180  64.420  38.740  1.00  0.00           C 
ATOM   4844  HD1 PRO C 477      72.700  65.300  39.220  1.00  0.00           H 
ATOM   4845  HD2 PRO C 477      72.520  63.670  38.260  1.00  0.00           H 
ATOM   4846  CA  PRO C 477      75.210  63.260  39.200  1.00  0.00           C 
ATOM   4847  HA  PRO C 477      75.060  62.200  39.080  1.00  0.00           H 
ATOM   4848  CB  PRO C 477      75.330  63.960  37.820  1.00  0.00           C 
ATOM   4849  HB1 PRO C 477      76.330  64.410  37.640  1.00  0.00           H 
ATOM   4850  HB2 PRO C 477      75.200  63.100  37.130  1.00  0.00           H 
ATOM   4851  CG  PRO C 477      74.210  64.960  37.700  1.00  0.00           C 
ATOM   4852  HG1 PRO C 477      74.550  65.960  38.060  1.00  0.00           H 
ATOM   4853  HG2 PRO C 477      73.860  65.030  36.650  1.00  0.00           H 
ATOM   4854  C   PRO C 477      76.400  63.590  40.090  1.00  0.00           C 
ATOM   4855  O   PRO C 477      77.260  62.700  40.280  1.00  0.00           O 
ATOM   4856  N   PHE C 478      76.550  64.830  40.630  1.00  0.00           N 
ATOM   4857  HN  PHE C 478      75.810  65.480  40.460  1.00  0.00           H 
ATOM   4858  CA  PHE C 478      77.800  65.210  41.380  1.00  0.00           C 
ATOM   4859  HA  PHE C 478      78.650  64.620  41.050  1.00  0.00           H 
ATOM   4860  CB  PHE C 478      78.200  66.740  40.950  1.00  0.00           C 
ATOM   4861  HB1 PHE C 478      77.420  67.450  41.290  1.00  0.00           H 
ATOM   4862  HB2 PHE C 478      79.120  67.150  41.420  1.00  0.00           H 
ATOM   4863  CG  PHE C 478      78.300  66.860  39.390  1.00  0.00           C 
ATOM   4864  CD1 PHE C 478      79.260  66.170  38.640  1.00  0.00           C 
ATOM   4865  HD1 PHE C 478      79.880  65.540  39.260  1.00  0.00           H 
ATOM   4866  CE1 PHE C 478      79.360  66.280  37.250  1.00  0.00           C 
ATOM   4867  HE1 PHE C 478      80.080  65.760  36.630  1.00  0.00           H 
ATOM   4868  CZ  PHE C 478      78.520  67.290  36.640  1.00  0.00           C 
ATOM   4869  HZ  PHE C 478      78.490  67.550  35.590  1.00  0.00           H 
ATOM   4870  CD2 PHE C 478      77.470  67.790  38.750  1.00  0.00           C 
ATOM   4871  HD2 PHE C 478      76.810  68.360  39.390  1.00  0.00           H 
ATOM   4872  CE2 PHE C 478      77.560  68.010  37.330  1.00  0.00           C 
ATOM   4873  HE2 PHE C 478      76.900  68.720  36.850  1.00  0.00           H 
ATOM   4874  C   PHE C 478      77.730  65.050  42.860  1.00  0.00           C 
ATOM   4875  O   PHE C 478      78.660  65.440  43.560  1.00  0.00           O 
ATOM   4876  N   THR C 479      76.620  64.440  43.400  1.00  0.00           N 
ATOM   4877  HN  THR C 479      75.850  64.110  42.870  1.00  0.00           H 
ATOM   4878  CA  THR C 479      76.330  64.400  44.810  1.00  0.00           C 
ATOM   4879  HA  THR C 479      76.120  65.410  45.130  1.00  0.00           H 
ATOM   4880  CB  THR C 479      75.020  63.740  45.090  1.00  0.00           C 
ATOM   4881  HB  THR C 479      74.740  63.860  46.160  1.00  0.00           H 
ATOM   4882  OG1 THR C 479      74.970  62.420  44.560  1.00  0.00           O 
ATOM   4883  HG1 THR C 479      74.560  62.470  43.690  1.00  0.00           H 
ATOM   4884  CG2 THR C 479      73.890  64.560  44.460  1.00  0.00           C 
ATOM   4885 1HG2 THR C 479      73.020  63.920  44.720  1.00  0.00           H 
ATOM   4886 2HG2 THR C 479      73.800  65.550  44.950  1.00  0.00           H 
ATOM   4887 3HG2 THR C 479      73.910  64.760  43.370  1.00  0.00           H 
ATOM   4888  C   THR C 479      77.420  63.770  45.740  1.00  0.00           C 
ATOM   4889  O   THR C 479      77.960  64.480  46.650  1.00  0.00           O 
ATOM   4890  N   ILE C 480      77.590  62.440  45.560  1.00  0.00           N 
ATOM   4891  HN  ILE C 480      77.070  62.050  44.810  1.00  0.00           H 
ATOM   4892  CA  ILE C 480      78.450  61.530  46.270  1.00  0.00           C 
ATOM   4893  HA  ILE C 480      78.220  61.620  47.320  1.00  0.00           H 
ATOM   4894  CB  ILE C 480      78.220  60.100  45.820  1.00  0.00           C 
ATOM   4895  HB  ILE C 480      78.530  59.970  44.760  1.00  0.00           H 
ATOM   4896  CG2 ILE C 480      78.960  59.170  46.810  1.00  0.00           C 
ATOM   4897 1HG2 ILE C 480      78.640  58.110  46.770  1.00  0.00           H 
ATOM   4898 2HG2 ILE C 480      80.040  59.360  46.660  1.00  0.00           H 
ATOM   4899 3HG2 ILE C 480      78.700  59.490  47.840  1.00  0.00           H 
ATOM   4900  CG1 ILE C 480      76.700  59.860  45.680  1.00  0.00           C 
ATOM   4901 1HG1 ILE C 480      76.240  60.260  46.610  1.00  0.00           H 
ATOM   4902 2HG1 ILE C 480      76.350  60.410  44.780  1.00  0.00           H 
ATOM   4903  CD  ILE C 480      76.330  58.400  45.360  1.00  0.00           C 
ATOM   4904  HD1 ILE C 480      76.740  58.070  44.380  1.00  0.00           H 
ATOM   4905  HD2 ILE C 480      76.660  57.590  46.040  1.00  0.00           H 
ATOM   4906  HD3 ILE C 480      75.230  58.350  45.230  1.00  0.00           H 
ATOM   4907  C   ILE C 480      79.980  61.860  46.210  1.00  0.00           C 
ATOM   4908  O   ILE C 480      80.640  61.840  47.210  1.00  0.00           O 
ATOM   4909  N   MET C 481      80.430  62.360  45.030  1.00  0.00           N 
ATOM   4910  HN  MET C 481      79.770  62.340  44.280  1.00  0.00           H 
ATOM   4911  CA  MET C 481      81.780  62.860  44.770  1.00  0.00           C 
ATOM   4912  HA  MET C 481      82.580  62.160  44.970  1.00  0.00           H 
ATOM   4913  CB  MET C 481      81.740  63.130  43.290  1.00  0.00           C 
ATOM   4914  HB1 MET C 481      81.590  62.140  42.810  1.00  0.00           H 
ATOM   4915  HB2 MET C 481      80.830  63.730  43.060  1.00  0.00           H 
ATOM   4916  CG  MET C 481      83.010  63.750  42.790  1.00  0.00           C 
ATOM   4917  HG1 MET C 481      83.060  64.850  42.920  1.00  0.00           H 
ATOM   4918  HG2 MET C 481      83.820  63.360  43.440  1.00  0.00           H 
ATOM   4919  SD  MET C 481      83.540  63.190  41.130  1.00  0.00           S 
ATOM   4920  CE  MET C 481      82.450  64.160  40.100  1.00  0.00           C 
ATOM   4921  HE1 MET C 481      82.460  63.800  39.050  1.00  0.00           H 
ATOM   4922  HE2 MET C 481      81.380  64.120  40.400  1.00  0.00           H 
ATOM   4923  HE3 MET C 481      82.940  65.160  40.150  1.00  0.00           H 
ATOM   4924  C   MET C 481      82.160  64.090  45.510  1.00  0.00           C 
ATOM   4925  O   MET C 481      83.280  64.220  45.980  1.00  0.00           O 
ATOM   4926  N   ILE C 482      81.190  65.000  45.570  1.00  0.00           N 
ATOM   4927  HN  ILE C 482      80.280  64.950  45.170  1.00  0.00           H 
ATOM   4928  CA  ILE C 482      81.390  66.160  46.460  1.00  0.00           C 
ATOM   4929  HA  ILE C 482      82.410  66.500  46.340  1.00  0.00           H 
ATOM   4930  CB  ILE C 482      80.550  67.350  45.940  1.00  0.00           C 
ATOM   4931  HB  ILE C 482      79.450  67.190  45.890  1.00  0.00           H 
ATOM   4932  CG2 ILE C 482      80.790  68.460  47.040  1.00  0.00           C 
ATOM   4933 1HG2 ILE C 482      81.870  68.520  47.280  1.00  0.00           H 
ATOM   4934 2HG2 ILE C 482      80.430  69.430  46.650  1.00  0.00           H 
ATOM   4935 3HG2 ILE C 482      80.320  68.260  48.020  1.00  0.00           H 
ATOM   4936  CG1 ILE C 482      80.990  67.790  44.540  1.00  0.00           C 
ATOM   4937 1HG1 ILE C 482      80.950  66.970  43.800  1.00  0.00           H 
ATOM   4938 2HG1 ILE C 482      80.220  68.490  44.140  1.00  0.00           H 
ATOM   4939  CD  ILE C 482      82.450  68.280  44.550  1.00  0.00           C 
ATOM   4940  HD1 ILE C 482      83.170  67.450  44.710  1.00  0.00           H 
ATOM   4941  HD2 ILE C 482      82.660  68.780  43.580  1.00  0.00           H 
ATOM   4942  HD3 ILE C 482      82.520  68.960  45.420  1.00  0.00           H 
ATOM   4943  C   ILE C 482      81.380  65.770  47.970  1.00  0.00           C 
ATOM   4944  O   ILE C 482      82.330  66.140  48.660  1.00  0.00           O 
ATOM   4945  N   GLN C 483      80.520  64.860  48.510  1.00  0.00           N 
ATOM   4946  HN  GLN C 483      79.760  64.490  47.980  1.00  0.00           H 
ATOM   4947  CA  GLN C 483      80.590  64.410  49.870  1.00  0.00           C 
ATOM   4948  HA  GLN C 483      80.300  65.280  50.450  1.00  0.00           H 
ATOM   4949  CB  GLN C 483      79.470  63.390  50.170  1.00  0.00           C 
ATOM   4950  HB1 GLN C 483      79.560  62.590  49.400  1.00  0.00           H 
ATOM   4951  HB2 GLN C 483      79.650  63.070  51.220  1.00  0.00           H 
ATOM   4952  CG  GLN C 483      78.010  63.950  50.110  1.00  0.00           C 
ATOM   4953  HG1 GLN C 483      77.850  64.660  50.950  1.00  0.00           H 
ATOM   4954  HG2 GLN C 483      77.910  64.490  49.150  1.00  0.00           H 
ATOM   4955  CD  GLN C 483      76.950  62.750  50.180  1.00  0.00           C 
ATOM   4956  OE1 GLN C 483      77.060  61.710  50.800  1.00  0.00           O 
ATOM   4957  NE2 GLN C 483      75.830  63.050  49.450  1.00  0.00           N 
ATOM   4958 1HE2 GLN C 483      75.810  63.870  48.880  1.00  0.00           H 
ATOM   4959 2HE2 GLN C 483      75.040  62.430  49.490  1.00  0.00           H 
ATOM   4960  C   GLN C 483      82.050  63.810  50.220  1.00  0.00           C 
ATOM   4961  O   GLN C 483      82.650  64.050  51.290  1.00  0.00           O 
ATOM   4962  N   LYS C 484      82.540  62.960  49.310  1.00  0.00           N 
ATOM   4963  HN  LYS C 484      81.990  62.740  48.510  1.00  0.00           H 
ATOM   4964  CA  LYS C 484      83.810  62.290  49.390  1.00  0.00           C 
ATOM   4965  HA  LYS C 484      83.830  61.580  50.210  1.00  0.00           H 
ATOM   4966  CB  LYS C 484      84.020  61.250  48.180  1.00  0.00           C 
ATOM   4967  HB1 LYS C 484      83.900  61.940  47.320  1.00  0.00           H 
ATOM   4968  HB2 LYS C 484      85.060  60.860  48.140  1.00  0.00           H 
ATOM   4969  CG  LYS C 484      83.000  60.070  48.130  1.00  0.00           C 
ATOM   4970  HG1 LYS C 484      82.130  60.460  48.700  1.00  0.00           H 
ATOM   4971  HG2 LYS C 484      82.630  60.060  47.080  1.00  0.00           H 
ATOM   4972  CD  LYS C 484      83.450  58.770  48.780  1.00  0.00           C 
ATOM   4973  HD1 LYS C 484      83.560  58.840  49.880  1.00  0.00           H 
ATOM   4974  HD2 LYS C 484      82.590  58.070  48.760  1.00  0.00           H 
ATOM   4975  CE  LYS C 484      84.640  57.990  48.160  1.00  0.00           C 
ATOM   4976  HE1 LYS C 484      84.540  57.860  47.060  1.00  0.00           H 
ATOM   4977  HE2 LYS C 484      85.610  58.500  48.320  1.00  0.00           H 
ATOM   4978  NZ  LYS C 484      84.880  56.650  48.720  1.00  0.00           N 
ATOM   4979  HZ1 LYS C 484      84.510  55.920  48.070  1.00  0.00           H 
ATOM   4980  HZ2 LYS C 484      85.920  56.580  48.730  1.00  0.00           H 
ATOM   4981  HZ3 LYS C 484      84.380  56.530  49.630  1.00  0.00           H 
ATOM   4982  C   LYS C 484      84.980  63.220  49.410  1.00  0.00           C 
ATOM   4983  O   LYS C 484      85.790  63.120  50.330  1.00  0.00           O 
ATOM   4984  N   MET C 485      85.010  64.100  48.440  1.00  0.00           N 
ATOM   4985  HN  MET C 485      84.340  63.990  47.710  1.00  0.00           H 
ATOM   4986  CA  MET C 485      85.980  65.190  48.270  1.00  0.00           C 
ATOM   4987  HA  MET C 485      86.990  64.830  48.130  1.00  0.00           H 
ATOM   4988  CB  MET C 485      85.610  65.960  46.950  1.00  0.00           C 
ATOM   4989  HB1 MET C 485      85.730  65.290  46.070  1.00  0.00           H 
ATOM   4990  HB2 MET C 485      84.540  66.260  46.960  1.00  0.00           H 
ATOM   4991  CG  MET C 485      86.630  67.080  46.620  1.00  0.00           C 
ATOM   4992  HG1 MET C 485      87.130  67.490  47.520  1.00  0.00           H 
ATOM   4993  HG2 MET C 485      87.500  66.700  46.040  1.00  0.00           H 
ATOM   4994  SD  MET C 485      85.880  68.490  45.640  1.00  0.00           S 
ATOM   4995  CE  MET C 485      85.880  69.640  47.020  1.00  0.00           C 
ATOM   4996  HE1 MET C 485      85.280  69.280  47.880  1.00  0.00           H 
ATOM   4997  HE2 MET C 485      86.960  69.790  47.250  1.00  0.00           H 
ATOM   4998  HE3 MET C 485      85.480  70.630  46.720  1.00  0.00           H
[truncated: 8,826,877 more chars]
