# Supplementary material for: Structural mechanism of human oncochannel TRPV6 inhibition by the natural phytoestrogen genistein
Source: Nat Commun. 2023 May 9;14:2659. doi: 10.1038/s41467-023-38352-5 (PMC10169861; doi:10.1038/s41467-023-38352-5)
Supplement: Supplementary file 4 — Supplementary Data 1 [file 41467_2023_38352_MOESM4_ESM.zip › MD states/gen_site2_run2.pdb]

t=0
MODEL 1                                                                        
CRYST1   67.420   67.220   62.800  90.00  90.00  90.00 P 1           1
ATOM      1  C1  GEN   902      79.580  85.230  58.260  1.00  0.00           C 
ATOM      2  H1  GEN   902      80.150  86.050  58.660  1.00  0.00           H 
ATOM      3  C2  GEN   902      78.260  85.420  58.000  1.00  0.00           C 
ATOM      4  O2  GEN   902      77.660  86.590  58.280  1.00  0.00           O 
ATOM      5  H2  GEN   902      78.200  87.110  58.870  1.00  0.00           H 
ATOM      6  C3  GEN   902      77.500  84.470  57.300  1.00  0.00           C 
ATOM      7  H3  GEN   902      76.480  84.710  57.030  1.00  0.00           H 
ATOM      8  C4  GEN   902      78.200  83.400  56.800  1.00  0.00           C 
ATOM      9  O4  GEN   902      77.460  82.500  56.010  1.00  0.00           O 
ATOM     10  H4  GEN   902      76.540  82.770  55.900  1.00  0.00           H 
ATOM     11  C5  GEN   902      79.530  83.170  57.040  1.00  0.00           C 
ATOM     12  C6  GEN   902      80.320  81.970  56.650  1.00  0.00           C 
ATOM     13  O6  GEN   902      79.890  81.120  55.850  1.00  0.00           O 
ATOM     14  C7  GEN   902      81.630  81.660  57.210  1.00  0.00           C 
ATOM     15  C8  GEN   902      82.150  82.740  58.070  1.00  0.00           C 
ATOM     16  H8  GEN   902      83.130  82.750  58.530  1.00  0.00           H 
ATOM     17  O9  GEN   902      81.510  83.910  58.220  1.00  0.00           O 
ATOM     18  C10 GEN   902      80.240  84.050  57.830  1.00  0.00           C 
ATOM     19  C11 GEN   902      82.540  80.470  56.980  1.00  0.00           C 
ATOM     20  C12 GEN   902      82.140  79.200  57.360  1.00  0.00           C 
ATOM     21  H12 GEN   902      81.180  79.050  57.830  1.00  0.00           H 
ATOM     22  C13 GEN   902      83.050  78.110  57.300  1.00  0.00           C 
ATOM     23  H13 GEN   902      82.780  77.170  57.770  1.00  0.00           H 
ATOM     24  C14 GEN   902      84.370  78.320  56.880  1.00  0.00           C 
ATOM     25  O14 GEN   902      85.280  77.250  56.840  1.00  0.00           O 
ATOM     26  H14 GEN   902      86.120  77.670  56.640  1.00  0.00           H 
ATOM     27  C15 GEN   902      84.720  79.570  56.430  1.00  0.00           C 
ATOM     28  H15 GEN   902      85.720  79.830  56.110  1.00  0.00           H 
ATOM     29  C16 GEN   902      83.860  80.700  56.530  1.00  0.00           C 
ATOM     30  H16 GEN   902      84.210  81.650  56.150  1.00  0.00           H 
ATOM     31  C1  GEN  1804      83.520  79.570  43.270  1.00  0.00           C 
ATOM     32  H1  GEN  1804      83.680  78.500  43.250  1.00  0.00           H 
ATOM     33  C2  GEN  1804      84.550  80.430  43.420  1.00  0.00           C 
ATOM     34  O2  GEN  1804      85.850  79.950  43.410  1.00  0.00           O 
ATOM     35  H2  GEN  1804      85.740  79.000  43.320  1.00  0.00           H 
ATOM     36  C3  GEN  1804      84.280  81.770  43.480  1.00  0.00           C 
ATOM     37  H3  GEN  1804      85.090  82.440  43.700  1.00  0.00           H 
ATOM     38  C4  GEN  1804      83.050  82.180  43.220  1.00  0.00           C 
ATOM     39  O4  GEN  1804      82.930  83.560  43.050  1.00  0.00           O 
ATOM     40  H4  GEN  1804      83.840  83.850  42.910  1.00  0.00           H 
ATOM     41  C5  GEN  1804      81.930  81.260  43.030  1.00  0.00           C 
ATOM     42  C6  GEN  1804      80.530  81.560  42.990  1.00  0.00           C 
ATOM     43  O6  GEN  1804      80.410  82.800  42.910  1.00  0.00           O 
ATOM     44  C7  GEN  1804      79.430  80.600  43.120  1.00  0.00           C 
ATOM     45  C8  GEN  1804      79.890  79.250  43.120  1.00  0.00           C 
ATOM     46  H8  GEN  1804      79.190  78.440  43.270  1.00  0.00           H 
ATOM     47  O9  GEN  1804      81.240  78.980  43.160  1.00  0.00           O 
ATOM     48  C10 GEN  1804      82.190  79.930  43.140  1.00  0.00           C 
ATOM     49  C11 GEN  1804      78.000  80.940  43.220  1.00  0.00           C 
ATOM     50  C12 GEN  1804      77.670  81.970  44.020  1.00  0.00           C 
ATOM     51  H12 GEN  1804      78.440  82.640  44.390  1.00  0.00           H 
ATOM     52  C13 GEN  1804      76.300  82.320  44.210  1.00  0.00           C 
ATOM     53  H13 GEN  1804      76.020  83.130  44.870  1.00  0.00           H 
ATOM     54  C14 GEN  1804      75.280  81.590  43.630  1.00  0.00           C 
ATOM     55  O14 GEN  1804      74.010  81.910  44.150  1.00  0.00           O 
ATOM     56  H14 GEN  1804      74.090  82.520  44.890  1.00  0.00           H 
ATOM     57  C15 GEN  1804      75.600  80.530  42.830  1.00  0.00           C 
ATOM     58  H15 GEN  1804      74.810  79.900  42.450  1.00  0.00           H 
ATOM     59  C16 GEN  1804      76.970  80.170  42.650  1.00  0.00           C 
ATOM     60  H16 GEN  1804      77.220  79.390  41.940  1.00  0.00           H 
ATOM     61  C1  GEN  2706      83.630  82.210  36.400  1.00  0.00           C 
ATOM     62  H1  GEN  2706      83.870  81.960  35.380  1.00  0.00           H 
ATOM     63  C2  GEN  2706      84.170  83.360  37.050  1.00  0.00           C 
ATOM     64  O2  GEN  2706      85.220  84.060  36.460  1.00  0.00           O 
ATOM     65  H2  GEN  2706      85.470  84.700  37.130  1.00  0.00           H 
ATOM     66  C3  GEN  2706      83.800  83.620  38.340  1.00  0.00           C 
ATOM     67  H3  GEN  2706      84.280  84.460  38.820  1.00  0.00           H 
ATOM     68  C4  GEN  2706      82.710  82.910  38.860  1.00  0.00           C 
ATOM     69  O4  GEN  2706      82.480  83.120  40.210  1.00  0.00           O 
ATOM     70  H4  GEN  2706      81.740  82.530  40.400  1.00  0.00           H 
ATOM     71  C5  GEN  2706      82.060  81.870  38.210  1.00  0.00           C 
ATOM     72  C6  GEN  2706      81.060  81.000  38.810  1.00  0.00           C 
ATOM     73  O6  GEN  2706      80.940  81.070  40.080  1.00  0.00           O 
ATOM     74  C7  GEN  2706      80.510  79.870  37.980  1.00  0.00           C 
ATOM     75  C8  GEN  2706      81.030  79.710  36.650  1.00  0.00           C 
ATOM     76  H8  GEN  2706      80.680  78.970  35.940  1.00  0.00           H 
ATOM     77  O9  GEN  2706      81.980  80.570  36.200  1.00  0.00           O 
ATOM     78  C10 GEN  2706      82.540  81.540  36.970  1.00  0.00           C 
ATOM     79  C11 GEN  2706      79.440  79.020  38.520  1.00  0.00           C 
ATOM     80  C12 GEN  2706      79.550  78.330  39.790  1.00  0.00           C 
ATOM     81  H12 GEN  2706      80.450  78.510  40.370  1.00  0.00           H 
ATOM     82  C13 GEN  2706      78.530  77.480  40.250  1.00  0.00           C 
ATOM     83  H13 GEN  2706      78.560  76.910  41.170  1.00  0.00           H 
ATOM     84  C14 GEN  2706      77.560  77.140  39.340  1.00  0.00           C 
ATOM     85  O14 GEN  2706      76.610  76.070  39.630  1.00  0.00           O 
ATOM     86  H14 GEN  2706      75.870  75.950  39.040  1.00  0.00           H 
ATOM     87  C15 GEN  2706      77.400  77.770  38.120  1.00  0.00           C 
ATOM     88  H15 GEN  2706      76.640  77.510  37.390  1.00  0.00           H 
ATOM     89  C16 GEN  2706      78.280  78.770  37.700  1.00  0.00           C 
ATOM     90  H16 GEN  2706      78.150  79.270  36.750  1.00  0.00           H 
ATOM     91  N   MET A 454      78.860 111.690  73.520  1.00  0.00           N 
ATOM     92  HN  MET A 454      78.560 111.960  74.430  1.00  0.00           H 
ATOM     93  CA  MET A 454      80.240 111.180  73.310  1.00  0.00           C 
ATOM     94  HA  MET A 454      80.730 111.810  72.590  1.00  0.00           H 
ATOM     95  CB  MET A 454      81.090 111.140  74.630  1.00  0.00           C 
ATOM     96  HB1 MET A 454      80.480 110.560  75.350  1.00  0.00           H 
ATOM     97  HB2 MET A 454      82.080 110.710  74.380  1.00  0.00           H 
ATOM     98  CG  MET A 454      81.470 112.490  75.280  1.00  0.00           C 
ATOM     99  HG1 MET A 454      82.160 112.940  74.530  1.00  0.00           H 
ATOM    100  HG2 MET A 454      80.540 113.090  75.370  1.00  0.00           H 
ATOM    101  SD  MET A 454      82.380 112.350  76.790  1.00  0.00           S 
ATOM    102  CE  MET A 454      83.070 114.020  77.130  1.00  0.00           C 
ATOM    103  HE1 MET A 454      83.470 114.030  78.170  1.00  0.00           H 
ATOM    104  HE2 MET A 454      83.890 114.310  76.430  1.00  0.00           H 
ATOM    105  HE3 MET A 454      82.290 114.810  77.230  1.00  0.00           H 
ATOM    106  C   MET A 454      80.320 109.770  72.680  1.00  0.00           C 
ATOM    107  O   MET A 454      81.150 109.490  71.810  1.00  0.00           O 
ATOM    108  N   SER A 455      79.460 108.860  73.150  1.00  0.00           N 
ATOM    109  HN  SER A 455      78.780 109.110  73.830  1.00  0.00           H 
ATOM    110  CA  SER A 455      79.430 107.450  72.700  1.00  0.00           C 
ATOM    111  HA  SER A 455      80.420 107.020  72.750  1.00  0.00           H 
ATOM    112  CB  SER A 455      78.360 106.610  73.490  1.00  0.00           C 
ATOM    113  HB1 SER A 455      77.450 107.230  73.340  1.00  0.00           H 
ATOM    114  HB2 SER A 455      78.310 105.610  73.010  1.00  0.00           H 
ATOM    115  OG  SER A 455      78.740 106.440  74.810  1.00  0.00           O 
ATOM    116  HG1 SER A 455      78.730 107.320  75.190  1.00  0.00           H 
ATOM    117  C   SER A 455      79.070 107.400  71.220  1.00  0.00           C 
ATOM    118  O   SER A 455      79.740 106.700  70.490  1.00  0.00           O 
ATOM    119  N   PHE A 456      78.130 108.230  70.690  1.00  0.00           N 
ATOM    120  HN  PHE A 456      77.510 108.710  71.300  1.00  0.00           H 
ATOM    121  CA  PHE A 456      77.810 108.390  69.270  1.00  0.00           C 
ATOM    122  HA  PHE A 456      77.720 107.400  68.850  1.00  0.00           H 
ATOM    123  CB  PHE A 456      76.490 109.190  69.080  1.00  0.00           C 
ATOM    124  HB1 PHE A 456      76.560 110.200  69.540  1.00  0.00           H 
ATOM    125  HB2 PHE A 456      76.430 109.250  67.970  1.00  0.00           H 
ATOM    126  CG  PHE A 456      75.300 108.390  69.630  1.00  0.00           C 
ATOM    127  CD1 PHE A 456      74.820 107.210  68.990  1.00  0.00           C 
ATOM    128  HD1 PHE A 456      75.310 106.820  68.110  1.00  0.00           H 
ATOM    129  CE1 PHE A 456      73.720 106.520  69.410  1.00  0.00           C 
ATOM    130  HE1 PHE A 456      73.470 105.550  69.000  1.00  0.00           H 
ATOM    131  CZ  PHE A 456      73.030 106.930  70.570  1.00  0.00           C 
ATOM    132  HZ  PHE A 456      72.100 106.440  70.810  1.00  0.00           H 
ATOM    133  CD2 PHE A 456      74.510 108.880  70.760  1.00  0.00           C 
ATOM    134  HD2 PHE A 456      74.890 109.770  71.240  1.00  0.00           H 
ATOM    135  CE2 PHE A 456      73.360 108.190  71.120  1.00  0.00           C 
ATOM    136  HE2 PHE A 456      72.700 108.570  71.880  1.00  0.00           H 
ATOM    137  C   PHE A 456      78.940 109.080  68.530  1.00  0.00           C 
ATOM    138  O   PHE A 456      79.300 108.720  67.410  1.00  0.00           O 
ATOM    139  N   ALA A 457      79.460 110.180  69.060  1.00  0.00           N 
ATOM    140  HN  ALA A 457      79.140 110.530  69.940  1.00  0.00           H 
ATOM    141  CA  ALA A 457      80.610 110.790  68.500  1.00  0.00           C 
ATOM    142  HA  ALA A 457      80.340 111.170  67.520  1.00  0.00           H 
ATOM    143  CB  ALA A 457      80.860 112.030  69.350  1.00  0.00           C 
ATOM    144  HB1 ALA A 457      81.570 112.760  68.900  1.00  0.00           H 
ATOM    145  HB2 ALA A 457      79.880 112.550  69.340  1.00  0.00           H 
ATOM    146  HB3 ALA A 457      81.230 111.780  70.370  1.00  0.00           H 
ATOM    147  C   ALA A 457      81.900 110.130  68.350  1.00  0.00           C 
ATOM    148  O   ALA A 457      82.560 110.230  67.310  1.00  0.00           O 
ATOM    149  N   LEU A 458      82.290 109.210  69.330  1.00  0.00           N 
ATOM    150  HN  LEU A 458      81.870 109.230  70.230  1.00  0.00           H 
ATOM    151  CA  LEU A 458      83.380 108.280  69.080  1.00  0.00           C 
ATOM    152  HA  LEU A 458      84.270 108.800  68.750  1.00  0.00           H 
ATOM    153  CB  LEU A 458      83.640 107.290  70.340  1.00  0.00           C 
ATOM    154  HB1 LEU A 458      82.670 107.230  70.880  1.00  0.00           H 
ATOM    155  HB2 LEU A 458      83.960 106.280  70.020  1.00  0.00           H 
ATOM    156  CG  LEU A 458      84.730 107.710  71.280  1.00  0.00           C 
ATOM    157  HG  LEU A 458      84.860 106.880  72.010  1.00  0.00           H 
ATOM    158  CD1 LEU A 458      86.110 107.820  70.620  1.00  0.00           C 
ATOM    159 1HD1 LEU A 458      86.130 108.720  69.970  1.00  0.00           H 
ATOM    160 2HD1 LEU A 458      86.860 108.010  71.420  1.00  0.00           H 
ATOM    161 3HD1 LEU A 458      86.390 106.950  69.990  1.00  0.00           H 
ATOM    162  CD2 LEU A 458      84.400 109.020  72.080  1.00  0.00           C 
ATOM    163 1HD2 LEU A 458      83.550 108.860  72.770  1.00  0.00           H 
ATOM    164 2HD2 LEU A 458      85.260 109.370  72.700  1.00  0.00           H 
ATOM    165 3HD2 LEU A 458      84.110 109.910  71.480  1.00  0.00           H 
ATOM    166  C   LEU A 458      83.120 107.260  67.920  1.00  0.00           C 
ATOM    167  O   LEU A 458      83.960 107.070  67.060  1.00  0.00           O 
ATOM    168  N   VAL A 459      81.920 106.700  67.770  1.00  0.00           N 
ATOM    169  HN  VAL A 459      81.300 106.690  68.550  1.00  0.00           H 
ATOM    170  CA  VAL A 459      81.600 105.900  66.530  1.00  0.00           C 
ATOM    171  HA  VAL A 459      82.410 105.180  66.500  1.00  0.00           H 
ATOM    172  CB  VAL A 459      80.280 105.170  66.820  1.00  0.00           C 
ATOM    173  HB  VAL A 459      79.520 105.920  67.100  1.00  0.00           H 
ATOM    174  CG1 VAL A 459      79.830 104.500  65.510  1.00  0.00           C 
ATOM    175 1HG1 VAL A 459      79.010 103.770  65.680  1.00  0.00           H 
ATOM    176 2HG1 VAL A 459      79.470 105.270  64.790  1.00  0.00           H 
ATOM    177 3HG1 VAL A 459      80.640 103.920  65.020  1.00  0.00           H 
ATOM    178  CG2 VAL A 459      80.560 104.110  67.900  1.00  0.00           C 
ATOM    179 1HG2 VAL A 459      79.620 103.580  68.160  1.00  0.00           H 
ATOM    180 2HG2 VAL A 459      81.380 103.450  67.550  1.00  0.00           H 
ATOM    181 3HG2 VAL A 459      81.070 104.500  68.810  1.00  0.00           H 
ATOM    182  C   VAL A 459      81.580 106.630  65.250  1.00  0.00           C 
ATOM    183  O   VAL A 459      82.210 106.220  64.290  1.00  0.00           O 
ATOM    184  N   LEU A 460      80.900 107.790  65.270  1.00  0.00           N 
ATOM    185  HN  LEU A 460      80.410 108.090  66.080  1.00  0.00           H 
ATOM    186  CA  LEU A 460      80.700 108.540  64.040  1.00  0.00           C 
ATOM    187  HA  LEU A 460      80.370 107.810  63.310  1.00  0.00           H 
ATOM    188  CB  LEU A 460      79.560 109.640  64.130  1.00  0.00           C 
ATOM    189  HB1 LEU A 460      79.960 110.400  64.840  1.00  0.00           H 
ATOM    190  HB2 LEU A 460      79.420 110.140  63.150  1.00  0.00           H 
ATOM    191  CG  LEU A 460      78.130 109.230  64.570  1.00  0.00           C 
ATOM    192  HG  LEU A 460      78.100 109.270  65.680  1.00  0.00           H 
ATOM    193  CD1 LEU A 460      77.120 110.260  64.090  1.00  0.00           C 
ATOM    194 1HD1 LEU A 460      76.090 109.880  64.250  1.00  0.00           H 
ATOM    195 2HD1 LEU A 460      77.250 111.190  64.680  1.00  0.00           H 
ATOM    196 3HD1 LEU A 460      77.300 110.440  63.010  1.00  0.00           H 
ATOM    197  CD2 LEU A 460      77.660 107.870  64.120  1.00  0.00           C 
ATOM    198 1HD2 LEU A 460      77.820 107.850  63.020  1.00  0.00           H 
ATOM    199 2HD2 LEU A 460      78.340 107.060  64.440  1.00  0.00           H 
ATOM    200 3HD2 LEU A 460      76.610 107.730  64.470  1.00  0.00           H 
ATOM    201  C   LEU A 460      81.980 109.190  63.470  1.00  0.00           C 
ATOM    202  O   LEU A 460      82.160 109.130  62.230  1.00  0.00           O 
ATOM    203  N   GLY A 461      82.860 109.690  64.340  1.00  0.00           N 
ATOM    204  HN  GLY A 461      82.620 109.480  65.290  1.00  0.00           H 
ATOM    205  CA  GLY A 461      84.130 110.280  64.120  1.00  0.00           C 
ATOM    206  HA1 GLY A 461      83.990 111.080  63.410  1.00  0.00           H 
ATOM    207  HA2 GLY A 461      84.480 110.610  65.090  1.00  0.00           H 
ATOM    208  C   GLY A 461      85.030 109.200  63.540  1.00  0.00           C 
ATOM    209  O   GLY A 461      85.630 109.460  62.470  1.00  0.00           O 
ATOM    210  N   TRP A 462      85.230 108.050  64.230  1.00  0.00           N 
ATOM    211  HN  TRP A 462      84.940 108.070  65.180  1.00  0.00           H 
ATOM    212  CA  TRP A 462      86.060 106.990  63.650  1.00  0.00           C 
ATOM    213  HA  TRP A 462      87.000 107.440  63.350  1.00  0.00           H 
ATOM    214  CB  TRP A 462      86.340 105.770  64.620  1.00  0.00           C 
ATOM    215  HB1 TRP A 462      85.410 105.600  65.200  1.00  0.00           H 
ATOM    216  HB2 TRP A 462      86.650 104.820  64.130  1.00  0.00           H 
ATOM    217  CG  TRP A 462      87.500 106.210  65.560  1.00  0.00           C 
ATOM    218  CD1 TRP A 462      87.330 106.790  66.750  1.00  0.00           C 
ATOM    219  HD1 TRP A 462      86.410 106.830  67.310  1.00  0.00           H 
ATOM    220  NE1 TRP A 462      88.520 107.010  67.320  1.00  0.00           N 
ATOM    221  HE1 TRP A 462      88.570 107.640  68.070  1.00  0.00           H 
ATOM    222  CE2 TRP A 462      89.560 106.670  66.460  1.00  0.00           C 
ATOM    223  CD2 TRP A 462      88.920 106.210  65.280  1.00  0.00           C 
ATOM    224  CE3 TRP A 462      89.670 106.040  64.130  1.00  0.00           C 
ATOM    225  HE3 TRP A 462      89.220 105.690  63.220  1.00  0.00           H 
ATOM    226  CZ3 TRP A 462      91.040 106.170  64.200  1.00  0.00           C 
ATOM    227  HZ3 TRP A 462      91.620 105.840  63.350  1.00  0.00           H 
ATOM    228  CZ2 TRP A 462      90.930 106.890  66.500  1.00  0.00           C 
ATOM    229  HZ2 TRP A 462      91.520 107.150  67.360  1.00  0.00           H 
ATOM    230  CH2 TRP A 462      91.640 106.560  65.350  1.00  0.00           C 
ATOM    231  HH2 TRP A 462      92.710 106.710  65.320  1.00  0.00           H 
ATOM    232  C   TRP A 462      85.600 106.390  62.340  1.00  0.00           C 
ATOM    233  O   TRP A 462      86.420 106.070  61.450  1.00  0.00           O 
ATOM    234  N   CYS A 463      84.270 106.120  62.210  1.00  0.00           N 
ATOM    235  HN  CYS A 463      83.620 106.260  62.960  1.00  0.00           H 
ATOM    236  CA  CYS A 463      83.700 105.460  60.980  1.00  0.00           C 
ATOM    237  HA  CYS A 463      84.210 104.510  60.870  1.00  0.00           H 
ATOM    238  CB  CYS A 463      82.280 105.090  61.050  1.00  0.00           C 
ATOM    239  HB1 CYS A 463      81.690 105.950  61.450  1.00  0.00           H 
ATOM    240  HB2 CYS A 463      81.890 104.890  60.030  1.00  0.00           H 
ATOM    241  SG  CYS A 463      81.950 103.650  62.120  1.00  0.00           S 
ATOM    242  HG1 CYS A 463      81.980 104.320  63.260  1.00  0.00           H 
ATOM    243  C   CYS A 463      83.990 106.180  59.720  1.00  0.00           C 
ATOM    244  O   CYS A 463      84.200 105.580  58.700  1.00  0.00           O 
ATOM    245  N   ASN A 464      84.070 107.500  59.690  1.00  0.00           N 
ATOM    246  HN  ASN A 464      83.920 108.000  60.540  1.00  0.00           H 
ATOM    247  CA  ASN A 464      84.400 108.250  58.520  1.00  0.00           C 
ATOM    248  HA  ASN A 464      83.880 107.840  57.670  1.00  0.00           H 
ATOM    249  CB  ASN A 464      84.040 109.730  58.780  1.00  0.00           C 
ATOM    250  HB1 ASN A 464      84.630 110.110  59.640  1.00  0.00           H 
ATOM    251  HB2 ASN A 464      84.310 110.320  57.880  1.00  0.00           H 
ATOM    252  CG  ASN A 464      82.580 110.040  59.090  1.00  0.00           C 
ATOM    253  OD1 ASN A 464      81.630 109.350  58.770  1.00  0.00           O 
ATOM    254  ND2 ASN A 464      82.370 111.160  59.820  1.00  0.00           N 
ATOM    255 1HD2 ASN A 464      83.140 111.660  60.220  1.00  0.00           H 
ATOM    256 2HD2 ASN A 464      81.520 111.140  60.350  1.00  0.00           H 
ATOM    257  C   ASN A 464      85.860 108.150  58.120  1.00  0.00           C 
ATOM    258  O   ASN A 464      86.190 108.400  56.980  1.00  0.00           O 
ATOM    259  N   VAL A 465      86.780 107.620  58.990  1.00  0.00           N 
ATOM    260  HN  VAL A 465      86.570 107.310  59.920  1.00  0.00           H 
ATOM    261  CA  VAL A 465      88.140 107.270  58.600  1.00  0.00           C 
ATOM    262  HA  VAL A 465      88.590 108.100  58.070  1.00  0.00           H 
ATOM    263  CB  VAL A 465      88.990 107.050  59.860  1.00  0.00           C 
ATOM    264  HB  VAL A 465      88.590 106.210  60.470  1.00  0.00           H 
ATOM    265  CG1 VAL A 465      90.430 106.610  59.520  1.00  0.00           C 
ATOM    266 1HG1 VAL A 465      91.130 106.810  60.360  1.00  0.00           H 
ATOM    267 2HG1 VAL A 465      90.490 105.530  59.270  1.00  0.00           H 
ATOM    268 3HG1 VAL A 465      90.740 107.180  58.620  1.00  0.00           H 
ATOM    269  CG2 VAL A 465      89.080 108.300  60.780  1.00  0.00           C 
ATOM    270 1HG2 VAL A 465      89.810 108.080  61.590  1.00  0.00           H 
ATOM    271 2HG2 VAL A 465      89.340 109.240  60.250  1.00  0.00           H 
ATOM    272 3HG2 VAL A 465      88.050 108.480  61.150  1.00  0.00           H 
ATOM    273  C   VAL A 465      88.220 106.140  57.530  1.00  0.00           C 
ATOM    274  O   VAL A 465      88.950 106.260  56.540  1.00  0.00           O 
ATOM    275  N   MET A 466      87.310 105.130  57.640  1.00  0.00           N 
ATOM    276  HN  MET A 466      86.920 105.000  58.550  1.00  0.00           H 
ATOM    277  CA  MET A 466      87.140 103.990  56.690  1.00  0.00           C 
ATOM    278  HA  MET A 466      88.070 103.450  56.760  1.00  0.00           H 
ATOM    279  CB  MET A 466      86.020 103.080  57.180  1.00  0.00           C 
ATOM    280  HB1 MET A 466      85.100 103.700  57.210  1.00  0.00           H 
ATOM    281  HB2 MET A 466      85.810 102.400  56.330  1.00  0.00           H 
ATOM    282  CG  MET A 466      86.310 102.430  58.560  1.00  0.00           C 
ATOM    283  HG1 MET A 466      87.380 102.130  58.570  1.00  0.00           H 
ATOM    284  HG2 MET A 466      86.230 103.180  59.380  1.00  0.00           H 
ATOM    285  SD  MET A 466      85.280 101.060  59.080  1.00  0.00           S 
ATOM    286  CE  MET A 466      83.920 101.820  59.990  1.00  0.00           C 
ATOM    287  HE1 MET A 466      83.080 101.110  60.110  1.00  0.00           H 
ATOM    288  HE2 MET A 466      84.280 102.010  61.030  1.00  0.00           H 
ATOM    289  HE3 MET A 466      83.510 102.770  59.600  1.00  0.00           H 
ATOM    290  C   MET A 466      86.880 104.450  55.220  1.00  0.00           C 
ATOM    291  O   MET A 466      87.280 103.950  54.160  1.00  0.00           O 
ATOM    292  N   TYR A 467      86.080 105.510  55.140  1.00  0.00           N 
ATOM    293  HN  TYR A 467      85.670 105.840  55.990  1.00  0.00           H 
ATOM    294  CA  TYR A 467      85.690 106.290  53.950  1.00  0.00           C 
ATOM    295  HA  TYR A 467      85.370 105.670  53.120  1.00  0.00           H 
ATOM    296  CB  TYR A 467      84.460 107.230  54.130  1.00  0.00           C 
ATOM    297  HB1 TYR A 467      84.740 108.090  54.770  1.00  0.00           H 
ATOM    298  HB2 TYR A 467      84.000 107.650  53.210  1.00  0.00           H 
ATOM    299  CG  TYR A 467      83.290 106.500  54.690  1.00  0.00           C 
ATOM    300  CD1 TYR A 467      82.880 105.240  54.220  1.00  0.00           C 
ATOM    301  HD1 TYR A 467      83.560 104.700  53.580  1.00  0.00           H 
ATOM    302  CE1 TYR A 467      81.770 104.620  54.760  1.00  0.00           C 
ATOM    303  HE1 TYR A 467      81.560 103.600  54.470  1.00  0.00           H 
ATOM    304  CZ  TYR A 467      81.000 105.270  55.600  1.00  0.00           C 
ATOM    305  OH  TYR A 467      79.850 104.600  56.020  1.00  0.00           O 
ATOM    306  HH  TYR A 467      79.390 105.100  56.690  1.00  0.00           H 
ATOM    307  CD2 TYR A 467      82.410 107.180  55.550  1.00  0.00           C 
ATOM    308  HD2 TYR A 467      82.630 108.180  55.910  1.00  0.00           H 
ATOM    309  CE2 TYR A 467      81.240 106.540  56.020  1.00  0.00           C 
ATOM    310  HE2 TYR A 467      80.740 107.210  56.700  1.00  0.00           H 
ATOM    311  C   TYR A 467      86.920 107.130  53.450  1.00  0.00           C 
ATOM    312  O   TYR A 467      87.160 107.050  52.240  1.00  0.00           O 
ATOM    313  N   PHE A 468      87.740 107.860  54.240  1.00  0.00           N 
ATOM    314  HN  PHE A 468      87.530 108.100  55.180  1.00  0.00           H 
ATOM    315  CA  PHE A 468      89.050 108.320  53.660  1.00  0.00           C 
ATOM    316  HA  PHE A 468      88.920 108.940  52.790  1.00  0.00           H 
ATOM    317  CB  PHE A 468      89.790 109.210  54.730  1.00  0.00           C 
ATOM    318  HB1 PHE A 468      89.820 108.640  55.690  1.00  0.00           H 
ATOM    319  HB2 PHE A 468      90.850 109.370  54.430  1.00  0.00           H 
ATOM    320  CG  PHE A 468      89.180 110.470  54.980  1.00  0.00           C 
ATOM    321  CD1 PHE A 468      89.430 111.450  53.990  1.00  0.00           C 
ATOM    322  HD1 PHE A 468      90.070 111.300  53.130  1.00  0.00           H 
ATOM    323  CE1 PHE A 468      88.900 112.700  54.120  1.00  0.00           C 
ATOM    324  HE1 PHE A 468      89.170 113.460  53.400  1.00  0.00           H 
ATOM    325  CZ  PHE A 468      88.110 113.000  55.300  1.00  0.00           C 
ATOM    326  HZ  PHE A 468      87.710 114.000  55.400  1.00  0.00           H 
ATOM    327  CD2 PHE A 468      88.370 110.740  56.090  1.00  0.00           C 
ATOM    328  HD2 PHE A 468      88.260 110.010  56.870  1.00  0.00           H 
ATOM    329  CE2 PHE A 468      87.890 112.040  56.220  1.00  0.00           C 
ATOM    330  HE2 PHE A 468      87.190 112.290  57.010  1.00  0.00           H 
ATOM    331  C   PHE A 468      89.970 107.190  53.230  1.00  0.00           C 
ATOM    332  O   PHE A 468      90.680 107.350  52.260  1.00  0.00           O 
ATOM    333  N   ALA A 469      89.990 106.060  53.950  1.00  0.00           N 
ATOM    334  HN  ALA A 469      89.650 106.040  54.890  1.00  0.00           H 
ATOM    335  CA  ALA A 469      90.850 104.950  53.560  1.00  0.00           C 
ATOM    336  HA  ALA A 469      91.860 105.330  53.520  1.00  0.00           H 
ATOM    337  CB  ALA A 469      90.790 103.840  54.660  1.00  0.00           C 
ATOM    338  HB1 ALA A 469      91.560 103.080  54.420  1.00  0.00           H 
ATOM    339  HB2 ALA A 469      91.040 104.410  55.580  1.00  0.00           H 
ATOM    340  HB3 ALA A 469      89.770 103.400  54.770  1.00  0.00           H 
ATOM    341  C   ALA A 469      90.550 104.400  52.200  1.00  0.00           C 
ATOM    342  O   ALA A 469      91.320 103.660  51.590  1.00  0.00           O 
ATOM    343  N   ARG A 470      89.390 104.640  51.680  1.00  0.00           N 
ATOM    344  HN  ARG A 470      88.670 105.120  52.170  1.00  0.00           H 
ATOM    345  CA  ARG A 470      89.030 104.200  50.340  1.00  0.00           C 
ATOM    346  HA  ARG A 470      89.240 103.160  50.160  1.00  0.00           H 
ATOM    347  CB  ARG A 470      87.480 104.440  50.230  1.00  0.00           C 
ATOM    348  HB1 ARG A 470      86.960 103.780  50.950  1.00  0.00           H 
ATOM    349  HB2 ARG A 470      87.410 105.480  50.620  1.00  0.00           H 
ATOM    350  CG  ARG A 470      86.730 104.380  48.910  1.00  0.00           C 
ATOM    351  HG1 ARG A 470      87.050 105.330  48.440  1.00  0.00           H 
ATOM    352  HG2 ARG A 470      86.980 103.420  48.400  1.00  0.00           H 
ATOM    353  CD  ARG A 470      85.200 104.480  49.090  1.00  0.00           C 
ATOM    354  HD1 ARG A 470      85.040 105.470  49.560  1.00  0.00           H 
ATOM    355  HD2 ARG A 470      84.710 104.430  48.090  1.00  0.00           H 
ATOM    356  NE  ARG A 470      84.770 103.330  49.880  1.00  0.00           N 
ATOM    357  HE  ARG A 470      85.260 102.490  49.640  1.00  0.00           H 
ATOM    358  CZ  ARG A 470      83.780 103.330  50.730  1.00  0.00           C 
ATOM    359  NH1 ARG A 470      83.140 104.390  51.060  1.00  0.00           N 
ATOM    360 1HH1 ARG A 470      83.480 105.320  50.920  1.00  0.00           H 
ATOM    361 2HH1 ARG A 470      82.600 104.350  51.900  1.00  0.00           H 
ATOM    362  NH2 ARG A 470      83.310 102.220  51.260  1.00  0.00           N 
ATOM    363 1HH2 ARG A 470      83.870 101.400  51.120  1.00  0.00           H 
ATOM    364 2HH2 ARG A 470      82.420 102.270  51.710  1.00  0.00           H 
ATOM    365  C   ARG A 470      89.750 104.940  49.190  1.00  0.00           C 
ATOM    366  O   ARG A 470      89.820 104.460  48.060  1.00  0.00           O 
ATOM    367  N   GLY A 471      90.500 106.070  49.500  1.00  0.00           N 
ATOM    368  HN  GLY A 471      90.320 106.460  50.400  1.00  0.00           H 
ATOM    369  CA  GLY A 471      91.370 106.710  48.520  1.00  0.00           C 
ATOM    370  HA1 GLY A 471      90.930 106.660  47.540  1.00  0.00           H 
ATOM    371  HA2 GLY A 471      91.540 107.680  48.950  1.00  0.00           H 
ATOM    372  C   GLY A 471      92.720 106.140  48.410  1.00  0.00           C 
ATOM    373  O   GLY A 471      93.470 106.530  47.530  1.00  0.00           O 
ATOM    374  N   PHE A 472      93.110 105.270  49.280  1.00  0.00           N 
ATOM    375  HN  PHE A 472      92.500 104.860  49.960  1.00  0.00           H 
ATOM    376  CA  PHE A 472      94.440 104.690  49.280  1.00  0.00           C 
ATOM    377  HA  PHE A 472      95.240 105.310  48.900  1.00  0.00           H 
ATOM    378  CB  PHE A 472      94.860 104.410  50.730  1.00  0.00           C 
ATOM    379  HB1 PHE A 472      93.980 103.960  51.250  1.00  0.00           H 
ATOM    380  HB2 PHE A 472      95.760 103.760  50.690  1.00  0.00           H 
ATOM    381  CG  PHE A 472      95.280 105.570  51.540  1.00  0.00           C 
ATOM    382  CD1 PHE A 472      96.640 105.850  51.950  1.00  0.00           C 
ATOM    383  HD1 PHE A 472      97.450 105.310  51.480  1.00  0.00           H 
ATOM    384  CE1 PHE A 472      96.870 106.960  52.800  1.00  0.00           C 
ATOM    385  HE1 PHE A 472      97.890 107.190  53.090  1.00  0.00           H 
ATOM    386  CZ  PHE A 472      95.730 107.720  53.340  1.00  0.00           C 
ATOM    387  HZ  PHE A 472      95.990 108.620  53.880  1.00  0.00           H 
ATOM    388  CD2 PHE A 472      94.190 106.270  52.120  1.00  0.00           C 
ATOM    389  HD2 PHE A 472      93.160 106.060  51.860  1.00  0.00           H 
ATOM    390  CE2 PHE A 472      94.460 107.320  53.010  1.00  0.00           C 
ATOM    391  HE2 PHE A 472      93.640 107.800  53.530  1.00  0.00           H 
ATOM    392  C   PHE A 472      94.320 103.380  48.510  1.00  0.00           C 
ATOM    393  O   PHE A 472      95.270 102.720  48.140  1.00  0.00           O 
ATOM    394  N   GLN A 473      93.080 102.890  48.160  1.00  0.00           N 
ATOM    395  HN  GLN A 473      92.270 103.360  48.500  1.00  0.00           H 
ATOM    396  CA  GLN A 473      92.890 101.760  47.260  1.00  0.00           C 
ATOM    397  HA  GLN A 473      93.460 100.940  47.660  1.00  0.00           H 
ATOM    398  CB  GLN A 473      91.400 101.320  47.040  1.00  0.00           C 
ATOM    399  HB1 GLN A 473      90.820 102.160  46.600  1.00  0.00           H 
ATOM    400  HB2 GLN A 473      91.280 100.370  46.480  1.00  0.00           H 
ATOM    401  CG  GLN A 473      90.730 100.910  48.350  1.00  0.00           C 
ATOM    402  HG1 GLN A 473      91.220  99.990  48.730  1.00  0.00           H 
ATOM    403  HG2 GLN A 473      90.830 101.740  49.080  1.00  0.00           H 
ATOM    404  CD  GLN A 473      89.270 100.500  48.240  1.00  0.00           C 
ATOM    405  OE1 GLN A 473      88.960  99.800  49.180  1.00  0.00           O 
ATOM    406  NE2 GLN A 473      88.480 100.860  47.280  1.00  0.00           N 
ATOM    407 1HE2 GLN A 473      88.710 101.630  46.680  1.00  0.00           H 
ATOM    408 2HE2 GLN A 473      87.560 100.490  47.380  1.00  0.00           H 
ATOM    409  C   GLN A 473      93.280 102.240  45.820  1.00  0.00           C 
ATOM    410  O   GLN A 473      93.230 103.460  45.590  1.00  0.00           O 
ATOM    411  N   MET A 474      93.710 101.310  44.940  1.00  0.00           N 
ATOM    412  HN  MET A 474      93.790 100.350  45.210  1.00  0.00           H 
ATOM    413  CA  MET A 474      94.120 101.640  43.560  1.00  0.00           C 
ATOM    414  HA  MET A 474      94.500 102.650  43.550  1.00  0.00           H 
ATOM    415  CB  MET A 474      95.250 100.620  43.060  1.00  0.00           C 
ATOM    416  HB1 MET A 474      94.850  99.650  43.410  1.00  0.00           H 
ATOM    417  HB2 MET A 474      95.290 100.510  41.950  1.00  0.00           H 
ATOM    418  CG  MET A 474      96.610 100.870  43.800  1.00  0.00           C 
ATOM    419  HG1 MET A 474      96.350 101.020  44.870  1.00  0.00           H 
ATOM    420  HG2 MET A 474      97.250  99.970  43.640  1.00  0.00           H 
ATOM    421  SD  MET A 474      97.580 102.230  43.070  1.00  0.00           S 
ATOM    422  CE  MET A 474      97.560 101.820  41.280  1.00  0.00           C 
ATOM    423  HE1 MET A 474      96.570 101.950  40.780  1.00  0.00           H 
ATOM    424  HE2 MET A 474      98.490 102.260  40.870  1.00  0.00           H 
ATOM    425  HE3 MET A 474      97.750 100.730  41.170  1.00  0.00           H 
ATOM    426  C   MET A 474      93.080 101.720  42.430  1.00  0.00           C 
ATOM    427  O   MET A 474      93.450 101.730  41.250  1.00  0.00           O 
ATOM    428  N   LEU A 475      91.750 101.680  42.750  1.00  0.00           N 
ATOM    429  HN  LEU A 475      91.530 101.520  43.710  1.00  0.00           H 
ATOM    430  CA  LEU A 475      90.700 101.990  41.850  1.00  0.00           C 
ATOM    431  HA  LEU A 475      89.830 101.950  42.490  1.00  0.00           H 
ATOM    432  CB  LEU A 475      90.630 103.500  41.500  1.00  0.00           C 
ATOM    433  HB1 LEU A 475      91.650 103.930  41.400  1.00  0.00           H 
ATOM    434  HB2 LEU A 475      90.120 103.660  40.530  1.00  0.00           H 
ATOM    435  CG  LEU A 475      89.780 104.360  42.560  1.00  0.00           C 
ATOM    436  HG  LEU A 475      89.950 105.420  42.290  1.00  0.00           H 
ATOM    437  CD1 LEU A 475      88.300 104.120  42.440  1.00  0.00           C 
ATOM    438 1HD1 LEU A 475      87.770 104.940  42.970  1.00  0.00           H 
ATOM    439 2HD1 LEU A 475      88.040 104.280  41.370  1.00  0.00           H 
ATOM    440 3HD1 LEU A 475      87.960 103.170  42.900  1.00  0.00           H 
ATOM    441  CD2 LEU A 475      90.220 104.240  44.020  1.00  0.00           C 
ATOM    442 1HD2 LEU A 475      89.600 104.840  44.730  1.00  0.00           H 
ATOM    443 2HD2 LEU A 475      90.100 103.190  44.370  1.00  0.00           H 
ATOM    444 3HD2 LEU A 475      91.300 104.410  44.210  1.00  0.00           H 
ATOM    445  C   LEU A 475      90.440 100.960  40.790  1.00  0.00           C 
ATOM    446  O   LEU A 475      90.420 101.310  39.620  1.00  0.00           O 
ATOM    447  N   GLY A 476      90.200  99.690  41.140  1.00  0.00           N 
ATOM    448  HN  GLY A 476      90.120  99.530  42.120  1.00  0.00           H 
ATOM    449  CA  GLY A 476      89.620  98.700  40.220  1.00  0.00           C 
ATOM    450  HA1 GLY A 476      90.110  98.850  39.270  1.00  0.00           H 
ATOM    451  HA2 GLY A 476      89.730  97.730  40.670  1.00  0.00           H 
ATOM    452  C   GLY A 476      88.090  98.910  40.050  1.00  0.00           C 
ATOM    453  O   GLY A 476      87.580  99.470  41.000  1.00  0.00           O 
ATOM    454  N   PRO A 477      87.420  98.480  39.090  1.00  0.00           N 
ATOM    455  CD  PRO A 477      87.950  97.830  37.890  1.00  0.00           C 
ATOM    456  HD1 PRO A 477      88.400  96.900  38.310  1.00  0.00           H 
ATOM    457  HD2 PRO A 477      88.670  98.460  37.310  1.00  0.00           H 
ATOM    458  CA  PRO A 477      86.060  98.930  38.960  1.00  0.00           C 
ATOM    459  HA  PRO A 477      86.010 100.000  39.130  1.00  0.00           H 
ATOM    460  CB  PRO A 477      85.740  98.540  37.490  1.00  0.00           C 
ATOM    461  HB1 PRO A 477      84.700  98.280  37.200  1.00  0.00           H 
ATOM    462  HB2 PRO A 477      85.920  99.410  36.820  1.00  0.00           H 
ATOM    463  CG  PRO A 477      86.760  97.490  37.090  1.00  0.00           C 
ATOM    464  HG1 PRO A 477      86.320  96.500  37.330  1.00  0.00           H 
ATOM    465  HG2 PRO A 477      87.130  97.640  36.050  1.00  0.00           H 
ATOM    466  C   PRO A 477      85.070  98.320  39.920  1.00  0.00           C 
ATOM    467  O   PRO A 477      84.350  99.070  40.560  1.00  0.00           O 
ATOM    468  N   PHE A 478      85.090  97.030  40.060  1.00  0.00           N 
ATOM    469  HN  PHE A 478      85.770  96.530  39.520  1.00  0.00           H 
ATOM    470  CA  PHE A 478      84.200  96.310  40.950  1.00  0.00           C 
ATOM    471  HA  PHE A 478      83.280  96.880  40.960  1.00  0.00           H 
ATOM    472  CB  PHE A 478      83.900  94.860  40.490  1.00  0.00           C 
ATOM    473  HB1 PHE A 478      84.840  94.270  40.590  1.00  0.00           H 
ATOM    474  HB2 PHE A 478      83.170  94.410  41.200  1.00  0.00           H 
ATOM    475  CG  PHE A 478      83.450  94.990  39.010  1.00  0.00           C 
ATOM    476  CD1 PHE A 478      82.390  95.800  38.660  1.00  0.00           C 
ATOM    477  HD1 PHE A 478      82.030  96.450  39.440  1.00  0.00           H 
ATOM    478  CE1 PHE A 478      82.010  95.990  37.340  1.00  0.00           C 
ATOM    479  HE1 PHE A 478      81.240  96.690  37.050  1.00  0.00           H 
ATOM    480  CZ  PHE A 478      82.690  95.260  36.350  1.00  0.00           C 
ATOM    481  HZ  PHE A 478      82.400  95.340  35.310  1.00  0.00           H 
ATOM    482  CD2 PHE A 478      84.150  94.240  38.070  1.00  0.00           C 
ATOM    483  HD2 PHE A 478      84.840  93.470  38.370  1.00  0.00           H 
ATOM    484  CE2 PHE A 478      83.770  94.350  36.720  1.00  0.00           C 
ATOM    485  HE2 PHE A 478      84.270  93.850  35.900  1.00  0.00           H 
ATOM    486  C   PHE A 478      84.790  96.320  42.410  1.00  0.00           C 
ATOM    487  O   PHE A 478      84.820  95.240  43.050  1.00  0.00           O 
ATOM    488  N   THR A 479      85.130  97.540  42.930  1.00  0.00           N 
ATOM    489  HN  THR A 479      84.950  98.360  42.390  1.00  0.00           H 
ATOM    490  CA  THR A 479      85.650  97.680  44.290  1.00  0.00           C 
ATOM    491  HA  THR A 479      85.630  96.680  44.690  1.00  0.00           H 
ATOM    492  CB  THR A 479      87.040  98.400  44.420  1.00  0.00           C 
ATOM    493  HB  THR A 479      87.190  98.570  45.510  1.00  0.00           H 
ATOM    494  OG1 THR A 479      87.110  99.670  43.770  1.00  0.00           O 
ATOM    495  HG1 THR A 479      87.290  99.440  42.850  1.00  0.00           H 
ATOM    496  CG2 THR A 479      88.130  97.420  43.940  1.00  0.00           C 
ATOM    497 1HG2 THR A 479      89.100  97.930  44.090  1.00  0.00           H 
ATOM    498 2HG2 THR A 479      88.230  96.460  44.490  1.00  0.00           H 
ATOM    499 3HG2 THR A 479      87.890  97.120  42.900  1.00  0.00           H 
ATOM    500  C   THR A 479      84.530  98.310  45.110  1.00  0.00           C 
ATOM    501  O   THR A 479      83.750  97.630  45.780  1.00  0.00           O 
ATOM    502  N   ILE A 480      84.500  99.630  45.100  1.00  0.00           N 
ATOM    503  HN  ILE A 480      85.190 100.010  44.490  1.00  0.00           H 
ATOM    504  CA  ILE A 480      83.720 100.540  45.850  1.00  0.00           C 
ATOM    505  HA  ILE A 480      83.900 100.490  46.910  1.00  0.00           H 
ATOM    506  CB  ILE A 480      84.090 101.980  45.600  1.00  0.00           C 
ATOM    507  HB  ILE A 480      83.880 102.140  44.520  1.00  0.00           H 
ATOM    508  CG2 ILE A 480      83.290 102.930  46.500  1.00  0.00           C 
ATOM    509 1HG2 ILE A 480      83.570 104.000  46.360  1.00  0.00           H 
ATOM    510 2HG2 ILE A 480      82.230 102.890  46.180  1.00  0.00           H 
ATOM    511 3HG2 ILE A 480      83.290 102.620  47.570  1.00  0.00           H 
ATOM    512  CG1 ILE A 480      85.560 102.250  45.850  1.00  0.00           C 
ATOM    513 1HG1 ILE A 480      85.760 102.250  46.940  1.00  0.00           H 
ATOM    514 2HG1 ILE A 480      86.280 101.540  45.400  1.00  0.00           H 
ATOM    515  CD  ILE A 480      86.020 103.600  45.370  1.00  0.00           C 
ATOM    516  HD1 ILE A 480      85.590 104.420  45.990  1.00  0.00           H 
ATOM    517  HD2 ILE A 480      87.130 103.680  45.370  1.00  0.00           H 
ATOM    518  HD3 ILE A 480      85.700 103.730  44.310  1.00  0.00           H 
ATOM    519  C   ILE A 480      82.230 100.290  45.740  1.00  0.00           C 
ATOM    520  O   ILE A 480      81.510 100.270  46.750  1.00  0.00           O 
ATOM    521  N   MET A 481      81.740 100.040  44.510  1.00  0.00           N 
ATOM    522  HN  MET A 481      82.330 100.080  43.710  1.00  0.00           H 
ATOM    523  CA  MET A 481      80.370  99.610  44.170  1.00  0.00           C 
ATOM    524  HA  MET A 481      79.730 100.340  44.660  1.00  0.00           H 
ATOM    525  CB  MET A 481      80.040  99.690  42.660  1.00  0.00           C 
ATOM    526  HB1 MET A 481      78.950  99.520  42.540  1.00  0.00           H 
ATOM    527  HB2 MET A 481      80.360 100.670  42.250  1.00  0.00           H 
ATOM    528  CG  MET A 481      80.870  98.700  41.810  1.00  0.00           C 
ATOM    529  HG1 MET A 481      81.920  99.060  41.790  1.00  0.00           H 
ATOM    530  HG2 MET A 481      80.760  97.720  42.320  1.00  0.00           H 
ATOM    531  SD  MET A 481      80.270  98.570  40.190  1.00  0.00           S 
ATOM    532  CE  MET A 481      78.780  97.730  40.620  1.00  0.00           C 
ATOM    533  HE1 MET A 481      78.750  97.630  41.730  1.00  0.00           H 
ATOM    534  HE2 MET A 481      77.900  98.310  40.260  1.00  0.00           H 
ATOM    535  HE3 MET A 481      78.830  96.740  40.130  1.00  0.00           H 
ATOM    536  C   MET A 481      79.910  98.350  44.880  1.00  0.00           C 
ATOM    537  O   MET A 481      78.790  98.210  45.350  1.00  0.00           O 
ATOM    538  N   ILE A 482      80.760  97.340  45.020  1.00  0.00           N 
ATOM    539  HN  ILE A 482      81.680  97.440  44.660  1.00  0.00           H 
ATOM    540  CA  ILE A 482      80.630  96.130  45.810  1.00  0.00           C 
ATOM    541  HA  ILE A 482      79.750  95.620  45.430  1.00  0.00           H 
ATOM    542  CB  ILE A 482      81.710  95.130  45.500  1.00  0.00           C 
ATOM    543  HB  ILE A 482      82.700  95.500  45.840  1.00  0.00           H 
ATOM    544  CG2 ILE A 482      81.330  93.860  46.260  1.00  0.00           C 
ATOM    545 1HG2 ILE A 482      82.100  93.090  46.010  1.00  0.00           H 
ATOM    546 2HG2 ILE A 482      81.340  93.900  47.370  1.00  0.00           H 
ATOM    547 3HG2 ILE A 482      80.380  93.460  45.850  1.00  0.00           H 
ATOM    548  CG1 ILE A 482      81.970  94.900  43.960  1.00  0.00           C 
ATOM    549 1HG1 ILE A 482      82.340  95.870  43.560  1.00  0.00           H 
ATOM    550 2HG1 ILE A 482      82.640  94.030  43.820  1.00  0.00           H 
ATOM    551  CD  ILE A 482      80.660  94.480  43.260  1.00  0.00           C 
ATOM    552  HD1 ILE A 482      80.250  93.550  43.710  1.00  0.00           H 
ATOM    553  HD2 ILE A 482      79.920  95.310  43.260  1.00  0.00           H 
ATOM    554  HD3 ILE A 482      80.750  94.250  42.180  1.00  0.00           H 
ATOM    555  C   ILE A 482      80.500  96.350  47.290  1.00  0.00           C 
ATOM    556  O   ILE A 482      79.650  95.870  47.970  1.00  0.00           O 
ATOM    557  N   GLN A 483      81.390  97.210  47.830  1.00  0.00           N 
ATOM    558  HN  GLN A 483      82.180  97.480  47.290  1.00  0.00           H 
ATOM    559  CA  GLN A 483      81.340  97.640  49.230  1.00  0.00           C 
ATOM    560  HA  GLN A 483      81.420  96.840  49.960  1.00  0.00           H 
ATOM    561  CB  GLN A 483      82.490  98.600  49.600  1.00  0.00           C 
ATOM    562  HB1 GLN A 483      82.240  99.530  49.050  1.00  0.00           H 
ATOM    563  HB2 GLN A 483      82.320  98.830  50.670  1.00  0.00           H 
ATOM    564  CG  GLN A 483      83.840  97.960  49.360  1.00  0.00           C 
ATOM    565  HG1 GLN A 483      84.010  97.020  49.930  1.00  0.00           H 
ATOM    566  HG2 GLN A 483      83.860  97.640  48.300  1.00  0.00           H 
ATOM    567  CD  GLN A 483      84.950  99.030  49.370  1.00  0.00           C 
ATOM    568  OE1 GLN A 483      84.680 100.150  49.750  1.00  0.00           O 
ATOM    569  NE2 GLN A 483      86.180  98.670  48.860  1.00  0.00           N 
ATOM    570 1HE2 GLN A 483      86.310  97.800  48.380  1.00  0.00           H 
ATOM    571 2HE2 GLN A 483      86.960  99.270  49.030  1.00  0.00           H 
ATOM    572  C   GLN A 483      80.000  98.290  49.570  1.00  0.00           C 
ATOM    573  O   GLN A 483      79.360  98.100  50.600  1.00  0.00           O 
ATOM    574  N   LYS A 484      79.550  99.140  48.610  1.00  0.00           N 
ATOM    575  HN  LYS A 484      80.090  99.510  47.860  1.00  0.00           H 
ATOM    576  CA  LYS A 484      78.240  99.650  48.700  1.00  0.00           C 
ATOM    577  HA  LYS A 484      78.180  99.990  49.720  1.00  0.00           H 
ATOM    578  CB  LYS A 484      78.000 100.920  47.850  1.00  0.00           C 
ATOM    579  HB1 LYS A 484      78.350 100.640  46.830  1.00  0.00           H 
ATOM    580  HB2 LYS A 484      76.940 101.260  47.820  1.00  0.00           H 
ATOM    581  CG  LYS A 484      78.860 102.180  48.240  1.00  0.00           C 
ATOM    582  HG1 LYS A 484      78.400 102.650  49.140  1.00  0.00           H 
ATOM    583  HG2 LYS A 484      79.940 101.980  48.430  1.00  0.00           H 
ATOM    584  CD  LYS A 484      78.830 103.360  47.160  1.00  0.00           C 
ATOM    585  HD1 LYS A 484      79.050 102.960  46.150  1.00  0.00           H 
ATOM    586  HD2 LYS A 484      77.790 103.740  47.190  1.00  0.00           H 
ATOM    587  CE  LYS A 484      79.740 104.510  47.490  1.00  0.00           C 
ATOM    588  HE1 LYS A 484      79.420 105.090  48.380  1.00  0.00           H 
ATOM    589  HE2 LYS A 484      80.720 104.030  47.700  1.00  0.00           H 
ATOM    590  NZ  LYS A 484      79.990 105.560  46.460  1.00  0.00           N 
ATOM    591  HZ1 LYS A 484      80.510 105.190  45.640  1.00  0.00           H 
ATOM    592  HZ2 LYS A 484      79.140 106.090  46.170  1.00  0.00           H 
ATOM    593  HZ3 LYS A 484      80.630 106.260  46.870  1.00  0.00           H 
ATOM    594  C   LYS A 484      77.070  98.580  48.560  1.00  0.00           C 
ATOM    595  O   LYS A 484      76.170  98.580  49.370  1.00  0.00           O 
ATOM    596  N   MET A 485      77.160  97.590  47.650  1.00  0.00           N 
ATOM    597  HN  MET A 485      77.980  97.610  47.080  1.00  0.00           H 
ATOM    598  CA  MET A 485      76.260  96.500  47.410  1.00  0.00           C 
ATOM    599  HA  MET A 485      75.310  96.990  47.230  1.00  0.00           H 
ATOM    600  CB  MET A 485      76.700  95.800  46.170  1.00  0.00           C 
ATOM    601  HB1 MET A 485      76.930  96.520  45.360  1.00  0.00           H 
ATOM    602  HB2 MET A 485      77.660  95.280  46.390  1.00  0.00           H 
ATOM    603  CG  MET A 485      75.740  94.620  45.740  1.00  0.00           C 
ATOM    604  HG1 MET A 485      75.130  94.210  46.570  1.00  0.00           H 
ATOM    605  HG2 MET A 485      74.930  95.110  45.160  1.00  0.00           H 
ATOM    606  SD  MET A 485      76.700  93.430  44.830  1.00  0.00           S 
ATOM    607  CE  MET A 485      77.340  92.530  46.270  1.00  0.00           C 
ATOM    608  HE1 MET A 485      76.520  91.920  46.700  1.00  0.00           H 
ATOM    609  HE2 MET A 485      78.220  91.900  46.020  1.00  0.00           H 
ATOM    610  HE3 MET A 485      77.740  93.200  47.070  1.00  0.00           H 
ATOM    611  C   MET A 485      76.070  95.620  48.670  1.00  0.00           C 
ATOM    612  O   MET A 485      74.890  95.250  49.030  1.00  0.00           O 
ATOM    613  N   ILE A 486      77.190  95.220  49.340  1.00  0.00           N 
ATOM    614  HN  ILE A 486      78.070  95.380  48.900  1.00  0.00           H 
ATOM    615  CA  ILE A 486      77.210  94.350  50.470  1.00  0.00           C 
ATOM    616  HA  ILE A 486      76.630  93.470  50.260  1.00  0.00           H 
ATOM    617  CB  ILE A 486      78.640  93.840  50.850  1.00  0.00           C 
ATOM    618  HB  ILE A 486      79.350  94.680  51.000  1.00  0.00           H 
ATOM    619  CG2 ILE A 486      78.580  92.840  52.060  1.00  0.00           C 
ATOM    620 1HG2 ILE A 486      78.050  93.340  52.890  1.00  0.00           H 
ATOM    621 2HG2 ILE A 486      78.130  91.850  51.820  1.00  0.00           H 
ATOM    622 3HG2 ILE A 486      79.650  92.780  52.370  1.00  0.00           H 
ATOM    623  CG1 ILE A 486      79.210  93.000  49.670  1.00  0.00           C 
ATOM    624 1HG1 ILE A 486      78.610  92.070  49.670  1.00  0.00           H 
ATOM    625 2HG1 ILE A 486      79.180  93.560  48.710  1.00  0.00           H 
ATOM    626  CD  ILE A 486      80.630  92.570  50.030  1.00  0.00           C 
ATOM    627  HD1 ILE A 486      81.260  92.180  49.200  1.00  0.00           H 
ATOM    628  HD2 ILE A 486      81.230  93.350  50.540  1.00  0.00           H 
ATOM    629  HD3 ILE A 486      80.520  91.710  50.730  1.00  0.00           H 
ATOM    630  C   ILE A 486      76.450  95.010  51.610  1.00  0.00           C 
ATOM    631  O   ILE A 486      75.610  94.470  52.320  1.00  0.00           O 
ATOM    632  N   PHE A 487      76.680  96.320  51.860  1.00  0.00           N 
ATOM    633  HN  PHE A 487      77.420  96.800  51.410  1.00  0.00           H 
ATOM    634  CA  PHE A 487      75.930  97.080  52.870  1.00  0.00           C 
ATOM    635  HA  PHE A 487      76.040  96.660  53.860  1.00  0.00           H 
ATOM    636  CB  PHE A 487      76.510  98.520  52.840  1.00  0.00           C 
ATOM    637  HB1 PHE A 487      77.550  98.330  53.170  1.00  0.00           H 
ATOM    638  HB2 PHE A 487      76.480  98.960  51.820  1.00  0.00           H 
ATOM    639  CG  PHE A 487      75.900  99.490  53.880  1.00  0.00           C 
ATOM    640  CD1 PHE A 487      75.920  99.250  55.260  1.00  0.00           C 
ATOM    641  HD1 PHE A 487      76.410  98.370  55.660  1.00  0.00           H 
ATOM    642  CE1 PHE A 487      75.220 100.100  56.140  1.00  0.00           C 
ATOM    643  HE1 PHE A 487      75.180  99.920  57.200  1.00  0.00           H 
ATOM    644  CZ  PHE A 487      74.490 101.230  55.640  1.00  0.00           C 
ATOM    645  HZ  PHE A 487      73.940 101.890  56.300  1.00  0.00           H 
ATOM    646  CD2 PHE A 487      75.270 100.690  53.430  1.00  0.00           C 
ATOM    647  HD2 PHE A 487      75.230 100.960  52.380  1.00  0.00           H 
ATOM    648  CE2 PHE A 487      74.570 101.560  54.250  1.00  0.00           C 
ATOM    649  HE2 PHE A 487      74.130 102.500  53.950  1.00  0.00           H 
ATOM    650  C   PHE A 487      74.400  97.090  52.590  1.00  0.00           C 
ATOM    651  O   PHE A 487      73.620  96.950  53.520  1.00  0.00           O 
ATOM    652  N   GLY A 488      74.080  97.310  51.320  1.00  0.00           N 
ATOM    653  HN  GLY A 488      74.820  97.530  50.690  1.00  0.00           H 
ATOM    654  CA  GLY A 488      72.640  97.320  50.910  1.00  0.00           C 
ATOM    655  HA1 GLY A 488      72.260  98.180  51.440  1.00  0.00           H 
ATOM    656  HA2 GLY A 488      72.500  97.390  49.840  1.00  0.00           H 
ATOM    657  C   GLY A 488      71.890  96.060  51.220  1.00  0.00           C 
ATOM    658  O   GLY A 488      70.880  95.970  51.840  1.00  0.00           O 
ATOM    659  N   ASP A 489      72.410  94.890  50.910  1.00  0.00           N 
ATOM    660  HN  ASP A 489      73.330  94.740  50.550  1.00  0.00           H 
ATOM    661  CA  ASP A 489      71.890  93.540  51.200  1.00  0.00           C 
ATOM    662  HA  ASP A 489      70.840  93.550  50.960  1.00  0.00           H 
ATOM    663  CB  ASP A 489      72.700  92.530  50.330  1.00  0.00           C 
ATOM    664  HB1 ASP A 489      73.710  92.970  50.210  1.00  0.00           H 
ATOM    665  HB2 ASP A 489      72.720  91.540  50.840  1.00  0.00           H 
ATOM    666  CG  ASP A 489      72.040  92.330  48.970  1.00  0.00           C 
ATOM    667  OD1 ASP A 489      70.920  92.880  48.690  1.00  0.00           O 
ATOM    668  OD2 ASP A 489      72.700  91.720  48.160  1.00  0.00           O 
ATOM    669  C   ASP A 489      72.010  93.200  52.620  1.00  0.00           C 
ATOM    670  O   ASP A 489      71.090  92.630  53.180  1.00  0.00           O 
ATOM    671  N   LEU A 490      73.030  93.670  53.390  1.00  0.00           N 
ATOM    672  HN  LEU A 490      73.730  94.190  52.920  1.00  0.00           H 
ATOM    673  CA  LEU A 490      72.940  93.560  54.840  1.00  0.00           C 
ATOM    674  HA  LEU A 490      72.660  92.530  55.000  1.00  0.00           H 
ATOM    675  CB  LEU A 490      74.250  94.040  55.440  1.00  0.00           C 
ATOM    676  HB1 LEU A 490      74.990  93.450  54.870  1.00  0.00           H 
ATOM    677  HB2 LEU A 490      74.490  95.090  55.180  1.00  0.00           H 
ATOM    678  CG  LEU A 490      74.360  93.890  56.990  1.00  0.00           C 
ATOM    679  HG  LEU A 490      73.700  94.570  57.560  1.00  0.00           H 
ATOM    680  CD1 LEU A 490      74.210  92.460  57.430  1.00  0.00           C 
ATOM    681 1HD1 LEU A 490      73.230  91.940  57.540  1.00  0.00           H 
ATOM    682 2HD1 LEU A 490      74.660  91.780  56.670  1.00  0.00           H 
ATOM    683 3HD1 LEU A 490      74.590  92.290  58.460  1.00  0.00           H 
ATOM    684  CD2 LEU A 490      75.790  94.290  57.390  1.00  0.00           C 
ATOM    685 1HD2 LEU A 490      75.840  94.390  58.500  1.00  0.00           H 
ATOM    686 2HD2 LEU A 490      76.600  93.550  57.230  1.00  0.00           H 
ATOM    687 3HD2 LEU A 490      76.090  95.260  56.950  1.00  0.00           H 
ATOM    688  C   LEU A 490      71.800  94.290  55.490  1.00  0.00           C 
ATOM    689  O   LEU A 490      70.940  93.790  56.220  1.00  0.00           O 
ATOM    690  N   MET A 491      71.620  95.610  55.040  1.00  0.00           N 
ATOM    691  HN  MET A 491      72.290  96.040  54.450  1.00  0.00           H 
ATOM    692  CA  MET A 491      70.530  96.450  55.470  1.00  0.00           C 
ATOM    693  HA  MET A 491      70.460  96.470  56.550  1.00  0.00           H 
ATOM    694  CB  MET A 491      70.620  97.940  55.080  1.00  0.00           C 
ATOM    695  HB1 MET A 491      70.620  97.900  53.970  1.00  0.00           H 
ATOM    696  HB2 MET A 491      69.670  98.470  55.320  1.00  0.00           H 
ATOM    697  CG  MET A 491      71.790  98.780  55.750  1.00  0.00           C 
ATOM    698  HG1 MET A 491      72.760  98.280  55.550  1.00  0.00           H 
ATOM    699  HG2 MET A 491      71.760  99.720  55.160  1.00  0.00           H 
ATOM    700  SD  MET A 491      71.670  99.090  57.620  1.00  0.00           S 
ATOM    701  CE  MET A 491      72.600  97.760  58.400  1.00  0.00           C 
ATOM    702  HE1 MET A 491      73.650  97.810  58.050  1.00  0.00           H 
ATOM    703  HE2 MET A 491      72.650  98.000  59.480  1.00  0.00           H 
ATOM    704  HE3 MET A 491      72.300  96.700  58.240  1.00  0.00           H 
ATOM    705  C   MET A 491      69.180  95.850  55.090  1.00  0.00           C 
ATOM    706  O   MET A 491      68.200  95.870  55.840  1.00  0.00           O 
ATOM    707  N   ARG A 492      69.070  95.300  53.890  1.00  0.00           N 
ATOM    708  HN  ARG A 492      69.860  95.300  53.290  1.00  0.00           H 
ATOM    709  CA  ARG A 492      67.840  94.670  53.440  1.00  0.00           C 
ATOM    710  HA  ARG A 492      66.990  95.320  53.550  1.00  0.00           H 
ATOM    711  CB  ARG A 492      67.920  94.250  51.990  1.00  0.00           C 
ATOM    712  HB1 ARG A 492      68.880  93.710  51.850  1.00  0.00           H 
ATOM    713  HB2 ARG A 492      67.120  93.520  51.730  1.00  0.00           H 
ATOM    714  CG  ARG A 492      67.890  95.360  50.880  1.00  0.00           C 
ATOM    715  HG1 ARG A 492      66.820  95.640  50.740  1.00  0.00           H 
ATOM    716  HG2 ARG A 492      68.280  96.370  51.130  1.00  0.00           H 
ATOM    717  CD  ARG A 492      68.510  94.770  49.570  1.00  0.00           C 
ATOM    718  HD1 ARG A 492      69.610  94.910  49.690  1.00  0.00           H 
ATOM    719  HD2 ARG A 492      68.060  93.760  49.430  1.00  0.00           H 
ATOM    720  NE  ARG A 492      68.050  95.570  48.410  1.00  0.00           N 
ATOM    721  HE  ARG A 492      67.110  95.900  48.390  1.00  0.00           H 
ATOM    722  CZ  ARG A 492      68.580  95.400  47.230  1.00  0.00           C 
ATOM    723  NH1 ARG A 492      68.000  95.990  46.200  1.00  0.00           N 
ATOM    724 1HH1 ARG A 492      67.020  96.160  46.260  1.00  0.00           H 
ATOM    725 2HH1 ARG A 492      68.500  96.060  45.340  1.00  0.00           H 
ATOM    726  NH2 ARG A 492      69.650  94.740  46.960  1.00  0.00           N 
ATOM    727 1HH2 ARG A 492      70.060  94.230  47.720  1.00  0.00           H 
ATOM    728 2HH2 ARG A 492      69.930  94.720  46.000  1.00  0.00           H 
ATOM    729  C   ARG A 492      67.610  93.410  54.330  1.00  0.00           C 
ATOM    730  O   ARG A 492      66.450  93.100  54.780  1.00  0.00           O 
ATOM    731  N   PHE A 493      68.680  92.670  54.750  1.00  0.00           N 
ATOM    732  HN  PHE A 493      69.560  92.880  54.330  1.00  0.00           H 
ATOM    733  CA  PHE A 493      68.570  91.650  55.710  1.00  0.00           C 
ATOM    734  HA  PHE A 493      67.760  90.990  55.420  1.00  0.00           H 
ATOM    735  CB  PHE A 493      69.920  90.850  55.700  1.00  0.00           C 
ATOM    736  HB1 PHE A 493      70.120  90.610  54.630  1.00  0.00           H 
ATOM    737  HB2 PHE A 493      70.820  91.440  55.980  1.00  0.00           H 
ATOM    738  CG  PHE A 493      69.870  89.550  56.510  1.00  0.00           C 
ATOM    739  CD1 PHE A 493      69.240  88.380  55.930  1.00  0.00           C 
ATOM    740  HD1 PHE A 493      68.830  88.480  54.940  1.00  0.00           H 
ATOM    741  CE1 PHE A 493      69.400  87.130  56.560  1.00  0.00           C 
ATOM    742  HE1 PHE A 493      68.940  86.200  56.270  1.00  0.00           H 
ATOM    743  CZ  PHE A 493      70.010  87.020  57.800  1.00  0.00           C 
ATOM    744  HZ  PHE A 493      70.040  86.100  58.360  1.00  0.00           H 
ATOM    745  CD2 PHE A 493      70.450  89.430  57.800  1.00  0.00           C 
ATOM    746  HD2 PHE A 493      71.020  90.240  58.230  1.00  0.00           H 
ATOM    747  CE2 PHE A 493      70.580  88.150  58.390  1.00  0.00           C 
ATOM    748  HE2 PHE A 493      71.110  87.900  59.290  1.00  0.00           H 
ATOM    749  C   PHE A 493      68.070  92.010  57.140  1.00  0.00           C 
ATOM    750  O   PHE A 493      67.260  91.220  57.700  1.00  0.00           O 
ATOM    751  N   CYS A 494      68.490  93.150  57.790  1.00  0.00           N 
ATOM    752  HN  CYS A 494      69.120  93.750  57.320  1.00  0.00           H 
ATOM    753  CA  CYS A 494      67.890  93.630  59.030  1.00  0.00           C 
ATOM    754  HA  CYS A 494      68.020  92.800  59.700  1.00  0.00           H 
ATOM    755  CB  CYS A 494      68.600  94.840  59.540  1.00  0.00           C 
ATOM    756  HB1 CYS A 494      68.260  95.710  58.940  1.00  0.00           H 
ATOM    757  HB2 CYS A 494      68.410  95.200  60.570  1.00  0.00           H 
ATOM    758  SG  CYS A 494      70.390  94.700  59.540  1.00  0.00           S 
ATOM    759  HG1 CYS A 494      70.380  94.730  58.220  1.00  0.00           H 
ATOM    760  C   CYS A 494      66.390  93.800  58.980  1.00  0.00           C 
ATOM    761  O   CYS A 494      65.720  93.400  59.920  1.00  0.00           O 
ATOM    762  N   TRP A 495      65.900  94.480  57.900  1.00  0.00           N 
ATOM    763  HN  TRP A 495      66.580  94.790  57.240  1.00  0.00           H 
ATOM    764  CA  TRP A 495      64.430  94.540  57.670  1.00  0.00           C 
ATOM    765  HA  TRP A 495      64.050  95.150  58.480  1.00  0.00           H 
ATOM    766  CB  TRP A 495      64.130  95.200  56.240  1.00  0.00           C 
ATOM    767  HB1 TRP A 495      64.600  94.760  55.340  1.00  0.00           H 
ATOM    768  HB2 TRP A 495      63.070  95.140  55.920  1.00  0.00           H 
ATOM    769  CG  TRP A 495      64.430  96.670  56.190  1.00  0.00           C 
ATOM    770  CD1 TRP A 495      65.280  97.340  55.370  1.00  0.00           C 
ATOM    771  HD1 TRP A 495      65.980  96.960  54.650  1.00  0.00           H 
ATOM    772  NE1 TRP A 495      65.160  98.740  55.570  1.00  0.00           N 
ATOM    773  HE1 TRP A 495      65.820  99.420  55.320  1.00  0.00           H 
ATOM    774  CE2 TRP A 495      64.150  98.940  56.470  1.00  0.00           C 
ATOM    775  CD2 TRP A 495      63.630  97.670  56.900  1.00  0.00           C 
ATOM    776  CE3 TRP A 495      62.590  97.590  57.790  1.00  0.00           C 
ATOM    777  HE3 TRP A 495      62.310  96.670  58.270  1.00  0.00           H 
ATOM    778  CZ3 TRP A 495      62.040  98.810  58.310  1.00  0.00           C 
ATOM    779  HZ3 TRP A 495      61.120  98.690  58.860  1.00  0.00           H 
ATOM    780  CZ2 TRP A 495      63.620 100.110  56.950  1.00  0.00           C 
ATOM    781  HZ2 TRP A 495      64.030 101.000  56.490  1.00  0.00           H 
ATOM    782  CH2 TRP A 495      62.500 100.060  57.830  1.00  0.00           C 
ATOM    783  HH2 TRP A 495      62.040 100.990  58.140  1.00  0.00           H 
ATOM    784  C   TRP A 495      63.760  93.210  57.760  1.00  0.00           C 
ATOM    785  O   TRP A 495      62.740  93.090  58.500  1.00  0.00           O 
ATOM    786  N   LEU A 496      64.250  92.160  57.150  1.00  0.00           N 
ATOM    787  HN  LEU A 496      65.090  92.330  56.640  1.00  0.00           H 
ATOM    788  CA  LEU A 496      63.700  90.850  57.260  1.00  0.00           C 
ATOM    789  HA  LEU A 496      62.630  90.920  57.180  1.00  0.00           H 
ATOM    790  CB  LEU A 496      64.200  89.960  56.160  1.00  0.00           C 
ATOM    791  HB1 LEU A 496      65.240  90.260  55.910  1.00  0.00           H 
ATOM    792  HB2 LEU A 496      64.250  88.890  56.440  1.00  0.00           H 
ATOM    793  CG  LEU A 496      63.420  89.830  54.820  1.00  0.00           C 
ATOM    794  HG  LEU A 496      62.350  89.670  55.090  1.00  0.00           H 
ATOM    795  CD1 LEU A 496      63.390  91.160  54.020  1.00  0.00           C 
ATOM    796 1HD1 LEU A 496      62.820  90.980  53.080  1.00  0.00           H 
ATOM    797 2HD1 LEU A 496      62.910  91.960  54.620  1.00  0.00           H 
ATOM    798 3HD1 LEU A 496      64.420  91.460  53.740  1.00  0.00           H 
ATOM    799  CD2 LEU A 496      63.940  88.660  53.940  1.00  0.00           C 
ATOM    800 1HD2 LEU A 496      63.890  87.720  54.530  1.00  0.00           H 
ATOM    801 2HD2 LEU A 496      63.240  88.520  53.090  1.00  0.00           H 
ATOM    802 3HD2 LEU A 496      64.990  88.740  53.570  1.00  0.00           H 
ATOM    803  C   LEU A 496      63.930  90.160  58.580  1.00  0.00           C 
ATOM    804  O   LEU A 496      63.160  89.330  59.060  1.00  0.00           O 
ATOM    805  N   MET A 497      65.050  90.440  59.250  1.00  0.00           N 
ATOM    806  HN  MET A 497      65.760  91.000  58.820  1.00  0.00           H 
ATOM    807  CA  MET A 497      65.400  89.660  60.440  1.00  0.00           C 
ATOM    808  HA  MET A 497      65.070  88.630  60.390  1.00  0.00           H 
ATOM    809  CB  MET A 497      66.900  89.550  60.670  1.00  0.00           C 
ATOM    810  HB1 MET A 497      67.340  90.570  60.670  1.00  0.00           H 
ATOM    811  HB2 MET A 497      67.140  89.040  61.630  1.00  0.00           H 
ATOM    812  CG  MET A 497      67.670  88.680  59.670  1.00  0.00           C 
ATOM    813  HG1 MET A 497      67.790  89.300  58.750  1.00  0.00           H 
ATOM    814  HG2 MET A 497      68.690  88.600  60.110  1.00  0.00           H 
ATOM    815  SD  MET A 497      66.960  87.030  59.370  1.00  0.00           S 
ATOM    816  CE  MET A 497      66.360  87.370  57.720  1.00  0.00           C 
ATOM    817  HE1 MET A 497      65.290  87.670  57.730  1.00  0.00           H 
ATOM    818  HE2 MET A 497      66.970  88.080  57.130  1.00  0.00           H 
ATOM    819  HE3 MET A 497      66.380  86.430  57.130  1.00  0.00           H 
ATOM    820  C   MET A 497      64.720  90.340  61.670  1.00  0.00           C 
ATOM    821  O   MET A 497      64.620  89.660  62.680  1.00  0.00           O 
ATOM    822  N   ALA A 498      64.240  91.630  61.640  1.00  0.00           N 
ATOM    823  HN  ALA A 498      64.370  92.170  60.810  1.00  0.00           H 
ATOM    824  CA  ALA A 498      63.540  92.190  62.770  1.00  0.00           C 
ATOM    825  HA  ALA A 498      64.220  92.380  63.580  1.00  0.00           H 
ATOM    826  CB  ALA A 498      63.300  93.600  62.150  1.00  0.00           C 
ATOM    827  HB1 ALA A 498      62.820  94.330  62.830  1.00  0.00           H 
ATOM    828  HB2 ALA A 498      64.280  93.980  61.800  1.00  0.00           H 
ATOM    829  HB3 ALA A 498      62.590  93.550  61.300  1.00  0.00           H 
ATOM    830  C   ALA A 498      62.240  91.480  63.300  1.00  0.00           C 
ATOM    831  O   ALA A 498      61.990  91.280  64.510  1.00  0.00           O 
ATOM    832  N   VAL A 499      61.310  91.150  62.370  1.00  0.00           N 
ATOM    833  HN  VAL A 499      61.580  91.280  61.420  1.00  0.00           H 
ATOM    834  CA  VAL A 499      60.120  90.320  62.660  1.00  0.00           C 
ATOM    835  HA  VAL A 499      59.620  90.820  63.480  1.00  0.00           H 
ATOM    836  CB  VAL A 499      59.170  90.380  61.540  1.00  0.00           C 
ATOM    837  HB  VAL A 499      58.220  89.820  61.710  1.00  0.00           H 
ATOM    838  CG1 VAL A 499      58.820  91.840  61.360  1.00  0.00           C 
ATOM    839 1HG1 VAL A 499      58.350  92.300  62.250  1.00  0.00           H 
ATOM    840 2HG1 VAL A 499      59.700  92.470  61.090  1.00  0.00           H 
ATOM    841 3HG1 VAL A 499      58.010  92.000  60.610  1.00  0.00           H 
ATOM    842  CG2 VAL A 499      59.770  89.800  60.170  1.00  0.00           C 
ATOM    843 1HG2 VAL A 499      59.090  89.990  59.310  1.00  0.00           H 
ATOM    844 2HG2 VAL A 499      60.720  90.370  60.040  1.00  0.00           H 
ATOM    845 3HG2 VAL A 499      60.080  88.730  60.210  1.00  0.00           H 
ATOM    846  C   VAL A 499      60.410  88.930  63.160  1.00  0.00           C 
ATOM    847  O   VAL A 499      59.740  88.460  64.080  1.00  0.00           O 
ATOM    848  N   VAL A 500      61.450  88.270  62.680  1.00  0.00           N 
ATOM    849  HN  VAL A 500      61.970  88.530  61.870  1.00  0.00           H 
ATOM    850  CA  VAL A 500      61.870  87.030  63.260  1.00  0.00           C 
ATOM    851  HA  VAL A 500      61.090  86.290  63.250  1.00  0.00           H 
ATOM    852  CB  VAL A 500      63.060  86.420  62.430  1.00  0.00           C 
ATOM    853  HB  VAL A 500      64.000  86.980  62.600  1.00  0.00           H 
ATOM    854  CG1 VAL A 500      63.360  85.010  62.910  1.00  0.00           C 
ATOM    855 1HG1 VAL A 500      64.210  84.580  62.340  1.00  0.00           H 
ATOM    856 2HG1 VAL A 500      63.610  85.080  63.990  1.00  0.00           H 
ATOM    857 3HG1 VAL A 500      62.450  84.380  62.900  1.00  0.00           H 
ATOM    858  CG2 VAL A 500      62.700  86.420  60.940  1.00  0.00           C 
ATOM    859 1HG2 VAL A 500      63.600  86.120  60.360  1.00  0.00           H 
ATOM    860 2HG2 VAL A 500      61.950  85.620  60.740  1.00  0.00           H 
ATOM    861 3HG2 VAL A 500      62.410  87.390  60.490  1.00  0.00           H 
ATOM    862  C   VAL A 500      62.370  87.110  64.680  1.00  0.00           C 
ATOM    863  O   VAL A 500      61.950  86.370  65.550  1.00  0.00           O 
ATOM    864  N   ILE A 501      63.260  88.120  65.020  1.00  0.00           N 
ATOM    865  HN  ILE A 501      63.570  88.710  64.280  1.00  0.00           H 
ATOM    866  CA  ILE A 501      63.780  88.310  66.360  1.00  0.00           C 
ATOM    867  HA  ILE A 501      64.170  87.420  66.820  1.00  0.00           H 
ATOM    868  CB  ILE A 501      64.850  89.360  66.410  1.00  0.00           C 
ATOM    869  HB  ILE A 501      64.570  90.190  65.720  1.00  0.00           H 
ATOM    870  CG2 ILE A 501      65.000  89.970  67.840  1.00  0.00           C 
ATOM    871 1HG2 ILE A 501      65.880  90.650  67.820  1.00  0.00           H 
ATOM    872 2HG2 ILE A 501      64.070  90.510  68.120  1.00  0.00           H 
ATOM    873 3HG2 ILE A 501      65.140  89.160  68.580  1.00  0.00           H 
ATOM    874  CG1 ILE A 501      66.210  88.690  65.900  1.00  0.00           C 
ATOM    875 1HG1 ILE A 501      66.870  88.330  66.710  1.00  0.00           H 
ATOM    876 2HG1 ILE A 501      66.030  87.840  65.200  1.00  0.00           H 
ATOM    877  CD  ILE A 501      67.060  89.610  65.080  1.00  0.00           C 
ATOM    878  HD1 ILE A 501      67.540  90.430  65.670  1.00  0.00           H 
ATOM    879  HD2 ILE A 501      67.830  88.990  64.580  1.00  0.00           H 
ATOM    880  HD3 ILE A 501      66.440  90.190  64.370  1.00  0.00           H 
ATOM    881  C   ILE A 501      62.560  88.700  67.240  1.00  0.00           C 
ATOM    882  O   ILE A 501      62.470  88.060  68.290  1.00  0.00           O 
ATOM    883  N   LEU A 502      61.610  89.620  66.860  1.00  0.00           N 
ATOM    884  HN  LEU A 502      61.670  90.200  66.050  1.00  0.00           H 
ATOM    885  CA  LEU A 502      60.430  89.980  67.660  1.00  0.00           C 
ATOM    886  HA  LEU A 502      60.780  90.410  68.580  1.00  0.00           H 
ATOM    887  CB  LEU A 502      59.630  90.950  66.800  1.00  0.00           C 
ATOM    888  HB1 LEU A 502      59.690  90.510  65.780  1.00  0.00           H 
ATOM    889  HB2 LEU A 502      58.550  90.860  67.040  1.00  0.00           H 
ATOM    890  CG  LEU A 502      59.970  92.440  66.880  1.00  0.00           C 
ATOM    891  HG  LEU A 502      61.060  92.650  66.840  1.00  0.00           H 
ATOM    892  CD1 LEU A 502      59.220  93.130  65.780  1.00  0.00           C 
ATOM    893 1HD1 LEU A 502      59.520  92.890  64.740  1.00  0.00           H 
ATOM    894 2HD1 LEU A 502      58.140  92.880  65.900  1.00  0.00           H 
ATOM    895 3HD1 LEU A 502      59.390  94.230  65.780  1.00  0.00           H 
ATOM    896  CD2 LEU A 502      59.500  93.060  68.220  1.00  0.00           C 
ATOM    897 1HD2 LEU A 502      59.840  94.100  68.380  1.00  0.00           H 
ATOM    898 2HD2 LEU A 502      58.410  93.280  68.140  1.00  0.00           H 
ATOM    899 3HD2 LEU A 502      59.680  92.360  69.060  1.00  0.00           H 
ATOM    900  C   LEU A 502      59.450  88.900  68.130  1.00  0.00           C 
ATOM    901  O   LEU A 502      58.960  88.920  69.300  1.00  0.00           O 
ATOM    902  N   GLY A 503      59.130  87.980  67.300  1.00  0.00           N 
ATOM    903  HN  GLY A 503      59.480  87.930  66.370  1.00  0.00           H 
ATOM    904  CA  GLY A 503      58.200  86.880  67.670  1.00  0.00           C 
ATOM    905  HA1 GLY A 503      57.380  87.260  68.260  1.00  0.00           H 
ATOM    906  HA2 GLY A 503      58.020  86.310  66.770  1.00  0.00           H 
ATOM    907  C   GLY A 503      58.760  85.920  68.670  1.00  0.00           C 
ATOM    908  O   GLY A 503      58.100  85.600  69.640  1.00  0.00           O 
ATOM    909  N   PHE A 504      60.030  85.470  68.450  1.00  0.00           N 
ATOM    910  HN  PHE A 504      60.500  85.600  67.580  1.00  0.00           H 
ATOM    911  CA  PHE A 504      60.810  84.660  69.320  1.00  0.00           C 
ATOM    912  HA  PHE A 504      60.190  83.850  69.690  1.00  0.00           H 
ATOM    913  CB  PHE A 504      62.080  84.210  68.560  1.00  0.00           C 
ATOM    914  HB1 PHE A 504      62.590  84.990  67.960  1.00  0.00           H 
ATOM    915  HB2 PHE A 504      62.870  83.790  69.230  1.00  0.00           H 
ATOM    916  CG  PHE A 504      61.780  83.010  67.720  1.00  0.00           C 
ATOM    917  CD1 PHE A 504      61.610  81.800  68.390  1.00  0.00           C 
ATOM    918  HD1 PHE A 504      61.700  81.810  69.470  1.00  0.00           H 
ATOM    919  CE1 PHE A 504      61.390  80.640  67.660  1.00  0.00           C 
ATOM    920  HE1 PHE A 504      61.170  79.700  68.150  1.00  0.00           H 
ATOM    921  CZ  PHE A 504      61.450  80.640  66.250  1.00  0.00           C 
ATOM    922  HZ  PHE A 504      61.230  79.700  65.760  1.00  0.00           H 
ATOM    923  CD2 PHE A 504      61.660  83.050  66.340  1.00  0.00           C 
ATOM    924  HD2 PHE A 504      61.840  83.970  65.800  1.00  0.00           H 
ATOM    925  CE2 PHE A 504      61.590  81.840  65.610  1.00  0.00           C 
ATOM    926  HE2 PHE A 504      61.630  81.820  64.530  1.00  0.00           H 
ATOM    927  C   PHE A 504      61.120  85.250  70.680  1.00  0.00           C 
ATOM    928  O   PHE A 504      61.110  84.610  71.740  1.00  0.00           O 
ATOM    929  N   ALA A 505      61.420  86.560  70.690  1.00  0.00           N 
ATOM    930  HN  ALA A 505      61.290  86.970  69.790  1.00  0.00           H 
ATOM    931  CA  ALA A 505      61.660  87.420  71.800  1.00  0.00           C 
ATOM    932  HA  ALA A 505      62.340  87.010  72.530  1.00  0.00           H 
ATOM    933  CB  ALA A 505      62.130  88.780  71.230  1.00  0.00           C 
ATOM    934  HB1 ALA A 505      61.320  89.280  70.660  1.00  0.00           H 
ATOM    935  HB2 ALA A 505      62.410  89.550  71.990  1.00  0.00           H 
ATOM    936  HB3 ALA A 505      62.970  88.740  70.500  1.00  0.00           H 
ATOM    937  C   ALA A 505      60.370  87.520  72.650  1.00  0.00           C 
ATOM    938  O   ALA A 505      60.310  87.380  73.840  1.00  0.00           O 
ATOM    939  N   SER A 506      59.200  87.740  72.010  1.00  0.00           N 
ATOM    940  HN  SER A 506      59.190  87.980  71.040  1.00  0.00           H 
ATOM    941  CA  SER A 506      57.910  87.680  72.700  1.00  0.00           C 
ATOM    942  HA  SER A 506      57.940  88.410  73.500  1.00  0.00           H 
ATOM    943  CB  SER A 506      56.820  88.130  71.710  1.00  0.00           C 
ATOM    944  HB1 SER A 506      56.760  87.430  70.850  1.00  0.00           H 
ATOM    945  HB2 SER A 506      55.850  88.130  72.260  1.00  0.00           H 
ATOM    946  OG  SER A 506      57.090  89.490  71.300  1.00  0.00           O 
ATOM    947  HG1 SER A 506      57.490  89.340  70.440  1.00  0.00           H 
ATOM    948  C   SER A 506      57.610  86.310  73.300  1.00  0.00           C 
ATOM    949  O   SER A 506      57.330  86.130  74.440  1.00  0.00           O 
ATOM    950  N   ALA A 507      57.860  85.200  72.490  1.00  0.00           N 
ATOM    951  HN  ALA A 507      58.000  85.240  71.500  1.00  0.00           H 
ATOM    952  CA  ALA A 507      57.690  83.870  72.930  1.00  0.00           C 
ATOM    953  HA  ALA A 507      56.680  83.720  73.280  1.00  0.00           H 
ATOM    954  CB  ALA A 507      57.860  82.960  71.730  1.00  0.00           C 
ATOM    955  HB1 ALA A 507      57.940  81.870  71.940  1.00  0.00           H 
ATOM    956  HB2 ALA A 507      57.030  83.140  71.020  1.00  0.00           H 
ATOM    957  HB3 ALA A 507      58.850  83.200  71.290  1.00  0.00           H 
ATOM    958  C   ALA A 507      58.630  83.470  74.130  1.00  0.00           C 
ATOM    959  O   ALA A 507      58.200  82.960  75.210  1.00  0.00           O 
ATOM    960  N   PHE A 508      59.960  83.840  74.020  1.00  0.00           N 
ATOM    961  HN  PHE A 508      60.290  84.020  73.100  1.00  0.00           H 
ATOM    962  CA  PHE A 508      60.970  83.770  75.080  1.00  0.00           C 
ATOM    963  HA  PHE A 508      61.080  82.790  75.520  1.00  0.00           H 
ATOM    964  CB  PHE A 508      62.350  84.240  74.630  1.00  0.00           C 
ATOM    965  HB1 PHE A 508      62.450  85.300  74.320  1.00  0.00           H 
ATOM    966  HB2 PHE A 508      63.070  84.050  75.450  1.00  0.00           H 
ATOM    967  CG  PHE A 508      63.080  83.400  73.590  1.00  0.00           C 
ATOM    968  CD1 PHE A 508      62.810  82.010  73.590  1.00  0.00           C 
ATOM    969  HD1 PHE A 508      62.060  81.610  74.260  1.00  0.00           H 
ATOM    970  CE1 PHE A 508      63.540  81.110  72.700  1.00  0.00           C 
ATOM    971  HE1 PHE A 508      63.340  80.050  72.640  1.00  0.00           H 
ATOM    972  CZ  PHE A 508      64.470  81.670  71.830  1.00  0.00           C 
ATOM    973  HZ  PHE A 508      65.060  81.050  71.180  1.00  0.00           H 
ATOM    974  CD2 PHE A 508      64.020  83.890  72.720  1.00  0.00           C 
ATOM    975  HD2 PHE A 508      64.020  84.970  72.700  1.00  0.00           H 
ATOM    976  CE2 PHE A 508      64.760  83.070  71.850  1.00  0.00           C 
ATOM    977  HE2 PHE A 508      65.550  83.490  71.240  1.00  0.00           H 
ATOM    978  C   PHE A 508      60.530  84.680  76.300  1.00  0.00           C 
ATOM    979  O   PHE A 508      60.570  84.130  77.410  1.00  0.00           O 
ATOM    980  N   TYR A 509      60.100  85.900  76.120  1.00  0.00           N 
ATOM    981  HN  TYR A 509      60.260  86.230  75.190  1.00  0.00           H 
ATOM    982  CA  TYR A 509      59.500  86.770  77.110  1.00  0.00           C 
ATOM    983  HA  TYR A 509      60.250  86.810  77.880  1.00  0.00           H 
ATOM    984  CB  TYR A 509      59.110  88.160  76.590  1.00  0.00           C 
ATOM    985  HB1 TYR A 509      60.020  88.660  76.190  1.00  0.00           H 
ATOM    986  HB2 TYR A 509      58.310  88.090  75.830  1.00  0.00           H 
ATOM    987  CG  TYR A 509      58.550  88.990  77.650  1.00  0.00           C 
ATOM    988  CD1 TYR A 509      59.480  89.420  78.550  1.00  0.00           C 
ATOM    989  HD1 TYR A 509      60.530  89.290  78.340  1.00  0.00           H 
ATOM    990  CE1 TYR A 509      59.060  90.120  79.690  1.00  0.00           C 
ATOM    991  HE1 TYR A 509      59.770  90.440  80.430  1.00  0.00           H 
ATOM    992  CZ  TYR A 509      57.710  90.380  79.990  1.00  0.00           C 
ATOM    993  OH  TYR A 509      57.240  91.060  81.140  1.00  0.00           O 
ATOM    994  HH  TYR A 509      58.000  91.510  81.520  1.00  0.00           H 
ATOM    995  CD2 TYR A 509      57.160  89.240  77.870  1.00  0.00           C 
ATOM    996  HD2 TYR A 509      56.450  88.910  77.130  1.00  0.00           H 
ATOM    997  CE2 TYR A 509      56.720  89.880  79.080  1.00  0.00           C 
ATOM    998  HE2 TYR A 509      55.680  90.060  79.300  1.00  0.00           H 
ATOM    999  C   TYR A 509      58.440  86.070  77.950  1.00  0.00           C 
ATOM   1000  O   TYR A 509      58.620  85.840  79.140  1.00  0.00           O 
ATOM   1001  N   ILE A 510      57.320  85.660  77.300  1.00  0.00           N 
ATOM   1002  HN  ILE A 510      57.180  85.860  76.330  1.00  0.00           H 
ATOM   1003  CA  ILE A 510      56.300  84.970  77.980  1.00  0.00           C 
ATOM   1004  HA  ILE A 510      56.120  85.600  78.840  1.00  0.00           H 
ATOM   1005  CB  ILE A 510      55.050  84.930  77.100  1.00  0.00           C 
ATOM   1006  HB  ILE A 510      54.220  84.450  77.670  1.00  0.00           H 
ATOM   1007  CG2 ILE A 510      54.580  86.410  76.990  1.00  0.00           C 
ATOM   1008 1HG2 ILE A 510      55.000  87.020  76.170  1.00  0.00           H 
ATOM   1009 2HG2 ILE A 510      53.530  86.340  76.640  1.00  0.00           H 
ATOM   1010 3HG2 ILE A 510      54.600  87.030  77.910  1.00  0.00           H 
ATOM   1011  CG1 ILE A 510      55.160  84.150  75.750  1.00  0.00           C 
ATOM   1012 1HG1 ILE A 510      55.610  84.790  74.960  1.00  0.00           H 
ATOM   1013 2HG1 ILE A 510      55.800  83.240  75.850  1.00  0.00           H 
ATOM   1014  CD  ILE A 510      53.790  83.770  75.220  1.00  0.00           C 
ATOM   1015  HD1 ILE A 510      53.080  83.510  76.030  1.00  0.00           H 
ATOM   1016  HD2 ILE A 510      53.250  84.500  74.580  1.00  0.00           H 
ATOM   1017  HD3 ILE A 510      53.830  82.870  74.560  1.00  0.00           H 
ATOM   1018  C   ILE A 510      56.670  83.660  78.570  1.00  0.00           C 
ATOM   1019  O   ILE A 510      56.230  83.430  79.700  1.00  0.00           O 
ATOM   1020  N   ILE A 511      57.410  82.790  77.960  1.00  0.00           N 
ATOM   1021  HN  ILE A 511      57.720  82.810  77.010  1.00  0.00           H 
ATOM   1022  CA  ILE A 511      57.920  81.540  78.570  1.00  0.00           C 
ATOM   1023  HA  ILE A 511      57.070  80.930  78.820  1.00  0.00           H 
ATOM   1024  CB  ILE A 511      58.690  80.630  77.590  1.00  0.00           C 
ATOM   1025  HB  ILE A 511      59.580  81.150  77.170  1.00  0.00           H 
ATOM   1026  CG2 ILE A 511      59.230  79.310  78.290  1.00  0.00           C 
ATOM   1027 1HG2 ILE A 511      59.720  78.640  77.550  1.00  0.00           H 
ATOM   1028 2HG2 ILE A 511      59.800  79.570  79.200  1.00  0.00           H 
ATOM   1029 3HG2 ILE A 511      58.440  78.710  78.790  1.00  0.00           H 
ATOM   1030  CG1 ILE A 511      57.770  80.160  76.390  1.00  0.00           C 
ATOM   1031 1HG1 ILE A 511      57.050  79.420  76.810  1.00  0.00           H 
ATOM   1032 2HG1 ILE A 511      57.090  81.000  76.140  1.00  0.00           H 
ATOM   1033  CD  ILE A 511      58.550  79.640  75.170  1.00  0.00           C 
ATOM   1034  HD1 ILE A 511      57.890  79.610  74.270  1.00  0.00           H 
ATOM   1035  HD2 ILE A 511      59.420  80.310  74.980  1.00  0.00           H 
ATOM   1036  HD3 ILE A 511      58.920  78.610  75.360  1.00  0.00           H 
ATOM   1037  C   ILE A 511      58.700  81.700  79.880  1.00  0.00           C 
ATOM   1038  O   ILE A 511      58.290  81.000  80.830  1.00  0.00           O 
ATOM   1039  N   PHE A 512      59.650  82.610  80.010  1.00  0.00           N 
ATOM   1040  HN  PHE A 512      59.880  83.220  79.260  1.00  0.00           H 
ATOM   1041  CA  PHE A 512      60.310  82.800  81.210  1.00  0.00           C 
ATOM   1042  HA  PHE A 512      60.390  81.840  81.690  1.00  0.00           H 
ATOM   1043  CB  PHE A 512      61.780  83.310  81.070  1.00  0.00           C 
ATOM   1044  HB1 PHE A 512      61.680  84.120  80.320  1.00  0.00           H 
ATOM   1045  HB2 PHE A 512      62.210  83.620  82.050  1.00  0.00           H 
ATOM   1046  CG  PHE A 512      62.540  82.090  80.570  1.00  0.00           C 
ATOM   1047  CD1 PHE A 512      62.880  81.120  81.490  1.00  0.00           C 
ATOM   1048  HD1 PHE A 512      62.540  81.190  82.510  1.00  0.00           H 
ATOM   1049  CE1 PHE A 512      63.730  80.070  81.130  1.00  0.00           C 
ATOM   1050  HE1 PHE A 512      64.150  79.350  81.820  1.00  0.00           H 
ATOM   1051  CZ  PHE A 512      64.160  80.000  79.790  1.00  0.00           C 
ATOM   1052  HZ  PHE A 512      64.970  79.340  79.530  1.00  0.00           H 
ATOM   1053  CD2 PHE A 512      62.890  81.970  79.180  1.00  0.00           C 
ATOM   1054  HD2 PHE A 512      62.690  82.800  78.530  1.00  0.00           H 
ATOM   1055  CE2 PHE A 512      63.670  80.940  78.800  1.00  0.00           C 
ATOM   1056  HE2 PHE A 512      63.980  80.920  77.760  1.00  0.00           H 
ATOM   1057  C   PHE A 512      59.570  83.710  82.230  1.00  0.00           C 
ATOM   1058  O   PHE A 512      60.210  84.040  83.300  1.00  0.00           O 
ATOM   1059  N   GLN A 513      58.390  84.240  81.920  1.00  0.00           N 
ATOM   1060  HN  GLN A 513      58.030  84.040  81.010  1.00  0.00           H 
ATOM   1061  CA  GLN A 513      57.710  85.360  82.620  1.00  0.00           C 
ATOM   1062  HA  GLN A 513      58.380  86.190  82.790  1.00  0.00           H 
ATOM   1063  CB  GLN A 513      56.460  85.800  81.800  1.00  0.00           C 
ATOM   1064  HB1 GLN A 513      56.810  85.960  80.760  1.00  0.00           H 
ATOM   1065  HB2 GLN A 513      55.720  84.990  81.670  1.00  0.00           H 
ATOM   1066  CG  GLN A 513      55.810  87.100  82.220  1.00  0.00           C 
ATOM   1067  HG1 GLN A 513      55.440  86.890  83.250  1.00  0.00           H 
ATOM   1068  HG2 GLN A 513      56.560  87.910  82.280  1.00  0.00           H 
ATOM   1069  CD  GLN A 513      54.620  87.590  81.370  1.00  0.00           C 
ATOM   1070  OE1 GLN A 513      53.910  86.820  80.770  1.00  0.00           O 
ATOM   1071  NE2 GLN A 513      54.350  88.880  81.510  1.00  0.00           N 
ATOM   1072 1HE2 GLN A 513      55.160  89.410  81.750  1.00  0.00           H 
ATOM   1073 2HE2 GLN A 513      53.580  89.210  80.970  1.00  0.00           H 
ATOM   1074  C   GLN A 513      57.280  84.860  84.060  1.00  0.00           C 
ATOM   1075  O   GLN A 513      57.100  85.650  84.950  1.00  0.00           O 
ATOM   1076  N   THR A 514      56.960  83.570  84.190  1.00  0.00           N 
ATOM   1077  HN  THR A 514      57.150  82.910  83.470  1.00  0.00           H 
ATOM   1078  CA  THR A 514      56.490  82.910  85.410  1.00  0.00           C 
ATOM   1079  HA  THR A 514      56.050  83.690  86.020  1.00  0.00           H 
ATOM   1080  CB  THR A 514      55.580  81.680  85.160  1.00  0.00           C 
ATOM   1081  HB  THR A 514      55.630  81.050  86.070  1.00  0.00           H 
ATOM   1082  OG1 THR A 514      56.000  80.950  84.030  1.00  0.00           O 
ATOM   1083  HG1 THR A 514      56.740  80.430  84.350  1.00  0.00           H 
ATOM   1084  CG2 THR A 514      54.140  82.130  84.770  1.00  0.00           C 
ATOM   1085 1HG2 THR A 514      53.530  81.240  84.510  1.00  0.00           H 
ATOM   1086 2HG2 THR A 514      53.740  82.560  85.710  1.00  0.00           H 
ATOM   1087 3HG2 THR A 514      54.090  82.900  83.970  1.00  0.00           H 
ATOM   1088  C   THR A 514      57.680  82.490  86.340  1.00  0.00           C 
ATOM   1089  O   THR A 514      57.450  82.000  87.480  1.00  0.00           O 
ATOM   1090  N   GLU A 515      58.940  82.730  85.960  1.00  0.00           N 
ATOM   1091  HN  GLU A 515      59.090  83.290  85.150  1.00  0.00           H 
ATOM   1092  CA  GLU A 515      60.040  82.000  86.490  1.00  0.00           C 
ATOM   1093  HA  GLU A 515      59.840  81.280  87.270  1.00  0.00           H 
ATOM   1094  CB  GLU A 515      60.780  81.430  85.230  1.00  0.00           C 
ATOM   1095  HB1 GLU A 515      61.120  82.230  84.540  1.00  0.00           H 
ATOM   1096  HB2 GLU A 515      61.640  80.770  85.470  1.00  0.00           H 
ATOM   1097  CG  GLU A 515      59.940  80.480  84.320  1.00  0.00           C 
ATOM   1098  HG1 GLU A 515      59.270  81.070  83.660  1.00  0.00           H 
ATOM   1099  HG2 GLU A 515      60.710  79.970  83.700  1.00  0.00           H 
ATOM   1100  CD  GLU A 515      59.120  79.470  85.150  1.00  0.00           C 
ATOM   1101  OE1 GLU A 515      59.640  78.690  86.020  1.00  0.00           O 
ATOM   1102  OE2 GLU A 515      57.900  79.280  84.820  1.00  0.00           O 
ATOM   1103  C   GLU A 515      60.990  83.030  87.070  1.00  0.00           C 
ATOM   1104  O   GLU A 515      60.760  84.210  86.990  1.00  0.00           O 
ATOM   1105  N   ASP A 516      62.060  82.540  87.710  1.00  0.00           N 
ATOM   1106  HN  ASP A 516      62.080  81.570  87.950  1.00  0.00           H 
ATOM   1107  CA  ASP A 516      62.790  83.320  88.630  1.00  0.00           C 
ATOM   1108  HA  ASP A 516      62.190  84.140  89.000  1.00  0.00           H 
ATOM   1109  CB  ASP A 516      63.100  82.420  89.830  1.00  0.00           C 
ATOM   1110  HB1 ASP A 516      62.130  82.170  90.320  1.00  0.00           H 
ATOM   1111  HB2 ASP A 516      63.540  81.530  89.340  1.00  0.00           H 
ATOM   1112  CG  ASP A 516      64.070  82.870  90.940  1.00  0.00           C 
ATOM   1113  OD1 ASP A 516      64.640  83.950  91.040  1.00  0.00           O 
ATOM   1114  OD2 ASP A 516      64.250  81.930  91.770  1.00  0.00           O 
ATOM   1115  C   ASP A 516      64.120  83.850  88.100  1.00  0.00           C 
ATOM   1116  O   ASP A 516      65.010  83.080  87.720  1.00  0.00           O 
ATOM   1117  N   PRO A 517      64.350  85.150  87.870  1.00  0.00           N 
ATOM   1118  CD  PRO A 517      63.670  86.300  88.560  1.00  0.00           C 
ATOM   1119  HD1 PRO A 517      63.640  86.160  89.660  1.00  0.00           H 
ATOM   1120  HD2 PRO A 517      62.650  86.420  88.130  1.00  0.00           H 
ATOM   1121  CA  PRO A 517      65.300  85.670  86.890  1.00  0.00           C 
ATOM   1122  HA  PRO A 517      65.270  85.110  85.970  1.00  0.00           H 
ATOM   1123  CB  PRO A 517      64.850  87.200  86.750  1.00  0.00           C 
ATOM   1124  HB1 PRO A 517      65.540  87.950  86.310  1.00  0.00           H 
ATOM   1125  HB2 PRO A 517      63.950  87.360  86.120  1.00  0.00           H 
ATOM   1126  CG  PRO A 517      64.390  87.560  88.150  1.00  0.00           C 
ATOM   1127  HG1 PRO A 517      65.390  87.660  88.630  1.00  0.00           H 
ATOM   1128  HG2 PRO A 517      63.900  88.550  88.210  1.00  0.00           H 
ATOM   1129  C   PRO A 517      66.690  85.530  87.440  1.00  0.00           C 
ATOM   1130  O   PRO A 517      67.620  85.940  86.740  1.00  0.00           O 
ATOM   1131  N   GLU A 518      66.910  84.980  88.670  1.00  0.00           N 
ATOM   1132  HN  GLU A 518      66.140  84.570  89.150  1.00  0.00           H 
ATOM   1133  CA  GLU A 518      68.270  85.050  89.250  1.00  0.00           C 
ATOM   1134  HA  GLU A 518      68.830  85.810  88.720  1.00  0.00           H 
ATOM   1135  CB  GLU A 518      68.340  85.420  90.740  1.00  0.00           C 
ATOM   1136  HB1 GLU A 518      67.640  84.850  91.380  1.00  0.00           H 
ATOM   1137  HB2 GLU A 518      69.360  85.250  91.150  1.00  0.00           H 
ATOM   1138  CG  GLU A 518      67.940  86.910  90.900  1.00  0.00           C 
ATOM   1139  HG1 GLU A 518      68.570  87.590  90.280  1.00  0.00           H 
ATOM   1140  HG2 GLU A 518      66.960  87.030  90.380  1.00  0.00           H 
ATOM   1141  CD  GLU A 518      67.650  87.410  92.280  1.00  0.00           C 
ATOM   1142  OE1 GLU A 518      66.850  86.880  93.040  1.00  0.00           O 
ATOM   1143  OE2 GLU A 518      68.190  88.550  92.530  1.00  0.00           O 
ATOM   1144  C   GLU A 518      68.930  83.720  88.930  1.00  0.00           C 
ATOM   1145  O   GLU A 518      70.160  83.660  88.780  1.00  0.00           O 
ATOM   1146  N   GLU A 519      68.170  82.590  88.660  1.00  0.00           N 
ATOM   1147  HN  GLU A 519      67.190  82.570  88.850  1.00  0.00           H 
ATOM   1148  CA  GLU A 519      68.700  81.430  88.060  1.00  0.00           C 
ATOM   1149  HA  GLU A 519      69.730  81.460  88.380  1.00  0.00           H 
ATOM   1150  CB  GLU A 519      67.960  80.170  88.560  1.00  0.00           C 
ATOM   1151  HB1 GLU A 519      66.920  80.480  88.780  1.00  0.00           H 
ATOM   1152  HB2 GLU A 519      67.840  79.420  87.750  1.00  0.00           H 
ATOM   1153  CG  GLU A 519      68.550  79.400  89.710  1.00  0.00           C 
ATOM   1154  HG1 GLU A 519      67.930  78.520  89.970  1.00  0.00           H 
ATOM   1155  HG2 GLU A 519      69.490  78.960  89.330  1.00  0.00           H 
ATOM   1156  CD  GLU A 519      68.900  80.100  91.020  1.00  0.00           C 
ATOM   1157  OE1 GLU A 519      67.980  80.150  91.900  1.00  0.00           O 
ATOM   1158  OE2 GLU A 519      70.110  80.410  91.290  1.00  0.00           O 
ATOM   1159  C   GLU A 519      68.770  81.480  86.600  1.00  0.00           C 
ATOM   1160  O   GLU A 519      69.620  80.820  85.990  1.00  0.00           O 
ATOM   1161  N   LEU A 520      67.980  82.190  85.870  1.00  0.00           N 
ATOM   1162  HN  LEU A 520      67.230  82.640  86.360  1.00  0.00           H 
ATOM   1163  CA  LEU A 520      68.240  82.420  84.400  1.00  0.00           C 
ATOM   1164  HA  LEU A 520      69.310  82.350  84.250  1.00  0.00           H 
ATOM   1165  CB  LEU A 520      67.630  81.270  83.630  1.00  0.00           C 
ATOM   1166  HB1 LEU A 520      67.880  80.330  84.180  1.00  0.00           H 
ATOM   1167  HB2 LEU A 520      66.530  81.400  83.670  1.00  0.00           H 
ATOM   1168  CG  LEU A 520      68.160  81.120  82.180  1.00  0.00           C 
ATOM   1169  HG  LEU A 520      69.160  81.600  82.100  1.00  0.00           H 
ATOM   1170  CD1 LEU A 520      68.260  79.620  81.780  1.00  0.00           C 
ATOM   1171 1HD1 LEU A 520      68.570  79.460  80.730  1.00  0.00           H 
ATOM   1172 2HD1 LEU A 520      69.020  79.210  82.470  1.00  0.00           H 
ATOM   1173 3HD1 LEU A 520      67.240  79.200  81.940  1.00  0.00           H 
ATOM   1174  CD2 LEU A 520      67.280  81.870  81.190  1.00  0.00           C 
ATOM   1175 1HD2 LEU A 520      66.240  81.480  81.180  1.00  0.00           H 
ATOM   1176 2HD2 LEU A 520      67.160  82.970  81.230  1.00  0.00           H 
ATOM   1177 3HD2 LEU A 520      67.530  81.770  80.110  1.00  0.00           H 
ATOM   1178  C   LEU A 520      67.750  83.800  83.980  1.00  0.00           C 
ATOM   1179  O   LEU A 520      66.520  84.030  84.090  1.00  0.00           O 
ATOM   1180  N   GLY A 521      68.670  84.710  83.660  1.00  0.00           N 
ATOM   1181  HN  GLY A 521      69.590  84.390  83.470  1.00  0.00           H 
ATOM   1182  CA  GLY A 521      68.400  86.210  83.610  1.00  0.00           C 
ATOM   1183  HA1 GLY A 521      67.570  86.430  84.260  1.00  0.00           H 
ATOM   1184  HA2 GLY A 521      69.320  86.700  83.910  1.00  0.00           H 
ATOM   1185  C   GLY A 521      68.030  86.830  82.280  1.00  0.00           C 
ATOM   1186  O   GLY A 521      67.540  87.940  82.200  1.00  0.00           O 
ATOM   1187  N   HSD A 522      68.310  86.020  81.230  1.00  0.00           N 
ATOM   1188  HN  HSD A 522      68.610  85.090  81.440  1.00  0.00           H 
ATOM   1189  CA  HSD A 522      68.310  86.550  79.860  1.00  0.00           C 
ATOM   1190  HA  HSD A 522      69.090  87.290  79.830  1.00  0.00           H 
ATOM   1191  CB  HSD A 522      68.610  85.500  78.820  1.00  0.00           C 
ATOM   1192  HB1 HSD A 522      67.780  84.780  79.020  1.00  0.00           H 
ATOM   1193  HB2 HSD A 522      68.540  85.730  77.730  1.00  0.00           H 
ATOM   1194  ND1 HSD A 522      71.060  85.170  78.520  1.00  0.00           N 
ATOM   1195  HD1 HSD A 522      71.210  85.990  77.970  1.00  0.00           H 
ATOM   1196  CG  HSD A 522      69.930  84.820  79.170  1.00  0.00           C 
ATOM   1197  CE1 HSD A 522      72.050  84.480  79.160  1.00  0.00           C 
ATOM   1198  HE1 HSD A 522      73.100  84.450  78.880  1.00  0.00           H 
ATOM   1199  NE2 HSD A 522      71.600  83.750  80.130  1.00  0.00           N 
ATOM   1200  CD2 HSD A 522      70.250  83.990  80.160  1.00  0.00           C 
ATOM   1201  HD2 HSD A 522      69.770  83.380  80.920  1.00  0.00           H 
ATOM   1202  C   HSD A 522      67.070  87.360  79.310  1.00  0.00           C 
ATOM   1203  O   HSD A 522      67.140  88.120  78.360  1.00  0.00           O 
ATOM   1204  N   PHE A 523      65.830  87.150  79.820  1.00  0.00           N 
ATOM   1205  HN  PHE A 523      65.840  86.720  80.720  1.00  0.00           H 
ATOM   1206  CA  PHE A 523      64.560  87.720  79.420  1.00  0.00           C 
ATOM   1207  HA  PHE A 523      64.680  88.400  78.590  1.00  0.00           H 
ATOM   1208  CB  PHE A 523      63.660  86.530  78.910  1.00  0.00           C 
ATOM   1209  HB1 PHE A 523      63.520  85.780  79.710  1.00  0.00           H 
ATOM   1210  HB2 PHE A 523      62.630  86.850  78.650  1.00  0.00           H 
ATOM   1211  CG  PHE A 523      64.420  85.710  77.840  1.00  0.00           C 
ATOM   1212  CD1 PHE A 523      64.670  86.150  76.480  1.00  0.00           C 
ATOM   1213  HD1 PHE A 523      64.340  87.130  76.170  1.00  0.00           H 
ATOM   1214  CE1 PHE A 523      65.490  85.400  75.620  1.00  0.00           C 
ATOM   1215  HE1 PHE A 523      65.680  85.920  74.690  1.00  0.00           H 
ATOM   1216  CZ  PHE A 523      66.120  84.240  76.060  1.00  0.00           C 
ATOM   1217  HZ  PHE A 523      66.860  83.750  75.440  1.00  0.00           H 
ATOM   1218  CD2 PHE A 523      64.950  84.440  78.140  1.00  0.00           C 
ATOM   1219  HD2 PHE A 523      64.760  84.020  79.120  1.00  0.00           H 
ATOM   1220  CE2 PHE A 523      65.840  83.740  77.310  1.00  0.00           C 
ATOM   1221  HE2 PHE A 523      66.450  82.930  77.680  1.00  0.00           H 
ATOM   1222  C   PHE A 523      63.770  88.450  80.490  1.00  0.00           C 
ATOM   1223  O   PHE A 523      62.490  88.590  80.540  1.00  0.00           O 
ATOM   1224  N   TYR A 524      64.450  89.050  81.480  1.00  0.00           N 
ATOM   1225  HN  TYR A 524      65.450  89.070  81.480  1.00  0.00           H 
ATOM   1226  CA  TYR A 524      63.770  89.490  82.660  1.00  0.00           C 
ATOM   1227  HA  TYR A 524      63.170  88.670  83.020  1.00  0.00           H 
ATOM   1228  CB  TYR A 524      64.880  89.840  83.770  1.00  0.00           C 
ATOM   1229  HB1 TYR A 524      64.380  89.980  84.750  1.00  0.00           H 
ATOM   1230  HB2 TYR A 524      65.580  88.980  83.870  1.00  0.00           H 
ATOM   1231  CG  TYR A 524      65.810  90.990  83.610  1.00  0.00           C 
ATOM   1232  CD1 TYR A 524      67.210  90.800  83.600  1.00  0.00           C 
ATOM   1233  HD1 TYR A 524      67.620  89.810  83.730  1.00  0.00           H 
ATOM   1234  CE1 TYR A 524      68.090  91.880  83.360  1.00  0.00           C 
ATOM   1235  HE1 TYR A 524      69.150  91.690  83.420  1.00  0.00           H 
ATOM   1236  CZ  TYR A 524      67.590  93.200  83.260  1.00  0.00           C 
ATOM   1237  OH  TYR A 524      68.500  94.290  83.120  1.00  0.00           O 
ATOM   1238  HH  TYR A 524      67.870  95.020  83.150  1.00  0.00           H 
ATOM   1239  CD2 TYR A 524      65.300  92.310  83.590  1.00  0.00           C 
ATOM   1240  HD2 TYR A 524      64.240  92.530  83.610  1.00  0.00           H 
ATOM   1241  CE2 TYR A 524      66.190  93.410  83.270  1.00  0.00           C 
ATOM   1242  HE2 TYR A 524      65.820  94.420  83.260  1.00  0.00           H 
ATOM   1243  C   TYR A 524      62.850  90.710  82.570  1.00  0.00           C 
ATOM   1244  O   TYR A 524      62.050  91.050  83.400  1.00  0.00           O 
ATOM   1245  N   ASP A 525      63.030  91.490  81.540  1.00  0.00           N 
ATOM   1246  HN  ASP A 525      63.710  91.210  80.860  1.00  0.00           H 
ATOM   1247  CA  ASP A 525      62.130  92.590  81.080  1.00  0.00           C 
ATOM   1248  HA  ASP A 525      61.180  92.220  81.440  1.00  0.00           H 
ATOM   1249  CB  ASP A 525      62.520  94.010  81.600  1.00  0.00           C 
ATOM   1250  HB1 ASP A 525      61.770  94.830  81.520  1.00  0.00           H 
ATOM   1251  HB2 ASP A 525      62.600  93.840  82.700  1.00  0.00           H 
ATOM   1252  CG  ASP A 525      63.770  94.520  80.980  1.00  0.00           C 
ATOM   1253  OD1 ASP A 525      64.190  94.160  79.860  1.00  0.00           O 
ATOM   1254  OD2 ASP A 525      64.260  95.510  81.620  1.00  0.00           O 
ATOM   1255  C   ASP A 525      62.070  92.340  79.590  1.00  0.00           C 
ATOM   1256  O   ASP A 525      62.900  91.670  78.950  1.00  0.00           O 
ATOM   1257  N   TYR A 526      61.070  92.860  78.880  1.00  0.00           N 
ATOM   1258  HN  TYR A 526      60.290  93.250  79.370  1.00  0.00           H 
ATOM   1259  CA  TYR A 526      60.890  92.790  77.460  1.00  0.00           C 
ATOM   1260  HA  TYR A 526      60.950  91.720  77.310  1.00  0.00           H 
ATOM   1261  CB  TYR A 526      59.390  93.280  77.080  1.00  0.00           C 
ATOM   1262  HB1 TYR A 526      58.720  92.710  77.760  1.00  0.00           H 
ATOM   1263  HB2 TYR A 526      59.170  94.350  77.310  1.00  0.00           H 
ATOM   1264  CG  TYR A 526      59.050  93.080  75.650  1.00  0.00           C 
ATOM   1265  CD1 TYR A 526      58.860  91.800  75.190  1.00  0.00           C 
ATOM   1266  HD1 TYR A 526      59.000  90.990  75.890  1.00  0.00           H 
ATOM   1267  CE1 TYR A 526      58.570  91.530  73.800  1.00  0.00           C 
ATOM   1268  HE1 TYR A 526      58.380  90.520  73.470  1.00  0.00           H 
ATOM   1269  CZ  TYR A 526      58.500  92.600  72.880  1.00  0.00           C 
ATOM   1270  OH  TYR A 526      58.160  92.330  71.550  1.00  0.00           O 
ATOM   1271  HH  TYR A 526      57.740  91.470  71.510  1.00  0.00           H 
ATOM   1272  CD2 TYR A 526      58.890  94.190  74.750  1.00  0.00           C 
ATOM   1273  HD2 TYR A 526      59.010  95.240  74.990  1.00  0.00           H 
ATOM   1274  CE2 TYR A 526      58.700  93.890  73.410  1.00  0.00           C 
ATOM   1275  HE2 TYR A 526      58.580  94.780  72.810  1.00  0.00           H 
ATOM   1276  C   TYR A 526      61.990  93.390  76.590  1.00  0.00           C 
ATOM   1277  O   TYR A 526      62.450  92.770  75.630  1.00  0.00           O 
ATOM   1278  N   PRO A 527      62.500  94.570  76.830  1.00  0.00           N 
ATOM   1279  CD  PRO A 527      61.670  95.620  77.440  1.00  0.00           C 
ATOM   1280  HD1 PRO A 527      61.070  95.280  78.310  1.00  0.00           H 
ATOM   1281  HD2 PRO A 527      60.950  95.990  76.680  1.00  0.00           H 
ATOM   1282  CA  PRO A 527      63.770  95.140  76.250  1.00  0.00           C 
ATOM   1283  HA  PRO A 527      63.560  95.160  75.190  1.00  0.00           H 
ATOM   1284  CB  PRO A 527      63.740  96.610  76.730  1.00  0.00           C 
ATOM   1285  HB1 PRO A 527      64.710  96.760  77.240  1.00  0.00           H 
ATOM   1286  HB2 PRO A 527      63.660  97.450  76.000  1.00  0.00           H 
ATOM   1287  CG  PRO A 527      62.650  96.650  77.780  1.00  0.00           C 
ATOM   1288  HG1 PRO A 527      63.080  96.570  78.800  1.00  0.00           H 
ATOM   1289  HG2 PRO A 527      62.280  97.700  77.830  1.00  0.00           H 
ATOM   1290  C   PRO A 527      65.130  94.350  76.350  1.00  0.00           C 
ATOM   1291  O   PRO A 527      65.810  94.330  75.320  1.00  0.00           O 
ATOM   1292  N   MET A 528      65.470  93.710  77.490  1.00  0.00           N 
ATOM   1293  HN  MET A 528      64.860  93.860  78.270  1.00  0.00           H 
ATOM   1294  CA  MET A 528      66.490  92.650  77.490  1.00  0.00           C 
ATOM   1295  HA  MET A 528      67.440  92.900  77.040  1.00  0.00           H 
ATOM   1296  CB  MET A 528      66.680  92.210  79.010  1.00  0.00           C 
ATOM   1297  HB1 MET A 528      66.890  93.110  79.620  1.00  0.00           H 
ATOM   1298  HB2 MET A 528      65.740  91.840  79.460  1.00  0.00           H 
ATOM   1299  CG  MET A 528      67.880  91.330  79.240  1.00  0.00           C 
ATOM   1300  HG1 MET A 528      67.900  91.060  80.320  1.00  0.00           H 
ATOM   1301  HG2 MET A 528      67.580  90.540  78.520  1.00  0.00           H 
ATOM   1302  SD  MET A 528      69.520  91.990  78.790  1.00  0.00           S 
ATOM   1303  CE  MET A 528      69.450  93.500  79.800  1.00  0.00           C 
ATOM   1304  HE1 MET A 528      69.070  94.410  79.290  1.00  0.00           H 
ATOM   1305  HE2 MET A 528      68.920  93.250  80.740  1.00  0.00           H 
ATOM   1306  HE3 MET A 528      70.480  93.810  80.070  1.00  0.00           H 
ATOM   1307  C   MET A 528      66.070  91.430  76.720  1.00  0.00           C 
ATOM   1308  O   MET A 528      66.850  90.880  75.970  1.00  0.00           O 
ATOM   1309  N   ALA A 529      64.770  91.030  76.820  1.00  0.00           N 
ATOM   1310  HN  ALA A 529      64.160  91.440  77.500  1.00  0.00           H 
ATOM   1311  CA  ALA A 529      64.300  89.900  76.040  1.00  0.00           C 
ATOM   1312  HA  ALA A 529      64.910  89.080  76.370  1.00  0.00           H 
ATOM   1313  CB  ALA A 529      62.880  89.480  76.420  1.00  0.00           C 
ATOM   1314  HB1 ALA A 529      62.560  88.550  75.910  1.00  0.00           H 
ATOM   1315  HB2 ALA A 529      62.920  89.310  77.520  1.00  0.00           H 
ATOM   1316  HB3 ALA A 529      62.190  90.300  76.120  1.00  0.00           H 
ATOM   1317  C   ALA A 529      64.470  90.090  74.550  1.00  0.00           C 
ATOM   1318  O   ALA A 529      64.870  89.130  73.890  1.00  0.00           O 
ATOM   1319  N   LEU A 530      64.110  91.230  73.990  1.00  0.00           N 
ATOM   1320  HN  LEU A 530      63.630  91.960  74.480  1.00  0.00           H 
ATOM   1321  CA  LEU A 530      64.420  91.690  72.650  1.00  0.00           C 
ATOM   1322  HA  LEU A 530      63.890  91.070  71.940  1.00  0.00           H 
ATOM   1323  CB  LEU A 530      63.950  93.200  72.470  1.00  0.00           C 
ATOM   1324  HB1 LEU A 530      64.450  93.730  73.310  1.00  0.00           H 
ATOM   1325  HB2 LEU A 530      64.400  93.670  71.570  1.00  0.00           H 
ATOM   1326  CG  LEU A 530      62.440  93.370  72.390  1.00  0.00           C 
ATOM   1327  HG  LEU A 530      62.000  92.760  73.210  1.00  0.00           H 
ATOM   1328  CD1 LEU A 530      61.910  92.940  71.010  1.00  0.00           C 
ATOM   1329 1HD1 LEU A 530      62.250  93.600  70.180  1.00  0.00           H 
ATOM   1330 2HD1 LEU A 530      62.170  91.870  70.880  1.00  0.00           H 
ATOM   1331 3HD1 LEU A 530      60.810  93.080  70.970  1.00  0.00           H 
ATOM   1332  CD2 LEU A 530      62.010  94.830  72.650  1.00  0.00           C 
ATOM   1333 1HD2 LEU A 530      60.920  95.040  72.720  1.00  0.00           H 
ATOM   1334 2HD2 LEU A 530      62.400  95.220  73.620  1.00  0.00           H 
ATOM   1335 3HD2 LEU A 530      62.500  95.550  71.960  1.00  0.00           H 
ATOM   1336  C   LEU A 530      65.970  91.700  72.310  1.00  0.00           C 
ATOM   1337  O   LEU A 530      66.380  91.080  71.310  1.00  0.00           O 
ATOM   1338  N   PHE A 531      66.790  92.550  72.970  1.00  0.00           N 
ATOM   1339  HN  PHE A 531      66.370  93.140  73.650  1.00  0.00           H 
ATOM   1340  CA  PHE A 531      68.260  92.580  72.830  1.00  0.00           C 
ATOM   1341  HA  PHE A 531      68.590  92.840  71.830  1.00  0.00           H 
ATOM   1342  CB  PHE A 531      68.820  93.580  73.870  1.00  0.00           C 
ATOM   1343  HB1 PHE A 531      68.480  94.580  73.520  1.00  0.00           H 
ATOM   1344  HB2 PHE A 531      68.420  93.430  74.890  1.00  0.00           H 
ATOM   1345  CG  PHE A 531      70.290  93.680  73.990  1.00  0.00           C 
ATOM   1346  CD1 PHE A 531      70.980  94.260  72.920  1.00  0.00           C 
ATOM   1347  HD1 PHE A 531      70.380  94.550  72.070  1.00  0.00           H 
ATOM   1348  CE1 PHE A 531      72.420  94.360  72.930  1.00  0.00           C 
ATOM   1349  HE1 PHE A 531      72.910  94.890  72.120  1.00  0.00           H 
ATOM   1350  CZ  PHE A 531      73.100  94.010  74.110  1.00  0.00           C 
ATOM   1351  HZ  PHE A 531      74.160  93.840  74.210  1.00  0.00           H 
ATOM   1352  CD2 PHE A 531      71.000  93.290  75.130  1.00  0.00           C 
ATOM   1353  HD2 PHE A 531      70.560  92.870  76.030  1.00  0.00           H 
ATOM   1354  CE2 PHE A 531      72.430  93.380  75.150  1.00  0.00           C 
ATOM   1355  HE2 PHE A 531      73.020  92.960  75.950  1.00  0.00           H 
ATOM   1356  C   PHE A 531      68.920  91.250  72.870  1.00  0.00           C 
ATOM   1357  O   PHE A 531      69.630  90.920  71.990  1.00  0.00           O 
ATOM   1358  N   SER A 532      68.630  90.410  73.890  1.00  0.00           N 
ATOM   1359  HN  SER A 532      68.050  90.660  74.670  1.00  0.00           H 
ATOM   1360  CA  SER A 532      69.350  89.180  73.960  1.00  0.00           C 
ATOM   1361  HA  SER A 532      70.400  89.250  73.700  1.00  0.00           H 
ATOM   1362  CB  SER A 532      69.520  88.580  75.410  1.00  0.00           C 
ATOM   1363  HB1 SER A 532      68.570  88.470  75.980  1.00  0.00           H 
ATOM   1364  HB2 SER A 532      69.860  87.520  75.430  1.00  0.00           H 
ATOM   1365  OG  SER A 532      70.480  89.310  76.230  1.00  0.00           O 
ATOM   1366  HG1 SER A 532      71.210  89.660  75.720  1.00  0.00           H 
ATOM   1367  C   SER A 532      68.820  88.170  73.000  1.00  0.00           C 
ATOM   1368  O   SER A 532      69.620  87.330  72.540  1.00  0.00           O 
ATOM   1369  N   THR A 533      67.560  88.260  72.500  1.00  0.00           N 
ATOM   1370  HN  THR A 533      66.950  88.910  72.960  1.00  0.00           H 
ATOM   1371  CA  THR A 533      67.110  87.580  71.280  1.00  0.00           C 
ATOM   1372  HA  THR A 533      67.350  86.540  71.450  1.00  0.00           H 
ATOM   1373  CB  THR A 533      65.660  87.620  70.910  1.00  0.00           C 
ATOM   1374  HB  THR A 533      65.290  88.660  70.760  1.00  0.00           H 
ATOM   1375  OG1 THR A 533      65.050  87.090  72.110  1.00  0.00           O 
ATOM   1376  HG1 THR A 533      64.850  87.890  72.600  1.00  0.00           H 
ATOM   1377  CG2 THR A 533      65.280  86.740  69.700  1.00  0.00           C 
ATOM   1378 1HG2 THR A 533      65.350  85.670  70.000  1.00  0.00           H 
ATOM   1379 2HG2 THR A 533      64.200  86.810  69.470  1.00  0.00           H 
ATOM   1380 3HG2 THR A 533      65.760  87.090  68.760  1.00  0.00           H 
ATOM   1381  C   THR A 533      67.890  87.980  70.030  1.00  0.00           C 
ATOM   1382  O   THR A 533      68.240  87.100  69.280  1.00  0.00           O 
ATOM   1383  N   PHE A 534      68.210  89.270  69.910  1.00  0.00           N 
ATOM   1384  HN  PHE A 534      67.810  90.030  70.420  1.00  0.00           H 
ATOM   1385  CA  PHE A 534      69.180  89.750  68.940  1.00  0.00           C 
ATOM   1386  HA  PHE A 534      68.920  89.370  67.960  1.00  0.00           H 
ATOM   1387  CB  PHE A 534      69.090  91.320  68.720  1.00  0.00           C 
ATOM   1388  HB1 PHE A 534      68.230  91.530  68.050  1.00  0.00           H 
ATOM   1389  HB2 PHE A 534      68.960  91.810  69.710  1.00  0.00           H 
ATOM   1390  CG  PHE A 534      70.290  92.080  68.160  1.00  0.00           C 
ATOM   1391  CD1 PHE A 534      70.130  92.520  66.830  1.00  0.00           C 
ATOM   1392  HD1 PHE A 534      69.180  92.500  66.310  1.00  0.00           H 
ATOM   1393  CE1 PHE A 534      71.230  93.160  66.210  1.00  0.00           C 
ATOM   1394  HE1 PHE A 534      71.000  93.500  65.210  1.00  0.00           H 
ATOM   1395  CZ  PHE A 534      72.370  93.460  66.910  1.00  0.00           C 
ATOM   1396  HZ  PHE A 534      73.130  94.020  66.380  1.00  0.00           H 
ATOM   1397  CD2 PHE A 534      71.480  92.410  68.900  1.00  0.00           C 
ATOM   1398  HD2 PHE A 534      71.570  91.970  69.880  1.00  0.00           H 
ATOM   1399  CE2 PHE A 534      72.540  93.110  68.250  1.00  0.00           C 
ATOM   1400  HE2 PHE A 534      73.430  93.410  68.780  1.00  0.00           H 
ATOM   1401  C   PHE A 534      70.650  89.190  69.100  1.00  0.00           C 
ATOM   1402  O   PHE A 534      71.390  88.850  68.180  1.00  0.00           O 
ATOM   1403  N   GLU A 535      71.180  89.160  70.390  1.00  0.00           N 
ATOM   1404  HN  GLU A 535      70.700  89.670  71.110  1.00  0.00           H 
ATOM   1405  CA  GLU A 535      72.460  88.630  70.720  1.00  0.00           C 
ATOM   1406  HA  GLU A 535      73.270  89.110  70.180  1.00  0.00           H 
ATOM   1407  CB  GLU A 535      72.860  88.850  72.210  1.00  0.00           C 
ATOM   1408  HB1 GLU A 535      72.230  88.300  72.940  1.00  0.00           H 
ATOM   1409  HB2 GLU A 535      73.860  88.400  72.380  1.00  0.00           H 
ATOM   1410  CG  GLU A 535      72.970  90.310  72.620  1.00  0.00           C 
ATOM   1411  HG1 GLU A 535      73.730  90.750  71.930  1.00  0.00           H 
ATOM   1412  HG2 GLU A 535      71.960  90.770  72.580  1.00  0.00           H 
ATOM   1413  CD  GLU A 535      73.420  90.470  74.040  1.00  0.00           C 
ATOM   1414  OE1 GLU A 535      72.610  90.150  74.940  1.00  0.00           O 
ATOM   1415  OE2 GLU A 535      74.590  90.800  74.310  1.00  0.00           O 
ATOM   1416  C   GLU A 535      72.630  87.160  70.250  1.00  0.00           C 
ATOM   1417  O   GLU A 535      73.590  86.770  69.620  1.00  0.00           O 
ATOM   1418  N   LEU A 536      71.560  86.340  70.540  1.00  0.00           N 
ATOM   1419  HN  LEU A 536      70.960  86.730  71.230  1.00  0.00           H 
ATOM   1420  CA  LEU A 536      71.430  84.900  70.230  1.00  0.00           C 
ATOM   1421  HA  LEU A 536      72.310  84.450  70.660  1.00  0.00           H 
ATOM   1422  CB  LEU A 536      70.240  84.240  70.910  1.00  0.00           C 
ATOM   1423  HB1 LEU A 536      69.240  84.670  70.710  1.00  0.00           H 
ATOM   1424  HB2 LEU A 536      70.260  83.170  70.600  1.00  0.00           H 
ATOM   1425  CG  LEU A 536      70.520  84.130  72.460  1.00  0.00           C 
ATOM   1426  HG  LEU A 536      70.970  85.080  72.820  1.00  0.00           H 
ATOM   1427  CD1 LEU A 536      69.200  83.960  73.310  1.00  0.00           C 
ATOM   1428 1HD1 LEU A 536      68.510  83.210  72.870  1.00  0.00           H 
ATOM   1429 2HD1 LEU A 536      69.410  83.460  74.280  1.00  0.00           H 
ATOM   1430 3HD1 LEU A 536      68.690  84.920  73.560  1.00  0.00           H 
ATOM   1431  CD2 LEU A 536      71.560  82.960  72.750  1.00  0.00           C 
ATOM   1432 1HD2 LEU A 536      71.200  81.950  72.480  1.00  0.00           H 
ATOM   1433 2HD2 LEU A 536      72.490  83.240  72.210  1.00  0.00           H 
ATOM   1434 3HD2 LEU A 536      71.910  82.910  73.800  1.00  0.00           H 
ATOM   1435  C   LEU A 536      71.400  84.560  68.740  1.00  0.00           C 
ATOM   1436  O   LEU A 536      72.100  83.700  68.240  1.00  0.00           O 
ATOM   1437  N   PHE A 537      70.760  85.390  67.940  1.00  0.00           N 
ATOM   1438  HN  PHE A 537      70.330  86.230  68.270  1.00  0.00           H 
ATOM   1439  CA  PHE A 537      70.740  85.360  66.470  1.00  0.00           C 
ATOM   1440  HA  PHE A 537      70.290  84.430  66.160  1.00  0.00           H 
ATOM   1441  CB  PHE A 537      69.740  86.440  65.840  1.00  0.00           C 
ATOM   1442  HB1 PHE A 537      68.870  86.650  66.500  1.00  0.00           H 
ATOM   1443  HB2 PHE A 537      70.350  87.370  65.930  1.00  0.00           H 
ATOM   1444  CG  PHE A 537      69.270  86.160  64.470  1.00  0.00           C 
ATOM   1445  CD1 PHE A 537      68.260  85.260  64.360  1.00  0.00           C 
ATOM   1446  HD1 PHE A 537      67.870  84.810  65.260  1.00  0.00           H 
ATOM   1447  CE1 PHE A 537      67.800  84.940  63.080  1.00  0.00           C 
ATOM   1448  HE1 PHE A 537      67.040  84.210  62.840  1.00  0.00           H 
ATOM   1449  CZ  PHE A 537      68.480  85.370  61.930  1.00  0.00           C 
ATOM   1450  HZ  PHE A 537      68.120  85.050  60.960  1.00  0.00           H 
ATOM   1451  CD2 PHE A 537      69.850  86.760  63.330  1.00  0.00           C 
ATOM   1452  HD2 PHE A 537      70.650  87.470  63.500  1.00  0.00           H 
ATOM   1453  CE2 PHE A 537      69.470  86.300  62.080  1.00  0.00           C 
ATOM   1454  HE2 PHE A 537      69.930  86.680  61.180  1.00  0.00           H 
ATOM   1455  C   PHE A 537      72.090  85.470  65.750  1.00  0.00           C 
ATOM   1456  O   PHE A 537      72.320  84.720  64.770  1.00  0.00           O 
ATOM   1457  N   LEU A 538      72.950  86.310  66.290  1.00  0.00           N 
ATOM   1458  HN  LEU A 538      72.710  86.810  67.120  1.00  0.00           H 
ATOM   1459  CA  LEU A 538      74.310  86.520  65.720  1.00  0.00           C 
ATOM   1460  HA  LEU A 538      74.280  86.180  64.690  1.00  0.00           H 
ATOM   1461  CB  LEU A 538      74.720  88.020  65.670  1.00  0.00           C 
ATOM   1462  HB1 LEU A 538      74.920  88.440  66.680  1.00  0.00           H 
ATOM   1463  HB2 LEU A 538      75.620  88.170  65.040  1.00  0.00           H 
ATOM   1464  CG  LEU A 538      73.610  88.960  65.170  1.00  0.00           C 
ATOM   1465  HG  LEU A 538      72.610  88.800  65.640  1.00  0.00           H 
ATOM   1466  CD1 LEU A 538      74.030  90.400  65.580  1.00  0.00           C 
ATOM   1467 1HD1 LEU A 538      74.960  90.710  65.050  1.00  0.00           H 
ATOM   1468 2HD1 LEU A 538      73.180  91.070  65.350  1.00  0.00           H 
ATOM   1469 3HD1 LEU A 538      74.290  90.540  66.650  1.00  0.00           H 
ATOM   1470  CD2 LEU A 538      73.500  88.760  63.690  1.00  0.00           C 
ATOM   1471 1HD2 LEU A 538      74.440  89.030  63.150  1.00  0.00           H 
ATOM   1472 2HD2 LEU A 538      73.290  87.680  63.560  1.00  0.00           H 
ATOM   1473 3HD2 LEU A 538      72.610  89.330  63.360  1.00  0.00           H 
ATOM   1474  C   LEU A 538      75.320  85.700  66.480  1.00  0.00           C 
ATOM   1475  O   LEU A 538      76.510  85.940  66.340  1.00  0.00           O 
ATOM   1476  N   THR A 539      74.830  84.780  67.250  1.00  0.00           N 
ATOM   1477  HN  THR A 539      73.850  84.660  67.110  1.00  0.00           H 
ATOM   1478  CA  THR A 539      75.670  83.830  68.100  1.00  0.00           C 
ATOM   1479  HA  THR A 539      75.020  83.590  68.930  1.00  0.00           H 
ATOM   1480  CB  THR A 539      76.020  82.510  67.410  1.00  0.00           C 
ATOM   1481  HB  THR A 539      76.580  81.820  68.080  1.00  0.00           H 
ATOM   1482  OG1 THR A 539      76.760  82.740  66.240  1.00  0.00           O 
ATOM   1483  HG1 THR A 539      77.590  83.140  66.520  1.00  0.00           H 
ATOM   1484  CG2 THR A 539      74.720  81.780  67.000  1.00  0.00           C 
ATOM   1485 1HG2 THR A 539      74.880  80.730  66.670  1.00  0.00           H 
ATOM   1486 2HG2 THR A 539      74.130  81.800  67.940  1.00  0.00           H 
ATOM   1487 3HG2 THR A 539      74.260  82.370  66.170  1.00  0.00           H 
ATOM   1488  C   THR A 539      76.840  84.410  68.800  1.00  0.00           C 
ATOM   1489  O   THR A 539      77.950  83.870  68.770  1.00  0.00           O 
ATOM   1490  N   ILE A 540      76.640  85.540  69.480  1.00  0.00           N 
ATOM   1491  HN  ILE A 540      75.710  85.900  69.410  1.00  0.00           H 
ATOM   1492  CA  ILE A 540      77.630  86.270  70.140  1.00  0.00           C 
ATOM   1493  HA  ILE A 540      78.630  85.950  69.890  1.00  0.00           H 
ATOM   1494  CB  ILE A 540      77.760  87.730  69.890  1.00  0.00           C 
ATOM   1495  HB  ILE A 540      78.590  88.240  70.420  1.00  0.00           H 
ATOM   1496  CG2 ILE A 540      78.170  87.780  68.410  1.00  0.00           C 
ATOM   1497 1HG2 ILE A 540      79.080  87.200  68.130  1.00  0.00           H 
ATOM   1498 2HG2 ILE A 540      77.320  87.590  67.730  1.00  0.00           H 
ATOM   1499 3HG2 ILE A 540      78.440  88.800  68.070  1.00  0.00           H 
ATOM   1500  CG1 ILE A 540      76.520  88.570  70.280  1.00  0.00           C 
ATOM   1501 1HG1 ILE A 540      75.650  87.930  70.030  1.00  0.00           H 
ATOM   1502 2HG1 ILE A 540      76.460  88.840  71.360  1.00  0.00           H 
ATOM   1503  CD  ILE A 540      76.310  89.930  69.570  1.00  0.00           C 
ATOM   1504  HD1 ILE A 540      77.180  90.610  69.690  1.00  0.00           H 
ATOM   1505  HD2 ILE A 540      76.060  89.750  68.500  1.00  0.00           H 
ATOM   1506  HD3 ILE A 540      75.460  90.400  70.110  1.00  0.00           H 
ATOM   1507  C   ILE A 540      77.610  86.170  71.660  1.00  0.00           C 
ATOM   1508  O   ILE A 540      78.390  86.790  72.380  1.00  0.00           O 
ATOM   1509  N   ILE A 541      76.560  85.470  72.110  1.00  0.00           N 
ATOM   1510  HN  ILE A 541      75.800  85.220  71.510  1.00  0.00           H 
ATOM   1511  CA  ILE A 541      76.330  84.940  73.470  1.00  0.00           C 
ATOM   1512  HA  ILE A 541      77.300  84.970  73.950  1.00  0.00           H 
ATOM   1513  CB  ILE A 541      75.540  85.710  74.470  1.00  0.00           C 
ATOM   1514  HB  ILE A 541      75.690  85.310  75.490  1.00  0.00           H 
ATOM   1515  CG2 ILE A 541      76.010  87.190  74.560  1.00  0.00           C 
ATOM   1516 1HG2 ILE A 541      75.480  87.640  75.430  1.00  0.00           H 
ATOM   1517 2HG2 ILE A 541      77.060  87.220  74.920  1.00  0.00           H 
ATOM   1518 3HG2 ILE A 541      75.920  87.840  73.660  1.00  0.00           H 
ATOM   1519  CG1 ILE A 541      74.010  85.630  74.230  1.00  0.00           C 
ATOM   1520 1HG1 ILE A 541      73.650  86.220  73.360  1.00  0.00           H 
ATOM   1521 2HG1 ILE A 541      73.560  84.640  73.980  1.00  0.00           H 
ATOM   1522  CD  ILE A 541      73.110  86.100  75.330  1.00  0.00           C 
ATOM   1523  HD1 ILE A 541      73.380  85.570  76.270  1.00  0.00           H 
ATOM   1524  HD2 ILE A 541      73.280  87.150  75.650  1.00  0.00           H 
ATOM   1525  HD3 ILE A 541      72.040  85.890  75.130  1.00  0.00           H 
ATOM   1526  C   ILE A 541      75.840  83.510  73.410  1.00  0.00           C 
ATOM   1527  O   ILE A 541      75.010  83.140  72.560  1.00  0.00           O 
ATOM   1528  N   ASP A 542      76.310  82.670  74.340  1.00  0.00           N 
ATOM   1529  HN  ASP A 542      77.020  82.840  75.010  1.00  0.00           H 
ATOM   1530  CA  ASP A 542      75.990  81.250  74.560  1.00  0.00           C 
ATOM   1531  HA  ASP A 542      76.280  80.710  73.670  1.00  0.00           H 
ATOM   1532  CB  ASP A 542      76.810  80.730  75.750  1.00  0.00           C 
ATOM   1533  HB1 ASP A 542      76.720  81.350  76.660  1.00  0.00           H 
ATOM   1534  HB2 ASP A 542      76.560  79.690  76.060  1.00  0.00           H 
ATOM   1535  CG  ASP A 542      78.280  80.800  75.460  1.00  0.00           C 
ATOM   1536  OD1 ASP A 542      78.750  81.100  74.390  1.00  0.00           O 
ATOM   1537  OD2 ASP A 542      79.060  80.480  76.400  1.00  0.00           O 
ATOM   1538  C   ASP A 542      74.480  81.050  74.800  1.00  0.00           C 
ATOM   1539  O   ASP A 542      73.760  81.930  75.260  1.00  0.00           O 
ATOM   1540  N   GLY A 543      73.940  79.910  74.390  1.00  0.00           N 
ATOM   1541  HN  GLY A 543      74.540  79.190  74.040  1.00  0.00           H 
ATOM   1542  CA  GLY A 543      72.520  79.490  74.540  1.00  0.00           C 
ATOM   1543  HA1 GLY A 543      71.900  80.240  74.070  1.00  0.00           H 
ATOM   1544  HA2 GLY A 543      72.470  78.490  74.130  1.00  0.00           H 
ATOM   1545  C   GLY A 543      72.220  79.440  76.010  1.00  0.00           C 
ATOM   1546  O   GLY A 543      73.040  78.920  76.780  1.00  0.00           O 
ATOM   1547  N   PRO A 544      71.050  80.000  76.560  1.00  0.00           N 
ATOM   1548  CD  PRO A 544      70.100  80.950  75.850  1.00  0.00           C 
ATOM   1549  HD1 PRO A 544      69.230  80.480  75.340  1.00  0.00           H 
ATOM   1550  HD2 PRO A 544      70.740  81.640  75.260  1.00  0.00           H 
ATOM   1551  CA  PRO A 544      70.960  80.150  78.040  1.00  0.00           C 
ATOM   1552  HA  PRO A 544      71.840  80.680  78.390  1.00  0.00           H 
ATOM   1553  CB  PRO A 544      69.620  80.810  78.260  1.00  0.00           C 
ATOM   1554  HB1 PRO A 544      68.760  80.120  78.170  1.00  0.00           H 
ATOM   1555  HB2 PRO A 544      69.560  81.290  79.260  1.00  0.00           H 
ATOM   1556  CG  PRO A 544      69.570  81.780  77.090  1.00  0.00           C 
ATOM   1557  HG1 PRO A 544      68.550  82.170  76.880  1.00  0.00           H 
ATOM   1558  HG2 PRO A 544      70.260  82.650  77.180  1.00  0.00           H 
ATOM   1559  C   PRO A 544      70.870  78.810  78.680  1.00  0.00           C 
ATOM   1560  O   PRO A 544      69.870  78.080  78.480  1.00  0.00           O 
ATOM   1561  N   ALA A 545      71.870  78.390  79.410  1.00  0.00           N 
ATOM   1562  HN  ALA A 545      72.650  79.000  79.380  1.00  0.00           H 
ATOM   1563  CA  ALA A 545      71.940  77.110  80.090  1.00  0.00           C 
ATOM   1564  HA  ALA A 545      71.040  76.530  79.990  1.00  0.00           H 
ATOM   1565  CB  ALA A 545      73.070  76.320  79.500  1.00  0.00           C 
ATOM   1566  HB1 ALA A 545      73.160  75.380  80.090  1.00  0.00           H 
ATOM   1567  HB2 ALA A 545      72.850  76.150  78.420  1.00  0.00           H 
ATOM   1568  HB3 ALA A 545      74.010  76.910  79.500  1.00  0.00           H 
ATOM   1569  C   ALA A 545      72.150  77.350  81.620  1.00  0.00           C 
ATOM   1570  O   ALA A 545      72.740  78.400  82.010  1.00  0.00           O 
ATOM   1571  N   ASN A 546      71.750  76.430  82.470  1.00  0.00           N 
ATOM   1572  HN  ASN A 546      71.460  75.520  82.170  1.00  0.00           H 
ATOM   1573  CA  ASN A 546      71.830  76.410  83.890  1.00  0.00           C 
ATOM   1574  HA  ASN A 546      72.620  77.110  84.110  1.00  0.00           H 
ATOM   1575  CB  ASN A 546      70.590  77.030  84.540  1.00  0.00           C 
ATOM   1576  HB1 ASN A 546      70.440  78.090  84.250  1.00  0.00           H 
ATOM   1577  HB2 ASN A 546      69.670  76.490  84.230  1.00  0.00           H 
ATOM   1578  CG  ASN A 546      70.560  76.950  86.120  1.00  0.00           C 
ATOM   1579  OD1 ASN A 546      70.800  75.920  86.710  1.00  0.00           O 
ATOM   1580  ND2 ASN A 546      70.250  78.130  86.740  1.00  0.00           N 
ATOM   1581 1HD2 ASN A 546      70.090  78.970  86.220  1.00  0.00           H 
ATOM   1582 2HD2 ASN A 546      70.140  78.150  87.730  1.00  0.00           H 
ATOM   1583  C   ASN A 546      72.270  75.020  84.330  1.00  0.00           C 
ATOM   1584  O   ASN A 546      73.320  74.850  84.950  1.00  0.00           O 
ATOM   1585  N   TYR A 547      71.410  74.010  84.060  1.00  0.00           N 
ATOM   1586  HN  TYR A 547      70.520  74.320  83.740  1.00  0.00           H 
ATOM   1587  CA  TYR A 547      71.570  72.570  84.310  1.00  0.00           C 
ATOM   1588  HA  TYR A 547      70.830  72.020  83.760  1.00  0.00           H 
ATOM   1589  CB  TYR A 547      72.970  71.990  83.980  1.00  0.00           C 
ATOM   1590  HB1 TYR A 547      73.860  72.410  84.490  1.00  0.00           H 
ATOM   1591  HB2 TYR A 547      72.880  70.900  84.150  1.00  0.00           H 
ATOM   1592  CG  TYR A 547      73.240  72.220  82.520  1.00  0.00           C 
ATOM   1593  CD1 TYR A 547      72.500  71.480  81.540  1.00  0.00           C 
ATOM   1594  HD1 TYR A 547      71.780  70.790  81.940  1.00  0.00           H 
ATOM   1595  CE1 TYR A 547      72.780  71.680  80.150  1.00  0.00           C 
ATOM   1596  HE1 TYR A 547      72.180  71.250  79.360  1.00  0.00           H 
ATOM   1597  CZ  TYR A 547      73.730  72.600  79.750  1.00  0.00           C 
ATOM   1598  OH  TYR A 547      74.110  72.710  78.410  1.00  0.00           O 
ATOM   1599  HH  TYR A 547      73.460  72.290  77.840  1.00  0.00           H 
ATOM   1600  CD2 TYR A 547      74.270  73.050  82.060  1.00  0.00           C 
ATOM   1601  HD2 TYR A 547      74.680  73.790  82.740  1.00  0.00           H 
ATOM   1602  CE2 TYR A 547      74.530  73.250  80.710  1.00  0.00           C 
ATOM   1603  HE2 TYR A 547      75.380  73.850  80.420  1.00  0.00           H 
ATOM   1604  C   TYR A 547      71.270  72.140  85.780  1.00  0.00           C 
ATOM   1605  O   TYR A 547      70.990  70.990  86.030  1.00  0.00           O 
ATOM   1606  N   ASN A 548      71.240  73.080  86.700  1.00  0.00           N 
ATOM   1607  HN  ASN A 548      71.520  74.020  86.510  1.00  0.00           H 
ATOM   1608  CA  ASN A 548      71.070  72.770  88.080  1.00  0.00           C 
ATOM   1609  HA  ASN A 548      71.090  71.710  88.280  1.00  0.00           H 
ATOM   1610  CB  ASN A 548      72.250  73.460  88.850  1.00  0.00           C 
ATOM   1611  HB1 ASN A 548      72.190  74.540  88.600  1.00  0.00           H 
ATOM   1612  HB2 ASN A 548      72.110  73.280  89.940  1.00  0.00           H 
ATOM   1613  CG  ASN A 548      73.610  72.890  88.430  1.00  0.00           C 
ATOM   1614  OD1 ASN A 548      73.940  71.730  88.690  1.00  0.00           O 
ATOM   1615  ND2 ASN A 548      74.470  73.640  87.780  1.00  0.00           N 
ATOM   1616 1HD2 ASN A 548      74.310  74.600  87.560  1.00  0.00           H 
ATOM   1617 2HD2 ASN A 548      75.320  73.190  87.490  1.00  0.00           H 
ATOM   1618  C   ASN A 548      69.700  73.100  88.620  1.00  0.00           C 
ATOM   1619  O   ASN A 548      69.490  73.190  89.870  1.00  0.00           O 
ATOM   1620  N   VAL A 549      68.780  73.320  87.660  1.00  0.00           N 
ATOM   1621  HN  VAL A 549      69.010  73.490  86.700  1.00  0.00           H 
ATOM   1622  CA  VAL A 549      67.450  73.750  87.930  1.00  0.00           C 
ATOM   1623  HA  VAL A 549      67.160  73.240  88.840  1.00  0.00           H 
ATOM   1624  CB  VAL A 549      67.390  75.290  88.140  1.00  0.00           C 
ATOM   1625  HB  VAL A 549      68.360  75.640  88.550  1.00  0.00           H 
ATOM   1626  CG1 VAL A 549      67.240  76.010  86.800  1.00  0.00           C 
ATOM   1627 1HG1 VAL A 549      67.270  77.100  87.010  1.00  0.00           H 
ATOM   1628 2HG1 VAL A 549      68.090  75.860  86.110  1.00  0.00           H 
ATOM   1629 3HG1 VAL A 549      66.290  75.740  86.290  1.00  0.00           H 
ATOM   1630  CG2 VAL A 549      66.320  75.720  89.120  1.00  0.00           C 
ATOM   1631 1HG2 VAL A 549      66.240  76.830  89.060  1.00  0.00           H 
ATOM   1632 2HG2 VAL A 549      65.320  75.410  88.750  1.00  0.00           H 
ATOM   1633 3HG2 VAL A 549      66.510  75.410  90.170  1.00  0.00           H 
ATOM   1634  C   VAL A 549      66.680  73.210  86.720  1.00  0.00           C 
ATOM   1635  O   VAL A 549      67.220  73.200  85.650  1.00  0.00           O 
ATOM   1636  N   ASP A 550      65.360  72.800  86.880  1.00  0.00           N 
ATOM   1637  HN  ASP A 550      64.810  72.830  87.710  1.00  0.00           H 
ATOM   1638  CA  ASP A 550      64.570  72.430  85.690  1.00  0.00           C 
ATOM   1639  HA  ASP A 550      65.180  71.950  84.940  1.00  0.00           H 
ATOM   1640  CB  ASP A 550      63.480  71.460  85.980  1.00  0.00           C 
ATOM   1641  HB1 ASP A 550      62.710  71.910  86.650  1.00  0.00           H 
ATOM   1642  HB2 ASP A 550      62.810  71.150  85.150  1.00  0.00           H 
ATOM   1643  CG  ASP A 550      64.020  70.260  86.650  1.00  0.00           C 
ATOM   1644  OD1 ASP A 550      65.090  69.710  86.320  1.00  0.00           O 
ATOM   1645  OD2 ASP A 550      63.270  69.680  87.460  1.00  0.00           O 
ATOM   1646  C   ASP A 550      64.130  73.700  84.950  1.00  0.00           C 
ATOM   1647  O   ASP A 550      63.450  74.570  85.460  1.00  0.00           O 
ATOM   1648  N   LEU A 551      64.540  73.730  83.680  1.00  0.00           N 
ATOM   1649  HN  LEU A 551      65.040  72.970  83.270  1.00  0.00           H 
ATOM   1650  CA  LEU A 551      64.010  74.770  82.840  1.00  0.00           C 
ATOM   1651  HA  LEU A 551      63.960  75.660  83.450  1.00  0.00           H 
ATOM   1652  CB  LEU A 551      65.030  75.030  81.750  1.00  0.00           C 
ATOM   1653  HB1 LEU A 551      65.210  74.100  81.170  1.00  0.00           H 
ATOM   1654  HB2 LEU A 551      64.530  75.700  81.010  1.00  0.00           H 
ATOM   1655  CG  LEU A 551      66.370  75.580  82.130  1.00  0.00           C 
ATOM   1656  HG  LEU A 551      66.920  74.750  82.610  1.00  0.00           H 
ATOM   1657  CD1 LEU A 551      67.100  75.870  80.840  1.00  0.00           C 
ATOM   1658 1HD1 LEU A 551      66.980  75.090  80.060  1.00  0.00           H 
ATOM   1659 2HD1 LEU A 551      66.610  76.790  80.450  1.00  0.00           H 
ATOM   1660 3HD1 LEU A 551      68.160  76.030  81.140  1.00  0.00           H 
ATOM   1661  CD2 LEU A 551      66.290  76.700  83.100  1.00  0.00           C 
ATOM   1662 1HD2 LEU A 551      67.330  76.940  83.400  1.00  0.00           H 
ATOM   1663 2HD2 LEU A 551      65.740  77.570  82.680  1.00  0.00           H 
ATOM   1664 3HD2 LEU A 551      65.900  76.310  84.060  1.00  0.00           H 
ATOM   1665  C   LEU A 551      62.640  74.340  82.260  1.00  0.00           C 
ATOM   1666  O   LEU A 551      62.440  73.110  82.090  1.00  0.00           O 
ATOM   1667  N   PRO A 552      61.700  75.250  81.960  1.00  0.00           N 
ATOM   1668  CD  PRO A 552      61.770  76.650  82.370  1.00  0.00           C 
ATOM   1669  HD1 PRO A 552      62.480  77.060  81.610  1.00  0.00           H 
ATOM   1670  HD2 PRO A 552      61.960  76.790  83.450  1.00  0.00           H 
ATOM   1671  CA  PRO A 552      60.510  74.920  81.140  1.00  0.00           C 
ATOM   1672  HA  PRO A 552      59.910  74.280  81.760  1.00  0.00           H 
ATOM   1673  CB  PRO A 552      59.850  76.310  80.880  1.00  0.00           C 
ATOM   1674  HB1 PRO A 552      60.190  76.870  79.980  1.00  0.00           H 
ATOM   1675  HB2 PRO A 552      58.770  76.150  80.680  1.00  0.00           H 
ATOM   1676  CG  PRO A 552      60.300  77.140  82.110  1.00  0.00           C 
ATOM   1677  HG1 PRO A 552      60.290  78.240  81.930  1.00  0.00           H 
ATOM   1678  HG2 PRO A 552      59.730  76.800  83.000  1.00  0.00           H 
ATOM   1679  C   PRO A 552      60.860  74.180  79.790  1.00  0.00           C 
ATOM   1680  O   PRO A 552      61.830  74.540  79.130  1.00  0.00           O 
ATOM   1681  N   PHE A 553      60.050  73.120  79.400  1.00  0.00           N 
ATOM   1682  HN  PHE A 553      59.310  72.910  80.030  1.00  0.00           H 
ATOM   1683  CA  PHE A 553      60.180  72.340  78.190  1.00  0.00           C 
ATOM   1684  HA  PHE A 553      61.130  71.830  78.150  1.00  0.00           H 
ATOM   1685  CB  PHE A 553      59.030  71.320  78.380  1.00  0.00           C 
ATOM   1686  HB1 PHE A 553      59.260  70.710  79.280  1.00  0.00           H 
ATOM   1687  HB2 PHE A 553      58.010  71.740  78.510  1.00  0.00           H 
ATOM   1688  CG  PHE A 553      58.870  70.390  77.250  1.00  0.00           C 
ATOM   1689  CD1 PHE A 553      59.910  69.470  77.140  1.00  0.00           C 
ATOM   1690  HD1 PHE A 553      60.640  69.320  77.930  1.00  0.00           H 
ATOM   1691  CE1 PHE A 553      59.980  68.550  76.070  1.00  0.00           C 
ATOM   1692  HE1 PHE A 553      60.830  67.890  75.970  1.00  0.00           H 
ATOM   1693  CZ  PHE A 553      59.010  68.650  75.030  1.00  0.00           C 
ATOM   1694  HZ  PHE A 553      59.160  68.000  74.180  1.00  0.00           H 
ATOM   1695  CD2 PHE A 553      57.910  70.380  76.270  1.00  0.00           C 
ATOM   1696  HD2 PHE A 553      57.190  71.180  76.320  1.00  0.00           H 
ATOM   1697  CE2 PHE A 553      57.940  69.530  75.190  1.00  0.00           C 
ATOM   1698  HE2 PHE A 553      57.170  69.580  74.440  1.00  0.00           H 
ATOM   1699  C   PHE A 553      59.980  73.240  76.960  1.00  0.00           C 
ATOM   1700  O   PHE A 553      60.710  72.970  75.990  1.00  0.00           O 
ATOM   1701  N   MET A 554      59.070  74.230  77.010  1.00  0.00           N 
ATOM   1702  HN  MET A 554      58.490  74.460  77.780  1.00  0.00           H 
ATOM   1703  CA  MET A 554      58.700  74.990  75.860  1.00  0.00           C 
ATOM   1704  HA  MET A 554      58.460  74.240  75.120  1.00  0.00           H 
ATOM   1705  CB  MET A 554      57.510  75.940  76.250  1.00  0.00           C 
ATOM   1706  HB1 MET A 554      56.730  75.270  76.670  1.00  0.00           H 
ATOM   1707  HB2 MET A 554      57.850  76.600  77.070  1.00  0.00           H 
ATOM   1708  CG  MET A 554      56.790  76.680  75.110  1.00  0.00           C 
ATOM   1709  HG1 MET A 554      56.100  77.460  75.510  1.00  0.00           H 
ATOM   1710  HG2 MET A 554      57.540  77.320  74.600  1.00  0.00           H 
ATOM   1711  SD  MET A 554      56.040  75.380  74.060  1.00  0.00           S 
ATOM   1712  CE  MET A 554      55.640  76.480  72.670  1.00  0.00           C 
ATOM   1713  HE1 MET A 554      54.800  77.190  72.840  1.00  0.00           H 
ATOM   1714  HE2 MET A 554      56.480  77.150  72.410  1.00  0.00           H 
ATOM   1715  HE3 MET A 554      55.470  75.910  71.730  1.00  0.00           H 
ATOM   1716  C   MET A 554      59.890  75.810  75.320  1.00  0.00           C 
ATOM   1717  O   MET A 554      60.030  76.070  74.150  1.00  0.00           O 
ATOM   1718  N   TYR A 555      60.790  76.270  76.230  1.00  0.00           N 
ATOM   1719  HN  TYR A 555      60.710  75.740  77.070  1.00  0.00           H 
ATOM   1720  CA  TYR A 555      62.070  76.920  75.890  1.00  0.00           C 
ATOM   1721  HA  TYR A 555      61.810  77.830  75.360  1.00  0.00           H 
ATOM   1722  CB  TYR A 555      62.710  77.440  77.190  1.00  0.00           C 
ATOM   1723  HB1 TYR A 555      62.250  78.360  77.610  1.00  0.00           H 
ATOM   1724  HB2 TYR A 555      62.630  76.700  78.020  1.00  0.00           H 
ATOM   1725  CG  TYR A 555      64.170  77.660  77.090  1.00  0.00           C 
ATOM   1726  CD1 TYR A 555      64.670  78.660  76.210  1.00  0.00           C 
ATOM   1727  HD1 TYR A 555      64.090  79.340  75.590  1.00  0.00           H 
ATOM   1728  CE1 TYR A 555      66.070  78.790  76.030  1.00  0.00           C 
ATOM   1729  HE1 TYR A 555      66.390  79.550  75.330  1.00  0.00           H 
ATOM   1730  CZ  TYR A 555      66.940  77.970  76.610  1.00  0.00           C 
ATOM   1731  OH  TYR A 555      68.310  78.030  76.190  1.00  0.00           O 
ATOM   1732  HH  TYR A 555      68.930  77.830  76.890  1.00  0.00           H 
ATOM   1733  CD2 TYR A 555      65.070  76.890  77.830  1.00  0.00           C 
ATOM   1734  HD2 TYR A 555      64.720  76.160  78.540  1.00  0.00           H 
ATOM   1735  CE2 TYR A 555      66.520  77.030  77.580  1.00  0.00           C 
ATOM   1736  HE2 TYR A 555      67.270  76.650  78.260  1.00  0.00           H 
ATOM   1737  C   TYR A 555      63.010  76.180  74.920  1.00  0.00           C 
ATOM   1738  O   TYR A 555      63.420  76.710  73.870  1.00  0.00           O 
ATOM   1739  N   SER A 556      63.340  74.870  75.310  1.00  0.00           N 
ATOM   1740  HN  SER A 556      62.920  74.510  76.140  1.00  0.00           H 
ATOM   1741  CA  SER A 556      64.210  74.000  74.590  1.00  0.00           C 
ATOM   1742  HA  SER A 556      65.210  74.410  74.640  1.00  0.00           H 
ATOM   1743  CB  SER A 556      64.360  72.650  75.240  1.00  0.00           C 
ATOM   1744  HB1 SER A 556      63.390  72.120  75.400  1.00  0.00           H 
ATOM   1745  HB2 SER A 556      64.900  71.960  74.560  1.00  0.00           H 
ATOM   1746  OG  SER A 556      65.080  72.820  76.460  1.00  0.00           O 
ATOM   1747  HG1 SER A 556      66.000  72.780  76.190  1.00  0.00           H 
ATOM   1748  C   SER A 556      63.680  73.850  73.170  1.00  0.00           C 
ATOM   1749  O   SER A 556      64.420  74.160  72.160  1.00  0.00           O 
ATOM   1750  N   ILE A 557      62.430  73.370  73.010  1.00  0.00           N 
ATOM   1751  HN  ILE A 557      61.890  73.000  73.760  1.00  0.00           H 
ATOM   1752  CA  ILE A 557      61.880  73.310  71.640  1.00  0.00           C 
ATOM   1753  HA  ILE A 557      62.600  72.790  71.020  1.00  0.00           H 
ATOM   1754  CB  ILE A 557      60.540  72.520  71.720  1.00  0.00           C 
ATOM   1755  HB  ILE A 557      60.130  72.460  70.690  1.00  0.00           H 
ATOM   1756  CG2 ILE A 557      60.720  71.050  72.210  1.00  0.00           C 
ATOM   1757 1HG2 ILE A 557      59.790  70.490  71.960  1.00  0.00           H 
ATOM   1758 2HG2 ILE A 557      61.450  70.550  71.530  1.00  0.00           H 
ATOM   1759 3HG2 ILE A 557      61.110  71.110  73.250  1.00  0.00           H 
ATOM   1760  CG1 ILE A 557      59.440  73.160  72.680  1.00  0.00           C 
ATOM   1761 1HG1 ILE A 557      59.610  72.870  73.740  1.00  0.00           H 
ATOM   1762 2HG1 ILE A 557      59.400  74.260  72.570  1.00  0.00           H 
ATOM   1763  CD  ILE A 557      57.980  72.670  72.320  1.00  0.00           C 
ATOM   1764  HD1 ILE A 557      57.290  73.080  73.090  1.00  0.00           H 
ATOM   1765  HD2 ILE A 557      57.710  73.130  71.350  1.00  0.00           H 
ATOM   1766  HD3 ILE A 557      57.890  71.560  72.270  1.00  0.00           H 
ATOM   1767  C   ILE A 557      61.810  74.610  70.890  1.00  0.00           C 
ATOM   1768  O   ILE A 557      61.970  74.670  69.700  1.00  0.00           O 
ATOM   1769  N   THR A 558      61.480  75.750  71.590  1.00  0.00           N 
ATOM   1770  HN  THR A 558      61.490  75.770  72.590  1.00  0.00           H 
ATOM   1771  CA  THR A 558      61.420  77.070  70.910  1.00  0.00           C 
ATOM   1772  HA  THR A 558      60.740  77.020  70.070  1.00  0.00           H 
ATOM   1773  CB  THR A 558      60.870  78.200  71.830  1.00  0.00           C 
ATOM   1774  HB  THR A 558      61.430  78.230  72.790  1.00  0.00           H 
ATOM   1775  OG1 THR A 558      59.550  77.950  72.290  1.00  0.00           O 
ATOM   1776  HG1 THR A 558      59.690  77.350  73.030  1.00  0.00           H 
ATOM   1777  CG2 THR A 558      60.800  79.640  71.190  1.00  0.00           C 
ATOM   1778 1HG2 THR A 558      60.410  80.420  71.890  1.00  0.00           H 
ATOM   1779 2HG2 THR A 558      61.790  80.040  70.890  1.00  0.00           H 
ATOM   1780 3HG2 THR A 558      60.100  79.670  70.330  1.00  0.00           H 
ATOM   1781  C   THR A 558      62.760  77.540  70.430  1.00  0.00           C 
ATOM   1782  O   THR A 558      62.990  78.010  69.330  1.00  0.00           O 
ATOM   1783  N   TYR A 559      63.740  77.370  71.300  1.00  0.00           N 
ATOM   1784  HN  TYR A 559      63.520  77.030  72.210  1.00  0.00           H 
ATOM   1785  CA  TYR A 559      65.170  77.680  71.080  1.00  0.00           C 
ATOM   1786  HA  TYR A 559      65.190  78.730  70.810  1.00  0.00           H 
ATOM   1787  CB  TYR A 559      66.010  77.660  72.420  1.00  0.00           C 
ATOM   1788  HB1 TYR A 559      65.600  78.270  73.250  1.00  0.00           H 
ATOM   1789  HB2 TYR A 559      66.100  76.680  72.940  1.00  0.00           H 
ATOM   1790  CG  TYR A 559      67.500  78.040  72.180  1.00  0.00           C 
ATOM   1791  CD1 TYR A 559      67.770  79.300  71.560  1.00  0.00           C 
ATOM   1792  HD1 TYR A 559      66.870  79.860  71.370  1.00  0.00           H 
ATOM   1793  CE1 TYR A 559      69.070  79.750  71.340  1.00  0.00           C 
ATOM   1794  HE1 TYR A 559      69.280  80.640  70.770  1.00  0.00           H 
ATOM   1795  CZ  TYR A 559      70.130  79.000  71.810  1.00  0.00           C 
ATOM   1796  OH  TYR A 559      71.410  79.380  71.330  1.00  0.00           O 
ATOM   1797  HH  TYR A 559      72.020  78.670  71.540  1.00  0.00           H 
ATOM   1798  CD2 TYR A 559      68.590  77.360  72.730  1.00  0.00           C 
ATOM   1799  HD2 TYR A 559      68.460  76.440  73.280  1.00  0.00           H 
ATOM   1800  CE2 TYR A 559      69.920  77.810  72.490  1.00  0.00           C 
ATOM   1801  HE2 TYR A 559      70.710  77.200  72.890  1.00  0.00           H 
ATOM   1802  C   TYR A 559      65.850  76.840  69.930  1.00  0.00           C 
ATOM   1803  O   TYR A 559      66.550  77.330  69.090  1.00  0.00           O 
ATOM   1804  N   ALA A 560      65.570  75.460  69.920  1.00  0.00           N 
ATOM   1805  HN  ALA A 560      65.020  75.060  70.650  1.00  0.00           H 
ATOM   1806  CA  ALA A 560      66.070  74.550  68.870  1.00  0.00           C 
ATOM   1807  HA  ALA A 560      67.150  74.630  68.840  1.00  0.00           H 
ATOM   1808  CB  ALA A 560      65.710  73.080  69.280  1.00  0.00           C 
ATOM   1809  HB1 ALA A 560      65.820  72.280  68.520  1.00  0.00           H 
ATOM   1810  HB2 ALA A 560      66.330  72.820  70.160  1.00  0.00           H 
ATOM   1811  HB3 ALA A 560      64.620  73.120  69.470  1.00  0.00           H 
ATOM   1812  C   ALA A 560      65.530  74.980  67.540  1.00  0.00           C 
ATOM   1813  O   ALA A 560      66.200  75.020  66.510  1.00  0.00           O 
ATOM   1814  N   ALA A 561      64.230  75.350  67.500  1.00  0.00           N 
ATOM   1815  HN  ALA A 561      63.620  75.280  68.280  1.00  0.00           H 
ATOM   1816  CA  ALA A 561      63.560  75.860  66.280  1.00  0.00           C 
ATOM   1817  HA  ALA A 561      63.750  75.090  65.540  1.00  0.00           H 
ATOM   1818  CB  ALA A 561      62.090  75.930  66.580  1.00  0.00           C 
ATOM   1819  HB1 ALA A 561      61.940  76.450  67.550  1.00  0.00           H 
ATOM   1820  HB2 ALA A 561      61.440  76.500  65.880  1.00  0.00           H 
ATOM   1821  HB3 ALA A 561      61.840  74.860  66.720  1.00  0.00           H 
ATOM   1822  C   ALA A 561      64.270  77.200  65.900  1.00  0.00           C 
ATOM   1823  O   ALA A 561      64.790  77.400  64.750  1.00  0.00           O 
ATOM   1824  N   PHE A 562      64.430  78.170  66.820  1.00  0.00           N 
ATOM   1825  HN  PHE A 562      64.030  78.020  67.720  1.00  0.00           H 
ATOM   1826  CA  PHE A 562      65.070  79.490  66.670  1.00  0.00           C 
ATOM   1827  HA  PHE A 562      64.460  80.040  65.980  1.00  0.00           H 
ATOM   1828  CB  PHE A 562      65.090  80.190  68.000  1.00  0.00           C 
ATOM   1829  HB1 PHE A 562      64.050  80.410  68.330  1.00  0.00           H 
ATOM   1830  HB2 PHE A 562      65.560  79.580  68.800  1.00  0.00           H 
ATOM   1831  CG  PHE A 562      65.730  81.530  67.980  1.00  0.00           C 
ATOM   1832  CD1 PHE A 562      65.280  82.690  67.290  1.00  0.00           C 
ATOM   1833  HD1 PHE A 562      64.350  82.640  66.740  1.00  0.00           H 
ATOM   1834  CE1 PHE A 562      66.010  83.840  67.250  1.00  0.00           C 
ATOM   1835  HE1 PHE A 562      65.630  84.720  66.750  1.00  0.00           H 
ATOM   1836  CZ  PHE A 562      67.210  83.960  68.000  1.00  0.00           C 
ATOM   1837  HZ  PHE A 562      67.790  84.870  67.950  1.00  0.00           H 
ATOM   1838  CD2 PHE A 562      66.900  81.700  68.700  1.00  0.00           C 
ATOM   1839  HD2 PHE A 562      67.320  80.870  69.250  1.00  0.00           H 
ATOM   1840  CE2 PHE A 562      67.650  82.860  68.740  1.00  0.00           C 
ATOM   1841  HE2 PHE A 562      68.560  82.930  69.320  1.00  0.00           H 
ATOM   1842  C   PHE A 562      66.390  79.380  66.090  1.00  0.00           C 
ATOM   1843  O   PHE A 562      66.660  80.010  65.080  1.00  0.00           O 
ATOM   1844  N   ALA A 563      67.210  78.500  66.650  1.00  0.00           N 
ATOM   1845  HN  ALA A 563      66.920  78.190  67.550  1.00  0.00           H 
ATOM   1846  CA  ALA A 563      68.530  78.200  66.220  1.00  0.00           C 
ATOM   1847  HA  ALA A 563      69.100  79.110  66.310  1.00  0.00           H 
ATOM   1848  CB  ALA A 563      69.200  77.170  67.250  1.00  0.00           C 
ATOM   1849  HB1 ALA A 563      70.310  77.110  67.160  1.00  0.00           H 
ATOM   1850  HB2 ALA A 563      69.070  77.650  68.240  1.00  0.00           H 
ATOM   1851  HB3 ALA A 563      68.680  76.190  67.380  1.00  0.00           H 
ATOM   1852  C   ALA A 563      68.620  77.570  64.850  1.00  0.00           C 
ATOM   1853  O   ALA A 563      69.510  77.820  64.050  1.00  0.00           O 
ATOM   1854  N   ILE A 564      67.670  76.660  64.410  1.00  0.00           N 
ATOM   1855  HN  ILE A 564      66.900  76.320  64.940  1.00  0.00           H 
ATOM   1856  CA  ILE A 564      67.720  76.230  63.010  1.00  0.00           C 
ATOM   1857  HA  ILE A 564      68.740  76.000  62.760  1.00  0.00           H 
ATOM   1858  CB  ILE A 564      66.910  74.950  62.700  1.00  0.00           C 
ATOM   1859  HB  ILE A 564      65.920  75.110  63.180  1.00  0.00           H 
ATOM   1860  CG2 ILE A 564      66.640  74.580  61.240  1.00  0.00           C 
ATOM   1861 1HG2 ILE A 564      66.120  73.620  61.070  1.00  0.00           H 
ATOM   1862 2HG2 ILE A 564      65.980  75.190  60.590  1.00  0.00           H 
ATOM   1863 3HG2 ILE A 564      67.600  74.380  60.710  1.00  0.00           H 
ATOM   1864  CG1 ILE A 564      67.500  73.710  63.430  1.00  0.00           C 
ATOM   1865 1HG1 ILE A 564      68.300  73.250  62.810  1.00  0.00           H 
ATOM   1866 2HG1 ILE A 564      67.870  74.050  64.420  1.00  0.00           H 
ATOM   1867  CD  ILE A 564      66.440  72.610  63.660  1.00  0.00           C 
ATOM   1868  HD1 ILE A 564      66.850  71.760  64.250  1.00  0.00           H 
ATOM   1869  HD2 ILE A 564      65.600  73.060  64.230  1.00  0.00           H 
ATOM   1870  HD3 ILE A 564      66.000  72.200  62.720  1.00  0.00           H 
ATOM   1871  C   ILE A 564      67.430  77.310  62.000  1.00  0.00           C 
ATOM   1872  O   ILE A 564      68.160  77.470  61.050  1.00  0.00           O 
ATOM   1873  N   ILE A 565      66.440  78.180  62.310  1.00  0.00           N 
ATOM   1874  HN  ILE A 565      65.990  78.020  63.180  1.00  0.00           H 
ATOM   1875  CA  ILE A 565      65.980  79.320  61.560  1.00  0.00           C 
ATOM   1876  HA  ILE A 565      65.820  78.950  60.560  1.00  0.00           H 
ATOM   1877  CB  ILE A 565      64.780  80.040  62.180  1.00  0.00           C 
ATOM   1878  HB  ILE A 565      64.960  80.130  63.270  1.00  0.00           H 
ATOM   1879  CG2 ILE A 565      64.580  81.470  61.570  1.00  0.00           C 
ATOM   1880 1HG2 ILE A 565      64.370  81.360  60.480  1.00  0.00           H 
ATOM   1881 2HG2 ILE A 565      63.790  82.080  62.060  1.00  0.00           H 
ATOM   1882 3HG2 ILE A 565      65.460  82.130  61.710  1.00  0.00           H 
ATOM   1883  CG1 ILE A 565      63.500  79.170  61.950  1.00  0.00           C 
ATOM   1884 1HG1 ILE A 565      63.110  79.310  60.920  1.00  0.00           H 
ATOM   1885 2HG1 ILE A 565      63.680  78.080  62.070  1.00  0.00           H 
ATOM   1886  CD  ILE A 565      62.430  79.410  62.990  1.00  0.00           C 
ATOM   1887  HD1 ILE A 565      62.000  80.430  62.880  1.00  0.00           H 
ATOM   1888  HD2 ILE A 565      61.600  78.680  63.010  1.00  0.00           H 
ATOM   1889  HD3 ILE A 565      62.860  79.360  64.010  1.00  0.00           H 
ATOM   1890  C   ILE A 565      67.100  80.330  61.420  1.00  0.00           C 
ATOM   1891  O   ILE A 565      67.480  80.740  60.330  1.00  0.00           O 
ATOM   1892  N   ALA A 566      67.740  80.650  62.550  1.00  0.00           N 
ATOM   1893  HN  ALA A 566      67.630  80.190  63.430  1.00  0.00           H 
ATOM   1894  CA  ALA A 566      68.910  81.520  62.620  1.00  0.00           C 
ATOM   1895  HA  ALA A 566      68.540  82.430  62.160  1.00  0.00           H 
ATOM   1896  CB  ALA A 566      69.390  81.790  64.070  1.00  0.00           C 
ATOM   1897  HB1 ALA A 566      70.320  82.400  64.070  1.00  0.00           H 
ATOM   1898  HB2 ALA A 566      68.560  82.240  64.650  1.00  0.00           H 
ATOM   1899  HB3 ALA A 566      69.570  80.820  64.590  1.00  0.00           H 
ATOM   1900  C   ALA A 566      70.090  81.080  61.820  1.00  0.00           C 
ATOM   1901  O   ALA A 566      70.510  81.800  60.980  1.00  0.00           O 
ATOM   1902  N   THR A 567      70.520  79.790  61.960  1.00  0.00           N 
ATOM   1903  HN  THR A 567      69.980  79.150  62.510  1.00  0.00           H 
ATOM   1904  CA  THR A 567      71.620  79.120  61.220  1.00  0.00           C 
ATOM   1905  HA  THR A 567      72.560  79.650  61.290  1.00  0.00           H 
ATOM   1906  CB  THR A 567      71.850  77.740  61.590  1.00  0.00           C 
ATOM   1907  HB  THR A 567      70.960  77.110  61.380  1.00  0.00           H 
ATOM   1908  OG1 THR A 567      72.230  77.630  62.990  1.00  0.00           O 
ATOM   1909  HG1 THR A 567      71.450  77.320  63.460  1.00  0.00           H 
ATOM   1910  CG2 THR A 567      73.100  77.240  60.820  1.00  0.00           C 
ATOM   1911 1HG2 THR A 567      73.460  76.310  61.300  1.00  0.00           H 
ATOM   1912 2HG2 THR A 567      73.000  77.090  59.720  1.00  0.00           H 
ATOM   1913 3HG2 THR A 567      73.890  78.000  61.010  1.00  0.00           H 
ATOM   1914  C   THR A 567      71.320  79.170  59.740  1.00  0.00           C 
ATOM   1915  O   THR A 567      72.210  79.620  59.010  1.00  0.00           O 
ATOM   1916  N   LEU A 568      70.080  78.970  59.260  1.00  0.00           N 
ATOM   1917  HN  LEU A 568      69.360  78.610  59.840  1.00  0.00           H 
ATOM   1918  CA  LEU A 568      69.790  78.910  57.810  1.00  0.00           C 
ATOM   1919  HA  LEU A 568      70.620  78.320  57.440  1.00  0.00           H 
ATOM   1920  CB  LEU A 568      68.430  78.140  57.540  1.00  0.00           C 
ATOM   1921  HB1 LEU A 568      67.540  78.540  58.080  1.00  0.00           H 
ATOM   1922  HB2 LEU A 568      68.250  78.110  56.440  1.00  0.00           H 
ATOM   1923  CG  LEU A 568      68.470  76.640  57.860  1.00  0.00           C 
ATOM   1924  HG  LEU A 568      68.850  76.510  58.900  1.00  0.00           H 
ATOM   1925  CD1 LEU A 568      67.050  76.020  57.670  1.00  0.00           C 
ATOM   1926 1HD1 LEU A 568      67.180  74.940  57.890  1.00  0.00           H 
ATOM   1927 2HD1 LEU A 568      66.340  76.360  58.460  1.00  0.00           H 
ATOM   1928 3HD1 LEU A 568      66.690  76.210  56.640  1.00  0.00           H 
ATOM   1929  CD2 LEU A 568      69.430  75.960  56.860  1.00  0.00           C 
ATOM   1930 1HD2 LEU A 568      69.440  74.860  56.990  1.00  0.00           H 
ATOM   1931 2HD2 LEU A 568      69.220  76.240  55.810  1.00  0.00           H 
ATOM   1932 3HD2 LEU A 568      70.490  76.220  57.050  1.00  0.00           H 
ATOM   1933  C   LEU A 568      69.670  80.250  57.140  1.00  0.00           C 
ATOM   1934  O   LEU A 568      70.060  80.430  56.030  1.00  0.00           O 
ATOM   1935  N   LEU A 569      69.110  81.220  57.840  1.00  0.00           N 
ATOM   1936  HN  LEU A 569      68.840  81.020  58.780  1.00  0.00           H 
ATOM   1937  CA  LEU A 569      69.060  82.530  57.290  1.00  0.00           C 
ATOM   1938  HA  LEU A 569      68.850  82.480  56.230  1.00  0.00           H 
ATOM   1939  CB  LEU A 569      67.980  83.430  58.040  1.00  0.00           C 
ATOM   1940  HB1 LEU A 569      68.320  83.550  59.090  1.00  0.00           H 
ATOM   1941  HB2 LEU A 569      67.990  84.470  57.650  1.00  0.00           H 
ATOM   1942  CG  LEU A 569      66.500  82.940  57.850  1.00  0.00           C 
ATOM   1943  HG  LEU A 569      66.510  81.870  58.160  1.00  0.00           H 
ATOM   1944  CD1 LEU A 569      65.410  83.640  58.630  1.00  0.00           C 
ATOM   1945 1HD1 LEU A 569      64.440  83.110  58.500  1.00  0.00           H 
ATOM   1946 2HD1 LEU A 569      65.520  83.570  59.730  1.00  0.00           H 
ATOM   1947 3HD1 LEU A 569      65.150  84.670  58.310  1.00  0.00           H 
ATOM   1948  CD2 LEU A 569      66.050  82.920  56.370  1.00  0.00           C 
ATOM   1949 1HD2 LEU A 569      66.620  82.140  55.820  1.00  0.00           H 
ATOM   1950 2HD2 LEU A 569      64.980  82.640  56.290  1.00  0.00           H 
ATOM   1951 3HD2 LEU A 569      66.330  83.900  55.940  1.00  0.00           H 
ATOM   1952  C   LEU A 569      70.410  83.200  57.200  1.00  0.00           C 
ATOM   1953  O   LEU A 569      70.720  83.920  56.240  1.00  0.00           O 
ATOM   1954  N   MET A 570      71.250  82.950  58.200  1.00  0.00           N 
ATOM   1955  HN  MET A 570      70.950  82.370  58.960  1.00  0.00           H 
ATOM   1956  CA  MET A 570      72.640  83.460  58.200  1.00  0.00           C 
ATOM   1957  HA  MET A 570      72.550  84.480  57.870  1.00  0.00           H 
ATOM   1958  CB  MET A 570      73.220  83.360  59.610  1.00  0.00           C 
ATOM   1959  HB1 MET A 570      73.000  82.350  60.020  1.00  0.00           H 
ATOM   1960  HB2 MET A 570      74.320  83.490  59.550  1.00  0.00           H 
ATOM   1961  CG  MET A 570      72.630  84.420  60.610  1.00  0.00           C 
ATOM   1962  HG1 MET A 570      71.540  84.260  60.780  1.00  0.00           H 
ATOM   1963  HG2 MET A 570      73.050  84.090  61.580  1.00  0.00           H 
ATOM   1964  SD  MET A 570      72.990  86.190  60.360  1.00  0.00           S 
ATOM   1965  CE  MET A 570      74.550  86.150  61.330  1.00  0.00           C 
ATOM   1966  HE1 MET A 570      75.230  85.510  60.730  1.00  0.00           H 
ATOM   1967  HE2 MET A 570      74.900  87.190  61.500  1.00  0.00           H 
ATOM   1968  HE3 MET A 570      74.380  85.850  62.390  1.00  0.00           H 
ATOM   1969  C   MET A 570      73.500  82.830  57.080  1.00  0.00           C 
ATOM   1970  O   MET A 570      74.320  83.470  56.440  1.00  0.00           O 
ATOM   1971  N   LEU A 571      73.290  81.540  56.790  1.00  0.00           N 
ATOM   1972  HN  LEU A 571      72.710  80.950  57.340  1.00  0.00           H 
ATOM   1973  CA  LEU A 571      73.840  80.900  55.580  1.00  0.00           C 
ATOM   1974  HA  LEU A 571      74.880  81.160  55.410  1.00  0.00           H 
ATOM   1975  CB  LEU A 571      73.600  79.370  55.610  1.00  0.00           C 
ATOM   1976  HB1 LEU A 571      72.560  79.120  55.900  1.00  0.00           H 
ATOM   1977  HB2 LEU A 571      73.940  78.940  54.640  1.00  0.00           H 
ATOM   1978  CG  LEU A 571      74.470  78.680  56.700  1.00  0.00           C 
ATOM   1979  HG  LEU A 571      74.190  79.130  57.680  1.00  0.00           H 
ATOM   1980  CD1 LEU A 571      74.150  77.230  56.750  1.00  0.00           C 
ATOM   1981 1HD1 LEU A 571      74.860  76.710  57.420  1.00  0.00           H 
ATOM   1982 2HD1 LEU A 571      73.120  77.080  57.140  1.00  0.00           H 
ATOM   1983 3HD1 LEU A 571      74.260  76.870  55.700  1.00  0.00           H 
ATOM   1984  CD2 LEU A 571      76.030  78.830  56.280  1.00  0.00           C 
ATOM   1985 1HD2 LEU A 571      76.570  78.380  57.140  1.00  0.00           H 
ATOM   1986 2HD2 LEU A 571      76.240  78.120  55.450  1.00  0.00           H 
ATOM   1987 3HD2 LEU A 571      76.260  79.890  56.040  1.00  0.00           H 
ATOM   1988  C   LEU A 571      73.260  81.480  54.320  1.00  0.00           C 
ATOM   1989  O   LEU A 571      74.020  81.800  53.370  1.00  0.00           O 
ATOM   1990  N   ASN A 572      71.920  81.720  54.210  1.00  0.00           N 
ATOM   1991  HN  ASN A 572      71.340  81.560  55.010  1.00  0.00           H 
ATOM   1992  CA  ASN A 572      71.400  82.120  52.910  1.00  0.00           C 
ATOM   1993  HA  ASN A 572      71.810  81.480  52.140  1.00  0.00           H 
ATOM   1994  CB  ASN A 572      69.800  82.080  52.820  1.00  0.00           C 
ATOM   1995  HB1 ASN A 572      69.460  82.150  53.870  1.00  0.00           H 
ATOM   1996  HB2 ASN A 572      69.270  82.890  52.270  1.00  0.00           H 
ATOM   1997  CG  ASN A 572      69.390  80.690  52.320  1.00  0.00           C 
ATOM   1998  OD1 ASN A 572      70.150  79.850  51.830  1.00  0.00           O 
ATOM   1999  ND2 ASN A 572      68.080  80.400  52.480  1.00  0.00           N 
ATOM   2000 1HD2 ASN A 572      67.450  81.150  52.660  1.00  0.00           H 
ATOM   2001 2HD2 ASN A 572      67.810  79.590  51.960  1.00  0.00           H 
ATOM   2002  C   ASN A 572      71.780  83.510  52.520  1.00  0.00           C 
ATOM   2003  O   ASN A 572      71.840  83.880  51.330  1.00  0.00           O 
ATOM   2004  N   LEU A 573      72.040  84.440  53.520  1.00  0.00           N 
ATOM   2005  HN  LEU A 573      72.050  84.040  54.430  1.00  0.00           H 
ATOM   2006  CA  LEU A 573      72.500  85.830  53.400  1.00  0.00           C 
ATOM   2007  HA  LEU A 573      71.770  86.400  52.840  1.00  0.00           H 
ATOM   2008  CB  LEU A 573      72.750  86.430  54.820  1.00  0.00           C 
ATOM   2009  HB1 LEU A 573      71.790  86.460  55.380  1.00  0.00           H 
ATOM   2010  HB2 LEU A 573      73.470  85.770  55.360  1.00  0.00           H 
ATOM   2011  CG  LEU A 573      73.440  87.830  54.810  1.00  0.00           C 
ATOM   2012  HG  LEU A 573      74.460  87.690  54.400  1.00  0.00           H 
ATOM   2013  CD1 LEU A 573      72.670  88.910  54.090  1.00  0.00           C 
ATOM   2014 1HD1 LEU A 573      71.620  89.000  54.430  1.00  0.00           H 
ATOM   2015 2HD1 LEU A 573      73.040  89.950  54.180  1.00  0.00           H 
ATOM   2016 3HD1 LEU A 573      72.540  88.680  53.010  1.00  0.00           H 
ATOM   2017  CD2 LEU A 573      73.690  88.200  56.270  1.00  0.00           C 
ATOM   2018 1HD2 LEU A 573      74.400  89.050  56.300  1.00  0.00           H 
ATOM   2019 2HD2 LEU A 573      72.780  88.370  56.880  1.00  0.00           H 
ATOM   2020 3HD2 LEU A 573      74.260  87.390  56.770  1.00  0.00           H 
ATOM   2021  C   LEU A 573      73.830  85.890  52.580  1.00  0.00           C 
ATOM   2022  O   LEU A 573      74.100  86.770  51.720  1.00  0.00           O 
ATOM   2023  N   LEU A 574      74.760  84.920  52.790  1.00  0.00           N 
ATOM   2024  HN  LEU A 574      74.620  84.230  53.500  1.00  0.00           H 
ATOM   2025  CA  LEU A 574      76.080  84.830  52.240  1.00  0.00           C 
ATOM   2026  HA  LEU A 574      76.340  85.880  52.160  1.00  0.00           H 
ATOM   2027  CB  LEU A 574      77.120  84.170  53.200  1.00  0.00           C 
ATOM   2028  HB1 LEU A 574      77.180  84.930  54.010  1.00  0.00           H 
ATOM   2029  HB2 LEU A 574      76.610  83.300  53.680  1.00  0.00           H 
ATOM   2030  CG  LEU A 574      78.560  83.720  52.720  1.00  0.00           C 
ATOM   2031  HG  LEU A 574      79.070  83.400  53.660  1.00  0.00           H 
ATOM   2032  CD1 LEU A 574      78.660  82.310  52.080  1.00  0.00           C 
ATOM   2033 1HD1 LEU A 574      79.700  81.910  52.150  1.00  0.00           H 
ATOM   2034 2HD1 LEU A 574      78.110  81.610  52.740  1.00  0.00           H 
ATOM   2035 3HD1 LEU A 574      78.190  82.120  51.090  1.00  0.00           H 
ATOM   2036  CD2 LEU A 574      79.170  84.950  52.030  1.00  0.00           C 
ATOM   2037 1HD2 LEU A 574      80.260  84.790  51.930  1.00  0.00           H 
ATOM   2038 2HD2 LEU A 574      78.780  85.020  50.990  1.00  0.00           H 
ATOM   2039 3HD2 LEU A 574      78.870  85.830  52.640  1.00  0.00           H 
ATOM   2040  C   LEU A 574      75.950  84.410  50.820  1.00  0.00           C 
ATOM   2041  O   LEU A 574      76.410  85.120  49.920  1.00  0.00           O 
ATOM   2042  N   ILE A 575      75.130  83.360  50.540  1.00  0.00           N 
ATOM   2043  HN  ILE A 575      74.700  82.830  51.270  1.00  0.00           H 
ATOM   2044  CA  ILE A 575      74.810  82.870  49.220  1.00  0.00           C 
ATOM   2045  HA  ILE A 575      75.720  82.740  48.650  1.00  0.00           H 
ATOM   2046  CB  ILE A 575      74.090  81.520  49.240  1.00  0.00           C 
ATOM   2047  HB  ILE A 575      73.070  81.770  49.600  1.00  0.00           H 
ATOM   2048  CG2 ILE A 575      73.990  80.800  47.840  1.00  0.00           C 
ATOM   2049 1HG2 ILE A 575      73.330  79.920  47.970  1.00  0.00           H 
ATOM   2050 2HG2 ILE A 575      73.460  81.420  47.090  1.00  0.00           H 
ATOM   2051 3HG2 ILE A 575      74.970  80.480  47.430  1.00  0.00           H 
ATOM   2052  CG1 ILE A 575      74.600  80.500  50.260  1.00  0.00           C 
ATOM   2053 1HG1 ILE A 575      74.600  81.020  51.240  1.00  0.00           H 
ATOM   2054 2HG1 ILE A 575      73.930  79.610  50.320  1.00  0.00           H 
ATOM   2055  CD  ILE A 575      75.980  79.970  49.950  1.00  0.00           C 
ATOM   2056  HD1 ILE A 575      75.960  79.210  49.150  1.00  0.00           H 
ATOM   2057  HD2 ILE A 575      76.630  80.840  49.710  1.00  0.00           H 
ATOM   2058  HD3 ILE A 575      76.370  79.530  50.890  1.00  0.00           H 
ATOM   2059  C   ILE A 575      74.050  83.840  48.360  1.00  0.00           C 
ATOM   2060  O   ILE A 575      74.380  83.960  47.160  1.00  0.00           O 
ATOM   2061  N   ALA A 576      73.090  84.610  48.910  1.00  0.00           N 
ATOM   2062  HN  ALA A 576      72.770  84.440  49.840  1.00  0.00           H 
ATOM   2063  CA  ALA A 576      72.490  85.710  48.370  1.00  0.00           C 
ATOM   2064  HA  ALA A 576      71.970  85.470  47.450  1.00  0.00           H 
ATOM   2065  CB  ALA A 576      71.450  86.250  49.350  1.00  0.00           C 
ATOM   2066  HB1 ALA A 576      70.920  87.090  48.850  1.00  0.00           H 
ATOM   2067  HB2 ALA A 576      70.610  85.560  49.580  1.00  0.00           H 
ATOM   2068  HB3 ALA A 576      71.880  86.530  50.330  1.00  0.00           H 
ATOM   2069  C   ALA A 576      73.460  86.880  47.920  1.00  0.00           C 
ATOM   2070  O   ALA A 576      73.380  87.370  46.800  1.00  0.00           O 
ATOM   2071  N   MET A 577      74.420  87.260  48.820  1.00  0.00           N 
ATOM   2072  HN  MET A 577      74.520  86.700  49.640  1.00  0.00           H 
ATOM   2073  CA  MET A 577      75.450  88.240  48.440  1.00  0.00           C 
ATOM   2074  HA  MET A 577      74.910  89.100  48.070  1.00  0.00           H 
ATOM   2075  CB  MET A 577      76.220  88.780  49.660  1.00  0.00           C 
ATOM   2076  HB1 MET A 577      76.690  87.900  50.150  1.00  0.00           H 
ATOM   2077  HB2 MET A 577      77.030  89.390  49.190  1.00  0.00           H 
ATOM   2078  CG  MET A 577      75.320  89.600  50.620  1.00  0.00           C 
ATOM   2079  HG1 MET A 577      74.970  90.440  49.990  1.00  0.00           H 
ATOM   2080  HG2 MET A 577      74.430  89.070  51.020  1.00  0.00           H 
ATOM   2081  SD  MET A 577      76.300  90.030  52.090  1.00  0.00           S 
ATOM   2082  CE  MET A 577      75.260  91.440  52.460  1.00  0.00           C 
ATOM   2083  HE1 MET A 577      75.420  92.210  51.680  1.00  0.00           H 
ATOM   2084  HE2 MET A 577      74.210  91.080  52.540  1.00  0.00           H 
ATOM   2085  HE3 MET A 577      75.570  91.850  53.440  1.00  0.00           H 
ATOM   2086  C   MET A 577      76.350  87.830  47.280  1.00  0.00           C 
ATOM   2087  O   MET A 577      76.640  88.630  46.390  1.00  0.00           O 
ATOM   2088  N   MET A 578      76.700  86.530  47.320  1.00  0.00           N 
ATOM   2089  HN  MET A 578      76.660  86.010  48.170  1.00  0.00           H 
ATOM   2090  CA  MET A 578      77.460  85.990  46.260  1.00  0.00           C 
ATOM   2091  HA  MET A 578      78.420  86.470  46.180  1.00  0.00           H 
ATOM   2092  CB  MET A 578      77.780  84.490  46.560  1.00  0.00           C 
ATOM   2093  HB1 MET A 578      76.870  83.870  46.690  1.00  0.00           H 
ATOM   2094  HB2 MET A 578      78.330  84.130  45.660  1.00  0.00           H 
ATOM   2095  CG  MET A 578      78.760  84.320  47.770  1.00  0.00           C 
ATOM   2096  HG1 MET A 578      79.670  84.810  47.380  1.00  0.00           H 
ATOM   2097  HG2 MET A 578      78.420  85.020  48.570  1.00  0.00           H 
ATOM   2098  SD  MET A 578      78.980  82.620  48.370  1.00  0.00           S 
ATOM   2099  CE  MET A 578      79.400  81.650  46.920  1.00  0.00           C 
ATOM   2100  HE1 MET A 578      79.830  80.660  47.170  1.00  0.00           H 
ATOM   2101  HE2 MET A 578      78.650  81.260  46.200  1.00  0.00           H 
ATOM   2102  HE3 MET A 578      80.190  82.160  46.320  1.00  0.00           H 
ATOM   2103  C   MET A 578      76.640  85.940  45.000  1.00  0.00           C 
ATOM   2104  O   MET A 578      77.120  86.270  43.950  1.00  0.00           O 
ATOM   2105  N   GLY A 579      75.300  85.680  45.130  1.00  0.00           N 
ATOM   2106  HN  GLY A 579      74.870  85.500  46.010  1.00  0.00           H 
ATOM   2107  CA  GLY A 579      74.420  85.690  43.890  1.00  0.00           C 
ATOM   2108  HA1 GLY A 579      74.930  85.060  43.180  1.00  0.00           H 
ATOM   2109  HA2 GLY A 579      73.470  85.240  44.140  1.00  0.00           H 
ATOM   2110  C   GLY A 579      74.300  87.050  43.270  1.00  0.00           C 
ATOM   2111  O   GLY A 579      74.460  87.180  42.070  1.00  0.00           O 
ATOM   2112  N   ASP A 580      74.020  88.100  44.040  1.00  0.00           N 
ATOM   2113  HN  ASP A 580      73.990  87.930  45.020  1.00  0.00           H 
ATOM   2114  CA  ASP A 580      73.890  89.450  43.510  1.00  0.00           C 
ATOM   2115  HA  ASP A 580      73.300  89.370  42.610  1.00  0.00           H 
ATOM   2116  CB  ASP A 580      73.150  90.500  44.420  1.00  0.00           C 
ATOM   2117  HB1 ASP A 580      72.300  90.000  44.940  1.00  0.00           H 
ATOM   2118  HB2 ASP A 580      73.750  90.860  45.280  1.00  0.00           H 
ATOM   2119  CG  ASP A 580      72.580  91.720  43.730  1.00  0.00           C 
ATOM   2120  OD1 ASP A 580      72.760  91.970  42.500  1.00  0.00           O 
ATOM   2121  OD2 ASP A 580      71.810  92.490  44.440  1.00  0.00           O 
ATOM   2122  C   ASP A 580      75.320  89.970  43.050  1.00  0.00           C 
ATOM   2123  O   ASP A 580      75.420  90.740  42.110  1.00  0.00           O 
ATOM   2124  N   THR A 581      76.420  89.570  43.700  1.00  0.00           N 
ATOM   2125  HN  THR A 581      76.350  88.960  44.490  1.00  0.00           H 
ATOM   2126  CA  THR A 581      77.790  89.950  43.260  1.00  0.00           C 
ATOM   2127  HA  THR A 581      77.790  91.020  43.090  1.00  0.00           H 
ATOM   2128  CB  THR A 581      78.970  89.390  44.000  1.00  0.00           C 
ATOM   2129  HB  THR A 581      78.890  88.280  44.070  1.00  0.00           H 
ATOM   2130  OG1 THR A 581      78.900  89.790  45.350  1.00  0.00           O 
ATOM   2131  HG1 THR A 581      78.000  89.500  45.520  1.00  0.00           H 
ATOM   2132  CG2 THR A 581      80.350  89.820  43.470  1.00  0.00           C 
ATOM   2133 1HG2 THR A 581      81.200  89.580  44.150  1.00  0.00           H 
ATOM   2134 2HG2 THR A 581      80.560  89.500  42.430  1.00  0.00           H 
ATOM   2135 3HG2 THR A 581      80.220  90.920  43.380  1.00  0.00           H 
ATOM   2136  C   THR A 581      77.980  89.510  41.790  1.00  0.00           C 
ATOM   2137  O   THR A 581      78.520  90.160  40.940  1.00  0.00           O 
ATOM   2138  N   HSD A 582      77.570  88.300  41.420  1.00  0.00           N 
ATOM   2139  HN  HSD A 582      77.130  87.670  42.060  1.00  0.00           H 
ATOM   2140  CA  HSD A 582      77.690  87.800  40.110  1.00  0.00           C 
ATOM   2141  HA  HSD A 582      78.710  87.820  39.770  1.00  0.00           H 
ATOM   2142  CB  HSD A 582      77.410  86.310  39.990  1.00  0.00           C 
ATOM   2143  HB1 HSD A 582      78.030  85.720  40.700  1.00  0.00           H 
ATOM   2144  HB2 HSD A 582      76.380  86.170  40.380  1.00  0.00           H 
ATOM   2145  ND1 HSD A 582      78.530  85.420  37.880  1.00  0.00           N 
ATOM   2146  HD1 HSD A 582      79.490  85.420  38.170  1.00  0.00           H 
ATOM   2147  CG  HSD A 582      77.440  85.790  38.560  1.00  0.00           C 
ATOM   2148  CE1 HSD A 582      78.130  85.030  36.620  1.00  0.00           C 
ATOM   2149  HE1 HSD A 582      78.720  84.490  35.880  1.00  0.00           H 
ATOM   2150  NE2 HSD A 582      76.810  85.130  36.470  1.00  0.00           N 
ATOM   2151  CD2 HSD A 582      76.350  85.570  37.730  1.00  0.00           C 
ATOM   2152  HD2 HSD A 582      75.320  85.840  37.930  1.00  0.00           H 
ATOM   2153  C   HSD A 582      76.860  88.550  39.060  1.00  0.00           C 
ATOM   2154  O   HSD A 582      77.330  89.080  38.060  1.00  0.00           O 
ATOM   2155  N   TRP A 583      75.570  88.730  39.330  1.00  0.00           N 
ATOM   2156  HN  TRP A 583      75.210  88.430  40.210  1.00  0.00           H 
ATOM   2157  CA  TRP A 583      74.690  89.530  38.570  1.00  0.00           C 
ATOM   2158  HA  TRP A 583      74.500  89.130  37.580  1.00  0.00           H 
ATOM   2159  CB  TRP A 583      73.350  89.580  39.360  1.00  0.00           C 
ATOM   2160  HB1 TRP A 583      72.920  88.610  39.690  1.00  0.00           H 
ATOM   2161  HB2 TRP A 583      73.380  90.150  40.310  1.00  0.00           H 
ATOM   2162  CG  TRP A 583      72.280  90.280  38.600  1.00  0.00           C 
ATOM   2163  CD1 TRP A 583      71.950  91.660  38.580  1.00  0.00           C 
ATOM   2164  HD1 TRP A 583      72.060  92.200  39.510  1.00  0.00           H 
ATOM   2165  NE1 TRP A 583      71.310  91.970  37.480  1.00  0.00           N 
ATOM   2166  HE1 TRP A 583      70.960  92.840  37.200  1.00  0.00           H 
ATOM   2167  CE2 TRP A 583      71.220  90.870  36.610  1.00  0.00           C 
ATOM   2168  CD2 TRP A 583      71.740  89.740  37.350  1.00  0.00           C 
ATOM   2169  CE3 TRP A 583      71.850  88.530  36.720  1.00  0.00           C 
ATOM   2170  HE3 TRP A 583      72.390  87.720  37.200  1.00  0.00           H 
ATOM   2171  CZ3 TRP A 583      71.260  88.420  35.440  1.00  0.00           C 
ATOM   2172  HZ3 TRP A 583      71.340  87.480  34.920  1.00  0.00           H 
ATOM   2173  CZ2 TRP A 583      70.600  90.780  35.430  1.00  0.00           C 
ATOM   2174  HZ2 TRP A 583      70.280  91.620  34.820  1.00  0.00           H 
ATOM   2175  CH2 TRP A 583      70.620  89.520  34.820  1.00  0.00           C 
ATOM   2176  HH2 TRP A 583      70.200  89.350  33.840  1.00  0.00           H 
ATOM   2177  C   TRP A 583      75.160  91.020  38.350  1.00  0.00           C 
ATOM   2178  O   TRP A 583      75.010  91.650  37.340  1.00  0.00           O 
ATOM   2179  N   ARG A 584      75.770  91.710  39.310  1.00  0.00           N 
ATOM   2180  HN  ARG A 584      75.780  91.380  40.250  1.00  0.00           H 
ATOM   2181  CA  ARG A 584      76.250  93.100  39.150  1.00  0.00           C 
ATOM   2182  HA  ARG A 584      75.600  93.650  38.480  1.00  0.00           H 
ATOM   2183  CB  ARG A 584      76.410  93.760  40.530  1.00  0.00           C 
ATOM   2184  HB1 ARG A 584      77.080  93.330  41.300  1.00  0.00           H 
ATOM   2185  HB2 ARG A 584      76.900  94.750  40.410  1.00  0.00           H 
ATOM   2186  CG  ARG A 584      75.070  94.040  41.340  1.00  0.00           C 
ATOM   2187  HG1 ARG A 584      74.180  94.070  40.670  1.00  0.00           H 
ATOM   2188  HG2 ARG A 584      75.000  93.170  42.020  1.00  0.00           H 
ATOM   2189  CD  ARG A 584      75.120  95.280  42.260  1.00  0.00           C 
ATOM   2190  HD1 ARG A 584      74.190  95.420  42.850  1.00  0.00           H 
ATOM   2191  HD2 ARG A 584      75.960  95.240  42.990  1.00  0.00           H 
ATOM   2192  NE  ARG A 584      75.350  96.520  41.380  1.00  0.00           N 
ATOM   2193  HE  ARG A 584      76.160  97.110  41.420  1.00  0.00           H 
ATOM   2194  CZ  ARG A 584      74.560  96.950  40.480  1.00  0.00           C 
ATOM   2195  NH1 ARG A 584      75.000  97.710  39.560  1.00  0.00           N 
ATOM   2196 1HH1 ARG A 584      75.930  97.620  39.200  1.00  0.00           H 
ATOM   2197 2HH1 ARG A 584      74.300  97.930  38.880  1.00  0.00           H 
ATOM   2198  NH2 ARG A 584      73.370  96.630  40.350  1.00  0.00           N 
ATOM   2199 1HH2 ARG A 584      72.950  96.000  41.010  1.00  0.00           H 
ATOM   2200 2HH2 ARG A 584      72.840  97.030  39.610  1.00  0.00           H 
ATOM   2201  C   ARG A 584      77.660  93.290  38.570  1.00  0.00           C 
ATOM   2202  O   ARG A 584      77.990  94.360  38.010  1.00  0.00           O 
ATOM   2203  N   VAL A 585      78.440  92.200  38.480  1.00  0.00           N 
ATOM   2204  HN  VAL A 585      78.120  91.360  38.920  1.00  0.00           H 
ATOM   2205  CA  VAL A 585      79.780  92.190  37.830  1.00  0.00           C 
ATOM   2206  HA  VAL A 585      80.200  93.180  37.710  1.00  0.00           H 
ATOM   2207  CB  VAL A 585      80.810  91.360  38.690  1.00  0.00           C 
ATOM   2208  HB  VAL A 585      80.300  90.400  38.910  1.00  0.00           H 
ATOM   2209  CG1 VAL A 585      82.190  91.160  37.880  1.00  0.00           C 
ATOM   2210 1HG1 VAL A 585      82.420  92.140  37.400  1.00  0.00           H 
ATOM   2211 2HG1 VAL A 585      83.040  90.910  38.550  1.00  0.00           H 
ATOM   2212 3HG1 VAL A 585      82.050  90.370  37.110  1.00  0.00           H 
ATOM   2213  CG2 VAL A 585      81.170  91.960  40.070  1.00  0.00           C 
ATOM   2214 1HG2 VAL A 585      82.000  91.510  40.660  1.00  0.00           H 
ATOM   2215 2HG2 VAL A 585      81.350  93.040  39.890  1.00  0.00           H 
ATOM   2216 3HG2 VAL A 585      80.290  91.840  40.740  1.00  0.00           H 
ATOM   2217  C   VAL A 585      79.740  91.660  36.390  1.00  0.00           C 
ATOM   2218  O   VAL A 585      80.320  92.220  35.400  1.00  0.00           O 
ATOM   2219  N   ALA A 586      78.960  90.590  36.210  1.00  0.00           N 
ATOM   2220  HN  ALA A 586      78.420  90.110  36.890  1.00  0.00           H 
ATOM   2221  CA  ALA A 586      79.070  89.890  34.990  1.00  0.00           C 
ATOM   2222  HA  ALA A 586      79.870  90.310  34.400  1.00  0.00           H 
ATOM   2223  CB  ALA A 586      79.240  88.410  35.360  1.00  0.00           C 
ATOM   2224  HB1 ALA A 586      79.110  87.710  34.510  1.00  0.00           H 
ATOM   2225  HB2 ALA A 586      80.240  88.200  35.810  1.00  0.00           H 
ATOM   2226  HB3 ALA A 586      78.500  88.170  36.150  1.00  0.00           H 
ATOM   2227  C   ALA A 586      77.780  90.120  34.180  1.00  0.00           C 
ATOM   2228  O   ALA A 586      77.850  89.730  33.010  1.00  0.00           O 
ATOM   2229  N   HSD A 587      76.730  90.710  34.730  1.00  0.00           N 
ATOM   2230  HN  HSD A 587      76.720  91.100  35.650  1.00  0.00           H 
ATOM   2231  CA  HSD A 587      75.520  90.900  33.910  1.00  0.00           C 
ATOM   2232  HA  HSD A 587      75.650  90.650  32.870  1.00  0.00           H 
ATOM   2233  CB  HSD A 587      74.380  90.070  34.480  1.00  0.00           C 
ATOM   2234  HB1 HSD A 587      74.230  90.090  35.580  1.00  0.00           H 
ATOM   2235  HB2 HSD A 587      73.490  90.480  33.950  1.00  0.00           H 
ATOM   2236  ND1 HSD A 587      74.180  88.160  32.820  1.00  0.00           N 
ATOM   2237  HD1 HSD A 587      73.990  88.720  32.020  1.00  0.00           H 
ATOM   2238  CG  HSD A 587      74.500  88.590  34.100  1.00  0.00           C 
ATOM   2239  CE1 HSD A 587      74.340  86.780  32.820  1.00  0.00           C 
ATOM   2240  HE1 HSD A 587      74.110  86.190  31.930  1.00  0.00           H 
ATOM   2241  NE2 HSD A 587      74.730  86.330  34.010  1.00  0.00           N 
ATOM   2242  CD2 HSD A 587      74.850  87.460  34.790  1.00  0.00           C 
ATOM   2243  HD2 HSD A 587      75.160  87.370  35.820  1.00  0.00           H 
ATOM   2244  C   HSD A 587      75.110  92.390  33.810  1.00  0.00           C 
ATOM   2245  O   HSD A 587      74.940  92.940  32.740  1.00  0.00           O 
ATOM   2246  N   GLU A 588      74.950  93.130  34.940  1.00  0.00           N 
ATOM   2247  HN  GLU A 588      75.020  92.670  35.820  1.00  0.00           H 
ATOM   2248  CA  GLU A 588      74.680  94.550  34.850  1.00  0.00           C 
ATOM   2249  HA  GLU A 588      73.750  94.700  34.320  1.00  0.00           H 
ATOM   2250  CB  GLU A 588      74.420  95.220  36.230  1.00  0.00           C 
ATOM   2251  HB1 GLU A 588      75.190  95.060  37.020  1.00  0.00           H 
ATOM   2252  HB2 GLU A 588      74.380  96.330  36.140  1.00  0.00           H 
ATOM   2253  CG  GLU A 588      73.180  94.750  36.950  1.00  0.00           C 
ATOM   2254  HG1 GLU A 588      73.170  93.650  37.120  1.00  0.00           H 
ATOM   2255  HG2 GLU A 588      73.150  95.220  37.950  1.00  0.00           H 
ATOM   2256  CD  GLU A 588      71.860  95.150  36.310  1.00  0.00           C 
ATOM   2257  OE1 GLU A 588      71.690  96.370  36.030  1.00  0.00           O 
ATOM   2258  OE2 GLU A 588      71.070  94.250  36.040  1.00  0.00           O 
ATOM   2259  C   GLU A 588      75.670  95.340  34.070  1.00  0.00           C 
ATOM   2260  O   GLU A 588      75.340  96.070  33.090  1.00  0.00           O 
ATOM   2261  N   ARG A 589      77.000  95.100  34.370  1.00  0.00           N 
ATOM   2262  HN  ARG A 589      77.170  94.390  35.050  1.00  0.00           H 
ATOM   2263  CA  ARG A 589      78.130  95.560  33.590  1.00  0.00           C 
ATOM   2264  HA  ARG A 589      78.890  95.060  34.170  1.00  0.00           H 
ATOM   2265  CB  ARG A 589      78.040  95.030  32.080  1.00  0.00           C 
ATOM   2266  HB1 ARG A 589      77.070  95.280  31.610  1.00  0.00           H 
ATOM   2267  HB2 ARG A 589      78.820  95.330  31.340  1.00  0.00           H 
ATOM   2268  CG  ARG A 589      78.230  93.490  31.950  1.00  0.00           C 
ATOM   2269  HG1 ARG A 589      77.660  93.000  32.760  1.00  0.00           H 
ATOM   2270  HG2 ARG A 589      77.870  93.160  30.950  1.00  0.00           H 
ATOM   2271  CD  ARG A 589      79.690  93.110  32.130  1.00  0.00           C 
ATOM   2272  HD1 ARG A 589      80.300  93.660  31.370  1.00  0.00           H 
ATOM   2273  HD2 ARG A 589      80.080  93.300  33.150  1.00  0.00           H 
ATOM   2274  NE  ARG A 589      79.790  91.670  31.870  1.00  0.00           N 
ATOM   2275  HE  ARG A 589      79.000  91.060  31.850  1.00  0.00           H 
ATOM   2276  CZ  ARG A 589      80.970  91.050  31.790  1.00  0.00           C 
ATOM   2277  NH1 ARG A 589      82.100  91.690  31.920  1.00  0.00           N 
ATOM   2278 1HH1 ARG A 589      82.070  92.680  32.050  1.00  0.00           H 
ATOM   2279 2HH1 ARG A 589      82.840  91.180  32.350  1.00  0.00           H 
ATOM   2280  NH2 ARG A 589      80.910  89.760  31.510  1.00  0.00           N 
ATOM   2281 1HH2 ARG A 589      80.040  89.270  31.520  1.00  0.00           H 
ATOM   2282 2HH2 ARG A 589      81.750  89.350  31.140  1.00  0.00           H 
ATOM   2283  C   ARG A 589      78.450  97.090  33.520  1.00  0.00           C 
ATOM   2284  O   ARG A 589      79.330  97.590  32.800  1.00  0.00           O 
ATOM   2285  N   MET B 454     111.610  82.520  73.540  1.00  0.00           N 
ATOM   2286  HN  MET B 454     111.610  82.800  74.500  1.00  0.00           H 
ATOM   2287  CA  MET B 454     111.110  81.150  73.410  1.00  0.00           C 
ATOM   2288  HA  MET B 454     111.850  80.560  72.890  1.00  0.00           H 
ATOM   2289  CB  MET B 454     111.050  80.330  74.760  1.00  0.00           C 
ATOM   2290  HB1 MET B 454     110.530  80.910  75.550  1.00  0.00           H 
ATOM   2291  HB2 MET B 454     110.560  79.350  74.600  1.00  0.00           H 
ATOM   2292  CG  MET B 454     112.470  79.770  75.260  1.00  0.00           C 
ATOM   2293  HG1 MET B 454     112.900  79.090  74.490  1.00  0.00           H 
ATOM   2294  HG2 MET B 454     113.180  80.610  75.440  1.00  0.00           H 
ATOM   2295  SD  MET B 454     112.330  78.870  76.900  1.00  0.00           S 
ATOM   2296  CE  MET B 454     113.960  78.070  76.910  1.00  0.00           C 
ATOM   2297  HE1 MET B 454     114.770  78.740  77.260  1.00  0.00           H 
ATOM   2298  HE2 MET B 454     113.910  77.040  77.320  1.00  0.00           H 
ATOM   2299  HE3 MET B 454     114.330  78.020  75.860  1.00  0.00           H 
ATOM   2300  C   MET B 454     109.790  80.960  72.740  1.00  0.00           C 
ATOM   2301  O   MET B 454     109.640  80.150  71.820  1.00  0.00           O 
ATOM   2302  N   SER B 455     108.810  81.800  73.000  1.00  0.00           N 
ATOM   2303  HN  SER B 455     109.040  82.470  73.700  1.00  0.00           H 
ATOM   2304  CA  SER B 455     107.460  81.780  72.530  1.00  0.00           C 
ATOM   2305  HA  SER B 455     107.080  80.770  72.630  1.00  0.00           H 
ATOM   2306  CB  SER B 455     106.420  82.610  73.300  1.00  0.00           C 
ATOM   2307  HB1 SER B 455     106.810  83.650  73.270  1.00  0.00           H 
ATOM   2308  HB2 SER B 455     105.430  82.420  72.830  1.00  0.00           H 
ATOM   2309  OG  SER B 455     106.290  82.260  74.690  1.00  0.00           O 
ATOM   2310  HG1 SER B 455     107.150  82.460  75.080  1.00  0.00           H 
ATOM   2311  C   SER B 455     107.420  82.020  71.090  1.00  0.00           C 
ATOM   2312  O   SER B 455     106.680  81.530  70.250  1.00  0.00           O 
ATOM   2313  N   PHE B 456     108.230  82.960  70.630  1.00  0.00           N 
ATOM   2314  HN  PHE B 456     108.600  83.660  71.240  1.00  0.00           H 
ATOM   2315  CA  PHE B 456     108.330  83.140  69.220  1.00  0.00           C 
ATOM   2316  HA  PHE B 456     107.340  83.140  68.800  1.00  0.00           H 
ATOM   2317  CB  PHE B 456     109.120  84.410  68.900  1.00  0.00           C 
ATOM   2318  HB1 PHE B 456     110.040  84.340  69.520  1.00  0.00           H 
ATOM   2319  HB2 PHE B 456     109.420  84.530  67.840  1.00  0.00           H 
ATOM   2320  CG  PHE B 456     108.420  85.730  69.250  1.00  0.00           C 
ATOM   2321  CD1 PHE B 456     107.270  86.180  68.610  1.00  0.00           C 
ATOM   2322  HD1 PHE B 456     106.830  85.440  67.970  1.00  0.00           H 
ATOM   2323  CE1 PHE B 456     106.700  87.410  68.920  1.00  0.00           C 
ATOM   2324  HE1 PHE B 456     105.910  87.810  68.300  1.00  0.00           H 
ATOM   2325  CZ  PHE B 456     107.320  88.270  69.790  1.00  0.00           C 
ATOM   2326  HZ  PHE B 456     106.970  89.290  69.840  1.00  0.00           H 
ATOM   2327  CD2 PHE B 456     109.100  86.620  70.150  1.00  0.00           C 
ATOM   2328  HD2 PHE B 456     110.040  86.400  70.640  1.00  0.00           H 
ATOM   2329  CE2 PHE B 456     108.490  87.870  70.490  1.00  0.00           C 
ATOM   2330  HE2 PHE B 456     108.950  88.600  71.140  1.00  0.00           H 
ATOM   2331  C   PHE B 456     108.930  82.000  68.450  1.00  0.00           C 
ATOM   2332  O   PHE B 456     108.470  81.640  67.380  1.00  0.00           O 
ATOM   2333  N   ALA B 457     110.010  81.420  69.000  1.00  0.00           N 
ATOM   2334  HN  ALA B 457     110.430  81.830  69.810  1.00  0.00           H 
ATOM   2335  CA  ALA B 457     110.770  80.370  68.410  1.00  0.00           C 
ATOM   2336  HA  ALA B 457     111.020  80.600  67.390  1.00  0.00           H 
ATOM   2337  CB  ALA B 457     112.060  80.230  69.250  1.00  0.00           C 
ATOM   2338  HB1 ALA B 457     112.600  79.350  68.850  1.00  0.00           H 
ATOM   2339  HB2 ALA B 457     112.620  81.190  69.140  1.00  0.00           H 
ATOM   2340  HB3 ALA B 457     111.860  80.260  70.340  1.00  0.00           H 
ATOM   2341  C   ALA B 457     109.970  79.140  68.550  1.00  0.00           C 
ATOM   2342  O   ALA B 457     110.290  78.320  67.650  1.00  0.00           O 
ATOM   2343  N   LEU B 458     109.010  78.920  69.430  1.00  0.00           N 
ATOM   2344  HN  LEU B 458     108.990  79.530  70.220  1.00  0.00           H 
ATOM   2345  CA  LEU B 458     108.040  77.880  69.370  1.00  0.00           C 
ATOM   2346  HA  LEU B 458     108.520  76.960  69.090  1.00  0.00           H 
ATOM   2347  CB  LEU B 458     107.250  77.610  70.760  1.00  0.00           C 
ATOM   2348  HB1 LEU B 458     107.240  78.570  71.320  1.00  0.00           H 
ATOM   2349  HB2 LEU B 458     106.200  77.300  70.590  1.00  0.00           H 
ATOM   2350  CG  LEU B 458     107.910  76.620  71.750  1.00  0.00           C 
ATOM   2351  HG  LEU B 458     107.160  76.590  72.570  1.00  0.00           H 
ATOM   2352  CD1 LEU B 458     107.990  75.210  71.180  1.00  0.00           C 
ATOM   2353 1HD1 LEU B 458     108.400  74.570  71.990  1.00  0.00           H 
ATOM   2354 2HD1 LEU B 458     106.940  74.920  70.970  1.00  0.00           H 
ATOM   2355 3HD1 LEU B 458     108.680  75.100  70.320  1.00  0.00           H 
ATOM   2356  CD2 LEU B 458     109.260  77.100  72.170  1.00  0.00           C 
ATOM   2357 1HD2 LEU B 458     109.920  77.490  71.360  1.00  0.00           H 
ATOM   2358 2HD2 LEU B 458     109.160  77.880  72.960  1.00  0.00           H 
ATOM   2359 3HD2 LEU B 458     109.710  76.240  72.700  1.00  0.00           H 
ATOM   2360  C   LEU B 458     107.040  77.950  68.160  1.00  0.00           C 
ATOM   2361  O   LEU B 458     106.900  77.010  67.380  1.00  0.00           O 
ATOM   2362  N   VAL B 459     106.440  79.170  67.990  1.00  0.00           N 
ATOM   2363  HN  VAL B 459     106.580  79.930  68.620  1.00  0.00           H 
ATOM   2364  CA  VAL B 459     105.520  79.390  66.910  1.00  0.00           C 
ATOM   2365  HA  VAL B 459     104.700  78.690  67.010  1.00  0.00           H 
ATOM   2366  CB  VAL B 459     104.910  80.810  67.050  1.00  0.00           C 
ATOM   2367  HB  VAL B 459     105.740  81.540  67.130  1.00  0.00           H 
ATOM   2368  CG1 VAL B 459     104.030  81.210  65.910  1.00  0.00           C 
ATOM   2369 1HG1 VAL B 459     103.600  82.230  66.030  1.00  0.00           H 
ATOM   2370 2HG1 VAL B 459     104.600  81.130  64.960  1.00  0.00           H 
ATOM   2371 3HG1 VAL B 459     103.190  80.490  65.790  1.00  0.00           H 
ATOM   2372  CG2 VAL B 459     104.010  80.890  68.280  1.00  0.00           C 
ATOM   2373 1HG2 VAL B 459     104.580  80.560  69.170  1.00  0.00           H 
ATOM   2374 2HG2 VAL B 459     103.640  81.930  68.410  1.00  0.00           H 
ATOM   2375 3HG2 VAL B 459     103.130  80.220  68.220  1.00  0.00           H 
ATOM   2376  C   VAL B 459     106.250  79.200  65.610  1.00  0.00           C 
ATOM   2377  O   VAL B 459     105.890  78.460  64.750  1.00  0.00           O 
ATOM   2378  N   LEU B 460     107.380  79.990  65.410  1.00  0.00           N 
ATOM   2379  HN  LEU B 460     107.690  80.600  66.140  1.00  0.00           H 
ATOM   2380  CA  LEU B 460     108.170  79.940  64.130  1.00  0.00           C 
ATOM   2381  HA  LEU B 460     107.350  80.070  63.440  1.00  0.00           H 
ATOM   2382  CB  LEU B 460     109.270  81.080  64.060  1.00  0.00           C 
ATOM   2383  HB1 LEU B 460     109.650  81.210  65.090  1.00  0.00           H 
ATOM   2384  HB2 LEU B 460     110.130  80.810  63.410  1.00  0.00           H 
ATOM   2385  CG  LEU B 460     108.790  82.480  63.540  1.00  0.00           C 
ATOM   2386  HG  LEU B 460     108.420  82.260  62.510  1.00  0.00           H 
ATOM   2387  CD1 LEU B 460     107.640  83.030  64.320  1.00  0.00           C 
ATOM   2388 1HD1 LEU B 460     107.230  84.030  64.070  1.00  0.00           H 
ATOM   2389 2HD1 LEU B 460     106.770  82.360  64.190  1.00  0.00           H 
ATOM   2390 3HD1 LEU B 460     107.870  83.040  65.410  1.00  0.00           H 
ATOM   2391  CD2 LEU B 460     110.070  83.360  63.520  1.00  0.00           C 
ATOM   2392 1HD2 LEU B 460     109.950  84.360  63.050  1.00  0.00           H 
ATOM   2393 2HD2 LEU B 460     110.390  83.580  64.560  1.00  0.00           H 
ATOM   2394 3HD2 LEU B 460     110.890  82.900  62.940  1.00  0.00           H 
ATOM   2395  C   LEU B 460     108.760  78.580  63.790  1.00  0.00           C 
ATOM   2396  O   LEU B 460     108.990  78.140  62.660  1.00  0.00           O 
ATOM   2397  N   GLY B 461     109.150  77.830  64.860  1.00  0.00           N 
ATOM   2398  HN  GLY B 461     109.090  78.060  65.830  1.00  0.00           H 
ATOM   2399  CA  GLY B 461     109.940  76.560  64.710  1.00  0.00           C 
ATOM   2400  HA1 GLY B 461     110.680  76.860  63.980  1.00  0.00           H 
ATOM   2401  HA2 GLY B 461     110.320  76.220  65.660  1.00  0.00           H 
ATOM   2402  C   GLY B 461     109.090  75.430  64.120  1.00  0.00           C 
ATOM   2403  O   GLY B 461     109.380  74.880  63.080  1.00  0.00           O 
ATOM   2404  N   TRP B 462     107.870  75.300  64.690  1.00  0.00           N 
ATOM   2405  HN  TRP B 462     107.660  75.790  65.530  1.00  0.00           H 
ATOM   2406  CA  TRP B 462     106.740  74.570  64.220  1.00  0.00           C 
ATOM   2407  HA  TRP B 462     107.110  73.590  63.950  1.00  0.00           H 
ATOM   2408  CB  TRP B 462     105.670  74.420  65.300  1.00  0.00           C 
ATOM   2409  HB1 TRP B 462     105.380  75.390  65.750  1.00  0.00           H 
ATOM   2410  HB2 TRP B 462     104.740  73.950  64.920  1.00  0.00           H 
ATOM   2411  CG  TRP B 462     106.060  73.540  66.400  1.00  0.00           C 
ATOM   2412  CD1 TRP B 462     106.340  73.750  67.740  1.00  0.00           C 
ATOM   2413  HD1 TRP B 462     106.550  74.760  68.060  1.00  0.00           H 
ATOM   2414  NE1 TRP B 462     106.510  72.570  68.390  1.00  0.00           N 
ATOM   2415  HE1 TRP B 462     106.940  72.510  69.270  1.00  0.00           H 
ATOM   2416  CE2 TRP B 462     106.380  71.550  67.510  1.00  0.00           C 
ATOM   2417  CD2 TRP B 462     106.070  72.050  66.240  1.00  0.00           C 
ATOM   2418  CE3 TRP B 462     106.040  71.230  65.130  1.00  0.00           C 
ATOM   2419  HE3 TRP B 462     105.720  71.540  64.150  1.00  0.00           H 
ATOM   2420  CZ3 TRP B 462     106.420  69.910  65.270  1.00  0.00           C 
ATOM   2421  HZ3 TRP B 462     106.350  69.220  64.440  1.00  0.00           H 
ATOM   2422  CZ2 TRP B 462     106.630  70.220  67.650  1.00  0.00           C 
ATOM   2423  HZ2 TRP B 462     106.650  69.810  68.650  1.00  0.00           H 
ATOM   2424  CH2 TRP B 462     106.610  69.390  66.530  1.00  0.00           C 
ATOM   2425  HH2 TRP B 462     106.800  68.330  66.550  1.00  0.00           H 
ATOM   2426  C   TRP B 462     106.050  75.020  62.930  1.00  0.00           C 
ATOM   2427  O   TRP B 462     105.730  74.250  62.050  1.00  0.00           O 
ATOM   2428  N   CYS B 463     105.850  76.320  62.750  1.00  0.00           N 
ATOM   2429  HN  CYS B 463     106.090  77.010  63.430  1.00  0.00           H 
ATOM   2430  CA  CYS B 463     105.350  76.940  61.490  1.00  0.00           C 
ATOM   2431  HA  CYS B 463     104.500  76.370  61.160  1.00  0.00           H 
ATOM   2432  CB  CYS B 463     105.040  78.480  61.650  1.00  0.00           C 
ATOM   2433  HB1 CYS B 463     105.760  79.170  62.140  1.00  0.00           H 
ATOM   2434  HB2 CYS B 463     104.850  78.900  60.640  1.00  0.00           H 
ATOM   2435  SG  CYS B 463     103.520  78.550  62.680  1.00  0.00           S 
ATOM   2436  HG1 CYS B 463     104.160  78.440  63.830  1.00  0.00           H 
ATOM   2437  C   CYS B 463     106.290  76.680  60.340  1.00  0.00           C 
ATOM   2438  O   CYS B 463     105.860  76.250  59.300  1.00  0.00           O 
ATOM   2439  N   ASN B 464     107.590  76.780  60.580  1.00  0.00           N 
ATOM   2440  HN  ASN B 464     107.970  77.220  61.390  1.00  0.00           H 
ATOM   2441  CA  ASN B 464     108.550  76.240  59.590  1.00  0.00           C 
ATOM   2442  HA  ASN B 464     108.350  76.870  58.740  1.00  0.00           H 
ATOM   2443  CB  ASN B 464     110.030  76.550  60.010  1.00  0.00           C 
ATOM   2444  HB1 ASN B 464     110.060  76.100  61.030  1.00  0.00           H 
ATOM   2445  HB2 ASN B 464     110.750  76.040  59.330  1.00  0.00           H 
ATOM   2446  CG  ASN B 464     110.420  78.030  60.040  1.00  0.00           C 
ATOM   2447  OD1 ASN B 464     109.680  78.780  59.380  1.00  0.00           O 
ATOM   2448  ND2 ASN B 464     111.480  78.450  60.710  1.00  0.00           N 
ATOM   2449 1HD2 ASN B 464     112.120  77.760  61.060  1.00  0.00           H 
ATOM   2450 2HD2 ASN B 464     111.680  79.430  60.770  1.00  0.00           H 
ATOM   2451  C   ASN B 464     108.450  74.840  59.020  1.00  0.00           C 
ATOM   2452  O   ASN B 464     108.960  74.510  57.910  1.00  0.00           O 
ATOM   2453  N   VAL B 465     107.750  73.950  59.780  1.00  0.00           N 
ATOM   2454  HN  VAL B 465     107.320  74.270  60.620  1.00  0.00           H 
ATOM   2455  CA  VAL B 465     107.480  72.570  59.300  1.00  0.00           C 
ATOM   2456  HA  VAL B 465     108.380  72.090  58.960  1.00  0.00           H 
ATOM   2457  CB  VAL B 465     106.990  71.720  60.480  1.00  0.00           C 
ATOM   2458  HB  VAL B 465     106.070  72.170  60.910  1.00  0.00           H 
ATOM   2459  CG1 VAL B 465     106.660  70.270  60.110  1.00  0.00           C 
ATOM   2460 1HG1 VAL B 465     106.230  69.800  61.020  1.00  0.00           H 
ATOM   2461 2HG1 VAL B 465     105.840  70.060  59.400  1.00  0.00           H 
ATOM   2462 3HG1 VAL B 465     107.550  69.680  59.810  1.00  0.00           H 
ATOM   2463  CG2 VAL B 465     107.940  71.830  61.650  1.00  0.00           C 
ATOM   2464 1HG2 VAL B 465     107.540  71.440  62.610  1.00  0.00           H 
ATOM   2465 2HG2 VAL B 465     108.920  71.330  61.490  1.00  0.00           H 
ATOM   2466 3HG2 VAL B 465     108.100  72.890  61.960  1.00  0.00           H 
ATOM   2467  C   VAL B 465     106.490  72.550  58.150  1.00  0.00           C 
ATOM   2468  O   VAL B 465     106.590  71.650  57.280  1.00  0.00           O 
ATOM   2469  N   MET B 466     105.670  73.600  57.940  1.00  0.00           N 
ATOM   2470  HN  MET B 466     105.700  74.370  58.570  1.00  0.00           H 
ATOM   2471  CA  MET B 466     104.770  73.760  56.760  1.00  0.00           C 
ATOM   2472  HA  MET B 466     104.200  72.850  56.830  1.00  0.00           H 
ATOM   2473  CB  MET B 466     103.810  74.940  57.080  1.00  0.00           C 
ATOM   2474  HB1 MET B 466     103.380  74.560  58.030  1.00  0.00           H 
ATOM   2475  HB2 MET B 466     104.470  75.840  57.140  1.00  0.00           H 
ATOM   2476  CG  MET B 466     102.640  75.150  56.110  1.00  0.00           C 
ATOM   2477  HG1 MET B 466     103.050  75.440  55.120  1.00  0.00           H 
ATOM   2478  HG2 MET B 466     102.240  74.120  55.990  1.00  0.00           H 
ATOM   2479  SD  MET B 466     101.350  76.370  56.490  1.00  0.00           S 
ATOM   2480  CE  MET B 466     100.940  75.700  58.110  1.00  0.00           C 
ATOM   2481  HE1 MET B 466     100.170  76.330  58.610  1.00  0.00           H 
ATOM   2482  HE2 MET B 466     100.640  74.650  57.900  1.00  0.00           H 
ATOM   2483  HE3 MET B 466     101.810  75.850  58.790  1.00  0.00           H 
ATOM   2484  C   MET B 466     105.500  73.910  55.480  1.00  0.00           C 
ATOM   2485  O   MET B 466     104.950  73.590  54.440  1.00  0.00           O 
ATOM   2486  N   TYR B 467     106.810  74.250  55.500  1.00  0.00           N 
ATOM   2487  HN  TYR B 467     107.380  74.320  56.310  1.00  0.00           H 
ATOM   2488  CA  TYR B 467     107.610  74.400  54.320  1.00  0.00           C 
ATOM   2489  HA  TYR B 467     107.020  75.050  53.690  1.00  0.00           H 
ATOM   2490  CB  TYR B 467     108.980  75.010  54.800  1.00  0.00           C 
ATOM   2491  HB1 TYR B 467     108.910  76.060  55.160  1.00  0.00           H 
ATOM   2492  HB2 TYR B 467     109.350  74.400  55.650  1.00  0.00           H 
ATOM   2493  CG  TYR B 467     110.080  74.920  53.770  1.00  0.00           C 
ATOM   2494  CD1 TYR B 467     110.000  75.800  52.580  1.00  0.00           C 
ATOM   2495  HD1 TYR B 467     109.070  76.320  52.420  1.00  0.00           H 
ATOM   2496  CE1 TYR B 467     111.060  75.780  51.670  1.00  0.00           C 
ATOM   2497  HE1 TYR B 467     111.070  76.490  50.850  1.00  0.00           H 
ATOM   2498  CZ  TYR B 467     112.150  74.920  51.860  1.00  0.00           C 
ATOM   2499  OH  TYR B 467     113.250  74.990  51.000  1.00  0.00           O 
ATOM   2500  HH  TYR B 467     113.450  75.890  50.730  1.00  0.00           H 
ATOM   2501  CD2 TYR B 467     111.080  73.990  53.800  1.00  0.00           C 
ATOM   2502  HD2 TYR B 467     111.220  73.230  54.560  1.00  0.00           H 
ATOM   2503  CE2 TYR B 467     112.160  74.020  52.910  1.00  0.00           C 
ATOM   2504  HE2 TYR B 467     113.020  73.380  53.060  1.00  0.00           H 
ATOM   2505  C   TYR B 467     107.690  73.140  53.380  1.00  0.00           C 
ATOM   2506  O   TYR B 467     107.500  73.260  52.160  1.00  0.00           O 
ATOM   2507  N   PHE B 468     107.810  72.030  54.100  1.00  0.00           N 
ATOM   2508  HN  PHE B 468     107.870  72.050  55.090  1.00  0.00           H 
ATOM   2509  CA  PHE B 468     107.880  70.660  53.650  1.00  0.00           C 
ATOM   2510  HA  PHE B 468     108.500  70.690  52.770  1.00  0.00           H 
ATOM   2511  CB  PHE B 468     108.460  69.720  54.780  1.00  0.00           C 
ATOM   2512  HB1 PHE B 468     107.840  69.720  55.700  1.00  0.00           H 
ATOM   2513  HB2 PHE B 468     108.500  68.650  54.470  1.00  0.00           H 
ATOM   2514  CG  PHE B 468     109.890  70.120  55.250  1.00  0.00           C 
ATOM   2515  CD1 PHE B 468     111.080  69.710  54.570  1.00  0.00           C 
ATOM   2516  HD1 PHE B 468     111.020  69.070  53.700  1.00  0.00           H 
ATOM   2517  CE1 PHE B 468     112.370  70.100  55.060  1.00  0.00           C 
ATOM   2518  HE1 PHE B 468     113.210  69.710  54.510  1.00  0.00           H 
ATOM   2519  CZ  PHE B 468     112.470  70.970  56.150  1.00  0.00           C 
ATOM   2520  HZ  PHE B 468     113.450  71.180  56.540  1.00  0.00           H 
ATOM   2521  CD2 PHE B 468     110.090  70.970  56.360  1.00  0.00           C 
ATOM   2522  HD2 PHE B 468     109.200  71.390  56.810  1.00  0.00           H 
ATOM   2523  CE2 PHE B 468     111.310  71.420  56.820  1.00  0.00           C 
ATOM   2524  HE2 PHE B 468     111.360  72.100  57.650  1.00  0.00           H 
ATOM   2525  C   PHE B 468     106.630  70.120  52.890  1.00  0.00           C 
ATOM   2526  O   PHE B 468     106.730  69.160  52.140  1.00  0.00           O 
ATOM   2527  N   ALA B 469     105.460  70.740  53.120  1.00  0.00           N 
ATOM   2528  HN  ALA B 469     105.360  71.570  53.660  1.00  0.00           H 
ATOM   2529  CA  ALA B 469     104.160  70.320  52.670  1.00  0.00           C 
ATOM   2530  HA  ALA B 469     103.980  69.350  53.110  1.00  0.00           H 
ATOM   2531  CB  ALA B 469     103.060  71.310  53.100  1.00  0.00           C 
ATOM   2532  HB1 ALA B 469     102.110  71.070  52.580  1.00  0.00           H 
ATOM   2533  HB2 ALA B 469     102.780  71.170  54.170  1.00  0.00           H 
ATOM   2534  HB3 ALA B 469     103.370  72.360  52.920  1.00  0.00           H 
ATOM   2535  C   ALA B 469     104.110  70.170  51.150  1.00  0.00           C 
ATOM   2536  O   ALA B 469     103.430  69.290  50.620  1.00  0.00           O 
ATOM   2537  N   ARG B 470     104.960  71.050  50.490  1.00  0.00           N 
ATOM   2538  HN  ARG B 470     105.560  71.610  51.050  1.00  0.00           H 
ATOM   2539  CA  ARG B 470     105.160  71.050  49.020  1.00  0.00           C 
ATOM   2540  HA  ARG B 470     104.240  71.280  48.510  1.00  0.00           H 
ATOM   2541  CB  ARG B 470     106.140  72.220  48.620  1.00  0.00           C 
ATOM   2542  HB1 ARG B 470     106.210  72.260  47.510  1.00  0.00           H 
ATOM   2543  HB2 ARG B 470     105.770  73.160  49.070  1.00  0.00           H 
ATOM   2544  CG  ARG B 470     107.610  71.900  49.080  1.00  0.00           C 
ATOM   2545  HG1 ARG B 470     107.550  71.610  50.150  1.00  0.00           H 
ATOM   2546  HG2 ARG B 470     107.950  70.980  48.560  1.00  0.00           H 
ATOM   2547  CD  ARG B 470     108.580  73.090  48.750  1.00  0.00           C 
ATOM   2548  HD1 ARG B 470     109.540  72.870  49.270  1.00  0.00           H 
ATOM   2549  HD2 ARG B 470     108.710  73.290  47.670  1.00  0.00           H 
ATOM   2550  NE  ARG B 470     108.070  74.360  49.390  1.00  0.00           N 
ATOM   2551  HE  ARG B 470     107.710  74.290  50.320  1.00  0.00           H 
ATOM   2552  CZ  ARG B 470     108.450  75.570  49.090  1.00  0.00           C 
ATOM   2553  NH1 ARG B 470     109.230  75.930  48.140  1.00  0.00           N 
ATOM   2554 1HH1 ARG B 470     109.510  75.180  47.540  1.00  0.00           H 
ATOM   2555 2HH1 ARG B 470     109.220  76.870  47.810  1.00  0.00           H 
ATOM   2556  NH2 ARG B 470     107.860  76.550  49.820  1.00  0.00           N 
ATOM   2557 1HH2 ARG B 470     106.910  76.310  49.990  1.00  0.00           H 
ATOM   2558 2HH2 ARG B 470     108.060  77.520  49.700  1.00  0.00           H 
ATOM   2559  C   ARG B 470     105.720  69.750  48.380  1.00  0.00           C 
ATOM   2560  O   ARG B 470     105.520  69.490  47.220  1.00  0.00           O 
ATOM   2561  N   GLY B 471     106.370  68.860  49.210  1.00  0.00           N 
ATOM   2562  HN  GLY B 471     106.440  69.030  50.190  1.00  0.00           H 
ATOM   2563  CA  GLY B 471     107.060  67.700  48.630  1.00  0.00           C 
ATOM   2564  HA1 GLY B 471     107.750  67.960  47.840  1.00  0.00           H 
ATOM   2565  HA2 GLY B 471     107.480  67.250  49.520  1.00  0.00           H 
ATOM   2566  C   GLY B 471     106.130  66.640  48.050  1.00  0.00           C 
ATOM   2567  O   GLY B 471     106.520  65.900  47.150  1.00  0.00           O 
ATOM   2568  N   PHE B 472     104.900  66.570  48.630  1.00  0.00           N 
ATOM   2569  HN  PHE B 472     104.670  67.300  49.270  1.00  0.00           H 
ATOM   2570  CA  PHE B 472     103.950  65.460  48.540  1.00  0.00           C 
ATOM   2571  HA  PHE B 472     104.550  64.710  48.050  1.00  0.00           H 
ATOM   2572  CB  PHE B 472     103.420  65.090  50.030  1.00  0.00           C 
ATOM   2573  HB1 PHE B 472     102.640  65.780  50.410  1.00  0.00           H 
ATOM   2574  HB2 PHE B 472     102.860  64.150  49.850  1.00  0.00           H 
ATOM   2575  CG  PHE B 472     104.560  64.950  51.050  1.00  0.00           C 
ATOM   2576  CD1 PHE B 472     105.280  63.730  50.980  1.00  0.00           C 
ATOM   2577  HD1 PHE B 472     104.920  62.870  50.440  1.00  0.00           H 
ATOM   2578  CE1 PHE B 472     106.350  63.610  51.850  1.00  0.00           C 
ATOM   2579  HE1 PHE B 472     106.880  62.670  51.740  1.00  0.00           H 
ATOM   2580  CZ  PHE B 472     106.820  64.630  52.680  1.00  0.00           C 
ATOM   2581  HZ  PHE B 472     107.610  64.460  53.390  1.00  0.00           H 
ATOM   2582  CD2 PHE B 472     105.030  65.990  51.810  1.00  0.00           C 
ATOM   2583  HD2 PHE B 472     104.530  66.950  51.770  1.00  0.00           H 
ATOM   2584  CE2 PHE B 472     106.120  65.840  52.630  1.00  0.00           C 
ATOM   2585  HE2 PHE B 472     106.450  66.730  53.150  1.00  0.00           H 
ATOM   2586  C   PHE B 472     102.770  65.800  47.670  1.00  0.00           C 
ATOM   2587  O   PHE B 472     102.140  66.890  47.760  1.00  0.00           O 
ATOM   2588  N   GLN B 473     102.360  64.900  46.750  1.00  0.00           N 
ATOM   2589  HN  GLN B 473     102.750  63.990  46.620  1.00  0.00           H 
ATOM   2590  CA  GLN B 473     101.310  65.260  45.790  1.00  0.00           C 
ATOM   2591  HA  GLN B 473     101.470  66.290  45.500  1.00  0.00           H 
ATOM   2592  CB  GLN B 473     101.480  64.270  44.540  1.00  0.00           C 
ATOM   2593  HB1 GLN B 473     102.490  64.460  44.120  1.00  0.00           H 
ATOM   2594  HB2 GLN B 473     101.380  63.210  44.850  1.00  0.00           H 
ATOM   2595  CG  GLN B 473     100.530  64.730  43.370  1.00  0.00           C 
ATOM   2596  HG1 GLN B 473      99.550  64.310  43.700  1.00  0.00           H 
ATOM   2597  HG2 GLN B 473     100.490  65.840  43.340  1.00  0.00           H 
ATOM   2598  CD  GLN B 473     100.920  64.050  42.060  1.00  0.00           C 
ATOM   2599  OE1 GLN B 473     101.590  63.050  41.970  1.00  0.00           O 
ATOM   2600  NE2 GLN B 473     100.540  64.610  40.890  1.00  0.00           N 
ATOM   2601 1HE2 GLN B 473      99.850  65.340  40.840  1.00  0.00           H 
ATOM   2602 2HE2 GLN B 473     100.980  64.260  40.070  1.00  0.00           H 
ATOM   2603  C   GLN B 473      99.960  65.200  46.500  1.00  0.00           C 
ATOM   2604  O   GLN B 473      98.940  65.810  46.150  1.00  0.00           O 
ATOM   2605  N   MET B 474      99.900  64.470  47.650  1.00  0.00           N 
ATOM   2606  HN  MET B 474     100.710  63.980  47.950  1.00  0.00           H 
ATOM   2607  CA  MET B 474      98.700  64.540  48.470  1.00  0.00           C 
ATOM   2608  HA  MET B 474      97.880  64.400  47.790  1.00  0.00           H 
ATOM   2609  CB  MET B 474      98.590  63.350  49.450  1.00  0.00           C 
ATOM   2610  HB1 MET B 474      99.460  63.440  50.140  1.00  0.00           H 
ATOM   2611  HB2 MET B 474      97.630  63.580  49.950  1.00  0.00           H 
ATOM   2612  CG  MET B 474      98.500  62.000  48.710  1.00  0.00           C 
ATOM   2613  HG1 MET B 474      97.530  62.010  48.170  1.00  0.00           H 
ATOM   2614  HG2 MET B 474      99.370  62.030  48.020  1.00  0.00           H 
ATOM   2615  SD  MET B 474      98.490  60.640  49.930  1.00  0.00           S 
ATOM   2616  CE  MET B 474      96.800  60.730  50.720  1.00  0.00           C 
ATOM   2617  HE1 MET B 474      96.600  59.830  51.340  1.00  0.00           H 
ATOM   2618  HE2 MET B 474      96.670  61.590  51.410  1.00  0.00           H 
ATOM   2619  HE3 MET B 474      96.050  60.790  49.900  1.00  0.00           H 
ATOM   2620  C   MET B 474      98.400  65.930  49.050  1.00  0.00           C 
ATOM   2621  O   MET B 474      97.270  66.300  49.040  1.00  0.00           O 
ATOM   2622  N   LEU B 475      99.440  66.630  49.560  1.00  0.00           N 
ATOM   2623  HN  LEU B 475     100.360  66.260  49.560  1.00  0.00           H 
ATOM   2624  CA  LEU B 475      99.210  67.980  50.160  1.00  0.00           C 
ATOM   2625  HA  LEU B 475      98.200  68.210  50.450  1.00  0.00           H 
ATOM   2626  CB  LEU B 475     100.040  68.130  51.440  1.00  0.00           C 
ATOM   2627  HB1 LEU B 475     101.100  67.980  51.150  1.00  0.00           H 
ATOM   2628  HB2 LEU B 475     100.110  69.130  51.920  1.00  0.00           H 
ATOM   2629  CG  LEU B 475      99.830  67.090  52.550  1.00  0.00           C 
ATOM   2630  HG  LEU B 475      99.900  66.060  52.140  1.00  0.00           H 
ATOM   2631  CD1 LEU B 475     100.830  67.200  53.720  1.00  0.00           C 
ATOM   2632 1HD1 LEU B 475     100.830  68.190  54.220  1.00  0.00           H 
ATOM   2633 2HD1 LEU B 475     100.520  66.480  54.500  1.00  0.00           H 
ATOM   2634 3HD1 LEU B 475     101.770  67.030  53.160  1.00  0.00           H 
ATOM   2635  CD2 LEU B 475      98.400  67.290  53.170  1.00  0.00           C 
ATOM   2636 1HD2 LEU B 475      98.190  66.430  53.840  1.00  0.00           H 
ATOM   2637 2HD2 LEU B 475      98.360  68.260  53.720  1.00  0.00           H 
ATOM   2638 3HD2 LEU B 475      97.650  67.230  52.360  1.00  0.00           H 
ATOM   2639  C   LEU B 475      99.570  69.210  49.260  1.00  0.00           C 
ATOM   2640  O   LEU B 475      98.930  70.250  49.270  1.00  0.00           O 
ATOM   2641  N   GLY B 476     100.550  69.090  48.340  1.00  0.00           N 
ATOM   2642  HN  GLY B 476     101.120  68.280  48.280  1.00  0.00           H 
ATOM   2643  CA  GLY B 476     101.040  70.190  47.400  1.00  0.00           C 
ATOM   2644  HA1 GLY B 476     101.680  70.780  48.040  1.00  0.00           H 
ATOM   2645  HA2 GLY B 476     101.600  69.640  46.660  1.00  0.00           H 
ATOM   2646  C   GLY B 476     100.090  71.140  46.670  1.00  0.00           C 
ATOM   2647  O   GLY B 476     100.220  72.370  46.870  1.00  0.00           O 
ATOM   2648  N   PRO B 477      99.190  70.710  45.820  1.00  0.00           N 
ATOM   2649  CD  PRO B 477      99.300  69.500  45.070  1.00  0.00           C 
ATOM   2650  HD1 PRO B 477      98.650  68.750  45.560  1.00  0.00           H 
ATOM   2651  HD2 PRO B 477     100.350  69.150  44.960  1.00  0.00           H 
ATOM   2652  CA  PRO B 477      98.310  71.620  45.150  1.00  0.00           C 
ATOM   2653  HA  PRO B 477      98.870  72.460  44.760  1.00  0.00           H 
ATOM   2654  CB  PRO B 477      97.720  70.800  43.940  1.00  0.00           C 
ATOM   2655  HB1 PRO B 477      96.790  70.290  44.280  1.00  0.00           H 
ATOM   2656  HB2 PRO B 477      97.480  71.430  43.060  1.00  0.00           H 
ATOM   2657  CG  PRO B 477      98.800  69.720  43.620  1.00  0.00           C 
ATOM   2658  HG1 PRO B 477      98.450  68.880  42.980  1.00  0.00           H 
ATOM   2659  HG2 PRO B 477      99.650  70.220  43.120  1.00  0.00           H 
ATOM   2660  C   PRO B 477      97.210  72.220  46.130  1.00  0.00           C 
ATOM   2661  O   PRO B 477      96.730  73.260  45.830  1.00  0.00           O 
ATOM   2662  N   PHE B 478      96.770  71.550  47.160  1.00  0.00           N 
ATOM   2663  HN  PHE B 478      97.200  70.660  47.280  1.00  0.00           H 
ATOM   2664  CA  PHE B 478      95.900  72.130  48.160  1.00  0.00           C 
ATOM   2665  HA  PHE B 478      95.000  72.400  47.620  1.00  0.00           H 
ATOM   2666  CB  PHE B 478      95.410  71.070  49.130  1.00  0.00           C 
ATOM   2667  HB1 PHE B 478      95.010  70.150  48.660  1.00  0.00           H 
ATOM   2668  HB2 PHE B 478      96.330  70.650  49.580  1.00  0.00           H 
ATOM   2669  CG  PHE B 478      94.370  71.530  50.190  1.00  0.00           C 
ATOM   2670  CD1 PHE B 478      93.000  71.720  49.810  1.00  0.00           C 
ATOM   2671  HD1 PHE B 478      92.750  71.670  48.760  1.00  0.00           H 
ATOM   2672  CE1 PHE B 478      91.960  71.950  50.800  1.00  0.00           C 
ATOM   2673  HE1 PHE B 478      90.950  72.250  50.590  1.00  0.00           H 
ATOM   2674  CZ  PHE B 478      92.330  71.950  52.180  1.00  0.00           C 
ATOM   2675  HZ  PHE B 478      91.540  72.250  52.860  1.00  0.00           H 
ATOM   2676  CD2 PHE B 478      94.700  71.710  51.540  1.00  0.00           C 
ATOM   2677  HD2 PHE B 478      95.690  71.440  51.870  1.00  0.00           H 
ATOM   2678  CE2 PHE B 478      93.730  71.820  52.540  1.00  0.00           C 
ATOM   2679  HE2 PHE B 478      93.980  71.680  53.580  1.00  0.00           H 
ATOM   2680  C   PHE B 478      96.600  73.260  48.930  1.00  0.00           C 
ATOM   2681  O   PHE B 478      96.040  74.330  49.190  1.00  0.00           O 
ATOM   2682  N   THR B 479      97.880  73.040  49.240  1.00  0.00           N 
ATOM   2683  HN  THR B 479      98.280  72.150  49.030  1.00  0.00           H 
ATOM   2684  CA  THR B 479      98.720  74.030  50.090  1.00  0.00           C 
ATOM   2685  HA  THR B 479      98.190  74.230  51.010  1.00  0.00           H 
ATOM   2686  CB  THR B 479     100.040  73.350  50.580  1.00  0.00           C 
ATOM   2687  HB  THR B 479     100.550  72.960  49.680  1.00  0.00           H 
ATOM   2688  OG1 THR B 479      99.670  72.290  51.450  1.00  0.00           O 
ATOM   2689  HG1 THR B 479      99.150  71.670  50.930  1.00  0.00           H 
ATOM   2690  CG2 THR B 479     100.990  74.350  51.370  1.00  0.00           C 
ATOM   2691 1HG2 THR B 479     101.940  73.840  51.640  1.00  0.00           H 
ATOM   2692 2HG2 THR B 479     101.220  75.220  50.720  1.00  0.00           H 
ATOM   2693 3HG2 THR B 479     100.540  74.870  52.250  1.00  0.00           H 
ATOM   2694  C   THR B 479      98.920  75.380  49.410  1.00  0.00           C 
ATOM   2695  O   THR B 479      98.850  76.420  50.050  1.00  0.00           O 
ATOM   2696  N   ILE B 480      99.050  75.410  48.070  1.00  0.00           N 
ATOM   2697  HN  ILE B 480      99.000  74.540  47.580  1.00  0.00           H 
ATOM   2698  CA  ILE B 480      99.000  76.630  47.250  1.00  0.00           C 
ATOM   2699  HA  ILE B 480      99.730  77.330  47.630  1.00  0.00           H 
ATOM   2700  CB  ILE B 480      99.100  76.300  45.720  1.00  0.00           C 
ATOM   2701  HB  ILE B 480      98.290  75.570  45.540  1.00  0.00           H 
ATOM   2702  CG2 ILE B 480      99.000  77.510  44.820  1.00  0.00           C 
ATOM   2703 1HG2 ILE B 480      99.460  77.410  43.820  1.00  0.00           H 
ATOM   2704 2HG2 ILE B 480      97.960  77.850  44.630  1.00  0.00           H 
ATOM   2705 3HG2 ILE B 480      99.550  78.360  45.270  1.00  0.00           H 
ATOM   2706  CG1 ILE B 480     100.330  75.500  45.290  1.00  0.00           C 
ATOM   2707 1HG1 ILE B 480     100.250  74.540  45.840  1.00  0.00           H 
ATOM   2708 2HG1 ILE B 480     100.330  75.330  44.190  1.00  0.00           H 
ATOM   2709  CD  ILE B 480     101.630  76.140  45.790  1.00  0.00           C 
ATOM   2710  HD1 ILE B 480     102.490  75.640  45.310  1.00  0.00           H 
ATOM   2711  HD2 ILE B 480     101.660  77.230  45.560  1.00  0.00           H 
ATOM   2712  HD3 ILE B 480     101.740  76.040  46.890  1.00  0.00           H 
ATOM   2713  C   ILE B 480      97.680  77.410  47.380  1.00  0.00           C 
ATOM   2714  O   ILE B 480      97.660  78.630  47.470  1.00  0.00           O 
ATOM   2715  N   MET B 481      96.500  76.710  47.430  1.00  0.00           N 
ATOM   2716  HN  MET B 481      96.420  75.720  47.540  1.00  0.00           H 
ATOM   2717  CA  MET B 481      95.220  77.290  47.780  1.00  0.00           C 
ATOM   2718  HA  MET B 481      95.120  78.230  47.260  1.00  0.00           H 
ATOM   2719  CB  MET B 481      93.990  76.350  47.610  1.00  0.00           C 
ATOM   2720  HB1 MET B 481      94.000  75.580  48.420  1.00  0.00           H 
ATOM   2721  HB2 MET B 481      93.090  77.000  47.590  1.00  0.00           H 
ATOM   2722  CG  MET B 481      94.150  75.460  46.460  1.00  0.00           C 
ATOM   2723  HG1 MET B 481      94.370  76.060  45.550  1.00  0.00           H 
ATOM   2724  HG2 MET B 481      95.010  74.780  46.600  1.00  0.00           H 
ATOM   2725  SD  MET B 481      92.650  74.390  46.140  1.00  0.00           S 
ATOM   2726  CE  MET B 481      91.430  75.360  45.210  1.00  0.00           C 
ATOM   2727  HE1 MET B 481      90.870  76.150  45.760  1.00  0.00           H 
ATOM   2728  HE2 MET B 481      91.920  75.910  44.370  1.00  0.00           H 
ATOM   2729  HE3 MET B 481      90.740  74.620  44.750  1.00  0.00           H 
ATOM   2730  C   MET B 481      95.230  77.910  49.120  1.00  0.00           C 
ATOM   2731  O   MET B 481      94.950  79.120  49.240  1.00  0.00           O 
ATOM   2732  N   ILE B 482      95.570  77.110  50.180  1.00  0.00           N 
ATOM   2733  HN  ILE B 482      95.640  76.140  49.970  1.00  0.00           H 
ATOM   2734  CA  ILE B 482      95.610  77.500  51.560  1.00  0.00           C 
ATOM   2735  HA  ILE B 482      94.630  77.910  51.760  1.00  0.00           H 
ATOM   2736  CB  ILE B 482      95.810  76.270  52.420  1.00  0.00           C 
ATOM   2737  HB  ILE B 482      96.730  75.720  52.140  1.00  0.00           H 
ATOM   2738  CG2 ILE B 482      95.820  76.670  53.930  1.00  0.00           C 
ATOM   2739 1HG2 ILE B 482      95.800  75.710  54.480  1.00  0.00           H 
ATOM   2740 2HG2 ILE B 482      96.760  77.210  54.170  1.00  0.00           H 
ATOM   2741 3HG2 ILE B 482      94.910  77.280  54.140  1.00  0.00           H 
ATOM   2742  CG1 ILE B 482      94.720  75.160  52.200  1.00  0.00           C 
ATOM   2743 1HG1 ILE B 482      94.890  74.740  51.190  1.00  0.00           H 
ATOM   2744 2HG1 ILE B 482      94.920  74.340  52.930  1.00  0.00           H 
ATOM   2745  CD  ILE B 482      93.210  75.610  52.320  1.00  0.00           C 
ATOM   2746  HD1 ILE B 482      92.960  76.220  53.210  1.00  0.00           H 
ATOM   2747  HD2 ILE B 482      93.090  76.420  51.570  1.00  0.00           H 
ATOM   2748  HD3 ILE B 482      92.470  74.810  52.100  1.00  0.00           H 
ATOM   2749  C   ILE B 482      96.500  78.640  51.920  1.00  0.00           C 
ATOM   2750  O   ILE B 482      96.150  79.560  52.650  1.00  0.00           O 
ATOM   2751  N   GLN B 483      97.740  78.630  51.350  1.00  0.00           N 
ATOM   2752  HN  GLN B 483      98.020  77.850  50.790  1.00  0.00           H 
ATOM   2753  CA  GLN B 483      98.700  79.770  51.390  1.00  0.00           C 
ATOM   2754  HA  GLN B 483      98.630  80.020  52.440  1.00  0.00           H 
ATOM   2755  CB  GLN B 483     100.160  79.260  51.120  1.00  0.00           C 
ATOM   2756  HB1 GLN B 483     100.270  78.740  50.150  1.00  0.00           H 
ATOM   2757  HB2 GLN B 483     100.730  80.220  51.100  1.00  0.00           H 
ATOM   2758  CG  GLN B 483     100.660  78.330  52.310  1.00  0.00           C 
ATOM   2759  HG1 GLN B 483     100.510  78.780  53.310  1.00  0.00           H 
ATOM   2760  HG2 GLN B 483     100.030  77.420  52.410  1.00  0.00           H 
ATOM   2761  CD  GLN B 483     102.100  77.860  52.060  1.00  0.00           C 
ATOM   2762  OE1 GLN B 483     102.730  77.910  51.010  1.00  0.00           O 
ATOM   2763  NE2 GLN B 483     102.700  77.360  53.230  1.00  0.00           N 
ATOM   2764 1HE2 GLN B 483     102.090  77.290  54.020  1.00  0.00           H 
ATOM   2765 2HE2 GLN B 483     103.650  77.040  53.210  1.00  0.00           H 
ATOM   2766  C   GLN B 483      98.330  81.100  50.740  1.00  0.00           C 
ATOM   2767  O   GLN B 483      98.970  82.140  51.000  1.00  0.00           O 
ATOM   2768  N   LYS B 484      97.330  81.070  49.840  1.00  0.00           N 
ATOM   2769  HN  LYS B 484      96.630  80.360  49.780  1.00  0.00           H 
ATOM   2770  CA  LYS B 484      97.010  82.270  49.070  1.00  0.00           C 
ATOM   2771  HA  LYS B 484      97.980  82.670  48.840  1.00  0.00           H 
ATOM   2772  CB  LYS B 484      96.340  81.870  47.720  1.00  0.00           C 
ATOM   2773  HB1 LYS B 484      96.860  80.960  47.360  1.00  0.00           H 
ATOM   2774  HB2 LYS B 484      95.280  81.560  47.810  1.00  0.00           H 
ATOM   2775  CG  LYS B 484      96.440  82.930  46.540  1.00  0.00           C 
ATOM   2776  HG1 LYS B 484      95.840  82.550  45.680  1.00  0.00           H 
ATOM   2777  HG2 LYS B 484      95.880  83.820  46.880  1.00  0.00           H 
ATOM   2778  CD  LYS B 484      97.800  83.500  46.190  1.00  0.00           C 
ATOM   2779  HD1 LYS B 484      98.250  83.990  47.080  1.00  0.00           H 
ATOM   2780  HD2 LYS B 484      98.520  82.730  45.850  1.00  0.00           H 
ATOM   2781  CE  LYS B 484      97.750  84.590  45.090  1.00  0.00           C 
ATOM   2782  HE1 LYS B 484      97.090  84.250  44.270  1.00  0.00           H 
ATOM   2783  HE2 LYS B 484      97.340  85.550  45.480  1.00  0.00           H 
ATOM   2784  NZ  LYS B 484      99.140  84.790  44.540  1.00  0.00           N 
ATOM   2785  HZ1 LYS B 484      99.480  83.970  44.000  1.00  0.00           H 
ATOM   2786  HZ2 LYS B 484      99.190  85.550  43.840  1.00  0.00           H 
ATOM   2787  HZ3 LYS B 484      99.800  84.950  45.330  1.00  0.00           H 
ATOM   2788  C   LYS B 484      96.130  83.360  49.830  1.00  0.00           C 
ATOM   2789  O   LYS B 484      95.080  83.740  49.360  1.00  0.00           O 
ATOM   2790  N   MET B 485      96.680  83.940  50.860  1.00  0.00           N 
ATOM   2791  HN  MET B 485      97.470  83.550  51.330  1.00  0.00           H 
ATOM   2792  CA  MET B 485      96.190  85.160  51.390  1.00  0.00           C 
ATOM   2793  HA  MET B 485      95.130  85.050  51.570  1.00  0.00           H 
ATOM   2794  CB  MET B 485      96.650  85.470  52.830  1.00  0.00           C 
ATOM   2795  HB1 MET B 485      96.090  86.370  53.160  1.00  0.00           H 
ATOM   2796  HB2 MET B 485      96.260  84.590  53.380  1.00  0.00           H 
ATOM   2797  CG  MET B 485      98.180  85.550  53.110  1.00  0.00           C 
ATOM   2798  HG1 MET B 485      98.670  84.710  52.580  1.00  0.00           H 
ATOM   2799  HG2 MET B 485      98.440  86.500  52.600  1.00  0.00           H 
ATOM   2800  SD  MET B 485      98.560  85.930  54.840  1.00  0.00           S 
ATOM   2801  CE  MET B 485      97.570  87.430  55.140  1.00  0.00           C 
ATOM   2802  HE1 MET B 485      96.480  87.250  55.250  1.00  0.00           H 
ATOM   2803  HE2 MET B 485      97.930  87.820  56.120  1.00  0.00           H 
ATOM   2804  HE3 MET B 485      97.750  88.100  54.280  1.00  0.00           H 
ATOM   2805  C   MET B 485      96.390  86.330  50.520  1.00  0.00           C 
ATOM   2806  O   MET B 485      97.380  86.420  49.800  1.00  0.00           O 
ATOM   2807  N   ILE B 486      95.430  87.330  50.510  1.00  0.00           N 
ATOM   2808  HN  ILE B 486      94.580  87.380  51.040  1.00  0.00           H 
ATOM   2809  CA  ILE B 486      95.510  88.370  49.480  1.00  0.00           C 
ATOM   2810  HA  ILE B 486      96.250  88.160  48.720  1.00  0.00           H 
ATOM   2811  CB  ILE B 486      94.180  88.350  48.630  1.00  0.00           C 
ATOM   2812  HB  ILE B 486      93.980  89.290  48.070  1.00  0.00           H 
ATOM   2813  CG2 ILE B 486      94.320  87.200  47.590  1.00  0.00           C 
ATOM   2814 1HG2 ILE B 486      93.480  87.090  46.880  1.00  0.00           H 
ATOM   2815 2HG2 ILE B 486      95.240  87.220  46.960  1.00  0.00           H 
ATOM   2816 3HG2 ILE B 486      94.320  86.240  48.150  1.00  0.00           H 
ATOM   2817  CG1 ILE B 486      92.850  88.110  49.410  1.00  0.00           C 
ATOM   2818 1HG1 ILE B 486      92.780  87.080  49.830  1.00  0.00           H 
ATOM   2819 2HG1 ILE B 486      92.830  88.660  50.370  1.00  0.00           H 
ATOM   2820  CD  ILE B 486      91.530  88.400  48.700  1.00  0.00           C 
ATOM   2821  HD1 ILE B 486      91.240  87.670  47.910  1.00  0.00           H 
ATOM   2822  HD2 ILE B 486      90.740  88.530  49.460  1.00  0.00           H 
ATOM   2823  HD3 ILE B 486      91.580  89.400  48.210  1.00  0.00           H 
ATOM   2824  C   ILE B 486      95.710  89.760  50.060  1.00  0.00           C 
ATOM   2825  O   ILE B 486      94.940  90.220  50.870  1.00  0.00           O 
ATOM   2826  N   PHE B 487      96.900  90.320  49.770  1.00  0.00           N 
ATOM   2827  HN  PHE B 487      97.690  89.860  49.370  1.00  0.00           H 
ATOM   2828  CA  PHE B 487      97.380  91.540  50.380  1.00  0.00           C 
ATOM   2829  HA  PHE B 487      97.200  91.400  51.440  1.00  0.00           H 
ATOM   2830  CB  PHE B 487      98.890  91.820  50.120  1.00  0.00           C 
ATOM   2831  HB1 PHE B 487      99.100  91.620  49.050  1.00  0.00           H 
ATOM   2832  HB2 PHE B 487      99.260  92.850  50.340  1.00  0.00           H 
ATOM   2833  CG  PHE B 487      99.800  90.890  50.860  1.00  0.00           C 
ATOM   2834  CD1 PHE B 487      99.320  89.970  51.850  1.00  0.00           C 
ATOM   2835  HD1 PHE B 487      98.290  89.930  52.170  1.00  0.00           H 
ATOM   2836  CE1 PHE B 487     100.220  89.090  52.440  1.00  0.00           C 
ATOM   2837  HE1 PHE B 487      99.860  88.370  53.160  1.00  0.00           H 
ATOM   2838  CZ  PHE B 487     101.550  89.070  52.000  1.00  0.00           C 
ATOM   2839  HZ  PHE B 487     102.220  88.380  52.490  1.00  0.00           H 
ATOM   2840  CD2 PHE B 487     101.130  90.870  50.530  1.00  0.00           C 
ATOM   2841  HD2 PHE B 487     101.510  91.490  49.730  1.00  0.00           H 
ATOM   2842  CE2 PHE B 487     102.010  89.940  51.030  1.00  0.00           C 
ATOM   2843  HE2 PHE B 487     103.070  90.040  50.860  1.00  0.00           H 
ATOM   2844  C   PHE B 487      96.520  92.780  50.090  1.00  0.00           C 
ATOM   2845  O   PHE B 487      96.420  93.580  50.970  1.00  0.00           O 
ATOM   2846  N   GLY B 488      95.820  92.940  48.980  1.00  0.00           N 
ATOM   2847  HN  GLY B 488      95.910  92.260  48.260  1.00  0.00           H 
ATOM   2848  CA  GLY B 488      94.960  94.100  48.660  1.00  0.00           C 
ATOM   2849  HA1 GLY B 488      95.620  94.940  48.530  1.00  0.00           H 
ATOM   2850  HA2 GLY B 488      94.530  93.870  47.700  1.00  0.00           H 
ATOM   2851  C   GLY B 488      93.860  94.370  49.610  1.00  0.00           C 
ATOM   2852  O   GLY B 488      93.780  95.400  50.310  1.00  0.00           O 
ATOM   2853  N   ASP B 489      93.030  93.350  49.810  1.00  0.00           N 
ATOM   2854  HN  ASP B 489      93.050  92.540  49.240  1.00  0.00           H 
ATOM   2855  CA  ASP B 489      91.810  93.510  50.590  1.00  0.00           C 
ATOM   2856  HA  ASP B 489      91.570  94.560  50.630  1.00  0.00           H 
ATOM   2857  CB  ASP B 489      90.700  92.690  49.940  1.00  0.00           C 
ATOM   2858  HB1 ASP B 489      91.070  91.650  49.830  1.00  0.00           H 
ATOM   2859  HB2 ASP B 489      89.810  92.680  50.610  1.00  0.00           H 
ATOM   2860  CG  ASP B 489      90.240  93.390  48.670  1.00  0.00           C 
ATOM   2861  OD1 ASP B 489      89.790  94.540  48.830  1.00  0.00           O 
ATOM   2862  OD2 ASP B 489      90.270  92.780  47.530  1.00  0.00           O 
ATOM   2863  C   ASP B 489      92.050  92.960  52.010  1.00  0.00           C 
ATOM   2864  O   ASP B 489      91.350  93.340  52.990  1.00  0.00           O 
ATOM   2865  N   LEU B 490      93.120  92.070  52.250  1.00  0.00           N 
ATOM   2866  HN  LEU B 490      93.830  91.760  51.630  1.00  0.00           H 
ATOM   2867  CA  LEU B 490      93.430  91.790  53.740  1.00  0.00           C 
ATOM   2868  HA  LEU B 490      92.490  91.560  54.210  1.00  0.00           H 
ATOM   2869  CB  LEU B 490      94.310  90.600  53.920  1.00  0.00           C 
ATOM   2870  HB1 LEU B 490      94.030  89.760  53.240  1.00  0.00           H 
ATOM   2871  HB2 LEU B 490      95.270  90.850  53.410  1.00  0.00           H 
ATOM   2872  CG  LEU B 490      94.580  89.950  55.320  1.00  0.00           C 
ATOM   2873  HG  LEU B 490      94.750  88.860  55.190  1.00  0.00           H 
ATOM   2874  CD1 LEU B 490      95.860  90.550  55.900  1.00  0.00           C 
ATOM   2875 1HD1 LEU B 490      96.130  89.900  56.760  1.00  0.00           H 
ATOM   2876 2HD1 LEU B 490      96.690  90.500  55.170  1.00  0.00           H 
ATOM   2877 3HD1 LEU B 490      95.700  91.620  56.170  1.00  0.00           H 
ATOM   2878  CD2 LEU B 490      93.470  90.140  56.280  1.00  0.00           C 
ATOM   2879 1HD2 LEU B 490      93.530  89.470  57.160  1.00  0.00           H 
ATOM   2880 2HD2 LEU B 490      93.680  91.070  56.840  1.00  0.00           H 
ATOM   2881 3HD2 LEU B 490      92.430  90.050  55.900  1.00  0.00           H 
ATOM   2882  C   LEU B 490      93.960  93.040  54.520  1.00  0.00           C 
ATOM   2883  O   LEU B 490      93.590  93.310  55.660  1.00  0.00           O 
ATOM   2884  N   MET B 491      94.920  93.810  53.930  1.00  0.00           N 
ATOM   2885  HN  MET B 491      95.280  93.760  53.000  1.00  0.00           H 
ATOM   2886  CA  MET B 491      95.460  94.990  54.630  1.00  0.00           C 
ATOM   2887  HA  MET B 491      95.780  94.630  55.600  1.00  0.00           H 
ATOM   2888  CB  MET B 491      96.750  95.520  54.040  1.00  0.00           C 
ATOM   2889  HB1 MET B 491      96.530  95.930  53.030  1.00  0.00           H 
ATOM   2890  HB2 MET B 491      97.050  96.340  54.730  1.00  0.00           H 
ATOM   2891  CG  MET B 491      97.950  94.650  53.830  1.00  0.00           C 
ATOM   2892  HG1 MET B 491      97.780  93.960  52.980  1.00  0.00           H 
ATOM   2893  HG2 MET B 491      98.640  95.390  53.370  1.00  0.00           H 
ATOM   2894  SD  MET B 491      98.770  93.840  55.260  1.00  0.00           S 
ATOM   2895  CE  MET B 491      99.850  92.830  54.270  1.00  0.00           C 
ATOM   2896  HE1 MET B 491     100.470  93.410  53.550  1.00  0.00           H 
ATOM   2897  HE2 MET B 491     100.580  92.230  54.850  1.00  0.00           H 
ATOM   2898  HE3 MET B 491      99.210  92.140  53.690  1.00  0.00           H 
ATOM   2899  C   MET B 491      94.350  96.050  54.880  1.00  0.00           C 
ATOM   2900  O   MET B 491      94.360  96.600  55.940  1.00  0.00           O 
ATOM   2901  N   ARG B 492      93.450  96.220  53.920  1.00  0.00           N 
ATOM   2902  HN  ARG B 492      93.500  95.710  53.070  1.00  0.00           H 
ATOM   2903  CA  ARG B 492      92.170  96.930  53.980  1.00  0.00           C 
ATOM   2904  HA  ARG B 492      92.350  97.930  54.350  1.00  0.00           H 
ATOM   2905  CB  ARG B 492      91.530  97.010  52.630  1.00  0.00           C 
ATOM   2906  HB1 ARG B 492      92.280  97.480  51.960  1.00  0.00           H 
ATOM   2907  HB2 ARG B 492      91.420  96.000  52.190  1.00  0.00           H 
ATOM   2908  CG  ARG B 492      90.090  97.560  52.480  1.00  0.00           C 
ATOM   2909  HG1 ARG B 492      89.530  97.030  53.280  1.00  0.00           H 
ATOM   2910  HG2 ARG B 492      90.210  98.630  52.760  1.00  0.00           H 
ATOM   2911  CD  ARG B 492      89.410  97.470  51.150  1.00  0.00           C 
ATOM   2912  HD1 ARG B 492      88.510  98.120  51.110  1.00  0.00           H 
ATOM   2913  HD2 ARG B 492      90.000  97.850  50.290  1.00  0.00           H 
ATOM   2914  NE  ARG B 492      89.000  96.090  50.900  1.00  0.00           N 
ATOM   2915  HE  ARG B 492      89.450  95.660  50.120  1.00  0.00           H 
ATOM   2916  CZ  ARG B 492      87.930  95.480  51.380  1.00  0.00           C 
ATOM   2917  NH1 ARG B 492      87.140  95.930  52.340  1.00  0.00           N 
ATOM   2918 1HH1 ARG B 492      87.550  96.630  52.930  1.00  0.00           H 
ATOM   2919 2HH1 ARG B 492      86.490  95.260  52.700  1.00  0.00           H 
ATOM   2920  NH2 ARG B 492      87.640  94.440  50.710  1.00  0.00           N 
ATOM   2921 1HH2 ARG B 492      88.090  94.280  49.830  1.00  0.00           H 
ATOM   2922 2HH2 ARG B 492      86.750  94.050  50.940  1.00  0.00           H 
ATOM   2923  C   ARG B 492      91.260  96.380  55.010  1.00  0.00           C 
ATOM   2924  O   ARG B 492      90.670  97.110  55.830  1.00  0.00           O 
ATOM   2925  N   PHE B 493      91.050  95.050  55.120  1.00  0.00           N 
ATOM   2926  HN  PHE B 493      91.450  94.430  54.450  1.00  0.00           H 
ATOM   2927  CA  PHE B 493      90.380  94.460  56.280  1.00  0.00           C 
ATOM   2928  HA  PHE B 493      89.390  94.890  56.270  1.00  0.00           H 
ATOM   2929  CB  PHE B 493      90.100  92.910  56.050  1.00  0.00           C 
ATOM   2930  HB1 PHE B 493      89.360  92.860  55.230  1.00  0.00           H 
ATOM   2931  HB2 PHE B 493      91.030  92.360  55.780  1.00  0.00           H 
ATOM   2932  CG  PHE B 493      89.350  92.220  57.230  1.00  0.00           C 
ATOM   2933  CD1 PHE B 493      87.980  92.220  57.370  1.00  0.00           C 
ATOM   2934  HD1 PHE B 493      87.420  92.870  56.710  1.00  0.00           H 
ATOM   2935  CE1 PHE B 493      87.400  91.600  58.540  1.00  0.00           C 
ATOM   2936  HE1 PHE B 493      86.330  91.690  58.670  1.00  0.00           H 
ATOM   2937  CZ  PHE B 493      88.150  90.960  59.440  1.00  0.00           C 
ATOM   2938  HZ  PHE B 493      87.670  90.370  60.210  1.00  0.00           H 
ATOM   2939  CD2 PHE B 493      90.090  91.600  58.180  1.00  0.00           C 
ATOM   2940  HD2 PHE B 493      91.140  91.460  57.990  1.00  0.00           H 
ATOM   2941  CE2 PHE B 493      89.570  90.980  59.300  1.00  0.00           C 
ATOM   2942  HE2 PHE B 493      90.180  90.600  60.110  1.00  0.00           H 
ATOM   2943  C   PHE B 493      91.010  94.770  57.640  1.00  0.00           C 
ATOM   2944  O   PHE B 493      90.350  95.200  58.600  1.00  0.00           O 
ATOM   2945  N   CYS B 494      92.400  94.660  57.660  1.00  0.00           N 
ATOM   2946  HN  CYS B 494      92.960  94.280  56.920  1.00  0.00           H 
ATOM   2947  CA  CYS B 494      93.170  94.920  58.860  1.00  0.00           C 
ATOM   2948  HA  CYS B 494      92.580  94.360  59.580  1.00  0.00           H 
ATOM   2949  CB  CYS B 494      94.650  94.500  58.740  1.00  0.00           C 
ATOM   2950  HB1 CYS B 494      94.980  94.960  57.790  1.00  0.00           H 
ATOM   2951  HB2 CYS B 494      95.230  94.890  59.610  1.00  0.00           H 
ATOM   2952  SG  CYS B 494      94.680  92.670  58.820  1.00  0.00           S 
ATOM   2953  HG1 CYS B 494      94.330  92.490  57.550  1.00  0.00           H 
ATOM   2954  C   CYS B 494      93.100  96.380  59.330  1.00  0.00           C 
ATOM   2955  O   CYS B 494      92.920  96.660  60.520  1.00  0.00           O 
ATOM   2956  N   TRP B 495      93.210  97.310  58.410  1.00  0.00           N 
ATOM   2957  HN  TRP B 495      93.470  97.050  57.480  1.00  0.00           H 
ATOM   2958  CA  TRP B 495      93.120  98.780  58.730  1.00  0.00           C 
ATOM   2959  HA  TRP B 495      93.820  98.910  59.540  1.00  0.00           H 
ATOM   2960  CB  TRP B 495      93.460  99.580  57.390  1.00  0.00           C 
ATOM   2961  HB1 TRP B 495      94.440  99.230  57.010  1.00  0.00           H 
ATOM   2962  HB2 TRP B 495      92.680  99.230  56.680  1.00  0.00           H 
ATOM   2963  CG  TRP B 495      93.490 101.080  57.510  1.00  0.00           C 
ATOM   2964  CD1 TRP B 495      92.720 101.960  56.810  1.00  0.00           C 
ATOM   2965  HD1 TRP B 495      92.180 101.680  55.910  1.00  0.00           H 
ATOM   2966  NE1 TRP B 495      92.970 103.220  57.300  1.00  0.00           N 
ATOM   2967  HE1 TRP B 495      92.630 104.100  57.030  1.00  0.00           H 
ATOM   2968  CE2 TRP B 495      93.860 103.170  58.350  1.00  0.00           C 
ATOM   2969  CD2 TRP B 495      94.260 101.840  58.490  1.00  0.00           C 
ATOM   2970  CE3 TRP B 495      95.240 101.590  59.450  1.00  0.00           C 
ATOM   2971  HE3 TRP B 495      95.690 100.610  59.550  1.00  0.00           H 
ATOM   2972  CZ3 TRP B 495      95.800 102.640  60.200  1.00  0.00           C 
ATOM   2973  HZ3 TRP B 495      96.590 102.420  60.900  1.00  0.00           H 
ATOM   2974  CZ2 TRP B 495      94.220 104.220  59.240  1.00  0.00           C 
ATOM   2975  HZ2 TRP B 495      93.710 105.150  59.070  1.00  0.00           H 
ATOM   2976  CH2 TRP B 495      95.330 103.920  60.050  1.00  0.00           C 
ATOM   2977  HH2 TRP B 495      95.700 104.710  60.680  1.00  0.00           H 
ATOM   2978  C   TRP B 495      91.680  99.120  59.150  1.00  0.00           C 
ATOM   2979  O   TRP B 495      91.400  99.930  60.020  1.00  0.00           O 
ATOM   2980  N   LEU B 496      90.680  98.540  58.460  1.00  0.00           N 
ATOM   2981  HN  LEU B 496      90.890  97.840  57.780  1.00  0.00           H 
ATOM   2982  CA  LEU B 496      89.300  98.820  58.840  1.00  0.00           C 
ATOM   2983  HA  LEU B 496      89.200  99.890  58.970  1.00  0.00           H 
ATOM   2984  CB  LEU B 496      88.230  98.470  57.720  1.00  0.00           C 
ATOM   2985  HB1 LEU B 496      88.570  97.560  57.170  1.00  0.00           H 
ATOM   2986  HB2 LEU B 496      87.220  98.190  58.090  1.00  0.00           H 
ATOM   2987  CG  LEU B 496      88.010  99.560  56.690  1.00  0.00           C 
ATOM   2988  HG  LEU B 496      87.520 100.470  57.080  1.00  0.00           H 
ATOM   2989  CD1 LEU B 496      89.290  99.960  56.030  1.00  0.00           C 
ATOM   2990 1HD1 LEU B 496      89.210 100.630  55.150  1.00  0.00           H 
ATOM   2991 2HD1 LEU B 496      90.050 100.380  56.730  1.00  0.00           H 
ATOM   2992 3HD1 LEU B 496      89.720  99.090  55.500  1.00  0.00           H 
ATOM   2993  CD2 LEU B 496      87.110  99.070  55.550  1.00  0.00           C 
ATOM   2994 1HD2 LEU B 496      87.270  99.670  54.630  1.00  0.00           H 
ATOM   2995 2HD2 LEU B 496      87.290  97.990  55.350  1.00  0.00           H 
ATOM   2996 3HD2 LEU B 496      86.060  99.240  55.870  1.00  0.00           H 
ATOM   2997  C   LEU B 496      88.960  98.260  60.250  1.00  0.00           C 
ATOM   2998  O   LEU B 496      88.300  98.860  61.120  1.00  0.00           O 
ATOM   2999  N   MET B 497      89.490  97.030  60.540  1.00  0.00           N 
ATOM   3000  HN  MET B 497      89.960  96.550  59.800  1.00  0.00           H 
ATOM   3001  CA  MET B 497      89.490  96.380  61.850  1.00  0.00           C 
ATOM   3002  HA  MET B 497      88.460  96.320  62.170  1.00  0.00           H 
ATOM   3003  CB  MET B 497      89.970  94.940  61.620  1.00  0.00           C 
ATOM   3004  HB1 MET B 497      89.170  94.520  60.970  1.00  0.00           H 
ATOM   3005  HB2 MET B 497      90.890  94.990  60.990  1.00  0.00           H 
ATOM   3006  CG  MET B 497      90.270  94.110  62.930  1.00  0.00           C 
ATOM   3007  HG1 MET B 497      91.100  94.520  63.540  1.00  0.00           H 
ATOM   3008  HG2 MET B 497      89.400  94.160  63.620  1.00  0.00           H 
ATOM   3009  SD  MET B 497      90.540  92.330  62.580  1.00  0.00           S 
ATOM   3010  CE  MET B 497      92.310  92.330  62.280  1.00  0.00           C 
ATOM   3011  HE1 MET B 497      92.640  91.290  62.080  1.00  0.00           H 
ATOM   3012  HE2 MET B 497      92.640  92.870  61.370  1.00  0.00           H 
ATOM   3013  HE3 MET B 497      92.800  92.630  63.230  1.00  0.00           H 
ATOM   3014  C   MET B 497      90.250  97.170  62.900  1.00  0.00           C 
ATOM   3015  O   MET B 497      89.800  97.320  64.040  1.00  0.00           O 
ATOM   3016  N   ALA B 498      91.440  97.750  62.630  1.00  0.00           N 
ATOM   3017  HN  ALA B 498      91.900  97.590  61.760  1.00  0.00           H 
ATOM   3018  CA  ALA B 498      92.150  98.700  63.490  1.00  0.00           C 
ATOM   3019  HA  ALA B 498      92.280  98.250  64.460  1.00  0.00           H 
ATOM   3020  CB  ALA B 498      93.430  99.110  62.820  1.00  0.00           C 
ATOM   3021  HB1 ALA B 498      93.990  99.800  63.480  1.00  0.00           H 
ATOM   3022  HB2 ALA B 498      94.070  98.240  62.540  1.00  0.00           H 
ATOM   3023  HB3 ALA B 498      93.330  99.760  61.930  1.00  0.00           H 
ATOM   3024  C   ALA B 498      91.300  99.930  63.860  1.00  0.00           C 
ATOM   3025  O   ALA B 498      91.160 100.250  65.050  1.00  0.00           O 
ATOM   3026  N   VAL B 499      90.680 100.560  62.840  1.00  0.00           N 
ATOM   3027  HN  VAL B 499      90.740 100.140  61.940  1.00  0.00           H 
ATOM   3028  CA  VAL B 499      89.860 101.720  62.970  1.00  0.00           C 
ATOM   3029  HA  VAL B 499      90.430 102.430  63.550  1.00  0.00           H 
ATOM   3030  CB  VAL B 499      89.500 102.300  61.610  1.00  0.00           C 
ATOM   3031  HB  VAL B 499      89.320 101.390  61.000  1.00  0.00           H 
ATOM   3032  CG1 VAL B 499      88.270 103.120  61.510  1.00  0.00           C 
ATOM   3033 1HG1 VAL B 499      88.300 103.680  60.550  1.00  0.00           H 
ATOM   3034 2HG1 VAL B 499      87.340 102.530  61.680  1.00  0.00           H 
ATOM   3035 3HG1 VAL B 499      88.220 103.820  62.380  1.00  0.00           H 
ATOM   3036  CG2 VAL B 499      90.780 103.090  61.080  1.00  0.00           C 
ATOM   3037 1HG2 VAL B 499      91.160 103.790  61.850  1.00  0.00           H 
ATOM   3038 2HG2 VAL B 499      91.630 102.390  60.910  1.00  0.00           H 
ATOM   3039 3HG2 VAL B 499      90.610 103.650  60.140  1.00  0.00           H 
ATOM   3040  C   VAL B 499      88.580 101.500  63.770  1.00  0.00           C 
ATOM   3041  O   VAL B 499      88.270 102.250  64.690  1.00  0.00           O 
ATOM   3042  N   VAL B 500      87.780 100.470  63.400  1.00  0.00           N 
ATOM   3043  HN  VAL B 500      88.020  99.900  62.620  1.00  0.00           H 
ATOM   3044  CA  VAL B 500      86.660 100.040  64.210  1.00  0.00           C 
ATOM   3045  HA  VAL B 500      86.050 100.930  64.210  1.00  0.00           H 
ATOM   3046  CB  VAL B 500      85.950  98.860  63.550  1.00  0.00           C 
ATOM   3047  HB  VAL B 500      86.680  98.040  63.370  1.00  0.00           H 
ATOM   3048  CG1 VAL B 500      84.800  98.200  64.290  1.00  0.00           C 
ATOM   3049 1HG1 VAL B 500      84.220  97.530  63.610  1.00  0.00           H 
ATOM   3050 2HG1 VAL B 500      85.070  97.530  65.140  1.00  0.00           H 
ATOM   3051 3HG1 VAL B 500      84.070  98.920  64.700  1.00  0.00           H 
ATOM   3052  CG2 VAL B 500      85.370  99.370  62.180  1.00  0.00           C 
ATOM   3053 1HG2 VAL B 500      85.090  98.490  61.560  1.00  0.00           H 
ATOM   3054 2HG2 VAL B 500      84.500 100.060  62.280  1.00  0.00           H 
ATOM   3055 3HG2 VAL B 500      86.110  99.820  61.490  1.00  0.00           H 
ATOM   3056  C   VAL B 500      86.960  99.670  65.640  1.00  0.00           C 
ATOM   3057  O   VAL B 500      86.250 100.120  66.550  1.00  0.00           O 
ATOM   3058  N   ILE B 501      88.040  98.930  65.950  1.00  0.00           N 
ATOM   3059  HN  ILE B 501      88.560  98.600  65.160  1.00  0.00           H 
ATOM   3060  CA  ILE B 501      88.370  98.640  67.360  1.00  0.00           C 
ATOM   3061  HA  ILE B 501      87.480  98.270  67.840  1.00  0.00           H 
ATOM   3062  CB  ILE B 501      89.330  97.480  67.410  1.00  0.00           C 
ATOM   3063  HB  ILE B 501      90.210  97.640  66.750  1.00  0.00           H 
ATOM   3064  CG2 ILE B 501      89.760  97.200  68.890  1.00  0.00           C 
ATOM   3065 1HG2 ILE B 501      90.360  96.260  68.880  1.00  0.00           H 
ATOM   3066 2HG2 ILE B 501      90.310  98.020  69.390  1.00  0.00           H 
ATOM   3067 3HG2 ILE B 501      88.910  96.970  69.560  1.00  0.00           H 
ATOM   3068  CG1 ILE B 501      88.710  96.180  66.840  1.00  0.00           C 
ATOM   3069 1HG1 ILE B 501      87.960  95.770  67.560  1.00  0.00           H 
ATOM   3070 2HG1 ILE B 501      88.070  96.420  65.960  1.00  0.00           H 
ATOM   3071  CD  ILE B 501      89.660  95.130  66.280  1.00  0.00           C 
ATOM   3072  HD1 ILE B 501      90.600  94.880  66.820  1.00  0.00           H 
ATOM   3073  HD2 ILE B 501      89.190  94.130  66.230  1.00  0.00           H 
ATOM   3074  HD3 ILE B 501      90.240  95.450  65.390  1.00  0.00           H 
ATOM   3075  C   ILE B 501      88.720  99.860  68.170  1.00  0.00           C 
ATOM   3076  O   ILE B 501      88.190 100.090  69.270  1.00  0.00           O 
ATOM   3077  N   LEU B 502      89.500 100.780  67.570  1.00  0.00           N 
ATOM   3078  HN  LEU B 502      89.820 100.570  66.650  1.00  0.00           H 
ATOM   3079  CA  LEU B 502      89.980 101.960  68.300  1.00  0.00           C 
ATOM   3080  HA  LEU B 502      90.450 101.650  69.220  1.00  0.00           H 
ATOM   3081  CB  LEU B 502      91.000 102.760  67.450  1.00  0.00           C 
ATOM   3082  HB1 LEU B 502      90.550 102.850  66.440  1.00  0.00           H 
ATOM   3083  HB2 LEU B 502      91.120 103.830  67.730  1.00  0.00           H 
ATOM   3084  CG  LEU B 502      92.430 102.140  67.340  1.00  0.00           C 
ATOM   3085  HG  LEU B 502      92.400 101.040  67.170  1.00  0.00           H 
ATOM   3086  CD1 LEU B 502      93.120 102.790  66.100  1.00  0.00           C 
ATOM   3087 1HD1 LEU B 502      93.940 102.230  65.610  1.00  0.00           H 
ATOM   3088 2HD1 LEU B 502      92.330 102.960  65.330  1.00  0.00           H 
ATOM   3089 3HD1 LEU B 502      93.480 103.830  66.280  1.00  0.00           H 
ATOM   3090  CD2 LEU B 502      93.300 102.440  68.610  1.00  0.00           C 
ATOM   3091 1HD2 LEU B 502      93.020 101.730  69.410  1.00  0.00           H 
ATOM   3092 2HD2 LEU B 502      94.360 102.130  68.460  1.00  0.00           H 
ATOM   3093 3HD2 LEU B 502      93.280 103.510  68.900  1.00  0.00           H 
ATOM   3094  C   LEU B 502      88.840 102.840  68.750  1.00  0.00           C 
ATOM   3095  O   LEU B 502      88.830 103.290  69.900  1.00  0.00           O 
ATOM   3096  N   GLY B 503      87.880 103.100  67.870  1.00  0.00           N 
ATOM   3097  HN  GLY B 503      88.060 102.890  66.910  1.00  0.00           H 
ATOM   3098  CA  GLY B 503      86.630 103.770  68.120  1.00  0.00           C 
ATOM   3099  HA1 GLY B 503      86.810 104.810  68.360  1.00  0.00           H 
ATOM   3100  HA2 GLY B 503      86.120 103.660  67.180  1.00  0.00           H 
ATOM   3101  C   GLY B 503      85.760 103.100  69.100  1.00  0.00           C 
ATOM   3102  O   GLY B 503      85.420 103.690  70.120  1.00  0.00           O 
ATOM   3103  N   PHE B 504      85.440 101.860  68.890  1.00  0.00           N 
ATOM   3104  HN  PHE B 504      85.920 101.280  68.240  1.00  0.00           H 
ATOM   3105  CA  PHE B 504      84.520 101.100  69.710  1.00  0.00           C 
ATOM   3106  HA  PHE B 504      83.810 101.810  70.110  1.00  0.00           H 
ATOM   3107  CB  PHE B 504      83.850  99.920  68.930  1.00  0.00           C 
ATOM   3108  HB1 PHE B 504      84.590  99.330  68.360  1.00  0.00           H 
ATOM   3109  HB2 PHE B 504      83.410  99.190  69.640  1.00  0.00           H 
ATOM   3110  CG  PHE B 504      82.720 100.400  68.040  1.00  0.00           C 
ATOM   3111  CD1 PHE B 504      81.380 100.330  68.530  1.00  0.00           C 
ATOM   3112  HD1 PHE B 504      81.230 100.060  69.570  1.00  0.00           H 
ATOM   3113  CE1 PHE B 504      80.310 100.750  67.720  1.00  0.00           C 
ATOM   3114  HE1 PHE B 504      79.320 100.860  68.130  1.00  0.00           H 
ATOM   3115  CZ  PHE B 504      80.590 101.110  66.380  1.00  0.00           C 
ATOM   3116  HZ  PHE B 504      79.850 101.400  65.650  1.00  0.00           H 
ATOM   3117  CD2 PHE B 504      82.950 100.880  66.770  1.00  0.00           C 
ATOM   3118  HD2 PHE B 504      83.970 100.920  66.420  1.00  0.00           H 
ATOM   3119  CE2 PHE B 504      81.900 101.170  65.910  1.00  0.00           C 
ATOM   3120  HE2 PHE B 504      82.040 101.580  64.920  1.00  0.00           H 
ATOM   3121  C   PHE B 504      85.070 100.630  71.060  1.00  0.00           C 
ATOM   3122  O   PHE B 504      84.300 100.700  71.960  1.00  0.00           O 
ATOM   3123  N   ALA B 505      86.340 100.310  71.230  1.00  0.00           N 
ATOM   3124  HN  ALA B 505      86.810 100.350  70.350  1.00  0.00           H 
ATOM   3125  CA  ALA B 505      87.130 100.280  72.490  1.00  0.00           C 
ATOM   3126  HA  ALA B 505      86.580  99.500  72.990  1.00  0.00           H 
ATOM   3127  CB  ALA B 505      88.640  99.980  72.240  1.00  0.00           C 
ATOM   3128  HB1 ALA B 505      89.150  99.740  73.200  1.00  0.00           H 
ATOM   3129  HB2 ALA B 505      88.740  99.070  71.610  1.00  0.00           H 
ATOM   3130  HB3 ALA B 505      89.130 100.850  71.760  1.00  0.00           H 
ATOM   3131  C   ALA B 505      87.110 101.520  73.310  1.00  0.00           C 
ATOM   3132  O   ALA B 505      86.870 101.540  74.520  1.00  0.00           O 
ATOM   3133  N   SER B 506      87.180 102.710  72.590  1.00  0.00           N 
ATOM   3134  HN  SER B 506      87.390 102.680  71.620  1.00  0.00           H 
ATOM   3135  CA  SER B 506      87.120 103.970  73.310  1.00  0.00           C 
ATOM   3136  HA  SER B 506      87.790 103.810  74.140  1.00  0.00           H 
ATOM   3137  CB  SER B 506      87.630 105.120  72.480  1.00  0.00           C 
ATOM   3138  HB1 SER B 506      86.920 105.280  71.640  1.00  0.00           H 
ATOM   3139  HB2 SER B 506      87.630 106.050  73.090  1.00  0.00           H 
ATOM   3140  OG  SER B 506      89.010 104.810  72.110  1.00  0.00           O 
ATOM   3141  HG1 SER B 506      88.960 104.220  71.350  1.00  0.00           H 
ATOM   3142  C   SER B 506      85.650 104.150  73.790  1.00  0.00           C 
ATOM   3143  O   SER B 506      85.440 104.550  74.920  1.00  0.00           O 
ATOM   3144  N   ALA B 507      84.640 103.870  72.910  1.00  0.00           N 
ATOM   3145  HN  ALA B 507      85.030 103.620  72.030  1.00  0.00           H 
ATOM   3146  CA  ALA B 507      83.200 104.040  73.190  1.00  0.00           C 
ATOM   3147  HA  ALA B 507      83.100 105.070  73.490  1.00  0.00           H 
ATOM   3148  CB  ALA B 507      82.240 103.970  71.980  1.00  0.00           C 
ATOM   3149  HB1 ALA B 507      82.420 104.800  71.270  1.00  0.00           H 
ATOM   3150  HB2 ALA B 507      82.510 103.100  71.340  1.00  0.00           H 
ATOM   3151  HB3 ALA B 507      81.170 104.100  72.260  1.00  0.00           H 
ATOM   3152  C   ALA B 507      82.860 103.080  74.360  1.00  0.00           C 
ATOM   3153  O   ALA B 507      82.350 103.540  75.390  1.00  0.00           O 
ATOM   3154  N   PHE B 508      83.210 101.800  74.390  1.00  0.00           N 
ATOM   3155  HN  PHE B 508      83.740 101.410  73.640  1.00  0.00           H 
ATOM   3156  CA  PHE B 508      82.930 100.950  75.590  1.00  0.00           C 
ATOM   3157  HA  PHE B 508      81.870 101.090  75.760  1.00  0.00           H 
ATOM   3158  CB  PHE B 508      83.240  99.490  75.370  1.00  0.00           C 
ATOM   3159  HB1 PHE B 508      84.310  99.470  75.070  1.00  0.00           H 
ATOM   3160  HB2 PHE B 508      83.030  98.940  76.310  1.00  0.00           H 
ATOM   3161  CG  PHE B 508      82.420  98.830  74.300  1.00  0.00           C 
ATOM   3162  CD1 PHE B 508      81.020  98.900  74.300  1.00  0.00           C 
ATOM   3163  HD1 PHE B 508      80.500  99.660  74.870  1.00  0.00           H 
ATOM   3164  CE1 PHE B 508      80.320  98.390  73.180  1.00  0.00           C 
ATOM   3165  HE1 PHE B 508      79.250  98.490  73.120  1.00  0.00           H 
ATOM   3166  CZ  PHE B 508      80.920  97.620  72.170  1.00  0.00           C 
ATOM   3167  HZ  PHE B 508      80.390  97.150  71.360  1.00  0.00           H 
ATOM   3168  CD2 PHE B 508      83.020  98.100  73.220  1.00  0.00           C 
ATOM   3169  HD2 PHE B 508      84.100  98.140  73.120  1.00  0.00           H 
ATOM   3170  CE2 PHE B 508      82.300  97.450  72.220  1.00  0.00           C 
ATOM   3171  HE2 PHE B 508      82.800  97.030  71.360  1.00  0.00           H 
ATOM   3172  C   PHE B 508      83.710 101.340  76.800  1.00  0.00           C 
ATOM   3173  O   PHE B 508      83.240 101.340  77.960  1.00  0.00           O 
ATOM   3174  N   TYR B 509      84.980 101.770  76.590  1.00  0.00           N 
ATOM   3175  HN  TYR B 509      85.280 101.870  75.640  1.00  0.00           H 
ATOM   3176  CA  TYR B 509      85.690 102.320  77.720  1.00  0.00           C 
ATOM   3177  HA  TYR B 509      85.940 101.540  78.420  1.00  0.00           H 
ATOM   3178  CB  TYR B 509      87.100 102.760  77.290  1.00  0.00           C 
ATOM   3179  HB1 TYR B 509      87.740 101.960  76.850  1.00  0.00           H 
ATOM   3180  HB2 TYR B 509      87.040 103.470  76.430  1.00  0.00           H 
ATOM   3181  CG  TYR B 509      87.920 103.370  78.420  1.00  0.00           C 
ATOM   3182  CD1 TYR B 509      88.390 102.550  79.500  1.00  0.00           C 
ATOM   3183  HD1 TYR B 509      88.150 101.500  79.480  1.00  0.00           H 
ATOM   3184  CE1 TYR B 509      89.030 103.120  80.640  1.00  0.00           C 
ATOM   3185  HE1 TYR B 509      89.330 102.480  81.460  1.00  0.00           H 
ATOM   3186  CZ  TYR B 509      89.210 104.470  80.720  1.00  0.00           C 
ATOM   3187  OH  TYR B 509      89.680 104.970  81.910  1.00  0.00           O 
ATOM   3188  HH  TYR B 509      89.620 104.250  82.540  1.00  0.00           H 
ATOM   3189  CD2 TYR B 509      88.250 104.770  78.420  1.00  0.00           C 
ATOM   3190  HD2 TYR B 509      87.840 105.460  77.690  1.00  0.00           H 
ATOM   3191  CE2 TYR B 509      88.880 105.310  79.590  1.00  0.00           C 
ATOM   3192  HE2 TYR B 509      89.090 106.350  79.810  1.00  0.00           H 
ATOM   3193  C   TYR B 509      84.980 103.480  78.450  1.00  0.00           C 
ATOM   3194  O   TYR B 509      84.860 103.380  79.630  1.00  0.00           O 
ATOM   3195  N   ILE B 510      84.520 104.510  77.720  1.00  0.00           N 
ATOM   3196  HN  ILE B 510      84.560 104.550  76.720  1.00  0.00           H 
ATOM   3197  CA  ILE B 510      83.870 105.540  78.460  1.00  0.00           C 
ATOM   3198  HA  ILE B 510      84.470 105.800  79.320  1.00  0.00           H 
ATOM   3199  CB  ILE B 510      83.880 106.880  77.760  1.00  0.00           C 
ATOM   3200  HB  ILE B 510      83.430 107.660  78.410  1.00  0.00           H 
ATOM   3201  CG2 ILE B 510      85.350 107.180  77.460  1.00  0.00           C 
ATOM   3202 1HG2 ILE B 510      85.500 108.180  77.000  1.00  0.00           H 
ATOM   3203 2HG2 ILE B 510      85.880 107.310  78.430  1.00  0.00           H 
ATOM   3204 3HG2 ILE B 510      85.920 106.470  76.820  1.00  0.00           H 
ATOM   3205  CG1 ILE B 510      83.160 106.880  76.350  1.00  0.00           C 
ATOM   3206 1HG1 ILE B 510      83.960 106.500  75.680  1.00  0.00           H 
ATOM   3207 2HG1 ILE B 510      82.290 106.200  76.390  1.00  0.00           H 
ATOM   3208  CD  ILE B 510      82.700 108.200  75.950  1.00  0.00           C 
ATOM   3209  HD1 ILE B 510      82.290 108.190  74.920  1.00  0.00           H 
ATOM   3210  HD2 ILE B 510      81.900 108.570  76.630  1.00  0.00           H 
ATOM   3211  HD3 ILE B 510      83.580 108.870  75.860  1.00  0.00           H 
ATOM   3212  C   ILE B 510      82.590 105.180  79.120  1.00  0.00           C 
ATOM   3213  O   ILE B 510      82.210 105.610  80.220  1.00  0.00           O 
ATOM   3214  N   ILE B 511      81.810 104.340  78.440  1.00  0.00           N 
ATOM   3215  HN  ILE B 511      82.070 104.110  77.510  1.00  0.00           H 
ATOM   3216  CA  ILE B 511      80.590 103.730  78.930  1.00  0.00           C 
ATOM   3217  HA  ILE B 511      79.880 104.470  79.260  1.00  0.00           H 
ATOM   3218  CB  ILE B 511      79.890 102.820  77.870  1.00  0.00           C 
ATOM   3219  HB  ILE B 511      80.680 102.210  77.380  1.00  0.00           H 
ATOM   3220  CG2 ILE B 511      78.740 101.950  78.520  1.00  0.00           C 
ATOM   3221 1HG2 ILE B 511      78.350 101.230  77.770  1.00  0.00           H 
ATOM   3222 2HG2 ILE B 511      79.090 101.400  79.420  1.00  0.00           H 
ATOM   3223 3HG2 ILE B 511      77.910 102.520  78.990  1.00  0.00           H 
ATOM   3224  CG1 ILE B 511      79.380 103.730  76.690  1.00  0.00           C 
ATOM   3225 1HG1 ILE B 511      78.420 104.200  76.990  1.00  0.00           H 
ATOM   3226 2HG1 ILE B 511      80.030 104.560  76.360  1.00  0.00           H 
ATOM   3227  CD  ILE B 511      79.010 102.910  75.380  1.00  0.00           C 
ATOM   3228  HD1 ILE B 511      79.810 102.240  74.980  1.00  0.00           H 
ATOM   3229  HD2 ILE B 511      78.140 102.260  75.610  1.00  0.00           H 
ATOM   3230  HD3 ILE B 511      78.850 103.580  74.500  1.00  0.00           H 
ATOM   3231  C   ILE B 511      80.790 103.040  80.260  1.00  0.00           C 
ATOM   3232  O   ILE B 511      80.020 103.380  81.180  1.00  0.00           O 
ATOM   3233  N   PHE B 512      81.790 102.200  80.430  1.00  0.00           N 
ATOM   3234  HN  PHE B 512      82.530 101.950  79.810  1.00  0.00           H 
ATOM   3235  CA  PHE B 512      81.860 101.390  81.630  1.00  0.00           C 
ATOM   3236  HA  PHE B 512      80.990 101.260  82.260  1.00  0.00           H 
ATOM   3237  CB  PHE B 512      82.240  99.930  81.290  1.00  0.00           C 
ATOM   3238  HB1 PHE B 512      83.120  99.840  80.610  1.00  0.00           H 
ATOM   3239  HB2 PHE B 512      82.550  99.410  82.220  1.00  0.00           H 
ATOM   3240  CG  PHE B 512      81.060  99.170  80.660  1.00  0.00           C 
ATOM   3241  CD1 PHE B 512      80.050  98.670  81.520  1.00  0.00           C 
ATOM   3242  HD1 PHE B 512      80.220  98.450  82.560  1.00  0.00           H 
ATOM   3243  CE1 PHE B 512      78.950  98.080  80.900  1.00  0.00           C 
ATOM   3244  HE1 PHE B 512      78.220  97.670  81.590  1.00  0.00           H 
ATOM   3245  CZ  PHE B 512      78.800  97.910  79.550  1.00  0.00           C 
ATOM   3246  HZ  PHE B 512      77.920  97.410  79.170  1.00  0.00           H 
ATOM   3247  CD2 PHE B 512      80.970  98.960  79.310  1.00  0.00           C 
ATOM   3248  HD2 PHE B 512      81.750  99.380  78.690  1.00  0.00           H 
ATOM   3249  CE2 PHE B 512      79.810  98.460  78.720  1.00  0.00           C 
ATOM   3250  HE2 PHE B 512      79.590  98.380  77.670  1.00  0.00           H 
ATOM   3251  C   PHE B 512      82.850 102.030  82.600  1.00  0.00           C 
ATOM   3252  O   PHE B 512      83.120 101.450  83.660  1.00  0.00           O 
ATOM   3253  N   GLN B 513      83.370 103.280  82.270  1.00  0.00           N 
ATOM   3254  HN  GLN B 513      83.190 103.650  81.360  1.00  0.00           H 
ATOM   3255  CA  GLN B 513      84.300 103.980  83.140  1.00  0.00           C 
ATOM   3256  HA  GLN B 513      85.200 103.390  83.240  1.00  0.00           H 
ATOM   3257  CB  GLN B 513      84.720 105.270  82.380  1.00  0.00           C 
ATOM   3258  HB1 GLN B 513      84.770 105.120  81.280  1.00  0.00           H 
ATOM   3259  HB2 GLN B 513      83.910 106.030  82.500  1.00  0.00           H 
ATOM   3260  CG  GLN B 513      86.080 105.950  82.720  1.00  0.00           C 
ATOM   3261  HG1 GLN B 513      86.200 106.290  83.770  1.00  0.00           H 
ATOM   3262  HG2 GLN B 513      86.800 105.120  82.540  1.00  0.00           H 
ATOM   3263  CD  GLN B 513      86.290 107.170  81.800  1.00  0.00           C 
ATOM   3264  OE1 GLN B 513      85.460 107.650  81.050  1.00  0.00           O 
ATOM   3265  NE2 GLN B 513      87.470 107.810  81.970  1.00  0.00           N 
ATOM   3266 1HE2 GLN B 513      88.160 107.400  82.560  1.00  0.00           H 
ATOM   3267 2HE2 GLN B 513      87.770 108.630  81.470  1.00  0.00           H 
ATOM   3268  C   GLN B 513      83.750 104.240  84.520  1.00  0.00           C 
ATOM   3269  O   GLN B 513      84.500 104.070  85.490  1.00  0.00           O 
ATOM   3270  N   THR B 514      82.420 104.630  84.660  1.00  0.00           N 
ATOM   3271  HN  THR B 514      81.830 104.800  83.880  1.00  0.00           H 
ATOM   3272  CA  THR B 514      81.770 104.970  85.890  1.00  0.00           C 
ATOM   3273  HA  THR B 514      82.460 105.560  86.480  1.00  0.00           H 
ATOM   3274  CB  THR B 514      80.500 105.780  85.530  1.00  0.00           C 
ATOM   3275  HB  THR B 514      79.680 105.800  86.270  1.00  0.00           H 
ATOM   3276  OG1 THR B 514      79.950 105.350  84.250  1.00  0.00           O 
ATOM   3277  HG1 THR B 514      79.470 104.550  84.470  1.00  0.00           H 
ATOM   3278  CG2 THR B 514      80.880 107.270  85.280  1.00  0.00           C 
ATOM   3279 1HG2 THR B 514      79.960 107.890  85.250  1.00  0.00           H 
ATOM   3280 2HG2 THR B 514      81.530 107.710  86.070  1.00  0.00           H 
ATOM   3281 3HG2 THR B 514      81.360 107.310  84.280  1.00  0.00           H 
ATOM   3282  C   THR B 514      81.340 103.850  86.780  1.00  0.00           C 
ATOM   3283  O   THR B 514      81.070 104.030  87.980  1.00  0.00           O 
ATOM   3284  N   GLU B 515      81.220 102.620  86.180  1.00  0.00           N 
ATOM   3285  HN  GLU B 515      81.480 102.450  85.230  1.00  0.00           H 
ATOM   3286  CA  GLU B 515      80.720 101.500  86.890  1.00  0.00           C 
ATOM   3287  HA  GLU B 515      80.030 101.950  87.600  1.00  0.00           H 
ATOM   3288  CB  GLU B 515      80.040 100.570  85.810  1.00  0.00           C 
ATOM   3289  HB1 GLU B 515      80.770 100.250  85.030  1.00  0.00           H 
ATOM   3290  HB2 GLU B 515      79.630  99.650  86.290  1.00  0.00           H 
ATOM   3291  CG  GLU B 515      78.850 101.120  84.990  1.00  0.00           C 
ATOM   3292  HG1 GLU B 515      79.300 101.450  84.030  1.00  0.00           H 
ATOM   3293  HG2 GLU B 515      78.170 100.260  84.810  1.00  0.00           H 
ATOM   3294  CD  GLU B 515      78.120 102.330  85.550  1.00  0.00           C 
ATOM   3295  OE1 GLU B 515      77.010 102.080  86.120  1.00  0.00           O 
ATOM   3296  OE2 GLU B 515      78.530 103.480  85.240  1.00  0.00           O 
ATOM   3297  C   GLU B 515      81.760 100.640  87.490  1.00  0.00           C 
ATOM   3298  O   GLU B 515      82.920 100.850  87.220  1.00  0.00           O 
ATOM   3299  N   ASP B 516      81.460  99.640  88.280  1.00  0.00           N 
ATOM   3300  HN  ASP B 516      80.490  99.410  88.320  1.00  0.00           H 
ATOM   3301  CA  ASP B 516      82.390  98.890  89.120  1.00  0.00           C 
ATOM   3302  HA  ASP B 516      83.180  99.590  89.380  1.00  0.00           H 
ATOM   3303  CB  ASP B 516      81.540  98.450  90.300  1.00  0.00           C 
ATOM   3304  HB1 ASP B 516      80.970  99.360  90.600  1.00  0.00           H 
ATOM   3305  HB2 ASP B 516      80.820  97.650  90.040  1.00  0.00           H 
ATOM   3306  CG  ASP B 516      82.280  97.910  91.490  1.00  0.00           C 
ATOM   3307  OD1 ASP B 516      83.510  97.990  91.680  1.00  0.00           O 
ATOM   3308  OD2 ASP B 516      81.590  97.340  92.400  1.00  0.00           O 
ATOM   3309  C   ASP B 516      82.980  97.650  88.420  1.00  0.00           C 
ATOM   3310  O   ASP B 516      82.270  96.710  87.940  1.00  0.00           O 
ATOM   3311  N   PRO B 517      84.370  97.550  88.180  1.00  0.00           N 
ATOM   3312  CD  PRO B 517      85.260  98.670  88.430  1.00  0.00           C 
ATOM   3313  HD1 PRO B 517      85.140  99.000  89.490  1.00  0.00           H 
ATOM   3314  HD2 PRO B 517      84.900  99.550  87.860  1.00  0.00           H 
ATOM   3315  CA  PRO B 517      84.970  96.560  87.250  1.00  0.00           C 
ATOM   3316  HA  PRO B 517      84.300  96.500  86.410  1.00  0.00           H 
ATOM   3317  CB  PRO B 517      86.340  97.210  86.840  1.00  0.00           C 
ATOM   3318  HB1 PRO B 517      87.160  96.490  86.600  1.00  0.00           H 
ATOM   3319  HB2 PRO B 517      86.240  97.910  85.990  1.00  0.00           H 
ATOM   3320  CG  PRO B 517      86.630  98.110  88.120  1.00  0.00           C 
ATOM   3321  HG1 PRO B 517      87.000  97.470  88.940  1.00  0.00           H 
ATOM   3322  HG2 PRO B 517      87.430  98.830  87.830  1.00  0.00           H 
ATOM   3323  C   PRO B 517      85.140  95.180  87.780  1.00  0.00           C 
ATOM   3324  O   PRO B 517      85.560  94.250  87.070  1.00  0.00           O 
ATOM   3325  N   GLU B 518      84.680  94.930  89.000  1.00  0.00           N 
ATOM   3326  HN  GLU B 518      84.350  95.650  89.600  1.00  0.00           H 
ATOM   3327  CA  GLU B 518      84.440  93.670  89.510  1.00  0.00           C 
ATOM   3328  HA  GLU B 518      85.280  92.990  89.520  1.00  0.00           H 
ATOM   3329  CB  GLU B 518      84.060  93.630  90.970  1.00  0.00           C 
ATOM   3330  HB1 GLU B 518      83.140  94.220  91.180  1.00  0.00           H 
ATOM   3331  HB2 GLU B 518      83.780  92.620  91.340  1.00  0.00           H 
ATOM   3332  CG  GLU B 518      85.190  94.270  91.850  1.00  0.00           C 
ATOM   3333  HG1 GLU B 518      84.890  95.320  92.070  1.00  0.00           H 
ATOM   3334  HG2 GLU B 518      85.290  93.630  92.760  1.00  0.00           H 
ATOM   3335  CD  GLU B 518      86.570  94.550  91.230  1.00  0.00           C 
ATOM   3336  OE1 GLU B 518      87.020  95.690  91.020  1.00  0.00           O 
ATOM   3337  OE2 GLU B 518      87.240  93.540  90.890  1.00  0.00           O 
ATOM   3338  C   GLU B 518      83.320  92.990  88.840  1.00  0.00           C 
ATOM   3339  O   GLU B 518      83.520  91.930  88.210  1.00  0.00           O 
ATOM   3340  N   GLU B 519      82.060  93.500  88.810  1.00  0.00           N 
ATOM   3341  HN  GLU B 519      81.870  94.400  89.190  1.00  0.00           H 
ATOM   3342  CA  GLU B 519      81.000  92.780  88.070  1.00  0.00           C 
ATOM   3343  HA  GLU B 519      80.870  91.790  88.470  1.00  0.00           H 
ATOM   3344  CB  GLU B 519      79.710  93.530  88.270  1.00  0.00           C 
ATOM   3345  HB1 GLU B 519      79.970  94.600  88.100  1.00  0.00           H 
ATOM   3346  HB2 GLU B 519      79.100  93.310  87.370  1.00  0.00           H 
ATOM   3347  CG  GLU B 519      78.910  93.220  89.500  1.00  0.00           C 
ATOM   3348  HG1 GLU B 519      77.860  93.590  89.440  1.00  0.00           H 
ATOM   3349  HG2 GLU B 519      78.910  92.110  89.550  1.00  0.00           H 
ATOM   3350  CD  GLU B 519      79.510  93.880  90.720  1.00  0.00           C 
ATOM   3351  OE1 GLU B 519      79.770  95.080  90.720  1.00  0.00           O 
ATOM   3352  OE2 GLU B 519      79.680  93.100  91.700  1.00  0.00           O 
ATOM   3353  C   GLU B 519      81.240  92.520  86.610  1.00  0.00           C 
ATOM   3354  O   GLU B 519      80.840  91.500  86.060  1.00  0.00           O 
ATOM   3355  N   LEU B 520      81.790  93.500  85.920  1.00  0.00           N 
ATOM   3356  HN  LEU B 520      82.160  94.300  86.390  1.00  0.00           H 
ATOM   3357  CA  LEU B 520      81.970  93.630  84.460  1.00  0.00           C 
ATOM   3358  HA  LEU B 520      81.920  92.610  84.120  1.00  0.00           H 
ATOM   3359  CB  LEU B 520      80.920  94.500  83.780  1.00  0.00           C 
ATOM   3360  HB1 LEU B 520      79.920  94.240  84.190  1.00  0.00           H 
ATOM   3361  HB2 LEU B 520      80.910  95.540  84.160  1.00  0.00           H 
ATOM   3362  CG  LEU B 520      80.840  94.380  82.230  1.00  0.00           C 
ATOM   3363  HG  LEU B 520      81.010  93.300  82.030  1.00  0.00           H 
ATOM   3364  CD1 LEU B 520      79.380  94.660  81.820  1.00  0.00           C 
ATOM   3365 1HD1 LEU B 520      79.230  94.670  80.720  1.00  0.00           H 
ATOM   3366 2HD1 LEU B 520      78.850  93.790  82.260  1.00  0.00           H 
ATOM   3367 3HD1 LEU B 520      79.000  95.580  82.320  1.00  0.00           H 
ATOM   3368  CD2 LEU B 520      81.800  95.270  81.410  1.00  0.00           C 
ATOM   3369 1HD2 LEU B 520      81.630  95.010  80.340  1.00  0.00           H 
ATOM   3370 2HD2 LEU B 520      81.570  96.350  81.500  1.00  0.00           H 
ATOM   3371 3HD2 LEU B 520      82.860  95.000  81.620  1.00  0.00           H 
ATOM   3372  C   LEU B 520      83.410  94.100  84.170  1.00  0.00           C 
ATOM   3373  O   LEU B 520      83.640  95.260  84.230  1.00  0.00           O 
ATOM   3374  N   GLY B 521      84.350  93.190  83.900  1.00  0.00           N 
ATOM   3375  HN  GLY B 521      84.170  92.210  83.850  1.00  0.00           H 
ATOM   3376  CA  GLY B 521      85.760  93.570  83.960  1.00  0.00           C 
ATOM   3377  HA1 GLY B 521      85.880  94.450  84.570  1.00  0.00           H 
ATOM   3378  HA2 GLY B 521      86.410  92.760  84.280  1.00  0.00           H 
ATOM   3379  C   GLY B 521      86.330  94.110  82.640  1.00  0.00           C 
ATOM   3380  O   GLY B 521      87.470  94.460  82.530  1.00  0.00           O 
ATOM   3381  N   HSD B 522      85.510  93.820  81.650  1.00  0.00           N 
ATOM   3382  HN  HSD B 522      84.630  93.450  81.920  1.00  0.00           H 
ATOM   3383  CA  HSD B 522      85.950  93.730  80.240  1.00  0.00           C 
ATOM   3384  HA  HSD B 522      86.580  92.850  80.280  1.00  0.00           H 
ATOM   3385  CB  HSD B 522      84.790  93.430  79.240  1.00  0.00           C 
ATOM   3386  HB1 HSD B 522      83.970  94.150  79.440  1.00  0.00           H 
ATOM   3387  HB2 HSD B 522      85.130  93.630  78.200  1.00  0.00           H 
ATOM   3388  ND1 HSD B 522      84.410  90.830  79.000  1.00  0.00           N 
ATOM   3389  HD1 HSD B 522      85.140  90.600  78.360  1.00  0.00           H 
ATOM   3390  CG  HSD B 522      84.170  92.070  79.560  1.00  0.00           C 
ATOM   3391  CE1 HSD B 522      83.530  89.990  79.550  1.00  0.00           C 
ATOM   3392  HE1 HSD B 522      83.500  88.950  79.230  1.00  0.00           H 
ATOM   3393  NE2 HSD B 522      82.790  90.560  80.500  1.00  0.00           N 
ATOM   3394  CD2 HSD B 522      83.240  91.820  80.520  1.00  0.00           C 
ATOM   3395  HD2 HSD B 522      82.620  92.560  81.010  1.00  0.00           H 
ATOM   3396  C   HSD B 522      86.710  94.940  79.620  1.00  0.00           C 
ATOM   3397  O   HSD B 522      87.450  94.950  78.660  1.00  0.00           O 
ATOM   3398  N   PHE B 523      86.430  96.090  80.290  1.00  0.00           N 
ATOM   3399  HN  PHE B 523      85.850  95.910  81.080  1.00  0.00           H 
ATOM   3400  CA  PHE B 523      86.830  97.350  79.820  1.00  0.00           C 
ATOM   3401  HA  PHE B 523      87.730  97.220  79.230  1.00  0.00           H 
ATOM   3402  CB  PHE B 523      85.790  98.270  79.120  1.00  0.00           C 
ATOM   3403  HB1 PHE B 523      85.090  98.830  79.770  1.00  0.00           H 
ATOM   3404  HB2 PHE B 523      86.240  99.100  78.530  1.00  0.00           H 
ATOM   3405  CG  PHE B 523      84.990  97.420  78.120  1.00  0.00           C 
ATOM   3406  CD1 PHE B 523      85.540  97.030  76.840  1.00  0.00           C 
ATOM   3407  HD1 PHE B 523      86.480  97.440  76.510  1.00  0.00           H 
ATOM   3408  CE1 PHE B 523      84.760  96.340  75.890  1.00  0.00           C 
ATOM   3409  HE1 PHE B 523      85.070  96.160  74.870  1.00  0.00           H 
ATOM   3410  CZ  PHE B 523      83.570  95.810  76.260  1.00  0.00           C 
ATOM   3411  HZ  PHE B 523      83.000  95.220  75.560  1.00  0.00           H 
ATOM   3412  CD2 PHE B 523      83.740  96.900  78.450  1.00  0.00           C 
ATOM   3413  HD2 PHE B 523      83.220  97.120  79.370  1.00  0.00           H 
ATOM   3414  CE2 PHE B 523      83.000  96.110  77.520  1.00  0.00           C 
ATOM   3415  HE2 PHE B 523      81.960  95.950  77.760  1.00  0.00           H 
ATOM   3416  C   PHE B 523      87.370  98.180  80.940  1.00  0.00           C 
ATOM   3417  O   PHE B 523      87.150  99.390  80.990  1.00  0.00           O 
ATOM   3418  N   TYR B 524      88.040  97.580  82.030  1.00  0.00           N 
ATOM   3419  HN  TYR B 524      88.280  96.630  81.870  1.00  0.00           H 
ATOM   3420  CA  TYR B 524      88.550  98.330  83.190  1.00  0.00           C 
ATOM   3421  HA  TYR B 524      87.700  98.760  83.690  1.00  0.00           H 
ATOM   3422  CB  TYR B 524      88.990  97.470  84.360  1.00  0.00           C 
ATOM   3423  HB1 TYR B 524      89.240  98.050  85.270  1.00  0.00           H 
ATOM   3424  HB2 TYR B 524      88.070  96.940  84.690  1.00  0.00           H 
ATOM   3425  CG  TYR B 524      90.090  96.400  84.170  1.00  0.00           C 
ATOM   3426  CD1 TYR B 524      89.900  94.990  84.350  1.00  0.00           C 
ATOM   3427  HD1 TYR B 524      88.890  94.630  84.430  1.00  0.00           H 
ATOM   3428  CE1 TYR B 524      90.980  94.080  84.230  1.00  0.00           C 
ATOM   3429  HE1 TYR B 524      90.720  93.030  84.250  1.00  0.00           H 
ATOM   3430  CZ  TYR B 524      92.260  94.560  84.120  1.00  0.00           C 
ATOM   3431  OH  TYR B 524      93.380  93.730  83.950  1.00  0.00           O 
ATOM   3432  HH  TYR B 524      93.920  94.130  83.260  1.00  0.00           H 
ATOM   3433  CD2 TYR B 524      91.450  96.800  84.170  1.00  0.00           C 
ATOM   3434  HD2 TYR B 524      91.650  97.860  84.240  1.00  0.00           H 
ATOM   3435  CE2 TYR B 524      92.490  95.930  84.110  1.00  0.00           C 
ATOM   3436  HE2 TYR B 524      93.480  96.340  84.020  1.00  0.00           H 
ATOM   3437  C   TYR B 524      89.540  99.420  82.970  1.00  0.00           C 
ATOM   3438  O   TYR B 524      89.490 100.520  83.550  1.00  0.00           O 
ATOM   3439  N   ASP B 525      90.500  99.090  82.080  1.00  0.00           N 
ATOM   3440  HN  ASP B 525      90.400  98.200  81.650  1.00  0.00           H 
ATOM   3441  CA  ASP B 525      91.570  99.980  81.570  1.00  0.00           C 
ATOM   3442  HA  ASP B 525      91.440 101.010  81.850  1.00  0.00           H 
ATOM   3443  CB  ASP B 525      92.940  99.650  82.280  1.00  0.00           C 
ATOM   3444  HB1 ASP B 525      93.670 100.450  82.060  1.00  0.00           H 
ATOM   3445  HB2 ASP B 525      92.700  99.610  83.360  1.00  0.00           H 
ATOM   3446  CG  ASP B 525      93.750  98.390  81.970  1.00  0.00           C 
ATOM   3447  OD1 ASP B 525      93.450  97.660  80.950  1.00  0.00           O 
ATOM   3448  OD2 ASP B 525      94.600  98.020  82.770  1.00  0.00           O 
ATOM   3449  C   ASP B 525      91.570  99.990  80.090  1.00  0.00           C 
ATOM   3450  O   ASP B 525      90.930  99.150  79.410  1.00  0.00           O 
ATOM   3451  N   TYR B 526      92.150 100.980  79.370  1.00  0.00           N 
ATOM   3452  HN  TYR B 526      92.710 101.590  79.920  1.00  0.00           H 
ATOM   3453  CA  TYR B 526      92.260 101.040  77.920  1.00  0.00           C 
ATOM   3454  HA  TYR B 526      91.280 100.890  77.500  1.00  0.00           H 
ATOM   3455  CB  TYR B 526      92.810 102.430  77.630  1.00  0.00           C 
ATOM   3456  HB1 TYR B 526      92.390 103.210  78.300  1.00  0.00           H 
ATOM   3457  HB2 TYR B 526      93.890 102.470  77.870  1.00  0.00           H 
ATOM   3458  CG  TYR B 526      92.550 102.810  76.200  1.00  0.00           C 
ATOM   3459  CD1 TYR B 526      91.200 102.940  75.750  1.00  0.00           C 
ATOM   3460  HD1 TYR B 526      90.400 102.830  76.460  1.00  0.00           H 
ATOM   3461  CE1 TYR B 526      90.930 103.250  74.420  1.00  0.00           C 
ATOM   3462  HE1 TYR B 526      89.940 103.350  74.000  1.00  0.00           H 
ATOM   3463  CZ  TYR B 526      92.070 103.570  73.600  1.00  0.00           C 
ATOM   3464  OH  TYR B 526      91.760 104.020  72.260  1.00  0.00           O 
ATOM   3465  HH  TYR B 526      90.900 104.420  72.140  1.00  0.00           H 
ATOM   3466  CD2 TYR B 526      93.620 103.140  75.330  1.00  0.00           C 
ATOM   3467  HD2 TYR B 526      94.660 103.070  75.630  1.00  0.00           H 
ATOM   3468  CE2 TYR B 526      93.310 103.560  74.050  1.00  0.00           C 
ATOM   3469  HE2 TYR B 526      94.120 103.820  73.380  1.00  0.00           H 
ATOM   3470  C   TYR B 526      92.970  99.920  77.200  1.00  0.00           C 
ATOM   3471  O   TYR B 526      92.470  99.550  76.090  1.00  0.00           O 
ATOM   3472  N   PRO B 527      94.050  99.320  77.730  1.00  0.00           N 
ATOM   3473  CD  PRO B 527      95.030  99.790  78.730  1.00  0.00           C 
ATOM   3474  HD1 PRO B 527      94.790  99.330  79.710  1.00  0.00           H 
ATOM   3475  HD2 PRO B 527      95.120 100.890  78.830  1.00  0.00           H 
ATOM   3476  CA  PRO B 527      94.600  98.220  77.040  1.00  0.00           C 
ATOM   3477  HA  PRO B 527      94.700  98.480  76.000  1.00  0.00           H 
ATOM   3478  CB  PRO B 527      95.970  97.950  77.710  1.00  0.00           C 
ATOM   3479  HB1 PRO B 527      95.890  97.480  78.710  1.00  0.00           H 
ATOM   3480  HB2 PRO B 527      96.630  97.410  77.000  1.00  0.00           H 
ATOM   3481  CG  PRO B 527      96.370  99.290  78.150  1.00  0.00           C 
ATOM   3482  HG1 PRO B 527      97.140  99.370  78.940  1.00  0.00           H 
ATOM   3483  HG2 PRO B 527      96.670  99.930  77.300  1.00  0.00           H 
ATOM   3484  C   PRO B 527      93.710  96.970  77.100  1.00  0.00           C 
ATOM   3485  O   PRO B 527      93.510  96.340  76.050  1.00  0.00           O 
ATOM   3486  N   MET B 528      93.130  96.630  78.210  1.00  0.00           N 
ATOM   3487  HN  MET B 528      93.300  97.110  79.070  1.00  0.00           H 
ATOM   3488  CA  MET B 528      92.080  95.550  78.250  1.00  0.00           C 
ATOM   3489  HA  MET B 528      92.700  94.700  77.980  1.00  0.00           H 
ATOM   3490  CB  MET B 528      91.560  95.340  79.700  1.00  0.00           C 
ATOM   3491  HB1 MET B 528      92.420  95.260  80.400  1.00  0.00           H 
ATOM   3492  HB2 MET B 528      91.030  96.270  79.980  1.00  0.00           H 
ATOM   3493  CG  MET B 528      90.690  94.110  79.860  1.00  0.00           C 
ATOM   3494  HG1 MET B 528      90.520  93.960  80.950  1.00  0.00           H 
ATOM   3495  HG2 MET B 528      89.690  94.360  79.450  1.00  0.00           H 
ATOM   3496  SD  MET B 528      91.440  92.580  79.220  1.00  0.00           S 
ATOM   3497  CE  MET B 528      92.870  92.770  80.340  1.00  0.00           C 
ATOM   3498  HE1 MET B 528      93.620  93.420  79.840  1.00  0.00           H 
ATOM   3499  HE2 MET B 528      92.610  93.250  81.310  1.00  0.00           H 
ATOM   3500  HE3 MET B 528      93.420  91.830  80.530  1.00  0.00           H 
ATOM   3501  C   MET B 528      90.870  95.810  77.330  1.00  0.00           C 
ATOM   3502  O   MET B 528      90.340  94.920  76.710  1.00  0.00           O 
ATOM   3503  N   ALA B 529      90.370  97.100  77.330  1.00  0.00           N 
ATOM   3504  HN  ALA B 529      90.710  97.810  77.940  1.00  0.00           H 
ATOM   3505  CA  ALA B 529      89.290  97.520  76.510  1.00  0.00           C 
ATOM   3506  HA  ALA B 529      88.440  96.890  76.740  1.00  0.00           H 
ATOM   3507  CB  ALA B 529      88.900  99.010  76.770  1.00  0.00           C 
ATOM   3508  HB1 ALA B 529      87.990  99.330  76.220  1.00  0.00           H 
ATOM   3509  HB2 ALA B 529      88.520  99.150  77.810  1.00  0.00           H 
ATOM   3510  HB3 ALA B 529      89.730  99.740  76.680  1.00  0.00           H 
ATOM   3511  C   ALA B 529      89.660  97.330  75.050  1.00  0.00           C 
ATOM   3512  O   ALA B 529      88.850  96.920  74.210  1.00  0.00           O 
ATOM   3513  N   LEU B 530      90.910  97.770  74.760  1.00  0.00           N 
ATOM   3514  HN  LEU B 530      91.580  98.160  75.390  1.00  0.00           H 
ATOM   3515  CA  LEU B 530      91.510  97.580  73.420  1.00  0.00           C 
ATOM   3516  HA  LEU B 530      90.810  98.040  72.730  1.00  0.00           H 
ATOM   3517  CB  LEU B 530      93.040  98.070  73.320  1.00  0.00           C 
ATOM   3518  HB1 LEU B 530      93.310  98.540  74.290  1.00  0.00           H 
ATOM   3519  HB2 LEU B 530      93.810  97.280  73.180  1.00  0.00           H 
ATOM   3520  CG  LEU B 530      93.190  99.190  72.250  1.00  0.00           C 
ATOM   3521  HG  LEU B 530      94.230  99.550  72.390  1.00  0.00           H 
ATOM   3522  CD1 LEU B 530      93.090  98.770  70.780  1.00  0.00           C 
ATOM   3523 1HD1 LEU B 530      92.080  98.530  70.400  1.00  0.00           H 
ATOM   3524 2HD1 LEU B 530      93.640  99.490  70.130  1.00  0.00           H 
ATOM   3525 3HD1 LEU B 530      93.640  97.800  70.740  1.00  0.00           H 
ATOM   3526  CD2 LEU B 530      92.380 100.430  72.510  1.00  0.00           C 
ATOM   3527 1HD2 LEU B 530      92.060 100.390  73.570  1.00  0.00           H 
ATOM   3528 2HD2 LEU B 530      92.980 101.350  72.340  1.00  0.00           H 
ATOM   3529 3HD2 LEU B 530      91.470 100.430  71.870  1.00  0.00           H 
ATOM   3530  C   LEU B 530      91.590  96.110  72.950  1.00  0.00           C 
ATOM   3531  O   LEU B 530      91.230  95.840  71.810  1.00  0.00           O 
ATOM   3532  N   PHE B 531      92.010  95.180  73.870  1.00  0.00           N 
ATOM   3533  HN  PHE B 531      92.380  95.580  74.710  1.00  0.00           H 
ATOM   3534  CA  PHE B 531      92.100  93.760  73.690  1.00  0.00           C 
ATOM   3535  HA  PHE B 531      92.590  93.680  72.730  1.00  0.00           H 
ATOM   3536  CB  PHE B 531      93.000  93.190  74.890  1.00  0.00           C 
ATOM   3537  HB1 PHE B 531      94.010  93.650  74.890  1.00  0.00           H 
ATOM   3538  HB2 PHE B 531      92.460  93.550  75.790  1.00  0.00           H 
ATOM   3539  CG  PHE B 531      93.140  91.670  74.820  1.00  0.00           C 
ATOM   3540  CD1 PHE B 531      93.890  91.160  73.720  1.00  0.00           C 
ATOM   3541  HD1 PHE B 531      94.290  91.850  72.990  1.00  0.00           H 
ATOM   3542  CE1 PHE B 531      94.300  89.840  73.680  1.00  0.00           C 
ATOM   3543  HE1 PHE B 531      94.890  89.420  72.880  1.00  0.00           H 
ATOM   3544  CZ  PHE B 531      93.880  88.950  74.690  1.00  0.00           C 
ATOM   3545  HZ  PHE B 531      94.060  87.900  74.510  1.00  0.00           H 
ATOM   3546  CD2 PHE B 531      92.630  90.720  75.760  1.00  0.00           C 
ATOM   3547  HD2 PHE B 531      92.100  91.050  76.640  1.00  0.00           H 
ATOM   3548  CE2 PHE B 531      93.030  89.400  75.720  1.00  0.00           C 
ATOM   3549  HE2 PHE B 531      92.530  88.780  76.440  1.00  0.00           H 
ATOM   3550  C   PHE B 531      90.800  92.970  73.620  1.00  0.00           C 
ATOM   3551  O   PHE B 531      90.470  92.310  72.610  1.00  0.00           O 
ATOM   3552  N   SER B 532      89.900  93.210  74.580  1.00  0.00           N 
ATOM   3553  HN  SER B 532      90.200  93.630  75.430  1.00  0.00           H 
ATOM   3554  CA  SER B 532      88.580  92.580  74.570  1.00  0.00           C 
ATOM   3555  HA  SER B 532      88.680  91.580  74.170  1.00  0.00           H 
ATOM   3556  CB  SER B 532      87.810  92.440  75.900  1.00  0.00           C 
ATOM   3557  HB1 SER B 532      87.730  93.460  76.330  1.00  0.00           H 
ATOM   3558  HB2 SER B 532      86.840  91.960  75.670  1.00  0.00           H 
ATOM   3559  OG  SER B 532      88.640  91.730  76.780  1.00  0.00           O 
ATOM   3560  HG1 SER B 532      89.050  91.030  76.270  1.00  0.00           H 
ATOM   3561  C   SER B 532      87.700  93.130  73.490  1.00  0.00           C 
ATOM   3562  O   SER B 532      86.900  92.320  72.950  1.00  0.00           O 
ATOM   3563  N   THR B 533      87.800  94.390  73.000  1.00  0.00           N 
ATOM   3564  HN  THR B 533      88.370  95.070  73.450  1.00  0.00           H 
ATOM   3565  CA  THR B 533      87.040  94.810  71.870  1.00  0.00           C 
ATOM   3566  HA  THR B 533      86.020  94.530  72.070  1.00  0.00           H 
ATOM   3567  CB  THR B 533      87.110  96.200  71.580  1.00  0.00           C 
ATOM   3568  HB  THR B 533      88.160  96.510  71.390  1.00  0.00           H 
ATOM   3569  OG1 THR B 533      86.650  96.980  72.690  1.00  0.00           O 
ATOM   3570  HG1 THR B 533      87.210  96.700  73.410  1.00  0.00           H 
ATOM   3571  CG2 THR B 533      86.200  96.580  70.310  1.00  0.00           C 
ATOM   3572 1HG2 THR B 533      86.120  97.690  70.280  1.00  0.00           H 
ATOM   3573 2HG2 THR B 533      86.780  96.230  69.430  1.00  0.00           H 
ATOM   3574 3HG2 THR B 533      85.190  96.140  70.450  1.00  0.00           H 
ATOM   3575  C   THR B 533      87.550  94.120  70.650  1.00  0.00           C 
ATOM   3576  O   THR B 533      86.670  93.660  69.890  1.00  0.00           O 
ATOM   3577  N   PHE B 534      88.890  93.970  70.470  1.00  0.00           N 
ATOM   3578  HN  PHE B 534      89.560  94.320  71.120  1.00  0.00           H 
ATOM   3579  CA  PHE B 534      89.470  93.140  69.420  1.00  0.00           C 
ATOM   3580  HA  PHE B 534      89.270  93.560  68.440  1.00  0.00           H 
ATOM   3581  CB  PHE B 534      90.970  93.260  69.430  1.00  0.00           C 
ATOM   3582  HB1 PHE B 534      91.320  94.160  68.890  1.00  0.00           H 
ATOM   3583  HB2 PHE B 534      91.330  93.400  70.470  1.00  0.00           H 
ATOM   3584  CG  PHE B 534      91.650  92.010  68.990  1.00  0.00           C 
ATOM   3585  CD1 PHE B 534      91.920  91.850  67.620  1.00  0.00           C 
ATOM   3586  HD1 PHE B 534      91.660  92.620  66.910  1.00  0.00           H 
ATOM   3587  CE1 PHE B 534      92.440  90.710  67.050  1.00  0.00           C 
ATOM   3588  HE1 PHE B 534      92.520  90.740  65.970  1.00  0.00           H 
ATOM   3589  CZ  PHE B 534      92.910  89.700  67.890  1.00  0.00           C 
ATOM   3590  HZ  PHE B 534      93.480  88.870  67.500  1.00  0.00           H 
ATOM   3591  CD2 PHE B 534      92.160  91.070  69.840  1.00  0.00           C 
ATOM   3592  HD2 PHE B 534      91.950  91.020  70.900  1.00  0.00           H 
ATOM   3593  CE2 PHE B 534      92.780  89.870  69.290  1.00  0.00           C 
ATOM   3594  HE2 PHE B 534      93.080  89.040  69.920  1.00  0.00           H 
ATOM   3595  C   PHE B 534      88.960  91.700  69.500  1.00  0.00           C 
ATOM   3596  O   PHE B 534      88.440  91.160  68.520  1.00  0.00           O 
ATOM   3597  N   GLU B 535      88.900  91.000  70.630  1.00  0.00           N 
ATOM   3598  HN  GLU B 535      89.490  91.340  71.360  1.00  0.00           H 
ATOM   3599  CA  GLU B 535      88.260  89.700  70.710  1.00  0.00           C 
ATOM   3600  HA  GLU B 535      88.810  88.990  70.110  1.00  0.00           H 
ATOM   3601  CB  GLU B 535      88.290  89.050  72.140  1.00  0.00           C 
ATOM   3602  HB1 GLU B 535      87.880  89.800  72.850  1.00  0.00           H 
ATOM   3603  HB2 GLU B 535      87.850  88.030  72.090  1.00  0.00           H 
ATOM   3604  CG  GLU B 535      89.690  88.830  72.740  1.00  0.00           C 
ATOM   3605  HG1 GLU B 535      90.210  88.010  72.210  1.00  0.00           H 
ATOM   3606  HG2 GLU B 535      90.230  89.800  72.740  1.00  0.00           H 
ATOM   3607  CD  GLU B 535      89.650  88.380  74.240  1.00  0.00           C 
ATOM   3608  OE1 GLU B 535      89.190  89.210  75.050  1.00  0.00           O 
ATOM   3609  OE2 GLU B 535      90.170  87.300  74.530  1.00  0.00           O 
ATOM   3610  C   GLU B 535      86.790  89.600  70.290  1.00  0.00           C 
ATOM   3611  O   GLU B 535      86.460  88.720  69.480  1.00  0.00           O 
ATOM   3612  N   LEU B 536      85.960  90.620  70.690  1.00  0.00           N 
ATOM   3613  HN  LEU B 536      86.330  91.280  71.350  1.00  0.00           H 
ATOM   3614  CA  LEU B 536      84.550  90.760  70.280  1.00  0.00           C 
ATOM   3615  HA  LEU B 536      84.030  89.830  70.470  1.00  0.00           H 
ATOM   3616  CB  LEU B 536      83.820  91.850  70.950  1.00  0.00           C 
ATOM   3617  HB1 LEU B 536      84.330  92.830  70.890  1.00  0.00           H 
ATOM   3618  HB2 LEU B 536      82.780  91.920  70.570  1.00  0.00           H 
ATOM   3619  CG  LEU B 536      83.440  91.700  72.450  1.00  0.00           C 
ATOM   3620  HG  LEU B 536      84.380  91.580  73.030  1.00  0.00           H 
ATOM   3621  CD1 LEU B 536      82.860  93.070  73.000  1.00  0.00           C 
ATOM   3622 1HD1 LEU B 536      82.540  93.040  74.060  1.00  0.00           H 
ATOM   3623 2HD1 LEU B 536      83.720  93.770  72.880  1.00  0.00           H 
ATOM   3624 3HD1 LEU B 536      82.050  93.430  72.320  1.00  0.00           H 
ATOM   3625  CD2 LEU B 536      82.590  90.410  72.820  1.00  0.00           C 
ATOM   3626 1HD2 LEU B 536      82.610  90.240  73.920  1.00  0.00           H 
ATOM   3627 2HD2 LEU B 536      81.570  90.540  72.400  1.00  0.00           H 
ATOM   3628 3HD2 LEU B 536      82.890  89.460  72.320  1.00  0.00           H 
ATOM   3629  C   LEU B 536      84.360  90.920  68.760  1.00  0.00           C 
ATOM   3630  O   LEU B 536      83.460  90.300  68.160  1.00  0.00           O 
ATOM   3631  N   PHE B 537      85.330  91.680  68.100  1.00  0.00           N 
ATOM   3632  HN  PHE B 537      86.150  92.070  68.520  1.00  0.00           H 
ATOM   3633  CA  PHE B 537      85.380  91.850  66.630  1.00  0.00           C 
ATOM   3634  HA  PHE B 537      84.420  92.280  66.390  1.00  0.00           H 
ATOM   3635  CB  PHE B 537      86.400  92.950  66.320  1.00  0.00           C 
ATOM   3636  HB1 PHE B 537      86.160  93.810  66.970  1.00  0.00           H 
ATOM   3637  HB2 PHE B 537      87.420  92.580  66.560  1.00  0.00           H 
ATOM   3638  CG  PHE B 537      86.130  93.350  64.870  1.00  0.00           C 
ATOM   3639  CD1 PHE B 537      85.220  94.240  64.370  1.00  0.00           C 
ATOM   3640  HD1 PHE B 537      84.530  94.790  64.990  1.00  0.00           H 
ATOM   3641  CE1 PHE B 537      85.060  94.490  62.980  1.00  0.00           C 
ATOM   3642  HE1 PHE B 537      84.250  95.040  62.530  1.00  0.00           H 
ATOM   3643  CZ  PHE B 537      85.890  93.740  62.100  1.00  0.00           C 
ATOM   3644  HZ  PHE B 537      85.800  93.830  61.030  1.00  0.00           H 
ATOM   3645  CD2 PHE B 537      87.010  92.690  64.020  1.00  0.00           C 
ATOM   3646  HD2 PHE B 537      87.580  91.820  64.310  1.00  0.00           H 
ATOM   3647  CE2 PHE B 537      86.890  92.940  62.680  1.00  0.00           C 
ATOM   3648  HE2 PHE B 537      87.350  92.230  62.000  1.00  0.00           H 
ATOM   3649  C   PHE B 537      85.530  90.510  65.910  1.00  0.00           C 
ATOM   3650  O   PHE B 537      85.020  90.280  64.800  1.00  0.00           O 
ATOM   3651  N   LEU B 538      86.270  89.530  66.490  1.00  0.00           N 
ATOM   3652  HN  LEU B 538      86.670  89.660  67.390  1.00  0.00           H 
ATOM   3653  CA  LEU B 538      86.450  88.230  65.870  1.00  0.00           C 
ATOM   3654  HA  LEU B 538      86.260  88.190  64.810  1.00  0.00           H 
ATOM   3655  CB  LEU B 538      87.900  87.670  66.140  1.00  0.00           C 
ATOM   3656  HB1 LEU B 538      88.000  87.240  67.160  1.00  0.00           H 
ATOM   3657  HB2 LEU B 538      87.910  86.730  65.540  1.00  0.00           H 
ATOM   3658  CG  LEU B 538      89.070  88.600  65.720  1.00  0.00           C 
ATOM   3659  HG  LEU B 538      88.840  89.650  66.020  1.00  0.00           H 
ATOM   3660  CD1 LEU B 538      90.480  88.110  66.210  1.00  0.00           C 
ATOM   3661 1HD1 LEU B 538      91.200  88.710  65.610  1.00  0.00           H 
ATOM   3662 2HD1 LEU B 538      90.560  88.330  67.300  1.00  0.00           H 
ATOM   3663 3HD1 LEU B 538      90.480  87.000  66.170  1.00  0.00           H 
ATOM   3664  CD2 LEU B 538      89.160  88.630  64.170  1.00  0.00           C 
ATOM   3665 1HD2 LEU B 538      90.050  89.220  63.880  1.00  0.00           H 
ATOM   3666 2HD2 LEU B 538      89.190  87.640  63.670  1.00  0.00           H 
ATOM   3667 3HD2 LEU B 538      88.310  89.210  63.740  1.00  0.00           H 
ATOM   3668  C   LEU B 538      85.480  87.240  66.510  1.00  0.00           C 
ATOM   3669  O   LEU B 538      85.530  86.060  66.250  1.00  0.00           O 
ATOM   3670  N   THR B 539      84.620  87.740  67.440  1.00  0.00           N 
ATOM   3671  HN  THR B 539      84.700  88.730  67.540  1.00  0.00           H 
ATOM   3672  CA  THR B 539      83.740  87.020  68.330  1.00  0.00           C 
ATOM   3673  HA  THR B 539      83.570  87.730  69.130  1.00  0.00           H 
ATOM   3674  CB  THR B 539      82.340  86.680  67.710  1.00  0.00           C 
ATOM   3675  HB  THR B 539      81.660  86.410  68.550  1.00  0.00           H 
ATOM   3676  OG1 THR B 539      82.460  85.650  66.680  1.00  0.00           O 
ATOM   3677  HG1 THR B 539      82.970  84.920  67.030  1.00  0.00           H 
ATOM   3678  CG2 THR B 539      81.690  87.860  67.020  1.00  0.00           C 
ATOM   3679 1HG2 THR B 539      80.660  87.600  66.690  1.00  0.00           H 
ATOM   3680 2HG2 THR B 539      81.500  88.660  67.760  1.00  0.00           H 
ATOM   3681 3HG2 THR B 539      82.370  88.100  66.170  1.00  0.00           H 
ATOM   3682  C   THR B 539      84.360  85.830  69.050  1.00  0.00           C 
ATOM   3683  O   THR B 539      83.780  84.750  69.200  1.00  0.00           O 
ATOM   3684  N   ILE B 540      85.630  86.000  69.500  1.00  0.00           N 
ATOM   3685  HN  ILE B 540      86.170  86.810  69.280  1.00  0.00           H 
ATOM   3686  CA  ILE B 540      86.250  84.870  70.210  1.00  0.00           C 
ATOM   3687  HA  ILE B 540      85.970  83.960  69.710  1.00  0.00           H 
ATOM   3688  CB  ILE B 540      87.820  84.750  69.960  1.00  0.00           C 
ATOM   3689  HB  ILE B 540      88.320  83.980  70.580  1.00  0.00           H 
ATOM   3690  CG2 ILE B 540      87.910  84.430  68.500  1.00  0.00           C 
ATOM   3691 1HG2 ILE B 540      88.870  84.020  68.130  1.00  0.00           H 
ATOM   3692 2HG2 ILE B 540      87.230  83.580  68.290  1.00  0.00           H 
ATOM   3693 3HG2 ILE B 540      87.540  85.280  67.880  1.00  0.00           H 
ATOM   3694  CG1 ILE B 540      88.650  86.000  70.280  1.00  0.00           C 
ATOM   3695 1HG1 ILE B 540      88.260  86.940  69.830  1.00  0.00           H 
ATOM   3696 2HG1 ILE B 540      88.510  86.130  71.380  1.00  0.00           H 
ATOM   3697  CD  ILE B 540      90.140  85.880  69.920  1.00  0.00           C 
ATOM   3698  HD1 ILE B 540      90.240  86.190  68.860  1.00  0.00           H 
ATOM   3699  HD2 ILE B 540      90.690  86.580  70.590  1.00  0.00           H 
ATOM   3700  HD3 ILE B 540      90.570  84.870  70.090  1.00  0.00           H 
ATOM   3701  C   ILE B 540      85.970  84.860  71.710  1.00  0.00           C 
ATOM   3702  O   ILE B 540      86.510  84.030  72.500  1.00  0.00           O 
ATOM   3703  N   ILE B 541      85.180  85.840  72.160  1.00  0.00           N 
ATOM   3704  HN  ILE B 541      84.830  86.540  71.540  1.00  0.00           H 
ATOM   3705  CA  ILE B 541      84.540  85.850  73.490  1.00  0.00           C 
ATOM   3706  HA  ILE B 541      84.570  84.840  73.880  1.00  0.00           H 
ATOM   3707  CB  ILE B 541      85.310  86.760  74.560  1.00  0.00           C 
ATOM   3708  HB  ILE B 541      84.840  86.530  75.540  1.00  0.00           H 
ATOM   3709  CG2 ILE B 541      86.780  86.330  74.630  1.00  0.00           C 
ATOM   3710 1HG2 ILE B 541      87.310  86.720  75.530  1.00  0.00           H 
ATOM   3711 2HG2 ILE B 541      86.920  85.230  74.580  1.00  0.00           H 
ATOM   3712 3HG2 ILE B 541      87.380  86.640  73.740  1.00  0.00           H 
ATOM   3713  CG1 ILE B 541      85.190  88.280  74.300  1.00  0.00           C 
ATOM   3714 1HG1 ILE B 541      85.820  88.600  73.450  1.00  0.00           H 
ATOM   3715 2HG1 ILE B 541      84.140  88.560  74.050  1.00  0.00           H 
ATOM   3716  CD  ILE B 541      85.710  89.150  75.430  1.00  0.00           C 
ATOM   3717  HD1 ILE B 541      85.380  90.200  75.270  1.00  0.00           H 
ATOM   3718  HD2 ILE B 541      85.320  88.740  76.390  1.00  0.00           H 
ATOM   3719  HD3 ILE B 541      86.820  89.140  75.450  1.00  0.00           H 
ATOM   3720  C   ILE B 541      83.080  86.350  73.490  1.00  0.00           C 
ATOM   3721  O   ILE B 541      82.610  87.020  72.570  1.00  0.00           O 
ATOM   3722  N   ASP B 542      82.260  85.890  74.460  1.00  0.00           N 
ATOM   3723  HN  ASP B 542      82.650  85.180  75.040  1.00  0.00           H 
ATOM   3724  CA  ASP B 542      80.830  86.200  74.610  1.00  0.00           C 
ATOM   3725  HA  ASP B 542      80.320  86.020  73.670  1.00  0.00           H 
ATOM   3726  CB  ASP B 542      80.170  85.360  75.750  1.00  0.00           C 
ATOM   3727  HB1 ASP B 542      80.500  85.550  76.790  1.00  0.00           H 
ATOM   3728  HB2 ASP B 542      79.100  85.610  75.900  1.00  0.00           H 
ATOM   3729  CG  ASP B 542      80.350  83.840  75.630  1.00  0.00           C 
ATOM   3730  OD1 ASP B 542      80.640  83.290  74.540  1.00  0.00           O 
ATOM   3731  OD2 ASP B 542      80.030  83.130  76.590  1.00  0.00           O 
ATOM   3732  C   ASP B 542      80.690  87.700  75.010  1.00  0.00           C 
ATOM   3733  O   ASP B 542      81.540  88.290  75.710  1.00  0.00           O 
ATOM   3734  N   GLY B 543      79.570  88.330  74.530  1.00  0.00           N 
ATOM   3735  HN  GLY B 543      78.960  87.980  73.820  1.00  0.00           H 
ATOM   3736  CA  GLY B 543      79.060  89.640  74.940  1.00  0.00           C 
ATOM   3737  HA1 GLY B 543      79.680  90.340  74.410  1.00  0.00           H 
ATOM   3738  HA2 GLY B 543      78.030  89.580  74.630  1.00  0.00           H 
ATOM   3739  C   GLY B 543      79.100  89.870  76.450  1.00  0.00           C 
ATOM   3740  O   GLY B 543      78.600  89.030  77.140  1.00  0.00           O 
ATOM   3741  N   PRO B 544      79.630  91.040  76.920  1.00  0.00           N 
ATOM   3742  CD  PRO B 544      80.700  91.690  76.160  1.00  0.00           C 
ATOM   3743  HD1 PRO B 544      80.170  92.330  75.420  1.00  0.00           H 
ATOM   3744  HD2 PRO B 544      81.410  90.940  75.740  1.00  0.00           H 
ATOM   3745  CA  PRO B 544      79.640  91.410  78.310  1.00  0.00           C 
ATOM   3746  HA  PRO B 544      80.100  90.690  78.970  1.00  0.00           H 
ATOM   3747  CB  PRO B 544      80.480  92.680  78.310  1.00  0.00           C 
ATOM   3748  HB1 PRO B 544      79.830  93.560  78.110  1.00  0.00           H 
ATOM   3749  HB2 PRO B 544      81.080  92.830  79.240  1.00  0.00           H 
ATOM   3750  CG  PRO B 544      81.460  92.440  77.270  1.00  0.00           C 
ATOM   3751  HG1 PRO B 544      82.040  93.260  76.800  1.00  0.00           H 
ATOM   3752  HG2 PRO B 544      82.230  91.750  77.680  1.00  0.00           H 
ATOM   3753  C   PRO B 544      78.270  91.610  78.940  1.00  0.00           C 
ATOM   3754  O   PRO B 544      77.800  92.790  78.920  1.00  0.00           O 
ATOM   3755  N   ALA B 545      77.610  90.550  79.550  1.00  0.00           N 
ATOM   3756  HN  ALA B 545      78.090  89.680  79.580  1.00  0.00           H 
ATOM   3757  CA  ALA B 545      76.330  90.610  80.220  1.00  0.00           C 
ATOM   3758  HA  ALA B 545      76.160  91.660  80.410  1.00  0.00           H 
ATOM   3759  CB  ALA B 545      75.240  89.950  79.440  1.00  0.00           C 
ATOM   3760  HB1 ALA B 545      74.250  90.170  79.880  1.00  0.00           H 
ATOM   3761  HB2 ALA B 545      75.220  90.450  78.450  1.00  0.00           H 
ATOM   3762  HB3 ALA B 545      75.310  88.870  79.210  1.00  0.00           H 
ATOM   3763  C   ALA B 545      76.390  89.970  81.620  1.00  0.00           C 
ATOM   3764  O   ALA B 545      77.210  89.080  81.800  1.00  0.00           O 
ATOM   3765  N   ASN B 546      75.750  90.510  82.690  1.00  0.00           N 
ATOM   3766  HN  ASN B 546      75.200  91.320  82.510  1.00  0.00           H 
ATOM   3767  CA  ASN B 546      75.710  89.930  83.930  1.00  0.00           C 
ATOM   3768  HA  ASN B 546      76.180  88.960  83.920  1.00  0.00           H 
ATOM   3769  CB  ASN B 546      76.340  90.960  84.840  1.00  0.00           C 
ATOM   3770  HB1 ASN B 546      77.410  91.130  84.590  1.00  0.00           H 
ATOM   3771  HB2 ASN B 546      75.850  91.950  84.870  1.00  0.00           H 
ATOM   3772  CG  ASN B 546      76.440  90.600  86.330  1.00  0.00           C 
ATOM   3773  OD1 ASN B 546      76.460  89.460  86.760  1.00  0.00           O 
ATOM   3774  ND2 ASN B 546      76.670  91.640  87.180  1.00  0.00           N 
ATOM   3775 1HD2 ASN B 546      76.920  92.560  86.870  1.00  0.00           H 
ATOM   3776 2HD2 ASN B 546      76.890  91.460  88.140  1.00  0.00           H 
ATOM   3777  C   ASN B 546      74.300  89.660  84.350  1.00  0.00           C 
ATOM   3778  O   ASN B 546      74.070  88.800  85.140  1.00  0.00           O 
ATOM   3779  N   TYR B 547      73.260  90.420  83.880  1.00  0.00           N 
ATOM   3780  HN  TYR B 547      73.580  90.970  83.110  1.00  0.00           H 
ATOM   3781  CA  TYR B 547      71.800  90.380  84.100  1.00  0.00           C 
ATOM   3782  HA  TYR B 547      71.470  91.210  83.500  1.00  0.00           H 
ATOM   3783  CB  TYR B 547      71.270  88.990  83.720  1.00  0.00           C 
ATOM   3784  HB1 TYR B 547      71.710  88.140  84.290  1.00  0.00           H 
ATOM   3785  HB2 TYR B 547      70.190  88.970  83.990  1.00  0.00           H 
ATOM   3786  CG  TYR B 547      71.370  88.640  82.260  1.00  0.00           C 
ATOM   3787  CD1 TYR B 547      70.620  89.290  81.240  1.00  0.00           C 
ATOM   3788  HD1 TYR B 547      69.930  90.060  81.540  1.00  0.00           H 
ATOM   3789  CE1 TYR B 547      70.930  89.040  79.900  1.00  0.00           C 
ATOM   3790  HE1 TYR B 547      70.420  89.490  79.060  1.00  0.00           H 
ATOM   3791  CZ  TYR B 547      71.860  88.060  79.610  1.00  0.00           C 
ATOM   3792  OH  TYR B 547      72.080  87.720  78.280  1.00  0.00           O 
ATOM   3793  HH  TYR B 547      71.850  88.500  77.770  1.00  0.00           H 
ATOM   3794  CD2 TYR B 547      72.380  87.800  81.860  1.00  0.00           C 
ATOM   3795  HD2 TYR B 547      72.870  87.250  82.650  1.00  0.00           H 
ATOM   3796  CE2 TYR B 547      72.590  87.380  80.590  1.00  0.00           C 
ATOM   3797  HE2 TYR B 547      73.430  86.720  80.430  1.00  0.00           H 
ATOM   3798  C   TYR B 547      71.350  90.730  85.500  1.00  0.00           C 
ATOM   3799  O   TYR B 547      70.280  91.340  85.770  1.00  0.00           O 
ATOM   3800  N   ASN B 548      72.210  90.500  86.480  1.00  0.00           N 
ATOM   3801  HN  ASN B 548      73.040  90.020  86.210  1.00  0.00           H 
ATOM   3802  CA  ASN B 548      72.020  90.570  87.880  1.00  0.00           C 
ATOM   3803  HA  ASN B 548      71.060  90.140  88.130  1.00  0.00           H 
ATOM   3804  CB  ASN B 548      72.990  89.640  88.700  1.00  0.00           C 
ATOM   3805  HB1 ASN B 548      74.030  89.810  88.350  1.00  0.00           H 
ATOM   3806  HB2 ASN B 548      72.950  89.790  89.800  1.00  0.00           H 
ATOM   3807  CG  ASN B 548      72.610  88.200  88.430  1.00  0.00           C 
ATOM   3808  OD1 ASN B 548      71.590  87.940  87.720  1.00  0.00           O 
ATOM   3809  ND2 ASN B 548      73.440  87.220  88.810  1.00  0.00           N 
ATOM   3810 1HD2 ASN B 548      74.200  87.480  89.410  1.00  0.00           H 
ATOM   3811 2HD2 ASN B 548      73.350  86.310  88.410  1.00  0.00           H 
ATOM   3812  C   ASN B 548      72.030  91.970  88.440  1.00  0.00           C 
ATOM   3813  O   ASN B 548      71.510  92.230  89.490  1.00  0.00           O 
ATOM   3814  N   VAL B 549      72.640  92.830  87.630  1.00  0.00           N 
ATOM   3815  HN  VAL B 549      72.970  92.590  86.720  1.00  0.00           H 
ATOM   3816  CA  VAL B 549      72.830  94.250  87.930  1.00  0.00           C 
ATOM   3817  HA  VAL B 549      72.230  94.520  88.790  1.00  0.00           H 
ATOM   3818  CB  VAL B 549      74.320  94.450  88.350  1.00  0.00           C 
ATOM   3819  HB  VAL B 549      74.610  93.500  88.860  1.00  0.00           H 
ATOM   3820  CG1 VAL B 549      75.220  94.620  87.130  1.00  0.00           C 
ATOM   3821 1HG1 VAL B 549      76.210  95.020  87.420  1.00  0.00           H 
ATOM   3822 2HG1 VAL B 549      75.270  93.780  86.410  1.00  0.00           H 
ATOM   3823 3HG1 VAL B 549      74.790  95.430  86.510  1.00  0.00           H 
ATOM   3824  CG2 VAL B 549      74.570  95.600  89.370  1.00  0.00           C 
ATOM   3825 1HG2 VAL B 549      73.930  95.590  90.280  1.00  0.00           H 
ATOM   3826 2HG2 VAL B 549      75.660  95.550  89.590  1.00  0.00           H 
ATOM   3827 3HG2 VAL B 549      74.290  96.560  88.880  1.00  0.00           H 
ATOM   3828  C   VAL B 549      72.460  95.090  86.720  1.00  0.00           C 
ATOM   3829  O   VAL B 549      72.590  94.490  85.640  1.00  0.00           O 
ATOM   3830  N   ASP B 550      72.000  96.250  86.830  1.00  0.00           N 
ATOM   3831  HN  ASP B 550      71.850  96.730  87.690  1.00  0.00           H 
ATOM   3832  CA  ASP B 550      71.570  97.050  85.700  1.00  0.00           C 
ATOM   3833  HA  ASP B 550      71.010  96.360  85.080  1.00  0.00           H 
ATOM   3834  CB  ASP B 550      70.590  98.230  86.130  1.00  0.00           C 
ATOM   3835  HB1 ASP B 550      71.240  98.790  86.840  1.00  0.00           H 
ATOM   3836  HB2 ASP B 550      70.270  98.910  85.320  1.00  0.00           H 
ATOM   3837  CG  ASP B 550      69.380  97.710  86.710  1.00  0.00           C 
ATOM   3838  OD1 ASP B 550      68.990  96.530  86.440  1.00  0.00           O 
ATOM   3839  OD2 ASP B 550      68.720  98.420  87.500  1.00  0.00           O 
ATOM   3840  C   ASP B 550      72.790  97.580  84.920  1.00  0.00           C 
ATOM   3841  O   ASP B 550      73.710  98.250  85.450  1.00  0.00           O 
ATOM   3842  N   LEU B 551      72.820  97.440  83.550  1.00  0.00           N 
ATOM   3843  HN  LEU B 551      72.190  96.830  83.070  1.00  0.00           H 
ATOM   3844  CA  LEU B 551      73.900  98.020  82.780  1.00  0.00           C 
ATOM   3845  HA  LEU B 551      74.770  98.140  83.410  1.00  0.00           H 
ATOM   3846  CB  LEU B 551      74.450  97.070  81.550  1.00  0.00           C 
ATOM   3847  HB1 LEU B 551      73.700  97.040  80.730  1.00  0.00           H 
ATOM   3848  HB2 LEU B 551      75.320  97.650  81.170  1.00  0.00           H 
ATOM   3849  CG  LEU B 551      74.850  95.660  81.920  1.00  0.00           C 
ATOM   3850  HG  LEU B 551      74.000  95.250  82.510  1.00  0.00           H 
ATOM   3851  CD1 LEU B 551      75.120  94.800  80.690  1.00  0.00           C 
ATOM   3852 1HD1 LEU B 551      74.480  95.050  79.820  1.00  0.00           H 
ATOM   3853 2HD1 LEU B 551      76.150  95.070  80.360  1.00  0.00           H 
ATOM   3854 3HD1 LEU B 551      75.010  93.710  80.880  1.00  0.00           H 
ATOM   3855  CD2 LEU B 551      76.000  95.710  82.810  1.00  0.00           C 
ATOM   3856 1HD2 LEU B 551      76.730  96.500  82.510  1.00  0.00           H 
ATOM   3857 2HD2 LEU B 551      75.560  95.900  83.810  1.00  0.00           H 
ATOM   3858 3HD2 LEU B 551      76.460  94.700  82.860  1.00  0.00           H 
ATOM   3859  C   LEU B 551      73.460  99.350  82.180  1.00  0.00           C 
ATOM   3860  O   LEU B 551      72.240  99.620  82.010  1.00  0.00           O 
ATOM   3861  N   PRO B 552      74.420 100.200  81.820  1.00  0.00           N 
ATOM   3862  CD  PRO B 552      75.760 100.300  82.420  1.00  0.00           C 
ATOM   3863  HD1 PRO B 552      76.450  99.510  82.050  1.00  0.00           H 
ATOM   3864  HD2 PRO B 552      75.630 100.270  83.520  1.00  0.00           H 
ATOM   3865  CA  PRO B 552      74.120 101.400  80.980  1.00  0.00           C 
ATOM   3866  HA  PRO B 552      73.450 101.900  81.660  1.00  0.00           H 
ATOM   3867  CB  PRO B 552      75.490 102.120  80.820  1.00  0.00           C 
ATOM   3868  HB1 PRO B 552      75.970 101.700  79.910  1.00  0.00           H 
ATOM   3869  HB2 PRO B 552      75.240 103.200  80.730  1.00  0.00           H 
ATOM   3870  CG  PRO B 552      76.280 101.690  82.050  1.00  0.00           C 
ATOM   3871  HG1 PRO B 552      77.380 101.770  81.940  1.00  0.00           H 
ATOM   3872  HG2 PRO B 552      75.960 102.340  82.890  1.00  0.00           H 
ATOM   3873  C   PRO B 552      73.440 101.150  79.640  1.00  0.00           C 
ATOM   3874  O   PRO B 552      73.910 100.340  78.890  1.00  0.00           O 
ATOM   3875  N   PHE B 553      72.410 101.970  79.280  1.00  0.00           N 
ATOM   3876  HN  PHE B 553      72.090 102.630  79.960  1.00  0.00           H 
ATOM   3877  CA  PHE B 553      71.590 101.900  78.110  1.00  0.00           C 
ATOM   3878  HA  PHE B 553      71.040 100.970  78.060  1.00  0.00           H 
ATOM   3879  CB  PHE B 553      70.490 103.010  78.310  1.00  0.00           C 
ATOM   3880  HB1 PHE B 553      69.940 102.600  79.180  1.00  0.00           H 
ATOM   3881  HB2 PHE B 553      70.890 104.010  78.600  1.00  0.00           H 
ATOM   3882  CG  PHE B 553      69.590 103.200  77.170  1.00  0.00           C 
ATOM   3883  CD1 PHE B 553      68.670 102.140  76.900  1.00  0.00           C 
ATOM   3884  HD1 PHE B 553      68.570 101.220  77.460  1.00  0.00           H 
ATOM   3885  CE1 PHE B 553      67.600 102.350  75.980  1.00  0.00           C 
ATOM   3886  HE1 PHE B 553      66.870 101.550  75.980  1.00  0.00           H 
ATOM   3887  CZ  PHE B 553      67.540 103.460  75.210  1.00  0.00           C 
ATOM   3888  HZ  PHE B 553      66.690 103.600  74.560  1.00  0.00           H 
ATOM   3889  CD2 PHE B 553      69.470 104.330  76.380  1.00  0.00           C 
ATOM   3890  HD2 PHE B 553      70.190 105.120  76.530  1.00  0.00           H 
ATOM   3891  CE2 PHE B 553      68.570 104.440  75.270  1.00  0.00           C 
ATOM   3892  HE2 PHE B 553      68.550 105.300  74.620  1.00  0.00           H 
ATOM   3893  C   PHE B 553      72.410 101.920  76.790  1.00  0.00           C 
ATOM   3894  O   PHE B 553      72.130 101.280  75.790  1.00  0.00           O 
ATOM   3895  N   MET B 554      73.470 102.740  76.720  1.00  0.00           N 
ATOM   3896  HN  MET B 554      73.740 103.230  77.550  1.00  0.00           H 
ATOM   3897  CA  MET B 554      74.410 102.910  75.600  1.00  0.00           C 
ATOM   3898  HA  MET B 554      73.800 103.190  74.760  1.00  0.00           H 
ATOM   3899  CB  MET B 554      75.540 103.880  75.970  1.00  0.00           C 
ATOM   3900  HB1 MET B 554      76.150 103.620  76.860  1.00  0.00           H 
ATOM   3901  HB2 MET B 554      76.350 103.930  75.220  1.00  0.00           H 
ATOM   3902  CG  MET B 554      75.120 105.340  75.900  1.00  0.00           C 
ATOM   3903  HG1 MET B 554      74.710 105.830  76.810  1.00  0.00           H 
ATOM   3904  HG2 MET B 554      76.020 105.960  75.690  1.00  0.00           H 
ATOM   3905  SD  MET B 554      73.870 105.710  74.550  1.00  0.00           S 
ATOM   3906  CE  MET B 554      74.970 105.820  73.120  1.00  0.00           C 
ATOM   3907  HE1 MET B 554      75.980 105.450  73.400  1.00  0.00           H 
ATOM   3908  HE2 MET B 554      74.580 105.230  72.260  1.00  0.00           H 
ATOM   3909  HE3 MET B 554      75.230 106.870  72.860  1.00  0.00           H 
ATOM   3910  C   MET B 554      75.140 101.670  75.180  1.00  0.00           C 
ATOM   3911  O   MET B 554      75.460 101.590  74.010  1.00  0.00           O 
ATOM   3912  N   TYR B 555      75.400 100.750  76.160  1.00  0.00           N 
ATOM   3913  HN  TYR B 555      74.990 100.840  77.060  1.00  0.00           H 
ATOM   3914  CA  TYR B 555      75.970  99.400  75.780  1.00  0.00           C 
ATOM   3915  HA  TYR B 555      76.950  99.620  75.380  1.00  0.00           H 
ATOM   3916  CB  TYR B 555      76.110  98.530  77.080  1.00  0.00           C 
ATOM   3917  HB1 TYR B 555      76.860  99.100  77.680  1.00  0.00           H 
ATOM   3918  HB2 TYR B 555      75.120  98.590  77.580  1.00  0.00           H 
ATOM   3919  CG  TYR B 555      76.470  97.140  76.710  1.00  0.00           C 
ATOM   3920  CD1 TYR B 555      77.780  96.860  76.230  1.00  0.00           C 
ATOM   3921  HD1 TYR B 555      78.510  97.650  76.110  1.00  0.00           H 
ATOM   3922  CE1 TYR B 555      78.120  95.560  75.880  1.00  0.00           C 
ATOM   3923  HE1 TYR B 555      79.100  95.320  75.490  1.00  0.00           H 
ATOM   3924  CZ  TYR B 555      77.190  94.550  75.870  1.00  0.00           C 
ATOM   3925  OH  TYR B 555      77.760  93.270  75.630  1.00  0.00           O 
ATOM   3926  HH  TYR B 555      77.000  92.690  75.530  1.00  0.00           H 
ATOM   3927  CD2 TYR B 555      75.490  96.060  76.660  1.00  0.00           C 
ATOM   3928  HD2 TYR B 555      74.490  96.170  77.060  1.00  0.00           H 
ATOM   3929  CE2 TYR B 555      75.920  94.760  76.330  1.00  0.00           C 
ATOM   3930  HE2 TYR B 555      75.210  93.950  76.250  1.00  0.00           H 
ATOM   3931  C   TYR B 555      75.190  98.660  74.720  1.00  0.00           C 
ATOM   3932  O   TYR B 555      75.590  98.170  73.690  1.00  0.00           O 
ATOM   3933  N   SER B 556      73.840  98.630  74.940  1.00  0.00           N 
ATOM   3934  HN  SER B 556      73.330  99.170  75.610  1.00  0.00           H 
ATOM   3935  CA  SER B 556      72.990  97.910  74.030  1.00  0.00           C 
ATOM   3936  HA  SER B 556      73.480  96.960  73.870  1.00  0.00           H 
ATOM   3937  CB  SER B 556      71.550  97.790  74.540  1.00  0.00           C 
ATOM   3938  HB1 SER B 556      71.170  98.800  74.810  1.00  0.00           H 
ATOM   3939  HB2 SER B 556      70.870  97.220  73.880  1.00  0.00           H 
ATOM   3940  OG  SER B 556      71.490  97.020  75.770  1.00  0.00           O 
ATOM   3941  HG1 SER B 556      71.540  96.100  75.490  1.00  0.00           H 
ATOM   3942  C   SER B 556      72.880  98.460  72.630  1.00  0.00           C 
ATOM   3943  O   SER B 556      72.820  97.690  71.650  1.00  0.00           O 
ATOM   3944  N   ILE B 557      72.870  99.790  72.520  1.00  0.00           N 
ATOM   3945  HN  ILE B 557      72.770 100.280  73.380  1.00  0.00           H 
ATOM   3946  CA  ILE B 557      73.010 100.520  71.290  1.00  0.00           C 
ATOM   3947  HA  ILE B 557      72.370 100.050  70.550  1.00  0.00           H 
ATOM   3948  CB  ILE B 557      72.710 101.960  71.570  1.00  0.00           C 
ATOM   3949  HB  ILE B 557      73.490 102.450  72.180  1.00  0.00           H 
ATOM   3950  CG2 ILE B 557      72.470 102.680  70.210  1.00  0.00           C 
ATOM   3951 1HG2 ILE B 557      71.920 102.060  69.470  1.00  0.00           H 
ATOM   3952 2HG2 ILE B 557      71.950 103.630  70.450  1.00  0.00           H 
ATOM   3953 3HG2 ILE B 557      73.430 102.980  69.730  1.00  0.00           H 
ATOM   3954  CG1 ILE B 557      71.470 102.300  72.430  1.00  0.00           C 
ATOM   3955 1HG1 ILE B 557      71.760 102.030  73.470  1.00  0.00           H 
ATOM   3956 2HG1 ILE B 557      71.260 103.390  72.340  1.00  0.00           H 
ATOM   3957  CD  ILE B 557      70.050 101.610  72.020  1.00  0.00           C 
ATOM   3958  HD1 ILE B 557      69.600 102.120  71.150  1.00  0.00           H 
ATOM   3959  HD2 ILE B 557      70.200 100.540  71.750  1.00  0.00           H 
ATOM   3960  HD3 ILE B 557      69.340 101.560  72.870  1.00  0.00           H 
ATOM   3961  C   ILE B 557      74.360 100.420  70.610  1.00  0.00           C 
ATOM   3962  O   ILE B 557      74.540 100.240  69.330  1.00  0.00           O 
ATOM   3963  N   THR B 558      75.400 100.560  71.460  1.00  0.00           N 
ATOM   3964  HN  THR B 558      75.190 100.520  72.430  1.00  0.00           H 
ATOM   3965  CA  THR B 558      76.750 100.580  70.900  1.00  0.00           C 
ATOM   3966  HA  THR B 558      76.720 101.190  70.010  1.00  0.00           H 
ATOM   3967  CB  THR B 558      77.680 101.250  71.880  1.00  0.00           C 
ATOM   3968  HB  THR B 558      77.710 100.800  72.900  1.00  0.00           H 
ATOM   3969  OG1 THR B 558      77.220 102.550  72.120  1.00  0.00           O 
ATOM   3970  HG1 THR B 558      76.450 102.360  72.660  1.00  0.00           H 
ATOM   3971  CG2 THR B 558      79.080 101.480  71.300  1.00  0.00           C 
ATOM   3972 1HG2 THR B 558      79.890 101.760  72.010  1.00  0.00           H 
ATOM   3973 2HG2 THR B 558      79.520 100.550  70.880  1.00  0.00           H 
ATOM   3974 3HG2 THR B 558      79.150 102.130  70.400  1.00  0.00           H 
ATOM   3975  C   THR B 558      77.230  99.210  70.430  1.00  0.00           C 
ATOM   3976  O   THR B 558      77.820  99.030  69.360  1.00  0.00           O 
ATOM   3977  N   TYR B 559      76.900  98.140  71.170  1.00  0.00           N 
ATOM   3978  HN  TYR B 559      76.430  98.170  72.050  1.00  0.00           H 
ATOM   3979  CA  TYR B 559      77.230  96.750  70.820  1.00  0.00           C 
ATOM   3980  HA  TYR B 559      78.240  96.640  70.450  1.00  0.00           H 
ATOM   3981  CB  TYR B 559      77.190  95.850  72.130  1.00  0.00           C 
ATOM   3982  HB1 TYR B 559      77.780  96.290  72.970  1.00  0.00           H 
ATOM   3983  HB2 TYR B 559      76.130  95.860  72.450  1.00  0.00           H 
ATOM   3984  CG  TYR B 559      77.660  94.480  71.920  1.00  0.00           C 
ATOM   3985  CD1 TYR B 559      78.920  94.230  71.380  1.00  0.00           C 
ATOM   3986  HD1 TYR B 559      79.530  95.070  71.090  1.00  0.00           H 
ATOM   3987  CE1 TYR B 559      79.380  92.880  71.350  1.00  0.00           C 
ATOM   3988  HE1 TYR B 559      80.370  92.660  70.970  1.00  0.00           H 
ATOM   3989  CZ  TYR B 559      78.650  91.750  71.860  1.00  0.00           C 
ATOM   3990  OH  TYR B 559      79.100  90.440  71.620  1.00  0.00           O 
ATOM   3991  HH  TYR B 559      78.430  89.830  71.930  1.00  0.00           H 
ATOM   3992  CD2 TYR B 559      76.860  93.310  72.330  1.00  0.00           C 
ATOM   3993  HD2 TYR B 559      75.870  93.550  72.680  1.00  0.00           H 
ATOM   3994  CE2 TYR B 559      77.370  91.960  72.320  1.00  0.00           C 
ATOM   3995  HE2 TYR B 559      76.730  91.130  72.580  1.00  0.00           H 
ATOM   3996  C   TYR B 559      76.340  96.270  69.730  1.00  0.00           C 
ATOM   3997  O   TYR B 559      76.810  95.580  68.850  1.00  0.00           O 
ATOM   3998  N   ALA B 560      75.110  96.700  69.620  1.00  0.00           N 
ATOM   3999  HN  ALA B 560      74.600  97.260  70.270  1.00  0.00           H 
ATOM   4000  CA  ALA B 560      74.290  96.450  68.430  1.00  0.00           C 
ATOM   4001  HA  ALA B 560      74.290  95.390  68.230  1.00  0.00           H 
ATOM   4002  CB  ALA B 560      72.860  96.920  68.550  1.00  0.00           C 
ATOM   4003  HB1 ALA B 560      72.290  97.000  67.600  1.00  0.00           H 
ATOM   4004  HB2 ALA B 560      72.290  96.290  69.260  1.00  0.00           H 
ATOM   4005  HB3 ALA B 560      72.810  97.910  69.050  1.00  0.00           H 
ATOM   4006  C   ALA B 560      74.870  97.000  67.110  1.00  0.00           C 
ATOM   4007  O   ALA B 560      74.870  96.310  66.100  1.00  0.00           O 
ATOM   4008  N   ALA B 561      75.400  98.180  67.060  1.00  0.00           N 
ATOM   4009  HN  ALA B 561      75.370  98.800  67.840  1.00  0.00           H 
ATOM   4010  CA  ALA B 561      76.200  98.690  66.000  1.00  0.00           C 
ATOM   4011  HA  ALA B 561      75.590  98.820  65.120  1.00  0.00           H 
ATOM   4012  CB  ALA B 561      76.520 100.170  66.180  1.00  0.00           C 
ATOM   4013  HB1 ALA B 561      77.190 100.520  65.370  1.00  0.00           H 
ATOM   4014  HB2 ALA B 561      75.600 100.780  66.080  1.00  0.00           H 
ATOM   4015  HB3 ALA B 561      77.040 100.350  67.150  1.00  0.00           H 
ATOM   4016  C   ALA B 561      77.460  98.050  65.660  1.00  0.00           C 
ATOM   4017  O   ALA B 561      77.720  97.730  64.500  1.00  0.00           O 
ATOM   4018  N   PHE B 562      78.220  97.760  66.690  1.00  0.00           N 
ATOM   4019  HN  PHE B 562      77.970  98.000  67.630  1.00  0.00           H 
ATOM   4020  CA  PHE B 562      79.480  97.080  66.630  1.00  0.00           C 
ATOM   4021  HA  PHE B 562      80.150  97.740  66.110  1.00  0.00           H 
ATOM   4022  CB  PHE B 562      80.030  96.950  68.090  1.00  0.00           C 
ATOM   4023  HB1 PHE B 562      80.170  98.000  68.430  1.00  0.00           H 
ATOM   4024  HB2 PHE B 562      79.290  96.470  68.770  1.00  0.00           H 
ATOM   4025  CG  PHE B 562      81.340  96.280  68.070  1.00  0.00           C 
ATOM   4026  CD1 PHE B 562      82.560  96.830  67.490  1.00  0.00           C 
ATOM   4027  HD1 PHE B 562      82.410  97.770  66.980  1.00  0.00           H 
ATOM   4028  CE1 PHE B 562      83.810  96.250  67.730  1.00  0.00           C 
ATOM   4029  HE1 PHE B 562      84.790  96.670  67.560  1.00  0.00           H 
ATOM   4030  CZ  PHE B 562      83.780  95.000  68.310  1.00  0.00           C 
ATOM   4031  HZ  PHE B 562      84.750  94.550  68.460  1.00  0.00           H 
ATOM   4032  CD2 PHE B 562      81.460  95.050  68.790  1.00  0.00           C 
ATOM   4033  HD2 PHE B 562      80.640  94.490  69.210  1.00  0.00           H 
ATOM   4034  CE2 PHE B 562      82.650  94.380  68.810  1.00  0.00           C 
ATOM   4035  HE2 PHE B 562      82.660  93.340  69.100  1.00  0.00           H 
ATOM   4036  C   PHE B 562      79.370  95.690  65.990  1.00  0.00           C 
ATOM   4037  O   PHE B 562      80.100  95.290  65.070  1.00  0.00           O 
ATOM   4038  N   ALA B 563      78.390  94.960  66.470  1.00  0.00           N 
ATOM   4039  HN  ALA B 563      77.840  95.250  67.250  1.00  0.00           H 
ATOM   4040  CA  ALA B 563      78.090  93.630  66.000  1.00  0.00           C 
ATOM   4041  HA  ALA B 563      78.940  92.960  66.020  1.00  0.00           H 
ATOM   4042  CB  ALA B 563      76.970  93.020  66.940  1.00  0.00           C 
ATOM   4043  HB1 ALA B 563      76.160  93.780  67.040  1.00  0.00           H 
ATOM   4044  HB2 ALA B 563      76.550  92.110  66.450  1.00  0.00           H 
ATOM   4045  HB3 ALA B 563      77.410  92.850  67.940  1.00  0.00           H 
ATOM   4046  C   ALA B 563      77.720  93.590  64.500  1.00  0.00           C 
ATOM   4047  O   ALA B 563      78.350  92.770  63.730  1.00  0.00           O 
ATOM   4048  N   ILE B 564      76.860  94.520  64.000  1.00  0.00           N 
ATOM   4049  HN  ILE B 564      76.530  95.250  64.590  1.00  0.00           H 
ATOM   4050  CA  ILE B 564      76.400  94.670  62.640  1.00  0.00           C 
ATOM   4051  HA  ILE B 564      76.040  93.710  62.300  1.00  0.00           H 
ATOM   4052  CB  ILE B 564      75.330  95.760  62.460  1.00  0.00           C 
ATOM   4053  HB  ILE B 564      75.580  96.730  62.940  1.00  0.00           H 
ATOM   4054  CG2 ILE B 564      75.050  96.180  60.970  1.00  0.00           C 
ATOM   4055 1HG2 ILE B 564      74.700  95.340  60.340  1.00  0.00           H 
ATOM   4056 2HG2 ILE B 564      74.220  96.920  61.030  1.00  0.00           H 
ATOM   4057 3HG2 ILE B 564      75.760  96.860  60.440  1.00  0.00           H 
ATOM   4058  CG1 ILE B 564      74.010  95.200  63.160  1.00  0.00           C 
ATOM   4059 1HG1 ILE B 564      73.600  94.390  62.510  1.00  0.00           H 
ATOM   4060 2HG1 ILE B 564      74.330  94.770  64.130  1.00  0.00           H 
ATOM   4061  CD  ILE B 564      73.040  96.360  63.500  1.00  0.00           C 
ATOM   4062  HD1 ILE B 564      72.750  96.890  62.570  1.00  0.00           H 
ATOM   4063  HD2 ILE B 564      72.200  96.010  64.130  1.00  0.00           H 
ATOM   4064  HD3 ILE B 564      73.560  97.050  64.200  1.00  0.00           H 
ATOM   4065  C   ILE B 564      77.560  94.970  61.770  1.00  0.00           C 
ATOM   4066  O   ILE B 564      77.900  94.390  60.740  1.00  0.00           O 
ATOM   4067  N   ILE B 565      78.400  95.910  62.230  1.00  0.00           N 
ATOM   4068  HN  ILE B 565      78.060  96.460  62.990  1.00  0.00           H 
ATOM   4069  CA  ILE B 565      79.680  96.370  61.510  1.00  0.00           C 
ATOM   4070  HA  ILE B 565      79.400  96.570  60.490  1.00  0.00           H 
ATOM   4071  CB  ILE B 565      80.430  97.560  62.040  1.00  0.00           C 
ATOM   4072  HB  ILE B 565      80.500  97.410  63.140  1.00  0.00           H 
ATOM   4073  CG2 ILE B 565      81.890  97.720  61.440  1.00  0.00           C 
ATOM   4074 1HG2 ILE B 565      82.410  98.590  61.910  1.00  0.00           H 
ATOM   4075 2HG2 ILE B 565      82.550  96.840  61.560  1.00  0.00           H 
ATOM   4076 3HG2 ILE B 565      81.780  97.940  60.360  1.00  0.00           H 
ATOM   4077  CG1 ILE B 565      79.580  98.820  61.830  1.00  0.00           C 
ATOM   4078 1HG1 ILE B 565      79.600  99.060  60.750  1.00  0.00           H 
ATOM   4079 2HG1 ILE B 565      78.560  98.480  62.120  1.00  0.00           H 
ATOM   4080  CD  ILE B 565      79.990 100.070  62.590  1.00  0.00           C 
ATOM   4081  HD1 ILE B 565      80.020  99.970  63.700  1.00  0.00           H 
ATOM   4082  HD2 ILE B 565      80.950 100.510  62.240  1.00  0.00           H 
ATOM   4083  HD3 ILE B 565      79.280 100.900  62.420  1.00  0.00           H 
ATOM   4084  C   ILE B 565      80.720  95.250  61.440  1.00  0.00           C 
ATOM   4085  O   ILE B 565      81.300  95.050  60.340  1.00  0.00           O 
ATOM   4086  N   ALA B 566      80.980  94.500  62.530  1.00  0.00           N 
ATOM   4087  HN  ALA B 566      80.620  94.790  63.420  1.00  0.00           H 
ATOM   4088  CA  ALA B 566      81.850  93.320  62.550  1.00  0.00           C 
ATOM   4089  HA  ALA B 566      82.780  93.760  62.230  1.00  0.00           H 
ATOM   4090  CB  ALA B 566      82.150  92.740  63.980  1.00  0.00           C 
ATOM   4091  HB1 ALA B 566      83.120  92.190  64.010  1.00  0.00           H 
ATOM   4092  HB2 ALA B 566      82.360  93.600  64.660  1.00  0.00           H 
ATOM   4093  HB3 ALA B 566      81.260  92.200  64.360  1.00  0.00           H 
ATOM   4094  C   ALA B 566      81.370  92.210  61.590  1.00  0.00           C 
ATOM   4095  O   ALA B 566      82.190  91.740  60.800  1.00  0.00           O 
ATOM   4096  N   THR B 567      80.070  91.940  61.490  1.00  0.00           N 
ATOM   4097  HN  THR B 567      79.540  92.330  62.240  1.00  0.00           H 
ATOM   4098  CA  THR B 567      79.390  91.090  60.460  1.00  0.00           C 
ATOM   4099  HA  THR B 567      79.800  90.120  60.700  1.00  0.00           H 
ATOM   4100  CB  THR B 567      77.840  91.110  60.610  1.00  0.00           C 
ATOM   4101  HB  THR B 567      77.360  92.060  60.290  1.00  0.00           H 
ATOM   4102  OG1 THR B 567      77.440  90.840  61.950  1.00  0.00           O 
ATOM   4103  HG1 THR B 567      77.670  91.540  62.560  1.00  0.00           H 
ATOM   4104  CG2 THR B 567      77.140  89.960  59.840  1.00  0.00           C 
ATOM   4105 1HG2 THR B 567      76.060  89.990  60.100  1.00  0.00           H 
ATOM   4106 2HG2 THR B 567      77.290  90.170  58.760  1.00  0.00           H 
ATOM   4107 3HG2 THR B 567      77.580  88.990  60.160  1.00  0.00           H 
ATOM   4108  C   THR B 567      79.790  91.500  59.050  1.00  0.00           C 
ATOM   4109  O   THR B 567      80.340  90.720  58.260  1.00  0.00           O 
ATOM   4110  N   LEU B 568      79.590  92.780  58.780  1.00  0.00           N 
ATOM   4111  HN  LEU B 568      79.410  93.480  59.460  1.00  0.00           H 
ATOM   4112  CA  LEU B 568      79.750  93.380  57.480  1.00  0.00           C 
ATOM   4113  HA  LEU B 568      79.080  92.870  56.800  1.00  0.00           H 
ATOM   4114  CB  LEU B 568      79.300  94.850  57.660  1.00  0.00           C 
ATOM   4115  HB1 LEU B 568      78.320  94.870  58.170  1.00  0.00           H 
ATOM   4116  HB2 LEU B 568      79.840  95.370  58.480  1.00  0.00           H 
ATOM   4117  CG  LEU B 568      79.190  95.690  56.410  1.00  0.00           C 
ATOM   4118  HG  LEU B 568      80.140  95.990  55.930  1.00  0.00           H 
ATOM   4119  CD1 LEU B 568      78.420  94.980  55.230  1.00  0.00           C 
ATOM   4120 1HD1 LEU B 568      79.080  94.190  54.820  1.00  0.00           H 
ATOM   4121 2HD1 LEU B 568      77.470  94.450  55.460  1.00  0.00           H 
ATOM   4122 3HD1 LEU B 568      78.300  95.800  54.490  1.00  0.00           H 
ATOM   4123  CD2 LEU B 568      78.380  96.950  56.810  1.00  0.00           C 
ATOM   4124 1HD2 LEU B 568      78.510  97.580  55.910  1.00  0.00           H 
ATOM   4125 2HD2 LEU B 568      77.310  96.790  57.050  1.00  0.00           H 
ATOM   4126 3HD2 LEU B 568      78.870  97.470  57.660  1.00  0.00           H 
ATOM   4127  C   LEU B 568      81.120  93.260  56.950  1.00  0.00           C 
ATOM   4128  O   LEU B 568      81.350  92.870  55.810  1.00  0.00           O 
ATOM   4129  N   LEU B 569      82.150  93.590  57.810  1.00  0.00           N 
ATOM   4130  HN  LEU B 569      81.910  93.850  58.740  1.00  0.00           H 
ATOM   4131  CA  LEU B 569      83.480  93.460  57.450  1.00  0.00           C 
ATOM   4132  HA  LEU B 569      83.700  93.890  56.480  1.00  0.00           H 
ATOM   4133  CB  LEU B 569      84.500  94.200  58.440  1.00  0.00           C 
ATOM   4134  HB1 LEU B 569      84.300  93.860  59.480  1.00  0.00           H 
ATOM   4135  HB2 LEU B 569      85.560  93.990  58.180  1.00  0.00           H 
ATOM   4136  CG  LEU B 569      84.270  95.780  58.370  1.00  0.00           C 
ATOM   4137  HG  LEU B 569      83.170  95.930  58.430  1.00  0.00           H 
ATOM   4138  CD1 LEU B 569      84.890  96.550  59.470  1.00  0.00           C 
ATOM   4139 1HD1 LEU B 569      84.600  97.620  59.460  1.00  0.00           H 
ATOM   4140 2HD1 LEU B 569      84.410  96.260  60.430  1.00  0.00           H 
ATOM   4141 3HD1 LEU B 569      85.980  96.380  59.550  1.00  0.00           H 
ATOM   4142  CD2 LEU B 569      84.730  96.390  57.020  1.00  0.00           C 
ATOM   4143 1HD2 LEU B 569      84.700  97.490  57.130  1.00  0.00           H 
ATOM   4144 2HD2 LEU B 569      85.790  96.100  56.880  1.00  0.00           H 
ATOM   4145 3HD2 LEU B 569      84.120  95.930  56.210  1.00  0.00           H 
ATOM   4146  C   LEU B 569      83.980  92.070  57.240  1.00  0.00           C 
ATOM   4147  O   LEU B 569      84.740  91.870  56.340  1.00  0.00           O 
ATOM   4148  N   MET B 570      83.480  91.050  57.930  1.00  0.00           N 
ATOM   4149  HN  MET B 570      82.790  91.170  58.640  1.00  0.00           H 
ATOM   4150  CA  MET B 570      83.650  89.680  57.450  1.00  0.00           C 
ATOM   4151  HA  MET B 570      84.700  89.420  57.360  1.00  0.00           H 
ATOM   4152  CB  MET B 570      83.080  88.790  58.570  1.00  0.00           C 
ATOM   4153  HB1 MET B 570      82.100  89.180  58.920  1.00  0.00           H 
ATOM   4154  HB2 MET B 570      82.940  87.740  58.250  1.00  0.00           H 
ATOM   4155  CG  MET B 570      83.840  88.870  59.920  1.00  0.00           C 
ATOM   4156  HG1 MET B 570      83.990  89.940  60.200  1.00  0.00           H 
ATOM   4157  HG2 MET B 570      83.310  88.350  60.740  1.00  0.00           H 
ATOM   4158  SD  MET B 570      85.540  88.250  59.840  1.00  0.00           S 
ATOM   4159  CE  MET B 570      85.830  88.400  61.610  1.00  0.00           C 
ATOM   4160  HE1 MET B 570      86.910  88.280  61.830  1.00  0.00           H 
ATOM   4161  HE2 MET B 570      85.480  89.390  61.970  1.00  0.00           H 
ATOM   4162  HE3 MET B 570      85.210  87.680  62.190  1.00  0.00           H 
ATOM   4163  C   MET B 570      83.010  89.270  56.120  1.00  0.00           C 
ATOM   4164  O   MET B 570      83.540  88.480  55.360  1.00  0.00           O 
ATOM   4165  N   LEU B 571      81.780  89.750  55.830  1.00  0.00           N 
ATOM   4166  HN  LEU B 571      81.200  90.390  56.320  1.00  0.00           H 
ATOM   4167  CA  LEU B 571      81.110  89.490  54.560  1.00  0.00           C 
ATOM   4168  HA  LEU B 571      81.110  88.450  54.280  1.00  0.00           H 
ATOM   4169  CB  LEU B 571      79.670  89.990  54.690  1.00  0.00           C 
ATOM   4170  HB1 LEU B 571      79.710  91.020  55.110  1.00  0.00           H 
ATOM   4171  HB2 LEU B 571      79.270  90.020  53.660  1.00  0.00           H 
ATOM   4172  CG  LEU B 571      78.720  89.140  55.540  1.00  0.00           C 
ATOM   4173  HG  LEU B 571      79.060  89.090  56.600  1.00  0.00           H 
ATOM   4174  CD1 LEU B 571      77.400  89.870  55.700  1.00  0.00           C 
ATOM   4175 1HD1 LEU B 571      76.790  89.660  54.790  1.00  0.00           H 
ATOM   4176 2HD1 LEU B 571      76.690  89.460  56.450  1.00  0.00           H 
ATOM   4177 3HD1 LEU B 571      77.560  90.950  55.880  1.00  0.00           H 
ATOM   4178  CD2 LEU B 571      78.600  87.700  54.980  1.00  0.00           C 
ATOM   4179 1HD2 LEU B 571      78.550  87.800  53.870  1.00  0.00           H 
ATOM   4180 2HD2 LEU B 571      79.460  87.050  55.250  1.00  0.00           H 
ATOM   4181 3HD2 LEU B 571      77.640  87.220  55.260  1.00  0.00           H 
ATOM   4182  C   LEU B 571      81.820  90.070  53.370  1.00  0.00           C 
ATOM   4183  O   LEU B 571      82.080  89.400  52.380  1.00  0.00           O 
ATOM   4184  N   ASN B 572      82.330  91.310  53.580  1.00  0.00           N 
ATOM   4185  HN  ASN B 572      82.020  91.670  54.460  1.00  0.00           H 
ATOM   4186  CA  ASN B 572      83.260  92.090  52.760  1.00  0.00           C 
ATOM   4187  HA  ASN B 572      82.690  92.330  51.870  1.00  0.00           H 
ATOM   4188  CB  ASN B 572      83.660  93.480  53.410  1.00  0.00           C 
ATOM   4189  HB1 ASN B 572      83.660  93.470  54.520  1.00  0.00           H 
ATOM   4190  HB2 ASN B 572      84.720  93.700  53.160  1.00  0.00           H 
ATOM   4191  CG  ASN B 572      82.710  94.580  52.980  1.00  0.00           C 
ATOM   4192  OD1 ASN B 572      83.070  95.440  52.190  1.00  0.00           O 
ATOM   4193  ND2 ASN B 572      81.490  94.610  53.510  1.00  0.00           N 
ATOM   4194 1HD2 ASN B 572      81.280  93.940  54.220  1.00  0.00           H 
ATOM   4195 2HD2 ASN B 572      80.820  95.310  53.270  1.00  0.00           H 
ATOM   4196  C   ASN B 572      84.540  91.350  52.430  1.00  0.00           C 
ATOM   4197  O   ASN B 572      84.970  91.300  51.280  1.00  0.00           O 
ATOM   4198  N   LEU B 573      85.180  90.700  53.460  1.00  0.00           N 
ATOM   4199  HN  LEU B 573      84.920  90.770  54.420  1.00  0.00           H 
ATOM   4200  CA  LEU B 573      86.320  89.850  53.300  1.00  0.00           C 
ATOM   4201  HA  LEU B 573      87.060  90.390  52.730  1.00  0.00           H 
ATOM   4202  CB  LEU B 573      86.990  89.560  54.680  1.00  0.00           C 
ATOM   4203  HB1 LEU B 573      87.220  90.570  55.070  1.00  0.00           H 
ATOM   4204  HB2 LEU B 573      86.330  89.040  55.410  1.00  0.00           H 
ATOM   4205  CG  LEU B 573      88.350  88.790  54.770  1.00  0.00           C 
ATOM   4206  HG  LEU B 573      88.230  87.830  54.220  1.00  0.00           H 
ATOM   4207  CD1 LEU B 573      89.500  89.540  54.030  1.00  0.00           C 
ATOM   4208 1HD1 LEU B 573      90.430  88.940  54.040  1.00  0.00           H 
ATOM   4209 2HD1 LEU B 573      89.300  89.860  52.990  1.00  0.00           H 
ATOM   4210 3HD1 LEU B 573      89.760  90.530  54.450  1.00  0.00           H 
ATOM   4211  CD2 LEU B 573      88.770  88.680  56.250  1.00  0.00           C 
ATOM   4212 1HD2 LEU B 573      89.810  88.280  56.300  1.00  0.00           H 
ATOM   4213 2HD2 LEU B 573      88.660  89.670  56.740  1.00  0.00           H 
ATOM   4214 3HD2 LEU B 573      88.060  88.010  56.780  1.00  0.00           H 
ATOM   4215  C   LEU B 573      86.050  88.590  52.520  1.00  0.00           C 
ATOM   4216  O   LEU B 573      86.840  88.340  51.580  1.00  0.00           O 
ATOM   4217  N   LEU B 574      84.910  87.820  52.780  1.00  0.00           N 
ATOM   4218  HN  LEU B 574      84.350  88.070  53.570  1.00  0.00           H 
ATOM   4219  CA  LEU B 574      84.510  86.660  52.050  1.00  0.00           C 
ATOM   4220  HA  LEU B 574      85.350  85.990  52.160  1.00  0.00           H 
ATOM   4221  CB  LEU B 574      83.240  85.930  52.560  1.00  0.00           C 
ATOM   4222  HB1 LEU B 574      82.520  86.750  52.770  1.00  0.00           H 
ATOM   4223  HB2 LEU B 574      82.840  85.220  51.810  1.00  0.00           H 
ATOM   4224  CG  LEU B 574      83.580  85.030  53.730  1.00  0.00           C 
ATOM   4225  HG  LEU B 574      84.180  85.650  54.440  1.00  0.00           H 
ATOM   4226  CD1 LEU B 574      82.200  84.620  54.340  1.00  0.00           C 
ATOM   4227 1HD1 LEU B 574      82.450  83.870  55.120  1.00  0.00           H 
ATOM   4228 2HD1 LEU B 574      81.730  85.570  54.690  1.00  0.00           H 
ATOM   4229 3HD1 LEU B 574      81.590  84.160  53.540  1.00  0.00           H 
ATOM   4230  CD2 LEU B 574      84.400  83.840  53.430  1.00  0.00           C 
ATOM   4231 1HD2 LEU B 574      84.400  83.060  54.230  1.00  0.00           H 
ATOM   4232 2HD2 LEU B 574      83.910  83.350  52.560  1.00  0.00           H 
ATOM   4233 3HD2 LEU B 574      85.470  84.050  53.220  1.00  0.00           H 
ATOM   4234  C   LEU B 574      84.270  86.960  50.560  1.00  0.00           C 
ATOM   4235  O   LEU B 574      84.810  86.230  49.730  1.00  0.00           O 
ATOM   4236  N   ILE B 575      83.490  88.020  50.210  1.00  0.00           N 
ATOM   4237  HN  ILE B 575      82.930  88.500  50.870  1.00  0.00           H 
ATOM   4238  CA  ILE B 575      83.270  88.450  48.880  1.00  0.00           C 
ATOM   4239  HA  ILE B 575      82.950  87.550  48.380  1.00  0.00           H 
ATOM   4240  CB  ILE B 575      82.180  89.540  48.850  1.00  0.00           C 
ATOM   4241  HB  ILE B 575      82.570  90.290  49.570  1.00  0.00           H 
ATOM   4242  CG2 ILE B 575      82.110  90.180  47.390  1.00  0.00           C 
ATOM   4243 1HG2 ILE B 575      81.260  90.890  47.260  1.00  0.00           H 
ATOM   4244 2HG2 ILE B 575      83.060  90.730  47.220  1.00  0.00           H 
ATOM   4245 3HG2 ILE B 575      81.950  89.340  46.680  1.00  0.00           H 
ATOM   4246  CG1 ILE B 575      80.760  88.920  49.260  1.00  0.00           C 
ATOM   4247 1HG1 ILE B 575      80.940  88.620  50.310  1.00  0.00           H 
ATOM   4248 2HG1 ILE B 575      80.080  89.800  49.200  1.00  0.00           H 
ATOM   4249  CD  ILE B 575      80.130  87.780  48.530  1.00  0.00           C 
ATOM   4250  HD1 ILE B 575      79.920  88.080  47.480  1.00  0.00           H 
ATOM   4251  HD2 ILE B 575      80.790  86.890  48.550  1.00  0.00           H 
ATOM   4252  HD3 ILE B 575      79.140  87.470  48.920  1.00  0.00           H 
ATOM   4253  C   ILE B 575      84.550  88.820  48.150  1.00  0.00           C 
ATOM   4254  O   ILE B 575      84.760  88.460  47.030  1.00  0.00           O 
ATOM   4255  N   ALA B 576      85.540  89.510  48.820  1.00  0.00           N 
ATOM   4256  HN  ALA B 576      85.430  89.690  49.790  1.00  0.00           H 
ATOM   4257  CA  ALA B 576      86.860  89.710  48.210  1.00  0.00           C 
ATOM   4258  HA  ALA B 576      86.750  90.260  47.290  1.00  0.00           H 
ATOM   4259  CB  ALA B 576      87.700  90.630  49.240  1.00  0.00           C 
ATOM   4260  HB1 ALA B 576      88.720  90.780  48.840  1.00  0.00           H 
ATOM   4261  HB2 ALA B 576      87.310  91.670  49.230  1.00  0.00           H 
ATOM   4262  HB3 ALA B 576      87.770  90.180  50.250  1.00  0.00           H 
ATOM   4263  C   ALA B 576      87.720  88.490  47.890  1.00  0.00           C 
ATOM   4264  O   ALA B 576      88.200  88.270  46.800  1.00  0.00           O 
ATOM   4265  N   MET B 577      87.710  87.550  48.860  1.00  0.00           N 
ATOM   4266  HN  MET B 577      87.340  87.690  49.780  1.00  0.00           H 
ATOM   4267  CA  MET B 577      88.260  86.210  48.580  1.00  0.00           C 
ATOM   4268  HA  MET B 577      89.290  86.360  48.290  1.00  0.00           H 
ATOM   4269  CB  MET B 577      88.230  85.400  49.940  1.00  0.00           C 
ATOM   4270  HB1 MET B 577      87.240  85.310  50.440  1.00  0.00           H 
ATOM   4271  HB2 MET B 577      88.600  84.400  49.610  1.00  0.00           H 
ATOM   4272  CG  MET B 577      89.200  85.890  50.950  1.00  0.00           C 
ATOM   4273  HG1 MET B 577      90.140  85.830  50.360  1.00  0.00           H 
ATOM   4274  HG2 MET B 577      88.990  86.940  51.230  1.00  0.00           H 
ATOM   4275  SD  MET B 577      89.150  84.840  52.450  1.00  0.00           S 
ATOM   4276  CE  MET B 577      90.760  85.380  53.190  1.00  0.00           C 
ATOM   4277  HE1 MET B 577      90.830  86.430  53.550  1.00  0.00           H 
ATOM   4278  HE2 MET B 577      90.970  84.720  54.060  1.00  0.00           H 
ATOM   4279  HE3 MET B 577      91.550  85.300  52.410  1.00  0.00           H 
ATOM   4280  C   MET B 577      87.670  85.340  47.450  1.00  0.00           C 
ATOM   4281  O   MET B 577      88.320  84.430  47.030  1.00  0.00           O 
ATOM   4282  N   MET B 578      86.510  85.720  46.860  1.00  0.00           N 
ATOM   4283  HN  MET B 578      85.990  86.450  47.290  1.00  0.00           H 
ATOM   4284  CA  MET B 578      85.890  84.910  45.800  1.00  0.00           C 
ATOM   4285  HA  MET B 578      86.340  83.930  45.800  1.00  0.00           H 
ATOM   4286  CB  MET B 578      84.410  84.780  46.090  1.00  0.00           C 
ATOM   4287  HB1 MET B 578      83.960  85.770  46.310  1.00  0.00           H 
ATOM   4288  HB2 MET B 578      83.870  84.410  45.190  1.00  0.00           H 
ATOM   4289  CG  MET B 578      84.150  83.980  47.310  1.00  0.00           C 
ATOM   4290  HG1 MET B 578      84.340  82.920  47.050  1.00  0.00           H 
ATOM   4291  HG2 MET B 578      84.880  84.290  48.090  1.00  0.00           H 
ATOM   4292  SD  MET B 578      82.540  84.120  48.060  1.00  0.00           S 
ATOM   4293  CE  MET B 578      82.770  83.450  49.740  1.00  0.00           C 
ATOM   4294  HE1 MET B 578      83.670  83.930  50.180  1.00  0.00           H 
ATOM   4295  HE2 MET B 578      81.840  83.660  50.320  1.00  0.00           H 
ATOM   4296  HE3 MET B 578      82.890  82.350  49.770  1.00  0.00           H 
ATOM   4297  C   MET B 578      86.100  85.530  44.470  1.00  0.00           C 
ATOM   4298  O   MET B 578      85.660  85.020  43.460  1.00  0.00           O 
ATOM   4299  N   GLY B 579      86.760  86.690  44.400  1.00  0.00           N 
ATOM   4300  HN  GLY B 579      87.020  87.090  45.270  1.00  0.00           H 
ATOM   4301  CA  GLY B 579      87.230  87.300  43.170  1.00  0.00           C 
ATOM   4302  HA1 GLY B 579      86.400  87.350  42.490  1.00  0.00           H 
ATOM   4303  HA2 GLY B 579      87.510  88.300  43.450  1.00  0.00           H 
ATOM   4304  C   GLY B 579      88.390  86.590  42.370  1.00  0.00           C 
ATOM   4305  O   GLY B 579      89.000  85.600  42.720  1.00  0.00           O 
ATOM   4306  N   ASP B 580      88.750  87.300  41.290  1.00  0.00           N 
ATOM   4307  HN  ASP B 580      88.180  88.110  41.220  1.00  0.00           H 
ATOM   4308  CA  ASP B 580      89.780  87.110  40.300  1.00  0.00           C 
ATOM   4309  HA  ASP B 580      89.360  86.400  39.600  1.00  0.00           H 
ATOM   4310  CB  ASP B 580      90.020  88.430  39.580  1.00  0.00           C 
ATOM   4311  HB1 ASP B 580      90.250  89.290  40.250  1.00  0.00           H 
ATOM   4312  HB2 ASP B 580      90.860  88.400  38.860  1.00  0.00           H 
ATOM   4313  CG  ASP B 580      88.830  88.870  38.840  1.00  0.00           C 
ATOM   4314  OD1 ASP B 580      88.060  87.990  38.300  1.00  0.00           O 
ATOM   4315  OD2 ASP B 580      88.670  90.110  38.670  1.00  0.00           O 
ATOM   4316  C   ASP B 580      91.110  86.520  40.710  1.00  0.00           C 
ATOM   4317  O   ASP B 580      91.590  85.700  39.940  1.00  0.00           O 
ATOM   4318  N   THR B 581      91.710  86.770  41.880  1.00  0.00           N 
ATOM   4319  HN  THR B 581      91.330  87.550  42.370  1.00  0.00           H 
ATOM   4320  CA  THR B 581      92.890  86.080  42.370  1.00  0.00           C 
ATOM   4321  HA  THR B 581      93.620  86.020  41.580  1.00  0.00           H 
ATOM   4322  CB  THR B 581      93.680  86.950  43.410  1.00  0.00           C 
ATOM   4323  HB  THR B 581      93.050  87.220  44.280  1.00  0.00           H 
ATOM   4324  OG1 THR B 581      94.400  88.050  42.810  1.00  0.00           O 
ATOM   4325  HG1 THR B 581      94.180  88.180  41.880  1.00  0.00           H 
ATOM   4326  CG2 THR B 581      94.740  86.040  44.180  1.00  0.00           C 
ATOM   4327 1HG2 THR B 581      95.290  86.790  44.780  1.00  0.00           H 
ATOM   4328 2HG2 THR B 581      94.250  85.250  44.790  1.00  0.00           H 
ATOM   4329 3HG2 THR B 581      95.380  85.460  43.480  1.00  0.00           H 
ATOM   4330  C   THR B 581      92.790  84.640  42.750  1.00  0.00           C 
ATOM   4331  O   THR B 581      93.600  83.820  42.350  1.00  0.00           O 
ATOM   4332  N   HSE B 582      91.720  84.340  43.480  1.00  0.00           N 
ATOM   4333  HN  HSE B 582      91.130  85.100  43.740  1.00  0.00           H 
ATOM   4334  CA  HSE B 582      91.490  83.030  43.990  1.00  0.00           C 
ATOM   4335  HA  HSE B 582      92.430  82.640  44.340  1.00  0.00           H 
ATOM   4336  CB  HSE B 582      90.540  82.960  45.280  1.00  0.00           C 
ATOM   4337  HB1 HSE B 582      89.700  83.630  45.010  1.00  0.00           H 
ATOM   4338  HB2 HSE B 582      90.250  81.890  45.370  1.00  0.00           H 
ATOM   4339  ND1 HSE B 582      92.090  82.620  47.140  1.00  0.00           N 
ATOM   4340  CG  HSE B 582      91.220  83.470  46.490  1.00  0.00           C 
ATOM   4341  CE1 HSE B 582      92.550  83.330  48.090  1.00  0.00           C 
ATOM   4342  HE1 HSE B 582      93.220  82.930  48.860  1.00  0.00           H 
ATOM   4343  NE2 HSE B 582      91.960  84.570  48.100  1.00  0.00           N 
ATOM   4344  HE2 HSE B 582      92.120  85.130  48.910  1.00  0.00           H 
ATOM   4345  CD2 HSE B 582      91.130  84.680  47.020  1.00  0.00           C 
ATOM   4346  HD2 HSE B 582      90.500  85.540  46.830  1.00  0.00           H 
ATOM   4347  C   HSE B 582      91.000  82.120  42.890  1.00  0.00           C 
ATOM   4348  O   HSE B 582      91.310  80.980  42.870  1.00  0.00           O 
ATOM   4349  N   TRP B 583      90.170  82.730  42.010  1.00  0.00           N 
ATOM   4350  HN  TRP B 583      89.810  83.640  42.190  1.00  0.00           H 
ATOM   4351  CA  TRP B 583      89.730  82.060  40.800  1.00  0.00           C 
ATOM   4352  HA  TRP B 583      89.260  81.160  41.150  1.00  0.00           H 
ATOM   4353  CB  TRP B 583      88.820  83.110  40.040  1.00  0.00           C 
ATOM   4354  HB1 TRP B 583      88.050  83.570  40.700  1.00  0.00           H 
ATOM   4355  HB2 TRP B 583      89.460  83.960  39.720  1.00  0.00           H 
ATOM   4356  CG  TRP B 583      88.200  82.510  38.840  1.00  0.00           C 
ATOM   4357  CD1 TRP B 583      88.590  82.600  37.550  1.00  0.00           C 
ATOM   4358  HD1 TRP B 583      89.350  83.320  37.300  1.00  0.00           H 
ATOM   4359  NE1 TRP B 583      87.840  81.710  36.730  1.00  0.00           N 
ATOM   4360  HE1 TRP B 583      87.970  81.560  35.770  1.00  0.00           H 
ATOM   4361  CE2 TRP B 583      86.870  81.160  37.540  1.00  0.00           C 
ATOM   4362  CD2 TRP B 583      87.070  81.640  38.820  1.00  0.00           C 
ATOM   4363  CE3 TRP B 583      86.200  81.140  39.830  1.00  0.00           C 
ATOM   4364  HE3 TRP B 583      86.330  81.530  40.830  1.00  0.00           H 
ATOM   4365  CZ3 TRP B 583      85.180  80.230  39.510  1.00  0.00           C 
ATOM   4366  HZ3 TRP B 583      84.490  79.890  40.270  1.00  0.00           H 
ATOM   4367  CZ2 TRP B 583      85.990  80.150  37.220  1.00  0.00           C 
ATOM   4368  HZ2 TRP B 583      86.060  79.780  36.210  1.00  0.00           H 
ATOM   4369  CH2 TRP B 583      85.170  79.680  38.240  1.00  0.00           C 
ATOM   4370  HH2 TRP B 583      84.520  78.840  38.040  1.00  0.00           H 
ATOM   4371  C   TRP B 583      90.840  81.560  39.870  1.00  0.00           C 
ATOM   4372  O   TRP B 583      90.870  80.440  39.400  1.00  0.00           O 
ATOM   4373  N   ARG B 584      91.790  82.380  39.650  1.00  0.00           N 
ATOM   4374  HN  ARG B 584      91.720  83.320  39.990  1.00  0.00           H 
ATOM   4375  CA  ARG B 584      93.050  82.160  38.990  1.00  0.00           C 
ATOM   4376  HA  ARG B 584      92.790  81.820  38.000  1.00  0.00           H 
ATOM   4377  CB  ARG B 584      93.800  83.480  38.830  1.00  0.00           C 
ATOM   4378  HB1 ARG B 584      93.060  84.170  38.380  1.00  0.00           H 
ATOM   4379  HB2 ARG B 584      94.140  83.820  39.830  1.00  0.00           H 
ATOM   4380  CG  ARG B 584      94.980  83.340  37.880  1.00  0.00           C 
ATOM   4381  HG1 ARG B 584      95.780  82.680  38.260  1.00  0.00           H 
ATOM   4382  HG2 ARG B 584      94.510  82.720  37.080  1.00  0.00           H 
ATOM   4383  CD  ARG B 584      95.360  84.650  37.250  1.00  0.00           C 
ATOM   4384  HD1 ARG B 584      94.410  85.140  36.950  1.00  0.00           H 
ATOM   4385  HD2 ARG B 584      95.960  85.300  37.910  1.00  0.00           H 
ATOM   4386  NE  ARG B 584      96.160  84.380  36.080  1.00  0.00           N 
ATOM   4387  HE  ARG B 584      96.510  83.450  35.950  1.00  0.00           H 
ATOM   4388  CZ  ARG B 584      96.090  85.040  34.940  1.00  0.00           C 
ATOM   4389  NH1 ARG B 584      95.300  86.080  34.810  1.00  0.00           N 
ATOM   4390 1HH1 ARG B 584      94.840  86.550  35.560  1.00  0.00           H 
ATOM   4391 2HH1 ARG B 584      95.320  86.600  33.960  1.00  0.00           H 
ATOM   4392  NH2 ARG B 584      96.720  84.580  33.870  1.00  0.00           N 
ATOM   4393 1HH2 ARG B 584      96.740  83.580  33.840  1.00  0.00           H 
ATOM   4394 2HH2 ARG B 584      96.600  84.890  32.930  1.00  0.00           H 
ATOM   4395  C   ARG B 584      93.880  81.080  39.620  1.00  0.00           C 
ATOM   4396  O   ARG B 584      94.270  80.080  38.960  1.00  0.00           O 
ATOM   4397  N   VAL B 585      94.140  81.140  40.980  1.00  0.00           N 
ATOM   4398  HN  VAL B 585      93.630  81.870  41.440  1.00  0.00           H 
ATOM   4399  CA  VAL B 585      94.840  80.160  41.690  1.00  0.00           C 
ATOM   4400  HA  VAL B 585      95.800  79.970  41.230  1.00  0.00           H 
ATOM   4401  CB  VAL B 585      95.180  80.730  42.990  1.00  0.00           C 
ATOM   4402  HB  VAL B 585      94.330  81.230  43.500  1.00  0.00           H 
ATOM   4403  CG1 VAL B 585      95.730  79.650  43.870  1.00  0.00           C 
ATOM   4404 1HG1 VAL B 585      96.150  80.050  44.820  1.00  0.00           H 
ATOM   4405 2HG1 VAL B 585      94.940  78.880  44.030  1.00  0.00           H 
ATOM   4406 3HG1 VAL B 585      96.540  79.150  43.300  1.00  0.00           H 
ATOM   4407  CG2 VAL B 585      96.320  81.750  42.710  1.00  0.00           C 
ATOM   4408 1HG2 VAL B 585      97.140  81.130  42.270  1.00  0.00           H 
ATOM   4409 2HG2 VAL B 585      96.110  82.530  41.950  1.00  0.00           H 
ATOM   4410 3HG2 VAL B 585      96.750  82.260  43.600  1.00  0.00           H 
ATOM   4411  C   VAL B 585      94.130  78.790  41.730  1.00  0.00           C 
ATOM   4412  O   VAL B 585      94.760  77.690  41.530  1.00  0.00           O 
ATOM   4413  N   ALA B 586      92.790  78.770  41.740  1.00  0.00           N 
ATOM   4414  HN  ALA B 586      92.310  79.640  41.780  1.00  0.00           H 
ATOM   4415  CA  ALA B 586      92.040  77.530  41.500  1.00  0.00           C 
ATOM   4416  HA  ALA B 586      92.110  76.960  42.410  1.00  0.00           H 
ATOM   4417  CB  ALA B 586      90.530  77.870  41.470  1.00  0.00           C 
ATOM   4418  HB1 ALA B 586      90.160  78.040  42.510  1.00  0.00           H 
ATOM   4419  HB2 ALA B 586      90.190  78.800  40.970  1.00  0.00           H 
ATOM   4420  HB3 ALA B 586      89.990  77.010  41.030  1.00  0.00           H 
ATOM   4421  C   ALA B 586      92.400  76.780  40.210  1.00  0.00           C 
ATOM   4422  O   ALA B 586      92.470  75.560  40.190  1.00  0.00           O 
ATOM   4423  N   HSD B 587      92.680  77.490  39.060  1.00  0.00           N 
ATOM   4424  HN  HSD B 587      92.690  78.490  39.110  1.00  0.00           H 
ATOM   4425  CA  HSD B 587      93.200  76.890  37.790  1.00  0.00           C 
ATOM   4426  HA  HSD B 587      92.840  75.870  37.720  1.00  0.00           H 
ATOM   4427  CB  HSD B 587      92.690  77.640  36.470  1.00  0.00           C 
ATOM   4428  HB1 HSD B 587      92.970  78.710  36.600  1.00  0.00           H 
ATOM   4429  HB2 HSD B 587      93.140  77.230  35.540  1.00  0.00           H 
ATOM   4430  ND1 HSD B 587      90.450  78.730  37.060  1.00  0.00           N 
ATOM   4431  HD1 HSD B 587      90.860  79.250  37.800  1.00  0.00           H 
ATOM   4432  CG  HSD B 587      91.140  77.770  36.320  1.00  0.00           C 
ATOM   4433  CE1 HSD B 587      89.170  78.740  36.610  1.00  0.00           C 
ATOM   4434  HE1 HSD B 587      88.380  79.400  36.970  1.00  0.00           H 
ATOM   4435  NE2 HSD B 587      89.010  77.950  35.510  1.00  0.00           N 
ATOM   4436  CD2 HSD B 587      90.220  77.370  35.330  1.00  0.00           C 
ATOM   4437  HD2 HSD B 587      90.300  76.830  34.390  1.00  0.00           H 
ATOM   4438  C   HSD B 587      94.750  76.830  37.750  1.00  0.00           C 
ATOM   4439  O   HSD B 587      95.220  76.130  36.820  1.00  0.00           O 
ATOM   4440  N   GLU B 588      95.600  77.430  38.620  1.00  0.00           N 
ATOM   4441  HN  GLU B 588      95.140  77.950  39.340  1.00  0.00           H 
ATOM   4442  CA  GLU B 588      97.020  77.540  38.300  1.00  0.00           C 
ATOM   4443  HA  GLU B 588      97.220  77.040  37.370  1.00  0.00           H 
ATOM   4444  CB  GLU B 588      97.500  79.060  38.340  1.00  0.00           C 
ATOM   4445  HB1 GLU B 588      97.370  79.580  39.320  1.00  0.00           H 
ATOM   4446  HB2 GLU B 588      98.610  78.980  38.310  1.00  0.00           H 
ATOM   4447  CG  GLU B 588      97.040  79.950  37.180  1.00  0.00           C 
ATOM   4448  HG1 GLU B 588      97.270  79.410  36.240  1.00  0.00           H 
ATOM   4449  HG2 GLU B 588      95.930  80.010  37.210  1.00  0.00           H 
ATOM   4450  CD  GLU B 588      97.730  81.310  36.930  1.00  0.00           C 
ATOM   4451  OE1 GLU B 588      98.750  81.640  37.610  1.00  0.00           O 
ATOM   4452  OE2 GLU B 588      97.230  81.980  35.980  1.00  0.00           O 
ATOM   4453  C   GLU B 588      97.750  76.730  39.390  1.00  0.00           C 
ATOM   4454  O   GLU B 588      98.940  76.490  39.310  1.00  0.00           O 
ATOM   4455  N   ARG B 589      97.020  76.020  40.310  1.00  0.00           N 
ATOM   4456  HN  ARG B 589      96.060  76.270  40.250  1.00  0.00           H 
ATOM   4457  CA  ARG B 589      97.610  75.370  41.490  1.00  0.00           C 
ATOM   4458  HA  ARG B 589      97.980  76.130  42.160  1.00  0.00           H 
ATOM   4459  CB  ARG B 589      96.400  74.840  42.330  1.00  0.00           C 
ATOM   4460  HB1 ARG B 589      96.820  74.510  43.300  1.00  0.00           H 
ATOM   4461  HB2 ARG B 589      95.680  75.670  42.510  1.00  0.00           H 
ATOM   4462  CG  ARG B 589      95.600  73.560  41.870  1.00  0.00           C 
ATOM   4463  HG1 ARG B 589      95.300  73.790  40.830  1.00  0.00           H 
ATOM   4464  HG2 ARG B 589      96.340  72.740  41.850  1.00  0.00           H 
ATOM   4465  CD  ARG B 589      94.520  73.130  42.810  1.00  0.00           C 
ATOM   4466  HD1 ARG B 589      94.920  72.830  43.800  1.00  0.00           H 
ATOM   4467  HD2 ARG B 589      93.690  73.870  42.900  1.00  0.00           H 
ATOM   4468  NE  ARG B 589      93.900  71.950  42.180  1.00  0.00           N 
ATOM   4469  HE  ARG B 589      94.180  71.740  41.240  1.00  0.00           H 
ATOM   4470  CZ  ARG B 589      92.750  71.380  42.600  1.00  0.00           C 
ATOM   4471  NH1 ARG B 589      92.200  71.590  43.750  1.00  0.00           N 
ATOM   4472 1HH1 ARG B 589      92.530  72.310  44.370  1.00  0.00           H 
ATOM   4473 2HH1 ARG B 589      91.370  71.050  43.860  1.00  0.00           H 
ATOM   4474  NH2 ARG B 589      92.050  70.630  41.750  1.00  0.00           N 
ATOM   4475 1HH2 ARG B 589      92.500  70.320  40.910  1.00  0.00           H 
ATOM   4476 2HH2 ARG B 589      91.240  70.260  42.200  1.00  0.00           H 
ATOM   4477  C   ARG B 589      98.670  74.400  41.200  1.00  0.00           C 
ATOM   4478  O   ARG B 589      99.690  74.370  41.880  1.00  0.00           O 
ATOM   4479  N   MET C 454      82.340  50.550  74.110  1.00  0.00           N 
ATOM   4480  HN  MET C 454      82.530  50.310  75.060  1.00  0.00           H 
ATOM   4481  CA  MET C 454      81.000  51.030  73.890  1.00  0.00           C 
ATOM   4482  HA  MET C 454      80.550  50.320  73.210  1.00  0.00           H 
ATOM   4483  CB  MET C 454      80.120  51.090  75.230  1.00  0.00           C 
ATOM   4484  HB1 MET C 454      80.640  51.780  75.940  1.00  0.00           H 
ATOM   4485  HB2 MET C 454      79.180  51.600  74.950  1.00  0.00           H 
ATOM   4486  CG  MET C 454      79.740  49.750  75.870  1.00  0.00           C 
ATOM   4487  HG1 MET C 454      79.120  49.220  75.110  1.00  0.00           H 
ATOM   4488  HG2 MET C 454      80.670  49.200  76.110  1.00  0.00           H 
ATOM   4489  SD  MET C 454      78.960  50.080  77.450  1.00  0.00           S 
ATOM   4490  CE  MET C 454      78.320  48.370  77.760  1.00  0.00           C 
ATOM   4491  HE1 MET C 454      77.760  48.020  76.870  1.00  0.00           H 
ATOM   4492  HE2 MET C 454      79.090  47.590  77.940  1.00  0.00           H 
ATOM   4493  HE3 MET C 454      77.750  48.380  78.710  1.00  0.00           H 
ATOM   4494  C   MET C 454      80.940  52.380  73.220  1.00  0.00           C 
ATOM   4495  O   MET C 454      80.240  52.580  72.260  1.00  0.00           O 
ATOM   4496  N   SER C 455      81.820  53.310  73.720  1.00  0.00           N 
ATOM   4497  HN  SER C 455      82.400  53.190  74.520  1.00  0.00           H 
ATOM   4498  CA  SER C 455      81.990  54.690  73.250  1.00  0.00           C 
ATOM   4499  HA  SER C 455      81.120  55.330  73.310  1.00  0.00           H 
ATOM   4500  CB  SER C 455      83.070  55.570  74.000  1.00  0.00           C 
ATOM   4501  HB1 SER C 455      84.020  55.000  73.970  1.00  0.00           H 
ATOM   4502  HB2 SER C 455      83.250  56.570  73.550  1.00  0.00           H 
ATOM   4503  OG  SER C 455      82.900  55.830  75.360  1.00  0.00           O 
ATOM   4504  HG1 SER C 455      82.740  54.980  75.780  1.00  0.00           H 
ATOM   4505  C   SER C 455      82.400  54.680  71.830  1.00  0.00           C 
ATOM   4506  O   SER C 455      81.810  55.420  70.980  1.00  0.00           O 
ATOM   4507  N   PHE C 456      83.340  53.830  71.360  1.00  0.00           N 
ATOM   4508  HN  PHE C 456      83.970  53.400  72.010  1.00  0.00           H 
ATOM   4509  CA  PHE C 456      83.650  53.660  69.940  1.00  0.00           C 
ATOM   4510  HA  PHE C 456      83.780  54.590  69.410  1.00  0.00           H 
ATOM   4511  CB  PHE C 456      84.880  52.910  69.620  1.00  0.00           C 
ATOM   4512  HB1 PHE C 456      84.900  51.900  70.090  1.00  0.00           H 
ATOM   4513  HB2 PHE C 456      85.100  52.830  68.530  1.00  0.00           H 
ATOM   4514  CG  PHE C 456      86.120  53.560  69.950  1.00  0.00           C 
ATOM   4515  CD1 PHE C 456      86.650  54.640  69.200  1.00  0.00           C 
ATOM   4516  HD1 PHE C 456      86.080  54.950  68.340  1.00  0.00           H 
ATOM   4517  CE1 PHE C 456      87.760  55.360  69.580  1.00  0.00           C 
ATOM   4518  HE1 PHE C 456      88.070  56.170  68.930  1.00  0.00           H 
ATOM   4519  CZ  PHE C 456      88.460  54.990  70.740  1.00  0.00           C 
ATOM   4520  HZ  PHE C 456      89.350  55.510  71.050  1.00  0.00           H 
ATOM   4521  CD2 PHE C 456      86.810  53.150  71.090  1.00  0.00           C 
ATOM   4522  HD2 PHE C 456      86.510  52.290  71.680  1.00  0.00           H 
ATOM   4523  CE2 PHE C 456      88.020  53.860  71.550  1.00  0.00           C 
ATOM   4524  HE2 PHE C 456      88.480  53.510  72.460  1.00  0.00           H 
ATOM   4525  C   PHE C 456      82.530  53.080  69.130  1.00  0.00           C 
ATOM   4526  O   PHE C 456      82.080  53.630  68.100  1.00  0.00           O 
ATOM   4527  N   ALA C 457      81.860  51.980  69.610  1.00  0.00           N 
ATOM   4528  HN  ALA C 457      82.190  51.680  70.500  1.00  0.00           H 
ATOM   4529  CA  ALA C 457      80.730  51.260  69.030  1.00  0.00           C 
ATOM   4530  HA  ALA C 457      81.110  50.980  68.060  1.00  0.00           H 
ATOM   4531  CB  ALA C 457      80.410  50.070  69.930  1.00  0.00           C 
ATOM   4532  HB1 ALA C 457      79.610  49.400  69.540  1.00  0.00           H 
ATOM   4533  HB2 ALA C 457      81.320  49.450  70.060  1.00  0.00           H 
ATOM   4534  HB3 ALA C 457      80.180  50.460  70.950  1.00  0.00           H 
ATOM   4535  C   ALA C 457      79.480  52.150  68.760  1.00  0.00           C 
ATOM   4536  O   ALA C 457      79.000  52.190  67.630  1.00  0.00           O 
ATOM   4537  N   LEU C 458      79.020  52.950  69.670  1.00  0.00           N 
ATOM   4538  HN  LEU C 458      79.230  52.930  70.650  1.00  0.00           H 
ATOM   4539  CA  LEU C 458      78.050  54.040  69.380  1.00  0.00           C 
ATOM   4540  HA  LEU C 458      77.120  53.590  69.080  1.00  0.00           H 
ATOM   4541  CB  LEU C 458      77.760  54.890  70.650  1.00  0.00           C 
ATOM   4542  HB1 LEU C 458      78.670  55.110  71.250  1.00  0.00           H 
ATOM   4543  HB2 LEU C 458      77.300  55.860  70.360  1.00  0.00           H 
ATOM   4544  CG  LEU C 458      76.770  54.300  71.620  1.00  0.00           C 
ATOM   4545  HG  LEU C 458      76.450  55.060  72.360  1.00  0.00           H 
ATOM   4546  CD1 LEU C 458      75.480  53.730  71.040  1.00  0.00           C 
ATOM   4547 1HD1 LEU C 458      75.110  54.460  70.280  1.00  0.00           H 
ATOM   4548 2HD1 LEU C 458      75.810  52.780  70.570  1.00  0.00           H 
ATOM   4549 3HD1 LEU C 458      74.780  53.600  71.890  1.00  0.00           H 
ATOM   4550  CD2 LEU C 458      77.310  53.130  72.510  1.00  0.00           C 
ATOM   4551 1HD2 LEU C 458      77.410  52.190  71.930  1.00  0.00           H 
ATOM   4552 2HD2 LEU C 458      78.230  53.530  72.980  1.00  0.00           H 
ATOM   4553 3HD2 LEU C 458      76.550  52.930  73.300  1.00  0.00           H 
ATOM   4554  C   LEU C 458      78.360  55.010  68.310  1.00  0.00           C 
ATOM   4555  O   LEU C 458      77.560  55.200  67.450  1.00  0.00           O 
ATOM   4556  N   VAL C 459      79.610  55.550  68.320  1.00  0.00           N 
ATOM   4557  HN  VAL C 459      80.150  55.510  69.160  1.00  0.00           H 
ATOM   4558  CA  VAL C 459      80.120  56.420  67.220  1.00  0.00           C 
ATOM   4559  HA  VAL C 459      79.500  57.280  67.040  1.00  0.00           H 
ATOM   4560  CB  VAL C 459      81.500  56.970  67.630  1.00  0.00           C 
ATOM   4561  HB  VAL C 459      82.200  56.140  67.840  1.00  0.00           H 
ATOM   4562  CG1 VAL C 459      82.140  57.820  66.500  1.00  0.00           C 
ATOM   4563 1HG1 VAL C 459      83.220  57.960  66.700  1.00  0.00           H 
ATOM   4564 2HG1 VAL C 459      82.010  57.330  65.510  1.00  0.00           H 
ATOM   4565 3HG1 VAL C 459      81.660  58.820  66.540  1.00  0.00           H 
ATOM   4566  CG2 VAL C 459      81.360  57.910  68.860  1.00  0.00           C 
ATOM   4567 1HG2 VAL C 459      82.410  58.200  69.060  1.00  0.00           H 
ATOM   4568 2HG2 VAL C 459      80.800  58.840  68.650  1.00  0.00           H 
ATOM   4569 3HG2 VAL C 459      80.990  57.340  69.740  1.00  0.00           H 
ATOM   4570  C   VAL C 459      80.100  55.680  65.890  1.00  0.00           C 
ATOM   4571  O   VAL C 459      79.500  56.230  64.930  1.00  0.00           O 
ATOM   4572  N   LEU C 460      80.660  54.520  65.830  1.00  0.00           N 
ATOM   4573  HN  LEU C 460      80.870  54.060  66.690  1.00  0.00           H 
ATOM   4574  CA  LEU C 460      80.900  53.740  64.570  1.00  0.00           C 
ATOM   4575  HA  LEU C 460      81.440  54.350  63.860  1.00  0.00           H 
ATOM   4576  CB  LEU C 460      81.770  52.470  64.950  1.00  0.00           C 
ATOM   4577  HB1 LEU C 460      81.510  52.290  66.010  1.00  0.00           H 
ATOM   4578  HB2 LEU C 460      81.330  51.660  64.330  1.00  0.00           H 
ATOM   4579  CG  LEU C 460      83.330  52.480  64.910  1.00  0.00           C 
ATOM   4580  HG  LEU C 460      83.700  51.600  65.470  1.00  0.00           H 
ATOM   4581  CD1 LEU C 460      83.690  52.260  63.450  1.00  0.00           C 
ATOM   4582 1HD1 LEU C 460      83.190  53.070  62.870  1.00  0.00           H 
ATOM   4583 2HD1 LEU C 460      84.790  52.250  63.310  1.00  0.00           H 
ATOM   4584 3HD1 LEU C 460      83.320  51.350  62.940  1.00  0.00           H 
ATOM   4585  CD2 LEU C 460      84.010  53.720  65.490  1.00  0.00           C 
ATOM   4586 1HD2 LEU C 460      83.920  54.630  64.860  1.00  0.00           H 
ATOM   4587 2HD2 LEU C 460      83.520  54.040  66.430  1.00  0.00           H 
ATOM   4588 3HD2 LEU C 460      85.070  53.460  65.710  1.00  0.00           H 
ATOM   4589  C   LEU C 460      79.540  53.270  64.060  1.00  0.00           C 
ATOM   4590  O   LEU C 460      79.240  53.410  62.860  1.00  0.00           O 
ATOM   4591  N   GLY C 461      78.660  52.630  64.900  1.00  0.00           N 
ATOM   4592  HN  GLY C 461      78.870  52.330  65.830  1.00  0.00           H 
ATOM   4593  CA  GLY C 461      77.440  52.000  64.420  1.00  0.00           C 
ATOM   4594  HA1 GLY C 461      77.690  51.250  63.690  1.00  0.00           H 
ATOM   4595  HA2 GLY C 461      77.000  51.600  65.320  1.00  0.00           H 
ATOM   4596  C   GLY C 461      76.400  52.940  63.880  1.00  0.00           C 
ATOM   4597  O   GLY C 461      75.860  52.710  62.810  1.00  0.00           O 
ATOM   4598  N   TRP C 462      76.200  54.070  64.650  1.00  0.00           N 
ATOM   4599  HN  TRP C 462      76.810  54.250  65.420  1.00  0.00           H 
ATOM   4600  CA  TRP C 462      75.460  55.180  64.090  1.00  0.00           C 
ATOM   4601  HA  TRP C 462      74.540  54.730  63.740  1.00  0.00           H 
ATOM   4602  CB  TRP C 462      75.150  56.270  65.160  1.00  0.00           C 
ATOM   4603  HB1 TRP C 462      76.110  56.400  65.710  1.00  0.00           H 
ATOM   4604  HB2 TRP C 462      74.960  57.250  64.670  1.00  0.00           H 
ATOM   4605  CG  TRP C 462      74.110  55.880  66.170  1.00  0.00           C 
ATOM   4606  CD1 TRP C 462      74.220  55.480  67.460  1.00  0.00           C 
ATOM   4607  HD1 TRP C 462      75.150  55.430  68.010  1.00  0.00           H 
ATOM   4608  NE1 TRP C 462      72.960  55.310  68.000  1.00  0.00           N 
ATOM   4609  HE1 TRP C 462      72.820  55.000  68.920  1.00  0.00           H 
ATOM   4610  CE2 TRP C 462      72.040  55.470  67.040  1.00  0.00           C 
ATOM   4611  CD2 TRP C 462      72.730  55.830  65.840  1.00  0.00           C 
ATOM   4612  CE3 TRP C 462      72.050  56.110  64.650  1.00  0.00           C 
ATOM   4613  HE3 TRP C 462      72.480  56.400  63.700  1.00  0.00           H 
ATOM   4614  CZ3 TRP C 462      70.610  55.930  64.630  1.00  0.00           C 
ATOM   4615  HZ3 TRP C 462      70.100  56.310  63.760  1.00  0.00           H 
ATOM   4616  CZ2 TRP C 462      70.680  55.460  67.040  1.00  0.00           C 
ATOM   4617  HZ2 TRP C 462      70.110  55.250  67.940  1.00  0.00           H 
ATOM   4618  CH2 TRP C 462      69.930  55.700  65.800  1.00  0.00           C 
ATOM   4619  HH2 TRP C 462      68.850  55.710  65.830  1.00  0.00           H 
ATOM   4620  C   TRP C 462      76.010  55.880  62.870  1.00  0.00           C 
ATOM   4621  O   TRP C 462      75.290  56.100  61.870  1.00  0.00           O 
ATOM   4622  N   CYS C 463      77.310  56.150  62.800  1.00  0.00           N 
ATOM   4623  HN  CYS C 463      77.930  56.010  63.570  1.00  0.00           H 
ATOM   4624  CA  CYS C 463      77.870  56.780  61.600  1.00  0.00           C 
ATOM   4625  HA  CYS C 463      77.290  57.680  61.460  1.00  0.00           H 
ATOM   4626  CB  CYS C 463      79.390  57.200  61.700  1.00  0.00           C 
ATOM   4627  HB1 CYS C 463      80.060  56.350  61.970  1.00  0.00           H 
ATOM   4628  HB2 CYS C 463      79.690  57.500  60.670  1.00  0.00           H 
ATOM   4629  SG  CYS C 463      79.830  58.580  62.860  1.00  0.00           S 
ATOM   4630  HG1 CYS C 463      79.550  57.950  63.990  1.00  0.00           H 
ATOM   4631  C   CYS C 463      77.670  56.080  60.270  1.00  0.00           C 
ATOM   4632  O   CYS C 463      77.600  56.730  59.200  1.00  0.00           O 
ATOM   4633  N   ASN C 464      77.480  54.750  60.300  1.00  0.00           N 
ATOM   4634  HN  ASN C 464      77.640  54.230  61.140  1.00  0.00           H 
ATOM   4635  CA  ASN C 464      77.080  53.870  59.170  1.00  0.00           C 
ATOM   4636  HA  ASN C 464      77.770  54.010  58.350  1.00  0.00           H 
ATOM   4637  CB  ASN C 464      77.220  52.400  59.490  1.00  0.00           C 
ATOM   4638  HB1 ASN C 464      76.690  52.300  60.460  1.00  0.00           H 
ATOM   4639  HB2 ASN C 464      76.740  51.750  58.720  1.00  0.00           H 
ATOM   4640  CG  ASN C 464      78.660  51.990  59.450  1.00  0.00           C 
ATOM   4641  OD1 ASN C 464      79.570  52.620  58.930  1.00  0.00           O 
ATOM   4642  ND2 ASN C 464      78.920  50.840  60.140  1.00  0.00           N 
ATOM   4643 1HD2 ASN C 464      78.210  50.410  60.700  1.00  0.00           H 
ATOM   4644 2HD2 ASN C 464      79.760  50.320  59.990  1.00  0.00           H 
ATOM   4645  C   ASN C 464      75.760  54.220  58.490  1.00  0.00           C 
ATOM   4646  O   ASN C 464      75.420  54.070  57.320  1.00  0.00           O 
ATOM   4647  N   VAL C 465      74.780  54.740  59.350  1.00  0.00           N 
ATOM   4648  HN  VAL C 465      75.030  54.920  60.300  1.00  0.00           H 
ATOM   4649  CA  VAL C 465      73.420  55.090  58.890  1.00  0.00           C 
ATOM   4650  HA  VAL C 465      73.000  54.200  58.450  1.00  0.00           H 
ATOM   4651  CB  VAL C 465      72.540  55.490  60.120  1.00  0.00           C 
ATOM   4652  HB  VAL C 465      73.130  56.160  60.790  1.00  0.00           H 
ATOM   4653  CG1 VAL C 465      71.210  56.140  59.640  1.00  0.00           C 
ATOM   4654 1HG1 VAL C 465      70.610  56.370  60.540  1.00  0.00           H 
ATOM   4655 2HG1 VAL C 465      71.270  57.060  59.010  1.00  0.00           H 
ATOM   4656 3HG1 VAL C 465      70.550  55.430  59.100  1.00  0.00           H 
ATOM   4657  CG2 VAL C 465      72.280  54.220  61.010  1.00  0.00           C 
ATOM   4658 1HG2 VAL C 465      71.720  54.650  61.870  1.00  0.00           H 
ATOM   4659 2HG2 VAL C 465      71.820  53.420  60.400  1.00  0.00           H 
ATOM   4660 3HG2 VAL C 465      73.200  53.780  61.450  1.00  0.00           H 
ATOM   4661  C   VAL C 465      73.550  56.210  57.920  1.00  0.00           C 
ATOM   4662  O   VAL C 465      72.810  56.270  56.950  1.00  0.00           O 
ATOM   4663  N   MET C 466      74.590  57.060  57.840  1.00  0.00           N 
ATOM   4664  HN  MET C 466      75.320  56.900  58.490  1.00  0.00           H 
ATOM   4665  CA  MET C 466      74.840  58.060  56.790  1.00  0.00           C 
ATOM   4666  HA  MET C 466      74.010  58.740  56.780  1.00  0.00           H 
ATOM   4667  CB  MET C 466      76.090  58.940  57.120  1.00  0.00           C 
ATOM   4668  HB1 MET C 466      77.060  58.400  57.150  1.00  0.00           H 
ATOM   4669  HB2 MET C 466      76.350  59.640  56.300  1.00  0.00           H 
ATOM   4670  CG  MET C 466      75.900  59.660  58.490  1.00  0.00           C 
ATOM   4671  HG1 MET C 466      74.860  60.040  58.610  1.00  0.00           H 
ATOM   4672  HG2 MET C 466      76.060  58.810  59.190  1.00  0.00           H 
ATOM   4673  SD  MET C 466      77.170  61.010  58.730  1.00  0.00           S 
ATOM   4674  CE  MET C 466      77.850  60.370  60.300  1.00  0.00           C 
ATOM   4675  HE1 MET C 466      78.750  60.910  60.660  1.00  0.00           H 
ATOM   4676  HE2 MET C 466      77.070  60.500  61.080  1.00  0.00           H 
ATOM   4677  HE3 MET C 466      78.120  59.300  60.170  1.00  0.00           H 
ATOM   4678  C   MET C 466      74.930  57.520  55.420  1.00  0.00           C 
ATOM   4679  O   MET C 466      74.740  58.120  54.370  1.00  0.00           O 
ATOM   4680  N   TYR C 467      75.370  56.250  55.290  1.00  0.00           N 
ATOM   4681  HN  TYR C 467      75.590  55.770  56.140  1.00  0.00           H 
ATOM   4682  CA  TYR C 467      75.610  55.580  54.030  1.00  0.00           C 
ATOM   4683  HA  TYR C 467      75.720  56.330  53.260  1.00  0.00           H 
ATOM   4684  CB  TYR C 467      76.860  54.600  54.220  1.00  0.00           C 
ATOM   4685  HB1 TYR C 467      76.640  53.580  54.610  1.00  0.00           H 
ATOM   4686  HB2 TYR C 467      77.120  54.550  53.140  1.00  0.00           H 
ATOM   4687  CG  TYR C 467      78.050  55.380  54.790  1.00  0.00           C 
ATOM   4688  CD1 TYR C 467      78.420  56.710  54.410  1.00  0.00           C 
ATOM   4689  HD1 TYR C 467      77.750  57.260  53.770  1.00  0.00           H 
ATOM   4690  CE1 TYR C 467      79.440  57.380  55.150  1.00  0.00           C 
ATOM   4691  HE1 TYR C 467      79.680  58.410  54.930  1.00  0.00           H 
ATOM   4692  CZ  TYR C 467      80.250  56.730  56.060  1.00  0.00           C 
ATOM   4693  OH  TYR C 467      81.380  57.360  56.600  1.00  0.00           O 
ATOM   4694  HH  TYR C 467      81.520  57.070  57.500  1.00  0.00           H 
ATOM   4695  CD2 TYR C 467      78.790  54.810  55.840  1.00  0.00           C 
ATOM   4696  HD2 TYR C 467      78.530  53.820  56.190  1.00  0.00           H 
ATOM   4697  CE2 TYR C 467      79.920  55.410  56.430  1.00  0.00           C 
ATOM   4698  HE2 TYR C 467      80.480  54.850  57.160  1.00  0.00           H 
ATOM   4699  C   TYR C 467      74.390  54.750  53.610  1.00  0.00           C 
ATOM   4700  O   TYR C 467      74.120  54.610  52.420  1.00  0.00           O 
ATOM   4701  N   PHE C 468      73.580  54.290  54.610  1.00  0.00           N 
ATOM   4702  HN  PHE C 468      73.760  54.370  55.590  1.00  0.00           H 
ATOM   4703  CA  PHE C 468      72.190  53.840  54.360  1.00  0.00           C 
ATOM   4704  HA  PHE C 468      72.230  53.070  53.600  1.00  0.00           H 
ATOM   4705  CB  PHE C 468      71.650  53.130  55.570  1.00  0.00           C 
ATOM   4706  HB1 PHE C 468      72.020  53.610  56.500  1.00  0.00           H 
ATOM   4707  HB2 PHE C 468      70.550  52.940  55.590  1.00  0.00           H 
ATOM   4708  CG  PHE C 468      72.190  51.700  55.490  1.00  0.00           C 
ATOM   4709  CD1 PHE C 468      71.750  50.830  54.430  1.00  0.00           C 
ATOM   4710  HD1 PHE C 468      71.150  51.180  53.610  1.00  0.00           H 
ATOM   4711  CE1 PHE C 468      71.860  49.470  54.530  1.00  0.00           C 
ATOM   4712  HE1 PHE C 468      71.450  48.820  53.770  1.00  0.00           H 
ATOM   4713  CZ  PHE C 468      72.640  48.920  55.560  1.00  0.00           C 
ATOM   4714  HZ  PHE C 468      72.800  47.860  55.650  1.00  0.00           H 
ATOM   4715  CD2 PHE C 468      72.930  51.130  56.510  1.00  0.00           C 
ATOM   4716  HD2 PHE C 468      73.330  51.870  57.180  1.00  0.00           H 
ATOM   4717  CE2 PHE C 468      73.200  49.740  56.600  1.00  0.00           C 
ATOM   4718  HE2 PHE C 468      73.780  49.230  57.360  1.00  0.00           H 
ATOM   4719  C   PHE C 468      71.260  54.920  53.850  1.00  0.00           C 
ATOM   4720  O   PHE C 468      70.510  54.840  52.900  1.00  0.00           O 
ATOM   4721  N   ALA C 469      71.390  56.100  54.420  1.00  0.00           N 
ATOM   4722  HN  ALA C 469      71.840  56.180  55.300  1.00  0.00           H 
ATOM   4723  CA  ALA C 469      70.590  57.290  53.990  1.00  0.00           C 
ATOM   4724  HA  ALA C 469      69.550  57.120  54.230  1.00  0.00           H 
ATOM   4725  CB  ALA C 469      71.170  58.380  54.940  1.00  0.00           C 
ATOM   4726  HB1 ALA C 469      70.520  59.260  54.730  1.00  0.00           H 
ATOM   4727  HB2 ALA C 469      71.100  58.160  56.030  1.00  0.00           H 
ATOM   4728  HB3 ALA C 469      72.260  58.510  54.800  1.00  0.00           H 
ATOM   4729  C   ALA C 469      70.800  57.720  52.520  1.00  0.00           C 
ATOM   4730  O   ALA C 469      69.960  58.350  51.880  1.00  0.00           O 
ATOM   4731  N   ARG C 470      71.920  57.340  52.000  1.00  0.00           N 
ATOM   4732  HN  ARG C 470      72.610  56.900  52.570  1.00  0.00           H 
ATOM   4733  CA  ARG C 470      72.390  57.740  50.700  1.00  0.00           C 
ATOM   4734  HA  ARG C 470      72.060  58.770  50.660  1.00  0.00           H 
ATOM   4735  CB  ARG C 470      73.920  57.520  50.620  1.00  0.00           C 
ATOM   4736  HB1 ARG C 470      74.380  57.870  51.570  1.00  0.00           H 
ATOM   4737  HB2 ARG C 470      74.280  56.490  50.410  1.00  0.00           H 
ATOM   4738  CG  ARG C 470      74.490  58.420  49.450  1.00  0.00           C 
ATOM   4739  HG1 ARG C 470      74.020  58.210  48.460  1.00  0.00           H 
ATOM   4740  HG2 ARG C 470      74.350  59.490  49.720  1.00  0.00           H 
ATOM   4741  CD  ARG C 470      75.990  58.180  49.310  1.00  0.00           C 
ATOM   4742  HD1 ARG C 470      76.190  57.090  49.390  1.00  0.00           H 
ATOM   4743  HD2 ARG C 470      76.420  58.480  48.330  1.00  0.00           H 
ATOM   4744  NE  ARG C 470      76.680  59.100  50.270  1.00  0.00           N 
ATOM   4745  HE  ARG C 470      76.360  60.050  50.240  1.00  0.00           H 
ATOM   4746  CZ  ARG C 470      77.660  58.740  51.110  1.00  0.00           C 
ATOM   4747  NH1 ARG C 470      78.100  57.530  51.280  1.00  0.00           N 
ATOM   4748 1HH1 ARG C 470      77.690  56.800  50.730  1.00  0.00           H 
ATOM   4749 2HH1 ARG C 470      78.650  57.380  52.100  1.00  0.00           H 
ATOM   4750  NH2 ARG C 470      78.000  59.670  51.980  1.00  0.00           N 
ATOM   4751 1HH2 ARG C 470      77.690  60.570  51.690  1.00  0.00           H 
ATOM   4752 2HH2 ARG C 470      78.570  59.490  52.780  1.00  0.00           H 
ATOM   4753  C   ARG C 470      71.620  56.940  49.590  1.00  0.00           C 
ATOM   4754  O   ARG C 470      71.580  57.350  48.420  1.00  0.00           O 
ATOM   4755  N   GLY C 471      71.030  55.860  50.020  1.00  0.00           N 
ATOM   4756  HN  GLY C 471      71.180  55.550  50.960  1.00  0.00           H 
ATOM   4757  CA  GLY C 471      70.120  55.060  49.150  1.00  0.00           C 
ATOM   4758  HA1 GLY C 471      70.580  54.840  48.200  1.00  0.00           H 
ATOM   4759  HA2 GLY C 471      70.000  54.110  49.650  1.00  0.00           H 
ATOM   4760  C   GLY C 471      68.700  55.690  48.920  1.00  0.00           C 
ATOM   4761  O   GLY C 471      67.880  55.310  48.050  1.00  0.00           O 
ATOM   4762  N   PHE C 472      68.350  56.660  49.800  1.00  0.00           N 
ATOM   4763  HN  PHE C 472      68.940  56.980  50.530  1.00  0.00           H 
ATOM   4764  CA  PHE C 472      67.110  57.280  49.750  1.00  0.00           C 
ATOM   4765  HA  PHE C 472      66.370  56.640  49.300  1.00  0.00           H 
ATOM   4766  CB  PHE C 472      66.630  57.610  51.190  1.00  0.00           C 
ATOM   4767  HB1 PHE C 472      67.510  58.150  51.600  1.00  0.00           H 
ATOM   4768  HB2 PHE C 472      65.740  58.280  51.220  1.00  0.00           H 
ATOM   4769  CG  PHE C 472      66.330  56.350  51.950  1.00  0.00           C 
ATOM   4770  CD1 PHE C 472      64.950  56.140  52.260  1.00  0.00           C 
ATOM   4771  HD1 PHE C 472      64.160  56.650  51.720  1.00  0.00           H 
ATOM   4772  CE1 PHE C 472      64.620  55.120  53.140  1.00  0.00           C 
ATOM   4773  HE1 PHE C 472      63.610  55.040  53.510  1.00  0.00           H 
ATOM   4774  CZ  PHE C 472      65.600  54.280  53.720  1.00  0.00           C 
ATOM   4775  HZ  PHE C 472      65.210  53.500  54.350  1.00  0.00           H 
ATOM   4776  CD2 PHE C 472      67.280  55.540  52.570  1.00  0.00           C 
ATOM   4777  HD2 PHE C 472      68.320  55.570  52.280  1.00  0.00           H 
ATOM   4778  CE2 PHE C 472      66.920  54.510  53.430  1.00  0.00           C 
ATOM   4779  HE2 PHE C 472      67.630  53.810  53.860  1.00  0.00           H 
ATOM   4780  C   PHE C 472      67.240  58.480  48.930  1.00  0.00           C 
ATOM   4781  O   PHE C 472      66.340  59.230  48.820  1.00  0.00           O 
ATOM   4782  N   GLN C 473      68.410  58.670  48.270  1.00  0.00           N 
ATOM   4783  HN  GLN C 473      69.140  58.020  48.450  1.00  0.00           H 
ATOM   4784  CA  GLN C 473      68.590  59.810  47.330  1.00  0.00           C 
ATOM   4785  HA  GLN C 473      68.000  60.640  47.700  1.00  0.00           H 
ATOM   4786  CB  GLN C 473      70.070  60.100  47.180  1.00  0.00           C 
ATOM   4787  HB1 GLN C 473      70.640  59.160  47.060  1.00  0.00           H 
ATOM   4788  HB2 GLN C 473      70.330  60.790  46.350  1.00  0.00           H 
ATOM   4789  CG  GLN C 473      70.650  60.680  48.430  1.00  0.00           C 
ATOM   4790  HG1 GLN C 473      70.240  61.680  48.670  1.00  0.00           H 
ATOM   4791  HG2 GLN C 473      70.390  60.130  49.360  1.00  0.00           H 
ATOM   4792  CD  GLN C 473      72.190  60.970  48.370  1.00  0.00           C 
ATOM   4793  OE1 GLN C 473      72.780  61.860  49.010  1.00  0.00           O 
ATOM   4794  NE2 GLN C 473      72.880  60.190  47.470  1.00  0.00           N 
ATOM   4795 1HE2 GLN C 473      72.620  59.230  47.390  1.00  0.00           H 
ATOM   4796 2HE2 GLN C 473      73.810  60.540  47.340  1.00  0.00           H 
ATOM   4797  C   GLN C 473      68.010  59.480  45.930  1.00  0.00           C 
ATOM   4798  O   GLN C 473      67.870  58.320  45.640  1.00  0.00           O 
ATOM   4799  N   MET C 474      67.840  60.540  45.050  1.00  0.00           N 
ATOM   4800  HN  MET C 474      67.920  61.500  45.320  1.00  0.00           H 
ATOM   4801  CA  MET C 474      67.530  60.380  43.660  1.00  0.00           C 
ATOM   4802  HA  MET C 474      67.050  59.410  43.580  1.00  0.00           H 
ATOM   4803  CB  MET C 474      66.590  61.510  43.210  1.00  0.00           C 
ATOM   4804  HB1 MET C 474      67.040  62.480  43.510  1.00  0.00           H 
ATOM   4805  HB2 MET C 474      66.350  61.510  42.130  1.00  0.00           H 
ATOM   4806  CG  MET C 474      65.260  61.350  43.930  1.00  0.00           C 
ATOM   4807  HG1 MET C 474      65.400  61.080  45.000  1.00  0.00           H 
ATOM   4808  HG2 MET C 474      64.690  62.280  43.740  1.00  0.00           H 
ATOM   4809  SD  MET C 474      64.340  59.920  43.240  1.00  0.00           S 
ATOM   4810  CE  MET C 474      63.740  60.570  41.620  1.00  0.00           C 
ATOM   4811  HE1 MET C 474      63.510  61.650  41.690  1.00  0.00           H 
ATOM   4812  HE2 MET C 474      64.640  60.450  40.980  1.00  0.00           H 
ATOM   4813  HE3 MET C 474      62.890  60.020  41.160  1.00  0.00           H 
ATOM   4814  C   MET C 474      68.730  60.340  42.700  1.00  0.00           C 
ATOM   4815  O   MET C 474      68.540  60.270  41.460  1.00  0.00           O 
ATOM   4816  N   LEU C 475      69.990  60.340  43.270  1.00  0.00           N 
ATOM   4817  HN  LEU C 475      70.160  60.310  44.250  1.00  0.00           H 
ATOM   4818  CA  LEU C 475      71.190  60.300  42.560  1.00  0.00           C 
ATOM   4819  HA  LEU C 475      71.980  60.540  43.260  1.00  0.00           H 
ATOM   4820  CB  LEU C 475      71.610  58.900  41.810  1.00  0.00           C 
ATOM   4821  HB1 LEU C 475      70.860  58.520  41.090  1.00  0.00           H 
ATOM   4822  HB2 LEU C 475      72.540  59.040  41.230  1.00  0.00           H 
ATOM   4823  CG  LEU C 475      71.880  57.620  42.660  1.00  0.00           C 
ATOM   4824  HG  LEU C 475      72.340  56.850  42.010  1.00  0.00           H 
ATOM   4825  CD1 LEU C 475      72.940  58.090  43.740  1.00  0.00           C 
ATOM   4826 1HD1 LEU C 475      73.790  58.620  43.260  1.00  0.00           H 
ATOM   4827 2HD1 LEU C 475      72.380  58.620  44.540  1.00  0.00           H 
ATOM   4828 3HD1 LEU C 475      73.240  57.200  44.330  1.00  0.00           H 
ATOM   4829  CD2 LEU C 475      70.610  57.090  43.230  1.00  0.00           C 
ATOM   4830 1HD2 LEU C 475      69.850  56.830  42.460  1.00  0.00           H 
ATOM   4831 2HD2 LEU C 475      70.850  56.310  43.980  1.00  0.00           H 
ATOM   4832 3HD2 LEU C 475      70.140  57.900  43.830  1.00  0.00           H 
ATOM   4833  C   LEU C 475      71.350  61.360  41.590  1.00  0.00           C 
ATOM   4834  O   LEU C 475      71.460  61.240  40.340  1.00  0.00           O 
ATOM   4835  N   GLY C 476      71.430  62.630  42.020  1.00  0.00           N 
ATOM   4836  HN  GLY C 476      71.190  62.750  42.980  1.00  0.00           H 
ATOM   4837  CA  GLY C 476      71.910  63.780  41.220  1.00  0.00           C 
ATOM   4838  HA1 GLY C 476      71.310  63.770  40.330  1.00  0.00           H 
ATOM   4839  HA2 GLY C 476      71.820  64.660  41.850  1.00  0.00           H 
ATOM   4840  C   GLY C 476      73.340  63.540  40.880  1.00  0.00           C 
ATOM   4841  O   GLY C 476      73.980  62.870  41.720  1.00  0.00           O 
ATOM   4842  N   PRO C 477      74.000  64.080  39.850  1.00  0.00           N 
ATOM   4843  CD  PRO C 477      73.370  64.900  38.800  1.00  0.00           C 
ATOM   4844  HD1 PRO C 477      72.650  65.670  39.140  1.00  0.00           H 
ATOM   4845  HD2 PRO C 477      72.830  64.230  38.090  1.00  0.00           H 
ATOM   4846  CA  PRO C 477      75.240  63.460  39.340  1.00  0.00           C 
ATOM   4847  HA  PRO C 477      75.060  62.400  39.330  1.00  0.00           H 
ATOM   4848  CB  PRO C 477      75.400  64.030  37.920  1.00  0.00           C 
ATOM   4849  HB1 PRO C 477      76.460  64.190  37.630  1.00  0.00           H 
ATOM   4850  HB2 PRO C 477      74.950  63.240  37.280  1.00  0.00           H 
ATOM   4851  CG  PRO C 477      74.560  65.320  37.910  1.00  0.00           C 
ATOM   4852  HG1 PRO C 477      75.250  66.080  38.330  1.00  0.00           H 
ATOM   4853  HG2 PRO C 477      74.240  65.670  36.910  1.00  0.00           H 
ATOM   4854  C   PRO C 477      76.410  63.730  40.220  1.00  0.00           C 
ATOM   4855  O   PRO C 477      77.240  62.860  40.490  1.00  0.00           O 
ATOM   4856  N   PHE C 478      76.600  65.000  40.670  1.00  0.00           N 
ATOM   4857  HN  PHE C 478      75.960  65.620  40.220  1.00  0.00           H 
ATOM   4858  CA  PHE C 478      77.810  65.500  41.270  1.00  0.00           C 
ATOM   4859  HA  PHE C 478      78.620  64.860  40.940  1.00  0.00           H 
ATOM   4860  CB  PHE C 478      78.050  66.960  40.860  1.00  0.00           C 
ATOM   4861  HB1 PHE C 478      77.180  67.630  41.040  1.00  0.00           H 
ATOM   4862  HB2 PHE C 478      78.940  67.490  41.260  1.00  0.00           H 
ATOM   4863  CG  PHE C 478      78.310  66.980  39.290  1.00  0.00           C 
ATOM   4864  CD1 PHE C 478      79.460  66.240  38.790  1.00  0.00           C 
ATOM   4865  HD1 PHE C 478      80.090  65.620  39.410  1.00  0.00           H 
ATOM   4866  CE1 PHE C 478      79.860  66.350  37.510  1.00  0.00           C 
ATOM   4867  HE1 PHE C 478      80.740  65.790  37.230  1.00  0.00           H 
ATOM   4868  CZ  PHE C 478      79.110  67.110  36.560  1.00  0.00           C 
ATOM   4869  HZ  PHE C 478      79.360  67.080  35.510  1.00  0.00           H 
ATOM   4870  CD2 PHE C 478      77.720  67.950  38.400  1.00  0.00           C 
ATOM   4871  HD2 PHE C 478      76.940  68.650  38.670  1.00  0.00           H 
ATOM   4872  CE2 PHE C 478      78.020  67.870  37.070  1.00  0.00           C 
ATOM   4873  HE2 PHE C 478      77.560  68.520  36.340  1.00  0.00           H 
ATOM   4874  C   PHE C 478      77.730  65.240  42.760  1.00  0.00           C 
ATOM   4875  O   PHE C 478      78.590  65.620  43.520  1.00  0.00           O 
ATOM   4876  N   THR C 479      76.570  64.650  43.250  1.00  0.00           N 
ATOM   4877  HN  THR C 479      75.940  64.080  42.730  1.00  0.00           H 
ATOM   4878  CA  THR C 479      76.290  64.520  44.700  1.00  0.00           C 
ATOM   4879  HA  THR C 479      76.190  65.550  45.000  1.00  0.00           H 
ATOM   4880  CB  THR C 479      75.030  63.820  45.020  1.00  0.00           C 
ATOM   4881  HB  THR C 479      74.800  63.700  46.100  1.00  0.00           H 
ATOM   4882  OG1 THR C 479      74.850  62.520  44.410  1.00  0.00           O 
ATOM   4883  HG1 THR C 479      74.660  62.720  43.490  1.00  0.00           H 
ATOM   4884  CG2 THR C 479      73.790  64.630  44.650  1.00  0.00           C 
ATOM   4885 1HG2 THR C 479      72.790  64.170  44.820  1.00  0.00           H 
ATOM   4886 2HG2 THR C 479      73.860  65.530  45.290  1.00  0.00           H 
ATOM   4887 3HG2 THR C 479      73.770  64.890  43.570  1.00  0.00           H 
ATOM   4888  C   THR C 479      77.360  63.920  45.690  1.00  0.00           C 
ATOM   4889  O   THR C 479      77.930  64.480  46.660  1.00  0.00           O 
ATOM   4890  N   ILE C 480      77.550  62.610  45.410  1.00  0.00           N 
ATOM   4891  HN  ILE C 480      77.080  62.240  44.610  1.00  0.00           H 
ATOM   4892  CA  ILE C 480      78.380  61.630  46.190  1.00  0.00           C 
ATOM   4893  HA  ILE C 480      78.130  61.630  47.240  1.00  0.00           H 
ATOM   4894  CB  ILE C 480      78.100  60.180  45.840  1.00  0.00           C 
ATOM   4895  HB  ILE C 480      78.480  59.960  44.820  1.00  0.00           H 
ATOM   4896  CG2 ILE C 480      78.890  59.320  46.860  1.00  0.00           C 
ATOM   4897 1HG2 ILE C 480      78.840  58.290  46.460  1.00  0.00           H 
ATOM   4898 2HG2 ILE C 480      79.980  59.510  47.010  1.00  0.00           H 
ATOM   4899 3HG2 ILE C 480      78.430  59.330  47.870  1.00  0.00           H 
ATOM   4900  CG1 ILE C 480      76.590  59.800  45.840  1.00  0.00           C 
ATOM   4901 1HG1 ILE C 480      76.160  60.130  46.810  1.00  0.00           H 
ATOM   4902 2HG1 ILE C 480      75.980  60.440  45.160  1.00  0.00           H 
ATOM   4903  CD  ILE C 480      76.410  58.350  45.400  1.00  0.00           C 
ATOM   4904  HD1 ILE C 480      76.860  57.570  46.040  1.00  0.00           H 
ATOM   4905  HD2 ILE C 480      75.300  58.240  45.410  1.00  0.00           H 
ATOM   4906  HD3 ILE C 480      76.930  58.230  44.430  1.00  0.00           H 
ATOM   4907  C   ILE C 480      79.880  62.000  46.080  1.00  0.00           C 
ATOM   4908  O   ILE C 480      80.540  61.940  47.040  1.00  0.00           O 
ATOM   4909  N   MET C 481      80.350  62.370  44.870  1.00  0.00           N 
ATOM   4910  HN  MET C 481      79.740  62.310  44.090  1.00  0.00           H 
ATOM   4911  CA  MET C 481      81.760  62.660  44.590  1.00  0.00           C 
ATOM   4912  HA  MET C 481      82.380  61.820  44.860  1.00  0.00           H 
ATOM   4913  CB  MET C 481      81.900  63.130  43.100  1.00  0.00           C 
ATOM   4914  HB1 MET C 481      81.460  62.290  42.520  1.00  0.00           H 
ATOM   4915  HB2 MET C 481      81.230  64.000  42.960  1.00  0.00           H 
ATOM   4916  CG  MET C 481      83.360  63.310  42.570  1.00  0.00           C 
ATOM   4917  HG1 MET C 481      83.870  64.160  43.080  1.00  0.00           H 
ATOM   4918  HG2 MET C 481      83.860  62.330  42.700  1.00  0.00           H 
ATOM   4919  SD  MET C 481      83.580  63.700  40.700  1.00  0.00           S 
ATOM   4920  CE  MET C 481      82.680  65.260  40.660  1.00  0.00           C 
ATOM   4921  HE1 MET C 481      82.880  65.710  39.660  1.00  0.00           H 
ATOM   4922  HE2 MET C 481      81.600  65.170  40.890  1.00  0.00           H 
ATOM   4923  HE3 MET C 481      83.030  65.890  41.510  1.00  0.00           H 
ATOM   4924  C   MET C 481      82.330  63.820  45.470  1.00  0.00           C 
ATOM   4925  O   MET C 481      83.460  63.740  45.980  1.00  0.00           O 
ATOM   4926  N   ILE C 482      81.560  64.930  45.560  1.00  0.00           N 
ATOM   4927  HN  ILE C 482      80.650  64.980  45.150  1.00  0.00           H 
ATOM   4928  CA  ILE C 482      81.740  66.140  46.410  1.00  0.00           C 
ATOM   4929  HA  ILE C 482      82.700  66.600  46.250  1.00  0.00           H 
ATOM   4930  CB  ILE C 482      80.690  67.170  45.950  1.00  0.00           C 
ATOM   4931  HB  ILE C 482      79.690  66.690  45.880  1.00  0.00           H 
ATOM   4932  CG2 ILE C 482      80.760  68.420  46.830  1.00  0.00           C 
ATOM   4933 1HG2 ILE C 482      80.300  69.280  46.300  1.00  0.00           H 
ATOM   4934 2HG2 ILE C 482      80.280  68.300  47.830  1.00  0.00           H 
ATOM   4935 3HG2 ILE C 482      81.840  68.680  46.910  1.00  0.00           H 
ATOM   4936  CG1 ILE C 482      80.960  67.510  44.430  1.00  0.00           C 
ATOM   4937 1HG1 ILE C 482      81.060  66.590  43.820  1.00  0.00           H 
ATOM   4938 2HG1 ILE C 482      80.160  68.100  43.940  1.00  0.00           H 
ATOM   4939  CD  ILE C 482      82.280  68.260  44.160  1.00  0.00           C 
ATOM   4940  HD1 ILE C 482      83.190  67.860  44.660  1.00  0.00           H 
ATOM   4941  HD2 ILE C 482      82.580  68.330  43.090  1.00  0.00           H 
ATOM   4942  HD3 ILE C 482      82.200  69.280  44.590  1.00  0.00           H 
ATOM   4943  C   ILE C 482      81.720  65.820  47.920  1.00  0.00           C 
ATOM   4944  O   ILE C 482      82.640  66.200  48.710  1.00  0.00           O 
ATOM   4945  N   GLN C 483      80.860  64.860  48.340  1.00  0.00           N 
ATOM   4946  HN  GLN C 483      80.050  64.690  47.790  1.00  0.00           H 
ATOM   4947  CA  GLN C 483      80.870  64.310  49.700  1.00  0.00           C 
ATOM   4948  HA  GLN C 483      80.730  65.100  50.420  1.00  0.00           H 
ATOM   4949  CB  GLN C 483      79.660  63.320  49.990  1.00  0.00           C 
ATOM   4950  HB1 GLN C 483      79.520  62.510  49.240  1.00  0.00           H 
ATOM   4951  HB2 GLN C 483      79.810  62.900  51.010  1.00  0.00           H 
ATOM   4952  CG  GLN C 483      78.340  64.140  50.020  1.00  0.00           C 
ATOM   4953  HG1 GLN C 483      78.380  64.790  50.920  1.00  0.00           H 
ATOM   4954  HG2 GLN C 483      78.270  64.850  49.170  1.00  0.00           H 
ATOM   4955  CD  GLN C 483      77.140  63.220  50.030  1.00  0.00           C 
ATOM   4956  OE1 GLN C 483      76.960  62.160  50.640  1.00  0.00           O 
ATOM   4957  NE2 GLN C 483      76.210  63.640  49.120  1.00  0.00           N 
ATOM   4958 1HE2 GLN C 483      76.300  64.550  48.720  1.00  0.00           H 
ATOM   4959 2HE2 GLN C 483      75.370  63.110  49.010  1.00  0.00           H 
ATOM   4960  C   GLN C 483      82.160  63.550  50.020  1.00  0.00           C 
ATOM   4961  O   GLN C 483      82.720  63.660  51.120  1.00  0.00           O 
ATOM   4962  N   LYS C 484      82.820  62.800  49.150  1.00  0.00           N 
ATOM   4963  HN  LYS C 484      82.450  62.470  48.280  1.00  0.00           H 
ATOM   4964  CA  LYS C 484      84.170  62.260  49.430  1.00  0.00           C 
ATOM   4965  HA  LYS C 484      84.330  61.920  50.440  1.00  0.00           H 
ATOM   4966  CB  LYS C 484      84.450  61.210  48.290  1.00  0.00           C 
ATOM   4967  HB1 LYS C 484      84.460  61.830  47.370  1.00  0.00           H 
ATOM   4968  HB2 LYS C 484      85.440  60.720  48.320  1.00  0.00           H 
ATOM   4969  CG  LYS C 484      83.420  60.150  47.990  1.00  0.00           C 
ATOM   4970  HG1 LYS C 484      82.420  60.450  48.380  1.00  0.00           H 
ATOM   4971  HG2 LYS C 484      83.370  59.980  46.890  1.00  0.00           H 
ATOM   4972  CD  LYS C 484      83.690  58.870  48.780  1.00  0.00           C 
ATOM   4973  HD1 LYS C 484      83.740  59.070  49.870  1.00  0.00           H 
ATOM   4974  HD2 LYS C 484      82.870  58.150  48.580  1.00  0.00           H 
ATOM   4975  CE  LYS C 484      85.000  58.180  48.380  1.00  0.00           C 
ATOM   4976  HE1 LYS C 484      85.100  58.250  47.280  1.00  0.00           H 
ATOM   4977  HE2 LYS C 484      85.870  58.670  48.870  1.00  0.00           H 
ATOM   4978  NZ  LYS C 484      85.060  56.750  48.760  1.00  0.00           N 
ATOM   4979  HZ1 LYS C 484      84.900  56.500  49.760  1.00  0.00           H 
ATOM   4980  HZ2 LYS C 484      84.340  56.180  48.270  1.00  0.00           H 
ATOM   4981  HZ3 LYS C 484      85.970  56.310  48.500  1.00  0.00           H 
ATOM   4982  C   LYS C 484      85.280  63.380  49.390  1.00  0.00           C 
ATOM   4983  O   LYS C 484      86.220  63.340  50.180  1.00  0.00           O 
ATOM   4984  N   MET C 485      85.200  64.380  48.460  1.00  0.00           N 
ATOM   4985  HN  MET C 485      84.590  64.270  47.680  1.00  0.00           H 
ATOM   4986  CA  MET C 485      86.160  65.400  48.200  1.00  0.00           C 
ATOM   4987  HA  MET C 485      87.120  64.930  48.020  1.00  0.00           H 
ATOM   4988  CB  MET C 485      85.770  66.160  46.970  1.00  0.00           C 
ATOM   4989  HB1 MET C 485      85.860  65.540  46.060  1.00  0.00           H 
ATOM   4990  HB2 MET C 485      84.680  66.270  47.140  1.00  0.00           H 
ATOM   4991  CG  MET C 485      86.640  67.450  46.640  1.00  0.00           C 
ATOM   4992  HG1 MET C 485      86.980  67.950  47.570  1.00  0.00           H 
ATOM   4993  HG2 MET C 485      87.620  67.240  46.170  1.00  0.00           H 
ATOM   4994  SD  MET C 485      85.650  68.700  45.830  1.00  0.00           S 
ATOM   4995  CE  MET C 485      85.700  69.800  47.210  1.00  0.00           C 
ATOM   4996  HE1 MET C 485      86.740  70.150  47.390  1.00  0.00           H 
ATOM   4997  HE2 MET C 485      85.180  70.750  46.960  1.00  0.00           H 
ATOM   4998  HE3 MET C 485      85.300  69.300  48.120  1.00  0.00           H
[truncated: 8,824,798 more chars]
