# Supplementary material for: Structural mechanism of human oncochannel TRPV6 inhibition by the natural phytoestrogen genistein
Source: Nat Commun. 2023 May 9;14:2659. doi: 10.1038/s41467-023-38352-5 (PMC10169861; doi:10.1038/s41467-023-38352-5)
Supplement: Supplementary file 4 — Supplementary Data 1 [file 41467_2023_38352_MOESM4_ESM.zip › MD states/gen_site2_run3.pdb]

t=0
MODEL 1                                                                        
CRYST1   67.680   67.190   63.210  90.00  90.00  90.00 P 1           1
ATOM      1  C1  GEN   902      85.260  80.180  55.660  1.00  0.00           C 
ATOM      2  H1  GEN   902      86.190  80.600  55.310  1.00  0.00           H 
ATOM      3  C2  GEN   902      85.110  78.790  55.550  1.00  0.00           C 
ATOM      4  O2  GEN   902      86.270  78.070  55.380  1.00  0.00           O 
ATOM      5  H2  GEN   902      87.060  78.590  55.240  1.00  0.00           H 
ATOM      6  C3  GEN   902      83.950  78.270  55.960  1.00  0.00           C 
ATOM      7  H3  GEN   902      83.880  77.200  55.890  1.00  0.00           H 
ATOM      8  C4  GEN   902      82.780  79.010  56.330  1.00  0.00           C 
ATOM      9  O4  GEN   902      81.650  78.320  56.700  1.00  0.00           O 
ATOM     10  H4  GEN   902      81.010  78.980  56.960  1.00  0.00           H 
ATOM     11  C5  GEN   902      82.960  80.360  56.350  1.00  0.00           C 
ATOM     12  C6  GEN   902      81.810  81.240  56.560  1.00  0.00           C 
ATOM     13  O6  GEN   902      80.660  80.820  56.740  1.00  0.00           O 
ATOM     14  C7  GEN   902      81.850  82.660  56.200  1.00  0.00           C 
ATOM     15  C8  GEN   902      83.120  83.120  55.740  1.00  0.00           C 
ATOM     16  H8  GEN   902      83.320  84.140  55.460  1.00  0.00           H 
ATOM     17  O9  GEN   902      84.210  82.310  55.690  1.00  0.00           O 
ATOM     18  C10 GEN   902      84.160  80.980  55.950  1.00  0.00           C 
ATOM     19  C11 GEN   902      80.720  83.550  56.210  1.00  0.00           C 
ATOM     20  C12 GEN   902      79.670  83.300  55.300  1.00  0.00           C 
ATOM     21  H12 GEN   902      79.770  82.480  54.610  1.00  0.00           H 
ATOM     22  C13 GEN   902      78.520  84.110  55.240  1.00  0.00           C 
ATOM     23  H13 GEN   902      77.720  83.890  54.540  1.00  0.00           H 
ATOM     24  C14 GEN   902      78.420  85.150  56.170  1.00  0.00           C 
ATOM     25  O14 GEN   902      77.220  85.850  56.230  1.00  0.00           O 
ATOM     26  H14 GEN   902      76.670  85.450  55.560  1.00  0.00           H 
ATOM     27  C15 GEN   902      79.490  85.390  57.140  1.00  0.00           C 
ATOM     28  H15 GEN   902      79.350  86.190  57.850  1.00  0.00           H 
ATOM     29  C16 GEN   902      80.590  84.560  57.090  1.00  0.00           C 
ATOM     30  H16 GEN   902      81.360  84.870  57.790  1.00  0.00           H 
ATOM     31  C1  GEN  1804      76.460  82.120  41.470  1.00  0.00           C 
ATOM     32  H1  GEN  1804      75.870  82.050  40.570  1.00  0.00           H 
ATOM     33  C2  GEN  1804      75.910  82.660  42.670  1.00  0.00           C 
ATOM     34  O2  GEN  1804      74.560  83.080  42.730  1.00  0.00           O 
ATOM     35  H2  GEN  1804      74.430  83.600  43.520  1.00  0.00           H 
ATOM     36  C3  GEN  1804      76.520  82.620  43.860  1.00  0.00           C 
ATOM     37  H3  GEN  1804      76.000  82.960  44.740  1.00  0.00           H 
ATOM     38  C4  GEN  1804      77.810  82.110  44.050  1.00  0.00           C 
ATOM     39  O4  GEN  1804      78.430  81.930  45.260  1.00  0.00           O 
ATOM     40  H4  GEN  1804      79.340  81.730  45.040  1.00  0.00           H 
ATOM     41  C5  GEN  1804      78.510  81.830  42.890  1.00  0.00           C 
ATOM     42  C6  GEN  1804      79.980  81.450  42.900  1.00  0.00           C 
ATOM     43  O6  GEN  1804      80.590  81.510  43.980  1.00  0.00           O 
ATOM     44  C7  GEN  1804      80.740  81.120  41.670  1.00  0.00           C 
ATOM     45  C8  GEN  1804      79.890  81.040  40.550  1.00  0.00           C 
ATOM     46  H8  GEN  1804      80.410  80.720  39.660  1.00  0.00           H 
ATOM     47  O9  GEN  1804      78.550  81.340  40.610  1.00  0.00           O 
ATOM     48  C10 GEN  1804      77.830  81.780  41.640  1.00  0.00           C 
ATOM     49  C11 GEN  1804      82.180  80.830  41.680  1.00  0.00           C 
ATOM     50  C12 GEN  1804      83.160  81.740  42.090  1.00  0.00           C 
ATOM     51  H12 GEN  1804      82.820  82.760  42.200  1.00  0.00           H 
ATOM     52  C13 GEN  1804      84.590  81.400  42.040  1.00  0.00           C 
ATOM     53  H13 GEN  1804      85.400  82.110  42.140  1.00  0.00           H 
ATOM     54  C14 GEN  1804      85.000  80.140  41.690  1.00  0.00           C 
ATOM     55  O14 GEN  1804      86.360  79.850  41.690  1.00  0.00           O 
ATOM     56  H14 GEN  1804      86.570  79.020  41.250  1.00  0.00           H 
ATOM     57  C15 GEN  1804      84.050  79.170  41.280  1.00  0.00           C 
ATOM     58  H15 GEN  1804      84.430  78.200  40.990  1.00  0.00           H 
ATOM     59  C16 GEN  1804      82.610  79.540  41.280  1.00  0.00           C 
ATOM     60  H16 GEN  1804      81.930  78.790  40.890  1.00  0.00           H 
ATOM     61  C1  GEN  2706      79.390  79.770  34.560  1.00  0.00           C 
ATOM     62  H1  GEN  2706      78.970  80.130  33.630  1.00  0.00           H 
ATOM     63  C2  GEN  2706      78.890  78.580  35.050  1.00  0.00           C 
ATOM     64  O2  GEN  2706      77.890  78.070  34.240  1.00  0.00           O 
ATOM     65  H2  GEN  2706      77.460  77.370  34.730  1.00  0.00           H 
ATOM     66  C3  GEN  2706      79.310  78.030  36.260  1.00  0.00           C 
ATOM     67  H3  GEN  2706      79.000  77.060  36.630  1.00  0.00           H 
ATOM     68  C4  GEN  2706      80.350  78.730  36.970  1.00  0.00           C 
ATOM     69  O4  GEN  2706      80.730  78.200  38.240  1.00  0.00           O 
ATOM     70  H4  GEN  2706      81.430  78.770  38.570  1.00  0.00           H 
ATOM     71  C5  GEN  2706      80.790  79.980  36.480  1.00  0.00           C 
ATOM     72  C6  GEN  2706      81.830  80.740  37.100  1.00  0.00           C 
ATOM     73  O6  GEN  2706      82.250  80.290  38.180  1.00  0.00           O 
ATOM     74  C7  GEN  2706      82.140  82.170  36.650  1.00  0.00           C 
ATOM     75  C8  GEN  2706      81.340  82.580  35.490  1.00  0.00           C 
ATOM     76  H8  GEN  2706      81.350  83.560  35.030  1.00  0.00           H 
ATOM     77  O9  GEN  2706      80.530  81.680  34.810  1.00  0.00           O 
ATOM     78  C10 GEN  2706      80.230  80.500  35.350  1.00  0.00           C 
ATOM     79  C11 GEN  2706      83.060  83.080  37.270  1.00  0.00           C 
ATOM     80  C12 GEN  2706      83.000  83.370  38.630  1.00  0.00           C 
ATOM     81  H12 GEN  2706      82.220  82.890  39.210  1.00  0.00           H 
ATOM     82  C13 GEN  2706      83.980  84.200  39.290  1.00  0.00           C 
ATOM     83  H13 GEN  2706      83.980  84.410  40.350  1.00  0.00           H 
ATOM     84  C14 GEN  2706      85.010  84.760  38.490  1.00  0.00           C 
ATOM     85  O14 GEN  2706      85.960  85.520  39.250  1.00  0.00           O 
ATOM     86  H14 GEN  2706      85.800  85.370  40.180  1.00  0.00           H 
ATOM     87  C15 GEN  2706      85.060  84.430  37.140  1.00  0.00           C 
ATOM     88  H15 GEN  2706      85.880  84.820  36.560  1.00  0.00           H 
ATOM     89  C16 GEN  2706      84.080  83.610  36.540  1.00  0.00           C 
ATOM     90  H16 GEN  2706      84.210  83.320  35.510  1.00  0.00           H 
ATOM     91  N   MET A 454      79.980 112.630  72.030  1.00  0.00           N 
ATOM     92  HN  MET A 454      79.700 112.780  72.970  1.00  0.00           H 
ATOM     93  CA  MET A 454      81.380 112.180  71.860  1.00  0.00           C 
ATOM     94  HA  MET A 454      81.900 112.720  71.080  1.00  0.00           H 
ATOM     95  CB  MET A 454      82.190 112.230  73.220  1.00  0.00           C 
ATOM     96  HB1 MET A 454      81.660 111.490  73.860  1.00  0.00           H 
ATOM     97  HB2 MET A 454      83.200 111.830  72.980  1.00  0.00           H 
ATOM     98  CG  MET A 454      82.500 113.570  73.970  1.00  0.00           C 
ATOM     99  HG1 MET A 454      83.160 114.170  73.310  1.00  0.00           H 
ATOM    100  HG2 MET A 454      81.500 114.040  74.110  1.00  0.00           H 
ATOM    101  SD  MET A 454      83.550 113.270  75.410  1.00  0.00           S 
ATOM    102  CE  MET A 454      83.730 115.060  75.770  1.00  0.00           C 
ATOM    103  HE1 MET A 454      84.380 115.240  76.650  1.00  0.00           H 
ATOM    104  HE2 MET A 454      84.240 115.560  74.920  1.00  0.00           H 
ATOM    105  HE3 MET A 454      82.700 115.470  75.850  1.00  0.00           H 
ATOM    106  C   MET A 454      81.410 110.750  71.300  1.00  0.00           C 
ATOM    107  O   MET A 454      82.140 110.450  70.400  1.00  0.00           O 
ATOM    108  N   SER A 455      80.430 109.880  71.680  1.00  0.00           N 
ATOM    109  HN  SER A 455      79.720 110.140  72.330  1.00  0.00           H 
ATOM    110  CA  SER A 455      80.330 108.490  71.210  1.00  0.00           C 
ATOM    111  HA  SER A 455      81.270 107.960  71.310  1.00  0.00           H 
ATOM    112  CB  SER A 455      79.290 107.610  71.980  1.00  0.00           C 
ATOM    113  HB1 SER A 455      78.220 107.880  71.840  1.00  0.00           H 
ATOM    114  HB2 SER A 455      79.450 106.600  71.540  1.00  0.00           H 
ATOM    115  OG  SER A 455      79.620 107.450  73.370  1.00  0.00           O 
ATOM    116  HG1 SER A 455      79.700 108.300  73.800  1.00  0.00           H 
ATOM    117  C   SER A 455      79.960 108.430  69.780  1.00  0.00           C 
ATOM    118  O   SER A 455      80.610 107.650  69.100  1.00  0.00           O 
ATOM    119  N   PHE A 456      78.950 109.210  69.380  1.00  0.00           N 
ATOM    120  HN  PHE A 456      78.580 109.840  70.060  1.00  0.00           H 
ATOM    121  CA  PHE A 456      78.600 109.380  67.970  1.00  0.00           C 
ATOM    122  HA  PHE A 456      78.510 108.440  67.450  1.00  0.00           H 
ATOM    123  CB  PHE A 456      77.270 110.250  67.940  1.00  0.00           C 
ATOM    124  HB1 PHE A 456      77.390 111.130  68.610  1.00  0.00           H 
ATOM    125  HB2 PHE A 456      77.040 110.640  66.920  1.00  0.00           H 
ATOM    126  CG  PHE A 456      76.100 109.400  68.250  1.00  0.00           C 
ATOM    127  CD1 PHE A 456      75.960 108.190  67.520  1.00  0.00           C 
ATOM    128  HD1 PHE A 456      76.640 107.880  66.750  1.00  0.00           H 
ATOM    129  CE1 PHE A 456      74.850 107.360  67.770  1.00  0.00           C 
ATOM    130  HE1 PHE A 456      74.750 106.560  67.060  1.00  0.00           H 
ATOM    131  CZ  PHE A 456      73.890 107.750  68.690  1.00  0.00           C 
ATOM    132  HZ  PHE A 456      73.070 107.120  69.000  1.00  0.00           H 
ATOM    133  CD2 PHE A 456      75.150 109.820  69.200  1.00  0.00           C 
ATOM    134  HD2 PHE A 456      75.320 110.750  69.720  1.00  0.00           H 
ATOM    135  CE2 PHE A 456      74.100 108.930  69.450  1.00  0.00           C 
ATOM    136  HE2 PHE A 456      73.370 109.230  70.190  1.00  0.00           H 
ATOM    137  C   PHE A 456      79.680 110.040  67.100  1.00  0.00           C 
ATOM    138  O   PHE A 456      79.990 109.620  66.000  1.00  0.00           O 
ATOM    139  N   ALA A 457      80.380 111.050  67.610  1.00  0.00           N 
ATOM    140  HN  ALA A 457      80.040 111.350  68.500  1.00  0.00           H 
ATOM    141  CA  ALA A 457      81.510 111.650  67.050  1.00  0.00           C 
ATOM    142  HA  ALA A 457      81.120 111.800  66.060  1.00  0.00           H 
ATOM    143  CB  ALA A 457      81.810 112.980  67.760  1.00  0.00           C 
ATOM    144  HB1 ALA A 457      82.700 113.480  67.320  1.00  0.00           H 
ATOM    145  HB2 ALA A 457      80.900 113.590  67.590  1.00  0.00           H 
ATOM    146  HB3 ALA A 457      81.990 112.920  68.850  1.00  0.00           H 
ATOM    147  C   ALA A 457      82.720 110.770  66.930  1.00  0.00           C 
ATOM    148  O   ALA A 457      83.390 110.850  65.900  1.00  0.00           O 
ATOM    149  N   LEU A 458      83.110 109.900  67.860  1.00  0.00           N 
ATOM    150  HN  LEU A 458      82.670 109.810  68.750  1.00  0.00           H 
ATOM    151  CA  LEU A 458      84.280 108.930  67.740  1.00  0.00           C 
ATOM    152  HA  LEU A 458      85.160 109.480  67.430  1.00  0.00           H 
ATOM    153  CB  LEU A 458      84.530 108.290  69.100  1.00  0.00           C 
ATOM    154  HB1 LEU A 458      83.670 108.370  69.800  1.00  0.00           H 
ATOM    155  HB2 LEU A 458      84.930 107.250  69.080  1.00  0.00           H 
ATOM    156  CG  LEU A 458      85.760 108.900  69.890  1.00  0.00           C 
ATOM    157  HG  LEU A 458      86.070 108.200  70.690  1.00  0.00           H 
ATOM    158  CD1 LEU A 458      87.010 109.200  69.040  1.00  0.00           C 
ATOM    159 1HD1 LEU A 458      87.640 109.850  69.690  1.00  0.00           H 
ATOM    160 2HD1 LEU A 458      87.520 108.280  68.680  1.00  0.00           H 
ATOM    161 3HD1 LEU A 458      86.890 109.840  68.140  1.00  0.00           H 
ATOM    162  CD2 LEU A 458      85.350 110.180  70.610  1.00  0.00           C 
ATOM    163 1HD2 LEU A 458      84.820 110.820  69.870  1.00  0.00           H 
ATOM    164 2HD2 LEU A 458      84.630 110.020  71.440  1.00  0.00           H 
ATOM    165 3HD2 LEU A 458      86.320 110.570  70.980  1.00  0.00           H 
ATOM    166  C   LEU A 458      84.000 107.950  66.700  1.00  0.00           C 
ATOM    167  O   LEU A 458      84.840 107.730  65.830  1.00  0.00           O 
ATOM    168  N   VAL A 459      82.770 107.430  66.580  1.00  0.00           N 
ATOM    169  HN  VAL A 459      82.100 107.630  67.290  1.00  0.00           H 
ATOM    170  CA  VAL A 459      82.310 106.610  65.440  1.00  0.00           C 
ATOM    171  HA  VAL A 459      83.050 105.840  65.250  1.00  0.00           H 
ATOM    172  CB  VAL A 459      80.970 105.980  65.900  1.00  0.00           C 
ATOM    173  HB  VAL A 459      80.310 106.670  66.470  1.00  0.00           H 
ATOM    174  CG1 VAL A 459      80.200 105.240  64.710  1.00  0.00           C 
ATOM    175 1HG1 VAL A 459      79.260 104.720  64.980  1.00  0.00           H 
ATOM    176 2HG1 VAL A 459      79.920 106.060  64.010  1.00  0.00           H 
ATOM    177 3HG1 VAL A 459      80.860 104.490  64.220  1.00  0.00           H 
ATOM    178  CG2 VAL A 459      81.360 104.960  66.950  1.00  0.00           C 
ATOM    179 1HG2 VAL A 459      81.540 105.370  67.970  1.00  0.00           H 
ATOM    180 2HG2 VAL A 459      80.530 104.240  67.120  1.00  0.00           H 
ATOM    181 3HG2 VAL A 459      82.290 104.420  66.670  1.00  0.00           H 
ATOM    182  C   VAL A 459      82.320 107.310  64.050  1.00  0.00           C 
ATOM    183  O   VAL A 459      82.850 106.720  63.090  1.00  0.00           O 
ATOM    184  N   LEU A 460      81.640 108.450  63.970  1.00  0.00           N 
ATOM    185  HN  LEU A 460      81.010 108.680  64.710  1.00  0.00           H 
ATOM    186  CA  LEU A 460      81.420 109.190  62.770  1.00  0.00           C 
ATOM    187  HA  LEU A 460      81.050 108.470  62.060  1.00  0.00           H 
ATOM    188  CB  LEU A 460      80.400 110.360  62.880  1.00  0.00           C 
ATOM    189  HB1 LEU A 460      80.720 111.050  63.690  1.00  0.00           H 
ATOM    190  HB2 LEU A 460      80.300 110.830  61.880  1.00  0.00           H 
ATOM    191  CG  LEU A 460      78.930 109.920  63.050  1.00  0.00           C 
ATOM    192  HG  LEU A 460      78.610 110.020  64.110  1.00  0.00           H 
ATOM    193  CD1 LEU A 460      78.000 110.970  62.340  1.00  0.00           C 
ATOM    194 1HD1 LEU A 460      76.960 110.590  62.270  1.00  0.00           H 
ATOM    195 2HD1 LEU A 460      77.920 111.850  63.010  1.00  0.00           H 
ATOM    196 3HD1 LEU A 460      78.380 111.380  61.380  1.00  0.00           H 
ATOM    197  CD2 LEU A 460      78.530 108.430  62.760  1.00  0.00           C 
ATOM    198 1HD2 LEU A 460      78.910 107.800  63.590  1.00  0.00           H 
ATOM    199 2HD2 LEU A 460      77.430 108.360  62.610  1.00  0.00           H 
ATOM    200 3HD2 LEU A 460      79.090 108.080  61.870  1.00  0.00           H 
ATOM    201  C   LEU A 460      82.730 109.730  62.260  1.00  0.00           C 
ATOM    202  O   LEU A 460      83.010 109.570  61.100  1.00  0.00           O 
ATOM    203  N   GLY A 461      83.560 110.320  63.160  1.00  0.00           N 
ATOM    204  HN  GLY A 461      83.330 110.250  64.130  1.00  0.00           H 
ATOM    205  CA  GLY A 461      84.850 110.870  62.840  1.00  0.00           C 
ATOM    206  HA1 GLY A 461      84.730 111.700  62.150  1.00  0.00           H 
ATOM    207  HA2 GLY A 461      85.270 111.090  63.810  1.00  0.00           H 
ATOM    208  C   GLY A 461      85.760 109.940  62.100  1.00  0.00           C 
ATOM    209  O   GLY A 461      86.230 110.200  61.010  1.00  0.00           O 
ATOM    210  N   TRP A 462      86.060 108.800  62.760  1.00  0.00           N 
ATOM    211  HN  TRP A 462      85.750 108.740  63.700  1.00  0.00           H 
ATOM    212  CA  TRP A 462      86.860 107.700  62.200  1.00  0.00           C 
ATOM    213  HA  TRP A 462      87.760 108.120  61.770  1.00  0.00           H 
ATOM    214  CB  TRP A 462      87.320 106.630  63.230  1.00  0.00           C 
ATOM    215  HB1 TRP A 462      86.490 106.360  63.920  1.00  0.00           H 
ATOM    216  HB2 TRP A 462      87.620 105.670  62.760  1.00  0.00           H 
ATOM    217  CG  TRP A 462      88.430 107.070  64.140  1.00  0.00           C 
ATOM    218  CD1 TRP A 462      88.220 107.610  65.370  1.00  0.00           C 
ATOM    219  HD1 TRP A 462      87.280 107.740  65.890  1.00  0.00           H 
ATOM    220  NE1 TRP A 462      89.410 107.960  65.990  1.00  0.00           N 
ATOM    221  HE1 TRP A 462      89.380 108.570  66.760  1.00  0.00           H 
ATOM    222  CE2 TRP A 462      90.460 107.720  65.170  1.00  0.00           C 
ATOM    223  CD2 TRP A 462      89.850 107.170  64.000  1.00  0.00           C 
ATOM    224  CE3 TRP A 462      90.640 106.840  62.870  1.00  0.00           C 
ATOM    225  HE3 TRP A 462      90.230 106.530  61.920  1.00  0.00           H 
ATOM    226  CZ3 TRP A 462      92.000 107.080  63.080  1.00  0.00           C 
ATOM    227  HZ3 TRP A 462      92.580 106.780  62.220  1.00  0.00           H 
ATOM    228  CZ2 TRP A 462      91.770 107.890  65.340  1.00  0.00           C 
ATOM    229  HZ2 TRP A 462      92.190 108.170  66.300  1.00  0.00           H 
ATOM    230  CH2 TRP A 462      92.590 107.660  64.180  1.00  0.00           C 
ATOM    231  HH2 TRP A 462      93.660 107.730  64.290  1.00  0.00           H 
ATOM    232  C   TRP A 462      86.330 107.080  60.970  1.00  0.00           C 
ATOM    233  O   TRP A 462      87.020 106.860  60.030  1.00  0.00           O 
ATOM    234  N   CYS A 463      84.970 106.810  60.770  1.00  0.00           N 
ATOM    235  HN  CYS A 463      84.290 107.060  61.450  1.00  0.00           H 
ATOM    236  CA  CYS A 463      84.420 106.110  59.570  1.00  0.00           C 
ATOM    237  HA  CYS A 463      84.940 105.170  59.470  1.00  0.00           H 
ATOM    238  CB  CYS A 463      82.880 105.780  59.670  1.00  0.00           C 
ATOM    239  HB1 CYS A 463      82.340 106.740  59.770  1.00  0.00           H 
ATOM    240  HB2 CYS A 463      82.550 105.490  58.650  1.00  0.00           H 
ATOM    241  SG  CYS A 463      82.520 104.440  60.840  1.00  0.00           S 
ATOM    242  HG1 CYS A 463      82.720 105.110  61.970  1.00  0.00           H 
ATOM    243  C   CYS A 463      84.760 106.830  58.290  1.00  0.00           C 
ATOM    244  O   CYS A 463      85.170 106.290  57.260  1.00  0.00           O 
ATOM    245  N   ASN A 464      84.890 108.170  58.310  1.00  0.00           N 
ATOM    246  HN  ASN A 464      84.590 108.650  59.130  1.00  0.00           H 
ATOM    247  CA  ASN A 464      85.340 109.020  57.160  1.00  0.00           C 
ATOM    248  HA  ASN A 464      84.880 108.670  56.250  1.00  0.00           H 
ATOM    249  CB  ASN A 464      84.990 110.520  57.410  1.00  0.00           C 
ATOM    250  HB1 ASN A 464      85.460 110.850  58.360  1.00  0.00           H 
ATOM    251  HB2 ASN A 464      85.360 111.220  56.640  1.00  0.00           H 
ATOM    252  CG  ASN A 464      83.500 110.540  57.480  1.00  0.00           C 
ATOM    253  OD1 ASN A 464      82.780 109.800  56.800  1.00  0.00           O 
ATOM    254  ND2 ASN A 464      82.910 111.440  58.360  1.00  0.00           N 
ATOM    255 1HD2 ASN A 464      83.540 111.950  58.950  1.00  0.00           H 
ATOM    256 2HD2 ASN A 464      81.920 111.560  58.280  1.00  0.00           H 
ATOM    257  C   ASN A 464      86.840 108.880  56.780  1.00  0.00           C 
ATOM    258  O   ASN A 464      87.170 109.190  55.620  1.00  0.00           O 
ATOM    259  N   VAL A 465      87.710 108.440  57.680  1.00  0.00           N 
ATOM    260  HN  VAL A 465      87.410 108.260  58.610  1.00  0.00           H 
ATOM    261  CA  VAL A 465      89.050 108.040  57.370  1.00  0.00           C 
ATOM    262  HA  VAL A 465      89.570 108.860  56.900  1.00  0.00           H 
ATOM    263  CB  VAL A 465      89.860 107.600  58.670  1.00  0.00           C 
ATOM    264  HB  VAL A 465      89.360 106.790  59.240  1.00  0.00           H 
ATOM    265  CG1 VAL A 465      91.260 107.120  58.200  1.00  0.00           C 
ATOM    266 1HG1 VAL A 465      91.130 106.170  57.640  1.00  0.00           H 
ATOM    267 2HG1 VAL A 465      91.790 107.880  57.600  1.00  0.00           H 
ATOM    268 3HG1 VAL A 465      91.980 107.000  59.040  1.00  0.00           H 
ATOM    269  CG2 VAL A 465      89.970 108.780  59.640  1.00  0.00           C 
ATOM    270 1HG2 VAL A 465      90.360 108.570  60.660  1.00  0.00           H 
ATOM    271 2HG2 VAL A 465      90.550 109.630  59.240  1.00  0.00           H 
ATOM    272 3HG2 VAL A 465      88.960 109.220  59.770  1.00  0.00           H 
ATOM    273  C   VAL A 465      89.070 106.930  56.300  1.00  0.00           C 
ATOM    274  O   VAL A 465      89.950 106.880  55.430  1.00  0.00           O 
ATOM    275  N   MET A 466      88.140 105.960  56.370  1.00  0.00           N 
ATOM    276  HN  MET A 466      87.430 105.960  57.080  1.00  0.00           H 
ATOM    277  CA  MET A 466      88.030 104.890  55.380  1.00  0.00           C 
ATOM    278  HA  MET A 466      88.990 104.410  55.280  1.00  0.00           H 
ATOM    279  CB  MET A 466      86.900 103.890  55.740  1.00  0.00           C 
ATOM    280  HB1 MET A 466      85.940 104.450  55.740  1.00  0.00           H 
ATOM    281  HB2 MET A 466      86.830 103.080  54.980  1.00  0.00           H 
ATOM    282  CG  MET A 466      87.130 103.260  57.110  1.00  0.00           C 
ATOM    283  HG1 MET A 466      88.210 103.030  57.170  1.00  0.00           H 
ATOM    284  HG2 MET A 466      86.860 104.040  57.860  1.00  0.00           H 
ATOM    285  SD  MET A 466      86.070 101.840  57.390  1.00  0.00           S 
ATOM    286  CE  MET A 466      84.560 102.590  58.040  1.00  0.00           C 
ATOM    287  HE1 MET A 466      84.430 103.620  57.640  1.00  0.00           H 
ATOM    288  HE2 MET A 466      83.690 101.920  57.870  1.00  0.00           H 
ATOM    289  HE3 MET A 466      84.680 102.830  59.120  1.00  0.00           H 
ATOM    290  C   MET A 466      87.680 105.280  53.910  1.00  0.00           C 
ATOM    291  O   MET A 466      88.130 104.710  52.900  1.00  0.00           O 
ATOM    292  N   TYR A 467      86.990 106.440  53.800  1.00  0.00           N 
ATOM    293  HN  TYR A 467      86.680 106.900  54.630  1.00  0.00           H 
ATOM    294  CA  TYR A 467      86.690 107.080  52.510  1.00  0.00           C 
ATOM    295  HA  TYR A 467      86.460 106.310  51.790  1.00  0.00           H 
ATOM    296  CB  TYR A 467      85.340 107.910  52.540  1.00  0.00           C 
ATOM    297  HB1 TYR A 467      85.560 108.780  53.200  1.00  0.00           H 
ATOM    298  HB2 TYR A 467      85.020 108.250  51.530  1.00  0.00           H 
ATOM    299  CG  TYR A 467      84.160 107.150  53.140  1.00  0.00           C 
ATOM    300  CD1 TYR A 467      83.890 105.810  52.840  1.00  0.00           C 
ATOM    301  HD1 TYR A 467      84.480 105.280  52.110  1.00  0.00           H 
ATOM    302  CE1 TYR A 467      82.820 105.120  53.490  1.00  0.00           C 
ATOM    303  HE1 TYR A 467      82.550 104.100  53.250  1.00  0.00           H 
ATOM    304  CZ  TYR A 467      82.090 105.820  54.480  1.00  0.00           C 
ATOM    305  OH  TYR A 467      81.010 105.160  55.130  1.00  0.00           O 
ATOM    306  HH  TYR A 467      80.660 105.750  55.800  1.00  0.00           H 
ATOM    307  CD2 TYR A 467      83.390 107.710  54.080  1.00  0.00           C 
ATOM    308  HD2 TYR A 467      83.690 108.710  54.370  1.00  0.00           H 
ATOM    309  CE2 TYR A 467      82.370 107.130  54.760  1.00  0.00           C 
ATOM    310  HE2 TYR A 467      81.840 107.740  55.480  1.00  0.00           H 
ATOM    311  C   TYR A 467      87.830 107.900  51.950  1.00  0.00           C 
ATOM    312  O   TYR A 467      87.990 107.960  50.730  1.00  0.00           O 
ATOM    313  N   PHE A 468      88.720 108.500  52.800  1.00  0.00           N 
ATOM    314  HN  PHE A 468      88.470 108.680  53.750  1.00  0.00           H 
ATOM    315  CA  PHE A 468      90.000 109.050  52.360  1.00  0.00           C 
ATOM    316  HA  PHE A 468      89.780 109.720  51.550  1.00  0.00           H 
ATOM    317  CB  PHE A 468      90.710 109.950  53.460  1.00  0.00           C 
ATOM    318  HB1 PHE A 468      90.710 109.410  54.430  1.00  0.00           H 
ATOM    319  HB2 PHE A 468      91.770 110.050  53.150  1.00  0.00           H 
ATOM    320  CG  PHE A 468      90.110 111.310  53.550  1.00  0.00           C 
ATOM    321  CD1 PHE A 468      90.180 112.200  52.450  1.00  0.00           C 
ATOM    322  HD1 PHE A 468      90.740 111.870  51.590  1.00  0.00           H 
ATOM    323  CE1 PHE A 468      89.620 113.490  52.620  1.00  0.00           C 
ATOM    324  HE1 PHE A 468      89.510 114.180  51.790  1.00  0.00           H 
ATOM    325  CZ  PHE A 468      88.820 113.820  53.710  1.00  0.00           C 
ATOM    326  HZ  PHE A 468      88.230 114.720  53.690  1.00  0.00           H 
ATOM    327  CD2 PHE A 468      89.340 111.610  54.610  1.00  0.00           C 
ATOM    328  HD2 PHE A 468      89.150 110.910  55.410  1.00  0.00           H 
ATOM    329  CE2 PHE A 468      88.690 112.860  54.710  1.00  0.00           C 
ATOM    330  HE2 PHE A 468      87.980 113.020  55.500  1.00  0.00           H 
ATOM    331  C   PHE A 468      90.940 107.970  51.860  1.00  0.00           C 
ATOM    332  O   PHE A 468      91.800 108.120  51.020  1.00  0.00           O 
ATOM    333  N   ALA A 469      90.820 106.700  52.430  1.00  0.00           N 
ATOM    334  HN  ALA A 469      90.250 106.550  53.240  1.00  0.00           H 
ATOM    335  CA  ALA A 469      91.860 105.750  52.210  1.00  0.00           C 
ATOM    336  HA  ALA A 469      92.840 106.200  52.300  1.00  0.00           H 
ATOM    337  CB  ALA A 469      91.630 104.670  53.280  1.00  0.00           C 
ATOM    338  HB1 ALA A 469      92.480 103.960  53.200  1.00  0.00           H 
ATOM    339  HB2 ALA A 469      91.650 105.190  54.260  1.00  0.00           H 
ATOM    340  HB3 ALA A 469      90.650 104.190  53.100  1.00  0.00           H 
ATOM    341  C   ALA A 469      91.730 105.100  50.830  1.00  0.00           C 
ATOM    342  O   ALA A 469      92.700 104.700  50.220  1.00  0.00           O 
ATOM    343  N   ARG A 470      90.480 105.220  50.260  1.00  0.00           N 
ATOM    344  HN  ARG A 470      89.750 105.460  50.890  1.00  0.00           H 
ATOM    345  CA  ARG A 470      90.110 104.880  48.920  1.00  0.00           C 
ATOM    346  HA  ARG A 470      90.420 103.860  48.750  1.00  0.00           H 
ATOM    347  CB  ARG A 470      88.560 104.610  48.920  1.00  0.00           C 
ATOM    348  HB1 ARG A 470      88.280 103.570  49.200  1.00  0.00           H 
ATOM    349  HB2 ARG A 470      88.110 105.340  49.630  1.00  0.00           H 
ATOM    350  CG  ARG A 470      87.830 104.860  47.600  1.00  0.00           C 
ATOM    351  HG1 ARG A 470      88.090 105.820  47.100  1.00  0.00           H 
ATOM    352  HG2 ARG A 470      88.160 103.990  47.000  1.00  0.00           H 
ATOM    353  CD  ARG A 470      86.300 105.020  47.690  1.00  0.00           C 
ATOM    354  HD1 ARG A 470      85.930 105.960  48.160  1.00  0.00           H 
ATOM    355  HD2 ARG A 470      85.840 105.080  46.680  1.00  0.00           H 
ATOM    356  NE  ARG A 470      85.680 103.880  48.470  1.00  0.00           N 
ATOM    357  HE  ARG A 470      86.090 102.970  48.440  1.00  0.00           H 
ATOM    358  CZ  ARG A 470      84.480 103.890  49.000  1.00  0.00           C 
ATOM    359  NH1 ARG A 470      83.750 104.910  49.320  1.00  0.00           N 
ATOM    360 1HH1 ARG A 470      84.090 105.850  49.210  1.00  0.00           H 
ATOM    361 2HH1 ARG A 470      82.880 104.700  49.760  1.00  0.00           H 
ATOM    362  NH2 ARG A 470      84.170 102.730  49.590  1.00  0.00           N 
ATOM    363 1HH2 ARG A 470      84.800 101.980  49.360  1.00  0.00           H 
ATOM    364 2HH2 ARG A 470      83.630 102.700  50.430  1.00  0.00           H 
ATOM    365  C   ARG A 470      90.740 105.750  47.830  1.00  0.00           C 
ATOM    366  O   ARG A 470      90.820 105.400  46.680  1.00  0.00           O 
ATOM    367  N   GLY A 471      91.400 106.870  48.210  1.00  0.00           N 
ATOM    368  HN  GLY A 471      91.430 107.160  49.160  1.00  0.00           H 
ATOM    369  CA  GLY A 471      92.130 107.660  47.260  1.00  0.00           C 
ATOM    370  HA1 GLY A 471      91.670 107.760  46.290  1.00  0.00           H 
ATOM    371  HA2 GLY A 471      92.310 108.600  47.770  1.00  0.00           H 
ATOM    372  C   GLY A 471      93.510 107.090  47.120  1.00  0.00           C 
ATOM    373  O   GLY A 471      94.260 107.370  46.170  1.00  0.00           O 
ATOM    374  N   PHE A 472      93.950 106.150  48.030  1.00  0.00           N 
ATOM    375  HN  PHE A 472      93.250 105.790  48.640  1.00  0.00           H 
ATOM    376  CA  PHE A 472      95.250 105.420  47.820  1.00  0.00           C 
ATOM    377  HA  PHE A 472      95.920 106.020  47.220  1.00  0.00           H 
ATOM    378  CB  PHE A 472      95.880 105.130  49.140  1.00  0.00           C 
ATOM    379  HB1 PHE A 472      95.270 104.360  49.670  1.00  0.00           H 
ATOM    380  HB2 PHE A 472      96.810 104.540  48.990  1.00  0.00           H 
ATOM    381  CG  PHE A 472      96.210 106.270  49.990  1.00  0.00           C 
ATOM    382  CD1 PHE A 472      97.530 106.630  50.200  1.00  0.00           C 
ATOM    383  HD1 PHE A 472      98.350 106.110  49.740  1.00  0.00           H 
ATOM    384  CE1 PHE A 472      97.880 107.700  50.910  1.00  0.00           C 
ATOM    385  HE1 PHE A 472      98.860 108.140  50.970  1.00  0.00           H 
ATOM    386  CZ  PHE A 472      96.920 108.410  51.620  1.00  0.00           C 
ATOM    387  HZ  PHE A 472      97.140 109.260  52.250  1.00  0.00           H 
ATOM    388  CD2 PHE A 472      95.250 106.910  50.770  1.00  0.00           C 
ATOM    389  HD2 PHE A 472      94.220 106.710  50.500  1.00  0.00           H 
ATOM    390  CE2 PHE A 472      95.610 107.970  51.560  1.00  0.00           C 
ATOM    391  HE2 PHE A 472      94.820 108.460  52.110  1.00  0.00           H 
ATOM    392  C   PHE A 472      95.040 104.240  46.910  1.00  0.00           C 
ATOM    393  O   PHE A 472      96.020 103.650  46.440  1.00  0.00           O 
ATOM    394  N   GLN A 473      93.800 103.790  46.570  1.00  0.00           N 
ATOM    395  HN  GLN A 473      93.030 104.300  46.950  1.00  0.00           H 
ATOM    396  CA  GLN A 473      93.600 102.830  45.580  1.00  0.00           C 
ATOM    397  HA  GLN A 473      94.230 101.990  45.850  1.00  0.00           H 
ATOM    398  CB  GLN A 473      92.140 102.400  45.540  1.00  0.00           C 
ATOM    399  HB1 GLN A 473      91.540 103.330  45.430  1.00  0.00           H 
ATOM    400  HB2 GLN A 473      91.980 101.860  44.580  1.00  0.00           H 
ATOM    401  CG  GLN A 473      91.870 101.490  46.720  1.00  0.00           C 
ATOM    402  HG1 GLN A 473      92.370 100.500  46.730  1.00  0.00           H 
ATOM    403  HG2 GLN A 473      92.110 102.030  47.660  1.00  0.00           H 
ATOM    404  CD  GLN A 473      90.320 101.190  46.770  1.00  0.00           C 
ATOM    405  OE1 GLN A 473      89.680 100.950  47.800  1.00  0.00           O 
ATOM    406  NE2 GLN A 473      89.630 101.140  45.590  1.00  0.00           N 
ATOM    407 1HE2 GLN A 473      90.110 101.160  44.710  1.00  0.00           H 
ATOM    408 2HE2 GLN A 473      88.640 101.100  45.720  1.00  0.00           H 
ATOM    409  C   GLN A 473      94.140 103.140  44.150  1.00  0.00           C 
ATOM    410  O   GLN A 473      94.060 104.270  43.700  1.00  0.00           O 
ATOM    411  N   MET A 474      94.530 102.140  43.350  1.00  0.00           N 
ATOM    412  HN  MET A 474      94.450 101.190  43.650  1.00  0.00           H 
ATOM    413  CA  MET A 474      94.840 102.320  41.980  1.00  0.00           C 
ATOM    414  HA  MET A 474      95.440 103.220  41.900  1.00  0.00           H 
ATOM    415  CB  MET A 474      95.780 101.160  41.540  1.00  0.00           C 
ATOM    416  HB1 MET A 474      95.280 100.210  41.830  1.00  0.00           H 
ATOM    417  HB2 MET A 474      95.790 101.310  40.440  1.00  0.00           H 
ATOM    418  CG  MET A 474      97.270 101.310  42.100  1.00  0.00           C 
ATOM    419  HG1 MET A 474      97.210 101.330  43.210  1.00  0.00           H 
ATOM    420  HG2 MET A 474      97.770 100.360  41.830  1.00  0.00           H 
ATOM    421  SD  MET A 474      98.030 102.940  41.570  1.00  0.00           S 
ATOM    422  CE  MET A 474      98.290 102.700  39.800  1.00  0.00           C 
ATOM    423  HE1 MET A 474      97.330 102.680  39.240  1.00  0.00           H 
ATOM    424  HE2 MET A 474      98.930 103.470  39.330  1.00  0.00           H 
ATOM    425  HE3 MET A 474      98.820 101.740  39.620  1.00  0.00           H 
ATOM    426  C   MET A 474      93.670 102.480  41.000  1.00  0.00           C 
ATOM    427  O   MET A 474      93.930 102.750  39.880  1.00  0.00           O 
ATOM    428  N   LEU A 475      92.400 102.340  41.320  1.00  0.00           N 
ATOM    429  HN  LEU A 475      92.140 102.300  42.280  1.00  0.00           H 
ATOM    430  CA  LEU A 475      91.350 102.920  40.450  1.00  0.00           C 
ATOM    431  HA  LEU A 475      90.490 102.750  41.080  1.00  0.00           H 
ATOM    432  CB  LEU A 475      91.450 104.450  40.230  1.00  0.00           C 
ATOM    433  HB1 LEU A 475      92.450 104.780  40.580  1.00  0.00           H 
ATOM    434  HB2 LEU A 475      91.320 104.730  39.160  1.00  0.00           H 
ATOM    435  CG  LEU A 475      90.340 105.160  41.090  1.00  0.00           C 
ATOM    436  HG  LEU A 475      90.590 106.180  40.740  1.00  0.00           H 
ATOM    437  CD1 LEU A 475      88.900 104.840  40.780  1.00  0.00           C 
ATOM    438 1HD1 LEU A 475      88.240 105.560  41.310  1.00  0.00           H 
ATOM    439 2HD1 LEU A 475      88.610 104.960  39.710  1.00  0.00           H 
ATOM    440 3HD1 LEU A 475      88.640 103.810  41.110  1.00  0.00           H 
ATOM    441  CD2 LEU A 475      90.660 105.170  42.580  1.00  0.00           C 
ATOM    442 1HD2 LEU A 475      90.630 104.150  43.010  1.00  0.00           H 
ATOM    443 2HD2 LEU A 475      91.620 105.690  42.810  1.00  0.00           H 
ATOM    444 3HD2 LEU A 475      89.870 105.770  43.080  1.00  0.00           H 
ATOM    445  C   LEU A 475      90.990 102.040  39.220  1.00  0.00           C 
ATOM    446  O   LEU A 475      90.790 102.510  38.120  1.00  0.00           O 
ATOM    447  N   GLY A 476      90.950 100.780  39.520  1.00  0.00           N 
ATOM    448  HN  GLY A 476      91.070 100.550  40.480  1.00  0.00           H 
ATOM    449  CA  GLY A 476      90.330  99.880  38.580  1.00  0.00           C 
ATOM    450  HA1 GLY A 476      90.690 100.080  37.580  1.00  0.00           H 
ATOM    451  HA2 GLY A 476      90.630  98.930  39.000  1.00  0.00           H 
ATOM    452  C   GLY A 476      88.830 100.110  38.510  1.00  0.00           C 
ATOM    453  O   GLY A 476      88.270 100.800  39.390  1.00  0.00           O 
ATOM    454  N   PRO A 477      88.140  99.440  37.620  1.00  0.00           N 
ATOM    455  CD  PRO A 477      88.780  98.600  36.660  1.00  0.00           C 
ATOM    456  HD1 PRO A 477      89.190  97.760  37.260  1.00  0.00           H 
ATOM    457  HD2 PRO A 477      89.450  99.180  35.990  1.00  0.00           H 
ATOM    458  CA  PRO A 477      86.750  99.680  37.450  1.00  0.00           C 
ATOM    459  HA  PRO A 477      86.450 100.710  37.340  1.00  0.00           H 
ATOM    460  CB  PRO A 477      86.400  98.910  36.090  1.00  0.00           C 
ATOM    461  HB1 PRO A 477      85.390  98.450  36.120  1.00  0.00           H 
ATOM    462  HB2 PRO A 477      86.360  99.710  35.320  1.00  0.00           H 
ATOM    463  CG  PRO A 477      87.600  98.020  35.840  1.00  0.00           C 
ATOM    464  HG1 PRO A 477      87.330  97.010  36.220  1.00  0.00           H 
ATOM    465  HG2 PRO A 477      87.760  97.860  34.750  1.00  0.00           H 
ATOM    466  C   PRO A 477      85.870  99.080  38.570  1.00  0.00           C 
ATOM    467  O   PRO A 477      85.320  99.890  39.300  1.00  0.00           O 
ATOM    468  N   PHE A 478      85.830  97.760  38.800  1.00  0.00           N 
ATOM    469  HN  PHE A 478      86.310  97.270  38.080  1.00  0.00           H 
ATOM    470  CA  PHE A 478      85.000  97.010  39.720  1.00  0.00           C 
ATOM    471  HA  PHE A 478      84.030  97.480  39.800  1.00  0.00           H 
ATOM    472  CB  PHE A 478      84.710  95.600  39.100  1.00  0.00           C 
ATOM    473  HB1 PHE A 478      85.580  94.910  39.100  1.00  0.00           H 
ATOM    474  HB2 PHE A 478      83.950  95.060  39.710  1.00  0.00           H 
ATOM    475  CG  PHE A 478      84.130  95.770  37.750  1.00  0.00           C 
ATOM    476  CD1 PHE A 478      83.020  96.640  37.520  1.00  0.00           C 
ATOM    477  HD1 PHE A 478      82.690  97.070  38.460  1.00  0.00           H 
ATOM    478  CE1 PHE A 478      82.620  96.950  36.260  1.00  0.00           C 
ATOM    479  HE1 PHE A 478      81.880  97.700  36.040  1.00  0.00           H 
ATOM    480  CZ  PHE A 478      83.150  96.310  35.170  1.00  0.00           C 
ATOM    481  HZ  PHE A 478      82.690  96.560  34.230  1.00  0.00           H 
ATOM    482  CD2 PHE A 478      84.720  95.250  36.570  1.00  0.00           C 
ATOM    483  HD2 PHE A 478      85.540  94.550  36.660  1.00  0.00           H 
ATOM    484  CE2 PHE A 478      84.280  95.450  35.250  1.00  0.00           C 
ATOM    485  HE2 PHE A 478      84.710  94.920  34.420  1.00  0.00           H 
ATOM    486  C   PHE A 478      85.620  97.000  41.090  1.00  0.00           C 
ATOM    487  O   PHE A 478      85.640  95.970  41.850  1.00  0.00           O 
ATOM    488  N   THR A 479      86.030  98.190  41.580  1.00  0.00           N 
ATOM    489  HN  THR A 479      85.910  98.940  40.930  1.00  0.00           H 
ATOM    490  CA  THR A 479      86.520  98.380  42.920  1.00  0.00           C 
ATOM    491  HA  THR A 479      86.680  97.420  43.400  1.00  0.00           H 
ATOM    492  CB  THR A 479      87.870  99.110  42.920  1.00  0.00           C 
ATOM    493  HB  THR A 479      88.220  99.300  43.960  1.00  0.00           H 
ATOM    494  OG1 THR A 479      87.950 100.280  42.110  1.00  0.00           O 
ATOM    495  HG1 THR A 479      87.980 100.020  41.190  1.00  0.00           H 
ATOM    496  CG2 THR A 479      88.930  98.200  42.290  1.00  0.00           C 
ATOM    497 1HG2 THR A 479      89.930  98.650  42.430  1.00  0.00           H 
ATOM    498 2HG2 THR A 479      89.070  97.220  42.800  1.00  0.00           H 
ATOM    499 3HG2 THR A 479      88.790  97.970  41.210  1.00  0.00           H 
ATOM    500  C   THR A 479      85.520  99.200  43.730  1.00  0.00           C 
ATOM    501  O   THR A 479      84.800  98.690  44.500  1.00  0.00           O 
ATOM    502  N   ILE A 480      85.510 100.570  43.540  1.00  0.00           N 
ATOM    503  HN  ILE A 480      86.330 100.880  43.070  1.00  0.00           H 
ATOM    504  CA  ILE A 480      84.700 101.590  44.220  1.00  0.00           C 
ATOM    505  HA  ILE A 480      84.850 101.350  45.260  1.00  0.00           H 
ATOM    506  CB  ILE A 480      84.970 103.030  43.800  1.00  0.00           C 
ATOM    507  HB  ILE A 480      84.670 103.240  42.750  1.00  0.00           H 
ATOM    508  CG2 ILE A 480      84.060 103.930  44.730  1.00  0.00           C 
ATOM    509 1HG2 ILE A 480      84.250 105.020  44.590  1.00  0.00           H 
ATOM    510 2HG2 ILE A 480      82.970 103.880  44.530  1.00  0.00           H 
ATOM    511 3HG2 ILE A 480      84.060 103.670  45.810  1.00  0.00           H 
ATOM    512  CG1 ILE A 480      86.450 103.300  44.110  1.00  0.00           C 
ATOM    513 1HG1 ILE A 480      86.590 102.970  45.160  1.00  0.00           H 
ATOM    514 2HG1 ILE A 480      87.140 102.590  43.620  1.00  0.00           H 
ATOM    515  CD  ILE A 480      86.780 104.850  43.980  1.00  0.00           C 
ATOM    516  HD1 ILE A 480      87.860 105.080  43.910  1.00  0.00           H 
ATOM    517  HD2 ILE A 480      86.430 105.040  42.940  1.00  0.00           H 
ATOM    518  HD3 ILE A 480      86.290 105.550  44.690  1.00  0.00           H 
ATOM    519  C   ILE A 480      83.150 101.290  44.140  1.00  0.00           C 
ATOM    520  O   ILE A 480      82.390 101.420  45.120  1.00  0.00           O 
ATOM    521  N   MET A 481      82.690 100.910  42.890  1.00  0.00           N 
ATOM    522  HN  MET A 481      83.310 100.940  42.110  1.00  0.00           H 
ATOM    523  CA  MET A 481      81.320 100.430  42.740  1.00  0.00           C 
ATOM    524  HA  MET A 481      80.710 101.180  43.230  1.00  0.00           H 
ATOM    525  CB  MET A 481      80.820 100.280  41.320  1.00  0.00           C 
ATOM    526  HB1 MET A 481      79.790  99.870  41.250  1.00  0.00           H 
ATOM    527  HB2 MET A 481      80.720 101.300  40.880  1.00  0.00           H 
ATOM    528  CG  MET A 481      81.720  99.620  40.360  1.00  0.00           C 
ATOM    529  HG1 MET A 481      82.690 100.160  40.250  1.00  0.00           H 
ATOM    530  HG2 MET A 481      81.960  98.620  40.780  1.00  0.00           H 
ATOM    531  SD  MET A 481      81.030  99.250  38.700  1.00  0.00           S 
ATOM    532  CE  MET A 481      79.660  98.090  39.270  1.00  0.00           C 
ATOM    533  HE1 MET A 481      79.450  97.340  38.480  1.00  0.00           H 
ATOM    534  HE2 MET A 481      79.970  97.420  40.100  1.00  0.00           H 
ATOM    535  HE3 MET A 481      78.730  98.600  39.610  1.00  0.00           H 
ATOM    536  C   MET A 481      81.000  99.220  43.580  1.00  0.00           C 
ATOM    537  O   MET A 481      80.000  99.220  44.290  1.00  0.00           O 
ATOM    538  N   ILE A 482      81.850  98.140  43.600  1.00  0.00           N 
ATOM    539  HN  ILE A 482      82.710  98.280  43.110  1.00  0.00           H 
ATOM    540  CA  ILE A 482      81.650  96.900  44.340  1.00  0.00           C 
ATOM    541  HA  ILE A 482      80.710  96.370  44.230  1.00  0.00           H 
ATOM    542  CB  ILE A 482      82.690  95.900  43.860  1.00  0.00           C 
ATOM    543  HB  ILE A 482      83.760  96.140  44.050  1.00  0.00           H 
ATOM    544  CG2 ILE A 482      82.520  94.580  44.640  1.00  0.00           C 
ATOM    545 1HG2 ILE A 482      83.060  93.730  44.160  1.00  0.00           H 
ATOM    546 2HG2 ILE A 482      82.720  94.650  45.730  1.00  0.00           H 
ATOM    547 3HG2 ILE A 482      81.450  94.290  44.520  1.00  0.00           H 
ATOM    548  CG1 ILE A 482      82.590  95.470  42.380  1.00  0.00           C 
ATOM    549 1HG1 ILE A 482      82.970  96.270  41.720  1.00  0.00           H 
ATOM    550 2HG1 ILE A 482      83.230  94.610  42.080  1.00  0.00           H 
ATOM    551  CD  ILE A 482      81.190  95.070  41.880  1.00  0.00           C 
ATOM    552  HD1 ILE A 482      80.420  95.850  42.020  1.00  0.00           H 
ATOM    553  HD2 ILE A 482      81.170  94.860  40.790  1.00  0.00           H 
ATOM    554  HD3 ILE A 482      80.880  94.110  42.340  1.00  0.00           H 
ATOM    555  C   ILE A 482      81.670  97.170  45.830  1.00  0.00           C 
ATOM    556  O   ILE A 482      80.850  96.610  46.560  1.00  0.00           O 
ATOM    557  N   GLN A 483      82.510  98.100  46.370  1.00  0.00           N 
ATOM    558  HN  GLN A 483      83.090  98.580  45.720  1.00  0.00           H 
ATOM    559  CA  GLN A 483      82.420  98.670  47.730  1.00  0.00           C 
ATOM    560  HA  GLN A 483      82.560  97.860  48.430  1.00  0.00           H 
ATOM    561  CB  GLN A 483      83.630  99.520  48.160  1.00  0.00           C 
ATOM    562  HB1 GLN A 483      83.430 100.390  47.490  1.00  0.00           H 
ATOM    563  HB2 GLN A 483      83.630  99.900  49.200  1.00  0.00           H 
ATOM    564  CG  GLN A 483      85.030  98.890  48.060  1.00  0.00           C 
ATOM    565  HG1 GLN A 483      85.240  98.160  48.880  1.00  0.00           H 
ATOM    566  HG2 GLN A 483      85.080  98.330  47.100  1.00  0.00           H 
ATOM    567  CD  GLN A 483      86.200  99.890  48.050  1.00  0.00           C 
ATOM    568  OE1 GLN A 483      86.000 100.930  48.660  1.00  0.00           O 
ATOM    569  NE2 GLN A 483      87.370  99.530  47.480  1.00  0.00           N 
ATOM    570 1HE2 GLN A 483      87.380  98.680  46.960  1.00  0.00           H 
ATOM    571 2HE2 GLN A 483      88.230 100.010  47.660  1.00  0.00           H 
ATOM    572  C   GLN A 483      81.080  99.360  48.070  1.00  0.00           C 
ATOM    573  O   GLN A 483      80.550  99.250  49.160  1.00  0.00           O 
ATOM    574  N   LYS A 484      80.510 100.200  47.140  1.00  0.00           N 
ATOM    575  HN  LYS A 484      80.940 100.400  46.260  1.00  0.00           H 
ATOM    576  CA  LYS A 484      79.120 100.680  47.320  1.00  0.00           C 
ATOM    577  HA  LYS A 484      79.180 101.020  48.340  1.00  0.00           H 
ATOM    578  CB  LYS A 484      78.830 101.840  46.320  1.00  0.00           C 
ATOM    579  HB1 LYS A 484      79.150 101.420  45.340  1.00  0.00           H 
ATOM    580  HB2 LYS A 484      77.740 102.030  46.340  1.00  0.00           H 
ATOM    581  CG  LYS A 484      79.770 103.070  46.620  1.00  0.00           C 
ATOM    582  HG1 LYS A 484      79.440 103.470  47.600  1.00  0.00           H 
ATOM    583  HG2 LYS A 484      80.850 102.790  46.620  1.00  0.00           H 
ATOM    584  CD  LYS A 484      79.670 104.200  45.610  1.00  0.00           C 
ATOM    585  HD1 LYS A 484      80.020 103.850  44.610  1.00  0.00           H 
ATOM    586  HD2 LYS A 484      78.630 104.600  45.600  1.00  0.00           H 
ATOM    587  CE  LYS A 484      80.620 105.360  46.010  1.00  0.00           C 
ATOM    588  HE1 LYS A 484      80.310 105.680  47.030  1.00  0.00           H 
ATOM    589  HE2 LYS A 484      81.590 104.840  46.170  1.00  0.00           H 
ATOM    590  NZ  LYS A 484      80.760 106.490  45.090  1.00  0.00           N 
ATOM    591  HZ1 LYS A 484      80.890 105.940  44.210  1.00  0.00           H 
ATOM    592  HZ2 LYS A 484      79.930 107.110  45.080  1.00  0.00           H 
ATOM    593  HZ3 LYS A 484      81.620 107.070  45.180  1.00  0.00           H 
ATOM    594  C   LYS A 484      78.040  99.690  47.330  1.00  0.00           C 
ATOM    595  O   LYS A 484      77.100  99.710  48.160  1.00  0.00           O 
ATOM    596  N   MET A 485      78.080  98.690  46.430  1.00  0.00           N 
ATOM    597  HN  MET A 485      78.780  98.690  45.720  1.00  0.00           H 
ATOM    598  CA  MET A 485      77.030  97.760  46.260  1.00  0.00           C 
ATOM    599  HA  MET A 485      76.090  98.280  46.150  1.00  0.00           H 
ATOM    600  CB  MET A 485      77.270  96.940  44.930  1.00  0.00           C 
ATOM    601  HB1 MET A 485      76.990  97.700  44.160  1.00  0.00           H 
ATOM    602  HB2 MET A 485      78.350  96.750  44.770  1.00  0.00           H 
ATOM    603  CG  MET A 485      76.420  95.640  44.590  1.00  0.00           C 
ATOM    604  HG1 MET A 485      75.990  95.080  45.440  1.00  0.00           H 
ATOM    605  HG2 MET A 485      75.550  96.010  44.000  1.00  0.00           H 
ATOM    606  SD  MET A 485      77.470  94.480  43.650  1.00  0.00           S 
ATOM    607  CE  MET A 485      78.570  94.030  45.060  1.00  0.00           C 
ATOM    608  HE1 MET A 485      78.080  93.420  45.850  1.00  0.00           H 
ATOM    609  HE2 MET A 485      79.440  93.490  44.620  1.00  0.00           H 
ATOM    610  HE3 MET A 485      79.030  94.870  45.620  1.00  0.00           H 
ATOM    611  C   MET A 485      76.870  96.730  47.380  1.00  0.00           C 
ATOM    612  O   MET A 485      75.790  96.450  47.890  1.00  0.00           O 
ATOM    613  N   ILE A 486      78.010  96.190  47.940  1.00  0.00           N 
ATOM    614  HN  ILE A 486      78.890  96.140  47.470  1.00  0.00           H 
ATOM    615  CA  ILE A 486      77.970  95.300  49.120  1.00  0.00           C 
ATOM    616  HA  ILE A 486      77.340  94.470  48.840  1.00  0.00           H 
ATOM    617  CB  ILE A 486      79.340  94.680  49.450  1.00  0.00           C 
ATOM    618  HB  ILE A 486      80.090  95.480  49.630  1.00  0.00           H 
ATOM    619  CG2 ILE A 486      79.180  94.030  50.850  1.00  0.00           C 
ATOM    620 1HG2 ILE A 486      79.260  94.860  51.580  1.00  0.00           H 
ATOM    621 2HG2 ILE A 486      78.230  93.540  51.150  1.00  0.00           H 
ATOM    622 3HG2 ILE A 486      80.020  93.340  51.090  1.00  0.00           H 
ATOM    623  CG1 ILE A 486      79.840  93.680  48.340  1.00  0.00           C 
ATOM    624 1HG1 ILE A 486      79.150  92.810  48.370  1.00  0.00           H 
ATOM    625 2HG1 ILE A 486      79.910  94.330  47.440  1.00  0.00           H 
ATOM    626  CD  ILE A 486      81.250  93.190  48.550  1.00  0.00           C 
ATOM    627  HD1 ILE A 486      81.640  92.880  47.560  1.00  0.00           H 
ATOM    628  HD2 ILE A 486      81.920  93.990  48.940  1.00  0.00           H 
ATOM    629  HD3 ILE A 486      81.250  92.400  49.330  1.00  0.00           H 
ATOM    630  C   ILE A 486      77.340  96.010  50.320  1.00  0.00           C 
ATOM    631  O   ILE A 486      76.510  95.480  51.060  1.00  0.00           O 
ATOM    632  N   PHE A 487      77.630  97.370  50.590  1.00  0.00           N 
ATOM    633  HN  PHE A 487      78.250  97.900  50.010  1.00  0.00           H 
ATOM    634  CA  PHE A 487      76.870  98.120  51.630  1.00  0.00           C 
ATOM    635  HA  PHE A 487      76.970  97.600  52.570  1.00  0.00           H 
ATOM    636  CB  PHE A 487      77.520  99.540  51.760  1.00  0.00           C 
ATOM    637  HB1 PHE A 487      78.560  99.410  52.130  1.00  0.00           H 
ATOM    638  HB2 PHE A 487      77.600  99.890  50.710  1.00  0.00           H 
ATOM    639  CG  PHE A 487      76.720 100.440  52.690  1.00  0.00           C 
ATOM    640  CD1 PHE A 487      76.740 100.320  54.070  1.00  0.00           C 
ATOM    641  HD1 PHE A 487      77.370  99.600  54.570  1.00  0.00           H 
ATOM    642  CE1 PHE A 487      75.990 101.190  54.940  1.00  0.00           C 
ATOM    643  HE1 PHE A 487      76.020 101.010  56.000  1.00  0.00           H 
ATOM    644  CZ  PHE A 487      75.140 102.190  54.300  1.00  0.00           C 
ATOM    645  HZ  PHE A 487      74.420 102.740  54.880  1.00  0.00           H 
ATOM    646  CD2 PHE A 487      75.750 101.270  52.080  1.00  0.00           C 
ATOM    647  HD2 PHE A 487      75.550 101.150  51.030  1.00  0.00           H 
ATOM    648  CE2 PHE A 487      75.020 102.220  52.890  1.00  0.00           C 
ATOM    649  HE2 PHE A 487      74.310 102.890  52.420  1.00  0.00           H 
ATOM    650  C   PHE A 487      75.370  98.160  51.410  1.00  0.00           C 
ATOM    651  O   PHE A 487      74.570  97.890  52.280  1.00  0.00           O 
ATOM    652  N   GLY A 488      75.000  98.420  50.130  1.00  0.00           N 
ATOM    653  HN  GLY A 488      75.700  98.510  49.420  1.00  0.00           H 
ATOM    654  CA  GLY A 488      73.590  98.300  49.610  1.00  0.00           C 
ATOM    655  HA1 GLY A 488      73.120  99.130  50.110  1.00  0.00           H 
ATOM    656  HA2 GLY A 488      73.550  98.480  48.550  1.00  0.00           H 
ATOM    657  C   GLY A 488      72.870  97.000  49.940  1.00  0.00           C 
ATOM    658  O   GLY A 488      71.790  97.050  50.400  1.00  0.00           O 
ATOM    659  N   ASP A 489      73.460  95.820  49.630  1.00  0.00           N 
ATOM    660  HN  ASP A 489      74.290  95.730  49.080  1.00  0.00           H 
ATOM    661  CA  ASP A 489      72.810  94.540  50.000  1.00  0.00           C 
ATOM    662  HA  ASP A 489      71.800  94.620  49.640  1.00  0.00           H 
ATOM    663  CB  ASP A 489      73.460  93.430  49.150  1.00  0.00           C 
ATOM    664  HB1 ASP A 489      74.570  93.370  49.220  1.00  0.00           H 
ATOM    665  HB2 ASP A 489      72.980  92.490  49.510  1.00  0.00           H 
ATOM    666  CG  ASP A 489      73.070  93.550  47.680  1.00  0.00           C 
ATOM    667  OD1 ASP A 489      71.870  93.660  47.430  1.00  0.00           O 
ATOM    668  OD2 ASP A 489      73.930  93.420  46.800  1.00  0.00           O 
ATOM    669  C   ASP A 489      72.770  94.160  51.420  1.00  0.00           C 
ATOM    670  O   ASP A 489      71.850  93.580  51.960  1.00  0.00           O 
ATOM    671  N   LEU A 490      73.830  94.500  52.240  1.00  0.00           N 
ATOM    672  HN  LEU A 490      74.660  94.880  51.830  1.00  0.00           H 
ATOM    673  CA  LEU A 490      73.730  94.460  53.700  1.00  0.00           C 
ATOM    674  HA  LEU A 490      73.550  93.460  54.070  1.00  0.00           H 
ATOM    675  CB  LEU A 490      75.050  94.970  54.290  1.00  0.00           C 
ATOM    676  HB1 LEU A 490      75.850  94.300  53.900  1.00  0.00           H 
ATOM    677  HB2 LEU A 490      75.360  95.980  53.950  1.00  0.00           H 
ATOM    678  CG  LEU A 490      75.060  94.830  55.840  1.00  0.00           C 
ATOM    679  HG  LEU A 490      74.370  95.550  56.320  1.00  0.00           H 
ATOM    680  CD1 LEU A 490      74.680  93.400  56.330  1.00  0.00           C 
ATOM    681 1HD1 LEU A 490      75.370  92.700  55.820  1.00  0.00           H 
ATOM    682 2HD1 LEU A 490      74.800  93.290  57.430  1.00  0.00           H 
ATOM    683 3HD1 LEU A 490      73.630  93.130  56.100  1.00  0.00           H 
ATOM    684  CD2 LEU A 490      76.470  95.140  56.460  1.00  0.00           C 
ATOM    685 1HD2 LEU A 490      76.530  95.070  57.570  1.00  0.00           H 
ATOM    686 2HD2 LEU A 490      77.240  94.440  56.050  1.00  0.00           H 
ATOM    687 3HD2 LEU A 490      76.810  96.170  56.210  1.00  0.00           H 
ATOM    688  C   LEU A 490      72.620  95.300  54.210  1.00  0.00           C 
ATOM    689  O   LEU A 490      71.770  94.840  54.990  1.00  0.00           O 
ATOM    690  N   MET A 491      72.530  96.580  53.810  1.00  0.00           N 
ATOM    691  HN  MET A 491      73.210  96.970  53.190  1.00  0.00           H 
ATOM    692  CA  MET A 491      71.420  97.470  54.130  1.00  0.00           C 
ATOM    693  HA  MET A 491      71.320  97.470  55.210  1.00  0.00           H 
ATOM    694  CB  MET A 491      71.510  99.000  53.740  1.00  0.00           C 
ATOM    695  HB1 MET A 491      71.520  99.070  52.630  1.00  0.00           H 
ATOM    696  HB2 MET A 491      70.540  99.460  54.010  1.00  0.00           H 
ATOM    697  CG  MET A 491      72.690  99.740  54.450  1.00  0.00           C 
ATOM    698  HG1 MET A 491      73.650  99.190  54.310  1.00  0.00           H 
ATOM    699  HG2 MET A 491      72.870 100.710  53.950  1.00  0.00           H 
ATOM    700  SD  MET A 491      72.460  99.900  56.300  1.00  0.00           S 
ATOM    701  CE  MET A 491      73.670  98.600  56.850  1.00  0.00           C 
ATOM    702  HE1 MET A 491      73.150  97.620  56.820  1.00  0.00           H 
ATOM    703  HE2 MET A 491      74.610  98.580  56.250  1.00  0.00           H 
ATOM    704  HE3 MET A 491      73.990  98.730  57.910  1.00  0.00           H 
ATOM    705  C   MET A 491      70.050  97.020  53.670  1.00  0.00           C 
ATOM    706  O   MET A 491      69.180  97.070  54.550  1.00  0.00           O 
ATOM    707  N   ARG A 492      69.870  96.470  52.490  1.00  0.00           N 
ATOM    708  HN  ARG A 492      70.650  96.430  51.880  1.00  0.00           H 
ATOM    709  CA  ARG A 492      68.580  95.720  52.210  1.00  0.00           C 
ATOM    710  HA  ARG A 492      67.680  96.310  52.330  1.00  0.00           H 
ATOM    711  CB  ARG A 492      68.710  94.950  50.760  1.00  0.00           C 
ATOM    712  HB1 ARG A 492      69.710  94.490  50.610  1.00  0.00           H 
ATOM    713  HB2 ARG A 492      68.130  94.000  50.730  1.00  0.00           H 
ATOM    714  CG  ARG A 492      68.490  95.840  49.570  1.00  0.00           C 
ATOM    715  HG1 ARG A 492      67.390  95.850  49.420  1.00  0.00           H 
ATOM    716  HG2 ARG A 492      68.820  96.870  49.820  1.00  0.00           H 
ATOM    717  CD  ARG A 492      69.370  95.380  48.380  1.00  0.00           C 
ATOM    718  HD1 ARG A 492      70.450  95.510  48.590  1.00  0.00           H 
ATOM    719  HD2 ARG A 492      69.140  94.330  48.100  1.00  0.00           H 
ATOM    720  NE  ARG A 492      69.040  96.260  47.190  1.00  0.00           N 
ATOM    721  HE  ARG A 492      68.130  96.670  47.110  1.00  0.00           H 
ATOM    722  CZ  ARG A 492      69.910  96.580  46.250  1.00  0.00           C 
ATOM    723  NH1 ARG A 492      69.650  97.520  45.430  1.00  0.00           N 
ATOM    724 1HH1 ARG A 492      68.980  98.170  45.790  1.00  0.00           H 
ATOM    725 2HH1 ARG A 492      70.410  97.850  44.870  1.00  0.00           H 
ATOM    726  NH2 ARG A 492      71.080  95.910  46.230  1.00  0.00           N 
ATOM    727 1HH2 ARG A 492      71.280  95.100  46.790  1.00  0.00           H 
ATOM    728 2HH2 ARG A 492      71.730  95.840  45.480  1.00  0.00           H 
ATOM    729  C   ARG A 492      68.340  94.500  53.170  1.00  0.00           C 
ATOM    730  O   ARG A 492      67.250  94.350  53.650  1.00  0.00           O 
ATOM    731  N   PHE A 493      69.410  93.710  53.400  1.00  0.00           N 
ATOM    732  HN  PHE A 493      70.290  93.930  52.980  1.00  0.00           H 
ATOM    733  CA  PHE A 493      69.300  92.480  54.220  1.00  0.00           C 
ATOM    734  HA  PHE A 493      68.540  91.850  53.780  1.00  0.00           H 
ATOM    735  CB  PHE A 493      70.630  91.680  54.250  1.00  0.00           C 
ATOM    736  HB1 PHE A 493      70.990  91.480  53.220  1.00  0.00           H 
ATOM    737  HB2 PHE A 493      71.390  92.360  54.700  1.00  0.00           H 
ATOM    738  CG  PHE A 493      70.720  90.390  55.040  1.00  0.00           C 
ATOM    739  CD1 PHE A 493      70.060  89.320  54.470  1.00  0.00           C 
ATOM    740  HD1 PHE A 493      69.520  89.370  53.540  1.00  0.00           H 
ATOM    741  CE1 PHE A 493      70.200  87.970  54.970  1.00  0.00           C 
ATOM    742  HE1 PHE A 493      69.830  87.090  54.470  1.00  0.00           H 
ATOM    743  CZ  PHE A 493      70.970  87.850  56.210  1.00  0.00           C 
ATOM    744  HZ  PHE A 493      71.060  86.880  56.680  1.00  0.00           H 
ATOM    745  CD2 PHE A 493      71.500  90.270  56.170  1.00  0.00           C 
ATOM    746  HD2 PHE A 493      72.090  91.100  56.530  1.00  0.00           H 
ATOM    747  CE2 PHE A 493      71.570  88.950  56.800  1.00  0.00           C 
ATOM    748  HE2 PHE A 493      72.170  88.810  57.680  1.00  0.00           H 
ATOM    749  C   PHE A 493      68.810  92.760  55.600  1.00  0.00           C 
ATOM    750  O   PHE A 493      68.030  92.040  56.170  1.00  0.00           O 
ATOM    751  N   CYS A 494      69.210  93.910  56.180  1.00  0.00           N 
ATOM    752  HN  CYS A 494      69.830  94.520  55.700  1.00  0.00           H 
ATOM    753  CA  CYS A 494      68.850  94.480  57.530  1.00  0.00           C 
ATOM    754  HA  CYS A 494      69.130  93.780  58.310  1.00  0.00           H 
ATOM    755  CB  CYS A 494      69.600  95.790  57.820  1.00  0.00           C 
ATOM    756  HB1 CYS A 494      69.420  96.530  57.020  1.00  0.00           H 
ATOM    757  HB2 CYS A 494      69.240  96.360  58.710  1.00  0.00           H 
ATOM    758  SG  CYS A 494      71.350  95.500  57.990  1.00  0.00           S 
ATOM    759  HG1 CYS A 494      71.580  95.160  56.730  1.00  0.00           H 
ATOM    760  C   CYS A 494      67.360  94.660  57.690  1.00  0.00           C 
ATOM    761  O   CYS A 494      66.840  94.120  58.630  1.00  0.00           O 
ATOM    762  N   TRP A 495      66.630  95.240  56.680  1.00  0.00           N 
ATOM    763  HN  TRP A 495      67.100  95.630  55.890  1.00  0.00           H 
ATOM    764  CA  TRP A 495      65.170  95.490  56.620  1.00  0.00           C 
ATOM    765  HA  TRP A 495      64.860  95.910  57.570  1.00  0.00           H 
ATOM    766  CB  TRP A 495      64.840  96.250  55.340  1.00  0.00           C 
ATOM    767  HB1 TRP A 495      65.370  95.780  54.490  1.00  0.00           H 
ATOM    768  HB2 TRP A 495      63.770  96.290  55.060  1.00  0.00           H 
ATOM    769  CG  TRP A 495      65.290  97.640  55.280  1.00  0.00           C 
ATOM    770  CD1 TRP A 495      66.270  98.160  54.490  1.00  0.00           C 
ATOM    771  HD1 TRP A 495      66.910  97.610  53.820  1.00  0.00           H 
ATOM    772  NE1 TRP A 495      66.270  99.560  54.580  1.00  0.00           N 
ATOM    773  HE1 TRP A 495      67.090 100.080  54.660  1.00  0.00           H 
ATOM    774  CE2 TRP A 495      65.180  99.920  55.340  1.00  0.00           C 
ATOM    775  CD2 TRP A 495      64.510  98.810  55.800  1.00  0.00           C 
ATOM    776  CE3 TRP A 495      63.390  98.770  56.660  1.00  0.00           C 
ATOM    777  HE3 TRP A 495      62.760  97.940  56.960  1.00  0.00           H 
ATOM    778  CZ3 TRP A 495      62.950 100.090  56.990  1.00  0.00           C 
ATOM    779  HZ3 TRP A 495      62.120 100.120  57.670  1.00  0.00           H 
ATOM    780  CZ2 TRP A 495      64.730 101.180  55.790  1.00  0.00           C 
ATOM    781  HZ2 TRP A 495      65.360 102.000  55.460  1.00  0.00           H 
ATOM    782  CH2 TRP A 495      63.620 101.240  56.620  1.00  0.00           C 
ATOM    783  HH2 TRP A 495      63.170 102.140  57.010  1.00  0.00           H 
ATOM    784  C   TRP A 495      64.400  94.110  56.610  1.00  0.00           C 
ATOM    785  O   TRP A 495      63.400  94.010  57.290  1.00  0.00           O 
ATOM    786  N   LEU A 496      64.800  93.100  55.890  1.00  0.00           N 
ATOM    787  HN  LEU A 496      65.560  93.260  55.260  1.00  0.00           H 
ATOM    788  CA  LEU A 496      64.320  91.750  55.950  1.00  0.00           C 
ATOM    789  HA  LEU A 496      63.240  91.750  55.980  1.00  0.00           H 
ATOM    790  CB  LEU A 496      64.860  90.880  54.720  1.00  0.00           C 
ATOM    791  HB1 LEU A 496      65.940  91.100  54.590  1.00  0.00           H 
ATOM    792  HB2 LEU A 496      64.660  89.840  55.060  1.00  0.00           H 
ATOM    793  CG  LEU A 496      64.100  90.970  53.350  1.00  0.00           C 
ATOM    794  HG  LEU A 496      63.000  90.910  53.490  1.00  0.00           H 
ATOM    795  CD1 LEU A 496      64.330  92.330  52.680  1.00  0.00           C 
ATOM    796 1HD1 LEU A 496      63.750  92.260  51.730  1.00  0.00           H 
ATOM    797 2HD1 LEU A 496      64.250  93.280  53.250  1.00  0.00           H 
ATOM    798 3HD1 LEU A 496      65.330  92.320  52.190  1.00  0.00           H 
ATOM    799  CD2 LEU A 496      64.570  89.940  52.360  1.00  0.00           C 
ATOM    800 1HD2 LEU A 496      64.260  88.960  52.780  1.00  0.00           H 
ATOM    801 2HD2 LEU A 496      64.140  90.040  51.340  1.00  0.00           H 
ATOM    802 3HD2 LEU A 496      65.660  90.090  52.250  1.00  0.00           H 
ATOM    803  C   LEU A 496      64.610  91.010  57.280  1.00  0.00           C 
ATOM    804  O   LEU A 496      63.730  90.380  57.850  1.00  0.00           O 
ATOM    805  N   MET A 497      65.810  91.160  57.890  1.00  0.00           N 
ATOM    806  HN  MET A 497      66.460  91.800  57.480  1.00  0.00           H 
ATOM    807  CA  MET A 497      66.150  90.440  59.090  1.00  0.00           C 
ATOM    808  HA  MET A 497      65.730  89.450  59.000  1.00  0.00           H 
ATOM    809  CB  MET A 497      67.690  90.390  59.380  1.00  0.00           C 
ATOM    810  HB1 MET A 497      67.930  91.470  59.500  1.00  0.00           H 
ATOM    811  HB2 MET A 497      67.860  89.880  60.350  1.00  0.00           H 
ATOM    812  CG  MET A 497      68.470  89.630  58.300  1.00  0.00           C 
ATOM    813  HG1 MET A 497      68.530  90.200  57.350  1.00  0.00           H 
ATOM    814  HG2 MET A 497      69.490  89.500  58.710  1.00  0.00           H 
ATOM    815  SD  MET A 497      67.690  88.010  57.940  1.00  0.00           S 
ATOM    816  CE  MET A 497      67.040  88.270  56.230  1.00  0.00           C 
ATOM    817  HE1 MET A 497      67.900  88.370  55.540  1.00  0.00           H 
ATOM    818  HE2 MET A 497      66.410  87.380  56.020  1.00  0.00           H 
ATOM    819  HE3 MET A 497      66.410  89.180  56.140  1.00  0.00           H 
ATOM    820  C   MET A 497      65.520  91.020  60.350  1.00  0.00           C 
ATOM    821  O   MET A 497      65.390  90.340  61.340  1.00  0.00           O 
ATOM    822  N   ALA A 498      65.090  92.330  60.290  1.00  0.00           N 
ATOM    823  HN  ALA A 498      65.390  92.840  59.490  1.00  0.00           H 
ATOM    824  CA  ALA A 498      64.480  93.030  61.400  1.00  0.00           C 
ATOM    825  HA  ALA A 498      65.250  93.020  62.150  1.00  0.00           H 
ATOM    826  CB  ALA A 498      64.120  94.490  61.110  1.00  0.00           C 
ATOM    827  HB1 ALA A 498      63.600  95.020  61.930  1.00  0.00           H 
ATOM    828  HB2 ALA A 498      64.950  95.140  60.760  1.00  0.00           H 
ATOM    829  HB3 ALA A 498      63.350  94.540  60.310  1.00  0.00           H 
ATOM    830  C   ALA A 498      63.220  92.320  61.920  1.00  0.00           C 
ATOM    831  O   ALA A 498      63.050  92.110  63.110  1.00  0.00           O 
ATOM    832  N   VAL A 499      62.330  91.900  61.020  1.00  0.00           N 
ATOM    833  HN  VAL A 499      62.580  92.150  60.090  1.00  0.00           H 
ATOM    834  CA  VAL A 499      61.190  91.020  61.310  1.00  0.00           C 
ATOM    835  HA  VAL A 499      60.720  91.540  62.140  1.00  0.00           H 
ATOM    836  CB  VAL A 499      60.080  90.870  60.220  1.00  0.00           C 
ATOM    837  HB  VAL A 499      59.160  90.430  60.670  1.00  0.00           H 
ATOM    838  CG1 VAL A 499      59.780  92.300  59.810  1.00  0.00           C 
ATOM    839 1HG1 VAL A 499      59.140  92.170  58.910  1.00  0.00           H 
ATOM    840 2HG1 VAL A 499      59.170  92.760  60.620  1.00  0.00           H 
ATOM    841 3HG1 VAL A 499      60.590  92.980  59.480  1.00  0.00           H 
ATOM    842  CG2 VAL A 499      60.560  90.070  59.030  1.00  0.00           C 
ATOM    843 1HG2 VAL A 499      61.380  90.640  58.550  1.00  0.00           H 
ATOM    844 2HG2 VAL A 499      60.840  89.020  59.250  1.00  0.00           H 
ATOM    845 3HG2 VAL A 499      59.710  90.160  58.320  1.00  0.00           H 
ATOM    846  C   VAL A 499      61.460  89.700  61.910  1.00  0.00           C 
ATOM    847  O   VAL A 499      60.840  89.240  62.880  1.00  0.00           O 
ATOM    848  N   VAL A 500      62.460  89.030  61.280  1.00  0.00           N 
ATOM    849  HN  VAL A 500      62.930  89.400  60.480  1.00  0.00           H 
ATOM    850  CA  VAL A 500      62.800  87.730  61.850  1.00  0.00           C 
ATOM    851  HA  VAL A 500      61.930  87.090  61.840  1.00  0.00           H 
ATOM    852  CB  VAL A 500      63.850  87.110  60.890  1.00  0.00           C 
ATOM    853  HB  VAL A 500      64.650  87.830  60.640  1.00  0.00           H 
ATOM    854  CG1 VAL A 500      64.520  85.850  61.500  1.00  0.00           C 
ATOM    855 1HG1 VAL A 500      65.200  85.460  60.720  1.00  0.00           H 
ATOM    856 2HG1 VAL A 500      65.200  86.190  62.310  1.00  0.00           H 
ATOM    857 3HG1 VAL A 500      63.780  85.090  61.830  1.00  0.00           H 
ATOM    858  CG2 VAL A 500      63.090  86.880  59.560  1.00  0.00           C 
ATOM    859 1HG2 VAL A 500      62.370  86.050  59.740  1.00  0.00           H 
ATOM    860 2HG2 VAL A 500      62.590  87.810  59.210  1.00  0.00           H 
ATOM    861 3HG2 VAL A 500      63.900  86.570  58.870  1.00  0.00           H 
ATOM    862  C   VAL A 500      63.350  87.780  63.270  1.00  0.00           C 
ATOM    863  O   VAL A 500      62.920  86.990  64.090  1.00  0.00           O 
ATOM    864  N   ILE A 501      64.130  88.830  63.580  1.00  0.00           N 
ATOM    865  HN  ILE A 501      64.510  89.390  62.840  1.00  0.00           H 
ATOM    866  CA  ILE A 501      64.500  89.270  64.910  1.00  0.00           C 
ATOM    867  HA  ILE A 501      64.990  88.450  65.420  1.00  0.00           H 
ATOM    868  CB  ILE A 501      65.480  90.420  64.830  1.00  0.00           C 
ATOM    869  HB  ILE A 501      65.100  91.180  64.120  1.00  0.00           H 
ATOM    870  CG2 ILE A 501      65.700  91.050  66.210  1.00  0.00           C 
ATOM    871 1HG2 ILE A 501      66.480  91.840  66.130  1.00  0.00           H 
ATOM    872 2HG2 ILE A 501      64.760  91.470  66.640  1.00  0.00           H 
ATOM    873 3HG2 ILE A 501      66.160  90.400  66.990  1.00  0.00           H 
ATOM    874  CG1 ILE A 501      66.770  89.890  64.400  1.00  0.00           C 
ATOM    875 1HG1 ILE A 501      67.280  89.250  65.150  1.00  0.00           H 
ATOM    876 2HG1 ILE A 501      66.590  89.400  63.420  1.00  0.00           H 
ATOM    877  CD  ILE A 501      67.890  90.930  64.050  1.00  0.00           C 
ATOM    878  HD1 ILE A 501      68.790  90.350  63.740  1.00  0.00           H 
ATOM    879  HD2 ILE A 501      67.650  91.650  63.240  1.00  0.00           H 
ATOM    880  HD3 ILE A 501      68.130  91.480  64.990  1.00  0.00           H 
ATOM    881  C   ILE A 501      63.340  89.670  65.770  1.00  0.00           C 
ATOM    882  O   ILE A 501      63.300  89.270  66.940  1.00  0.00           O 
ATOM    883  N   LEU A 502      62.350  90.470  65.370  1.00  0.00           N 
ATOM    884  HN  LEU A 502      62.410  90.760  64.420  1.00  0.00           H 
ATOM    885  CA  LEU A 502      61.240  90.810  66.220  1.00  0.00           C 
ATOM    886  HA  LEU A 502      61.720  91.350  67.030  1.00  0.00           H 
ATOM    887  CB  LEU A 502      60.290  91.750  65.470  1.00  0.00           C 
ATOM    888  HB1 LEU A 502      60.000  91.300  64.500  1.00  0.00           H 
ATOM    889  HB2 LEU A 502      59.300  91.900  65.960  1.00  0.00           H 
ATOM    890  CG  LEU A 502      60.830  93.190  65.290  1.00  0.00           C 
ATOM    891  HG  LEU A 502      61.870  93.050  64.930  1.00  0.00           H 
ATOM    892  CD1 LEU A 502      60.050  93.960  64.170  1.00  0.00           C 
ATOM    893 1HD1 LEU A 502      60.630  94.870  63.890  1.00  0.00           H 
ATOM    894 2HD1 LEU A 502      59.840  93.480  63.190  1.00  0.00           H 
ATOM    895 3HD1 LEU A 502      59.200  94.440  64.700  1.00  0.00           H 
ATOM    896  CD2 LEU A 502      60.840  93.980  66.610  1.00  0.00           C 
ATOM    897 1HD2 LEU A 502      61.290  94.970  66.410  1.00  0.00           H 
ATOM    898 2HD2 LEU A 502      59.790  94.210  66.900  1.00  0.00           H 
ATOM    899 3HD2 LEU A 502      61.250  93.400  67.470  1.00  0.00           H 
ATOM    900  C   LEU A 502      60.460  89.600  66.740  1.00  0.00           C 
ATOM    901  O   LEU A 502      60.100  89.500  67.930  1.00  0.00           O 
ATOM    902  N   GLY A 503      60.040  88.710  65.820  1.00  0.00           N 
ATOM    903  HN  GLY A 503      60.070  88.930  64.850  1.00  0.00           H 
ATOM    904  CA  GLY A 503      59.180  87.590  66.150  1.00  0.00           C 
ATOM    905  HA1 GLY A 503      58.350  88.070  66.650  1.00  0.00           H 
ATOM    906  HA2 GLY A 503      58.930  87.120  65.210  1.00  0.00           H 
ATOM    907  C   GLY A 503      59.760  86.680  67.150  1.00  0.00           C 
ATOM    908  O   GLY A 503      59.140  86.330  68.170  1.00  0.00           O 
ATOM    909  N   PHE A 504      61.030  86.280  66.830  1.00  0.00           N 
ATOM    910  HN  PHE A 504      61.390  86.640  65.980  1.00  0.00           H 
ATOM    911  CA  PHE A 504      61.810  85.520  67.730  1.00  0.00           C 
ATOM    912  HA  PHE A 504      61.290  84.630  68.040  1.00  0.00           H 
ATOM    913  CB  PHE A 504      62.980  84.990  66.930  1.00  0.00           C 
ATOM    914  HB1 PHE A 504      63.480  85.780  66.330  1.00  0.00           H 
ATOM    915  HB2 PHE A 504      63.800  84.690  67.620  1.00  0.00           H 
ATOM    916  CG  PHE A 504      62.660  83.810  66.160  1.00  0.00           C 
ATOM    917  CD1 PHE A 504      62.380  82.570  66.880  1.00  0.00           C 
ATOM    918  HD1 PHE A 504      62.390  82.670  67.960  1.00  0.00           H 
ATOM    919  CE1 PHE A 504      62.110  81.410  66.160  1.00  0.00           C 
ATOM    920  HE1 PHE A 504      62.050  80.470  66.690  1.00  0.00           H 
ATOM    921  CZ  PHE A 504      62.080  81.350  64.740  1.00  0.00           C 
ATOM    922  HZ  PHE A 504      61.960  80.370  64.310  1.00  0.00           H 
ATOM    923  CD2 PHE A 504      62.660  83.730  64.740  1.00  0.00           C 
ATOM    924  HD2 PHE A 504      62.900  84.680  64.280  1.00  0.00           H 
ATOM    925  CE2 PHE A 504      62.290  82.570  64.060  1.00  0.00           C 
ATOM    926  HE2 PHE A 504      62.360  82.590  62.980  1.00  0.00           H 
ATOM    927  C   PHE A 504      62.210  86.200  69.030  1.00  0.00           C 
ATOM    928  O   PHE A 504      62.120  85.460  70.010  1.00  0.00           O 
ATOM    929  N   ALA A 505      62.600  87.510  69.180  1.00  0.00           N 
ATOM    930  HN  ALA A 505      62.620  87.930  68.280  1.00  0.00           H 
ATOM    931  CA  ALA A 505      62.750  88.270  70.410  1.00  0.00           C 
ATOM    932  HA  ALA A 505      63.380  87.820  71.160  1.00  0.00           H 
ATOM    933  CB  ALA A 505      63.140  89.740  70.080  1.00  0.00           C 
ATOM    934  HB1 ALA A 505      63.090  90.500  70.880  1.00  0.00           H 
ATOM    935  HB2 ALA A 505      64.130  89.850  69.590  1.00  0.00           H 
ATOM    936  HB3 ALA A 505      62.460  90.120  69.290  1.00  0.00           H 
ATOM    937  C   ALA A 505      61.500  88.370  71.220  1.00  0.00           C 
ATOM    938  O   ALA A 505      61.540  88.210  72.430  1.00  0.00           O 
ATOM    939  N   SER A 506      60.310  88.580  70.590  1.00  0.00           N 
ATOM    940  HN  SER A 506      60.260  88.660  69.600  1.00  0.00           H 
ATOM    941  CA  SER A 506      59.030  88.600  71.200  1.00  0.00           C 
ATOM    942  HA  SER A 506      58.990  89.320  72.000  1.00  0.00           H 
ATOM    943  CB  SER A 506      57.930  89.030  70.160  1.00  0.00           C 
ATOM    944  HB1 SER A 506      57.950  88.400  69.250  1.00  0.00           H 
ATOM    945  HB2 SER A 506      56.950  88.970  70.670  1.00  0.00           H 
ATOM    946  OG  SER A 506      58.140  90.450  69.770  1.00  0.00           O 
ATOM    947  HG1 SER A 506      58.870  90.430  69.150  1.00  0.00           H 
ATOM    948  C   SER A 506      58.610  87.290  71.810  1.00  0.00           C 
ATOM    949  O   SER A 506      58.130  87.230  72.950  1.00  0.00           O 
ATOM    950  N   ALA A 507      58.870  86.190  71.090  1.00  0.00           N 
ATOM    951  HN  ALA A 507      59.020  86.270  70.110  1.00  0.00           H 
ATOM    952  CA  ALA A 507      58.840  84.820  71.590  1.00  0.00           C 
ATOM    953  HA  ALA A 507      57.880  84.640  72.040  1.00  0.00           H 
ATOM    954  CB  ALA A 507      59.110  83.850  70.390  1.00  0.00           C 
ATOM    955  HB1 ALA A 507      60.070  84.040  69.860  1.00  0.00           H 
ATOM    956  HB2 ALA A 507      59.210  82.810  70.770  1.00  0.00           H 
ATOM    957  HB3 ALA A 507      58.260  83.840  69.670  1.00  0.00           H 
ATOM    958  C   ALA A 507      59.820  84.570  72.730  1.00  0.00           C 
ATOM    959  O   ALA A 507      59.370  84.190  73.840  1.00  0.00           O 
ATOM    960  N   PHE A 508      61.170  84.850  72.640  1.00  0.00           N 
ATOM    961  HN  PHE A 508      61.610  85.040  71.770  1.00  0.00           H 
ATOM    962  CA  PHE A 508      62.040  84.630  73.820  1.00  0.00           C 
ATOM    963  HA  PHE A 508      61.870  83.610  74.120  1.00  0.00           H 
ATOM    964  CB  PHE A 508      63.540  84.980  73.380  1.00  0.00           C 
ATOM    965  HB1 PHE A 508      63.720  86.060  73.170  1.00  0.00           H 
ATOM    966  HB2 PHE A 508      64.150  84.730  74.280  1.00  0.00           H 
ATOM    967  CG  PHE A 508      64.000  84.090  72.250  1.00  0.00           C 
ATOM    968  CD1 PHE A 508      63.750  82.690  72.210  1.00  0.00           C 
ATOM    969  HD1 PHE A 508      63.250  82.110  72.970  1.00  0.00           H 
ATOM    970  CE1 PHE A 508      64.410  81.910  71.250  1.00  0.00           C 
ATOM    971  HE1 PHE A 508      64.280  80.840  71.230  1.00  0.00           H 
ATOM    972  CZ  PHE A 508      65.040  82.570  70.150  1.00  0.00           C 
ATOM    973  HZ  PHE A 508      65.630  81.990  69.450  1.00  0.00           H 
ATOM    974  CD2 PHE A 508      64.720  84.700  71.210  1.00  0.00           C 
ATOM    975  HD2 PHE A 508      64.920  85.760  71.230  1.00  0.00           H 
ATOM    976  CE2 PHE A 508      65.270  83.970  70.150  1.00  0.00           C 
ATOM    977  HE2 PHE A 508      65.920  84.440  69.430  1.00  0.00           H 
ATOM    978  C   PHE A 508      61.630  85.530  75.000  1.00  0.00           C 
ATOM    979  O   PHE A 508      61.630  85.110  76.170  1.00  0.00           O 
ATOM    980  N   TYR A 509      61.210  86.820  74.790  1.00  0.00           N 
ATOM    981  HN  TYR A 509      60.910  87.140  73.890  1.00  0.00           H 
ATOM    982  CA  TYR A 509      60.680  87.550  75.920  1.00  0.00           C 
ATOM    983  HA  TYR A 509      61.340  87.390  76.760  1.00  0.00           H 
ATOM    984  CB  TYR A 509      60.480  89.060  75.440  1.00  0.00           C 
ATOM    985  HB1 TYR A 509      61.430  89.550  75.130  1.00  0.00           H 
ATOM    986  HB2 TYR A 509      59.780  88.990  74.580  1.00  0.00           H 
ATOM    987  CG  TYR A 509      59.890  89.850  76.480  1.00  0.00           C 
ATOM    988  CD1 TYR A 509      60.600  90.060  77.660  1.00  0.00           C 
ATOM    989  HD1 TYR A 509      61.610  89.670  77.640  1.00  0.00           H 
ATOM    990  CE1 TYR A 509      59.960  90.770  78.730  1.00  0.00           C 
ATOM    991  HE1 TYR A 509      60.460  91.040  79.650  1.00  0.00           H 
ATOM    992  CZ  TYR A 509      58.540  91.110  78.640  1.00  0.00           C 
ATOM    993  OH  TYR A 509      57.970  91.750  79.750  1.00  0.00           O 
ATOM    994  HH  TYR A 509      58.530  91.920  80.510  1.00  0.00           H 
ATOM    995  CD2 TYR A 509      58.470  90.150  76.440  1.00  0.00           C 
ATOM    996  HD2 TYR A 509      57.900  89.810  75.590  1.00  0.00           H 
ATOM    997  CE2 TYR A 509      57.770  90.750  77.490  1.00  0.00           C 
ATOM    998  HE2 TYR A 509      56.720  90.990  77.470  1.00  0.00           H 
ATOM    999  C   TYR A 509      59.340  87.030  76.480  1.00  0.00           C 
ATOM   1000  O   TYR A 509      59.160  86.960  77.680  1.00  0.00           O 
ATOM   1001  N   ILE A 510      58.350  86.530  75.680  1.00  0.00           N 
ATOM   1002  HN  ILE A 510      58.290  86.520  74.690  1.00  0.00           H 
ATOM   1003  CA  ILE A 510      57.200  85.890  76.260  1.00  0.00           C 
ATOM   1004  HA  ILE A 510      56.910  86.550  77.070  1.00  0.00           H 
ATOM   1005  CB  ILE A 510      55.920  85.720  75.420  1.00  0.00           C 
ATOM   1006  HB  ILE A 510      55.190  85.120  76.010  1.00  0.00           H 
ATOM   1007  CG2 ILE A 510      55.410  87.130  75.100  1.00  0.00           C 
ATOM   1008 1HG2 ILE A 510      54.620  86.950  74.350  1.00  0.00           H 
ATOM   1009 2HG2 ILE A 510      54.970  87.490  76.060  1.00  0.00           H 
ATOM   1010 3HG2 ILE A 510      56.130  87.790  74.560  1.00  0.00           H 
ATOM   1011  CG1 ILE A 510      56.060  84.870  74.110  1.00  0.00           C 
ATOM   1012 1HG1 ILE A 510      56.480  85.550  73.340  1.00  0.00           H 
ATOM   1013 2HG1 ILE A 510      56.740  84.020  74.330  1.00  0.00           H 
ATOM   1014  CD  ILE A 510      54.720  84.250  73.540  1.00  0.00           C 
ATOM   1015  HD1 ILE A 510      53.840  84.920  73.580  1.00  0.00           H 
ATOM   1016  HD2 ILE A 510      54.820  83.960  72.470  1.00  0.00           H 
ATOM   1017  HD3 ILE A 510      54.400  83.340  74.080  1.00  0.00           H 
ATOM   1018  C   ILE A 510      57.530  84.620  77.050  1.00  0.00           C 
ATOM   1019  O   ILE A 510      57.000  84.420  78.140  1.00  0.00           O 
ATOM   1020  N   ILE A 511      58.430  83.700  76.530  1.00  0.00           N 
ATOM   1021  HN  ILE A 511      58.680  83.890  75.580  1.00  0.00           H 
ATOM   1022  CA  ILE A 511      58.840  82.430  77.080  1.00  0.00           C 
ATOM   1023  HA  ILE A 511      58.030  81.730  77.220  1.00  0.00           H 
ATOM   1024  CB  ILE A 511      59.810  81.760  76.050  1.00  0.00           C 
ATOM   1025  HB  ILE A 511      60.670  82.440  75.860  1.00  0.00           H 
ATOM   1026  CG2 ILE A 511      60.490  80.600  76.790  1.00  0.00           C 
ATOM   1027 1HG2 ILE A 511      59.890  79.930  77.450  1.00  0.00           H 
ATOM   1028 2HG2 ILE A 511      60.920  79.920  76.030  1.00  0.00           H 
ATOM   1029 3HG2 ILE A 511      61.320  80.960  77.430  1.00  0.00           H 
ATOM   1030  CG1 ILE A 511      59.050  81.270  74.740  1.00  0.00           C 
ATOM   1031 1HG1 ILE A 511      58.360  80.460  75.060  1.00  0.00           H 
ATOM   1032 2HG1 ILE A 511      58.410  82.090  74.340  1.00  0.00           H 
ATOM   1033  CD  ILE A 511      59.990  81.030  73.570  1.00  0.00           C 
ATOM   1034  HD1 ILE A 511      59.380  81.060  72.640  1.00  0.00           H 
ATOM   1035  HD2 ILE A 511      60.690  81.890  73.460  1.00  0.00           H 
ATOM   1036  HD3 ILE A 511      60.520  80.070  73.750  1.00  0.00           H 
ATOM   1037  C   ILE A 511      59.450  82.610  78.470  1.00  0.00           C 
ATOM   1038  O   ILE A 511      59.020  81.980  79.440  1.00  0.00           O 
ATOM   1039  N   PHE A 512      60.290  83.650  78.620  1.00  0.00           N 
ATOM   1040  HN  PHE A 512      60.500  84.340  77.940  1.00  0.00           H 
ATOM   1041  CA  PHE A 512      61.010  83.830  79.860  1.00  0.00           C 
ATOM   1042  HA  PHE A 512      61.100  82.880  80.370  1.00  0.00           H 
ATOM   1043  CB  PHE A 512      62.450  84.300  79.600  1.00  0.00           C 
ATOM   1044  HB1 PHE A 512      62.410  85.030  78.760  1.00  0.00           H 
ATOM   1045  HB2 PHE A 512      62.850  84.780  80.520  1.00  0.00           H 
ATOM   1046  CG  PHE A 512      63.380  83.240  79.210  1.00  0.00           C 
ATOM   1047  CD1 PHE A 512      63.610  82.180  80.040  1.00  0.00           C 
ATOM   1048  HD1 PHE A 512      63.150  82.140  81.020  1.00  0.00           H 
ATOM   1049  CE1 PHE A 512      64.440  81.120  79.670  1.00  0.00           C 
ATOM   1050  HE1 PHE A 512      64.610  80.330  80.380  1.00  0.00           H 
ATOM   1051  CZ  PHE A 512      64.920  81.020  78.430  1.00  0.00           C 
ATOM   1052  HZ  PHE A 512      65.520  80.150  78.210  1.00  0.00           H 
ATOM   1053  CD2 PHE A 512      63.850  83.130  77.840  1.00  0.00           C 
ATOM   1054  HD2 PHE A 512      63.530  83.900  77.150  1.00  0.00           H 
ATOM   1055  CE2 PHE A 512      64.530  81.990  77.470  1.00  0.00           C 
ATOM   1056  HE2 PHE A 512      64.840  81.880  76.440  1.00  0.00           H 
ATOM   1057  C   PHE A 512      60.330  84.750  80.810  1.00  0.00           C 
ATOM   1058  O   PHE A 512      60.870  84.860  81.890  1.00  0.00           O 
ATOM   1059  N   GLN A 513      59.170  85.310  80.450  1.00  0.00           N 
ATOM   1060  HN  GLN A 513      58.710  85.050  79.600  1.00  0.00           H 
ATOM   1061  CA  GLN A 513      58.530  86.350  81.290  1.00  0.00           C 
ATOM   1062  HA  GLN A 513      59.240  87.150  81.430  1.00  0.00           H 
ATOM   1063  CB  GLN A 513      57.320  86.970  80.460  1.00  0.00           C 
ATOM   1064  HB1 GLN A 513      57.600  86.820  79.400  1.00  0.00           H 
ATOM   1065  HB2 GLN A 513      56.420  86.320  80.480  1.00  0.00           H 
ATOM   1066  CG  GLN A 513      57.070  88.420  80.970  1.00  0.00           C 
ATOM   1067  HG1 GLN A 513      57.120  88.400  82.080  1.00  0.00           H 
ATOM   1068  HG2 GLN A 513      57.980  88.980  80.670  1.00  0.00           H 
ATOM   1069  CD  GLN A 513      55.800  88.980  80.390  1.00  0.00           C 
ATOM   1070  OE1 GLN A 513      54.980  89.650  80.970  1.00  0.00           O 
ATOM   1071  NE2 GLN A 513      55.720  88.970  79.010  1.00  0.00           N 
ATOM   1072 1HE2 GLN A 513      56.540  88.780  78.470  1.00  0.00           H 
ATOM   1073 2HE2 GLN A 513      54.860  89.350  78.680  1.00  0.00           H 
ATOM   1074  C   GLN A 513      58.140  85.810  82.720  1.00  0.00           C 
ATOM   1075  O   GLN A 513      58.100  86.620  83.610  1.00  0.00           O 
ATOM   1076  N   THR A 514      57.820  84.460  82.890  1.00  0.00           N 
ATOM   1077  HN  THR A 514      57.870  83.770  82.170  1.00  0.00           H 
ATOM   1078  CA  THR A 514      57.400  83.780  84.200  1.00  0.00           C 
ATOM   1079  HA  THR A 514      56.790  84.400  84.850  1.00  0.00           H 
ATOM   1080  CB  THR A 514      56.550  82.630  83.900  1.00  0.00           C 
ATOM   1081  HB  THR A 514      56.440  82.020  84.820  1.00  0.00           H 
ATOM   1082  OG1 THR A 514      57.170  81.690  82.980  1.00  0.00           O 
ATOM   1083  HG1 THR A 514      57.940  81.330  83.430  1.00  0.00           H 
ATOM   1084  CG2 THR A 514      55.120  83.030  83.500  1.00  0.00           C 
ATOM   1085 1HG2 THR A 514      54.470  82.150  83.310  1.00  0.00           H 
ATOM   1086 2HG2 THR A 514      54.650  83.610  84.320  1.00  0.00           H 
ATOM   1087 3HG2 THR A 514      54.940  83.670  82.610  1.00  0.00           H 
ATOM   1088  C   THR A 514      58.600  83.380  84.970  1.00  0.00           C 
ATOM   1089  O   THR A 514      58.440  83.070  86.090  1.00  0.00           O 
ATOM   1090  N   GLU A 515      59.800  83.430  84.360  1.00  0.00           N 
ATOM   1091  HN  GLU A 515      59.960  83.850  83.470  1.00  0.00           H 
ATOM   1092  CA  GLU A 515      61.010  82.840  84.960  1.00  0.00           C 
ATOM   1093  HA  GLU A 515      60.830  82.080  85.700  1.00  0.00           H 
ATOM   1094  CB  GLU A 515      61.920  82.070  83.900  1.00  0.00           C 
ATOM   1095  HB1 GLU A 515      62.340  82.740  83.120  1.00  0.00           H 
ATOM   1096  HB2 GLU A 515      62.820  81.640  84.390  1.00  0.00           H 
ATOM   1097  CG  GLU A 515      61.190  80.850  83.170  1.00  0.00           C 
ATOM   1098  HG1 GLU A 515      60.450  81.420  82.570  1.00  0.00           H 
ATOM   1099  HG2 GLU A 515      61.880  80.310  82.490  1.00  0.00           H 
ATOM   1100  CD  GLU A 515      60.250  79.990  84.010  1.00  0.00           C 
ATOM   1101  OE1 GLU A 515      60.720  78.930  84.490  1.00  0.00           O 
ATOM   1102  OE2 GLU A 515      59.010  80.280  84.090  1.00  0.00           O 
ATOM   1103  C   GLU A 515      61.780  83.850  85.810  1.00  0.00           C 
ATOM   1104  O   GLU A 515      61.470  85.010  85.820  1.00  0.00           O 
ATOM   1105  N   ASP A 516      62.820  83.400  86.640  1.00  0.00           N 
ATOM   1106  HN  ASP A 516      62.900  82.410  86.700  1.00  0.00           H 
ATOM   1107  CA  ASP A 516      63.540  84.270  87.560  1.00  0.00           C 
ATOM   1108  HA  ASP A 516      62.820  85.020  87.870  1.00  0.00           H 
ATOM   1109  CB  ASP A 516      63.990  83.330  88.700  1.00  0.00           C 
ATOM   1110  HB1 ASP A 516      63.090  82.800  89.080  1.00  0.00           H 
ATOM   1111  HB2 ASP A 516      64.750  82.600  88.350  1.00  0.00           H 
ATOM   1112  CG  ASP A 516      64.540  84.090  89.920  1.00  0.00           C 
ATOM   1113  OD1 ASP A 516      64.830  85.250  89.850  1.00  0.00           O 
ATOM   1114  OD2 ASP A 516      64.790  83.430  90.920  1.00  0.00           O 
ATOM   1115  C   ASP A 516      64.840  84.800  86.850  1.00  0.00           C 
ATOM   1116  O   ASP A 516      65.670  84.030  86.420  1.00  0.00           O 
ATOM   1117  N   PRO A 517      65.100  86.120  86.650  1.00  0.00           N 
ATOM   1118  CD  PRO A 517      64.300  87.190  87.210  1.00  0.00           C 
ATOM   1119  HD1 PRO A 517      64.120  87.090  88.300  1.00  0.00           H 
ATOM   1120  HD2 PRO A 517      63.310  87.240  86.720  1.00  0.00           H 
ATOM   1121  CA  PRO A 517      66.210  86.640  85.820  1.00  0.00           C 
ATOM   1122  HA  PRO A 517      66.230  86.130  84.870  1.00  0.00           H 
ATOM   1123  CB  PRO A 517      65.770  88.080  85.570  1.00  0.00           C 
ATOM   1124  HB1 PRO A 517      66.580  88.740  85.210  1.00  0.00           H 
ATOM   1125  HB2 PRO A 517      64.930  88.020  84.840  1.00  0.00           H 
ATOM   1126  CG  PRO A 517      65.080  88.440  86.890  1.00  0.00           C 
ATOM   1127  HG1 PRO A 517      65.940  88.570  87.590  1.00  0.00           H 
ATOM   1128  HG2 PRO A 517      64.530  89.400  86.850  1.00  0.00           H 
ATOM   1129  C   PRO A 517      67.560  86.520  86.470  1.00  0.00           C 
ATOM   1130  O   PRO A 517      68.590  86.730  85.790  1.00  0.00           O 
ATOM   1131  N   GLU A 518      67.700  86.070  87.780  1.00  0.00           N 
ATOM   1132  HN  GLU A 518      66.910  86.080  88.390  1.00  0.00           H 
ATOM   1133  CA  GLU A 518      69.020  85.750  88.270  1.00  0.00           C 
ATOM   1134  HA  GLU A 518      69.600  86.660  88.250  1.00  0.00           H 
ATOM   1135  CB  GLU A 518      68.980  85.530  89.820  1.00  0.00           C 
ATOM   1136  HB1 GLU A 518      68.580  84.510  90.020  1.00  0.00           H 
ATOM   1137  HB2 GLU A 518      69.980  85.390  90.280  1.00  0.00           H 
ATOM   1138  CG  GLU A 518      68.130  86.600  90.530  1.00  0.00           C 
ATOM   1139  HG1 GLU A 518      67.050  86.390  90.340  1.00  0.00           H 
ATOM   1140  HG2 GLU A 518      68.270  86.430  91.620  1.00  0.00           H 
ATOM   1141  CD  GLU A 518      68.220  88.110  90.200  1.00  0.00           C 
ATOM   1142  OE1 GLU A 518      67.260  88.710  89.670  1.00  0.00           O 
ATOM   1143  OE2 GLU A 518      69.290  88.700  90.580  1.00  0.00           O 
ATOM   1144  C   GLU A 518      69.710  84.590  87.630  1.00  0.00           C 
ATOM   1145  O   GLU A 518      70.930  84.560  87.500  1.00  0.00           O 
ATOM   1146  N   GLU A 519      68.960  83.500  87.240  1.00  0.00           N 
ATOM   1147  HN  GLU A 519      68.010  83.510  87.550  1.00  0.00           H 
ATOM   1148  CA  GLU A 519      69.460  82.350  86.480  1.00  0.00           C 
ATOM   1149  HA  GLU A 519      70.420  82.190  86.950  1.00  0.00           H 
ATOM   1150  CB  GLU A 519      68.610  81.110  86.630  1.00  0.00           C 
ATOM   1151  HB1 GLU A 519      67.530  81.360  86.540  1.00  0.00           H 
ATOM   1152  HB2 GLU A 519      68.850  80.500  85.730  1.00  0.00           H 
ATOM   1153  CG  GLU A 519      68.820  80.140  87.800  1.00  0.00           C 
ATOM   1154  HG1 GLU A 519      68.150  79.250  87.840  1.00  0.00           H 
ATOM   1155  HG2 GLU A 519      69.810  79.700  87.550  1.00  0.00           H 
ATOM   1156  CD  GLU A 519      68.830  80.800  89.130  1.00  0.00           C 
ATOM   1157  OE1 GLU A 519      67.690  81.200  89.560  1.00  0.00           O 
ATOM   1158  OE2 GLU A 519      69.860  80.980  89.810  1.00  0.00           O 
ATOM   1159  C   GLU A 519      69.760  82.660  85.110  1.00  0.00           C 
ATOM   1160  O   GLU A 519      70.850  82.330  84.600  1.00  0.00           O 
ATOM   1161  N   LEU A 520      68.890  83.380  84.400  1.00  0.00           N 
ATOM   1162  HN  LEU A 520      68.040  83.680  84.830  1.00  0.00           H 
ATOM   1163  CA  LEU A 520      69.120  83.610  82.940  1.00  0.00           C 
ATOM   1164  HA  LEU A 520      70.150  83.390  82.710  1.00  0.00           H 
ATOM   1165  CB  LEU A 520      68.200  82.590  82.140  1.00  0.00           C 
ATOM   1166  HB1 LEU A 520      68.270  81.600  82.650  1.00  0.00           H 
ATOM   1167  HB2 LEU A 520      67.160  82.970  82.130  1.00  0.00           H 
ATOM   1168  CG  LEU A 520      68.730  82.510  80.700  1.00  0.00           C 
ATOM   1169  HG  LEU A 520      69.810  82.780  80.720  1.00  0.00           H 
ATOM   1170  CD1 LEU A 520      68.900  80.980  80.320  1.00  0.00           C 
ATOM   1171 1HD1 LEU A 520      69.420  80.420  81.120  1.00  0.00           H 
ATOM   1172 2HD1 LEU A 520      67.940  80.460  80.130  1.00  0.00           H 
ATOM   1173 3HD1 LEU A 520      69.570  80.880  79.440  1.00  0.00           H 
ATOM   1174  CD2 LEU A 520      68.000  83.310  79.590  1.00  0.00           C 
ATOM   1175 1HD2 LEU A 520      68.680  83.320  78.710  1.00  0.00           H 
ATOM   1176 2HD2 LEU A 520      67.130  82.700  79.270  1.00  0.00           H 
ATOM   1177 3HD2 LEU A 520      67.790  84.350  79.910  1.00  0.00           H 
ATOM   1178  C   LEU A 520      68.790  85.050  82.680  1.00  0.00           C 
ATOM   1179  O   LEU A 520      67.650  85.440  82.680  1.00  0.00           O 
ATOM   1180  N   GLY A 521      69.840  85.870  82.320  1.00  0.00           N 
ATOM   1181  HN  GLY A 521      70.800  85.620  82.380  1.00  0.00           H 
ATOM   1182  CA  GLY A 521      69.580  87.320  82.350  1.00  0.00           C 
ATOM   1183  HA1 GLY A 521      68.860  87.620  83.100  1.00  0.00           H 
ATOM   1184  HA2 GLY A 521      70.530  87.770  82.590  1.00  0.00           H 
ATOM   1185  C   GLY A 521      69.130  87.890  81.090  1.00  0.00           C 
ATOM   1186  O   GLY A 521      68.650  89.010  81.010  1.00  0.00           O 
ATOM   1187  N   HSD A 522      69.210  87.050  80.050  1.00  0.00           N 
ATOM   1188  HN  HSD A 522      69.590  86.150  80.230  1.00  0.00           H 
ATOM   1189  CA  HSD A 522      69.210  87.420  78.630  1.00  0.00           C 
ATOM   1190  HA  HSD A 522      69.890  88.250  78.460  1.00  0.00           H 
ATOM   1191  CB  HSD A 522      69.650  86.250  77.690  1.00  0.00           C 
ATOM   1192  HB1 HSD A 522      68.840  85.490  77.630  1.00  0.00           H 
ATOM   1193  HB2 HSD A 522      69.650  86.610  76.640  1.00  0.00           H 
ATOM   1194  ND1 HSD A 522      72.140  85.920  77.140  1.00  0.00           N 
ATOM   1195  HD1 HSD A 522      72.320  86.740  76.600  1.00  0.00           H 
ATOM   1196  CG  HSD A 522      71.020  85.590  77.880  1.00  0.00           C 
ATOM   1197  CE1 HSD A 522      73.180  85.260  77.750  1.00  0.00           C 
ATOM   1198  HE1 HSD A 522      74.160  85.280  77.270  1.00  0.00           H 
ATOM   1199  NE2 HSD A 522      72.770  84.540  78.800  1.00  0.00           N 
ATOM   1200  CD2 HSD A 522      71.410  84.760  78.890  1.00  0.00           C 
ATOM   1201  HD2 HSD A 522      70.860  84.300  79.700  1.00  0.00           H 
ATOM   1202  C   HSD A 522      67.890  88.070  78.170  1.00  0.00           C 
ATOM   1203  O   HSD A 522      67.920  88.820  77.170  1.00  0.00           O 
ATOM   1204  N   PHE A 523      66.760  87.740  78.790  1.00  0.00           N 
ATOM   1205  HN  PHE A 523      66.900  87.130  79.570  1.00  0.00           H 
ATOM   1206  CA  PHE A 523      65.420  88.250  78.400  1.00  0.00           C 
ATOM   1207  HA  PHE A 523      65.560  89.040  77.680  1.00  0.00           H 
ATOM   1208  CB  PHE A 523      64.690  87.110  77.720  1.00  0.00           C 
ATOM   1209  HB1 PHE A 523      64.360  86.370  78.480  1.00  0.00           H 
ATOM   1210  HB2 PHE A 523      63.780  87.460  77.190  1.00  0.00           H 
ATOM   1211  CG  PHE A 523      65.490  86.390  76.620  1.00  0.00           C 
ATOM   1212  CD1 PHE A 523      65.660  86.860  75.320  1.00  0.00           C 
ATOM   1213  HD1 PHE A 523      65.280  87.850  75.090  1.00  0.00           H 
ATOM   1214  CE1 PHE A 523      66.430  86.210  74.370  1.00  0.00           C 
ATOM   1215  HE1 PHE A 523      66.690  86.660  73.420  1.00  0.00           H 
ATOM   1216  CZ  PHE A 523      67.030  84.980  74.650  1.00  0.00           C 
ATOM   1217  HZ  PHE A 523      67.680  84.530  73.920  1.00  0.00           H 
ATOM   1218  CD2 PHE A 523      66.040  85.060  76.880  1.00  0.00           C 
ATOM   1219  HD2 PHE A 523      65.990  84.610  77.860  1.00  0.00           H 
ATOM   1220  CE2 PHE A 523      66.760  84.380  75.890  1.00  0.00           C 
ATOM   1221  HE2 PHE A 523      67.200  83.450  76.210  1.00  0.00           H 
ATOM   1222  C   PHE A 523      64.680  88.900  79.550  1.00  0.00           C 
ATOM   1223  O   PHE A 523      63.490  88.670  79.730  1.00  0.00           O 
ATOM   1224  N   TYR A 524      65.420  89.730  80.420  1.00  0.00           N 
ATOM   1225  HN  TYR A 524      66.410  89.800  80.320  1.00  0.00           H 
ATOM   1226  CA  TYR A 524      64.860  90.340  81.650  1.00  0.00           C 
ATOM   1227  HA  TYR A 524      64.160  89.650  82.080  1.00  0.00           H 
ATOM   1228  CB  TYR A 524      65.980  90.820  82.700  1.00  0.00           C 
ATOM   1229  HB1 TYR A 524      65.500  90.990  83.690  1.00  0.00           H 
ATOM   1230  HB2 TYR A 524      66.680  89.970  82.880  1.00  0.00           H 
ATOM   1231  CG  TYR A 524      66.800  92.020  82.370  1.00  0.00           C 
ATOM   1232  CD1 TYR A 524      68.170  91.920  81.970  1.00  0.00           C 
ATOM   1233  HD1 TYR A 524      68.790  91.040  81.850  1.00  0.00           H 
ATOM   1234  CE1 TYR A 524      68.940  93.110  81.740  1.00  0.00           C 
ATOM   1235  HE1 TYR A 524      70.000  93.060  81.520  1.00  0.00           H 
ATOM   1236  CZ  TYR A 524      68.300  94.340  81.880  1.00  0.00           C 
ATOM   1237  OH  TYR A 524      69.050  95.500  81.650  1.00  0.00           O 
ATOM   1238  HH  TYR A 524      68.380  96.170  81.540  1.00  0.00           H 
ATOM   1239  CD2 TYR A 524      66.270  93.350  82.510  1.00  0.00           C 
ATOM   1240  HD2 TYR A 524      65.250  93.580  82.780  1.00  0.00           H 
ATOM   1241  CE2 TYR A 524      67.050  94.400  82.300  1.00  0.00           C 
ATOM   1242  HE2 TYR A 524      66.630  95.400  82.270  1.00  0.00           H 
ATOM   1243  C   TYR A 524      63.820  91.390  81.350  1.00  0.00           C 
ATOM   1244  O   TYR A 524      62.890  91.590  82.150  1.00  0.00           O 
ATOM   1245  N   ASP A 525      63.920  92.130  80.230  1.00  0.00           N 
ATOM   1246  HN  ASP A 525      64.680  91.950  79.610  1.00  0.00           H 
ATOM   1247  CA  ASP A 525      62.940  93.050  79.660  1.00  0.00           C 
ATOM   1248  HA  ASP A 525      61.970  92.650  79.910  1.00  0.00           H 
ATOM   1249  CB  ASP A 525      63.210  94.480  80.290  1.00  0.00           C 
ATOM   1250  HB1 ASP A 525      62.360  95.130  79.970  1.00  0.00           H 
ATOM   1251  HB2 ASP A 525      63.100  94.380  81.390  1.00  0.00           H 
ATOM   1252  CG  ASP A 525      64.490  95.280  79.990  1.00  0.00           C 
ATOM   1253  OD1 ASP A 525      65.280  94.860  79.160  1.00  0.00           O 
ATOM   1254  OD2 ASP A 525      64.570  96.370  80.640  1.00  0.00           O 
ATOM   1255  C   ASP A 525      62.960  92.990  78.120  1.00  0.00           C 
ATOM   1256  O   ASP A 525      63.810  92.290  77.550  1.00  0.00           O 
ATOM   1257  N   TYR A 526      61.940  93.640  77.420  1.00  0.00           N 
ATOM   1258  HN  TYR A 526      61.350  94.250  77.940  1.00  0.00           H 
ATOM   1259  CA  TYR A 526      61.890  93.580  75.970  1.00  0.00           C 
ATOM   1260  HA  TYR A 526      61.970  92.540  75.710  1.00  0.00           H 
ATOM   1261  CB  TYR A 526      60.460  94.010  75.450  1.00  0.00           C 
ATOM   1262  HB1 TYR A 526      59.630  93.400  75.870  1.00  0.00           H 
ATOM   1263  HB2 TYR A 526      60.200  95.060  75.690  1.00  0.00           H 
ATOM   1264  CG  TYR A 526      60.220  93.830  73.970  1.00  0.00           C 
ATOM   1265  CD1 TYR A 526      60.230  92.630  73.270  1.00  0.00           C 
ATOM   1266  HD1 TYR A 526      60.420  91.700  73.790  1.00  0.00           H 
ATOM   1267  CE1 TYR A 526      59.960  92.600  71.870  1.00  0.00           C 
ATOM   1268  HE1 TYR A 526      59.810  91.680  71.320  1.00  0.00           H 
ATOM   1269  CZ  TYR A 526      59.600  93.780  71.190  1.00  0.00           C 
ATOM   1270  OH  TYR A 526      59.090  93.760  69.870  1.00  0.00           O 
ATOM   1271  HH  TYR A 526      59.020  92.860  69.550  1.00  0.00           H 
ATOM   1272  CD2 TYR A 526      59.920  95.010  73.240  1.00  0.00           C 
ATOM   1273  HD2 TYR A 526      59.980  95.970  73.720  1.00  0.00           H 
ATOM   1274  CE2 TYR A 526      59.640  94.980  71.880  1.00  0.00           C 
ATOM   1275  HE2 TYR A 526      59.550  95.900  71.320  1.00  0.00           H 
ATOM   1276  C   TYR A 526      63.040  94.190  75.180  1.00  0.00           C 
ATOM   1277  O   TYR A 526      63.580  93.590  74.250  1.00  0.00           O 
ATOM   1278  N   PRO A 527      63.550  95.400  75.560  1.00  0.00           N 
ATOM   1279  CD  PRO A 527      62.970  96.440  76.440  1.00  0.00           C 
ATOM   1280  HD1 PRO A 527      63.240  96.220  77.500  1.00  0.00           H 
ATOM   1281  HD2 PRO A 527      61.860  96.460  76.380  1.00  0.00           H 
ATOM   1282  CA  PRO A 527      64.710  95.890  74.840  1.00  0.00           C 
ATOM   1283  HA  PRO A 527      64.540  95.880  73.770  1.00  0.00           H 
ATOM   1284  CB  PRO A 527      64.910  97.370  75.290  1.00  0.00           C 
ATOM   1285  HB1 PRO A 527      65.720  97.590  76.010  1.00  0.00           H 
ATOM   1286  HB2 PRO A 527      65.140  97.990  74.400  1.00  0.00           H 
ATOM   1287  CG  PRO A 527      63.590  97.710  75.950  1.00  0.00           C 
ATOM   1288  HG1 PRO A 527      63.900  98.390  76.770  1.00  0.00           H 
ATOM   1289  HG2 PRO A 527      63.000  98.270  75.190  1.00  0.00           H 
ATOM   1290  C   PRO A 527      66.000  95.110  75.060  1.00  0.00           C 
ATOM   1291  O   PRO A 527      66.790  95.080  74.090  1.00  0.00           O 
ATOM   1292  N   MET A 528      66.260  94.550  76.220  1.00  0.00           N 
ATOM   1293  HN  MET A 528      65.590  94.670  76.940  1.00  0.00           H 
ATOM   1294  CA  MET A 528      67.350  93.620  76.430  1.00  0.00           C 
ATOM   1295  HA  MET A 528      68.270  94.110  76.140  1.00  0.00           H 
ATOM   1296  CB  MET A 528      67.680  93.270  77.950  1.00  0.00           C 
ATOM   1297  HB1 MET A 528      67.830  94.190  78.550  1.00  0.00           H 
ATOM   1298  HB2 MET A 528      66.750  92.770  78.290  1.00  0.00           H 
ATOM   1299  CG  MET A 528      68.960  92.450  77.990  1.00  0.00           C 
ATOM   1300  HG1 MET A 528      69.140  92.080  79.020  1.00  0.00           H 
ATOM   1301  HG2 MET A 528      68.840  91.540  77.360  1.00  0.00           H 
ATOM   1302  SD  MET A 528      70.480  93.300  77.390  1.00  0.00           S 
ATOM   1303  CE  MET A 528      70.460  94.830  78.460  1.00  0.00           C 
ATOM   1304  HE1 MET A 528      71.420  95.380  78.360  1.00  0.00           H 
ATOM   1305  HE2 MET A 528      69.590  95.500  78.340  1.00  0.00           H 
ATOM   1306  HE3 MET A 528      70.490  94.530  79.530  1.00  0.00           H 
ATOM   1307  C   MET A 528      67.180  92.450  75.520  1.00  0.00           C 
ATOM   1308  O   MET A 528      68.070  92.020  74.810  1.00  0.00           O 
ATOM   1309  N   ALA A 529      65.930  91.900  75.540  1.00  0.00           N 
ATOM   1310  HN  ALA A 529      65.260  92.350  76.130  1.00  0.00           H 
ATOM   1311  CA  ALA A 529      65.420  90.730  74.820  1.00  0.00           C 
ATOM   1312  HA  ALA A 529      66.030  89.910  75.170  1.00  0.00           H 
ATOM   1313  CB  ALA A 529      63.930  90.350  75.080  1.00  0.00           C 
ATOM   1314  HB1 ALA A 529      63.650  89.520  74.390  1.00  0.00           H 
ATOM   1315  HB2 ALA A 529      63.750  89.950  76.100  1.00  0.00           H 
ATOM   1316  HB3 ALA A 529      63.250  91.200  74.870  1.00  0.00           H 
ATOM   1317  C   ALA A 529      65.590  90.950  73.270  1.00  0.00           C 
ATOM   1318  O   ALA A 529      66.030  90.040  72.530  1.00  0.00           O 
ATOM   1319  N   LEU A 530      65.330  92.160  72.750  1.00  0.00           N 
ATOM   1320  HN  LEU A 530      64.840  92.860  73.270  1.00  0.00           H 
ATOM   1321  CA  LEU A 530      65.490  92.600  71.330  1.00  0.00           C 
ATOM   1322  HA  LEU A 530      65.060  91.960  70.580  1.00  0.00           H 
ATOM   1323  CB  LEU A 530      64.990  94.070  71.180  1.00  0.00           C 
ATOM   1324  HB1 LEU A 530      65.200  94.540  72.160  1.00  0.00           H 
ATOM   1325  HB2 LEU A 530      65.550  94.660  70.420  1.00  0.00           H 
ATOM   1326  CG  LEU A 530      63.470  94.230  70.970  1.00  0.00           C 
ATOM   1327  HG  LEU A 530      62.950  93.680  71.780  1.00  0.00           H 
ATOM   1328  CD1 LEU A 530      63.020  93.630  69.650  1.00  0.00           C 
ATOM   1329 1HD1 LEU A 530      63.750  93.880  68.850  1.00  0.00           H 
ATOM   1330 2HD1 LEU A 530      62.970  92.530  69.770  1.00  0.00           H 
ATOM   1331 3HD1 LEU A 530      61.970  93.880  69.390  1.00  0.00           H 
ATOM   1332  CD2 LEU A 530      63.080  95.750  71.040  1.00  0.00           C 
ATOM   1333 1HD2 LEU A 530      62.010  95.890  71.290  1.00  0.00           H 
ATOM   1334 2HD2 LEU A 530      63.680  96.300  71.790  1.00  0.00           H 
ATOM   1335 3HD2 LEU A 530      63.280  96.400  70.160  1.00  0.00           H 
ATOM   1336  C   LEU A 530      67.000  92.590  71.040  1.00  0.00           C 
ATOM   1337  O   LEU A 530      67.470  92.020  70.030  1.00  0.00           O 
ATOM   1338  N   PHE A 531      67.810  93.140  72.000  1.00  0.00           N 
ATOM   1339  HN  PHE A 531      67.380  93.620  72.760  1.00  0.00           H 
ATOM   1340  CA  PHE A 531      69.180  93.440  71.770  1.00  0.00           C 
ATOM   1341  HA  PHE A 531      69.300  93.950  70.820  1.00  0.00           H 
ATOM   1342  CB  PHE A 531      69.770  94.360  72.870  1.00  0.00           C 
ATOM   1343  HB1 PHE A 531      69.350  95.390  72.910  1.00  0.00           H 
ATOM   1344  HB2 PHE A 531      69.580  93.810  73.810  1.00  0.00           H 
ATOM   1345  CG  PHE A 531      71.260  94.650  72.750  1.00  0.00           C 
ATOM   1346  CD1 PHE A 531      71.720  95.300  71.610  1.00  0.00           C 
ATOM   1347  HD1 PHE A 531      71.040  95.500  70.800  1.00  0.00           H 
ATOM   1348  CE1 PHE A 531      73.070  95.580  71.390  1.00  0.00           C 
ATOM   1349  HE1 PHE A 531      73.280  95.980  70.410  1.00  0.00           H 
ATOM   1350  CZ  PHE A 531      74.050  95.300  72.380  1.00  0.00           C 
ATOM   1351  HZ  PHE A 531      75.100  95.460  72.190  1.00  0.00           H 
ATOM   1352  CD2 PHE A 531      72.200  94.360  73.760  1.00  0.00           C 
ATOM   1353  HD2 PHE A 531      71.840  93.760  74.580  1.00  0.00           H 
ATOM   1354  CE2 PHE A 531      73.560  94.660  73.580  1.00  0.00           C 
ATOM   1355  HE2 PHE A 531      74.330  94.640  74.340  1.00  0.00           H 
ATOM   1356  C   PHE A 531      70.050  92.230  71.650  1.00  0.00           C 
ATOM   1357  O   PHE A 531      70.620  91.960  70.630  1.00  0.00           O 
ATOM   1358  N   SER A 532      69.960  91.310  72.700  1.00  0.00           N 
ATOM   1359  HN  SER A 532      69.600  91.550  73.600  1.00  0.00           H 
ATOM   1360  CA  SER A 532      70.510  89.960  72.730  1.00  0.00           C 
ATOM   1361  HA  SER A 532      71.540  90.140  72.440  1.00  0.00           H 
ATOM   1362  CB  SER A 532      70.560  89.080  74.050  1.00  0.00           C 
ATOM   1363  HB1 SER A 532      69.540  89.210  74.460  1.00  0.00           H 
ATOM   1364  HB2 SER A 532      70.720  88.010  73.790  1.00  0.00           H 
ATOM   1365  OG  SER A 532      71.620  89.580  74.950  1.00  0.00           O 
ATOM   1366  HG1 SER A 532      72.240  90.120  74.450  1.00  0.00           H 
ATOM   1367  C   SER A 532      69.930  89.080  71.660  1.00  0.00           C 
ATOM   1368  O   SER A 532      70.590  88.160  71.140  1.00  0.00           O 
ATOM   1369  N   THR A 533      68.650  89.240  71.320  1.00  0.00           N 
ATOM   1370  HN  THR A 533      68.020  89.760  71.890  1.00  0.00           H 
ATOM   1371  CA  THR A 533      68.210  88.460  70.110  1.00  0.00           C 
ATOM   1372  HA  THR A 533      68.360  87.420  70.360  1.00  0.00           H 
ATOM   1373  CB  THR A 533      66.770  88.680  69.760  1.00  0.00           C 
ATOM   1374  HB  THR A 533      66.560  89.770  69.760  1.00  0.00           H 
ATOM   1375  OG1 THR A 533      65.890  88.210  70.810  1.00  0.00           O 
ATOM   1376  HG1 THR A 533      66.060  88.820  71.530  1.00  0.00           H 
ATOM   1377  CG2 THR A 533      66.320  87.810  68.550  1.00  0.00           C 
ATOM   1378 1HG2 THR A 533      65.210  87.830  68.490  1.00  0.00           H 
ATOM   1379 2HG2 THR A 533      66.720  88.230  67.600  1.00  0.00           H 
ATOM   1380 3HG2 THR A 533      66.730  86.780  68.640  1.00  0.00           H 
ATOM   1381  C   THR A 533      69.010  88.820  68.800  1.00  0.00           C 
ATOM   1382  O   THR A 533      69.420  87.930  68.050  1.00  0.00           O 
ATOM   1383  N   PHE A 534      69.340  90.100  68.570  1.00  0.00           N 
ATOM   1384  HN  PHE A 534      69.150  90.800  69.260  1.00  0.00           H 
ATOM   1385  CA  PHE A 534      70.290  90.630  67.560  1.00  0.00           C 
ATOM   1386  HA  PHE A 534      70.040  90.140  66.630  1.00  0.00           H 
ATOM   1387  CB  PHE A 534      70.160  92.210  67.420  1.00  0.00           C 
ATOM   1388  HB1 PHE A 534      69.250  92.470  66.840  1.00  0.00           H 
ATOM   1389  HB2 PHE A 534      69.960  92.670  68.410  1.00  0.00           H 
ATOM   1390  CG  PHE A 534      71.290  92.870  66.710  1.00  0.00           C 
ATOM   1391  CD1 PHE A 534      71.250  93.180  65.370  1.00  0.00           C 
ATOM   1392  HD1 PHE A 534      70.370  92.840  64.840  1.00  0.00           H 
ATOM   1393  CE1 PHE A 534      72.200  93.920  64.770  1.00  0.00           C 
ATOM   1394  HE1 PHE A 534      72.140  94.100  63.710  1.00  0.00           H 
ATOM   1395  CZ  PHE A 534      73.410  94.240  65.480  1.00  0.00           C 
ATOM   1396  HZ  PHE A 534      74.230  94.760  65.020  1.00  0.00           H 
ATOM   1397  CD2 PHE A 534      72.320  93.390  67.530  1.00  0.00           C 
ATOM   1398  HD2 PHE A 534      72.350  93.190  68.590  1.00  0.00           H 
ATOM   1399  CE2 PHE A 534      73.420  93.970  66.900  1.00  0.00           C 
ATOM   1400  HE2 PHE A 534      74.310  94.230  67.450  1.00  0.00           H 
ATOM   1401  C   PHE A 534      71.710  90.150  67.750  1.00  0.00           C 
ATOM   1402  O   PHE A 534      72.300  89.640  66.810  1.00  0.00           O 
ATOM   1403  N   GLU A 535      72.220  90.190  68.940  1.00  0.00           N 
ATOM   1404  HN  GLU A 535      71.710  90.780  69.560  1.00  0.00           H 
ATOM   1405  CA  GLU A 535      73.500  89.550  69.260  1.00  0.00           C 
ATOM   1406  HA  GLU A 535      74.260  89.950  68.610  1.00  0.00           H 
ATOM   1407  CB  GLU A 535      73.960  89.760  70.690  1.00  0.00           C 
ATOM   1408  HB1 GLU A 535      73.150  89.310  71.300  1.00  0.00           H 
ATOM   1409  HB2 GLU A 535      74.930  89.300  70.980  1.00  0.00           H 
ATOM   1410  CG  GLU A 535      74.060  91.210  71.160  1.00  0.00           C 
ATOM   1411  HG1 GLU A 535      74.860  91.840  70.720  1.00  0.00           H 
ATOM   1412  HG2 GLU A 535      73.110  91.750  70.940  1.00  0.00           H 
ATOM   1413  CD  GLU A 535      74.300  91.280  72.670  1.00  0.00           C 
ATOM   1414  OE1 GLU A 535      73.410  90.840  73.430  1.00  0.00           O 
ATOM   1415  OE2 GLU A 535      75.410  91.690  73.070  1.00  0.00           O 
ATOM   1416  C   GLU A 535      73.520  88.060  68.910  1.00  0.00           C 
ATOM   1417  O   GLU A 535      74.420  87.540  68.270  1.00  0.00           O 
ATOM   1418  N   LEU A 536      72.430  87.340  69.260  1.00  0.00           N 
ATOM   1419  HN  LEU A 536      71.700  87.870  69.690  1.00  0.00           H 
ATOM   1420  CA  LEU A 536      72.260  85.920  68.900  1.00  0.00           C 
ATOM   1421  HA  LEU A 536      73.160  85.410  69.200  1.00  0.00           H 
ATOM   1422  CB  LEU A 536      71.060  85.300  69.730  1.00  0.00           C 
ATOM   1423  HB1 LEU A 536      70.190  85.980  69.600  1.00  0.00           H 
ATOM   1424  HB2 LEU A 536      70.740  84.330  69.300  1.00  0.00           H 
ATOM   1425  CG  LEU A 536      71.290  85.110  71.320  1.00  0.00           C 
ATOM   1426  HG  LEU A 536      71.800  86.030  71.690  1.00  0.00           H 
ATOM   1427  CD1 LEU A 536      70.000  84.850  72.040  1.00  0.00           C 
ATOM   1428 1HD1 LEU A 536      70.190  84.820  73.130  1.00  0.00           H 
ATOM   1429 2HD1 LEU A 536      69.210  85.580  71.770  1.00  0.00           H 
ATOM   1430 3HD1 LEU A 536      69.620  83.830  71.820  1.00  0.00           H 
ATOM   1431  CD2 LEU A 536      72.300  83.960  71.430  1.00  0.00           C 
ATOM   1432 1HD2 LEU A 536      72.330  83.830  72.530  1.00  0.00           H 
ATOM   1433 2HD2 LEU A 536      72.040  82.990  70.960  1.00  0.00           H 
ATOM   1434 3HD2 LEU A 536      73.270  84.300  71.010  1.00  0.00           H 
ATOM   1435  C   LEU A 536      72.150  85.600  67.380  1.00  0.00           C 
ATOM   1436  O   LEU A 536      72.620  84.580  66.870  1.00  0.00           O 
ATOM   1437  N   PHE A 537      71.500  86.440  66.630  1.00  0.00           N 
ATOM   1438  HN  PHE A 537      70.970  87.180  67.040  1.00  0.00           H 
ATOM   1439  CA  PHE A 537      71.330  86.380  65.210  1.00  0.00           C 
ATOM   1440  HA  PHE A 537      70.880  85.430  64.970  1.00  0.00           H 
ATOM   1441  CB  PHE A 537      70.350  87.530  64.740  1.00  0.00           C 
ATOM   1442  HB1 PHE A 537      69.460  87.340  65.370  1.00  0.00           H 
ATOM   1443  HB2 PHE A 537      70.780  88.540  64.910  1.00  0.00           H 
ATOM   1444  CG  PHE A 537      69.920  87.330  63.330  1.00  0.00           C 
ATOM   1445  CD1 PHE A 537      68.880  86.430  62.940  1.00  0.00           C 
ATOM   1446  HD1 PHE A 537      68.280  85.800  63.590  1.00  0.00           H 
ATOM   1447  CE1 PHE A 537      68.740  86.150  61.520  1.00  0.00           C 
ATOM   1448  HE1 PHE A 537      68.000  85.450  61.170  1.00  0.00           H 
ATOM   1449  CZ  PHE A 537      69.650  86.690  60.600  1.00  0.00           C 
ATOM   1450  HZ  PHE A 537      69.500  86.400  59.570  1.00  0.00           H 
ATOM   1451  CD2 PHE A 537      70.680  87.960  62.340  1.00  0.00           C 
ATOM   1452  HD2 PHE A 537      71.430  88.640  62.710  1.00  0.00           H 
ATOM   1453  CE2 PHE A 537      70.630  87.620  60.980  1.00  0.00           C 
ATOM   1454  HE2 PHE A 537      71.290  88.120  60.290  1.00  0.00           H 
ATOM   1455  C   PHE A 537      72.630  86.590  64.440  1.00  0.00           C 
ATOM   1456  O   PHE A 537      72.920  85.970  63.430  1.00  0.00           O 
ATOM   1457  N   LEU A 538      73.490  87.580  64.920  1.00  0.00           N 
ATOM   1458  HN  LEU A 538      73.180  88.210  65.630  1.00  0.00           H 
ATOM   1459  CA  LEU A 538      74.800  87.660  64.400  1.00  0.00           C 
ATOM   1460  HA  LEU A 538      74.740  87.500  63.330  1.00  0.00           H 
ATOM   1461  CB  LEU A 538      75.450  89.050  64.510  1.00  0.00           C 
ATOM   1462  HB1 LEU A 538      75.520  89.140  65.610  1.00  0.00           H 
ATOM   1463  HB2 LEU A 538      76.430  89.140  64.000  1.00  0.00           H 
ATOM   1464  CG  LEU A 538      74.530  90.220  64.020  1.00  0.00           C 
ATOM   1465  HG  LEU A 538      73.550  90.220  64.550  1.00  0.00           H 
ATOM   1466  CD1 LEU A 538      75.200  91.560  64.410  1.00  0.00           C 
ATOM   1467 1HD1 LEU A 538      74.520  92.430  64.250  1.00  0.00           H 
ATOM   1468 2HD1 LEU A 538      75.310  91.660  65.510  1.00  0.00           H 
ATOM   1469 3HD1 LEU A 538      76.120  91.700  63.810  1.00  0.00           H 
ATOM   1470  CD2 LEU A 538      74.340  90.150  62.480  1.00  0.00           C 
ATOM   1471 1HD2 LEU A 538      73.850  91.100  62.160  1.00  0.00           H 
ATOM   1472 2HD2 LEU A 538      75.400  90.190  62.160  1.00  0.00           H 
ATOM   1473 3HD2 LEU A 538      73.790  89.260  62.100  1.00  0.00           H 
ATOM   1474  C   LEU A 538      75.650  86.610  64.940  1.00  0.00           C 
ATOM   1475  O   LEU A 538      76.800  86.470  64.470  1.00  0.00           O 
ATOM   1476  N   THR A 539      75.180  85.730  65.910  1.00  0.00           N 
ATOM   1477  HN  THR A 539      74.230  85.910  66.150  1.00  0.00           H 
ATOM   1478  CA  THR A 539      76.130  84.860  66.600  1.00  0.00           C 
ATOM   1479  HA  THR A 539      75.690  84.530  67.530  1.00  0.00           H 
ATOM   1480  CB  THR A 539      76.460  83.530  65.860  1.00  0.00           C 
ATOM   1481  HB  THR A 539      77.270  82.920  66.300  1.00  0.00           H 
ATOM   1482  OG1 THR A 539      76.710  83.660  64.440  1.00  0.00           O 
ATOM   1483  HG1 THR A 539      76.900  84.600  64.370  1.00  0.00           H 
ATOM   1484  CG2 THR A 539      75.180  82.530  65.930  1.00  0.00           C 
ATOM   1485 1HG2 THR A 539      75.320  81.670  65.240  1.00  0.00           H 
ATOM   1486 2HG2 THR A 539      75.170  82.130  66.970  1.00  0.00           H 
ATOM   1487 3HG2 THR A 539      74.220  83.050  65.720  1.00  0.00           H 
ATOM   1488  C   THR A 539      77.440  85.440  67.150  1.00  0.00           C 
ATOM   1489  O   THR A 539      78.500  84.790  67.070  1.00  0.00           O 
ATOM   1490  N   ILE A 540      77.260  86.590  67.810  1.00  0.00           N 
ATOM   1491  HN  ILE A 540      76.350  86.990  67.890  1.00  0.00           H 
ATOM   1492  CA  ILE A 540      78.350  87.360  68.480  1.00  0.00           C 
ATOM   1493  HA  ILE A 540      79.230  86.770  68.300  1.00  0.00           H 
ATOM   1494  CB  ILE A 540      78.540  88.750  67.910  1.00  0.00           C 
ATOM   1495  HB  ILE A 540      79.440  89.250  68.320  1.00  0.00           H 
ATOM   1496  CG2 ILE A 540      78.740  88.720  66.380  1.00  0.00           C 
ATOM   1497 1HG2 ILE A 540      78.930  89.760  66.030  1.00  0.00           H 
ATOM   1498 2HG2 ILE A 540      79.640  88.110  66.130  1.00  0.00           H 
ATOM   1499 3HG2 ILE A 540      77.880  88.380  65.760  1.00  0.00           H 
ATOM   1500  CG1 ILE A 540      77.450  89.730  68.430  1.00  0.00           C 
ATOM   1501 1HG1 ILE A 540      76.490  89.210  68.210  1.00  0.00           H 
ATOM   1502 2HG1 ILE A 540      77.600  89.890  69.520  1.00  0.00           H 
ATOM   1503  CD  ILE A 540      77.520  91.140  67.780  1.00  0.00           C 
ATOM   1504  HD1 ILE A 540      76.820  91.860  68.260  1.00  0.00           H 
ATOM   1505  HD2 ILE A 540      78.510  91.640  67.740  1.00  0.00           H 
ATOM   1506  HD3 ILE A 540      77.190  91.020  66.730  1.00  0.00           H 
ATOM   1507  C   ILE A 540      78.250  87.330  70.030  1.00  0.00           C 
ATOM   1508  O   ILE A 540      78.970  88.050  70.710  1.00  0.00           O 
ATOM   1509  N   ILE A 541      77.260  86.510  70.570  1.00  0.00           N 
ATOM   1510  HN  ILE A 541      76.710  86.040  69.880  1.00  0.00           H 
ATOM   1511  CA  ILE A 541      77.240  85.980  71.900  1.00  0.00           C 
ATOM   1512  HA  ILE A 541      78.290  85.920  72.150  1.00  0.00           H 
ATOM   1513  CB  ILE A 541      76.370  86.810  72.860  1.00  0.00           C 
ATOM   1514  HB  ILE A 541      76.510  86.350  73.860  1.00  0.00           H 
ATOM   1515  CG2 ILE A 541      76.970  88.280  72.890  1.00  0.00           C 
ATOM   1516 1HG2 ILE A 541      76.480  88.890  73.670  1.00  0.00           H 
ATOM   1517 2HG2 ILE A 541      78.060  88.180  73.090  1.00  0.00           H 
ATOM   1518 3HG2 ILE A 541      76.700  88.870  71.990  1.00  0.00           H 
ATOM   1519  CG1 ILE A 541      74.830  86.720  72.620  1.00  0.00           C 
ATOM   1520 1HG1 ILE A 541      74.610  87.100  71.600  1.00  0.00           H 
ATOM   1521 2HG1 ILE A 541      74.480  85.670  72.670  1.00  0.00           H 
ATOM   1522  CD  ILE A 541      74.030  87.480  73.680  1.00  0.00           C 
ATOM   1523  HD1 ILE A 541      72.930  87.420  73.560  1.00  0.00           H 
ATOM   1524  HD2 ILE A 541      74.160  86.910  74.620  1.00  0.00           H 
ATOM   1525  HD3 ILE A 541      74.400  88.500  73.920  1.00  0.00           H 
ATOM   1526  C   ILE A 541      76.780  84.570  71.780  1.00  0.00           C 
ATOM   1527  O   ILE A 541      76.040  84.200  70.860  1.00  0.00           O 
ATOM   1528  N   ASP A 542      77.050  83.700  72.780  1.00  0.00           N 
ATOM   1529  HN  ASP A 542      77.650  84.040  73.500  1.00  0.00           H 
ATOM   1530  CA  ASP A 542      76.760  82.310  72.850  1.00  0.00           C 
ATOM   1531  HA  ASP A 542      77.000  81.870  71.890  1.00  0.00           H 
ATOM   1532  CB  ASP A 542      77.560  81.670  73.910  1.00  0.00           C 
ATOM   1533  HB1 ASP A 542      77.250  82.150  74.870  1.00  0.00           H 
ATOM   1534  HB2 ASP A 542      77.340  80.580  73.980  1.00  0.00           H 
ATOM   1535  CG  ASP A 542      79.030  81.800  73.820  1.00  0.00           C 
ATOM   1536  OD1 ASP A 542      79.640  82.150  72.860  1.00  0.00           O 
ATOM   1537  OD2 ASP A 542      79.730  81.470  74.880  1.00  0.00           O 
ATOM   1538  C   ASP A 542      75.340  82.030  73.210  1.00  0.00           C 
ATOM   1539  O   ASP A 542      74.790  82.780  73.930  1.00  0.00           O 
ATOM   1540  N   GLY A 543      74.810  80.880  72.820  1.00  0.00           N 
ATOM   1541  HN  GLY A 543      75.360  80.240  72.280  1.00  0.00           H 
ATOM   1542  CA  GLY A 543      73.560  80.350  73.350  1.00  0.00           C 
ATOM   1543  HA1 GLY A 543      72.730  80.740  72.770  1.00  0.00           H 
ATOM   1544  HA2 GLY A 543      73.640  79.290  73.180  1.00  0.00           H 
ATOM   1545  C   GLY A 543      73.220  80.330  74.870  1.00  0.00           C 
ATOM   1546  O   GLY A 543      73.960  79.940  75.750  1.00  0.00           O 
ATOM   1547  N   PRO A 544      72.050  80.890  75.240  1.00  0.00           N 
ATOM   1548  CD  PRO A 544      71.360  81.880  74.490  1.00  0.00           C 
ATOM   1549  HD1 PRO A 544      70.560  81.360  73.920  1.00  0.00           H 
ATOM   1550  HD2 PRO A 544      72.040  82.410  73.790  1.00  0.00           H 
ATOM   1551  CA  PRO A 544      71.770  81.070  76.650  1.00  0.00           C 
ATOM   1552  HA  PRO A 544      72.550  81.650  77.110  1.00  0.00           H 
ATOM   1553  CB  PRO A 544      70.480  81.860  76.620  1.00  0.00           C 
ATOM   1554  HB1 PRO A 544      69.710  81.100  76.370  1.00  0.00           H 
ATOM   1555  HB2 PRO A 544      70.290  82.370  77.590  1.00  0.00           H 
ATOM   1556  CG  PRO A 544      70.690  82.810  75.500  1.00  0.00           C 
ATOM   1557  HG1 PRO A 544      69.800  83.350  75.110  1.00  0.00           H 
ATOM   1558  HG2 PRO A 544      71.570  83.410  75.810  1.00  0.00           H 
ATOM   1559  C   PRO A 544      71.660  79.790  77.500  1.00  0.00           C 
ATOM   1560  O   PRO A 544      70.580  79.230  77.580  1.00  0.00           O 
ATOM   1561  N   ALA A 545      72.740  79.370  78.210  1.00  0.00           N 
ATOM   1562  HN  ALA A 545      73.560  79.870  77.940  1.00  0.00           H 
ATOM   1563  CA  ALA A 545      72.770  78.040  78.810  1.00  0.00           C 
ATOM   1564  HA  ALA A 545      71.820  77.540  78.910  1.00  0.00           H 
ATOM   1565  CB  ALA A 545      73.410  77.060  77.800  1.00  0.00           C 
ATOM   1566  HB1 ALA A 545      72.800  77.140  76.880  1.00  0.00           H 
ATOM   1567  HB2 ALA A 545      74.480  77.330  77.670  1.00  0.00           H 
ATOM   1568  HB3 ALA A 545      73.450  75.990  78.080  1.00  0.00           H 
ATOM   1569  C   ALA A 545      73.270  78.010  80.280  1.00  0.00           C 
ATOM   1570  O   ALA A 545      74.210  78.690  80.650  1.00  0.00           O 
ATOM   1571  N   ASN A 546      72.530  77.290  81.140  1.00  0.00           N 
ATOM   1572  HN  ASN A 546      71.730  76.800  80.820  1.00  0.00           H 
ATOM   1573  CA  ASN A 546      72.830  77.390  82.570  1.00  0.00           C 
ATOM   1574  HA  ASN A 546      73.700  77.990  82.790  1.00  0.00           H 
ATOM   1575  CB  ASN A 546      71.590  78.000  83.250  1.00  0.00           C 
ATOM   1576  HB1 ASN A 546      71.350  78.990  82.810  1.00  0.00           H 
ATOM   1577  HB2 ASN A 546      70.670  77.430  83.000  1.00  0.00           H 
ATOM   1578  CG  ASN A 546      71.740  78.030  84.770  1.00  0.00           C 
ATOM   1579  OD1 ASN A 546      71.710  76.990  85.390  1.00  0.00           O 
ATOM   1580  ND2 ASN A 546      71.920  79.260  85.340  1.00  0.00           N 
ATOM   1581 1HD2 ASN A 546      71.700  80.090  84.830  1.00  0.00           H 
ATOM   1582 2HD2 ASN A 546      72.170  79.410  86.300  1.00  0.00           H 
ATOM   1583  C   ASN A 546      73.080  75.960  83.060  1.00  0.00           C 
ATOM   1584  O   ASN A 546      73.950  75.770  83.930  1.00  0.00           O 
ATOM   1585  N   TYR A 547      72.210  75.010  82.630  1.00  0.00           N 
ATOM   1586  HN  TYR A 547      71.480  75.320  82.020  1.00  0.00           H 
ATOM   1587  CA  TYR A 547      72.260  73.560  82.870  1.00  0.00           C 
ATOM   1588  HA  TYR A 547      71.420  73.130  82.350  1.00  0.00           H 
ATOM   1589  CB  TYR A 547      73.640  72.980  82.640  1.00  0.00           C 
ATOM   1590  HB1 TYR A 547      74.390  73.480  83.300  1.00  0.00           H 
ATOM   1591  HB2 TYR A 547      73.720  71.880  82.790  1.00  0.00           H 
ATOM   1592  CG  TYR A 547      73.970  73.130  81.150  1.00  0.00           C 
ATOM   1593  CD1 TYR A 547      73.510  72.250  80.110  1.00  0.00           C 
ATOM   1594  HD1 TYR A 547      72.910  71.380  80.360  1.00  0.00           H 
ATOM   1595  CE1 TYR A 547      73.850  72.380  78.790  1.00  0.00           C 
ATOM   1596  HE1 TYR A 547      73.440  71.690  78.070  1.00  0.00           H 
ATOM   1597  CZ  TYR A 547      74.740  73.350  78.400  1.00  0.00           C 
ATOM   1598  OH  TYR A 547      75.050  73.530  77.000  1.00  0.00           O 
ATOM   1599  HH  TYR A 547      74.560  72.870  76.510  1.00  0.00           H 
ATOM   1600  CD2 TYR A 547      74.970  74.080  80.760  1.00  0.00           C 
ATOM   1601  HD2 TYR A 547      75.380  74.620  81.600  1.00  0.00           H 
ATOM   1602  CE2 TYR A 547      75.310  74.190  79.410  1.00  0.00           C 
ATOM   1603  HE2 TYR A 547      75.990  74.960  79.060  1.00  0.00           H 
ATOM   1604  C   TYR A 547      71.890  73.190  84.260  1.00  0.00           C 
ATOM   1605  O   TYR A 547      71.620  71.970  84.450  1.00  0.00           O 
ATOM   1606  N   ASN A 548      71.870  74.120  85.300  1.00  0.00           N 
ATOM   1607  HN  ASN A 548      72.230  75.000  85.020  1.00  0.00           H 
ATOM   1608  CA  ASN A 548      71.980  73.670  86.720  1.00  0.00           C 
ATOM   1609  HA  ASN A 548      72.300  72.640  86.790  1.00  0.00           H 
ATOM   1610  CB  ASN A 548      72.900  74.590  87.630  1.00  0.00           C 
ATOM   1611  HB1 ASN A 548      72.750  75.670  87.440  1.00  0.00           H 
ATOM   1612  HB2 ASN A 548      72.710  74.300  88.690  1.00  0.00           H 
ATOM   1613  CG  ASN A 548      74.330  74.180  87.410  1.00  0.00           C 
ATOM   1614  OD1 ASN A 548      74.920  73.400  88.200  1.00  0.00           O 
ATOM   1615  ND2 ASN A 548      75.070  74.940  86.580  1.00  0.00           N 
ATOM   1616 1HD2 ASN A 548      74.620  75.490  85.870  1.00  0.00           H 
ATOM   1617 2HD2 ASN A 548      76.040  74.730  86.450  1.00  0.00           H 
ATOM   1618  C   ASN A 548      70.510  73.860  87.270  1.00  0.00           C 
ATOM   1619  O   ASN A 548      70.310  73.750  88.470  1.00  0.00           O 
ATOM   1620  N   VAL A 549      69.550  74.180  86.390  1.00  0.00           N 
ATOM   1621  HN  VAL A 549      69.900  74.060  85.470  1.00  0.00           H 
ATOM   1622  CA  VAL A 549      68.200  74.540  86.550  1.00  0.00           C 
ATOM   1623  HA  VAL A 549      67.880  73.940  87.390  1.00  0.00           H 
ATOM   1624  CB  VAL A 549      68.120  76.060  86.800  1.00  0.00           C 
ATOM   1625  HB  VAL A 549      69.030  76.380  87.360  1.00  0.00           H 
ATOM   1626  CG1 VAL A 549      68.050  76.800  85.410  1.00  0.00           C 
ATOM   1627 1HG1 VAL A 549      68.200  77.900  85.520  1.00  0.00           H 
ATOM   1628 2HG1 VAL A 549      68.860  76.480  84.720  1.00  0.00           H 
ATOM   1629 3HG1 VAL A 549      67.080  76.680  84.880  1.00  0.00           H 
ATOM   1630  CG2 VAL A 549      66.920  76.420  87.710  1.00  0.00           C 
ATOM   1631 1HG2 VAL A 549      66.900  77.520  87.850  1.00  0.00           H 
ATOM   1632 2HG2 VAL A 549      65.950  76.150  87.240  1.00  0.00           H 
ATOM   1633 3HG2 VAL A 549      67.080  75.920  88.690  1.00  0.00           H 
ATOM   1634  C   VAL A 549      67.440  74.150  85.290  1.00  0.00           C 
ATOM   1635  O   VAL A 549      67.920  74.090  84.150  1.00  0.00           O 
ATOM   1636  N   ASP A 550      66.130  73.830  85.400  1.00  0.00           N 
ATOM   1637  HN  ASP A 550      65.710  73.840  86.310  1.00  0.00           H 
ATOM   1638  CA  ASP A 550      65.320  73.280  84.330  1.00  0.00           C 
ATOM   1639  HA  ASP A 550      65.850  72.550  83.730  1.00  0.00           H 
ATOM   1640  CB  ASP A 550      64.230  72.360  85.000  1.00  0.00           C 
ATOM   1641  HB1 ASP A 550      63.810  72.900  85.880  1.00  0.00           H 
ATOM   1642  HB2 ASP A 550      63.520  72.000  84.220  1.00  0.00           H 
ATOM   1643  CG  ASP A 550      64.910  71.160  85.610  1.00  0.00           C 
ATOM   1644  OD1 ASP A 550      65.890  70.580  85.090  1.00  0.00           O 
ATOM   1645  OD2 ASP A 550      64.260  70.490  86.470  1.00  0.00           O 
ATOM   1646  C   ASP A 550      64.690  74.420  83.500  1.00  0.00           C 
ATOM   1647  O   ASP A 550      63.670  74.970  83.730  1.00  0.00           O 
ATOM   1648  N   LEU A 551      65.460  74.830  82.460  1.00  0.00           N 
ATOM   1649  HN  LEU A 551      66.310  74.300  82.410  1.00  0.00           H 
ATOM   1650  CA  LEU A 551      64.960  75.750  81.380  1.00  0.00           C 
ATOM   1651  HA  LEU A 551      64.780  76.600  82.020  1.00  0.00           H 
ATOM   1652  CB  LEU A 551      66.030  76.090  80.310  1.00  0.00           C 
ATOM   1653  HB1 LEU A 551      66.300  75.250  79.640  1.00  0.00           H 
ATOM   1654  HB2 LEU A 551      65.710  76.930  79.660  1.00  0.00           H 
ATOM   1655  CG  LEU A 551      67.340  76.580  80.940  1.00  0.00           C 
ATOM   1656  HG  LEU A 551      67.870  75.810  81.530  1.00  0.00           H 
ATOM   1657  CD1 LEU A 551      68.250  76.970  79.740  1.00  0.00           C 
ATOM   1658 1HD1 LEU A 551      68.340  76.120  79.030  1.00  0.00           H 
ATOM   1659 2HD1 LEU A 551      67.770  77.820  79.210  1.00  0.00           H 
ATOM   1660 3HD1 LEU A 551      69.290  77.160  80.090  1.00  0.00           H 
ATOM   1661  CD2 LEU A 551      67.100  77.830  81.820  1.00  0.00           C 
ATOM   1662 1HD2 LEU A 551      66.700  77.490  82.800  1.00  0.00           H 
ATOM   1663 2HD2 LEU A 551      68.060  78.320  82.070  1.00  0.00           H 
ATOM   1664 3HD2 LEU A 551      66.310  78.470  81.370  1.00  0.00           H 
ATOM   1665  C   LEU A 551      63.670  75.410  80.730  1.00  0.00           C 
ATOM   1666  O   LEU A 551      63.380  74.210  80.680  1.00  0.00           O 
ATOM   1667  N   PRO A 552      62.750  76.290  80.410  1.00  0.00           N 
ATOM   1668  CD  PRO A 552      62.740  77.600  81.000  1.00  0.00           C 
ATOM   1669  HD1 PRO A 552      63.420  78.210  80.360  1.00  0.00           H 
ATOM   1670  HD2 PRO A 552      63.030  77.650  82.070  1.00  0.00           H 
ATOM   1671  CA  PRO A 552      61.570  75.960  79.620  1.00  0.00           C 
ATOM   1672  HA  PRO A 552      60.940  75.370  80.260  1.00  0.00           H 
ATOM   1673  CB  PRO A 552      60.970  77.320  79.330  1.00  0.00           C 
ATOM   1674  HB1 PRO A 552      61.390  77.870  78.460  1.00  0.00           H 
ATOM   1675  HB2 PRO A 552      59.870  77.270  79.190  1.00  0.00           H 
ATOM   1676  CG  PRO A 552      61.360  78.130  80.620  1.00  0.00           C 
ATOM   1677  HG1 PRO A 552      61.440  79.210  80.380  1.00  0.00           H 
ATOM   1678  HG2 PRO A 552      60.650  77.900  81.440  1.00  0.00           H 
ATOM   1679  C   PRO A 552      61.890  75.230  78.290  1.00  0.00           C 
ATOM   1680  O   PRO A 552      62.770  75.690  77.570  1.00  0.00           O 
ATOM   1681  N   PHE A 553      61.060  74.090  77.940  1.00  0.00           N 
ATOM   1682  HN  PHE A 553      60.540  73.700  78.690  1.00  0.00           H 
ATOM   1683  CA  PHE A 553      61.230  73.320  76.820  1.00  0.00           C 
ATOM   1684  HA  PHE A 553      62.250  72.960  76.810  1.00  0.00           H 
ATOM   1685  CB  PHE A 553      60.350  72.050  76.880  1.00  0.00           C 
ATOM   1686  HB1 PHE A 553      60.730  71.470  77.750  1.00  0.00           H 
ATOM   1687  HB2 PHE A 553      59.310  72.400  77.050  1.00  0.00           H 
ATOM   1688  CG  PHE A 553      60.450  71.240  75.600  1.00  0.00           C 
ATOM   1689  CD1 PHE A 553      61.570  70.480  75.270  1.00  0.00           C 
ATOM   1690  HD1 PHE A 553      62.390  70.440  75.980  1.00  0.00           H 
ATOM   1691  CE1 PHE A 553      61.600  69.790  74.090  1.00  0.00           C 
ATOM   1692  HE1 PHE A 553      62.410  69.090  73.950  1.00  0.00           H 
ATOM   1693  CZ  PHE A 553      60.490  69.760  73.230  1.00  0.00           C 
ATOM   1694  HZ  PHE A 553      60.580  69.160  72.340  1.00  0.00           H 
ATOM   1695  CD2 PHE A 553      59.340  71.280  74.670  1.00  0.00           C 
ATOM   1696  HD2 PHE A 553      58.480  71.890  74.920  1.00  0.00           H 
ATOM   1697  CE2 PHE A 553      59.250  70.390  73.560  1.00  0.00           C 
ATOM   1698  HE2 PHE A 553      58.380  70.420  72.920  1.00  0.00           H 
ATOM   1699  C   PHE A 553      60.960  74.100  75.470  1.00  0.00           C 
ATOM   1700  O   PHE A 553      61.480  73.890  74.360  1.00  0.00           O 
ATOM   1701  N   MET A 554      60.060  75.100  75.550  1.00  0.00           N 
ATOM   1702  HN  MET A 554      59.740  75.410  76.440  1.00  0.00           H 
ATOM   1703  CA  MET A 554      59.720  75.860  74.400  1.00  0.00           C 
ATOM   1704  HA  MET A 554      59.430  75.230  73.570  1.00  0.00           H 
ATOM   1705  CB  MET A 554      58.540  76.760  74.820  1.00  0.00           C 
ATOM   1706  HB1 MET A 554      57.850  76.200  75.490  1.00  0.00           H 
ATOM   1707  HB2 MET A 554      58.910  77.610  75.440  1.00  0.00           H 
ATOM   1708  CG  MET A 554      57.690  77.360  73.580  1.00  0.00           C 
ATOM   1709  HG1 MET A 554      56.840  78.000  73.890  1.00  0.00           H 
ATOM   1710  HG2 MET A 554      58.360  77.990  72.960  1.00  0.00           H 
ATOM   1711  SD  MET A 554      57.010  75.940  72.740  1.00  0.00           S 
ATOM   1712  CE  MET A 554      57.040  76.950  71.330  1.00  0.00           C 
ATOM   1713  HE1 MET A 554      56.710  77.980  71.570  1.00  0.00           H 
ATOM   1714  HE2 MET A 554      58.080  76.960  70.940  1.00  0.00           H 
ATOM   1715  HE3 MET A 554      56.350  76.560  70.560  1.00  0.00           H 
ATOM   1716  C   MET A 554      60.880  76.770  73.810  1.00  0.00           C 
ATOM   1717  O   MET A 554      61.060  76.960  72.590  1.00  0.00           O 
ATOM   1718  N   TYR A 555      61.780  77.260  74.730  1.00  0.00           N 
ATOM   1719  HN  TYR A 555      61.740  76.950  75.680  1.00  0.00           H 
ATOM   1720  CA  TYR A 555      62.940  78.070  74.390  1.00  0.00           C 
ATOM   1721  HA  TYR A 555      62.650  78.920  73.800  1.00  0.00           H 
ATOM   1722  CB  TYR A 555      63.610  78.400  75.730  1.00  0.00           C 
ATOM   1723  HB1 TYR A 555      63.040  79.200  76.250  1.00  0.00           H 
ATOM   1724  HB2 TYR A 555      63.730  77.490  76.350  1.00  0.00           H 
ATOM   1725  CG  TYR A 555      65.080  78.810  75.530  1.00  0.00           C 
ATOM   1726  CD1 TYR A 555      65.440  79.750  74.510  1.00  0.00           C 
ATOM   1727  HD1 TYR A 555      64.670  80.190  73.890  1.00  0.00           H 
ATOM   1728  CE1 TYR A 555      66.750  80.030  74.280  1.00  0.00           C 
ATOM   1729  HE1 TYR A 555      67.040  80.630  73.430  1.00  0.00           H 
ATOM   1730  CZ  TYR A 555      67.780  79.400  75.050  1.00  0.00           C 
ATOM   1731  OH  TYR A 555      69.060  79.520  74.680  1.00  0.00           O 
ATOM   1732  HH  TYR A 555      69.490  78.670  74.800  1.00  0.00           H 
ATOM   1733  CD2 TYR A 555      66.070  78.290  76.350  1.00  0.00           C 
ATOM   1734  HD2 TYR A 555      65.870  77.620  77.180  1.00  0.00           H 
ATOM   1735  CE2 TYR A 555      67.400  78.590  76.120  1.00  0.00           C 
ATOM   1736  HE2 TYR A 555      68.130  77.970  76.620  1.00  0.00           H 
ATOM   1737  C   TYR A 555      63.930  77.180  73.600  1.00  0.00           C 
ATOM   1738  O   TYR A 555      64.340  77.590  72.530  1.00  0.00           O 
ATOM   1739  N   SER A 556      64.200  75.890  73.910  1.00  0.00           N 
ATOM   1740  HN  SER A 556      63.850  75.500  74.760  1.00  0.00           H 
ATOM   1741  CA  SER A 556      65.030  75.110  72.980  1.00  0.00           C 
ATOM   1742  HA  SER A 556      65.960  75.650  72.850  1.00  0.00           H 
ATOM   1743  CB  SER A 556      65.310  73.750  73.620  1.00  0.00           C 
ATOM   1744  HB1 SER A 556      64.320  73.300  73.830  1.00  0.00           H 
ATOM   1745  HB2 SER A 556      65.860  73.090  72.910  1.00  0.00           H 
ATOM   1746  OG  SER A 556      65.980  73.870  74.890  1.00  0.00           O 
ATOM   1747  HG1 SER A 556      66.900  74.090  74.750  1.00  0.00           H 
ATOM   1748  C   SER A 556      64.530  74.890  71.530  1.00  0.00           C 
ATOM   1749  O   SER A 556      65.280  75.000  70.520  1.00  0.00           O 
ATOM   1750  N   ILE A 557      63.260  74.550  71.320  1.00  0.00           N 
ATOM   1751  HN  ILE A 557      62.720  74.680  72.150  1.00  0.00           H 
ATOM   1752  CA  ILE A 557      62.770  74.280  70.010  1.00  0.00           C 
ATOM   1753  HA  ILE A 557      63.440  73.660  69.440  1.00  0.00           H 
ATOM   1754  CB  ILE A 557      61.460  73.330  70.080  1.00  0.00           C 
ATOM   1755  HB  ILE A 557      61.130  73.170  69.030  1.00  0.00           H 
ATOM   1756  CG2 ILE A 557      61.780  71.910  70.690  1.00  0.00           C 
ATOM   1757 1HG2 ILE A 557      61.990  71.930  71.780  1.00  0.00           H 
ATOM   1758 2HG2 ILE A 557      60.920  71.220  70.570  1.00  0.00           H 
ATOM   1759 3HG2 ILE A 557      62.680  71.510  70.170  1.00  0.00           H 
ATOM   1760  CG1 ILE A 557      60.380  74.100  70.880  1.00  0.00           C 
ATOM   1761 1HG1 ILE A 557      60.610  73.970  71.960  1.00  0.00           H 
ATOM   1762 2HG1 ILE A 557      60.340  75.120  70.450  1.00  0.00           H 
ATOM   1763  CD  ILE A 557      59.030  73.380  70.550  1.00  0.00           C 
ATOM   1764  HD1 ILE A 557      58.150  73.890  71.010  1.00  0.00           H 
ATOM   1765  HD2 ILE A 557      58.860  73.180  69.470  1.00  0.00           H 
ATOM   1766  HD3 ILE A 557      59.070  72.380  71.030  1.00  0.00           H 
ATOM   1767  C   ILE A 557      62.490  75.580  69.260  1.00  0.00           C 
ATOM   1768  O   ILE A 557      62.620  75.590  68.040  1.00  0.00           O 
ATOM   1769  N   THR A 558      62.210  76.620  70.040  1.00  0.00           N 
ATOM   1770  HN  THR A 558      61.970  76.480  71.000  1.00  0.00           H 
ATOM   1771  CA  THR A 558      62.220  78.050  69.460  1.00  0.00           C 
ATOM   1772  HA  THR A 558      61.540  78.080  68.620  1.00  0.00           H 
ATOM   1773  CB  THR A 558      61.760  79.090  70.410  1.00  0.00           C 
ATOM   1774  HB  THR A 558      62.390  79.090  71.330  1.00  0.00           H 
ATOM   1775  OG1 THR A 558      60.460  78.710  70.840  1.00  0.00           O 
ATOM   1776  HG1 THR A 558      60.590  77.890  71.320  1.00  0.00           H 
ATOM   1777  CG2 THR A 558      61.550  80.440  69.640  1.00  0.00           C 
ATOM   1778 1HG2 THR A 558      62.510  80.930  69.390  1.00  0.00           H 
ATOM   1779 2HG2 THR A 558      60.790  80.420  68.830  1.00  0.00           H 
ATOM   1780 3HG2 THR A 558      61.020  81.130  70.330  1.00  0.00           H 
ATOM   1781  C   THR A 558      63.600  78.330  68.990  1.00  0.00           C 
ATOM   1782  O   THR A 558      63.820  78.690  67.850  1.00  0.00           O 
ATOM   1783  N   TYR A 559      64.640  78.200  69.870  1.00  0.00           N 
ATOM   1784  HN  TYR A 559      64.430  77.800  70.760  1.00  0.00           H 
ATOM   1785  CA  TYR A 559      66.020  78.530  69.620  1.00  0.00           C 
ATOM   1786  HA  TYR A 559      66.120  79.530  69.240  1.00  0.00           H 
ATOM   1787  CB  TYR A 559      66.870  78.570  70.860  1.00  0.00           C 
ATOM   1788  HB1 TYR A 559      66.410  79.360  71.500  1.00  0.00           H 
ATOM   1789  HB2 TYR A 559      66.790  77.560  71.310  1.00  0.00           H 
ATOM   1790  CG  TYR A 559      68.310  78.970  70.700  1.00  0.00           C 
ATOM   1791  CD1 TYR A 559      68.570  80.340  70.400  1.00  0.00           C 
ATOM   1792  HD1 TYR A 559      67.740  81.040  70.380  1.00  0.00           H 
ATOM   1793  CE1 TYR A 559      69.850  80.840  70.270  1.00  0.00           C 
ATOM   1794  HE1 TYR A 559      70.060  81.850  69.960  1.00  0.00           H 
ATOM   1795  CZ  TYR A 559      70.900  79.880  70.250  1.00  0.00           C 
ATOM   1796  OH  TYR A 559      72.240  80.300  69.960  1.00  0.00           O 
ATOM   1797  HH  TYR A 559      72.850  79.560  69.980  1.00  0.00           H 
ATOM   1798  CD2 TYR A 559      69.450  78.120  70.840  1.00  0.00           C 
ATOM   1799  HD2 TYR A 559      69.320  77.060  71.000  1.00  0.00           H 
ATOM   1800  CE2 TYR A 559      70.780  78.570  70.710  1.00  0.00           C 
ATOM   1801  HE2 TYR A 559      71.580  77.900  70.980  1.00  0.00           H 
ATOM   1802  C   TYR A 559      66.610  77.690  68.530  1.00  0.00           C 
ATOM   1803  O   TYR A 559      67.260  78.250  67.620  1.00  0.00           O 
ATOM   1804  N   ALA A 560      66.340  76.360  68.500  1.00  0.00           N 
ATOM   1805  HN  ALA A 560      65.960  75.920  69.310  1.00  0.00           H 
ATOM   1806  CA  ALA A 560      66.760  75.510  67.420  1.00  0.00           C 
ATOM   1807  HA  ALA A 560      67.830  75.600  67.490  1.00  0.00           H 
ATOM   1808  CB  ALA A 560      66.370  74.020  67.630  1.00  0.00           C 
ATOM   1809  HB1 ALA A 560      67.050  73.370  67.050  1.00  0.00           H 
ATOM   1810  HB2 ALA A 560      66.510  73.790  68.710  1.00  0.00           H 
ATOM   1811  HB3 ALA A 560      65.280  73.890  67.440  1.00  0.00           H 
ATOM   1812  C   ALA A 560      66.340  75.870  66.020  1.00  0.00           C 
ATOM   1813  O   ALA A 560      67.120  75.800  65.070  1.00  0.00           O 
ATOM   1814  N   ALA A 561      65.070  76.220  65.760  1.00  0.00           N 
ATOM   1815  HN  ALA A 561      64.370  76.100  66.450  1.00  0.00           H 
ATOM   1816  CA  ALA A 561      64.570  76.750  64.550  1.00  0.00           C 
ATOM   1817  HA  ALA A 561      64.840  76.080  63.750  1.00  0.00           H 
ATOM   1818  CB  ALA A 561      63.000  76.890  64.640  1.00  0.00           C 
ATOM   1819  HB1 ALA A 561      62.800  77.390  65.610  1.00  0.00           H 
ATOM   1820  HB2 ALA A 561      62.580  77.620  63.910  1.00  0.00           H 
ATOM   1821  HB3 ALA A 561      62.530  75.890  64.630  1.00  0.00           H 
ATOM   1822  C   ALA A 561      65.130  78.170  64.250  1.00  0.00           C 
ATOM   1823  O   ALA A 561      65.460  78.380  63.070  1.00  0.00           O 
ATOM   1824  N   PHE A 562      65.270  79.090  65.240  1.00  0.00           N 
ATOM   1825  HN  PHE A 562      64.770  78.980  66.100  1.00  0.00           H 
ATOM   1826  CA  PHE A 562      65.880  80.380  64.980  1.00  0.00           C 
ATOM   1827  HA  PHE A 562      65.180  80.770  64.260  1.00  0.00           H 
ATOM   1828  CB  PHE A 562      65.730  81.370  66.210  1.00  0.00           C 
ATOM   1829  HB1 PHE A 562      64.710  81.750  66.420  1.00  0.00           H 
ATOM   1830  HB2 PHE A 562      65.890  80.770  67.130  1.00  0.00           H 
ATOM   1831  CG  PHE A 562      66.670  82.520  66.300  1.00  0.00           C 
ATOM   1832  CD1 PHE A 562      66.170  83.770  65.860  1.00  0.00           C 
ATOM   1833  HD1 PHE A 562      65.200  83.920  65.410  1.00  0.00           H 
ATOM   1834  CE1 PHE A 562      66.980  84.940  65.960  1.00  0.00           C 
ATOM   1835  HE1 PHE A 562      66.690  85.870  65.500  1.00  0.00           H 
ATOM   1836  CZ  PHE A 562      68.280  84.850  66.530  1.00  0.00           C 
ATOM   1837  HZ  PHE A 562      68.940  85.690  66.690  1.00  0.00           H 
ATOM   1838  CD2 PHE A 562      67.910  82.470  66.900  1.00  0.00           C 
ATOM   1839  HD2 PHE A 562      68.160  81.500  67.300  1.00  0.00           H 
ATOM   1840  CE2 PHE A 562      68.700  83.610  67.050  1.00  0.00           C 
ATOM   1841  HE2 PHE A 562      69.670  83.550  67.530  1.00  0.00           H 
ATOM   1842  C   PHE A 562      67.320  80.320  64.450  1.00  0.00           C 
ATOM   1843  O   PHE A 562      67.620  80.980  63.480  1.00  0.00           O 
ATOM   1844  N   ALA A 563      68.140  79.460  65.040  1.00  0.00           N 
ATOM   1845  HN  ALA A 563      67.760  79.060  65.870  1.00  0.00           H 
ATOM   1846  CA  ALA A 563      69.510  79.150  64.680  1.00  0.00           C 
ATOM   1847  HA  ALA A 563      70.070  80.070  64.710  1.00  0.00           H 
ATOM   1848  CB  ALA A 563      70.170  78.190  65.700  1.00  0.00           C 
ATOM   1849  HB1 ALA A 563      71.270  78.170  65.520  1.00  0.00           H 
ATOM   1850  HB2 ALA A 563      70.030  78.460  66.770  1.00  0.00           H 
ATOM   1851  HB3 ALA A 563      69.800  77.170  65.480  1.00  0.00           H 
ATOM   1852  C   ALA A 563      69.610  78.490  63.310  1.00  0.00           C 
ATOM   1853  O   ALA A 563      70.430  78.890  62.440  1.00  0.00           O 
ATOM   1854  N   ILE A 564      68.760  77.570  62.940  1.00  0.00           N 
ATOM   1855  HN  ILE A 564      68.050  77.360  63.610  1.00  0.00           H 
ATOM   1856  CA  ILE A 564      68.690  77.040  61.580  1.00  0.00           C 
ATOM   1857  HA  ILE A 564      69.710  76.780  61.340  1.00  0.00           H 
ATOM   1858  CB  ILE A 564      67.730  75.880  61.520  1.00  0.00           C 
ATOM   1859  HB  ILE A 564      66.900  76.100  62.220  1.00  0.00           H 
ATOM   1860  CG2 ILE A 564      67.260  75.560  60.000  1.00  0.00           C 
ATOM   1861 1HG2 ILE A 564      66.450  76.300  59.860  1.00  0.00           H 
ATOM   1862 2HG2 ILE A 564      68.070  75.710  59.260  1.00  0.00           H 
ATOM   1863 3HG2 ILE A 564      66.850  74.530  59.910  1.00  0.00           H 
ATOM   1864  CG1 ILE A 564      68.450  74.590  62.020  1.00  0.00           C 
ATOM   1865 1HG1 ILE A 564      69.230  74.260  61.310  1.00  0.00           H 
ATOM   1866 2HG1 ILE A 564      68.930  74.760  63.010  1.00  0.00           H 
ATOM   1867  CD  ILE A 564      67.500  73.370  62.180  1.00  0.00           C 
ATOM   1868  HD1 ILE A 564      67.210  73.370  63.250  1.00  0.00           H 
ATOM   1869  HD2 ILE A 564      66.540  73.500  61.630  1.00  0.00           H 
ATOM   1870  HD3 ILE A 564      67.970  72.410  61.870  1.00  0.00           H 
ATOM   1871  C   ILE A 564      68.420  78.170  60.540  1.00  0.00           C 
ATOM   1872  O   ILE A 564      69.200  78.290  59.550  1.00  0.00           O 
ATOM   1873  N   ILE A 565      67.420  79.040  60.780  1.00  0.00           N 
ATOM   1874  HN  ILE A 565      66.840  78.900  61.580  1.00  0.00           H 
ATOM   1875  CA  ILE A 565      66.970  80.180  60.040  1.00  0.00           C 
ATOM   1876  HA  ILE A 565      66.750  79.800  59.050  1.00  0.00           H 
ATOM   1877  CB  ILE A 565      65.620  80.730  60.670  1.00  0.00           C 
ATOM   1878  HB  ILE A 565      65.640  80.670  61.780  1.00  0.00           H 
ATOM   1879  CG2 ILE A 565      65.350  82.170  60.220  1.00  0.00           C 
ATOM   1880 1HG2 ILE A 565      64.370  82.450  60.650  1.00  0.00           H 
ATOM   1881 2HG2 ILE A 565      66.060  82.910  60.640  1.00  0.00           H 
ATOM   1882 3HG2 ILE A 565      65.420  82.260  59.120  1.00  0.00           H 
ATOM   1883  CG1 ILE A 565      64.390  79.840  60.160  1.00  0.00           C 
ATOM   1884 1HG1 ILE A 565      64.330  79.820  59.050  1.00  0.00           H 
ATOM   1885 2HG1 ILE A 565      64.690  78.830  60.500  1.00  0.00           H 
ATOM   1886  CD  ILE A 565      63.000  80.200  60.740  1.00  0.00           C 
ATOM   1887  HD1 ILE A 565      63.030  80.170  61.850  1.00  0.00           H 
ATOM   1888  HD2 ILE A 565      62.650  81.180  60.350  1.00  0.00           H 
ATOM   1889  HD3 ILE A 565      62.110  79.560  60.550  1.00  0.00           H 
ATOM   1890  C   ILE A 565      68.030  81.240  59.870  1.00  0.00           C 
ATOM   1891  O   ILE A 565      68.240  81.550  58.690  1.00  0.00           O 
ATOM   1892  N   ALA A 566      68.710  81.700  60.920  1.00  0.00           N 
ATOM   1893  HN  ALA A 566      68.290  81.400  61.780  1.00  0.00           H 
ATOM   1894  CA  ALA A 566      69.830  82.630  61.050  1.00  0.00           C 
ATOM   1895  HA  ALA A 566      69.630  83.610  60.640  1.00  0.00           H 
ATOM   1896  CB  ALA A 566      70.230  82.930  62.490  1.00  0.00           C 
ATOM   1897  HB1 ALA A 566      71.190  83.490  62.450  1.00  0.00           H 
ATOM   1898  HB2 ALA A 566      69.550  83.580  63.090  1.00  0.00           H 
ATOM   1899  HB3 ALA A 566      70.270  81.950  63.010  1.00  0.00           H 
ATOM   1900  C   ALA A 566      71.040  82.170  60.170  1.00  0.00           C 
ATOM   1901  O   ALA A 566      71.360  82.860  59.180  1.00  0.00           O 
ATOM   1902  N   THR A 567      71.490  80.920  60.340  1.00  0.00           N 
ATOM   1903  HN  THR A 567      70.960  80.510  61.070  1.00  0.00           H 
ATOM   1904  CA  THR A 567      72.550  80.190  59.590  1.00  0.00           C 
ATOM   1905  HA  THR A 567      73.550  80.590  59.650  1.00  0.00           H 
ATOM   1906  CB  THR A 567      72.680  78.770  60.140  1.00  0.00           C 
ATOM   1907  HB  THR A 567      71.760  78.160  59.990  1.00  0.00           H 
ATOM   1908  OG1 THR A 567      73.050  78.680  61.520  1.00  0.00           O 
ATOM   1909  HG1 THR A 567      72.220  78.620  62.000  1.00  0.00           H 
ATOM   1910  CG2 THR A 567      73.830  78.010  59.450  1.00  0.00           C 
ATOM   1911 1HG2 THR A 567      73.650  76.970  59.790  1.00  0.00           H 
ATOM   1912 2HG2 THR A 567      73.640  78.020  58.350  1.00  0.00           H 
ATOM   1913 3HG2 THR A 567      74.810  78.330  59.860  1.00  0.00           H 
ATOM   1914  C   THR A 567      72.300  80.150  58.150  1.00  0.00           C 
ATOM   1915  O   THR A 567      73.190  80.560  57.400  1.00  0.00           O 
ATOM   1916  N   LEU A 568      71.050  79.740  57.750  1.00  0.00           N 
ATOM   1917  HN  LEU A 568      70.350  79.390  58.370  1.00  0.00           H 
ATOM   1918  CA  LEU A 568      70.620  79.820  56.290  1.00  0.00           C 
ATOM   1919  HA  LEU A 568      71.350  79.250  55.740  1.00  0.00           H 
ATOM   1920  CB  LEU A 568      69.250  79.120  56.090  1.00  0.00           C 
ATOM   1921  HB1 LEU A 568      68.470  79.510  56.780  1.00  0.00           H 
ATOM   1922  HB2 LEU A 568      68.880  79.380  55.080  1.00  0.00           H 
ATOM   1923  CG  LEU A 568      69.290  77.560  56.130  1.00  0.00           C 
ATOM   1924  HG  LEU A 568      70.030  77.340  56.930  1.00  0.00           H 
ATOM   1925  CD1 LEU A 568      67.830  77.000  56.440  1.00  0.00           C 
ATOM   1926 1HD1 LEU A 568      67.920  75.900  56.580  1.00  0.00           H 
ATOM   1927 2HD1 LEU A 568      67.340  77.490  57.310  1.00  0.00           H 
ATOM   1928 3HD1 LEU A 568      67.150  77.110  55.570  1.00  0.00           H 
ATOM   1929  CD2 LEU A 568      69.930  76.920  54.890  1.00  0.00           C 
ATOM   1930 1HD2 LEU A 568      70.870  77.480  54.730  1.00  0.00           H 
ATOM   1931 2HD2 LEU A 568      70.130  75.830  54.930  1.00  0.00           H 
ATOM   1932 3HD2 LEU A 568      69.320  77.180  54.000  1.00  0.00           H 
ATOM   1933  C   LEU A 568      70.540  81.280  55.870  1.00  0.00           C 
ATOM   1934  O   LEU A 568      71.040  81.480  54.720  1.00  0.00           O 
ATOM   1935  N   LEU A 569      69.990  82.240  56.550  1.00  0.00           N 
ATOM   1936  HN  LEU A 569      69.510  82.140  57.420  1.00  0.00           H 
ATOM   1937  CA  LEU A 569      69.980  83.590  56.020  1.00  0.00           C 
ATOM   1938  HA  LEU A 569      69.530  83.560  55.040  1.00  0.00           H 
ATOM   1939  CB  LEU A 569      68.960  84.490  56.720  1.00  0.00           C 
ATOM   1940  HB1 LEU A 569      69.250  84.570  57.790  1.00  0.00           H 
ATOM   1941  HB2 LEU A 569      68.860  85.550  56.410  1.00  0.00           H 
ATOM   1942  CG  LEU A 569      67.600  83.920  56.560  1.00  0.00           C 
ATOM   1943  HG  LEU A 569      67.510  82.820  56.680  1.00  0.00           H 
ATOM   1944  CD1 LEU A 569      66.570  84.510  57.490  1.00  0.00           C 
ATOM   1945 1HD1 LEU A 569      65.580  84.010  57.490  1.00  0.00           H 
ATOM   1946 2HD1 LEU A 569      66.910  84.320  58.530  1.00  0.00           H 
ATOM   1947 3HD1 LEU A 569      66.410  85.600  57.320  1.00  0.00           H 
ATOM   1948  CD2 LEU A 569      66.930  84.300  55.180  1.00  0.00           C 
ATOM   1949 1HD2 LEU A 569      67.510  83.750  54.410  1.00  0.00           H 
ATOM   1950 2HD2 LEU A 569      65.870  83.980  55.180  1.00  0.00           H 
ATOM   1951 3HD2 LEU A 569      67.030  85.400  55.100  1.00  0.00           H 
ATOM   1952  C   LEU A 569      71.370  84.220  55.900  1.00  0.00           C 
ATOM   1953  O   LEU A 569      71.710  84.810  54.870  1.00  0.00           O 
ATOM   1954  N   MET A 570      72.290  83.970  56.940  1.00  0.00           N 
ATOM   1955  HN  MET A 570      71.880  83.540  57.740  1.00  0.00           H 
ATOM   1956  CA  MET A 570      73.660  84.430  56.790  1.00  0.00           C 
ATOM   1957  HA  MET A 570      73.750  85.490  56.630  1.00  0.00           H 
ATOM   1958  CB  MET A 570      74.380  84.210  58.200  1.00  0.00           C 
ATOM   1959  HB1 MET A 570      74.210  83.160  58.510  1.00  0.00           H 
ATOM   1960  HB2 MET A 570      75.470  84.310  58.020  1.00  0.00           H 
ATOM   1961  CG  MET A 570      73.990  85.100  59.360  1.00  0.00           C 
ATOM   1962  HG1 MET A 570      72.930  84.830  59.550  1.00  0.00           H 
ATOM   1963  HG2 MET A 570      74.620  84.900  60.250  1.00  0.00           H 
ATOM   1964  SD  MET A 570      74.150  86.930  59.090  1.00  0.00           S 
ATOM   1965  CE  MET A 570      75.970  86.960  59.250  1.00  0.00           C 
ATOM   1966  HE1 MET A 570      76.270  87.980  58.930  1.00  0.00           H 
ATOM   1967  HE2 MET A 570      76.380  86.900  60.280  1.00  0.00           H 
ATOM   1968  HE3 MET A 570      76.490  86.260  58.560  1.00  0.00           H 
ATOM   1969  C   MET A 570      74.460  83.810  55.670  1.00  0.00           C 
ATOM   1970  O   MET A 570      75.210  84.480  54.960  1.00  0.00           O 
ATOM   1971  N   LEU A 571      74.290  82.450  55.360  1.00  0.00           N 
ATOM   1972  HN  LEU A 571      73.880  81.900  56.090  1.00  0.00           H 
ATOM   1973  CA  LEU A 571      74.880  81.890  54.160  1.00  0.00           C 
ATOM   1974  HA  LEU A 571      75.940  82.100  54.150  1.00  0.00           H 
ATOM   1975  CB  LEU A 571      74.790  80.340  54.310  1.00  0.00           C 
ATOM   1976  HB1 LEU A 571      73.730  80.060  54.500  1.00  0.00           H 
ATOM   1977  HB2 LEU A 571      75.120  79.840  53.370  1.00  0.00           H 
ATOM   1978  CG  LEU A 571      75.590  79.720  55.450  1.00  0.00           C 
ATOM   1979  HG  LEU A 571      75.220  80.220  56.370  1.00  0.00           H 
ATOM   1980  CD1 LEU A 571      75.300  78.190  55.390  1.00  0.00           C 
ATOM   1981 1HD1 LEU A 571      75.810  77.790  56.290  1.00  0.00           H 
ATOM   1982 2HD1 LEU A 571      74.200  78.050  55.500  1.00  0.00           H 
ATOM   1983 3HD1 LEU A 571      75.620  77.670  54.460  1.00  0.00           H 
ATOM   1984  CD2 LEU A 571      77.090  80.030  55.250  1.00  0.00           C 
ATOM   1985 1HD2 LEU A 571      77.610  79.620  56.140  1.00  0.00           H 
ATOM   1986 2HD2 LEU A 571      77.350  79.500  54.310  1.00  0.00           H 
ATOM   1987 3HD2 LEU A 571      77.300  81.110  55.140  1.00  0.00           H 
ATOM   1988  C   LEU A 571      74.320  82.450  52.840  1.00  0.00           C 
ATOM   1989  O   LEU A 571      75.130  82.810  51.980  1.00  0.00           O 
ATOM   1990  N   ASN A 572      72.980  82.530  52.680  1.00  0.00           N 
ATOM   1991  HN  ASN A 572      72.350  82.110  53.330  1.00  0.00           H 
ATOM   1992  CA  ASN A 572      72.270  83.090  51.540  1.00  0.00           C 
ATOM   1993  HA  ASN A 572      72.510  82.540  50.640  1.00  0.00           H 
ATOM   1994  CB  ASN A 572      70.700  82.860  51.600  1.00  0.00           C 
ATOM   1995  HB1 ASN A 572      70.490  82.890  52.690  1.00  0.00           H 
ATOM   1996  HB2 ASN A 572      70.060  83.620  51.100  1.00  0.00           H 
ATOM   1997  CG  ASN A 572      70.250  81.500  51.040  1.00  0.00           C 
ATOM   1998  OD1 ASN A 572      71.020  80.650  50.580  1.00  0.00           O 
ATOM   1999  ND2 ASN A 572      68.930  81.260  50.900  1.00  0.00           N 
ATOM   2000 1HD2 ASN A 572      68.270  81.660  51.530  1.00  0.00           H 
ATOM   2001 2HD2 ASN A 572      68.620  80.750  50.090  1.00  0.00           H 
ATOM   2002  C   ASN A 572      72.630  84.540  51.230  1.00  0.00           C 
ATOM   2003  O   ASN A 572      72.750  84.930  50.090  1.00  0.00           O 
ATOM   2004  N   LEU A 573      72.990  85.340  52.260  1.00  0.00           N 
ATOM   2005  HN  LEU A 573      72.830  84.980  53.180  1.00  0.00           H 
ATOM   2006  CA  LEU A 573      73.550  86.710  52.130  1.00  0.00           C 
ATOM   2007  HA  LEU A 573      72.830  87.320  51.620  1.00  0.00           H 
ATOM   2008  CB  LEU A 573      73.880  87.310  53.480  1.00  0.00           C 
ATOM   2009  HB1 LEU A 573      73.030  87.250  54.200  1.00  0.00           H 
ATOM   2010  HB2 LEU A 573      74.610  86.610  53.950  1.00  0.00           H 
ATOM   2011  CG  LEU A 573      74.380  88.750  53.530  1.00  0.00           C 
ATOM   2012  HG  LEU A 573      75.330  88.840  52.960  1.00  0.00           H 
ATOM   2013  CD1 LEU A 573      73.490  89.700  52.740  1.00  0.00           C 
ATOM   2014 1HD1 LEU A 573      73.630  90.730  53.140  1.00  0.00           H 
ATOM   2015 2HD1 LEU A 573      73.600  89.700  51.630  1.00  0.00           H 
ATOM   2016 3HD1 LEU A 573      72.400  89.500  52.860  1.00  0.00           H 
ATOM   2017  CD2 LEU A 573      74.690  88.980  55.050  1.00  0.00           C 
ATOM   2018 1HD2 LEU A 573      74.960  90.010  55.350  1.00  0.00           H 
ATOM   2019 2HD2 LEU A 573      73.790  88.640  55.610  1.00  0.00           H 
ATOM   2020 3HD2 LEU A 573      75.500  88.310  55.430  1.00  0.00           H 
ATOM   2021  C   LEU A 573      74.830  86.750  51.300  1.00  0.00           C 
ATOM   2022  O   LEU A 573      74.960  87.510  50.360  1.00  0.00           O 
ATOM   2023  N   LEU A 574      75.780  85.910  51.610  1.00  0.00           N 
ATOM   2024  HN  LEU A 574      75.710  85.390  52.460  1.00  0.00           H 
ATOM   2025  CA  LEU A 574      77.000  85.800  50.950  1.00  0.00           C 
ATOM   2026  HA  LEU A 574      77.330  86.830  50.910  1.00  0.00           H 
ATOM   2027  CB  LEU A 574      77.890  84.980  51.900  1.00  0.00           C 
ATOM   2028  HB1 LEU A 574      77.910  85.520  52.870  1.00  0.00           H 
ATOM   2029  HB2 LEU A 574      77.350  84.010  52.020  1.00  0.00           H 
ATOM   2030  CG  LEU A 574      79.340  84.510  51.490  1.00  0.00           C 
ATOM   2031  HG  LEU A 574      79.890  84.430  52.450  1.00  0.00           H 
ATOM   2032  CD1 LEU A 574      79.210  83.110  50.850  1.00  0.00           C 
ATOM   2033 1HD1 LEU A 574      78.770  82.340  51.510  1.00  0.00           H 
ATOM   2034 2HD1 LEU A 574      78.550  83.140  49.960  1.00  0.00           H 
ATOM   2035 3HD1 LEU A 574      80.230  82.810  50.530  1.00  0.00           H 
ATOM   2036  CD2 LEU A 574      80.130  85.540  50.590  1.00  0.00           C 
ATOM   2037 1HD2 LEU A 574      81.160  85.140  50.510  1.00  0.00           H 
ATOM   2038 2HD2 LEU A 574      79.880  85.690  49.520  1.00  0.00           H 
ATOM   2039 3HD2 LEU A 574      80.140  86.530  51.090  1.00  0.00           H 
ATOM   2040  C   LEU A 574      76.870  85.310  49.450  1.00  0.00           C 
ATOM   2041  O   LEU A 574      77.480  85.870  48.530  1.00  0.00           O 
ATOM   2042  N   ILE A 575      75.970  84.320  49.280  1.00  0.00           N 
ATOM   2043  HN  ILE A 575      75.420  83.970  50.040  1.00  0.00           H 
ATOM   2044  CA  ILE A 575      75.540  83.850  47.950  1.00  0.00           C 
ATOM   2045  HA  ILE A 575      76.460  83.400  47.600  1.00  0.00           H 
ATOM   2046  CB  ILE A 575      74.590  82.630  48.070  1.00  0.00           C 
ATOM   2047  HB  ILE A 575      73.670  82.990  48.580  1.00  0.00           H 
ATOM   2048  CG2 ILE A 575      73.970  82.070  46.770  1.00  0.00           C 
ATOM   2049 1HG2 ILE A 575      73.280  81.230  46.990  1.00  0.00           H 
ATOM   2050 2HG2 ILE A 575      73.220  82.800  46.380  1.00  0.00           H 
ATOM   2051 3HG2 ILE A 575      74.750  81.680  46.080  1.00  0.00           H 
ATOM   2052  CG1 ILE A 575      75.240  81.480  48.880  1.00  0.00           C 
ATOM   2053 1HG1 ILE A 575      75.600  81.870  49.850  1.00  0.00           H 
ATOM   2054 2HG1 ILE A 575      74.450  80.700  48.970  1.00  0.00           H 
ATOM   2055  CD  ILE A 575      76.500  80.860  48.110  1.00  0.00           C 
ATOM   2056  HD1 ILE A 575      77.350  81.580  48.110  1.00  0.00           H 
ATOM   2057  HD2 ILE A 575      76.740  79.860  48.520  1.00  0.00           H 
ATOM   2058  HD3 ILE A 575      76.420  80.660  47.020  1.00  0.00           H 
ATOM   2059  C   ILE A 575      74.910  84.950  47.130  1.00  0.00           C 
ATOM   2060  O   ILE A 575      75.260  85.080  45.970  1.00  0.00           O 
ATOM   2061  N   ALA A 576      73.960  85.720  47.670  1.00  0.00           N 
ATOM   2062  HN  ALA A 576      73.660  85.480  48.590  1.00  0.00           H 
ATOM   2063  CA  ALA A 576      73.370  86.820  46.940  1.00  0.00           C 
ATOM   2064  HA  ALA A 576      73.000  86.250  46.100  1.00  0.00           H 
ATOM   2065  CB  ALA A 576      72.230  87.360  47.740  1.00  0.00           C 
ATOM   2066  HB1 ALA A 576      71.880  88.330  47.330  1.00  0.00           H 
ATOM   2067  HB2 ALA A 576      71.430  86.590  47.640  1.00  0.00           H 
ATOM   2068  HB3 ALA A 576      72.520  87.560  48.800  1.00  0.00           H 
ATOM   2069  C   ALA A 576      74.300  87.850  46.510  1.00  0.00           C 
ATOM   2070  O   ALA A 576      74.350  88.190  45.360  1.00  0.00           O 
ATOM   2071  N   MET A 577      75.230  88.310  47.380  1.00  0.00           N 
ATOM   2072  HN  MET A 577      75.150  88.000  48.330  1.00  0.00           H 
ATOM   2073  CA  MET A 577      76.340  89.220  47.120  1.00  0.00           C 
ATOM   2074  HA  MET A 577      75.960  90.190  46.840  1.00  0.00           H 
ATOM   2075  CB  MET A 577      77.170  89.480  48.520  1.00  0.00           C 
ATOM   2076  HB1 MET A 577      77.590  88.570  48.990  1.00  0.00           H 
ATOM   2077  HB2 MET A 577      78.020  90.110  48.170  1.00  0.00           H 
ATOM   2078  CG  MET A 577      76.420  90.320  49.580  1.00  0.00           C 
ATOM   2079  HG1 MET A 577      76.050  91.190  48.990  1.00  0.00           H 
ATOM   2080  HG2 MET A 577      75.560  89.690  49.900  1.00  0.00           H 
ATOM   2081  SD  MET A 577      77.450  90.870  50.930  1.00  0.00           S 
ATOM   2082  CE  MET A 577      76.280  92.090  51.640  1.00  0.00           C 
ATOM   2083  HE1 MET A 577      75.350  91.590  51.990  1.00  0.00           H 
ATOM   2084  HE2 MET A 577      76.710  92.620  52.520  1.00  0.00           H 
ATOM   2085  HE3 MET A 577      76.000  92.880  50.920  1.00  0.00           H 
ATOM   2086  C   MET A 577      77.260  88.850  45.980  1.00  0.00           C 
ATOM   2087  O   MET A 577      77.700  89.640  45.120  1.00  0.00           O 
ATOM   2088  N   MET A 578      77.580  87.570  45.990  1.00  0.00           N 
ATOM   2089  HN  MET A 578      77.230  87.010  46.730  1.00  0.00           H 
ATOM   2090  CA  MET A 578      78.400  86.990  44.940  1.00  0.00           C 
ATOM   2091  HA  MET A 578      79.300  87.580  44.910  1.00  0.00           H 
ATOM   2092  CB  MET A 578      78.660  85.550  45.450  1.00  0.00           C 
ATOM   2093  HB1 MET A 578      77.700  85.160  45.860  1.00  0.00           H 
ATOM   2094  HB2 MET A 578      78.960  84.920  44.580  1.00  0.00           H 
ATOM   2095  CG  MET A 578      79.670  85.350  46.600  1.00  0.00           C 
ATOM   2096  HG1 MET A 578      80.680  85.490  46.150  1.00  0.00           H 
ATOM   2097  HG2 MET A 578      79.560  86.140  47.380  1.00  0.00           H 
ATOM   2098  SD  MET A 578      79.600  83.760  47.460  1.00  0.00           S 
ATOM   2099  CE  MET A 578      81.100  82.920  46.610  1.00  0.00           C 
ATOM   2100  HE1 MET A 578      80.720  81.930  46.270  1.00  0.00           H 
ATOM   2101  HE2 MET A 578      81.360  83.440  45.670  1.00  0.00           H 
ATOM   2102  HE3 MET A 578      81.980  82.780  47.270  1.00  0.00           H 
ATOM   2103  C   MET A 578      77.670  86.920  43.510  1.00  0.00           C 
ATOM   2104  O   MET A 578      78.280  87.250  42.500  1.00  0.00           O 
ATOM   2105  N   GLY A 579      76.320  86.640  43.600  1.00  0.00           N 
ATOM   2106  HN  GLY A 579      75.960  86.550  44.520  1.00  0.00           H 
ATOM   2107  CA  GLY A 579      75.420  86.670  42.420  1.00  0.00           C 
ATOM   2108  HA1 GLY A 579      75.890  86.090  41.640  1.00  0.00           H 
ATOM   2109  HA2 GLY A 579      74.430  86.410  42.760  1.00  0.00           H 
ATOM   2110  C   GLY A 579      75.270  88.060  41.850  1.00  0.00           C 
ATOM   2111  O   GLY A 579      75.390  88.170  40.630  1.00  0.00           O 
ATOM   2112  N   ASP A 580      75.070  89.140  42.690  1.00  0.00           N 
ATOM   2113  HN  ASP A 580      75.040  89.090  43.690  1.00  0.00           H 
ATOM   2114  CA  ASP A 580      74.990  90.460  42.240  1.00  0.00           C 
ATOM   2115  HA  ASP A 580      74.380  90.340  41.350  1.00  0.00           H 
ATOM   2116  CB  ASP A 580      74.240  91.480  43.170  1.00  0.00           C 
ATOM   2117  HB1 ASP A 580      73.500  90.990  43.840  1.00  0.00           H 
ATOM   2118  HB2 ASP A 580      74.970  91.930  43.870  1.00  0.00           H 
ATOM   2119  CG  ASP A 580      73.540  92.620  42.520  1.00  0.00           C 
ATOM   2120  OD1 ASP A 580      73.610  92.780  41.230  1.00  0.00           O 
ATOM   2121  OD2 ASP A 580      72.760  93.320  43.210  1.00  0.00           O 
ATOM   2122  C   ASP A 580      76.270  91.060  41.620  1.00  0.00           C 
ATOM   2123  O   ASP A 580      76.300  91.660  40.620  1.00  0.00           O 
ATOM   2124  N   THR A 581      77.440  90.690  42.230  1.00  0.00           N 
ATOM   2125  HN  THR A 581      77.340  90.130  43.050  1.00  0.00           H 
ATOM   2126  CA  THR A 581      78.790  90.950  41.770  1.00  0.00           C 
ATOM   2127  HA  THR A 581      78.950  92.020  41.810  1.00  0.00           H 
ATOM   2128  CB  THR A 581      79.840  90.450  42.650  1.00  0.00           C 
ATOM   2129  HB  THR A 581      79.800  89.350  42.800  1.00  0.00           H 
ATOM   2130  OG1 THR A 581      79.700  91.030  43.950  1.00  0.00           O 
ATOM   2131  HG1 THR A 581      78.880  90.760  44.380  1.00  0.00           H 
ATOM   2132  CG2 THR A 581      81.240  90.810  42.210  1.00  0.00           C 
ATOM   2133 1HG2 THR A 581      81.930  90.320  42.930  1.00  0.00           H 
ATOM   2134 2HG2 THR A 581      81.530  90.320  41.250  1.00  0.00           H 
ATOM   2135 3HG2 THR A 581      81.330  91.920  42.150  1.00  0.00           H 
ATOM   2136  C   THR A 581      79.040  90.420  40.410  1.00  0.00           C 
ATOM   2137  O   THR A 581      79.490  91.250  39.550  1.00  0.00           O 
ATOM   2138  N   HSD A 582      78.730  89.170  40.070  1.00  0.00           N 
ATOM   2139  HN  HSD A 582      78.410  88.510  40.750  1.00  0.00           H 
ATOM   2140  CA  HSD A 582      78.770  88.780  38.660  1.00  0.00           C 
ATOM   2141  HA  HSD A 582      79.780  88.920  38.300  1.00  0.00           H 
ATOM   2142  CB  HSD A 582      78.520  87.250  38.470  1.00  0.00           C 
ATOM   2143  HB1 HSD A 582      79.390  86.720  38.930  1.00  0.00           H 
ATOM   2144  HB2 HSD A 582      77.620  86.850  38.980  1.00  0.00           H 
ATOM   2145  ND1 HSD A 582      79.450  87.080  36.190  1.00  0.00           N 
ATOM   2146  HD1 HSD A 582      80.340  87.510  36.350  1.00  0.00           H 
ATOM   2147  CG  HSD A 582      78.330  86.940  37.010  1.00  0.00           C 
ATOM   2148  CE1 HSD A 582      79.110  86.640  34.960  1.00  0.00           C 
ATOM   2149  HE1 HSD A 582      79.870  86.690  34.180  1.00  0.00           H 
ATOM   2150  NE2 HSD A 582      77.840  86.250  34.930  1.00  0.00           N 
ATOM   2151  CD2 HSD A 582      77.360  86.450  36.240  1.00  0.00           C 
ATOM   2152  HD2 HSD A 582      76.370  86.120  36.530  1.00  0.00           H 
ATOM   2153  C   HSD A 582      77.950  89.540  37.740  1.00  0.00           C 
ATOM   2154  O   HSD A 582      78.420  89.890  36.650  1.00  0.00           O 
ATOM   2155  N   TRP A 583      76.630  89.780  38.010  1.00  0.00           N 
ATOM   2156  HN  TRP A 583      76.230  89.330  38.800  1.00  0.00           H 
ATOM   2157  CA  TRP A 583      75.730  90.560  37.150  1.00  0.00           C 
ATOM   2158  HA  TRP A 583      75.500  90.020  36.250  1.00  0.00           H 
ATOM   2159  CB  TRP A 583      74.370  90.600  37.920  1.00  0.00           C 
ATOM   2160  HB1 TRP A 583      74.120  89.540  38.160  1.00  0.00           H 
ATOM   2161  HB2 TRP A 583      74.390  91.250  38.820  1.00  0.00           H 
ATOM   2162  CG  TRP A 583      73.290  91.150  37.050  1.00  0.00           C 
ATOM   2163  CD1 TRP A 583      72.900  92.450  37.060  1.00  0.00           C 
ATOM   2164  HD1 TRP A 583      73.330  93.180  37.730  1.00  0.00           H 
ATOM   2165  NE1 TRP A 583      72.090  92.700  35.970  1.00  0.00           N 
ATOM   2166  HE1 TRP A 583      72.090  93.620  35.650  1.00  0.00           H 
ATOM   2167  CE2 TRP A 583      71.930  91.560  35.280  1.00  0.00           C 
ATOM   2168  CD2 TRP A 583      72.530  90.520  35.980  1.00  0.00           C 
ATOM   2169  CE3 TRP A 583      72.450  89.190  35.490  1.00  0.00           C 
ATOM   2170  HE3 TRP A 583      72.810  88.360  36.080  1.00  0.00           H 
ATOM   2171  CZ3 TRP A 583      71.630  89.010  34.370  1.00  0.00           C 
ATOM   2172  HZ3 TRP A 583      71.510  87.980  34.080  1.00  0.00           H 
ATOM   2173  CZ2 TRP A 583      71.190  91.350  34.120  1.00  0.00           C 
ATOM   2174  HZ2 TRP A 583      70.780  92.240  33.670  1.00  0.00           H 
ATOM   2175  CH2 TRP A 583      71.080  90.060  33.660  1.00  0.00           C 
ATOM   2176  HH2 TRP A 583      70.440  89.950  32.800  1.00  0.00           H 
ATOM   2177  C   TRP A 583      76.280  91.980  36.910  1.00  0.00           C 
ATOM   2178  O   TRP A 583      76.170  92.510  35.790  1.00  0.00           O 
ATOM   2179  N   ARG A 584      76.760  92.710  37.950  1.00  0.00           N 
ATOM   2180  HN  ARG A 584      76.690  92.390  38.890  1.00  0.00           H 
ATOM   2181  CA  ARG A 584      77.150  94.100  37.790  1.00  0.00           C 
ATOM   2182  HA  ARG A 584      76.420  94.590  37.160  1.00  0.00           H 
ATOM   2183  CB  ARG A 584      77.220  94.660  39.160  1.00  0.00           C 
ATOM   2184  HB1 ARG A 584      77.630  93.850  39.800  1.00  0.00           H 
ATOM   2185  HB2 ARG A 584      77.920  95.510  39.240  1.00  0.00           H 
ATOM   2186  CG  ARG A 584      75.930  95.030  39.850  1.00  0.00           C 
ATOM   2187  HG1 ARG A 584      75.060  95.160  39.170  1.00  0.00           H 
ATOM   2188  HG2 ARG A 584      75.660  94.370  40.700  1.00  0.00           H 
ATOM   2189  CD  ARG A 584      75.960  96.350  40.680  1.00  0.00           C 
ATOM   2190  HD1 ARG A 584      75.050  96.400  41.310  1.00  0.00           H 
ATOM   2191  HD2 ARG A 584      76.860  96.330  41.330  1.00  0.00           H 
ATOM   2192  NE  ARG A 584      76.300  97.450  39.680  1.00  0.00           N 
ATOM   2193  HE  ARG A 584      77.270  97.630  39.520  1.00  0.00           H 
ATOM   2194  CZ  ARG A 584      75.420  98.180  38.960  1.00  0.00           C 
ATOM   2195  NH1 ARG A 584      75.890  99.090  38.090  1.00  0.00           N 
ATOM   2196 1HH1 ARG A 584      76.750  98.950  37.600  1.00  0.00           H 
ATOM   2197 2HH1 ARG A 584      75.210  99.550  37.510  1.00  0.00           H 
ATOM   2198  NH2 ARG A 584      74.120  98.070  39.100  1.00  0.00           N 
ATOM   2199 1HH2 ARG A 584      73.780  97.340  39.690  1.00  0.00           H 
ATOM   2200 2HH2 ARG A 584      73.550  98.550  38.430  1.00  0.00           H 
ATOM   2201  C   ARG A 584      78.470  94.270  37.110  1.00  0.00           C 
ATOM   2202  O   ARG A 584      78.510  95.270  36.370  1.00  0.00           O 
ATOM   2203  N   VAL A 585      79.430  93.290  37.250  1.00  0.00           N 
ATOM   2204  HN  VAL A 585      79.320  92.510  37.870  1.00  0.00           H 
ATOM   2205  CA  VAL A 585      80.610  93.240  36.380  1.00  0.00           C 
ATOM   2206  HA  VAL A 585      80.960  94.260  36.280  1.00  0.00           H 
ATOM   2207  CB  VAL A 585      81.680  92.280  36.970  1.00  0.00           C 
ATOM   2208  HB  VAL A 585      81.190  91.290  37.100  1.00  0.00           H 
ATOM   2209  CG1 VAL A 585      82.940  92.010  36.110  1.00  0.00           C 
ATOM   2210 1HG1 VAL A 585      83.750  91.370  36.520  1.00  0.00           H 
ATOM   2211 2HG1 VAL A 585      82.690  91.790  35.050  1.00  0.00           H 
ATOM   2212 3HG1 VAL A 585      83.570  92.910  35.950  1.00  0.00           H 
ATOM   2213  CG2 VAL A 585      82.070  92.960  38.360  1.00  0.00           C 
ATOM   2214 1HG2 VAL A 585      83.030  92.590  38.790  1.00  0.00           H 
ATOM   2215 2HG2 VAL A 585      82.230  94.050  38.230  1.00  0.00           H 
ATOM   2216 3HG2 VAL A 585      81.310  92.730  39.140  1.00  0.00           H 
ATOM   2217  C   VAL A 585      80.270  92.810  34.960  1.00  0.00           C 
ATOM   2218  O   VAL A 585      80.480  93.550  34.020  1.00  0.00           O 
ATOM   2219  N   ALA A 586      79.700  91.600  34.710  1.00  0.00           N 
ATOM   2220  HN  ALA A 586      79.430  91.040  35.490  1.00  0.00           H 
ATOM   2221  CA  ALA A 586      79.760  90.920  33.390  1.00  0.00           C 
ATOM   2222  HA  ALA A 586      80.700  91.250  32.980  1.00  0.00           H 
ATOM   2223  CB  ALA A 586      79.800  89.340  33.680  1.00  0.00           C 
ATOM   2224  HB1 ALA A 586      80.030  88.820  32.730  1.00  0.00           H 
ATOM   2225  HB2 ALA A 586      80.580  89.320  34.470  1.00  0.00           H 
ATOM   2226  HB3 ALA A 586      78.750  89.060  33.900  1.00  0.00           H 
ATOM   2227  C   ALA A 586      78.620  91.300  32.470  1.00  0.00           C 
ATOM   2228  O   ALA A 586      78.580  91.250  31.230  1.00  0.00           O 
ATOM   2229  N   HSD A 587      77.510  91.710  33.100  1.00  0.00           N 
ATOM   2230  HN  HSD A 587      77.460  91.650  34.090  1.00  0.00           H 
ATOM   2231  CA  HSD A 587      76.290  91.970  32.290  1.00  0.00           C 
ATOM   2232  HA  HSD A 587      76.430  91.620  31.280  1.00  0.00           H 
ATOM   2233  CB  HSD A 587      75.110  91.170  32.900  1.00  0.00           C 
ATOM   2234  HB1 HSD A 587      74.930  91.320  33.990  1.00  0.00           H 
ATOM   2235  HB2 HSD A 587      74.130  91.280  32.380  1.00  0.00           H 
ATOM   2236  ND1 HSD A 587      75.180  89.130  31.370  1.00  0.00           N 
ATOM   2237  HD1 HSD A 587      74.940  89.670  30.560  1.00  0.00           H 
ATOM   2238  CG  HSD A 587      75.260  89.740  32.600  1.00  0.00           C 
ATOM   2239  CE1 HSD A 587      75.350  87.830  31.530  1.00  0.00           C 
ATOM   2240  HE1 HSD A 587      75.210  87.130  30.700  1.00  0.00           H 
ATOM   2241  NE2 HSD A 587      75.550  87.550  32.860  1.00  0.00           N 
ATOM   2242  CD2 HSD A 587      75.420  88.770  33.490  1.00  0.00           C 
ATOM   2243  HD2 HSD A 587      75.610  88.860  34.550  1.00  0.00           H 
ATOM   2244  C   HSD A 587      75.870  93.450  32.250  1.00  0.00           C 
ATOM   2245  O   HSD A 587      75.560  93.890  31.160  1.00  0.00           O 
ATOM   2246  N   GLU A 588      75.900  94.210  33.370  1.00  0.00           N 
ATOM   2247  HN  GLU A 588      76.130  93.840  34.270  1.00  0.00           H 
ATOM   2248  CA  GLU A 588      75.540  95.640  33.330  1.00  0.00           C 
ATOM   2249  HA  GLU A 588      74.590  95.640  32.810  1.00  0.00           H 
ATOM   2250  CB  GLU A 588      75.330  96.280  34.780  1.00  0.00           C 
ATOM   2251  HB1 GLU A 588      76.260  96.130  35.360  1.00  0.00           H 
ATOM   2252  HB2 GLU A 588      75.200  97.370  34.600  1.00  0.00           H 
ATOM   2253  CG  GLU A 588      74.120  95.860  35.700  1.00  0.00           C 
ATOM   2254  HG1 GLU A 588      74.190  94.760  35.840  1.00  0.00           H 
ATOM   2255  HG2 GLU A 588      74.230  96.480  36.620  1.00  0.00           H 
ATOM   2256  CD  GLU A 588      72.810  96.160  35.000  1.00  0.00           C 
ATOM   2257  OE1 GLU A 588      72.670  97.300  34.520  1.00  0.00           O 
ATOM   2258  OE2 GLU A 588      71.880  95.360  35.090  1.00  0.00           O 
ATOM   2259  C   GLU A 588      76.510  96.440  32.530  1.00  0.00           C 
ATOM   2260  O   GLU A 588      76.040  97.240  31.730  1.00  0.00           O 
ATOM   2261  N   ARG A 589      77.830  96.060  32.580  1.00  0.00           N 
ATOM   2262  HN  ARG A 589      78.060  95.270  33.150  1.00  0.00           H 
ATOM   2263  CA  ARG A 589      78.900  96.650  31.720  1.00  0.00           C 
ATOM   2264  HA  ARG A 589      79.830  96.240  32.070  1.00  0.00           H 
ATOM   2265  CB  ARG A 589      78.770  95.990  30.250  1.00  0.00           C 
ATOM   2266  HB1 ARG A 589      77.700  95.910  29.960  1.00  0.00           H 
ATOM   2267  HB2 ARG A 589      79.350  96.600  29.530  1.00  0.00           H 
ATOM   2268  CG  ARG A 589      79.230  94.530  30.210  1.00  0.00           C 
ATOM   2269  HG1 ARG A 589      78.570  93.960  30.910  1.00  0.00           H 
ATOM   2270  HG2 ARG A 589      78.930  94.300  29.170  1.00  0.00           H 
ATOM   2271  CD  ARG A 589      80.680  94.160  30.540  1.00  0.00           C 
ATOM   2272  HD1 ARG A 589      81.300  94.950  30.060  1.00  0.00           H 
ATOM   2273  HD2 ARG A 589      80.870  94.240  31.630  1.00  0.00           H 
ATOM   2274  NE  ARG A 589      81.070  92.840  29.940  1.00  0.00           N 
ATOM   2275  HE  ARG A 589      80.380  92.130  29.760  1.00  0.00           H 
ATOM   2276  CZ  ARG A 589      82.210  92.240  30.160  1.00  0.00           C 
ATOM   2277  NH1 ARG A 589      83.360  92.700  30.540  1.00  0.00           N 
ATOM   2278 1HH1 ARG A 589      83.430  93.690  30.670  1.00  0.00           H 
ATOM   2279 2HH1 ARG A 589      84.200  92.150  30.530  1.00  0.00           H 
ATOM   2280  NH2 ARG A 589      82.170  91.050  29.670  1.00  0.00           N 
ATOM   2281 1HH2 ARG A 589      81.310  90.810  29.230  1.00  0.00           H 
ATOM   2282 2HH2 ARG A 589      83.030  90.530  29.650  1.00  0.00           H 
ATOM   2283  C   ARG A 589      79.250  98.170  31.840  1.00  0.00           C 
ATOM   2284  O   ARG A 589      80.200  98.640  31.140  1.00  0.00           O 
ATOM   2285  N   MET B 454     112.630  83.210  72.260  1.00  0.00           N 
ATOM   2286  HN  MET B 454     112.870  83.490  73.190  1.00  0.00           H 
ATOM   2287  CA  MET B 454     112.160  81.860  72.010  1.00  0.00           C 
ATOM   2288  HA  MET B 454     112.830  81.400  71.300  1.00  0.00           H 
ATOM   2289  CB  MET B 454     112.030  81.110  73.340  1.00  0.00           C 
ATOM   2290  HB1 MET B 454     111.420  81.740  74.020  1.00  0.00           H 
ATOM   2291  HB2 MET B 454     111.520  80.130  73.180  1.00  0.00           H 
ATOM   2292  CG  MET B 454     113.370  80.680  74.020  1.00  0.00           C 
ATOM   2293  HG1 MET B 454     114.050  80.170  73.300  1.00  0.00           H 
ATOM   2294  HG2 MET B 454     113.940  81.550  74.410  1.00  0.00           H 
ATOM   2295  SD  MET B 454     113.070  79.740  75.550  1.00  0.00           S 
ATOM   2296  CE  MET B 454     114.750  78.930  75.760  1.00  0.00           C 
ATOM   2297  HE1 MET B 454     115.560  79.670  75.950  1.00  0.00           H 
ATOM   2298  HE2 MET B 454     114.530  78.260  76.620  1.00  0.00           H 
ATOM   2299  HE3 MET B 454     115.000  78.360  74.840  1.00  0.00           H 
ATOM   2300  C   MET B 454     110.750  81.740  71.330  1.00  0.00           C 
ATOM   2301  O   MET B 454     110.580  80.910  70.360  1.00  0.00           O 
ATOM   2302  N   SER B 455     109.720  82.540  71.760  1.00  0.00           N 
ATOM   2303  HN  SER B 455     109.910  83.180  72.510  1.00  0.00           H 
ATOM   2304  CA  SER B 455     108.320  82.460  71.220  1.00  0.00           C 
ATOM   2305  HA  SER B 455     108.060  81.420  71.100  1.00  0.00           H 
ATOM   2306  CB  SER B 455     107.280  83.280  72.060  1.00  0.00           C 
ATOM   2307  HB1 SER B 455     107.670  84.310  71.950  1.00  0.00           H 
ATOM   2308  HB2 SER B 455     106.260  83.140  71.640  1.00  0.00           H 
ATOM   2309  OG  SER B 455     107.210  82.890  73.380  1.00  0.00           O 
ATOM   2310  HG1 SER B 455     107.990  83.260  73.790  1.00  0.00           H 
ATOM   2311  C   SER B 455     108.200  83.070  69.870  1.00  0.00           C 
ATOM   2312  O   SER B 455     107.340  82.540  69.170  1.00  0.00           O 
ATOM   2313  N   PHE B 456     109.050  83.980  69.410  1.00  0.00           N 
ATOM   2314  HN  PHE B 456     109.550  84.540  70.060  1.00  0.00           H 
ATOM   2315  CA  PHE B 456     109.350  84.240  68.030  1.00  0.00           C 
ATOM   2316  HA  PHE B 456     108.380  84.380  67.570  1.00  0.00           H 
ATOM   2317  CB  PHE B 456     110.330  85.430  67.840  1.00  0.00           C 
ATOM   2318  HB1 PHE B 456     111.200  85.540  68.520  1.00  0.00           H 
ATOM   2319  HB2 PHE B 456     110.670  85.470  66.780  1.00  0.00           H 
ATOM   2320  CG  PHE B 456     109.470  86.670  68.060  1.00  0.00           C 
ATOM   2321  CD1 PHE B 456     108.360  87.060  67.290  1.00  0.00           C 
ATOM   2322  HD1 PHE B 456     107.960  86.430  66.500  1.00  0.00           H 
ATOM   2323  CE1 PHE B 456     107.730  88.270  67.540  1.00  0.00           C 
ATOM   2324  HE1 PHE B 456     106.960  88.680  66.900  1.00  0.00           H 
ATOM   2325  CZ  PHE B 456     108.170  89.150  68.610  1.00  0.00           C 
ATOM   2326  HZ  PHE B 456     107.720  90.100  68.830  1.00  0.00           H 
ATOM   2327  CD2 PHE B 456     109.900  87.550  69.060  1.00  0.00           C 
ATOM   2328  HD2 PHE B 456     110.690  87.230  69.720  1.00  0.00           H 
ATOM   2329  CE2 PHE B 456     109.330  88.780  69.270  1.00  0.00           C 
ATOM   2330  HE2 PHE B 456     109.810  89.410  70.010  1.00  0.00           H 
ATOM   2331  C   PHE B 456     109.900  83.040  67.340  1.00  0.00           C 
ATOM   2332  O   PHE B 456     109.450  82.860  66.210  1.00  0.00           O 
ATOM   2333  N   ALA B 457     110.880  82.280  67.860  1.00  0.00           N 
ATOM   2334  HN  ALA B 457     111.120  82.330  68.830  1.00  0.00           H 
ATOM   2335  CA  ALA B 457     111.580  81.130  67.230  1.00  0.00           C 
ATOM   2336  HA  ALA B 457     111.760  81.390  66.200  1.00  0.00           H 
ATOM   2337  CB  ALA B 457     112.990  80.780  67.870  1.00  0.00           C 
ATOM   2338  HB1 ALA B 457     113.550  80.060  67.230  1.00  0.00           H 
ATOM   2339  HB2 ALA B 457     113.500  81.760  67.900  1.00  0.00           H 
ATOM   2340  HB3 ALA B 457     112.920  80.370  68.900  1.00  0.00           H 
ATOM   2341  C   ALA B 457     110.780  79.880  67.020  1.00  0.00           C 
ATOM   2342  O   ALA B 457     110.850  79.310  65.980  1.00  0.00           O 
ATOM   2343  N   LEU B 458     109.960  79.540  68.040  1.00  0.00           N 
ATOM   2344  HN  LEU B 458     110.040  80.070  68.880  1.00  0.00           H 
ATOM   2345  CA  LEU B 458     108.910  78.520  68.050  1.00  0.00           C 
ATOM   2346  HA  LEU B 458     109.470  77.650  67.720  1.00  0.00           H 
ATOM   2347  CB  LEU B 458     108.030  78.420  69.380  1.00  0.00           C 
ATOM   2348  HB1 LEU B 458     107.980  79.360  69.970  1.00  0.00           H 
ATOM   2349  HB2 LEU B 458     106.970  78.120  69.230  1.00  0.00           H 
ATOM   2350  CG  LEU B 458     108.550  77.420  70.400  1.00  0.00           C 
ATOM   2351  HG  LEU B 458     107.770  77.260  71.170  1.00  0.00           H 
ATOM   2352  CD1 LEU B 458     108.850  76.050  69.750  1.00  0.00           C 
ATOM   2353 1HD1 LEU B 458     109.160  75.310  70.520  1.00  0.00           H 
ATOM   2354 2HD1 LEU B 458     107.880  75.670  69.360  1.00  0.00           H 
ATOM   2355 3HD1 LEU B 458     109.680  75.940  69.020  1.00  0.00           H 
ATOM   2356  CD2 LEU B 458     109.770  78.000  71.090  1.00  0.00           C 
ATOM   2357 1HD2 LEU B 458     109.550  78.870  71.740  1.00  0.00           H 
ATOM   2358 2HD2 LEU B 458     110.130  77.190  71.760  1.00  0.00           H 
ATOM   2359 3HD2 LEU B 458     110.570  78.280  70.360  1.00  0.00           H 
ATOM   2360  C   LEU B 458     107.940  78.790  66.870  1.00  0.00           C 
ATOM   2361  O   LEU B 458     107.810  78.030  65.930  1.00  0.00           O 
ATOM   2362  N   VAL B 459     107.390  80.000  66.800  1.00  0.00           N 
ATOM   2363  HN  VAL B 459     107.560  80.760  67.420  1.00  0.00           H 
ATOM   2364  CA  VAL B 459     106.530  80.410  65.650  1.00  0.00           C 
ATOM   2365  HA  VAL B 459     105.700  79.730  65.500  1.00  0.00           H 
ATOM   2366  CB  VAL B 459     105.820  81.690  65.850  1.00  0.00           C 
ATOM   2367  HB  VAL B 459     106.510  82.480  66.210  1.00  0.00           H 
ATOM   2368  CG1 VAL B 459     105.040  82.110  64.570  1.00  0.00           C 
ATOM   2369 1HG1 VAL B 459     104.580  83.090  64.820  1.00  0.00           H 
ATOM   2370 2HG1 VAL B 459     105.770  82.350  63.760  1.00  0.00           H 
ATOM   2371 3HG1 VAL B 459     104.190  81.500  64.210  1.00  0.00           H 
ATOM   2372  CG2 VAL B 459     104.790  81.520  67.060  1.00  0.00           C 
ATOM   2373 1HG2 VAL B 459     103.910  82.200  67.040  1.00  0.00           H 
ATOM   2374 2HG2 VAL B 459     104.370  80.490  67.110  1.00  0.00           H 
ATOM   2375 3HG2 VAL B 459     105.390  81.700  67.970  1.00  0.00           H 
ATOM   2376  C   VAL B 459     107.270  80.440  64.300  1.00  0.00           C 
ATOM   2377  O   VAL B 459     106.810  79.770  63.340  1.00  0.00           O 
ATOM   2378  N   LEU B 460     108.450  80.990  64.230  1.00  0.00           N 
ATOM   2379  HN  LEU B 460     108.830  81.550  64.960  1.00  0.00           H 
ATOM   2380  CA  LEU B 460     109.230  80.870  63.020  1.00  0.00           C 
ATOM   2381  HA  LEU B 460     108.610  81.110  62.170  1.00  0.00           H 
ATOM   2382  CB  LEU B 460     110.330  81.920  63.030  1.00  0.00           C 
ATOM   2383  HB1 LEU B 460     110.710  82.150  64.050  1.00  0.00           H 
ATOM   2384  HB2 LEU B 460     111.160  81.540  62.400  1.00  0.00           H 
ATOM   2385  CG  LEU B 460     109.890  83.320  62.440  1.00  0.00           C 
ATOM   2386  HG  LEU B 460     109.730  83.110  61.360  1.00  0.00           H 
ATOM   2387  CD1 LEU B 460     108.650  83.930  63.040  1.00  0.00           C 
ATOM   2388 1HD1 LEU B 460     108.530  84.940  62.590  1.00  0.00           H 
ATOM   2389 2HD1 LEU B 460     107.690  83.390  62.880  1.00  0.00           H 
ATOM   2390 3HD1 LEU B 460     108.740  84.060  64.140  1.00  0.00           H 
ATOM   2391  CD2 LEU B 460     111.120  84.270  62.460  1.00  0.00           C 
ATOM   2392 1HD2 LEU B 460     110.910  85.270  62.020  1.00  0.00           H 
ATOM   2393 2HD2 LEU B 460     111.520  84.460  63.480  1.00  0.00           H 
ATOM   2394 3HD2 LEU B 460     111.880  83.620  61.980  1.00  0.00           H 
ATOM   2395  C   LEU B 460     109.650  79.470  62.620  1.00  0.00           C 
ATOM   2396  O   LEU B 460     109.720  79.140  61.410  1.00  0.00           O 
ATOM   2397  N   GLY B 461     110.140  78.580  63.530  1.00  0.00           N 
ATOM   2398  HN  GLY B 461     110.250  78.860  64.480  1.00  0.00           H 
ATOM   2399  CA  GLY B 461     110.860  77.320  63.200  1.00  0.00           C 
ATOM   2400  HA1 GLY B 461     111.710  77.610  62.600  1.00  0.00           H 
ATOM   2401  HA2 GLY B 461     111.150  76.860  64.130  1.00  0.00           H 
ATOM   2402  C   GLY B 461     109.880  76.320  62.610  1.00  0.00           C 
ATOM   2403  O   GLY B 461     110.080  75.730  61.560  1.00  0.00           O 
ATOM   2404  N   TRP B 462     108.790  76.210  63.350  1.00  0.00           N 
ATOM   2405  HN  TRP B 462     108.720  76.750  64.180  1.00  0.00           H 
ATOM   2406  CA  TRP B 462     107.630  75.440  62.930  1.00  0.00           C 
ATOM   2407  HA  TRP B 462     107.970  74.460  62.620  1.00  0.00           H 
ATOM   2408  CB  TRP B 462     106.590  75.360  64.080  1.00  0.00           C 
ATOM   2409  HB1 TRP B 462     106.490  76.390  64.480  1.00  0.00           H 
ATOM   2410  HB2 TRP B 462     105.600  75.070  63.680  1.00  0.00           H 
ATOM   2411  CG  TRP B 462     106.910  74.410  65.100  1.00  0.00           C 
ATOM   2412  CD1 TRP B 462     107.280  74.660  66.400  1.00  0.00           C 
ATOM   2413  HD1 TRP B 462     107.120  75.630  66.850  1.00  0.00           H 
ATOM   2414  NE1 TRP B 462     107.460  73.460  67.050  1.00  0.00           N 
ATOM   2415  HE1 TRP B 462     107.730  73.330  67.980  1.00  0.00           H 
ATOM   2416  CE2 TRP B 462     107.450  72.450  66.110  1.00  0.00           C 
ATOM   2417  CD2 TRP B 462     106.980  73.000  64.920  1.00  0.00           C 
ATOM   2418  CE3 TRP B 462     106.830  72.170  63.800  1.00  0.00           C 
ATOM   2419  HE3 TRP B 462     106.390  72.530  62.880  1.00  0.00           H 
ATOM   2420  CZ3 TRP B 462     106.960  70.750  63.990  1.00  0.00           C 
ATOM   2421  HZ3 TRP B 462     106.550  70.020  63.310  1.00  0.00           H 
ATOM   2422  CZ2 TRP B 462     107.650  71.060  66.270  1.00  0.00           C 
ATOM   2423  HZ2 TRP B 462     107.890  70.600  67.220  1.00  0.00           H 
ATOM   2424  CH2 TRP B 462     107.230  70.250  65.260  1.00  0.00           C 
ATOM   2425  HH2 TRP B 462     107.250  69.180  65.390  1.00  0.00           H 
ATOM   2426  C   TRP B 462     107.000  75.980  61.690  1.00  0.00           C 
ATOM   2427  O   TRP B 462     106.570  75.220  60.830  1.00  0.00           O 
ATOM   2428  N   CYS B 463     106.820  77.330  61.480  1.00  0.00           N 
ATOM   2429  HN  CYS B 463     107.070  78.060  62.110  1.00  0.00           H 
ATOM   2430  CA  CYS B 463     106.200  77.830  60.240  1.00  0.00           C 
ATOM   2431  HA  CYS B 463     105.320  77.220  60.100  1.00  0.00           H 
ATOM   2432  CB  CYS B 463     105.700  79.340  60.350  1.00  0.00           C 
ATOM   2433  HB1 CYS B 463     106.530  79.990  60.720  1.00  0.00           H 
ATOM   2434  HB2 CYS B 463     105.590  79.720  59.310  1.00  0.00           H 
ATOM   2435  SG  CYS B 463     104.190  79.780  61.270  1.00  0.00           S 
ATOM   2436  HG1 CYS B 463     104.710  79.520  62.460  1.00  0.00           H 
ATOM   2437  C   CYS B 463     107.040  77.650  59.020  1.00  0.00           C 
ATOM   2438  O   CYS B 463     106.580  77.510  57.910  1.00  0.00           O 
ATOM   2439  N   ASN B 464     108.370  77.570  59.190  1.00  0.00           N 
ATOM   2440  HN  ASN B 464     108.780  77.690  60.090  1.00  0.00           H 
ATOM   2441  CA  ASN B 464     109.280  77.290  58.110  1.00  0.00           C 
ATOM   2442  HA  ASN B 464     108.930  77.890  57.280  1.00  0.00           H 
ATOM   2443  CB  ASN B 464     110.810  77.530  58.450  1.00  0.00           C 
ATOM   2444  HB1 ASN B 464     110.840  77.110  59.480  1.00  0.00           H 
ATOM   2445  HB2 ASN B 464     111.570  77.040  57.800  1.00  0.00           H 
ATOM   2446  CG  ASN B 464     111.090  79.040  58.540  1.00  0.00           C 
ATOM   2447  OD1 ASN B 464     110.340  79.920  58.110  1.00  0.00           O 
ATOM   2448  ND2 ASN B 464     112.200  79.350  59.290  1.00  0.00           N 
ATOM   2449 1HD2 ASN B 464     112.600  78.670  59.910  1.00  0.00           H 
ATOM   2450 2HD2 ASN B 464     112.540  80.280  59.410  1.00  0.00           H 
ATOM   2451  C   ASN B 464     109.200  75.880  57.640  1.00  0.00           C 
ATOM   2452  O   ASN B 464     109.720  75.680  56.590  1.00  0.00           O 
ATOM   2453  N   VAL B 465     108.490  74.890  58.330  1.00  0.00           N 
ATOM   2454  HN  VAL B 465     108.060  75.100  59.210  1.00  0.00           H 
ATOM   2455  CA  VAL B 465     108.430  73.470  57.910  1.00  0.00           C 
ATOM   2456  HA  VAL B 465     109.450  73.300  57.590  1.00  0.00           H 
ATOM   2457  CB  VAL B 465     108.130  72.630  59.110  1.00  0.00           C 
ATOM   2458  HB  VAL B 465     107.330  73.190  59.640  1.00  0.00           H 
ATOM   2459  CG1 VAL B 465     107.480  71.200  58.880  1.00  0.00           C 
ATOM   2460 1HG1 VAL B 465     107.240  70.720  59.850  1.00  0.00           H 
ATOM   2461 2HG1 VAL B 465     106.560  71.290  58.270  1.00  0.00           H 
ATOM   2462 3HG1 VAL B 465     108.180  70.500  58.370  1.00  0.00           H 
ATOM   2463  CG2 VAL B 465     109.320  72.490  60.100  1.00  0.00           C 
ATOM   2464 1HG2 VAL B 465     108.890  72.090  61.050  1.00  0.00           H 
ATOM   2465 2HG2 VAL B 465     109.930  71.690  59.640  1.00  0.00           H 
ATOM   2466 3HG2 VAL B 465     109.840  73.450  60.320  1.00  0.00           H 
ATOM   2467  C   VAL B 465     107.460  73.370  56.710  1.00  0.00           C 
ATOM   2468  O   VAL B 465     107.480  72.440  55.900  1.00  0.00           O 
ATOM   2469  N   MET B 466     106.590  74.390  56.440  1.00  0.00           N 
ATOM   2470  HN  MET B 466     106.550  75.190  57.030  1.00  0.00           H 
ATOM   2471  CA  MET B 466     105.570  74.450  55.390  1.00  0.00           C 
ATOM   2472  HA  MET B 466     105.110  73.470  55.350  1.00  0.00           H 
ATOM   2473  CB  MET B 466     104.640  75.710  55.560  1.00  0.00           C 
ATOM   2474  HB1 MET B 466     104.340  75.840  56.620  1.00  0.00           H 
ATOM   2475  HB2 MET B 466     105.270  76.600  55.350  1.00  0.00           H 
ATOM   2476  CG  MET B 466     103.360  75.550  54.680  1.00  0.00           C 
ATOM   2477  HG1 MET B 466     103.620  75.750  53.620  1.00  0.00           H 
ATOM   2478  HG2 MET B 466     103.030  74.500  54.810  1.00  0.00           H 
ATOM   2479  SD  MET B 466     102.100  76.790  55.000  1.00  0.00           S 
ATOM   2480  CE  MET B 466     101.240  76.330  56.560  1.00  0.00           C 
ATOM   2481  HE1 MET B 466     101.840  76.640  57.440  1.00  0.00           H 
ATOM   2482  HE2 MET B 466     100.310  76.910  56.770  1.00  0.00           H 
ATOM   2483  HE3 MET B 466     101.010  75.250  56.710  1.00  0.00           H 
ATOM   2484  C   MET B 466     106.230  74.670  54.040  1.00  0.00           C 
ATOM   2485  O   MET B 466     105.670  74.330  52.940  1.00  0.00           O 
ATOM   2486  N   TYR B 467     107.520  75.170  53.930  1.00  0.00           N 
ATOM   2487  HN  TYR B 467     108.060  75.400  54.730  1.00  0.00           H 
ATOM   2488  CA  TYR B 467     108.340  75.230  52.730  1.00  0.00           C 
ATOM   2489  HA  TYR B 467     107.860  75.910  52.050  1.00  0.00           H 
ATOM   2490  CB  TYR B 467     109.740  75.740  53.210  1.00  0.00           C 
ATOM   2491  HB1 TYR B 467     109.730  76.710  53.760  1.00  0.00           H 
ATOM   2492  HB2 TYR B 467     110.110  75.080  54.020  1.00  0.00           H 
ATOM   2493  CG  TYR B 467     110.750  75.700  52.180  1.00  0.00           C 
ATOM   2494  CD1 TYR B 467     110.750  76.730  51.260  1.00  0.00           C 
ATOM   2495  HD1 TYR B 467     109.980  77.490  51.270  1.00  0.00           H 
ATOM   2496  CE1 TYR B 467     111.740  76.820  50.320  1.00  0.00           C 
ATOM   2497  HE1 TYR B 467     111.610  77.630  49.610  1.00  0.00           H 
ATOM   2498  CZ  TYR B 467     112.630  75.750  50.100  1.00  0.00           C 
ATOM   2499  OH  TYR B 467     113.520  75.970  48.970  1.00  0.00           O 
ATOM   2500  HH  TYR B 467     113.580  76.930  48.910  1.00  0.00           H 
ATOM   2501  CD2 TYR B 467     111.820  74.750  52.180  1.00  0.00           C 
ATOM   2502  HD2 TYR B 467     111.850  74.060  53.010  1.00  0.00           H 
ATOM   2503  CE2 TYR B 467     112.710  74.720  51.060  1.00  0.00           C 
ATOM   2504  HE2 TYR B 467     113.520  74.010  51.010  1.00  0.00           H 
ATOM   2505  C   TYR B 467     108.510  73.820  52.100  1.00  0.00           C 
ATOM   2506  O   TYR B 467     108.480  73.710  50.910  1.00  0.00           O 
ATOM   2507  N   PHE B 468     108.680  72.680  52.800  1.00  0.00           N 
ATOM   2508  HN  PHE B 468     108.710  72.660  53.800  1.00  0.00           H 
ATOM   2509  CA  PHE B 468     108.980  71.350  52.270  1.00  0.00           C 
ATOM   2510  HA  PHE B 468     109.800  71.310  51.560  1.00  0.00           H 
ATOM   2511  CB  PHE B 468     109.580  70.500  53.400  1.00  0.00           C 
ATOM   2512  HB1 PHE B 468     108.890  70.350  54.260  1.00  0.00           H 
ATOM   2513  HB2 PHE B 468     109.750  69.450  53.070  1.00  0.00           H 
ATOM   2514  CG  PHE B 468     110.820  71.170  53.890  1.00  0.00           C 
ATOM   2515  CD1 PHE B 468     112.060  71.000  53.240  1.00  0.00           C 
ATOM   2516  HD1 PHE B 468     112.090  70.290  52.420  1.00  0.00           H 
ATOM   2517  CE1 PHE B 468     113.210  71.600  53.730  1.00  0.00           C 
ATOM   2518  HE1 PHE B 468     114.100  71.440  53.140  1.00  0.00           H 
ATOM   2519  CZ  PHE B 468     113.190  72.340  54.890  1.00  0.00           C 
ATOM   2520  HZ  PHE B 468     114.080  72.880  55.160  1.00  0.00           H 
ATOM   2521  CD2 PHE B 468     110.780  72.020  55.070  1.00  0.00           C 
ATOM   2522  HD2 PHE B 468     109.840  72.280  55.540  1.00  0.00           H 
ATOM   2523  CE2 PHE B 468     111.950  72.590  55.530  1.00  0.00           C 
ATOM   2524  HE2 PHE B 468     111.880  73.350  56.290  1.00  0.00           H 
ATOM   2525  C   PHE B 468     107.720  70.640  51.600  1.00  0.00           C 
ATOM   2526  O   PHE B 468     107.800  69.740  50.750  1.00  0.00           O 
ATOM   2527  N   ALA B 469     106.500  71.180  51.870  1.00  0.00           N 
ATOM   2528  HN  ALA B 469     106.410  71.990  52.440  1.00  0.00           H 
ATOM   2529  CA  ALA B 469     105.300  70.750  51.230  1.00  0.00           C 
ATOM   2530  HA  ALA B 469     105.140  69.690  51.350  1.00  0.00           H 
ATOM   2531  CB  ALA B 469     104.050  71.340  51.860  1.00  0.00           C 
ATOM   2532  HB1 ALA B 469     103.220  70.720  51.460  1.00  0.00           H 
ATOM   2533  HB2 ALA B 469     103.940  71.190  52.950  1.00  0.00           H 
ATOM   2534  HB3 ALA B 469     104.000  72.420  51.600  1.00  0.00           H 
ATOM   2535  C   ALA B 469     105.270  70.950  49.720  1.00  0.00           C 
ATOM   2536  O   ALA B 469     104.340  70.530  49.020  1.00  0.00           O 
ATOM   2537  N   ARG B 470     106.320  71.660  49.110  1.00  0.00           N 
ATOM   2538  HN  ARG B 470     107.030  71.990  49.720  1.00  0.00           H 
ATOM   2539  CA  ARG B 470     106.370  71.820  47.590  1.00  0.00           C 
ATOM   2540  HA  ARG B 470     105.350  71.790  47.230  1.00  0.00           H 
ATOM   2541  CB  ARG B 470     107.160  73.200  47.250  1.00  0.00           C 
ATOM   2542  HB1 ARG B 470     107.010  73.390  46.170  1.00  0.00           H 
ATOM   2543  HB2 ARG B 470     106.610  74.000  47.790  1.00  0.00           H 
ATOM   2544  CG  ARG B 470     108.730  73.180  47.560  1.00  0.00           C 
ATOM   2545  HG1 ARG B 470     108.770  73.040  48.660  1.00  0.00           H 
ATOM   2546  HG2 ARG B 470     109.180  72.270  47.110  1.00  0.00           H 
ATOM   2547  CD  ARG B 470     109.440  74.410  47.240  1.00  0.00           C 
ATOM   2548  HD1 ARG B 470     110.460  74.500  47.660  1.00  0.00           H 
ATOM   2549  HD2 ARG B 470     109.420  74.500  46.130  1.00  0.00           H 
ATOM   2550  NE  ARG B 470     108.740  75.600  47.890  1.00  0.00           N 
ATOM   2551  HE  ARG B 470     107.800  75.480  48.210  1.00  0.00           H 
ATOM   2552  CZ  ARG B 470     109.270  76.800  47.860  1.00  0.00           C 
ATOM   2553  NH1 ARG B 470     110.410  77.090  47.280  1.00  0.00           N 
ATOM   2554 1HH1 ARG B 470     110.770  76.450  46.590  1.00  0.00           H 
ATOM   2555 2HH1 ARG B 470     110.780  78.020  47.330  1.00  0.00           H 
ATOM   2556  NH2 ARG B 470     108.650  77.870  48.380  1.00  0.00           N 
ATOM   2557 1HH2 ARG B 470     107.680  77.680  48.530  1.00  0.00           H 
ATOM   2558 2HH2 ARG B 470     109.210  78.700  48.460  1.00  0.00           H 
ATOM   2559  C   ARG B 470     107.010  70.690  46.870  1.00  0.00           C 
ATOM   2560  O   ARG B 470     107.150  70.750  45.690  1.00  0.00           O 
ATOM   2561  N   GLY B 471     107.440  69.630  47.560  1.00  0.00           N 
ATOM   2562  HN  GLY B 471     107.340  69.710  48.550  1.00  0.00           H 
ATOM   2563  CA  GLY B 471     108.110  68.520  46.950  1.00  0.00           C 
ATOM   2564  HA1 GLY B 471     108.580  68.740  46.000  1.00  0.00           H 
ATOM   2565  HA2 GLY B 471     108.830  68.160  47.660  1.00  0.00           H 
ATOM   2566  C   GLY B 471     107.180  67.420  46.620  1.00  0.00           C 
ATOM   2567  O   GLY B 471     107.450  66.560  45.810  1.00  0.00           O 
ATOM   2568  N   PHE B 472     106.000  67.520  47.250  1.00  0.00           N 
ATOM   2569  HN  PHE B 472     105.700  68.300  47.790  1.00  0.00           H 
ATOM   2570  CA  PHE B 472     104.950  66.450  47.280  1.00  0.00           C 
ATOM   2571  HA  PHE B 472     105.390  65.570  46.830  1.00  0.00           H 
ATOM   2572  CB  PHE B 472     104.380  66.210  48.740  1.00  0.00           C 
ATOM   2573  HB1 PHE B 472     103.860  67.110  49.150  1.00  0.00           H 
ATOM   2574  HB2 PHE B 472     103.630  65.390  48.810  1.00  0.00           H 
ATOM   2575  CG  PHE B 472     105.530  65.750  49.650  1.00  0.00           C 
ATOM   2576  CD1 PHE B 472     106.060  64.470  49.590  1.00  0.00           C 
ATOM   2577  HD1 PHE B 472     105.790  63.660  48.940  1.00  0.00           H 
ATOM   2578  CE1 PHE B 472     106.940  64.070  50.600  1.00  0.00           C 
ATOM   2579  HE1 PHE B 472     107.410  63.100  50.710  1.00  0.00           H 
ATOM   2580  CZ  PHE B 472     107.430  64.950  51.490  1.00  0.00           C 
ATOM   2581  HZ  PHE B 472     108.190  64.600  52.170  1.00  0.00           H 
ATOM   2582  CD2 PHE B 472     106.070  66.720  50.580  1.00  0.00           C 
ATOM   2583  HD2 PHE B 472     105.800  67.760  50.460  1.00  0.00           H 
ATOM   2584  CE2 PHE B 472     107.070  66.340  51.480  1.00  0.00           C 
ATOM   2585  HE2 PHE B 472     107.480  67.070  52.160  1.00  0.00           H 
ATOM   2586  C   PHE B 472     103.750  66.890  46.440  1.00  0.00           C 
ATOM   2587  O   PHE B 472     103.110  67.920  46.570  1.00  0.00           O 
ATOM   2588  N   GLN B 473     103.460  66.040  45.460  1.00  0.00           N 
ATOM   2589  HN  GLN B 473     103.990  65.220  45.290  1.00  0.00           H 
ATOM   2590  CA  GLN B 473     102.510  66.370  44.390  1.00  0.00           C 
ATOM   2591  HA  GLN B 473     102.710  67.330  43.930  1.00  0.00           H 
ATOM   2592  CB  GLN B 473     102.550  65.370  43.240  1.00  0.00           C 
ATOM   2593  HB1 GLN B 473     103.610  65.280  42.920  1.00  0.00           H 
ATOM   2594  HB2 GLN B 473     102.230  64.340  43.520  1.00  0.00           H 
ATOM   2595  CG  GLN B 473     101.810  65.870  41.920  1.00  0.00           C 
ATOM   2596  HG1 GLN B 473     100.720  65.800  42.120  1.00  0.00           H 
ATOM   2597  HG2 GLN B 473     101.970  66.950  41.740  1.00  0.00           H 
ATOM   2598  CD  GLN B 473     102.040  65.110  40.650  1.00  0.00           C 
ATOM   2599  OE1 GLN B 473     102.760  64.040  40.640  1.00  0.00           O 
ATOM   2600  NE2 GLN B 473     101.300  65.520  39.570  1.00  0.00           N 
ATOM   2601 1HE2 GLN B 473     100.650  66.270  39.540  1.00  0.00           H 
ATOM   2602 2HE2 GLN B 473     100.890  64.910  38.890  1.00  0.00           H 
ATOM   2603  C   GLN B 473     101.060  66.370  45.000  1.00  0.00           C 
ATOM   2604  O   GLN B 473     100.190  67.070  44.500  1.00  0.00           O 
ATOM   2605  N   MET B 474     100.820  65.570  46.070  1.00  0.00           N 
ATOM   2606  HN  MET B 474     101.650  65.140  46.420  1.00  0.00           H 
ATOM   2607  CA  MET B 474      99.570  65.620  46.860  1.00  0.00           C 
ATOM   2608  HA  MET B 474      98.740  65.570  46.170  1.00  0.00           H 
ATOM   2609  CB  MET B 474      99.540  64.490  47.950  1.00  0.00           C 
ATOM   2610  HB1 MET B 474     100.450  64.430  48.580  1.00  0.00           H 
ATOM   2611  HB2 MET B 474      98.700  64.650  48.670  1.00  0.00           H 
ATOM   2612  CG  MET B 474      99.270  63.010  47.360  1.00  0.00           C 
ATOM   2613  HG1 MET B 474      98.260  62.930  46.910  1.00  0.00           H 
ATOM   2614  HG2 MET B 474     100.070  62.750  46.630  1.00  0.00           H 
ATOM   2615  SD  MET B 474      99.440  61.600  48.560  1.00  0.00           S 
ATOM   2616  CE  MET B 474      97.920  62.140  49.450  1.00  0.00           C 
ATOM   2617  HE1 MET B 474      97.280  62.680  48.730  1.00  0.00           H 
ATOM   2618  HE2 MET B 474      97.250  61.310  49.780  1.00  0.00           H 
ATOM   2619  HE3 MET B 474      98.220  62.750  50.330  1.00  0.00           H 
ATOM   2620  C   MET B 474      99.250  67.020  47.400  1.00  0.00           C 
ATOM   2621  O   MET B 474      98.100  67.480  47.210  1.00  0.00           O 
ATOM   2622  N   LEU B 475     100.240  67.640  48.050  1.00  0.00           N 
ATOM   2623  HN  LEU B 475     101.180  67.330  48.130  1.00  0.00           H 
ATOM   2624  CA  LEU B 475     100.100  68.940  48.660  1.00  0.00           C 
ATOM   2625  HA  LEU B 475      99.120  69.050  49.090  1.00  0.00           H 
ATOM   2626  CB  LEU B 475     101.090  69.050  49.890  1.00  0.00           C 
ATOM   2627  HB1 LEU B 475     102.110  68.880  49.500  1.00  0.00           H 
ATOM   2628  HB2 LEU B 475     100.970  70.110  50.220  1.00  0.00           H 
ATOM   2629  CG  LEU B 475     100.810  68.010  51.020  1.00  0.00           C 
ATOM   2630  HG  LEU B 475     100.710  66.980  50.610  1.00  0.00           H 
ATOM   2631  CD1 LEU B 475     102.070  67.910  51.910  1.00  0.00           C 
ATOM   2632 1HD1 LEU B 475     102.860  67.430  51.290  1.00  0.00           H 
ATOM   2633 2HD1 LEU B 475     102.400  68.880  52.330  1.00  0.00           H 
ATOM   2634 3HD1 LEU B 475     101.990  67.190  52.760  1.00  0.00           H 
ATOM   2635  CD2 LEU B 475      99.650  68.420  51.920  1.00  0.00           C 
ATOM   2636 1HD2 LEU B 475      99.430  67.760  52.780  1.00  0.00           H 
ATOM   2637 2HD2 LEU B 475      99.930  69.360  52.430  1.00  0.00           H 
ATOM   2638 3HD2 LEU B 475      98.720  68.670  51.370  1.00  0.00           H 
ATOM   2639  C   LEU B 475     100.240  70.080  47.720  1.00  0.00           C 
ATOM   2640  O   LEU B 475      99.480  71.060  47.850  1.00  0.00           O 
ATOM   2641  N   GLY B 476     101.230  69.980  46.790  1.00  0.00           N 
ATOM   2642  HN  GLY B 476     101.580  69.050  46.730  1.00  0.00           H 
ATOM   2643  CA  GLY B 476     101.890  71.090  46.080  1.00  0.00           C 
ATOM   2644  HA1 GLY B 476     102.560  71.560  46.790  1.00  0.00           H 
ATOM   2645  HA2 GLY B 476     102.520  70.660  45.310  1.00  0.00           H 
ATOM   2646  C   GLY B 476     101.010  72.060  45.430  1.00  0.00           C 
ATOM   2647  O   GLY B 476     101.140  73.270  45.770  1.00  0.00           O 
ATOM   2648  N   PRO B 477     100.070  71.600  44.550  1.00  0.00           N 
ATOM   2649  CD  PRO B 477     100.180  70.410  43.780  1.00  0.00           C 
ATOM   2650  HD1 PRO B 477      99.590  69.600  44.270  1.00  0.00           H 
ATOM   2651  HD2 PRO B 477     101.220  70.030  43.710  1.00  0.00           H 
ATOM   2652  CA  PRO B 477      99.290  72.580  43.810  1.00  0.00           C 
ATOM   2653  HA  PRO B 477      99.850  73.460  43.540  1.00  0.00           H 
ATOM   2654  CB  PRO B 477      98.690  71.860  42.550  1.00  0.00           C 
ATOM   2655  HB1 PRO B 477      97.660  71.480  42.680  1.00  0.00           H 
ATOM   2656  HB2 PRO B 477      98.650  72.530  41.660  1.00  0.00           H 
ATOM   2657  CG  PRO B 477      99.720  70.690  42.380  1.00  0.00           C 
ATOM   2658  HG1 PRO B 477      99.140  69.910  41.840  1.00  0.00           H 
ATOM   2659  HG2 PRO B 477     100.540  71.090  41.750  1.00  0.00           H 
ATOM   2660  C   PRO B 477      98.200  73.180  44.700  1.00  0.00           C 
ATOM   2661  O   PRO B 477      97.930  74.360  44.490  1.00  0.00           O 
ATOM   2662  N   PHE B 478      97.590  72.530  45.670  1.00  0.00           N 
ATOM   2663  HN  PHE B 478      97.810  71.560  45.710  1.00  0.00           H 
ATOM   2664  CA  PHE B 478      96.760  73.060  46.740  1.00  0.00           C 
ATOM   2665  HA  PHE B 478      95.930  73.590  46.310  1.00  0.00           H 
ATOM   2666  CB  PHE B 478      96.290  71.810  47.570  1.00  0.00           C 
ATOM   2667  HB1 PHE B 478      95.890  71.070  46.850  1.00  0.00           H 
ATOM   2668  HB2 PHE B 478      97.160  71.250  47.990  1.00  0.00           H 
ATOM   2669  CG  PHE B 478      95.220  72.130  48.520  1.00  0.00           C 
ATOM   2670  CD1 PHE B 478      93.920  72.380  47.990  1.00  0.00           C 
ATOM   2671  HD1 PHE B 478      93.740  72.310  46.930  1.00  0.00           H 
ATOM   2672  CE1 PHE B 478      92.910  72.750  48.860  1.00  0.00           C 
ATOM   2673  HE1 PHE B 478      92.040  73.120  48.340  1.00  0.00           H 
ATOM   2674  CZ  PHE B 478      93.170  72.910  50.210  1.00  0.00           C 
ATOM   2675  HZ  PHE B 478      92.370  73.090  50.910  1.00  0.00           H 
ATOM   2676  CD2 PHE B 478      95.500  72.410  49.850  1.00  0.00           C 
ATOM   2677  HD2 PHE B 478      96.470  72.380  50.330  1.00  0.00           H 
ATOM   2678  CE2 PHE B 478      94.430  72.640  50.750  1.00  0.00           C 
ATOM   2679  HE2 PHE B 478      94.630  72.680  51.810  1.00  0.00           H 
ATOM   2680  C   PHE B 478      97.460  74.010  47.660  1.00  0.00           C 
ATOM   2681  O   PHE B 478      97.000  75.070  47.980  1.00  0.00           O 
ATOM   2682  N   THR B 479      98.730  73.750  47.970  1.00  0.00           N 
ATOM   2683  HN  THR B 479      99.030  72.810  47.800  1.00  0.00           H 
ATOM   2684  CA  THR B 479      99.630  74.620  48.720  1.00  0.00           C 
ATOM   2685  HA  THR B 479      99.140  74.740  49.680  1.00  0.00           H 
ATOM   2686  CB  THR B 479     101.010  74.090  49.110  1.00  0.00           C 
ATOM   2687  HB  THR B 479     101.710  74.050  48.250  1.00  0.00           H 
ATOM   2688  OG1 THR B 479     100.950  72.730  49.570  1.00  0.00           O 
ATOM   2689  HG1 THR B 479     100.420  72.230  48.940  1.00  0.00           H 
ATOM   2690  CG2 THR B 479     101.610  74.850  50.320  1.00  0.00           C 
ATOM   2691 1HG2 THR B 479     102.580  74.370  50.580  1.00  0.00           H 
ATOM   2692 2HG2 THR B 479     101.760  75.910  50.030  1.00  0.00           H 
ATOM   2693 3HG2 THR B 479     100.900  74.720  51.170  1.00  0.00           H 
ATOM   2694  C   THR B 479      99.870  75.940  48.090  1.00  0.00           C 
ATOM   2695  O   THR B 479      99.860  77.010  48.750  1.00  0.00           O 
ATOM   2696  N   ILE B 480     100.100  75.940  46.780  1.00  0.00           N 
ATOM   2697  HN  ILE B 480     100.250  75.130  46.230  1.00  0.00           H 
ATOM   2698  CA  ILE B 480     100.170  77.160  45.950  1.00  0.00           C 
ATOM   2699  HA  ILE B 480     100.950  77.760  46.380  1.00  0.00           H 
ATOM   2700  CB  ILE B 480     100.390  76.770  44.460  1.00  0.00           C 
ATOM   2701  HB  ILE B 480      99.660  75.990  44.130  1.00  0.00           H 
ATOM   2702  CG2 ILE B 480     100.040  78.020  43.530  1.00  0.00           C 
ATOM   2703 1HG2 ILE B 480     100.170  77.670  42.480  1.00  0.00           H 
ATOM   2704 2HG2 ILE B 480      99.010  78.430  43.570  1.00  0.00           H 
ATOM   2705 3HG2 ILE B 480     100.790  78.800  43.790  1.00  0.00           H 
ATOM   2706  CG1 ILE B 480     101.800  76.150  44.240  1.00  0.00           C 
ATOM   2707 1HG1 ILE B 480     102.030  75.250  44.850  1.00  0.00           H 
ATOM   2708 2HG1 ILE B 480     101.730  75.880  43.160  1.00  0.00           H 
ATOM   2709  CD  ILE B 480     102.970  77.100  44.490  1.00  0.00           C 
ATOM   2710  HD1 ILE B 480     103.630  76.600  45.230  1.00  0.00           H 
ATOM   2711  HD2 ILE B 480     103.490  77.270  43.530  1.00  0.00           H 
ATOM   2712  HD3 ILE B 480     102.610  78.060  44.930  1.00  0.00           H 
ATOM   2713  C   ILE B 480      98.910  78.040  46.060  1.00  0.00           C 
ATOM   2714  O   ILE B 480      99.010  79.250  46.200  1.00  0.00           O 
ATOM   2715  N   MET B 481      97.710  77.410  46.110  1.00  0.00           N 
ATOM   2716  HN  MET B 481      97.600  76.420  46.120  1.00  0.00           H 
ATOM   2717  CA  MET B 481      96.460  78.110  46.340  1.00  0.00           C 
ATOM   2718  HA  MET B 481      96.510  78.930  45.640  1.00  0.00           H 
ATOM   2719  CB  MET B 481      95.230  77.220  46.080  1.00  0.00           C 
ATOM   2720  HB1 MET B 481      95.190  76.350  46.770  1.00  0.00           H 
ATOM   2721  HB2 MET B 481      94.270  77.780  46.070  1.00  0.00           H 
ATOM   2722  CG  MET B 481      95.290  76.660  44.570  1.00  0.00           C 
ATOM   2723  HG1 MET B 481      95.280  77.510  43.850  1.00  0.00           H 
ATOM   2724  HG2 MET B 481      96.300  76.210  44.470  1.00  0.00           H 
ATOM   2725  SD  MET B 481      94.060  75.350  44.370  1.00  0.00           S 
ATOM   2726  CE  MET B 481      92.850  76.610  43.820  1.00  0.00           C 
ATOM   2727  HE1 MET B 481      92.900  76.910  42.750  1.00  0.00           H 
ATOM   2728  HE2 MET B 481      91.840  76.160  43.760  1.00  0.00           H 
ATOM   2729  HE3 MET B 481      92.750  77.530  44.440  1.00  0.00           H 
ATOM   2730  C   MET B 481      96.390  78.750  47.760  1.00  0.00           C 
ATOM   2731  O   MET B 481      96.140  79.970  47.900  1.00  0.00           O 
ATOM   2732  N   ILE B 482      96.650  77.970  48.840  1.00  0.00           N 
ATOM   2733  HN  ILE B 482      97.030  77.070  48.650  1.00  0.00           H 
ATOM   2734  CA  ILE B 482      96.470  78.320  50.210  1.00  0.00           C 
ATOM   2735  HA  ILE B 482      95.490  78.760  50.310  1.00  0.00           H 
ATOM   2736  CB  ILE B 482      96.540  77.140  51.300  1.00  0.00           C 
ATOM   2737  HB  ILE B 482      97.510  76.620  51.130  1.00  0.00           H 
ATOM   2738  CG2 ILE B 482      96.330  77.700  52.750  1.00  0.00           C 
ATOM   2739 1HG2 ILE B 482      96.090  76.820  53.380  1.00  0.00           H 
ATOM   2740 2HG2 ILE B 482      97.250  78.210  53.100  1.00  0.00           H 
ATOM   2741 3HG2 ILE B 482      95.400  78.310  52.820  1.00  0.00           H 
ATOM   2742  CG1 ILE B 482      95.520  76.100  50.880  1.00  0.00           C 
ATOM   2743 1HG1 ILE B 482      95.760  75.790  49.840  1.00  0.00           H 
ATOM   2744 2HG1 ILE B 482      95.750  75.230  51.530  1.00  0.00           H 
ATOM   2745  CD  ILE B 482      94.050  76.590  50.950  1.00  0.00           C 
ATOM   2746  HD1 ILE B 482      93.760  77.330  50.180  1.00  0.00           H 
ATOM   2747  HD2 ILE B 482      93.380  75.710  50.900  1.00  0.00           H 
ATOM   2748  HD3 ILE B 482      93.860  77.130  51.900  1.00  0.00           H 
ATOM   2749  C   ILE B 482      97.490  79.450  50.520  1.00  0.00           C 
ATOM   2750  O   ILE B 482      97.160  80.410  51.180  1.00  0.00           O 
ATOM   2751  N   GLN B 483      98.710  79.420  49.920  1.00  0.00           N 
ATOM   2752  HN  GLN B 483      99.000  78.510  49.640  1.00  0.00           H 
ATOM   2753  CA  GLN B 483      99.630  80.460  50.290  1.00  0.00           C 
ATOM   2754  HA  GLN B 483      99.500  80.700  51.340  1.00  0.00           H 
ATOM   2755  CB  GLN B 483     101.040  80.080  49.970  1.00  0.00           C 
ATOM   2756  HB1 GLN B 483     101.030  79.710  48.920  1.00  0.00           H 
ATOM   2757  HB2 GLN B 483     101.700  80.970  49.920  1.00  0.00           H 
ATOM   2758  CG  GLN B 483     101.610  79.060  51.090  1.00  0.00           C 
ATOM   2759  HG1 GLN B 483     101.650  79.640  52.040  1.00  0.00           H 
ATOM   2760  HG2 GLN B 483     100.970  78.150  51.150  1.00  0.00           H 
ATOM   2761  CD  GLN B 483     103.010  78.540  50.790  1.00  0.00           C 
ATOM   2762  OE1 GLN B 483     103.520  78.760  49.660  1.00  0.00           O 
ATOM   2763  NE2 GLN B 483     103.610  77.820  51.750  1.00  0.00           N 
ATOM   2764 1HE2 GLN B 483     103.200  77.420  52.570  1.00  0.00           H 
ATOM   2765 2HE2 GLN B 483     104.440  77.320  51.500  1.00  0.00           H 
ATOM   2766  C   GLN B 483      99.310  81.810  49.610  1.00  0.00           C 
ATOM   2767  O   GLN B 483      99.860  82.790  50.010  1.00  0.00           O 
ATOM   2768  N   LYS B 484      98.480  81.880  48.550  1.00  0.00           N 
ATOM   2769  HN  LYS B 484      98.050  81.050  48.190  1.00  0.00           H 
ATOM   2770  CA  LYS B 484      98.200  83.120  47.790  1.00  0.00           C 
ATOM   2771  HA  LYS B 484      99.160  83.580  47.610  1.00  0.00           H 
ATOM   2772  CB  LYS B 484      97.530  82.800  46.390  1.00  0.00           C 
ATOM   2773  HB1 LYS B 484      98.160  81.990  45.970  1.00  0.00           H 
ATOM   2774  HB2 LYS B 484      96.510  82.440  46.650  1.00  0.00           H 
ATOM   2775  CG  LYS B 484      97.470  83.980  45.350  1.00  0.00           C 
ATOM   2776  HG1 LYS B 484      96.850  83.610  44.510  1.00  0.00           H 
ATOM   2777  HG2 LYS B 484      96.930  84.840  45.800  1.00  0.00           H 
ATOM   2778  CD  LYS B 484      98.920  84.280  44.890  1.00  0.00           C 
ATOM   2779  HD1 LYS B 484      99.520  84.570  45.780  1.00  0.00           H 
ATOM   2780  HD2 LYS B 484      99.280  83.360  44.390  1.00  0.00           H 
ATOM   2781  CE  LYS B 484      98.930  85.600  43.950  1.00  0.00           C 
ATOM   2782  HE1 LYS B 484      98.170  85.490  43.140  1.00  0.00           H 
ATOM   2783  HE2 LYS B 484      98.690  86.450  44.630  1.00  0.00           H 
ATOM   2784  NZ  LYS B 484     100.270  85.840  43.350  1.00  0.00           N 
ATOM   2785  HZ1 LYS B 484     100.940  85.940  44.140  1.00  0.00           H 
ATOM   2786  HZ2 LYS B 484     100.500  85.070  42.690  1.00  0.00           H 
ATOM   2787  HZ3 LYS B 484     100.360  86.760  42.880  1.00  0.00           H 
ATOM   2788  C   LYS B 484      97.350  84.170  48.540  1.00  0.00           C 
ATOM   2789  O   LYS B 484      96.180  84.390  48.250  1.00  0.00           O 
ATOM   2790  N   MET B 485      97.870  84.920  49.460  1.00  0.00           N 
ATOM   2791  HN  MET B 485      98.770  84.680  49.820  1.00  0.00           H 
ATOM   2792  CA  MET B 485      97.200  86.180  50.020  1.00  0.00           C 
ATOM   2793  HA  MET B 485      96.130  86.030  50.080  1.00  0.00           H 
ATOM   2794  CB  MET B 485      97.690  86.450  51.490  1.00  0.00           C 
ATOM   2795  HB1 MET B 485      97.270  87.390  51.920  1.00  0.00           H 
ATOM   2796  HB2 MET B 485      97.360  85.670  52.200  1.00  0.00           H 
ATOM   2797  CG  MET B 485      99.240  86.330  51.640  1.00  0.00           C 
ATOM   2798  HG1 MET B 485      99.670  85.310  51.530  1.00  0.00           H 
ATOM   2799  HG2 MET B 485      99.780  86.900  50.850  1.00  0.00           H 
ATOM   2800  SD  MET B 485      99.700  86.790  53.410  1.00  0.00           S 
ATOM   2801  CE  MET B 485      99.060  88.370  53.910  1.00  0.00           C 
ATOM   2802  HE1 MET B 485      98.010  88.420  54.270  1.00  0.00           H 
ATOM   2803  HE2 MET B 485      99.550  88.580  54.890  1.00  0.00           H 
ATOM   2804  HE3 MET B 485      99.330  89.170  53.190  1.00  0.00           H 
ATOM   2805  C   MET B 485      97.450  87.370  49.050  1.00  0.00           C 
ATOM   2806  O   MET B 485      98.560  87.550  48.540  1.00  0.00           O 
ATOM   2807  N   ILE B 486      96.350  88.150  48.840  1.00  0.00           N 
ATOM   2808  HN  ILE B 486      95.460  87.960  49.240  1.00  0.00           H 
ATOM   2809  CA  ILE B 486      96.330  89.200  47.900  1.00  0.00           C 
ATOM   2810  HA  ILE B 486      97.150  89.110  47.210  1.00  0.00           H 
ATOM   2811  CB  ILE B 486      95.070  89.130  47.020  1.00  0.00           C 
ATOM   2812  HB  ILE B 486      95.030  90.090  46.460  1.00  0.00           H 
ATOM   2813  CG2 ILE B 486      95.200  88.010  45.950  1.00  0.00           C 
ATOM   2814 1HG2 ILE B 486      94.310  88.030  45.280  1.00  0.00           H 
ATOM   2815 2HG2 ILE B 486      96.110  88.120  45.320  1.00  0.00           H 
ATOM   2816 3HG2 ILE B 486      95.190  87.000  46.410  1.00  0.00           H 
ATOM   2817  CG1 ILE B 486      93.780  89.130  47.900  1.00  0.00           C 
ATOM   2818 1HG1 ILE B 486      93.540  88.110  48.270  1.00  0.00           H 
ATOM   2819 2HG1 ILE B 486      93.870  89.850  48.740  1.00  0.00           H 
ATOM   2820  CD  ILE B 486      92.580  89.600  47.040  1.00  0.00           C 
ATOM   2821  HD1 ILE B 486      92.750  90.520  46.440  1.00  0.00           H 
ATOM   2822  HD2 ILE B 486      92.320  88.710  46.430  1.00  0.00           H 
ATOM   2823  HD3 ILE B 486      91.680  89.790  47.660  1.00  0.00           H 
ATOM   2824  C   ILE B 486      96.620  90.590  48.500  1.00  0.00           C 
ATOM   2825  O   ILE B 486      95.670  91.280  48.950  1.00  0.00           O 
ATOM   2826  N   PHE B 487      97.890  91.090  48.420  1.00  0.00           N 
ATOM   2827  HN  PHE B 487      98.540  90.570  47.880  1.00  0.00           H 
ATOM   2828  CA  PHE B 487      98.340  92.230  49.150  1.00  0.00           C 
ATOM   2829  HA  PHE B 487      98.080  91.980  50.170  1.00  0.00           H 
ATOM   2830  CB  PHE B 487      99.880  92.530  48.950  1.00  0.00           C 
ATOM   2831  HB1 PHE B 487     100.180  92.880  47.940  1.00  0.00           H 
ATOM   2832  HB2 PHE B 487     100.080  93.450  49.540  1.00  0.00           H 
ATOM   2833  CG  PHE B 487     100.890  91.500  49.560  1.00  0.00           C 
ATOM   2834  CD1 PHE B 487     100.680  90.990  50.870  1.00  0.00           C 
ATOM   2835  HD1 PHE B 487      99.780  91.170  51.440  1.00  0.00           H 
ATOM   2836  CE1 PHE B 487     101.730  90.210  51.420  1.00  0.00           C 
ATOM   2837  HE1 PHE B 487     101.590  89.670  52.350  1.00  0.00           H 
ATOM   2838  CZ  PHE B 487     102.910  90.010  50.810  1.00  0.00           C 
ATOM   2839  HZ  PHE B 487     103.680  89.430  51.290  1.00  0.00           H 
ATOM   2840  CD2 PHE B 487     102.100  91.240  48.900  1.00  0.00           C 
ATOM   2841  HD2 PHE B 487     102.260  91.630  47.910  1.00  0.00           H 
ATOM   2842  CE2 PHE B 487     103.150  90.610  49.590  1.00  0.00           C 
ATOM   2843  HE2 PHE B 487     104.080  90.450  49.070  1.00  0.00           H 
ATOM   2844  C   PHE B 487      97.530  93.500  48.850  1.00  0.00           C 
ATOM   2845  O   PHE B 487      97.170  94.280  49.730  1.00  0.00           O 
ATOM   2846  N   GLY B 488      97.090  93.660  47.580  1.00  0.00           N 
ATOM   2847  HN  GLY B 488      97.450  93.040  46.890  1.00  0.00           H 
ATOM   2848  CA  GLY B 488      96.180  94.770  47.080  1.00  0.00           C 
ATOM   2849  HA1 GLY B 488      96.640  95.690  46.770  1.00  0.00           H 
ATOM   2850  HA2 GLY B 488      95.790  94.380  46.150  1.00  0.00           H 
ATOM   2851  C   GLY B 488      95.010  95.130  47.910  1.00  0.00           C 
ATOM   2852  O   GLY B 488      94.820  96.310  48.230  1.00  0.00           O 
ATOM   2853  N   ASP B 489      94.230  94.080  48.370  1.00  0.00           N 
ATOM   2854  HN  ASP B 489      94.620  93.160  48.330  1.00  0.00           H 
ATOM   2855  CA  ASP B 489      92.990  94.170  49.060  1.00  0.00           C 
ATOM   2856  HA  ASP B 489      92.670  95.190  49.200  1.00  0.00           H 
ATOM   2857  CB  ASP B 489      91.880  93.230  48.350  1.00  0.00           C 
ATOM   2858  HB1 ASP B 489      92.300  92.330  47.850  1.00  0.00           H 
ATOM   2859  HB2 ASP B 489      91.150  92.880  49.110  1.00  0.00           H 
ATOM   2860  CG  ASP B 489      91.260  94.000  47.270  1.00  0.00           C 
ATOM   2861  OD1 ASP B 489      90.440  94.910  47.540  1.00  0.00           O 
ATOM   2862  OD2 ASP B 489      91.560  93.710  46.080  1.00  0.00           O 
ATOM   2863  C   ASP B 489      93.140  93.770  50.540  1.00  0.00           C 
ATOM   2864  O   ASP B 489      92.370  94.250  51.380  1.00  0.00           O 
ATOM   2865  N   LEU B 490      94.130  92.910  50.940  1.00  0.00           N 
ATOM   2866  HN  LEU B 490      94.620  92.420  50.220  1.00  0.00           H 
ATOM   2867  CA  LEU B 490      94.480  92.580  52.300  1.00  0.00           C 
ATOM   2868  HA  LEU B 490      93.590  92.280  52.830  1.00  0.00           H 
ATOM   2869  CB  LEU B 490      95.500  91.500  52.100  1.00  0.00           C 
ATOM   2870  HB1 LEU B 490      95.030  90.740  51.440  1.00  0.00           H 
ATOM   2871  HB2 LEU B 490      96.270  91.890  51.400  1.00  0.00           H 
ATOM   2872  CG  LEU B 490      96.100  90.830  53.350  1.00  0.00           C 
ATOM   2873  HG  LEU B 490      96.420  89.800  53.070  1.00  0.00           H 
ATOM   2874  CD1 LEU B 490      97.260  91.560  54.030  1.00  0.00           C 
ATOM   2875 1HD1 LEU B 490      96.860  92.410  54.620  1.00  0.00           H 
ATOM   2876 2HD1 LEU B 490      97.710  90.850  54.760  1.00  0.00           H 
ATOM   2877 3HD1 LEU B 490      97.950  91.870  53.220  1.00  0.00           H 
ATOM   2878  CD2 LEU B 490      94.950  90.550  54.360  1.00  0.00           C 
ATOM   2879 1HD2 LEU B 490      95.430  90.010  55.210  1.00  0.00           H 
ATOM   2880 2HD2 LEU B 490      94.570  91.480  54.830  1.00  0.00           H 
ATOM   2881 3HD2 LEU B 490      94.160  89.860  53.990  1.00  0.00           H 
ATOM   2882  C   LEU B 490      95.060  93.810  53.050  1.00  0.00           C 
ATOM   2883  O   LEU B 490      94.810  94.060  54.210  1.00  0.00           O 
ATOM   2884  N   MET B 491      96.000  94.650  52.400  1.00  0.00           N 
ATOM   2885  HN  MET B 491      96.230  94.630  51.430  1.00  0.00           H 
ATOM   2886  CA  MET B 491      96.490  95.830  53.100  1.00  0.00           C 
ATOM   2887  HA  MET B 491      96.810  95.470  54.060  1.00  0.00           H 
ATOM   2888  CB  MET B 491      97.670  96.320  52.280  1.00  0.00           C 
ATOM   2889  HB1 MET B 491      97.260  96.610  51.290  1.00  0.00           H 
ATOM   2890  HB2 MET B 491      98.120  97.230  52.720  1.00  0.00           H 
ATOM   2891  CG  MET B 491      98.800  95.300  52.250  1.00  0.00           C 
ATOM   2892  HG1 MET B 491      98.460  94.310  51.880  1.00  0.00           H 
ATOM   2893  HG2 MET B 491      99.500  95.710  51.490  1.00  0.00           H 
ATOM   2894  SD  MET B 491      99.540  95.020  53.870  1.00  0.00           S 
ATOM   2895  CE  MET B 491     101.040  94.160  53.350  1.00  0.00           C 
ATOM   2896  HE1 MET B 491     100.830  93.090  53.130  1.00  0.00           H 
ATOM   2897  HE2 MET B 491     101.460  94.650  52.440  1.00  0.00           H 
ATOM   2898  HE3 MET B 491     101.840  94.240  54.120  1.00  0.00           H 
ATOM   2899  C   MET B 491      95.430  96.890  53.270  1.00  0.00           C 
ATOM   2900  O   MET B 491      95.350  97.640  54.260  1.00  0.00           O 
ATOM   2901  N   ARG B 492      94.460  96.940  52.240  1.00  0.00           N 
ATOM   2902  HN  ARG B 492      94.580  96.350  51.450  1.00  0.00           H 
ATOM   2903  CA  ARG B 492      93.260  97.760  52.260  1.00  0.00           C 
ATOM   2904  HA  ARG B 492      93.660  98.730  52.500  1.00  0.00           H 
ATOM   2905  CB  ARG B 492      92.350  97.730  51.020  1.00  0.00           C 
ATOM   2906  HB1 ARG B 492      92.940  98.190  50.190  1.00  0.00           H 
ATOM   2907  HB2 ARG B 492      92.090  96.690  50.740  1.00  0.00           H 
ATOM   2908  CG  ARG B 492      91.010  98.430  51.080  1.00  0.00           C 
ATOM   2909  HG1 ARG B 492      90.380  97.930  51.850  1.00  0.00           H 
ATOM   2910  HG2 ARG B 492      91.120  99.480  51.430  1.00  0.00           H 
ATOM   2911  CD  ARG B 492      90.110  98.440  49.800  1.00  0.00           C 
ATOM   2912  HD1 ARG B 492      89.210  99.080  49.910  1.00  0.00           H 
ATOM   2913  HD2 ARG B 492      90.640  99.010  49.000  1.00  0.00           H 
ATOM   2914  NE  ARG B 492      89.700  97.020  49.370  1.00  0.00           N 
ATOM   2915  HE  ARG B 492      90.060  96.500  48.590  1.00  0.00           H 
ATOM   2916  CZ  ARG B 492      88.590  96.430  49.840  1.00  0.00           C 
ATOM   2917  NH1 ARG B 492      87.920  96.860  50.870  1.00  0.00           N 
ATOM   2918 1HH1 ARG B 492      88.300  97.730  51.200  1.00  0.00           H 
ATOM   2919 2HH1 ARG B 492      86.990  96.490  50.930  1.00  0.00           H 
ATOM   2920  NH2 ARG B 492      88.190  95.410  49.200  1.00  0.00           N 
ATOM   2921 1HH2 ARG B 492      88.890  95.140  48.540  1.00  0.00           H 
ATOM   2922 2HH2 ARG B 492      87.460  94.790  49.480  1.00  0.00           H 
ATOM   2923  C   ARG B 492      92.440  97.310  53.470  1.00  0.00           C 
ATOM   2924  O   ARG B 492      91.860  98.110  54.210  1.00  0.00           O 
ATOM   2925  N   PHE B 493      92.260  95.900  53.600  1.00  0.00           N 
ATOM   2926  HN  PHE B 493      92.810  95.340  52.990  1.00  0.00           H 
ATOM   2927  CA  PHE B 493      91.540  95.310  54.720  1.00  0.00           C 
ATOM   2928  HA  PHE B 493      90.540  95.710  54.670  1.00  0.00           H 
ATOM   2929  CB  PHE B 493      91.360  93.820  54.490  1.00  0.00           C 
ATOM   2930  HB1 PHE B 493      90.770  93.560  53.580  1.00  0.00           H 
ATOM   2931  HB2 PHE B 493      92.340  93.310  54.380  1.00  0.00           H 
ATOM   2932  CG  PHE B 493      90.630  93.150  55.670  1.00  0.00           C 
ATOM   2933  CD1 PHE B 493      89.390  93.400  56.140  1.00  0.00           C 
ATOM   2934  HD1 PHE B 493      88.850  94.130  55.550  1.00  0.00           H 
ATOM   2935  CE1 PHE B 493      88.800  92.700  57.240  1.00  0.00           C 
ATOM   2936  HE1 PHE B 493      87.830  92.940  57.640  1.00  0.00           H 
ATOM   2937  CZ  PHE B 493      89.630  91.840  57.960  1.00  0.00           C 
ATOM   2938  HZ  PHE B 493      89.240  91.390  58.860  1.00  0.00           H 
ATOM   2939  CD2 PHE B 493      91.430  92.150  56.330  1.00  0.00           C 
ATOM   2940  HD2 PHE B 493      92.480  91.960  56.140  1.00  0.00           H 
ATOM   2941  CE2 PHE B 493      90.930  91.540  57.520  1.00  0.00           C 
ATOM   2942  HE2 PHE B 493      91.550  90.980  58.210  1.00  0.00           H 
ATOM   2943  C   PHE B 493      92.110  95.700  56.050  1.00  0.00           C 
ATOM   2944  O   PHE B 493      91.350  96.060  56.950  1.00  0.00           O 
ATOM   2945  N   CYS B 494      93.480  95.670  56.270  1.00  0.00           N 
ATOM   2946  HN  CYS B 494      94.100  95.360  55.560  1.00  0.00           H 
ATOM   2947  CA  CYS B 494      94.100  95.810  57.590  1.00  0.00           C 
ATOM   2948  HA  CYS B 494      93.520  95.260  58.310  1.00  0.00           H 
ATOM   2949  CB  CYS B 494      95.510  95.190  57.650  1.00  0.00           C 
ATOM   2950  HB1 CYS B 494      96.130  95.730  56.910  1.00  0.00           H 
ATOM   2951  HB2 CYS B 494      95.940  95.390  58.660  1.00  0.00           H 
ATOM   2952  SG  CYS B 494      95.450  93.410  57.330  1.00  0.00           S 
ATOM   2953  HG1 CYS B 494      94.870  93.350  56.140  1.00  0.00           H 
ATOM   2954  C   CYS B 494      94.110  97.260  58.100  1.00  0.00           C 
ATOM   2955  O   CYS B 494      93.920  97.570  59.250  1.00  0.00           O 
ATOM   2956  N   TRP B 495      94.270  98.210  57.190  1.00  0.00           N 
ATOM   2957  HN  TRP B 495      94.380  97.980  56.230  1.00  0.00           H 
ATOM   2958  CA  TRP B 495      94.120  99.610  57.420  1.00  0.00           C 
ATOM   2959  HA  TRP B 495      94.680  99.900  58.300  1.00  0.00           H 
ATOM   2960  CB  TRP B 495      94.620 100.380  56.190  1.00  0.00           C 
ATOM   2961  HB1 TRP B 495      95.710 100.190  56.150  1.00  0.00           H 
ATOM   2962  HB2 TRP B 495      94.130  99.930  55.300  1.00  0.00           H 
ATOM   2963  CG  TRP B 495      94.420 101.890  56.250  1.00  0.00           C 
ATOM   2964  CD1 TRP B 495      93.590 102.710  55.500  1.00  0.00           C 
ATOM   2965  HD1 TRP B 495      93.070 102.480  54.580  1.00  0.00           H 
ATOM   2966  NE1 TRP B 495      93.710 103.950  56.060  1.00  0.00           N 
ATOM   2967  HE1 TRP B 495      93.040 104.660  55.970  1.00  0.00           H 
ATOM   2968  CE2 TRP B 495      94.650 103.950  57.170  1.00  0.00           C 
ATOM   2969  CD2 TRP B 495      95.220 102.690  57.210  1.00  0.00           C 
ATOM   2970  CE3 TRP B 495      96.190 102.410  58.150  1.00  0.00           C 
ATOM   2971  HE3 TRP B 495      96.550 101.390  58.140  1.00  0.00           H 
ATOM   2972  CZ3 TRP B 495      96.540 103.410  59.100  1.00  0.00           C 
ATOM   2973  HZ3 TRP B 495      97.190 103.200  59.930  1.00  0.00           H 
ATOM   2974  CZ2 TRP B 495      95.170 105.010  57.950  1.00  0.00           C 
ATOM   2975  HZ2 TRP B 495      94.770 106.010  57.870  1.00  0.00           H 
ATOM   2976  CH2 TRP B 495      96.040 104.730  59.020  1.00  0.00           C 
ATOM   2977  HH2 TRP B 495      96.460 105.500  59.650  1.00  0.00           H 
ATOM   2978  C   TRP B 495      92.710 100.060  57.700  1.00  0.00           C 
ATOM   2979  O   TRP B 495      92.460 100.910  58.540  1.00  0.00           O 
ATOM   2980  N   LEU B 496      91.660  99.540  57.110  1.00  0.00           N 
ATOM   2981  HN  LEU B 496      91.660  98.880  56.360  1.00  0.00           H 
ATOM   2982  CA  LEU B 496      90.290  99.790  57.490  1.00  0.00           C 
ATOM   2983  HA  LEU B 496      90.130 100.850  57.640  1.00  0.00           H 
ATOM   2984  CB  LEU B 496      89.310  99.390  56.240  1.00  0.00           C 
ATOM   2985  HB1 LEU B 496      89.670  98.420  55.840  1.00  0.00           H 
ATOM   2986  HB2 LEU B 496      88.320  99.130  56.680  1.00  0.00           H 
ATOM   2987  CG  LEU B 496      89.030 100.390  55.060  1.00  0.00           C 
ATOM   2988  HG  LEU B 496      88.520 101.260  55.530  1.00  0.00           H 
ATOM   2989  CD1 LEU B 496      90.260 100.990  54.440  1.00  0.00           C 
ATOM   2990 1HD1 LEU B 496      91.000 101.270  55.220  1.00  0.00           H 
ATOM   2991 2HD1 LEU B 496      90.810 100.230  53.840  1.00  0.00           H 
ATOM   2992 3HD1 LEU B 496      89.980 101.830  53.760  1.00  0.00           H 
ATOM   2993  CD2 LEU B 496      88.080  99.830  53.970  1.00  0.00           C 
ATOM   2994 1HD2 LEU B 496      87.820 100.550  53.160  1.00  0.00           H 
ATOM   2995 2HD2 LEU B 496      88.510  98.910  53.520  1.00  0.00           H 
ATOM   2996 3HD2 LEU B 496      87.180  99.490  54.520  1.00  0.00           H 
ATOM   2997  C   LEU B 496      89.980  99.140  58.790  1.00  0.00           C 
ATOM   2998  O   LEU B 496      89.340  99.730  59.640  1.00  0.00           O 
ATOM   2999  N   MET B 497      90.460  97.870  58.980  1.00  0.00           N 
ATOM   3000  HN  MET B 497      90.930  97.410  58.230  1.00  0.00           H 
ATOM   3001  CA  MET B 497      90.480  97.190  60.250  1.00  0.00           C 
ATOM   3002  HA  MET B 497      89.420  97.070  60.390  1.00  0.00           H 
ATOM   3003  CB  MET B 497      91.010  95.710  60.200  1.00  0.00           C 
ATOM   3004  HB1 MET B 497      90.200  95.180  59.650  1.00  0.00           H 
ATOM   3005  HB2 MET B 497      91.990  95.720  59.680  1.00  0.00           H 
ATOM   3006  CG  MET B 497      91.340  94.970  61.530  1.00  0.00           C 
ATOM   3007  HG1 MET B 497      92.150  95.370  62.170  1.00  0.00           H 
ATOM   3008  HG2 MET B 497      90.390  94.800  62.090  1.00  0.00           H 
ATOM   3009  SD  MET B 497      91.810  93.330  61.130  1.00  0.00           S 
ATOM   3010  CE  MET B 497      93.560  93.620  61.010  1.00  0.00           C 
ATOM   3011  HE1 MET B 497      93.830  94.450  60.330  1.00  0.00           H 
ATOM   3012  HE2 MET B 497      94.090  93.890  61.950  1.00  0.00           H 
ATOM   3013  HE3 MET B 497      94.020  92.680  60.640  1.00  0.00           H 
ATOM   3014  C   MET B 497      90.990  98.050  61.380  1.00  0.00           C 
ATOM   3015  O   MET B 497      90.270  98.280  62.340  1.00  0.00           O 
ATOM   3016  N   ALA B 498      92.300  98.530  61.280  1.00  0.00           N 
ATOM   3017  HN  ALA B 498      92.950  98.250  60.580  1.00  0.00           H 
ATOM   3018  CA  ALA B 498      92.920  99.500  62.230  1.00  0.00           C 
ATOM   3019  HA  ALA B 498      92.900  99.060  63.210  1.00  0.00           H 
ATOM   3020  CB  ALA B 498      94.350 100.010  61.910  1.00  0.00           C 
ATOM   3021  HB1 ALA B 498      94.340 100.610  60.970  1.00  0.00           H 
ATOM   3022  HB2 ALA B 498      94.800 100.610  62.730  1.00  0.00           H 
ATOM   3023  HB3 ALA B 498      94.900  99.050  61.760  1.00  0.00           H 
ATOM   3024  C   ALA B 498      92.090 100.720  62.470  1.00  0.00           C 
ATOM   3025  O   ALA B 498      91.900 101.070  63.650  1.00  0.00           O 
ATOM   3026  N   VAL B 499      91.530 101.310  61.380  1.00  0.00           N 
ATOM   3027  HN  VAL B 499      91.570 100.990  60.440  1.00  0.00           H 
ATOM   3028  CA  VAL B 499      90.730 102.520  61.520  1.00  0.00           C 
ATOM   3029  HA  VAL B 499      91.290 103.200  62.130  1.00  0.00           H 
ATOM   3030  CB  VAL B 499      90.360 103.050  60.140  1.00  0.00           C 
ATOM   3031  HB  VAL B 499      90.080 102.160  59.540  1.00  0.00           H 
ATOM   3032  CG1 VAL B 499      88.980 103.880  60.100  1.00  0.00           C 
ATOM   3033 1HG1 VAL B 499      88.980 104.670  60.890  1.00  0.00           H 
ATOM   3034 2HG1 VAL B 499      88.970 104.360  59.100  1.00  0.00           H 
ATOM   3035 3HG1 VAL B 499      88.110 103.200  60.220  1.00  0.00           H 
ATOM   3036  CG2 VAL B 499      91.440 103.950  59.490  1.00  0.00           C 
ATOM   3037 1HG2 VAL B 499      91.290 104.040  58.390  1.00  0.00           H 
ATOM   3038 2HG2 VAL B 499      91.490 104.970  59.920  1.00  0.00           H 
ATOM   3039 3HG2 VAL B 499      92.390 103.390  59.640  1.00  0.00           H 
ATOM   3040  C   VAL B 499      89.500 102.270  62.330  1.00  0.00           C 
ATOM   3041  O   VAL B 499      89.180 103.000  63.260  1.00  0.00           O 
ATOM   3042  N   VAL B 500      88.810 101.170  62.060  1.00  0.00           N 
ATOM   3043  HN  VAL B 500      89.000 100.590  61.270  1.00  0.00           H 
ATOM   3044  CA  VAL B 500      87.600 100.730  62.860  1.00  0.00           C 
ATOM   3045  HA  VAL B 500      86.930 101.560  62.700  1.00  0.00           H 
ATOM   3046  CB  VAL B 500      86.980  99.480  62.320  1.00  0.00           C 
ATOM   3047  HB  VAL B 500      87.730  98.690  62.120  1.00  0.00           H 
ATOM   3048  CG1 VAL B 500      85.950  98.940  63.300  1.00  0.00           C 
ATOM   3049 1HG1 VAL B 500      85.240  98.200  62.870  1.00  0.00           H 
ATOM   3050 2HG1 VAL B 500      86.510  98.380  64.080  1.00  0.00           H 
ATOM   3051 3HG1 VAL B 500      85.400  99.800  63.740  1.00  0.00           H 
ATOM   3052  CG2 VAL B 500      86.310  99.950  60.980  1.00  0.00           C 
ATOM   3053 1HG2 VAL B 500      85.990  99.030  60.440  1.00  0.00           H 
ATOM   3054 2HG2 VAL B 500      85.380 100.550  61.070  1.00  0.00           H 
ATOM   3055 3HG2 VAL B 500      87.050 100.430  60.300  1.00  0.00           H 
ATOM   3056  C   VAL B 500      87.970 100.580  64.350  1.00  0.00           C 
ATOM   3057  O   VAL B 500      87.320 101.090  65.220  1.00  0.00           O 
ATOM   3058  N   ILE B 501      89.060  99.830  64.640  1.00  0.00           N 
ATOM   3059  HN  ILE B 501      89.530  99.360  63.900  1.00  0.00           H 
ATOM   3060  CA  ILE B 501      89.550  99.520  65.980  1.00  0.00           C 
ATOM   3061  HA  ILE B 501      88.810  98.990  66.560  1.00  0.00           H 
ATOM   3062  CB  ILE B 501      90.680  98.470  65.940  1.00  0.00           C 
ATOM   3063  HB  ILE B 501      91.440  98.860  65.230  1.00  0.00           H 
ATOM   3064  CG2 ILE B 501      91.300  98.250  67.310  1.00  0.00           C 
ATOM   3065 1HG2 ILE B 501      91.850  99.140  67.690  1.00  0.00           H 
ATOM   3066 2HG2 ILE B 501      90.630  97.870  68.110  1.00  0.00           H 
ATOM   3067 3HG2 ILE B 501      92.040  97.420  67.270  1.00  0.00           H 
ATOM   3068  CG1 ILE B 501      90.080  97.090  65.470  1.00  0.00           C 
ATOM   3069 1HG1 ILE B 501      89.360  96.710  66.230  1.00  0.00           H 
ATOM   3070 2HG1 ILE B 501      89.450  97.390  64.610  1.00  0.00           H 
ATOM   3071  CD  ILE B 501      91.110  96.030  64.990  1.00  0.00           C 
ATOM   3072  HD1 ILE B 501      90.610  95.330  64.290  1.00  0.00           H 
ATOM   3073  HD2 ILE B 501      91.850  96.570  64.350  1.00  0.00           H 
ATOM   3074  HD3 ILE B 501      91.600  95.600  65.890  1.00  0.00           H 
ATOM   3075  C   ILE B 501      89.940 100.710  66.840  1.00  0.00           C 
ATOM   3076  O   ILE B 501      89.430 100.770  67.940  1.00  0.00           O 
ATOM   3077  N   LEU B 502      90.660 101.710  66.240  1.00  0.00           N 
ATOM   3078  HN  LEU B 502      90.910 101.650  65.280  1.00  0.00           H 
ATOM   3079  CA  LEU B 502      91.010 102.960  66.870  1.00  0.00           C 
ATOM   3080  HA  LEU B 502      91.600 102.750  67.750  1.00  0.00           H 
ATOM   3081  CB  LEU B 502      91.810 103.870  65.940  1.00  0.00           C 
ATOM   3082  HB1 LEU B 502      91.400 104.040  64.920  1.00  0.00           H 
ATOM   3083  HB2 LEU B 502      91.730 104.920  66.290  1.00  0.00           H 
ATOM   3084  CG  LEU B 502      93.320 103.500  65.890  1.00  0.00           C 
ATOM   3085  HG  LEU B 502      93.350 102.390  65.860  1.00  0.00           H 
ATOM   3086  CD1 LEU B 502      94.010 104.140  64.720  1.00  0.00           C 
ATOM   3087 1HD1 LEU B 502      93.360 104.000  63.830  1.00  0.00           H 
ATOM   3088 2HD1 LEU B 502      94.090 105.210  65.000  1.00  0.00           H 
ATOM   3089 3HD1 LEU B 502      95.020 103.700  64.610  1.00  0.00           H 
ATOM   3090  CD2 LEU B 502      94.050 103.980  67.170  1.00  0.00           C 
ATOM   3091 1HD2 LEU B 502      93.660 103.420  68.050  1.00  0.00           H 
ATOM   3092 2HD2 LEU B 502      95.110 103.640  67.190  1.00  0.00           H 
ATOM   3093 3HD2 LEU B 502      93.960 105.080  67.270  1.00  0.00           H 
ATOM   3094  C   LEU B 502      89.840 103.800  67.340  1.00  0.00           C 
ATOM   3095  O   LEU B 502      89.890 104.390  68.430  1.00  0.00           O 
ATOM   3096  N   GLY B 503      88.810 103.970  66.490  1.00  0.00           N 
ATOM   3097  HN  GLY B 503      88.820 103.430  65.650  1.00  0.00           H 
ATOM   3098  CA  GLY B 503      87.570 104.660  66.730  1.00  0.00           C 
ATOM   3099  HA1 GLY B 503      87.600 105.680  67.080  1.00  0.00           H 
ATOM   3100  HA2 GLY B 503      87.090 104.660  65.760  1.00  0.00           H 
ATOM   3101  C   GLY B 503      86.620 104.000  67.680  1.00  0.00           C 
ATOM   3102  O   GLY B 503      86.170 104.630  68.660  1.00  0.00           O 
ATOM   3103  N   PHE B 504      86.240 102.670  67.450  1.00  0.00           N 
ATOM   3104  HN  PHE B 504      86.670 102.180  66.700  1.00  0.00           H 
ATOM   3105  CA  PHE B 504      85.360 101.980  68.370  1.00  0.00           C 
ATOM   3106  HA  PHE B 504      84.520 102.630  68.580  1.00  0.00           H 
ATOM   3107  CB  PHE B 504      84.690 100.740  67.790  1.00  0.00           C 
ATOM   3108  HB1 PHE B 504      85.450 100.080  67.330  1.00  0.00           H 
ATOM   3109  HB2 PHE B 504      84.240 100.100  68.580  1.00  0.00           H 
ATOM   3110  CG  PHE B 504      83.610 101.250  66.820  1.00  0.00           C 
ATOM   3111  CD1 PHE B 504      82.290 101.210  67.230  1.00  0.00           C 
ATOM   3112  HD1 PHE B 504      82.200 101.080  68.300  1.00  0.00           H 
ATOM   3113  CE1 PHE B 504      81.280 101.600  66.340  1.00  0.00           C 
ATOM   3114  HE1 PHE B 504      80.260 101.630  66.700  1.00  0.00           H 
ATOM   3115  CZ  PHE B 504      81.550 101.930  65.040  1.00  0.00           C 
ATOM   3116  HZ  PHE B 504      80.740 102.260  64.410  1.00  0.00           H 
ATOM   3117  CD2 PHE B 504      83.830 101.430  65.440  1.00  0.00           C 
ATOM   3118  HD2 PHE B 504      84.840 101.210  65.120  1.00  0.00           H 
ATOM   3119  CE2 PHE B 504      82.890 101.870  64.560  1.00  0.00           C 
ATOM   3120  HE2 PHE B 504      83.030 102.130  63.520  1.00  0.00           H 
ATOM   3121  C   PHE B 504      85.980 101.770  69.720  1.00  0.00           C 
ATOM   3122  O   PHE B 504      85.260 101.900  70.690  1.00  0.00           O 
ATOM   3123  N   ALA B 505      87.320 101.510  69.860  1.00  0.00           N 
ATOM   3124  HN  ALA B 505      87.970 101.560  69.110  1.00  0.00           H 
ATOM   3125  CA  ALA B 505      87.980 101.240  71.150  1.00  0.00           C 
ATOM   3126  HA  ALA B 505      87.420 100.590  71.810  1.00  0.00           H 
ATOM   3127  CB  ALA B 505      89.440 100.700  71.000  1.00  0.00           C 
ATOM   3128  HB1 ALA B 505      89.870 100.710  72.030  1.00  0.00           H 
ATOM   3129  HB2 ALA B 505      89.560  99.700  70.520  1.00  0.00           H 
ATOM   3130  HB3 ALA B 505      89.990 101.440  70.390  1.00  0.00           H 
ATOM   3131  C   ALA B 505      87.970 102.550  71.980  1.00  0.00           C 
ATOM   3132  O   ALA B 505      87.720 102.450  73.140  1.00  0.00           O 
ATOM   3133  N   SER B 506      88.120 103.750  71.370  1.00  0.00           N 
ATOM   3134  HN  SER B 506      88.380 103.770  70.410  1.00  0.00           H 
ATOM   3135  CA  SER B 506      87.930 105.040  71.950  1.00  0.00           C 
ATOM   3136  HA  SER B 506      88.360 105.190  72.930  1.00  0.00           H 
ATOM   3137  CB  SER B 506      88.410 106.250  71.080  1.00  0.00           C 
ATOM   3138  HB1 SER B 506      87.690 106.390  70.240  1.00  0.00           H 
ATOM   3139  HB2 SER B 506      88.310 107.230  71.600  1.00  0.00           H 
ATOM   3140  OG  SER B 506      89.750 106.060  70.570  1.00  0.00           O 
ATOM   3141  HG1 SER B 506      89.700 105.600  69.730  1.00  0.00           H 
ATOM   3142  C   SER B 506      86.490 105.320  72.430  1.00  0.00           C 
ATOM   3143  O   SER B 506      86.170 105.730  73.540  1.00  0.00           O 
ATOM   3144  N   ALA B 507      85.460 104.970  71.550  1.00  0.00           N 
ATOM   3145  HN  ALA B 507      85.650 104.720  70.600  1.00  0.00           H 
ATOM   3146  CA  ALA B 507      83.980 105.140  71.850  1.00  0.00           C 
ATOM   3147  HA  ALA B 507      83.800 106.170  72.130  1.00  0.00           H 
ATOM   3148  CB  ALA B 507      83.030 104.800  70.750  1.00  0.00           C 
ATOM   3149  HB1 ALA B 507      82.010 105.090  71.090  1.00  0.00           H 
ATOM   3150  HB2 ALA B 507      83.210 105.450  69.870  1.00  0.00           H 
ATOM   3151  HB3 ALA B 507      83.030 103.720  70.480  1.00  0.00           H 
ATOM   3152  C   ALA B 507      83.680 104.210  73.000  1.00  0.00           C 
ATOM   3153  O   ALA B 507      83.140 104.650  74.040  1.00  0.00           O 
ATOM   3154  N   PHE B 508      84.120 102.930  72.890  1.00  0.00           N 
ATOM   3155  HN  PHE B 508      84.560 102.530  72.090  1.00  0.00           H 
ATOM   3156  CA  PHE B 508      83.890 101.940  73.960  1.00  0.00           C 
ATOM   3157  HA  PHE B 508      82.860 102.000  74.270  1.00  0.00           H 
ATOM   3158  CB  PHE B 508      84.220 100.490  73.650  1.00  0.00           C 
ATOM   3159  HB1 PHE B 508      85.250 100.370  73.260  1.00  0.00           H 
ATOM   3160  HB2 PHE B 508      84.000  99.910  74.570  1.00  0.00           H 
ATOM   3161  CG  PHE B 508      83.210  99.920  72.640  1.00  0.00           C 
ATOM   3162  CD1 PHE B 508      81.850  99.910  72.830  1.00  0.00           C 
ATOM   3163  HD1 PHE B 508      81.380 100.440  73.640  1.00  0.00           H 
ATOM   3164  CE1 PHE B 508      80.940  99.240  71.950  1.00  0.00           C 
ATOM   3165  HE1 PHE B 508      79.910  99.140  72.240  1.00  0.00           H 
ATOM   3166  CZ  PHE B 508      81.530  98.640  70.840  1.00  0.00           C 
ATOM   3167  HZ  PHE B 508      80.850  98.160  70.150  1.00  0.00           H 
ATOM   3168  CD2 PHE B 508      83.800  99.320  71.500  1.00  0.00           C 
ATOM   3169  HD2 PHE B 508      84.850  99.390  71.240  1.00  0.00           H 
ATOM   3170  CE2 PHE B 508      82.890  98.760  70.550  1.00  0.00           C 
ATOM   3171  HE2 PHE B 508      83.290  98.440  69.600  1.00  0.00           H 
ATOM   3172  C   PHE B 508      84.660 102.280  75.280  1.00  0.00           C 
ATOM   3173  O   PHE B 508      84.140 102.150  76.380  1.00  0.00           O 
ATOM   3174  N   TYR B 509      85.930 102.760  75.150  1.00  0.00           N 
ATOM   3175  HN  TYR B 509      86.280 102.870  74.220  1.00  0.00           H 
ATOM   3176  CA  TYR B 509      86.690 103.270  76.330  1.00  0.00           C 
ATOM   3177  HA  TYR B 509      86.760 102.470  77.050  1.00  0.00           H 
ATOM   3178  CB  TYR B 509      88.170 103.510  75.900  1.00  0.00           C 
ATOM   3179  HB1 TYR B 509      88.740 102.650  75.480  1.00  0.00           H 
ATOM   3180  HB2 TYR B 509      88.110 104.250  75.070  1.00  0.00           H 
ATOM   3181  CG  TYR B 509      88.920 104.080  77.120  1.00  0.00           C 
ATOM   3182  CD1 TYR B 509      89.370 103.190  78.110  1.00  0.00           C 
ATOM   3183  HD1 TYR B 509      89.170 102.130  78.000  1.00  0.00           H 
ATOM   3184  CE1 TYR B 509      90.080 103.740  79.210  1.00  0.00           C 
ATOM   3185  HE1 TYR B 509      90.220 103.080  80.050  1.00  0.00           H 
ATOM   3186  CZ  TYR B 509      90.230 105.130  79.360  1.00  0.00           C 
ATOM   3187  OH  TYR B 509      90.800 105.580  80.580  1.00  0.00           O 
ATOM   3188  HH  TYR B 509      90.490 105.040  81.310  1.00  0.00           H 
ATOM   3189  CD2 TYR B 509      89.270 105.420  77.190  1.00  0.00           C 
ATOM   3190  HD2 TYR B 509      89.080 106.090  76.370  1.00  0.00           H 
ATOM   3191  CE2 TYR B 509      89.790 105.990  78.420  1.00  0.00           C 
ATOM   3192  HE2 TYR B 509      89.850 107.040  78.640  1.00  0.00           H 
ATOM   3193  C   TYR B 509      85.990 104.470  76.960  1.00  0.00           C 
ATOM   3194  O   TYR B 509      85.900 104.460  78.210  1.00  0.00           O 
ATOM   3195  N   ILE B 510      85.580 105.550  76.260  1.00  0.00           N 
ATOM   3196  HN  ILE B 510      85.790 105.580  75.290  1.00  0.00           H 
ATOM   3197  CA  ILE B 510      84.760 106.560  76.940  1.00  0.00           C 
ATOM   3198  HA  ILE B 510      85.320 106.890  77.800  1.00  0.00           H 
ATOM   3199  CB  ILE B 510      84.610 107.900  76.100  1.00  0.00           C 
ATOM   3200  HB  ILE B 510      84.050 108.660  76.690  1.00  0.00           H 
ATOM   3201  CG2 ILE B 510      85.960 108.570  75.890  1.00  0.00           C 
ATOM   3202 1HG2 ILE B 510      86.500 108.070  75.060  1.00  0.00           H 
ATOM   3203 2HG2 ILE B 510      85.870 109.650  75.640  1.00  0.00           H 
ATOM   3204 3HG2 ILE B 510      86.510 108.400  76.840  1.00  0.00           H 
ATOM   3205  CG1 ILE B 510      83.830 107.660  74.780  1.00  0.00           C 
ATOM   3206 1HG1 ILE B 510      84.240 106.850  74.140  1.00  0.00           H 
ATOM   3207 2HG1 ILE B 510      82.830 107.290  75.100  1.00  0.00           H 
ATOM   3208  CD  ILE B 510      83.740 108.870  73.810  1.00  0.00           C 
ATOM   3209  HD1 ILE B 510      83.040 108.540  73.010  1.00  0.00           H 
ATOM   3210  HD2 ILE B 510      83.180 109.740  74.220  1.00  0.00           H 
ATOM   3211  HD3 ILE B 510      84.760 109.130  73.460  1.00  0.00           H 
ATOM   3212  C   ILE B 510      83.480 106.100  77.520  1.00  0.00           C 
ATOM   3213  O   ILE B 510      83.090 106.590  78.560  1.00  0.00           O 
ATOM   3214  N   ILE B 511      82.690 105.220  76.910  1.00  0.00           N 
ATOM   3215  HN  ILE B 511      82.840 105.040  75.940  1.00  0.00           H 
ATOM   3216  CA  ILE B 511      81.460 104.650  77.450  1.00  0.00           C 
ATOM   3217  HA  ILE B 511      80.790 105.490  77.550  1.00  0.00           H 
ATOM   3218  CB  ILE B 511      80.860 103.600  76.440  1.00  0.00           C 
ATOM   3219  HB  ILE B 511      81.700 102.970  76.090  1.00  0.00           H 
ATOM   3220  CG2 ILE B 511      79.880 102.600  77.130  1.00  0.00           C 
ATOM   3221 1HG2 ILE B 511      79.370 102.110  76.280  1.00  0.00           H 
ATOM   3222 2HG2 ILE B 511      80.340 101.900  77.860  1.00  0.00           H 
ATOM   3223 3HG2 ILE B 511      79.150 103.210  77.710  1.00  0.00           H 
ATOM   3224  CG1 ILE B 511      80.210 104.480  75.320  1.00  0.00           C 
ATOM   3225 1HG1 ILE B 511      79.220 104.750  75.740  1.00  0.00           H 
ATOM   3226 2HG1 ILE B 511      80.790 105.420  75.230  1.00  0.00           H 
ATOM   3227  CD  ILE B 511      80.010 103.760  73.950  1.00  0.00           C 
ATOM   3228  HD1 ILE B 511      80.900 103.170  73.630  1.00  0.00           H 
ATOM   3229  HD2 ILE B 511      79.230 102.980  73.970  1.00  0.00           H 
ATOM   3230  HD3 ILE B 511      79.770 104.580  73.230  1.00  0.00           H 
ATOM   3231  C   ILE B 511      81.660 103.970  78.850  1.00  0.00           C 
ATOM   3232  O   ILE B 511      80.940 104.300  79.780  1.00  0.00           O 
ATOM   3233  N   PHE B 512      82.720 103.140  79.090  1.00  0.00           N 
ATOM   3234  HN  PHE B 512      83.240 102.830  78.290  1.00  0.00           H 
ATOM   3235  CA  PHE B 512      82.930 102.430  80.330  1.00  0.00           C 
ATOM   3236  HA  PHE B 512      81.980 102.440  80.840  1.00  0.00           H 
ATOM   3237  CB  PHE B 512      83.280 101.000  80.100  1.00  0.00           C 
ATOM   3238  HB1 PHE B 512      84.250 100.980  79.550  1.00  0.00           H 
ATOM   3239  HB2 PHE B 512      83.480 100.490  81.070  1.00  0.00           H 
ATOM   3240  CG  PHE B 512      82.120 100.340  79.340  1.00  0.00           C 
ATOM   3241  CD1 PHE B 512      81.070 100.030  80.150  1.00  0.00           C 
ATOM   3242  HD1 PHE B 512      81.070 100.360  81.180  1.00  0.00           H 
ATOM   3243  CE1 PHE B 512      80.010  99.170  79.650  1.00  0.00           C 
ATOM   3244  HE1 PHE B 512      79.230  98.890  80.350  1.00  0.00           H 
ATOM   3245  CZ  PHE B 512      80.050  98.760  78.290  1.00  0.00           C 
ATOM   3246  HZ  PHE B 512      79.260  98.200  77.810  1.00  0.00           H 
ATOM   3247  CD2 PHE B 512      82.140  99.890  77.990  1.00  0.00           C 
ATOM   3248  HD2 PHE B 512      82.860 100.270  77.270  1.00  0.00           H 
ATOM   3249  CE2 PHE B 512      81.090  99.190  77.460  1.00  0.00           C 
ATOM   3250  HE2 PHE B 512      81.080  98.920  76.410  1.00  0.00           H 
ATOM   3251  C   PHE B 512      83.930 103.140  81.220  1.00  0.00           C 
ATOM   3252  O   PHE B 512      84.220 102.760  82.370  1.00  0.00           O 
ATOM   3253  N   GLN B 513      84.420 104.320  80.820  1.00  0.00           N 
ATOM   3254  HN  GLN B 513      84.190 104.780  79.970  1.00  0.00           H 
ATOM   3255  CA  GLN B 513      85.410 105.060  81.690  1.00  0.00           C 
ATOM   3256  HA  GLN B 513      86.270 104.420  81.780  1.00  0.00           H 
ATOM   3257  CB  GLN B 513      85.760 106.390  80.900  1.00  0.00           C 
ATOM   3258  HB1 GLN B 513      86.000 106.070  79.860  1.00  0.00           H 
ATOM   3259  HB2 GLN B 513      84.850 107.030  80.940  1.00  0.00           H 
ATOM   3260  CG  GLN B 513      86.970 107.090  81.470  1.00  0.00           C 
ATOM   3261  HG1 GLN B 513      86.780 107.580  82.450  1.00  0.00           H 
ATOM   3262  HG2 GLN B 513      87.880 106.460  81.560  1.00  0.00           H 
ATOM   3263  CD  GLN B 513      87.300 108.300  80.550  1.00  0.00           C 
ATOM   3264  OE1 GLN B 513      86.450 108.650  79.740  1.00  0.00           O 
ATOM   3265  NE2 GLN B 513      88.400 109.060  80.820  1.00  0.00           N 
ATOM   3266 1HE2 GLN B 513      89.000 108.940  81.610  1.00  0.00           H 
ATOM   3267 2HE2 GLN B 513      88.730 109.700  80.130  1.00  0.00           H 
ATOM   3268  C   GLN B 513      84.870 105.490  83.120  1.00  0.00           C 
ATOM   3269  O   GLN B 513      85.520 105.460  84.170  1.00  0.00           O 
ATOM   3270  N   THR B 514      83.620 105.950  83.160  1.00  0.00           N 
ATOM   3271  HN  THR B 514      83.160 105.980  82.280  1.00  0.00           H 
ATOM   3272  CA  THR B 514      82.860 106.230  84.410  1.00  0.00           C 
ATOM   3273  HA  THR B 514      83.520 106.730  85.110  1.00  0.00           H 
ATOM   3274  CB  THR B 514      81.630 107.120  84.160  1.00  0.00           C 
ATOM   3275  HB  THR B 514      80.930 107.230  85.020  1.00  0.00           H 
ATOM   3276  OG1 THR B 514      80.950 106.590  83.000  1.00  0.00           O 
ATOM   3277  HG1 THR B 514      80.290 105.960  83.300  1.00  0.00           H 
ATOM   3278  CG2 THR B 514      82.190 108.480  83.830  1.00  0.00           C 
ATOM   3279 1HG2 THR B 514      81.430 109.260  83.640  1.00  0.00           H 
ATOM   3280 2HG2 THR B 514      82.850 108.880  84.630  1.00  0.00           H 
ATOM   3281 3HG2 THR B 514      82.720 108.390  82.860  1.00  0.00           H 
ATOM   3282  C   THR B 514      82.380 105.020  85.260  1.00  0.00           C 
ATOM   3283  O   THR B 514      81.970 105.240  86.400  1.00  0.00           O 
ATOM   3284  N   GLU B 515      82.470 103.770  84.750  1.00  0.00           N 
ATOM   3285  HN  GLU B 515      82.790 103.560  83.830  1.00  0.00           H 
ATOM   3286  CA  GLU B 515      81.870 102.540  85.320  1.00  0.00           C 
ATOM   3287  HA  GLU B 515      81.150 102.810  86.070  1.00  0.00           H 
ATOM   3288  CB  GLU B 515      81.180 101.740  84.130  1.00  0.00           C 
ATOM   3289  HB1 GLU B 515      82.000 101.330  83.510  1.00  0.00           H 
ATOM   3290  HB2 GLU B 515      80.510 100.910  84.430  1.00  0.00           H 
ATOM   3291  CG  GLU B 515      80.300 102.640  83.200  1.00  0.00           C 
ATOM   3292  HG1 GLU B 515      80.940 103.380  82.660  1.00  0.00           H 
ATOM   3293  HG2 GLU B 515      79.780 102.060  82.410  1.00  0.00           H 
ATOM   3294  CD  GLU B 515      79.190 103.460  83.920  1.00  0.00           C 
ATOM   3295  OE1 GLU B 515      78.130 102.880  84.310  1.00  0.00           O 
ATOM   3296  OE2 GLU B 515      79.390 104.700  84.040  1.00  0.00           O 
ATOM   3297  C   GLU B 515      82.890 101.670  86.020  1.00  0.00           C 
ATOM   3298  O   GLU B 515      84.050 101.990  86.040  1.00  0.00           O 
ATOM   3299  N   ASP B 516      82.390 100.650  86.760  1.00  0.00           N 
ATOM   3300  HN  ASP B 516      81.400 100.520  86.790  1.00  0.00           H 
ATOM   3301  CA  ASP B 516      83.120  99.830  87.710  1.00  0.00           C 
ATOM   3302  HA  ASP B 516      83.880 100.410  88.220  1.00  0.00           H 
ATOM   3303  CB  ASP B 516      82.120  99.390  88.840  1.00  0.00           C 
ATOM   3304  HB1 ASP B 516      81.920 100.340  89.380  1.00  0.00           H 
ATOM   3305  HB2 ASP B 516      81.180  99.020  88.370  1.00  0.00           H 
ATOM   3306  CG  ASP B 516      82.680  98.400  89.850  1.00  0.00           C 
ATOM   3307  OD1 ASP B 516      83.910  98.230  89.880  1.00  0.00           O 
ATOM   3308  OD2 ASP B 516      81.850  97.750  90.540  1.00  0.00           O 
ATOM   3309  C   ASP B 516      83.730  98.650  86.860  1.00  0.00           C 
ATOM   3310  O   ASP B 516      83.000  97.800  86.240  1.00  0.00           O 
ATOM   3311  N   PRO B 517      85.040  98.490  86.730  1.00  0.00           N 
ATOM   3312  CD  PRO B 517      85.970  99.460  87.200  1.00  0.00           C 
ATOM   3313  HD1 PRO B 517      85.930  99.500  88.310  1.00  0.00           H 
ATOM   3314  HD2 PRO B 517      85.670 100.430  86.750  1.00  0.00           H 
ATOM   3315  CA  PRO B 517      85.620  97.550  85.810  1.00  0.00           C 
ATOM   3316  HA  PRO B 517      84.960  97.420  84.960  1.00  0.00           H 
ATOM   3317  CB  PRO B 517      87.070  98.070  85.530  1.00  0.00           C 
ATOM   3318  HB1 PRO B 517      87.940  97.380  85.460  1.00  0.00           H 
ATOM   3319  HB2 PRO B 517      87.000  98.660  84.590  1.00  0.00           H 
ATOM   3320  CG  PRO B 517      87.320  99.000  86.780  1.00  0.00           C 
ATOM   3321  HG1 PRO B 517      87.650  98.470  87.700  1.00  0.00           H 
ATOM   3322  HG2 PRO B 517      87.990  99.850  86.520  1.00  0.00           H 
ATOM   3323  C   PRO B 517      85.670  96.180  86.450  1.00  0.00           C 
ATOM   3324  O   PRO B 517      86.010  95.210  85.720  1.00  0.00           O 
ATOM   3325  N   GLU B 518      85.330  96.000  87.720  1.00  0.00           N 
ATOM   3326  HN  GLU B 518      85.100  96.820  88.240  1.00  0.00           H 
ATOM   3327  CA  GLU B 518      85.150  94.600  88.260  1.00  0.00           C 
ATOM   3328  HA  GLU B 518      86.030  94.000  88.050  1.00  0.00           H 
ATOM   3329  CB  GLU B 518      84.970  94.660  89.770  1.00  0.00           C 
ATOM   3330  HB1 GLU B 518      84.030  95.210  89.980  1.00  0.00           H 
ATOM   3331  HB2 GLU B 518      84.800  93.670  90.240  1.00  0.00           H 
ATOM   3332  CG  GLU B 518      86.180  95.230  90.620  1.00  0.00           C 
ATOM   3333  HG1 GLU B 518      85.810  96.180  91.070  1.00  0.00           H 
ATOM   3334  HG2 GLU B 518      86.360  94.530  91.470  1.00  0.00           H 
ATOM   3335  CD  GLU B 518      87.590  95.420  90.040  1.00  0.00           C 
ATOM   3336  OE1 GLU B 518      88.020  96.540  89.830  1.00  0.00           O 
ATOM   3337  OE2 GLU B 518      88.250  94.420  89.790  1.00  0.00           O 
ATOM   3338  C   GLU B 518      84.020  93.850  87.610  1.00  0.00           C 
ATOM   3339  O   GLU B 518      84.150  92.680  87.350  1.00  0.00           O 
ATOM   3340  N   GLU B 519      82.800  94.470  87.420  1.00  0.00           N 
ATOM   3341  HN  GLU B 519      82.750  95.450  87.610  1.00  0.00           H 
ATOM   3342  CA  GLU B 519      81.710  93.760  86.800  1.00  0.00           C 
ATOM   3343  HA  GLU B 519      81.530  92.830  87.320  1.00  0.00           H 
ATOM   3344  CB  GLU B 519      80.450  94.700  86.930  1.00  0.00           C 
ATOM   3345  HB1 GLU B 519      80.650  95.610  86.330  1.00  0.00           H 
ATOM   3346  HB2 GLU B 519      79.690  94.110  86.370  1.00  0.00           H 
ATOM   3347  CG  GLU B 519      79.930  94.860  88.410  1.00  0.00           C 
ATOM   3348  HG1 GLU B 519      80.580  95.620  88.890  1.00  0.00           H 
ATOM   3349  HG2 GLU B 519      78.920  95.300  88.260  1.00  0.00           H 
ATOM   3350  CD  GLU B 519      79.830  93.640  89.290  1.00  0.00           C 
ATOM   3351  OE1 GLU B 519      80.370  93.640  90.380  1.00  0.00           O 
ATOM   3352  OE2 GLU B 519      79.270  92.600  88.870  1.00  0.00           O 
ATOM   3353  C   GLU B 519      81.890  93.430  85.280  1.00  0.00           C 
ATOM   3354  O   GLU B 519      81.430  92.400  84.790  1.00  0.00           O 
ATOM   3355  N   LEU B 520      82.430  94.440  84.550  1.00  0.00           N 
ATOM   3356  HN  LEU B 520      82.650  95.280  85.040  1.00  0.00           H 
ATOM   3357  CA  LEU B 520      82.810  94.540  83.100  1.00  0.00           C 
ATOM   3358  HA  LEU B 520      82.840  93.510  82.770  1.00  0.00           H 
ATOM   3359  CB  LEU B 520      81.790  95.450  82.520  1.00  0.00           C 
ATOM   3360  HB1 LEU B 520      80.820  95.060  82.890  1.00  0.00           H 
ATOM   3361  HB2 LEU B 520      81.830  96.480  82.920  1.00  0.00           H 
ATOM   3362  CG  LEU B 520      81.520  95.420  81.020  1.00  0.00           C 
ATOM   3363  HG  LEU B 520      81.690  94.370  80.710  1.00  0.00           H 
ATOM   3364  CD1 LEU B 520      80.040  95.800  80.840  1.00  0.00           C 
ATOM   3365 1HD1 LEU B 520      79.840  96.810  81.250  1.00  0.00           H 
ATOM   3366 2HD1 LEU B 520      79.610  95.820  79.820  1.00  0.00           H 
ATOM   3367 3HD1 LEU B 520      79.400  95.010  81.290  1.00  0.00           H 
ATOM   3368  CD2 LEU B 520      82.510  96.260  80.180  1.00  0.00           C 
ATOM   3369 1HD2 LEU B 520      82.400  95.780  79.190  1.00  0.00           H 
ATOM   3370 2HD2 LEU B 520      82.190  97.320  80.160  1.00  0.00           H 
ATOM   3371 3HD2 LEU B 520      83.580  96.210  80.490  1.00  0.00           H 
ATOM   3372  C   LEU B 520      84.160  95.070  82.990  1.00  0.00           C 
ATOM   3373  O   LEU B 520      84.340  96.290  82.930  1.00  0.00           O 
ATOM   3374  N   GLY B 521      85.070  94.080  82.720  1.00  0.00           N 
ATOM   3375  HN  GLY B 521      84.760  93.130  82.680  1.00  0.00           H 
ATOM   3376  CA  GLY B 521      86.600  94.300  82.730  1.00  0.00           C 
ATOM   3377  HA1 GLY B 521      86.860  95.070  83.450  1.00  0.00           H 
ATOM   3378  HA2 GLY B 521      87.070  93.380  83.040  1.00  0.00           H 
ATOM   3379  C   GLY B 521      87.090  94.690  81.380  1.00  0.00           C 
ATOM   3380  O   GLY B 521      88.270  95.010  81.210  1.00  0.00           O 
ATOM   3381  N   HSD B 522      86.270  94.510  80.280  1.00  0.00           N 
ATOM   3382  HN  HSD B 522      85.360  94.120  80.340  1.00  0.00           H 
ATOM   3383  CA  HSD B 522      86.830  94.550  78.940  1.00  0.00           C 
ATOM   3384  HA  HSD B 522      87.590  93.790  78.860  1.00  0.00           H 
ATOM   3385  CB  HSD B 522      85.910  94.020  77.880  1.00  0.00           C 
ATOM   3386  HB1 HSD B 522      85.140  94.790  77.650  1.00  0.00           H 
ATOM   3387  HB2 HSD B 522      86.450  93.570  77.020  1.00  0.00           H 
ATOM   3388  ND1 HSD B 522      85.100  91.650  77.620  1.00  0.00           N 
ATOM   3389  HD1 HSD B 522      85.970  91.460  77.170  1.00  0.00           H 
ATOM   3390  CG  HSD B 522      85.060  92.820  78.360  1.00  0.00           C 
ATOM   3391  CE1 HSD B 522      84.220  90.790  78.140  1.00  0.00           C 
ATOM   3392  HE1 HSD B 522      84.040  89.880  77.570  1.00  0.00           H 
ATOM   3393  NE2 HSD B 522      83.720  91.290  79.240  1.00  0.00           N 
ATOM   3394  CD2 HSD B 522      84.220  92.570  79.360  1.00  0.00           C 
ATOM   3395  HD2 HSD B 522      84.030  93.110  80.280  1.00  0.00           H 
ATOM   3396  C   HSD B 522      87.380  95.850  78.420  1.00  0.00           C 
ATOM   3397  O   HSD B 522      88.110  95.900  77.440  1.00  0.00           O 
ATOM   3398  N   PHE B 523      87.200  96.980  79.130  1.00  0.00           N 
ATOM   3399  HN  PHE B 523      86.670  97.060  79.970  1.00  0.00           H 
ATOM   3400  CA  PHE B 523      87.680  98.240  78.650  1.00  0.00           C 
ATOM   3401  HA  PHE B 523      88.450  98.050  77.920  1.00  0.00           H 
ATOM   3402  CB  PHE B 523      86.480  99.130  78.140  1.00  0.00           C 
ATOM   3403  HB1 PHE B 523      85.770  99.230  78.980  1.00  0.00           H 
ATOM   3404  HB2 PHE B 523      86.700 100.140  77.730  1.00  0.00           H 
ATOM   3405  CG  PHE B 523      85.810  98.290  76.980  1.00  0.00           C 
ATOM   3406  CD1 PHE B 523      86.320  98.300  75.640  1.00  0.00           C 
ATOM   3407  HD1 PHE B 523      87.350  98.620  75.610  1.00  0.00           H 
ATOM   3408  CE1 PHE B 523      85.710  97.510  74.650  1.00  0.00           C 
ATOM   3409  HE1 PHE B 523      86.050  97.520  73.630  1.00  0.00           H 
ATOM   3410  CZ  PHE B 523      84.450  96.850  74.920  1.00  0.00           C 
ATOM   3411  HZ  PHE B 523      83.840  96.520  74.090  1.00  0.00           H 
ATOM   3412  CD2 PHE B 523      84.530  97.710  77.190  1.00  0.00           C 
ATOM   3413  HD2 PHE B 523      84.060  97.660  78.160  1.00  0.00           H 
ATOM   3414  CE2 PHE B 523      83.920  96.930  76.210  1.00  0.00           C 
ATOM   3415  HE2 PHE B 523      82.910  96.580  76.370  1.00  0.00           H 
ATOM   3416  C   PHE B 523      88.380  99.080  79.720  1.00  0.00           C 
ATOM   3417  O   PHE B 523      88.170 100.290  79.770  1.00  0.00           O 
ATOM   3418  N   TYR B 524      89.110  98.490  80.720  1.00  0.00           N 
ATOM   3419  HN  TYR B 524      89.230  97.500  80.700  1.00  0.00           H 
ATOM   3420  CA  TYR B 524      89.620  99.150  81.880  1.00  0.00           C 
ATOM   3421  HA  TYR B 524      88.750  99.640  82.290  1.00  0.00           H 
ATOM   3422  CB  TYR B 524      90.080  98.230  83.020  1.00  0.00           C 
ATOM   3423  HB1 TYR B 524      90.200  98.970  83.840  1.00  0.00           H 
ATOM   3424  HB2 TYR B 524      89.260  97.480  83.080  1.00  0.00           H 
ATOM   3425  CG  TYR B 524      91.310  97.380  82.750  1.00  0.00           C 
ATOM   3426  CD1 TYR B 524      91.220  96.000  82.510  1.00  0.00           C 
ATOM   3427  HD1 TYR B 524      90.280  95.470  82.440  1.00  0.00           H 
ATOM   3428  CE1 TYR B 524      92.420  95.210  82.440  1.00  0.00           C 
ATOM   3429  HE1 TYR B 524      92.460  94.150  82.240  1.00  0.00           H 
ATOM   3430  CZ  TYR B 524      93.650  95.870  82.430  1.00  0.00           C 
ATOM   3431  OH  TYR B 524      94.800  95.120  82.170  1.00  0.00           O 
ATOM   3432  HH  TYR B 524      95.250  95.700  81.560  1.00  0.00           H 
ATOM   3433  CD2 TYR B 524      92.570  97.970  82.850  1.00  0.00           C 
ATOM   3434  HD2 TYR B 524      92.670  98.990  83.200  1.00  0.00           H 
ATOM   3435  CE2 TYR B 524      93.720  97.250  82.580  1.00  0.00           C 
ATOM   3436  HE2 TYR B 524      94.670  97.760  82.610  1.00  0.00           H 
ATOM   3437  C   TYR B 524      90.670 100.170  81.590  1.00  0.00           C 
ATOM   3438  O   TYR B 524      90.820 101.190  82.220  1.00  0.00           O 
ATOM   3439  N   ASP B 525      91.420  99.910  80.550  1.00  0.00           N 
ATOM   3440  HN  ASP B 525      91.290  99.140  79.930  1.00  0.00           H 
ATOM   3441  CA  ASP B 525      92.360 100.930  80.040  1.00  0.00           C 
ATOM   3442  HA  ASP B 525      91.860 101.860  80.250  1.00  0.00           H 
ATOM   3443  CB  ASP B 525      93.790 100.830  80.670  1.00  0.00           C 
ATOM   3444  HB1 ASP B 525      94.330 101.780  80.440  1.00  0.00           H 
ATOM   3445  HB2 ASP B 525      93.600 100.750  81.760  1.00  0.00           H 
ATOM   3446  CG  ASP B 525      94.680  99.650  80.240  1.00  0.00           C 
ATOM   3447  OD1 ASP B 525      94.330  98.840  79.370  1.00  0.00           O 
ATOM   3448  OD2 ASP B 525      95.730  99.500  80.900  1.00  0.00           O 
ATOM   3449  C   ASP B 525      92.270 100.930  78.570  1.00  0.00           C 
ATOM   3450  O   ASP B 525      91.600 100.090  77.960  1.00  0.00           O 
ATOM   3451  N   TYR B 526      92.940 101.930  77.950  1.00  0.00           N 
ATOM   3452  HN  TYR B 526      93.490 102.570  78.480  1.00  0.00           H 
ATOM   3453  CA  TYR B 526      92.930 102.180  76.550  1.00  0.00           C 
ATOM   3454  HA  TYR B 526      91.900 102.130  76.230  1.00  0.00           H 
ATOM   3455  CB  TYR B 526      93.210 103.650  76.190  1.00  0.00           C 
ATOM   3456  HB1 TYR B 526      92.550 104.300  76.800  1.00  0.00           H 
ATOM   3457  HB2 TYR B 526      94.280 103.880  76.400  1.00  0.00           H 
ATOM   3458  CG  TYR B 526      93.100 103.970  74.700  1.00  0.00           C 
ATOM   3459  CD1 TYR B 526      91.840 103.900  74.130  1.00  0.00           C 
ATOM   3460  HD1 TYR B 526      90.950 103.670  74.700  1.00  0.00           H 
ATOM   3461  CE1 TYR B 526      91.660 104.270  72.790  1.00  0.00           C 
ATOM   3462  HE1 TYR B 526      90.650 104.440  72.450  1.00  0.00           H 
ATOM   3463  CZ  TYR B 526      92.720 104.630  72.020  1.00  0.00           C 
ATOM   3464  OH  TYR B 526      92.650 105.150  70.780  1.00  0.00           O 
ATOM   3465  HH  TYR B 526      91.710 105.310  70.640  1.00  0.00           H 
ATOM   3466  CD2 TYR B 526      94.260 104.300  73.950  1.00  0.00           C 
ATOM   3467  HD2 TYR B 526      95.300 104.280  74.240  1.00  0.00           H 
ATOM   3468  CE2 TYR B 526      94.040 104.590  72.560  1.00  0.00           C 
ATOM   3469  HE2 TYR B 526      94.890 104.830  71.940  1.00  0.00           H 
ATOM   3470  C   TYR B 526      93.710 100.980  75.800  1.00  0.00           C 
ATOM   3471  O   TYR B 526      93.070 100.430  74.880  1.00  0.00           O 
ATOM   3472  N   PRO B 527      94.940 100.550  76.100  1.00  0.00           N 
ATOM   3473  CD  PRO B 527      95.970 101.250  76.920  1.00  0.00           C 
ATOM   3474  HD1 PRO B 527      95.700 101.200  78.000  1.00  0.00           H 
ATOM   3475  HD2 PRO B 527      96.080 102.330  76.680  1.00  0.00           H 
ATOM   3476  CA  PRO B 527      95.500  99.360  75.490  1.00  0.00           C 
ATOM   3477  HA  PRO B 527      95.580  99.490  74.420  1.00  0.00           H 
ATOM   3478  CB  PRO B 527      96.840  99.100  76.180  1.00  0.00           C 
ATOM   3479  HB1 PRO B 527      96.600  98.650  77.170  1.00  0.00           H 
ATOM   3480  HB2 PRO B 527      97.470  98.370  75.640  1.00  0.00           H 
ATOM   3481  CG  PRO B 527      97.240 100.540  76.580  1.00  0.00           C 
ATOM   3482  HG1 PRO B 527      97.880 100.550  77.490  1.00  0.00           H 
ATOM   3483  HG2 PRO B 527      97.780 101.050  75.750  1.00  0.00           H 
ATOM   3484  C   PRO B 527      94.630  98.090  75.640  1.00  0.00           C 
ATOM   3485  O   PRO B 527      94.540  97.320  74.670  1.00  0.00           O 
ATOM   3486  N   MET B 528      93.970  97.850  76.800  1.00  0.00           N 
ATOM   3487  HN  MET B 528      94.230  98.280  77.660  1.00  0.00           H 
ATOM   3488  CA  MET B 528      93.010  96.750  76.960  1.00  0.00           C 
ATOM   3489  HA  MET B 528      93.490  95.830  76.650  1.00  0.00           H 
ATOM   3490  CB  MET B 528      92.480  96.630  78.430  1.00  0.00           C 
ATOM   3491  HB1 MET B 528      93.320  96.680  79.160  1.00  0.00           H 
ATOM   3492  HB2 MET B 528      91.780  97.480  78.620  1.00  0.00           H 
ATOM   3493  CG  MET B 528      91.700  95.340  78.630  1.00  0.00           C 
ATOM   3494  HG1 MET B 528      91.440  95.260  79.710  1.00  0.00           H 
ATOM   3495  HG2 MET B 528      90.740  95.490  78.100  1.00  0.00           H 
ATOM   3496  SD  MET B 528      92.480  93.800  78.070  1.00  0.00           S 
ATOM   3497  CE  MET B 528      93.950  94.030  79.020  1.00  0.00           C 
ATOM   3498  HE1 MET B 528      93.540  94.060  80.050  1.00  0.00           H 
ATOM   3499  HE2 MET B 528      94.660  93.180  79.030  1.00  0.00           H 
ATOM   3500  HE3 MET B 528      94.600  94.910  78.810  1.00  0.00           H 
ATOM   3501  C   MET B 528      91.750  96.940  76.090  1.00  0.00           C 
ATOM   3502  O   MET B 528      91.330  96.080  75.340  1.00  0.00           O 
ATOM   3503  N   ALA B 529      91.230  98.120  76.090  1.00  0.00           N 
ATOM   3504  HN  ALA B 529      91.590  98.760  76.770  1.00  0.00           H 
ATOM   3505  CA  ALA B 529      90.190  98.500  75.160  1.00  0.00           C 
ATOM   3506  HA  ALA B 529      89.320  97.870  75.200  1.00  0.00           H 
ATOM   3507  CB  ALA B 529      89.680  99.980  75.390  1.00  0.00           C 
ATOM   3508  HB1 ALA B 529      89.150 100.080  76.360  1.00  0.00           H 
ATOM   3509  HB2 ALA B 529      90.520 100.690  75.490  1.00  0.00           H 
ATOM   3510  HB3 ALA B 529      88.950 100.300  74.610  1.00  0.00           H 
ATOM   3511  C   ALA B 529      90.580  98.320  73.630  1.00  0.00           C 
ATOM   3512  O   ALA B 529      89.790  97.780  72.860  1.00  0.00           O 
ATOM   3513  N   LEU B 530      91.790  98.740  73.190  1.00  0.00           N 
ATOM   3514  HN  LEU B 530      92.420  99.340  73.690  1.00  0.00           H 
ATOM   3515  CA  LEU B 530      92.360  98.380  71.840  1.00  0.00           C 
ATOM   3516  HA  LEU B 530      91.640  98.710  71.110  1.00  0.00           H 
ATOM   3517  CB  LEU B 530      93.820  98.880  71.690  1.00  0.00           C 
ATOM   3518  HB1 LEU B 530      94.350  98.860  72.670  1.00  0.00           H 
ATOM   3519  HB2 LEU B 530      94.340  98.280  70.910  1.00  0.00           H 
ATOM   3520  CG  LEU B 530      94.020 100.280  71.060  1.00  0.00           C 
ATOM   3521  HG  LEU B 530      95.030 100.690  71.260  1.00  0.00           H 
ATOM   3522  CD1 LEU B 530      93.700 100.360  69.640  1.00  0.00           C 
ATOM   3523 1HD1 LEU B 530      93.310 101.360  69.360  1.00  0.00           H 
ATOM   3524 2HD1 LEU B 530      94.550 100.050  69.000  1.00  0.00           H 
ATOM   3525 3HD1 LEU B 530      92.900  99.610  69.480  1.00  0.00           H 
ATOM   3526  CD2 LEU B 530      93.100 101.320  71.740  1.00  0.00           C 
ATOM   3527 1HD2 LEU B 530      93.230 102.250  71.150  1.00  0.00           H 
ATOM   3528 2HD2 LEU B 530      92.070 100.990  71.510  1.00  0.00           H 
ATOM   3529 3HD2 LEU B 530      93.390 101.440  72.810  1.00  0.00           H 
ATOM   3530  C   LEU B 530      92.380  96.870  71.650  1.00  0.00           C 
ATOM   3531  O   LEU B 530      91.950  96.390  70.610  1.00  0.00           O 
ATOM   3532  N   PHE B 531      92.970  96.110  72.550  1.00  0.00           N 
ATOM   3533  HN  PHE B 531      93.410  96.540  73.340  1.00  0.00           H 
ATOM   3534  CA  PHE B 531      93.130  94.670  72.350  1.00  0.00           C 
ATOM   3535  HA  PHE B 531      93.680  94.470  71.440  1.00  0.00           H 
ATOM   3536  CB  PHE B 531      93.950  94.140  73.540  1.00  0.00           C 
ATOM   3537  HB1 PHE B 531      94.850  94.770  73.710  1.00  0.00           H 
ATOM   3538  HB2 PHE B 531      93.510  94.170  74.560  1.00  0.00           H 
ATOM   3539  CG  PHE B 531      94.300  92.660  73.310  1.00  0.00           C 
ATOM   3540  CD1 PHE B 531      94.890  92.140  72.140  1.00  0.00           C 
ATOM   3541  HD1 PHE B 531      95.240  92.820  71.370  1.00  0.00           H 
ATOM   3542  CE1 PHE B 531      95.190  90.800  71.970  1.00  0.00           C 
ATOM   3543  HE1 PHE B 531      95.690  90.400  71.100  1.00  0.00           H 
ATOM   3544  CZ  PHE B 531      94.840  89.850  72.990  1.00  0.00           C 
ATOM   3545  HZ  PHE B 531      94.950  88.780  72.930  1.00  0.00           H 
ATOM   3546  CD2 PHE B 531      93.940  91.710  74.290  1.00  0.00           C 
ATOM   3547  HD2 PHE B 531      93.420  92.000  75.190  1.00  0.00           H 
ATOM   3548  CE2 PHE B 531      94.160  90.340  74.130  1.00  0.00           C 
ATOM   3549  HE2 PHE B 531      93.740  89.720  74.910  1.00  0.00           H 
ATOM   3550  C   PHE B 531      91.870  93.850  72.210  1.00  0.00           C 
ATOM   3551  O   PHE B 531      91.590  93.070  71.300  1.00  0.00           O 
ATOM   3552  N   SER B 532      90.900  94.080  73.160  1.00  0.00           N 
ATOM   3553  HN  SER B 532      91.100  94.620  73.980  1.00  0.00           H 
ATOM   3554  CA  SER B 532      89.560  93.460  73.270  1.00  0.00           C 
ATOM   3555  HA  SER B 532      89.640  92.410  73.030  1.00  0.00           H 
ATOM   3556  CB  SER B 532      88.840  93.520  74.580  1.00  0.00           C 
ATOM   3557  HB1 SER B 532      88.840  94.460  75.170  1.00  0.00           H 
ATOM   3558  HB2 SER B 532      87.780  93.230  74.400  1.00  0.00           H 
ATOM   3559  OG  SER B 532      89.420  92.500  75.420  1.00  0.00           O 
ATOM   3560  HG1 SER B 532      89.730  91.750  74.900  1.00  0.00           H 
ATOM   3561  C   SER B 532      88.630  93.900  72.050  1.00  0.00           C 
ATOM   3562  O   SER B 532      87.800  93.160  71.540  1.00  0.00           O 
ATOM   3563  N   THR B 533      88.760  95.190  71.610  1.00  0.00           N 
ATOM   3564  HN  THR B 533      89.350  95.840  72.070  1.00  0.00           H 
ATOM   3565  CA  THR B 533      88.070  95.780  70.420  1.00  0.00           C 
ATOM   3566  HA  THR B 533      87.010  95.610  70.490  1.00  0.00           H 
ATOM   3567  CB  THR B 533      88.230  97.290  70.220  1.00  0.00           C 
ATOM   3568  HB  THR B 533      89.320  97.500  70.310  1.00  0.00           H 
ATOM   3569  OG1 THR B 533      87.700  97.980  71.330  1.00  0.00           O 
ATOM   3570  HG1 THR B 533      88.370  97.760  71.990  1.00  0.00           H 
ATOM   3571  CG2 THR B 533      87.610  97.850  68.950  1.00  0.00           C 
ATOM   3572 1HG2 THR B 533      87.410  98.940  68.910  1.00  0.00           H 
ATOM   3573 2HG2 THR B 533      88.240  97.530  68.090  1.00  0.00           H 
ATOM   3574 3HG2 THR B 533      86.620  97.390  68.730  1.00  0.00           H 
ATOM   3575  C   THR B 533      88.510  95.080  69.150  1.00  0.00           C 
ATOM   3576  O   THR B 533      87.640  94.850  68.340  1.00  0.00           O 
ATOM   3577  N   PHE B 534      89.820  94.780  69.080  1.00  0.00           N 
ATOM   3578  HN  PHE B 534      90.490  95.140  69.720  1.00  0.00           H 
ATOM   3579  CA  PHE B 534      90.340  93.880  68.140  1.00  0.00           C 
ATOM   3580  HA  PHE B 534      89.940  94.140  67.170  1.00  0.00           H 
ATOM   3581  CB  PHE B 534      91.940  94.030  68.150  1.00  0.00           C 
ATOM   3582  HB1 PHE B 534      92.330  94.910  67.590  1.00  0.00           H 
ATOM   3583  HB2 PHE B 534      92.290  94.130  69.200  1.00  0.00           H 
ATOM   3584  CG  PHE B 534      92.610  92.810  67.520  1.00  0.00           C 
ATOM   3585  CD1 PHE B 534      92.910  92.840  66.150  1.00  0.00           C 
ATOM   3586  HD1 PHE B 534      92.630  93.650  65.500  1.00  0.00           H 
ATOM   3587  CE1 PHE B 534      93.540  91.790  65.570  1.00  0.00           C 
ATOM   3588  HE1 PHE B 534      93.680  91.840  64.500  1.00  0.00           H 
ATOM   3589  CZ  PHE B 534      94.040  90.770  66.350  1.00  0.00           C 
ATOM   3590  HZ  PHE B 534      94.670  90.020  65.900  1.00  0.00           H 
ATOM   3591  CD2 PHE B 534      93.010  91.770  68.350  1.00  0.00           C 
ATOM   3592  HD2 PHE B 534      92.740  91.590  69.380  1.00  0.00           H 
ATOM   3593  CE2 PHE B 534      93.690  90.740  67.750  1.00  0.00           C 
ATOM   3594  HE2 PHE B 534      93.930  89.800  68.230  1.00  0.00           H 
ATOM   3595  C   PHE B 534      89.800  92.470  68.170  1.00  0.00           C 
ATOM   3596  O   PHE B 534      89.400  91.960  67.150  1.00  0.00           O 
ATOM   3597  N   GLU B 535      89.770  91.860  69.350  1.00  0.00           N 
ATOM   3598  HN  GLU B 535      90.260  92.240  70.130  1.00  0.00           H 
ATOM   3599  CA  GLU B 535      89.160  90.580  69.630  1.00  0.00           C 
ATOM   3600  HA  GLU B 535      89.750  89.950  68.970  1.00  0.00           H 
ATOM   3601  CB  GLU B 535      89.250  90.070  71.080  1.00  0.00           C 
ATOM   3602  HB1 GLU B 535      88.970  90.870  71.800  1.00  0.00           H 
ATOM   3603  HB2 GLU B 535      88.610  89.190  71.290  1.00  0.00           H 
ATOM   3604  CG  GLU B 535      90.640  89.680  71.480  1.00  0.00           C 
ATOM   3605  HG1 GLU B 535      91.050  88.790  70.950  1.00  0.00           H 
ATOM   3606  HG2 GLU B 535      91.370  90.500  71.320  1.00  0.00           H 
ATOM   3607  CD  GLU B 535      90.790  89.450  73.010  1.00  0.00           C 
ATOM   3608  OE1 GLU B 535      90.160  90.280  73.720  1.00  0.00           O 
ATOM   3609  OE2 GLU B 535      91.440  88.440  73.390  1.00  0.00           O 
ATOM   3610  C   GLU B 535      87.730  90.520  69.200  1.00  0.00           C 
ATOM   3611  O   GLU B 535      87.300  89.520  68.620  1.00  0.00           O 
ATOM   3612  N   LEU B 536      86.900  91.560  69.440  1.00  0.00           N 
ATOM   3613  HN  LEU B 536      87.120  92.130  70.220  1.00  0.00           H 
ATOM   3614  CA  LEU B 536      85.480  91.610  69.010  1.00  0.00           C 
ATOM   3615  HA  LEU B 536      85.110  90.610  69.150  1.00  0.00           H 
ATOM   3616  CB  LEU B 536      84.790  92.670  69.810  1.00  0.00           C 
ATOM   3617  HB1 LEU B 536      85.380  93.610  69.910  1.00  0.00           H 
ATOM   3618  HB2 LEU B 536      83.860  93.040  69.340  1.00  0.00           H 
ATOM   3619  CG  LEU B 536      84.420  92.290  71.320  1.00  0.00           C 
ATOM   3620  HG  LEU B 536      85.370  91.800  71.600  1.00  0.00           H 
ATOM   3621  CD1 LEU B 536      84.220  93.560  72.180  1.00  0.00           C 
ATOM   3622 1HD1 LEU B 536      84.090  93.240  73.230  1.00  0.00           H 
ATOM   3623 2HD1 LEU B 536      85.150  94.170  72.150  1.00  0.00           H 
ATOM   3624 3HD1 LEU B 536      83.380  94.250  71.940  1.00  0.00           H 
ATOM   3625  CD2 LEU B 536      83.310  91.280  71.370  1.00  0.00           C 
ATOM   3626 1HD2 LEU B 536      83.230  90.810  72.380  1.00  0.00           H 
ATOM   3627 2HD2 LEU B 536      82.300  91.730  71.240  1.00  0.00           H 
ATOM   3628 3HD2 LEU B 536      83.480  90.480  70.610  1.00  0.00           H 
ATOM   3629  C   LEU B 536      85.370  91.840  67.530  1.00  0.00           C 
ATOM   3630  O   LEU B 536      84.470  91.290  66.890  1.00  0.00           O 
ATOM   3631  N   PHE B 537      86.270  92.440  66.790  1.00  0.00           N 
ATOM   3632  HN  PHE B 537      87.050  92.800  67.290  1.00  0.00           H 
ATOM   3633  CA  PHE B 537      86.300  92.630  65.350  1.00  0.00           C 
ATOM   3634  HA  PHE B 537      85.370  93.110  65.070  1.00  0.00           H 
ATOM   3635  CB  PHE B 537      87.460  93.600  65.010  1.00  0.00           C 
ATOM   3636  HB1 PHE B 537      87.490  94.440  65.740  1.00  0.00           H 
ATOM   3637  HB2 PHE B 537      88.370  92.980  65.190  1.00  0.00           H 
ATOM   3638  CG  PHE B 537      87.460  94.030  63.560  1.00  0.00           C 
ATOM   3639  CD1 PHE B 537      86.810  95.230  63.240  1.00  0.00           C 
ATOM   3640  HD1 PHE B 537      86.280  95.800  63.990  1.00  0.00           H 
ATOM   3641  CE1 PHE B 537      86.620  95.590  61.860  1.00  0.00           C 
ATOM   3642  HE1 PHE B 537      86.130  96.500  61.550  1.00  0.00           H 
ATOM   3643  CZ  PHE B 537      87.230  94.850  60.820  1.00  0.00           C 
ATOM   3644  HZ  PHE B 537      87.250  95.210  59.800  1.00  0.00           H 
ATOM   3645  CD2 PHE B 537      88.000  93.260  62.480  1.00  0.00           C 
ATOM   3646  HD2 PHE B 537      88.680  92.460  62.750  1.00  0.00           H 
ATOM   3647  CE2 PHE B 537      87.980  93.730  61.150  1.00  0.00           C 
ATOM   3648  HE2 PHE B 537      88.470  93.070  60.450  1.00  0.00           H 
ATOM   3649  C   PHE B 537      86.400  91.350  64.540  1.00  0.00           C 
ATOM   3650  O   PHE B 537      85.860  91.200  63.480  1.00  0.00           O 
ATOM   3651  N   LEU B 538      87.170  90.440  65.090  1.00  0.00           N 
ATOM   3652  HN  LEU B 538      87.790  90.780  65.800  1.00  0.00           H 
ATOM   3653  CA  LEU B 538      87.390  89.120  64.560  1.00  0.00           C 
ATOM   3654  HA  LEU B 538      87.180  89.090  63.500  1.00  0.00           H 
ATOM   3655  CB  LEU B 538      88.830  88.580  64.690  1.00  0.00           C 
ATOM   3656  HB1 LEU B 538      89.080  88.370  65.750  1.00  0.00           H 
ATOM   3657  HB2 LEU B 538      88.860  87.660  64.070  1.00  0.00           H 
ATOM   3658  CG  LEU B 538      89.940  89.590  64.270  1.00  0.00           C 
ATOM   3659  HG  LEU B 538      89.780  90.560  64.800  1.00  0.00           H 
ATOM   3660  CD1 LEU B 538      91.300  89.050  64.740  1.00  0.00           C 
ATOM   3661 1HD1 LEU B 538      92.110  89.800  64.630  1.00  0.00           H 
ATOM   3662 2HD1 LEU B 538      91.300  88.720  65.800  1.00  0.00           H 
ATOM   3663 3HD1 LEU B 538      91.640  88.160  64.170  1.00  0.00           H 
ATOM   3664  CD2 LEU B 538      90.020  89.940  62.750  1.00  0.00           C 
ATOM   3665 1HD2 LEU B 538      90.580  90.870  62.510  1.00  0.00           H 
ATOM   3666 2HD2 LEU B 538      90.470  89.120  62.150  1.00  0.00           H 
ATOM   3667 3HD2 LEU B 538      88.960  90.020  62.410  1.00  0.00           H 
ATOM   3668  C   LEU B 538      86.450  88.090  65.130  1.00  0.00           C 
ATOM   3669  O   LEU B 538      86.330  86.950  64.650  1.00  0.00           O 
ATOM   3670  N   THR B 539      85.710  88.440  66.190  1.00  0.00           N 
ATOM   3671  HN  THR B 539      85.770  89.330  66.640  1.00  0.00           H 
ATOM   3672  CA  THR B 539      84.630  87.620  66.770  1.00  0.00           C 
ATOM   3673  HA  THR B 539      84.210  88.290  67.510  1.00  0.00           H 
ATOM   3674  CB  THR B 539      83.350  87.320  65.990  1.00  0.00           C 
ATOM   3675  HB  THR B 539      82.720  86.600  66.560  1.00  0.00           H 
ATOM   3676  OG1 THR B 539      83.580  86.710  64.730  1.00  0.00           O 
ATOM   3677  HG1 THR B 539      84.540  86.640  64.670  1.00  0.00           H 
ATOM   3678  CG2 THR B 539      82.630  88.640  65.720  1.00  0.00           C 
ATOM   3679 1HG2 THR B 539      81.770  88.610  65.010  1.00  0.00           H 
ATOM   3680 2HG2 THR B 539      82.220  88.920  66.710  1.00  0.00           H 
ATOM   3681 3HG2 THR B 539      83.390  89.400  65.430  1.00  0.00           H 
ATOM   3682  C   THR B 539      85.170  86.330  67.460  1.00  0.00           C 
ATOM   3683  O   THR B 539      84.590  85.270  67.510  1.00  0.00           O 
ATOM   3684  N   ILE B 540      86.310  86.510  68.120  1.00  0.00           N 
ATOM   3685  HN  ILE B 540      86.870  87.340  68.110  1.00  0.00           H 
ATOM   3686  CA  ILE B 540      87.000  85.440  68.840  1.00  0.00           C 
ATOM   3687  HA  ILE B 540      86.600  84.480  68.540  1.00  0.00           H 
ATOM   3688  CB  ILE B 540      88.490  85.360  68.460  1.00  0.00           C 
ATOM   3689  HB  ILE B 540      89.060  84.660  69.110  1.00  0.00           H 
ATOM   3690  CG2 ILE B 540      88.530  84.880  66.980  1.00  0.00           C 
ATOM   3691 1HG2 ILE B 540      88.150  83.840  66.970  1.00  0.00           H 
ATOM   3692 2HG2 ILE B 540      87.780  85.420  66.370  1.00  0.00           H 
ATOM   3693 3HG2 ILE B 540      89.570  84.830  66.590  1.00  0.00           H 
ATOM   3694  CG1 ILE B 540      89.220  86.730  68.670  1.00  0.00           C 
ATOM   3695 1HG1 ILE B 540      88.670  87.590  68.230  1.00  0.00           H 
ATOM   3696 2HG1 ILE B 540      89.240  86.960  69.760  1.00  0.00           H 
ATOM   3697  CD  ILE B 540      90.610  86.720  68.150  1.00  0.00           C 
ATOM   3698  HD1 ILE B 540      91.160  85.750  68.190  1.00  0.00           H 
ATOM   3699  HD2 ILE B 540      90.630  87.000  67.080  1.00  0.00           H 
ATOM   3700  HD3 ILE B 540      91.280  87.440  68.660  1.00  0.00           H 
ATOM   3701  C   ILE B 540      86.830  85.640  70.350  1.00  0.00           C 
ATOM   3702  O   ILE B 540      87.340  84.900  71.180  1.00  0.00           O 
ATOM   3703  N   ILE B 541      86.030  86.650  70.790  1.00  0.00           N 
ATOM   3704  HN  ILE B 541      85.750  87.390  70.180  1.00  0.00           H 
ATOM   3705  CA  ILE B 541      85.480  86.850  72.110  1.00  0.00           C 
ATOM   3706  HA  ILE B 541      85.470  85.850  72.510  1.00  0.00           H 
ATOM   3707  CB  ILE B 541      86.290  87.710  73.110  1.00  0.00           C 
ATOM   3708  HB  ILE B 541      85.870  87.590  74.130  1.00  0.00           H 
ATOM   3709  CG2 ILE B 541      87.770  87.250  73.220  1.00  0.00           C 
ATOM   3710 1HG2 ILE B 541      88.290  87.720  74.090  1.00  0.00           H 
ATOM   3711 2HG2 ILE B 541      87.860  86.170  73.460  1.00  0.00           H 
ATOM   3712 3HG2 ILE B 541      88.390  87.400  72.310  1.00  0.00           H 
ATOM   3713  CG1 ILE B 541      86.020  89.230  72.830  1.00  0.00           C 
ATOM   3714 1HG1 ILE B 541      86.430  89.420  71.820  1.00  0.00           H 
ATOM   3715 2HG1 ILE B 541      84.930  89.410  72.750  1.00  0.00           H 
ATOM   3716  CD  ILE B 541      86.600  90.210  73.910  1.00  0.00           C 
ATOM   3717  HD1 ILE B 541      87.690  90.020  73.950  1.00  0.00           H 
ATOM   3718  HD2 ILE B 541      86.480  91.180  73.390  1.00  0.00           H 
ATOM   3719  HD3 ILE B 541      86.050  90.090  74.870  1.00  0.00           H 
ATOM   3720  C   ILE B 541      84.020  87.190  72.060  1.00  0.00           C 
ATOM   3721  O   ILE B 541      83.590  87.890  71.130  1.00  0.00           O 
ATOM   3722  N   ASP B 542      83.150  86.760  72.970  1.00  0.00           N 
ATOM   3723  HN  ASP B 542      83.340  86.060  73.650  1.00  0.00           H 
ATOM   3724  CA  ASP B 542      81.790  87.090  72.930  1.00  0.00           C 
ATOM   3725  HA  ASP B 542      81.400  86.910  71.940  1.00  0.00           H 
ATOM   3726  CB  ASP B 542      80.870  86.340  73.890  1.00  0.00           C 
ATOM   3727  HB1 ASP B 542      80.960  86.680  74.940  1.00  0.00           H 
ATOM   3728  HB2 ASP B 542      79.870  86.390  73.410  1.00  0.00           H 
ATOM   3729  CG  ASP B 542      81.140  84.880  73.930  1.00  0.00           C 
ATOM   3730  OD1 ASP B 542      81.570  84.320  72.870  1.00  0.00           O 
ATOM   3731  OD2 ASP B 542      80.890  84.160  74.920  1.00  0.00           O 
ATOM   3732  C   ASP B 542      81.500  88.590  73.390  1.00  0.00           C 
ATOM   3733  O   ASP B 542      82.290  89.140  74.160  1.00  0.00           O 
ATOM   3734  N   GLY B 543      80.430  89.220  72.850  1.00  0.00           N 
ATOM   3735  HN  GLY B 543      79.860  88.680  72.230  1.00  0.00           H 
ATOM   3736  CA  GLY B 543      79.840  90.520  73.320  1.00  0.00           C 
ATOM   3737  HA1 GLY B 543      80.430  91.290  72.850  1.00  0.00           H 
ATOM   3738  HA2 GLY B 543      78.820  90.430  72.960  1.00  0.00           H 
ATOM   3739  C   GLY B 543      79.810  90.730  74.780  1.00  0.00           C 
ATOM   3740  O   GLY B 543      79.340  89.870  75.480  1.00  0.00           O 
ATOM   3741  N   PRO B 544      80.340  91.850  75.310  1.00  0.00           N 
ATOM   3742  CD  PRO B 544      81.510  92.410  74.660  1.00  0.00           C 
ATOM   3743  HD1 PRO B 544      81.140  93.050  73.830  1.00  0.00           H 
ATOM   3744  HD2 PRO B 544      82.240  91.660  74.290  1.00  0.00           H 
ATOM   3745  CA  PRO B 544      80.300  92.130  76.640  1.00  0.00           C 
ATOM   3746  HA  PRO B 544      80.880  91.360  77.130  1.00  0.00           H 
ATOM   3747  CB  PRO B 544      81.020  93.450  76.730  1.00  0.00           C 
ATOM   3748  HB1 PRO B 544      80.370  94.270  76.350  1.00  0.00           H 
ATOM   3749  HB2 PRO B 544      81.290  93.780  77.760  1.00  0.00           H 
ATOM   3750  CG  PRO B 544      82.180  93.300  75.720  1.00  0.00           C 
ATOM   3751  HG1 PRO B 544      82.510  94.260  75.270  1.00  0.00           H 
ATOM   3752  HG2 PRO B 544      83.050  92.740  76.110  1.00  0.00           H 
ATOM   3753  C   PRO B 544      78.910  92.200  77.330  1.00  0.00           C 
ATOM   3754  O   PRO B 544      78.130  93.150  77.110  1.00  0.00           O 
ATOM   3755  N   ALA B 545      78.480  91.260  78.150  1.00  0.00           N 
ATOM   3756  HN  ALA B 545      78.970  90.400  78.210  1.00  0.00           H 
ATOM   3757  CA  ALA B 545      77.190  91.240  78.850  1.00  0.00           C 
ATOM   3758  HA  ALA B 545      76.800  92.240  78.790  1.00  0.00           H 
ATOM   3759  CB  ALA B 545      76.210  90.440  77.880  1.00  0.00           C 
ATOM   3760  HB1 ALA B 545      75.180  90.760  78.140  1.00  0.00           H 
ATOM   3761  HB2 ALA B 545      76.460  90.750  76.840  1.00  0.00           H 
ATOM   3762  HB3 ALA B 545      76.270  89.330  77.950  1.00  0.00           H 
ATOM   3763  C   ALA B 545      77.320  90.750  80.260  1.00  0.00           C 
ATOM   3764  O   ALA B 545      78.080  89.810  80.500  1.00  0.00           O 
ATOM   3765  N   ASN B 546      76.640  91.480  81.180  1.00  0.00           N 
ATOM   3766  HN  ASN B 546      76.240  92.350  80.910  1.00  0.00           H 
ATOM   3767  CA  ASN B 546      76.450  91.000  82.550  1.00  0.00           C 
ATOM   3768  HA  ASN B 546      76.880  90.010  82.640  1.00  0.00           H 
ATOM   3769  CB  ASN B 546      77.060  92.110  83.430  1.00  0.00           C 
ATOM   3770  HB1 ASN B 546      78.110  92.210  83.080  1.00  0.00           H 
ATOM   3771  HB2 ASN B 546      76.510  93.070  83.380  1.00  0.00           H 
ATOM   3772  CG  ASN B 546      77.230  91.750  84.900  1.00  0.00           C 
ATOM   3773  OD1 ASN B 546      76.820  90.660  85.400  1.00  0.00           O 
ATOM   3774  ND2 ASN B 546      77.840  92.650  85.730  1.00  0.00           N 
ATOM   3775 1HD2 ASN B 546      78.190  93.530  85.400  1.00  0.00           H 
ATOM   3776 2HD2 ASN B 546      78.040  92.300  86.650  1.00  0.00           H 
ATOM   3777  C   ASN B 546      74.990  90.690  82.830  1.00  0.00           C 
ATOM   3778  O   ASN B 546      74.740  89.640  83.410  1.00  0.00           O 
ATOM   3779  N   TYR B 547      74.010  91.440  82.380  1.00  0.00           N 
ATOM   3780  HN  TYR B 547      74.200  92.170  81.730  1.00  0.00           H 
ATOM   3781  CA  TYR B 547      72.520  91.290  82.700  1.00  0.00           C 
ATOM   3782  HA  TYR B 547      72.110  92.060  82.060  1.00  0.00           H 
ATOM   3783  CB  TYR B 547      71.900  89.910  82.270  1.00  0.00           C 
ATOM   3784  HB1 TYR B 547      72.160  89.080  82.960  1.00  0.00           H 
ATOM   3785  HB2 TYR B 547      70.800  89.950  82.420  1.00  0.00           H 
ATOM   3786  CG  TYR B 547      72.230  89.650  80.830  1.00  0.00           C 
ATOM   3787  CD1 TYR B 547      71.610  90.230  79.730  1.00  0.00           C 
ATOM   3788  HD1 TYR B 547      70.890  91.010  79.940  1.00  0.00           H 
ATOM   3789  CE1 TYR B 547      71.860  89.840  78.410  1.00  0.00           C 
ATOM   3790  HE1 TYR B 547      71.460  90.300  77.520  1.00  0.00           H 
ATOM   3791  CZ  TYR B 547      72.880  88.880  78.180  1.00  0.00           C 
ATOM   3792  OH  TYR B 547      73.190  88.450  76.900  1.00  0.00           O 
ATOM   3793  HH  TYR B 547      72.560  88.920  76.340  1.00  0.00           H 
ATOM   3794  CD2 TYR B 547      73.290  88.730  80.600  1.00  0.00           C 
ATOM   3795  HD2 TYR B 547      73.830  88.210  81.380  1.00  0.00           H 
ATOM   3796  CE2 TYR B 547      73.650  88.400  79.260  1.00  0.00           C 
ATOM   3797  HE2 TYR B 547      74.420  87.720  78.950  1.00  0.00           H 
ATOM   3798  C   TYR B 547      72.130  91.630  84.140  1.00  0.00           C 
ATOM   3799  O   TYR B 547      71.070  92.210  84.410  1.00  0.00           O 
ATOM   3800  N   ASN B 548      73.120  91.460  85.050  1.00  0.00           N 
ATOM   3801  HN  ASN B 548      73.930  90.930  84.820  1.00  0.00           H 
ATOM   3802  CA  ASN B 548      72.840  91.590  86.440  1.00  0.00           C 
ATOM   3803  HA  ASN B 548      71.800  91.380  86.630  1.00  0.00           H 
ATOM   3804  CB  ASN B 548      73.890  90.730  87.350  1.00  0.00           C 
ATOM   3805  HB1 ASN B 548      74.960  91.020  87.230  1.00  0.00           H 
ATOM   3806  HB2 ASN B 548      73.600  90.830  88.420  1.00  0.00           H 
ATOM   3807  CG  ASN B 548      73.750  89.250  87.020  1.00  0.00           C 
ATOM   3808  OD1 ASN B 548      72.660  88.690  86.910  1.00  0.00           O 
ATOM   3809  ND2 ASN B 548      74.850  88.570  86.730  1.00  0.00           N 
ATOM   3810 1HD2 ASN B 548      75.730  89.050  86.720  1.00  0.00           H 
ATOM   3811 2HD2 ASN B 548      74.730  87.860  86.040  1.00  0.00           H 
ATOM   3812  C   ASN B 548      73.110  92.960  86.980  1.00  0.00           C 
ATOM   3813  O   ASN B 548      73.000  93.230  88.190  1.00  0.00           O 
ATOM   3814  N   VAL B 549      73.460  93.940  86.090  1.00  0.00           N 
ATOM   3815  HN  VAL B 549      73.490  93.880  85.100  1.00  0.00           H 
ATOM   3816  CA  VAL B 549      73.810  95.310  86.530  1.00  0.00           C 
ATOM   3817  HA  VAL B 549      73.150  95.570  87.350  1.00  0.00           H 
ATOM   3818  CB  VAL B 549      75.340  95.350  86.930  1.00  0.00           C 
ATOM   3819  HB  VAL B 549      75.500  94.390  87.470  1.00  0.00           H 
ATOM   3820  CG1 VAL B 549      76.250  95.280  85.760  1.00  0.00           C 
ATOM   3821 1HG1 VAL B 549      77.320  95.150  86.040  1.00  0.00           H 
ATOM   3822 2HG1 VAL B 549      75.940  94.520  85.000  1.00  0.00           H 
ATOM   3823 3HG1 VAL B 549      76.230  96.220  85.170  1.00  0.00           H 
ATOM   3824  CG2 VAL B 549      75.600  96.660  87.740  1.00  0.00           C 
ATOM   3825 1HG2 VAL B 549      76.700  96.770  87.850  1.00  0.00           H 
ATOM   3826 2HG2 VAL B 549      75.180  97.620  87.380  1.00  0.00           H 
ATOM   3827 3HG2 VAL B 549      75.180  96.430  88.740  1.00  0.00           H 
ATOM   3828  C   VAL B 549      73.430  96.180  85.370  1.00  0.00           C 
ATOM   3829  O   VAL B 549      73.340  95.730  84.230  1.00  0.00           O 
ATOM   3830  N   ASP B 550      73.110  97.450  85.460  1.00  0.00           N 
ATOM   3831  HN  ASP B 550      73.290  98.020  86.260  1.00  0.00           H 
ATOM   3832  CA  ASP B 550      72.570  98.170  84.330  1.00  0.00           C 
ATOM   3833  HA  ASP B 550      72.050  97.520  83.640  1.00  0.00           H 
ATOM   3834  CB  ASP B 550      71.550  99.310  84.630  1.00  0.00           C 
ATOM   3835  HB1 ASP B 550      71.990 100.100  85.270  1.00  0.00           H 
ATOM   3836  HB2 ASP B 550      71.370  99.940  83.740  1.00  0.00           H 
ATOM   3837  CG  ASP B 550      70.240  98.730  85.190  1.00  0.00           C 
ATOM   3838  OD1 ASP B 550      69.770  97.650  84.800  1.00  0.00           O 
ATOM   3839  OD2 ASP B 550      69.590  99.510  85.920  1.00  0.00           O 
ATOM   3840  C   ASP B 550      73.730  98.740  83.520  1.00  0.00           C 
ATOM   3841  O   ASP B 550      74.540  99.580  83.970  1.00  0.00           O 
ATOM   3842  N   LEU B 551      73.920  98.320  82.240  1.00  0.00           N 
ATOM   3843  HN  LEU B 551      73.240  97.710  81.840  1.00  0.00           H 
ATOM   3844  CA  LEU B 551      74.960  98.820  81.350  1.00  0.00           C 
ATOM   3845  HA  LEU B 551      75.740  98.870  82.090  1.00  0.00           H 
ATOM   3846  CB  LEU B 551      75.310  97.880  80.210  1.00  0.00           C 
ATOM   3847  HB1 LEU B 551      74.350  97.830  79.650  1.00  0.00           H 
ATOM   3848  HB2 LEU B 551      76.040  98.370  79.530  1.00  0.00           H 
ATOM   3849  CG  LEU B 551      75.690  96.500  80.660  1.00  0.00           C 
ATOM   3850  HG  LEU B 551      74.760  95.930  80.890  1.00  0.00           H 
ATOM   3851  CD1 LEU B 551      76.450  95.810  79.560  1.00  0.00           C 
ATOM   3852 1HD1 LEU B 551      77.090  95.070  80.070  1.00  0.00           H 
ATOM   3853 2HD1 LEU B 551      75.870  95.210  78.830  1.00  0.00           H 
ATOM   3854 3HD1 LEU B 551      77.120  96.550  79.070  1.00  0.00           H 
ATOM   3855  CD2 LEU B 551      76.620  96.510  81.880  1.00  0.00           C 
ATOM   3856 1HD2 LEU B 551      77.080  95.530  82.130  1.00  0.00           H 
ATOM   3857 2HD2 LEU B 551      77.430  97.260  81.820  1.00  0.00           H 
ATOM   3858 3HD2 LEU B 551      76.090  96.870  82.790  1.00  0.00           H 
ATOM   3859  C   LEU B 551      74.480 100.180  80.840  1.00  0.00           C 
ATOM   3860  O   LEU B 551      73.300 100.380  80.650  1.00  0.00           O 
ATOM   3861  N   PRO B 552      75.420 101.060  80.510  1.00  0.00           N 
ATOM   3862  CD  PRO B 552      76.750 101.090  81.160  1.00  0.00           C 
ATOM   3863  HD1 PRO B 552      77.300 100.230  80.720  1.00  0.00           H 
ATOM   3864  HD2 PRO B 552      76.740 100.910  82.260  1.00  0.00           H 
ATOM   3865  CA  PRO B 552      75.170 102.350  79.770  1.00  0.00           C 
ATOM   3866  HA  PRO B 552      74.560 103.010  80.370  1.00  0.00           H 
ATOM   3867  CB  PRO B 552      76.590 102.940  79.530  1.00  0.00           C 
ATOM   3868  HB1 PRO B 552      77.150 102.440  78.720  1.00  0.00           H 
ATOM   3869  HB2 PRO B 552      76.700 104.040  79.390  1.00  0.00           H 
ATOM   3870  CG  PRO B 552      77.260 102.480  80.850  1.00  0.00           C 
ATOM   3871  HG1 PRO B 552      78.370 102.500  80.800  1.00  0.00           H 
ATOM   3872  HG2 PRO B 552      76.960 103.150  81.690  1.00  0.00           H 
ATOM   3873  C   PRO B 552      74.350 102.280  78.510  1.00  0.00           C 
ATOM   3874  O   PRO B 552      74.370 101.290  77.810  1.00  0.00           O 
ATOM   3875  N   PHE B 553      73.550 103.280  78.160  1.00  0.00           N 
ATOM   3876  HN  PHE B 553      73.290 104.070  78.700  1.00  0.00           H 
ATOM   3877  CA  PHE B 553      72.710 103.190  77.000  1.00  0.00           C 
ATOM   3878  HA  PHE B 553      72.270 102.210  77.080  1.00  0.00           H 
ATOM   3879  CB  PHE B 553      71.570 104.360  76.910  1.00  0.00           C 
ATOM   3880  HB1 PHE B 553      71.020 104.250  77.870  1.00  0.00           H 
ATOM   3881  HB2 PHE B 553      72.100 105.340  76.850  1.00  0.00           H 
ATOM   3882  CG  PHE B 553      70.620 104.100  75.770  1.00  0.00           C 
ATOM   3883  CD1 PHE B 553      69.990 102.880  75.430  1.00  0.00           C 
ATOM   3884  HD1 PHE B 553      70.210 102.030  76.060  1.00  0.00           H 
ATOM   3885  CE1 PHE B 553      69.200 102.810  74.320  1.00  0.00           C 
ATOM   3886  HE1 PHE B 553      68.750 101.870  74.030  1.00  0.00           H 
ATOM   3887  CZ  PHE B 553      68.890 103.940  73.580  1.00  0.00           C 
ATOM   3888  HZ  PHE B 553      68.270 103.950  72.700  1.00  0.00           H 
ATOM   3889  CD2 PHE B 553      70.320 105.240  74.920  1.00  0.00           C 
ATOM   3890  HD2 PHE B 553      70.810 106.160  75.200  1.00  0.00           H 
ATOM   3891  CE2 PHE B 553      69.390 105.150  73.930  1.00  0.00           C 
ATOM   3892  HE2 PHE B 553      68.980 106.020  73.440  1.00  0.00           H 
ATOM   3893  C   PHE B 553      73.480 103.190  75.710  1.00  0.00           C 
ATOM   3894  O   PHE B 553      73.140 102.670  74.680  1.00  0.00           O 
ATOM   3895  N   MET B 554      74.650 103.850  75.680  1.00  0.00           N 
ATOM   3896  HN  MET B 554      75.060 104.190  76.520  1.00  0.00           H 
ATOM   3897  CA  MET B 554      75.440 103.880  74.520  1.00  0.00           C 
ATOM   3898  HA  MET B 554      74.760 104.150  73.730  1.00  0.00           H 
ATOM   3899  CB  MET B 554      76.460 105.070  74.550  1.00  0.00           C 
ATOM   3900  HB1 MET B 554      77.020 105.030  75.510  1.00  0.00           H 
ATOM   3901  HB2 MET B 554      77.190 104.990  73.720  1.00  0.00           H 
ATOM   3902  CG  MET B 554      75.750 106.440  74.530  1.00  0.00           C 
ATOM   3903  HG1 MET B 554      75.340 106.570  75.550  1.00  0.00           H 
ATOM   3904  HG2 MET B 554      76.520 107.240  74.530  1.00  0.00           H 
ATOM   3905  SD  MET B 554      74.450 106.620  73.280  1.00  0.00           S 
ATOM   3906  CE  MET B 554      75.550 106.690  71.780  1.00  0.00           C 
ATOM   3907  HE1 MET B 554      76.400 105.990  71.660  1.00  0.00           H 
ATOM   3908  HE2 MET B 554      74.970 106.770  70.840  1.00  0.00           H 
ATOM   3909  HE3 MET B 554      76.030 107.690  71.760  1.00  0.00           H 
ATOM   3910  C   MET B 554      76.220 102.670  74.170  1.00  0.00           C 
ATOM   3911  O   MET B 554      76.730 102.480  73.070  1.00  0.00           O 
ATOM   3912  N   TYR B 555      76.320 101.600  75.000  1.00  0.00           N 
ATOM   3913  HN  TYR B 555      75.790 101.760  75.830  1.00  0.00           H 
ATOM   3914  CA  TYR B 555      76.990 100.330  74.690  1.00  0.00           C 
ATOM   3915  HA  TYR B 555      77.960 100.610  74.310  1.00  0.00           H 
ATOM   3916  CB  TYR B 555      77.200  99.460  75.990  1.00  0.00           C 
ATOM   3917  HB1 TYR B 555      77.900 100.030  76.630  1.00  0.00           H 
ATOM   3918  HB2 TYR B 555      76.240  99.410  76.550  1.00  0.00           H 
ATOM   3919  CG  TYR B 555      77.740  98.070  75.660  1.00  0.00           C 
ATOM   3920  CD1 TYR B 555      78.910  97.910  74.920  1.00  0.00           C 
ATOM   3921  HD1 TYR B 555      79.490  98.810  74.760  1.00  0.00           H 
ATOM   3922  CE1 TYR B 555      79.270  96.640  74.460  1.00  0.00           C 
ATOM   3923  HE1 TYR B 555      80.230  96.550  73.970  1.00  0.00           H 
ATOM   3924  CZ  TYR B 555      78.440  95.510  74.610  1.00  0.00           C 
ATOM   3925  OH  TYR B 555      78.730  94.300  74.020  1.00  0.00           O 
ATOM   3926  HH  TYR B 555      77.990  93.710  74.180  1.00  0.00           H 
ATOM   3927  CD2 TYR B 555      76.900  96.910  75.920  1.00  0.00           C 
ATOM   3928  HD2 TYR B 555      76.010  97.090  76.510  1.00  0.00           H 
ATOM   3929  CE2 TYR B 555      77.280  95.710  75.350  1.00  0.00           C 
ATOM   3930  HE2 TYR B 555      76.560  94.900  75.380  1.00  0.00           H 
ATOM   3931  C   TYR B 555      76.230  99.570  73.630  1.00  0.00           C 
ATOM   3932  O   TYR B 555      76.790  99.220  72.570  1.00  0.00           O 
ATOM   3933  N   SER B 556      74.930  99.380  73.770  1.00  0.00           N 
ATOM   3934  HN  SER B 556      74.620  99.740  74.650  1.00  0.00           H 
ATOM   3935  CA  SER B 556      74.080  98.640  72.870  1.00  0.00           C 
ATOM   3936  HA  SER B 556      74.580  97.690  72.810  1.00  0.00           H 
ATOM   3937  CB  SER B 556      72.650  98.410  73.520  1.00  0.00           C 
ATOM   3938  HB1 SER B 556      72.340  99.380  73.960  1.00  0.00           H 
ATOM   3939  HB2 SER B 556      71.920  98.030  72.780  1.00  0.00           H 
ATOM   3940  OG  SER B 556      72.710  97.470  74.570  1.00  0.00           O 
ATOM   3941  HG1 SER B 556      72.560  96.580  74.230  1.00  0.00           H 
ATOM   3942  C   SER B 556      73.940  99.210  71.470  1.00  0.00           C 
ATOM   3943  O   SER B 556      73.940  98.580  70.420  1.00  0.00           O 
ATOM   3944  N   ILE B 557      73.830 100.570  71.390  1.00  0.00           N 
ATOM   3945  HN  ILE B 557      73.630 101.060  72.240  1.00  0.00           H 
ATOM   3946  CA  ILE B 557      73.900 101.380  70.140  1.00  0.00           C 
ATOM   3947  HA  ILE B 557      73.180 101.020  69.420  1.00  0.00           H 
ATOM   3948  CB  ILE B 557      73.640 102.800  70.630  1.00  0.00           C 
ATOM   3949  HB  ILE B 557      74.400 103.140  71.370  1.00  0.00           H 
ATOM   3950  CG2 ILE B 557      73.780 103.820  69.470  1.00  0.00           C 
ATOM   3951 1HG2 ILE B 557      73.320 104.760  69.830  1.00  0.00           H 
ATOM   3952 2HG2 ILE B 557      74.860 104.060  69.380  1.00  0.00           H 
ATOM   3953 3HG2 ILE B 557      73.380 103.510  68.480  1.00  0.00           H 
ATOM   3954  CG1 ILE B 557      72.280 102.990  71.350  1.00  0.00           C 
ATOM   3955 1HG1 ILE B 557      72.050 102.300  72.190  1.00  0.00           H 
ATOM   3956 2HG1 ILE B 557      72.190 104.060  71.650  1.00  0.00           H 
ATOM   3957  CD  ILE B 557      71.080 102.680  70.460  1.00  0.00           C 
ATOM   3958  HD1 ILE B 557      70.940 103.660  69.960  1.00  0.00           H 
ATOM   3959  HD2 ILE B 557      71.240 101.920  69.670  1.00  0.00           H 
ATOM   3960  HD3 ILE B 557      70.190 102.350  71.030  1.00  0.00           H 
ATOM   3961  C   ILE B 557      75.240 101.330  69.440  1.00  0.00           C 
ATOM   3962  O   ILE B 557      75.360 101.090  68.180  1.00  0.00           O 
ATOM   3963  N   THR B 558      76.370 101.510  70.220  1.00  0.00           N 
ATOM   3964  HN  THR B 558      76.330 101.590  71.210  1.00  0.00           H 
ATOM   3965  CA  THR B 558      77.730 101.520  69.610  1.00  0.00           C 
ATOM   3966  HA  THR B 558      77.670 102.050  68.670  1.00  0.00           H 
ATOM   3967  CB  THR B 558      78.790 102.130  70.550  1.00  0.00           C 
ATOM   3968  HB  THR B 558      78.730 101.590  71.520  1.00  0.00           H 
ATOM   3969  OG1 THR B 558      78.460 103.450  70.890  1.00  0.00           O 
ATOM   3970  HG1 THR B 558      77.890 103.290  71.640  1.00  0.00           H 
ATOM   3971  CG2 THR B 558      80.200 102.260  69.990  1.00  0.00           C 
ATOM   3972 1HG2 THR B 558      80.900 102.830  70.640  1.00  0.00           H 
ATOM   3973 2HG2 THR B 558      80.600 101.240  69.790  1.00  0.00           H 
ATOM   3974 3HG2 THR B 558      80.090 102.860  69.060  1.00  0.00           H 
ATOM   3975  C   THR B 558      78.100 100.110  69.160  1.00  0.00           C 
ATOM   3976  O   THR B 558      78.710  99.970  68.130  1.00  0.00           O 
ATOM   3977  N   TYR B 559      77.820  99.030  69.910  1.00  0.00           N 
ATOM   3978  HN  TYR B 559      77.400  99.030  70.820  1.00  0.00           H 
ATOM   3979  CA  TYR B 559      78.060  97.690  69.530  1.00  0.00           C 
ATOM   3980  HA  TYR B 559      79.100  97.700  69.250  1.00  0.00           H 
ATOM   3981  CB  TYR B 559      77.910  96.740  70.780  1.00  0.00           C 
ATOM   3982  HB1 TYR B 559      78.460  97.200  71.630  1.00  0.00           H 
ATOM   3983  HB2 TYR B 559      76.820  96.640  70.940  1.00  0.00           H 
ATOM   3984  CG  TYR B 559      78.510  95.330  70.570  1.00  0.00           C 
ATOM   3985  CD1 TYR B 559      79.770  95.130  69.920  1.00  0.00           C 
ATOM   3986  HD1 TYR B 559      80.370  95.970  69.600  1.00  0.00           H 
ATOM   3987  CE1 TYR B 559      80.210  93.820  69.590  1.00  0.00           C 
ATOM   3988  HE1 TYR B 559      81.120  93.620  69.050  1.00  0.00           H 
ATOM   3989  CZ  TYR B 559      79.460  92.760  70.080  1.00  0.00           C 
ATOM   3990  OH  TYR B 559      79.970  91.470  69.840  1.00  0.00           O 
ATOM   3991  HH  TYR B 559      79.230  90.870  69.780  1.00  0.00           H 
ATOM   3992  CD2 TYR B 559      77.780  94.230  70.920  1.00  0.00           C 
ATOM   3993  HD2 TYR B 559      76.810  94.320  71.380  1.00  0.00           H 
ATOM   3994  CE2 TYR B 559      78.270  92.960  70.670  1.00  0.00           C 
ATOM   3995  HE2 TYR B 559      77.710  92.110  71.010  1.00  0.00           H 
ATOM   3996  C   TYR B 559      77.250  97.220  68.320  1.00  0.00           C 
ATOM   3997  O   TYR B 559      77.770  96.540  67.410  1.00  0.00           O 
ATOM   3998  N   ALA B 560      75.940  97.610  68.170  1.00  0.00           N 
ATOM   3999  HN  ALA B 560      75.560  98.170  68.900  1.00  0.00           H 
ATOM   4000  CA  ALA B 560      75.120  97.300  67.000  1.00  0.00           C 
ATOM   4001  HA  ALA B 560      75.110  96.240  66.800  1.00  0.00           H 
ATOM   4002  CB  ALA B 560      73.670  98.000  67.010  1.00  0.00           C 
ATOM   4003  HB1 ALA B 560      73.100  97.770  66.090  1.00  0.00           H 
ATOM   4004  HB2 ALA B 560      73.120  97.490  67.830  1.00  0.00           H 
ATOM   4005  HB3 ALA B 560      73.790  99.060  67.300  1.00  0.00           H 
ATOM   4006  C   ALA B 560      75.780  97.830  65.730  1.00  0.00           C 
ATOM   4007  O   ALA B 560      75.890  97.110  64.730  1.00  0.00           O 
ATOM   4008  N   ALA B 561      76.290  99.030  65.850  1.00  0.00           N 
ATOM   4009  HN  ALA B 561      76.180  99.610  66.660  1.00  0.00           H 
ATOM   4010  CA  ALA B 561      76.960  99.710  64.760  1.00  0.00           C 
ATOM   4011  HA  ALA B 561      76.330  99.710  63.880  1.00  0.00           H 
ATOM   4012  CB  ALA B 561      77.200 101.160  65.140  1.00  0.00           C 
ATOM   4013  HB1 ALA B 561      77.670 101.640  64.250  1.00  0.00           H 
ATOM   4014  HB2 ALA B 561      76.320 101.730  65.510  1.00  0.00           H 
ATOM   4015  HB3 ALA B 561      78.010 101.270  65.890  1.00  0.00           H 
ATOM   4016  C   ALA B 561      78.270  99.000  64.290  1.00  0.00           C 
ATOM   4017  O   ALA B 561      78.540  98.800  63.120  1.00  0.00           O 
ATOM   4018  N   PHE B 562      79.070  98.680  65.330  1.00  0.00           N 
ATOM   4019  HN  PHE B 562      78.890  99.030  66.250  1.00  0.00           H 
ATOM   4020  CA  PHE B 562      80.330  97.970  65.240  1.00  0.00           C 
ATOM   4021  HA  PHE B 562      80.920  98.610  64.600  1.00  0.00           H 
ATOM   4022  CB  PHE B 562      80.960  97.770  66.630  1.00  0.00           C 
ATOM   4023  HB1 PHE B 562      81.250  98.750  67.070  1.00  0.00           H 
ATOM   4024  HB2 PHE B 562      80.190  97.300  67.280  1.00  0.00           H 
ATOM   4025  CG  PHE B 562      82.320  96.920  66.620  1.00  0.00           C 
ATOM   4026  CD1 PHE B 562      83.520  97.570  66.360  1.00  0.00           C 
ATOM   4027  HD1 PHE B 562      83.470  98.600  66.040  1.00  0.00           H 
ATOM   4028  CE1 PHE B 562      84.710  96.910  66.360  1.00  0.00           C 
ATOM   4029  HE1 PHE B 562      85.640  97.410  66.140  1.00  0.00           H 
ATOM   4030  CZ  PHE B 562      84.700  95.550  66.740  1.00  0.00           C 
ATOM   4031  HZ  PHE B 562      85.590  94.940  66.670  1.00  0.00           H 
ATOM   4032  CD2 PHE B 562      82.330  95.550  67.010  1.00  0.00           C 
ATOM   4033  HD2 PHE B 562      81.450  94.960  67.220  1.00  0.00           H 
ATOM   4034  CE2 PHE B 562      83.550  94.870  67.040  1.00  0.00           C 
ATOM   4035  HE2 PHE B 562      83.560  93.810  67.250  1.00  0.00           H 
ATOM   4036  C   PHE B 562      80.240  96.590  64.580  1.00  0.00           C 
ATOM   4037  O   PHE B 562      81.020  96.210  63.670  1.00  0.00           O 
ATOM   4038  N   ALA B 563      79.260  95.800  65.020  1.00  0.00           N 
ATOM   4039  HN  ALA B 563      78.730  96.150  65.790  1.00  0.00           H 
ATOM   4040  CA  ALA B 563      78.910  94.460  64.570  1.00  0.00           C 
ATOM   4041  HA  ALA B 563      79.800  93.860  64.680  1.00  0.00           H 
ATOM   4042  CB  ALA B 563      77.720  93.850  65.360  1.00  0.00           C 
ATOM   4043  HB1 ALA B 563      77.620  92.750  65.210  1.00  0.00           H 
ATOM   4044  HB2 ALA B 563      78.070  93.970  66.410  1.00  0.00           H 
ATOM   4045  HB3 ALA B 563      76.810  94.400  65.030  1.00  0.00           H 
ATOM   4046  C   ALA B 563      78.570  94.420  63.050  1.00  0.00           C 
ATOM   4047  O   ALA B 563      79.170  93.680  62.300  1.00  0.00           O 
ATOM   4048  N   ILE B 564      77.690  95.300  62.560  1.00  0.00           N 
ATOM   4049  HN  ILE B 564      77.260  95.960  63.170  1.00  0.00           H 
ATOM   4050  CA  ILE B 564      77.400  95.490  61.150  1.00  0.00           C 
ATOM   4051  HA  ILE B 564      77.080  94.580  60.670  1.00  0.00           H 
ATOM   4052  CB  ILE B 564      76.150  96.450  61.100  1.00  0.00           C 
ATOM   4053  HB  ILE B 564      76.370  97.290  61.800  1.00  0.00           H 
ATOM   4054  CG2 ILE B 564      75.770  96.860  59.720  1.00  0.00           C 
ATOM   4055 1HG2 ILE B 564      74.980  97.640  59.650  1.00  0.00           H 
ATOM   4056 2HG2 ILE B 564      76.680  97.210  59.180  1.00  0.00           H 
ATOM   4057 3HG2 ILE B 564      75.430  96.070  59.010  1.00  0.00           H 
ATOM   4058  CG1 ILE B 564      74.960  95.630  61.670  1.00  0.00           C 
ATOM   4059 1HG1 ILE B 564      75.000  94.660  61.120  1.00  0.00           H 
ATOM   4060 2HG1 ILE B 564      74.950  95.490  62.770  1.00  0.00           H 
ATOM   4061  CD  ILE B 564      73.510  96.240  61.460  1.00  0.00           C 
ATOM   4062  HD1 ILE B 564      73.420  97.240  61.940  1.00  0.00           H 
ATOM   4063  HD2 ILE B 564      73.360  96.260  60.360  1.00  0.00           H 
ATOM   4064  HD3 ILE B 564      72.780  95.520  61.870  1.00  0.00           H 
ATOM   4065  C   ILE B 564      78.570  95.970  60.310  1.00  0.00           C 
ATOM   4066  O   ILE B 564      78.870  95.410  59.230  1.00  0.00           O 
ATOM   4067  N   ILE B 565      79.370  96.960  60.790  1.00  0.00           N 
ATOM   4068  HN  ILE B 565      79.130  97.430  61.630  1.00  0.00           H 
ATOM   4069  CA  ILE B 565      80.610  97.290  60.140  1.00  0.00           C 
ATOM   4070  HA  ILE B 565      80.320  97.380  59.100  1.00  0.00           H 
ATOM   4071  CB  ILE B 565      81.170  98.620  60.800  1.00  0.00           C 
ATOM   4072  HB  ILE B 565      81.350  98.420  61.880  1.00  0.00           H 
ATOM   4073  CG2 ILE B 565      82.680  98.990  60.350  1.00  0.00           C 
ATOM   4074 1HG2 ILE B 565      82.980  99.940  60.840  1.00  0.00           H 
ATOM   4075 2HG2 ILE B 565      83.300  98.160  60.750  1.00  0.00           H 
ATOM   4076 3HG2 ILE B 565      82.620  99.110  59.250  1.00  0.00           H 
ATOM   4077  CG1 ILE B 565      80.190  99.820  60.540  1.00  0.00           C 
ATOM   4078 1HG1 ILE B 565      80.100 100.080  59.460  1.00  0.00           H 
ATOM   4079 2HG1 ILE B 565      79.150  99.470  60.710  1.00  0.00           H 
ATOM   4080  CD  ILE B 565      80.580 101.070  61.350  1.00  0.00           C 
ATOM   4081  HD1 ILE B 565      79.730 101.740  61.600  1.00  0.00           H 
ATOM   4082  HD2 ILE B 565      80.950 100.700  62.330  1.00  0.00           H 
ATOM   4083  HD3 ILE B 565      81.440 101.510  60.790  1.00  0.00           H 
ATOM   4084  C   ILE B 565      81.590  96.190  60.020  1.00  0.00           C 
ATOM   4085  O   ILE B 565      82.110  95.890  58.910  1.00  0.00           O 
ATOM   4086  N   ALA B 566      81.780  95.390  61.050  1.00  0.00           N 
ATOM   4087  HN  ALA B 566      81.380  95.540  61.950  1.00  0.00           H 
ATOM   4088  CA  ALA B 566      82.680  94.260  61.030  1.00  0.00           C 
ATOM   4089  HA  ALA B 566      83.610  94.580  60.590  1.00  0.00           H 
ATOM   4090  CB  ALA B 566      82.900  93.970  62.510  1.00  0.00           C 
ATOM   4091  HB1 ALA B 566      83.740  93.250  62.510  1.00  0.00           H 
ATOM   4092  HB2 ALA B 566      83.290  94.910  62.950  1.00  0.00           H 
ATOM   4093  HB3 ALA B 566      82.040  93.590  63.100  1.00  0.00           H 
ATOM   4094  C   ALA B 566      82.230  93.050  60.210  1.00  0.00           C 
ATOM   4095  O   ALA B 566      82.960  92.390  59.480  1.00  0.00           O 
ATOM   4096  N   THR B 567      80.920  92.800  60.190  1.00  0.00           N 
ATOM   4097  HN  THR B 567      80.360  93.370  60.790  1.00  0.00           H 
ATOM   4098  CA  THR B 567      80.330  91.900  59.210  1.00  0.00           C 
ATOM   4099  HA  THR B 567      80.870  90.990  59.420  1.00  0.00           H 
ATOM   4100  CB  THR B 567      78.830  91.780  59.320  1.00  0.00           C 
ATOM   4101  HB  THR B 567      78.310  92.760  59.210  1.00  0.00           H 
ATOM   4102  OG1 THR B 567      78.450  91.320  60.600  1.00  0.00           O 
ATOM   4103  HG1 THR B 567      78.640  92.010  61.250  1.00  0.00           H 
ATOM   4104  CG2 THR B 567      78.270  90.670  58.350  1.00  0.00           C 
ATOM   4105 1HG2 THR B 567      77.180  90.540  58.530  1.00  0.00           H 
ATOM   4106 2HG2 THR B 567      78.460  90.860  57.270  1.00  0.00           H 
ATOM   4107 3HG2 THR B 567      78.800  89.740  58.670  1.00  0.00           H 
ATOM   4108  C   THR B 567      80.600  92.320  57.770  1.00  0.00           C 
ATOM   4109  O   THR B 567      81.010  91.540  56.860  1.00  0.00           O 
ATOM   4110  N   LEU B 568      80.340  93.640  57.450  1.00  0.00           N 
ATOM   4111  HN  LEU B 568      79.920  94.270  58.100  1.00  0.00           H 
ATOM   4112  CA  LEU B 568      80.560  94.260  56.150  1.00  0.00           C 
ATOM   4113  HA  LEU B 568      79.960  93.740  55.420  1.00  0.00           H 
ATOM   4114  CB  LEU B 568      80.120  95.740  56.230  1.00  0.00           C 
ATOM   4115  HB1 LEU B 568      79.040  95.830  56.490  1.00  0.00           H 
ATOM   4116  HB2 LEU B 568      80.730  96.190  57.040  1.00  0.00           H 
ATOM   4117  CG  LEU B 568      80.180  96.670  55.000  1.00  0.00           C 
ATOM   4118  HG  LEU B 568      81.170  96.570  54.510  1.00  0.00           H 
ATOM   4119  CD1 LEU B 568      79.240  96.250  53.880  1.00  0.00           C 
ATOM   4120 1HD1 LEU B 568      79.490  96.810  52.950  1.00  0.00           H 
ATOM   4121 2HD1 LEU B 568      79.520  95.210  53.590  1.00  0.00           H 
ATOM   4122 3HD1 LEU B 568      78.140  96.290  54.040  1.00  0.00           H 
ATOM   4123  CD2 LEU B 568      80.020  98.090  55.510  1.00  0.00           C 
ATOM   4124 1HD2 LEU B 568      80.140  98.820  54.680  1.00  0.00           H 
ATOM   4125 2HD2 LEU B 568      78.970  98.160  55.870  1.00  0.00           H 
ATOM   4126 3HD2 LEU B 568      80.740  98.290  56.330  1.00  0.00           H 
ATOM   4127  C   LEU B 568      82.010  94.170  55.650  1.00  0.00           C 
ATOM   4128  O   LEU B 568      82.280  93.840  54.510  1.00  0.00           O 
ATOM   4129  N   LEU B 569      83.040  94.420  56.490  1.00  0.00           N 
ATOM   4130  HN  LEU B 569      82.840  94.760  57.410  1.00  0.00           H 
ATOM   4131  CA  LEU B 569      84.370  94.410  56.050  1.00  0.00           C 
ATOM   4132  HA  LEU B 569      84.440  95.020  55.160  1.00  0.00           H 
ATOM   4133  CB  LEU B 569      85.340  95.150  57.080  1.00  0.00           C 
ATOM   4134  HB1 LEU B 569      85.110  94.670  58.060  1.00  0.00           H 
ATOM   4135  HB2 LEU B 569      86.360  94.770  56.860  1.00  0.00           H 
ATOM   4136  CG  LEU B 569      85.240  96.650  57.230  1.00  0.00           C 
ATOM   4137  HG  LEU B 569      84.170  96.830  57.490  1.00  0.00           H 
ATOM   4138  CD1 LEU B 569      86.090  97.220  58.320  1.00  0.00           C 
ATOM   4139 1HD1 LEU B 569      86.020  98.330  58.380  1.00  0.00           H 
ATOM   4140 2HD1 LEU B 569      85.660  96.770  59.240  1.00  0.00           H 
ATOM   4141 3HD1 LEU B 569      87.160  96.990  58.150  1.00  0.00           H 
ATOM   4142  CD2 LEU B 569      85.540  97.390  56.010  1.00  0.00           C 
ATOM   4143 1HD2 LEU B 569      85.280  98.450  56.240  1.00  0.00           H 
ATOM   4144 2HD2 LEU B 569      86.630  97.320  55.800  1.00  0.00           H 
ATOM   4145 3HD2 LEU B 569      85.000  97.050  55.100  1.00  0.00           H 
ATOM   4146  C   LEU B 569      84.840  92.960  55.660  1.00  0.00           C 
ATOM   4147  O   LEU B 569      85.590  92.750  54.670  1.00  0.00           O 
ATOM   4148  N   MET B 570      84.430  91.970  56.430  1.00  0.00           N 
ATOM   4149  HN  MET B 570      83.940  92.070  57.290  1.00  0.00           H 
ATOM   4150  CA  MET B 570      84.590  90.600  56.130  1.00  0.00           C 
ATOM   4151  HA  MET B 570      85.660  90.480  56.020  1.00  0.00           H 
ATOM   4152  CB  MET B 570      84.010  89.670  57.260  1.00  0.00           C 
ATOM   4153  HB1 MET B 570      82.940  89.880  57.460  1.00  0.00           H 
ATOM   4154  HB2 MET B 570      84.150  88.610  56.970  1.00  0.00           H 
ATOM   4155  CG  MET B 570      84.750  89.790  58.560  1.00  0.00           C 
ATOM   4156  HG1 MET B 570      84.630  90.740  59.120  1.00  0.00           H 
ATOM   4157  HG2 MET B 570      84.210  89.150  59.290  1.00  0.00           H 
ATOM   4158  SD  MET B 570      86.460  89.270  58.490  1.00  0.00           S 
ATOM   4159  CE  MET B 570      86.910  89.420  60.240  1.00  0.00           C 
ATOM   4160  HE1 MET B 570      87.100  90.480  60.500  1.00  0.00           H 
ATOM   4161  HE2 MET B 570      86.110  89.060  60.920  1.00  0.00           H 
ATOM   4162  HE3 MET B 570      87.740  88.740  60.520  1.00  0.00           H 
ATOM   4163  C   MET B 570      84.010  90.150  54.810  1.00  0.00           C 
ATOM   4164  O   MET B 570      84.600  89.490  54.010  1.00  0.00           O 
ATOM   4165  N   LEU B 571      82.710  90.570  54.550  1.00  0.00           N 
ATOM   4166  HN  LEU B 571      82.170  90.920  55.310  1.00  0.00           H 
ATOM   4167  CA  LEU B 571      82.080  90.210  53.260  1.00  0.00           C 
ATOM   4168  HA  LEU B 571      82.220  89.150  53.140  1.00  0.00           H 
ATOM   4169  CB  LEU B 571      80.560  90.680  53.230  1.00  0.00           C 
ATOM   4170  HB1 LEU B 571      80.420  91.740  53.520  1.00  0.00           H 
ATOM   4171  HB2 LEU B 571      80.180  90.490  52.200  1.00  0.00           H 
ATOM   4172  CG  LEU B 571      79.690  89.810  54.220  1.00  0.00           C 
ATOM   4173  HG  LEU B 571      80.330  89.510  55.080  1.00  0.00           H 
ATOM   4174  CD1 LEU B 571      78.570  90.690  54.650  1.00  0.00           C 
ATOM   4175 1HD1 LEU B 571      77.810  90.900  53.870  1.00  0.00           H 
ATOM   4176 2HD1 LEU B 571      78.030  90.170  55.470  1.00  0.00           H 
ATOM   4177 3HD1 LEU B 571      78.990  91.630  55.080  1.00  0.00           H 
ATOM   4178  CD2 LEU B 571      79.090  88.550  53.570  1.00  0.00           C 
ATOM   4179 1HD2 LEU B 571      78.910  87.710  54.280  1.00  0.00           H 
ATOM   4180 2HD2 LEU B 571      78.100  88.840  53.160  1.00  0.00           H 
ATOM   4181 3HD2 LEU B 571      79.620  88.250  52.640  1.00  0.00           H 
ATOM   4182  C   LEU B 571      82.720  90.920  52.090  1.00  0.00           C 
ATOM   4183  O   LEU B 571      82.720  90.410  50.970  1.00  0.00           O 
ATOM   4184  N   ASN B 572      83.350  92.130  52.310  1.00  0.00           N 
ATOM   4185  HN  ASN B 572      83.400  92.530  53.220  1.00  0.00           H 
ATOM   4186  CA  ASN B 572      84.240  92.890  51.390  1.00  0.00           C 
ATOM   4187  HA  ASN B 572      83.620  92.990  50.510  1.00  0.00           H 
ATOM   4188  CB  ASN B 572      84.650  94.280  51.930  1.00  0.00           C 
ATOM   4189  HB1 ASN B 572      84.370  94.380  53.000  1.00  0.00           H 
ATOM   4190  HB2 ASN B 572      85.730  94.500  51.780  1.00  0.00           H 
ATOM   4191  CG  ASN B 572      83.930  95.480  51.380  1.00  0.00           C 
ATOM   4192  OD1 ASN B 572      84.570  96.380  50.820  1.00  0.00           O 
ATOM   4193  ND2 ASN B 572      82.580  95.400  51.470  1.00  0.00           N 
ATOM   4194 1HD2 ASN B 572      82.140  94.810  52.140  1.00  0.00           H 
ATOM   4195 2HD2 ASN B 572      82.100  96.050  50.880  1.00  0.00           H 
ATOM   4196  C   ASN B 572      85.540  92.170  51.110  1.00  0.00           C 
ATOM   4197  O   ASN B 572      86.040  92.210  49.950  1.00  0.00           O 
ATOM   4198  N   LEU B 573      86.110  91.450  52.090  1.00  0.00           N 
ATOM   4199  HN  LEU B 573      85.810  91.550  53.030  1.00  0.00           H 
ATOM   4200  CA  LEU B 573      87.250  90.600  51.890  1.00  0.00           C 
ATOM   4201  HA  LEU B 573      87.990  91.140  51.310  1.00  0.00           H 
ATOM   4202  CB  LEU B 573      87.930  90.390  53.280  1.00  0.00           C 
ATOM   4203  HB1 LEU B 573      88.260  91.380  53.650  1.00  0.00           H 
ATOM   4204  HB2 LEU B 573      87.170  90.030  54.000  1.00  0.00           H 
ATOM   4205  CG  LEU B 573      89.200  89.410  53.360  1.00  0.00           C 
ATOM   4206  HG  LEU B 573      88.970  88.370  53.030  1.00  0.00           H 
ATOM   4207  CD1 LEU B 573      90.300  89.890  52.410  1.00  0.00           C 
ATOM   4208 1HD1 LEU B 573      91.300  89.410  52.470  1.00  0.00           H 
ATOM   4209 2HD1 LEU B 573      90.050  89.820  51.330  1.00  0.00           H 
ATOM   4210 3HD1 LEU B 573      90.450  90.990  52.500  1.00  0.00           H 
ATOM   4211  CD2 LEU B 573      89.660  89.330  54.810  1.00  0.00           C 
ATOM   4212 1HD2 LEU B 573      90.680  88.920  54.980  1.00  0.00           H 
ATOM   4213 2HD2 LEU B 573      89.650  90.380  55.190  1.00  0.00           H 
ATOM   4214 3HD2 LEU B 573      88.960  88.680  55.370  1.00  0.00           H 
ATOM   4215  C   LEU B 573      87.010  89.370  51.190  1.00  0.00           C 
ATOM   4216  O   LEU B 573      87.630  89.090  50.170  1.00  0.00           O 
ATOM   4217  N   LEU B 574      85.920  88.730  51.470  1.00  0.00           N 
ATOM   4218  HN  LEU B 574      85.290  88.990  52.190  1.00  0.00           H 
ATOM   4219  CA  LEU B 574      85.460  87.550  50.650  1.00  0.00           C 
ATOM   4220  HA  LEU B 574      86.270  86.830  50.660  1.00  0.00           H 
ATOM   4221  CB  LEU B 574      84.130  86.940  51.130  1.00  0.00           C 
ATOM   4222  HB1 LEU B 574      83.420  87.730  51.460  1.00  0.00           H 
ATOM   4223  HB2 LEU B 574      83.500  86.330  50.460  1.00  0.00           H 
ATOM   4224  CG  LEU B 574      84.280  86.090  52.370  1.00  0.00           C 
ATOM   4225  HG  LEU B 574      85.050  86.520  53.050  1.00  0.00           H 
ATOM   4226  CD1 LEU B 574      82.930  85.880  53.140  1.00  0.00           C 
ATOM   4227 1HD1 LEU B 574      82.270  85.310  52.450  1.00  0.00           H 
ATOM   4228 2HD1 LEU B 574      83.130  85.350  54.090  1.00  0.00           H 
ATOM   4229 3HD1 LEU B 574      82.480  86.820  53.530  1.00  0.00           H 
ATOM   4230  CD2 LEU B 574      84.950  84.770  51.950  1.00  0.00           C 
ATOM   4231 1HD2 LEU B 574      84.900  84.070  52.810  1.00  0.00           H 
ATOM   4232 2HD2 LEU B 574      84.500  84.240  51.080  1.00  0.00           H 
ATOM   4233 3HD2 LEU B 574      86.020  84.930  51.710  1.00  0.00           H 
ATOM   4234  C   LEU B 574      85.240  87.740  49.180  1.00  0.00           C 
ATOM   4235  O   LEU B 574      85.900  87.060  48.380  1.00  0.00           O 
ATOM   4236  N   ILE B 575      84.470  88.820  48.800  1.00  0.00           N 
ATOM   4237  HN  ILE B 575      83.910  89.360  49.430  1.00  0.00           H 
ATOM   4238  CA  ILE B 575      84.280  89.160  47.420  1.00  0.00           C 
ATOM   4239  HA  ILE B 575      83.980  88.280  46.880  1.00  0.00           H 
ATOM   4240  CB  ILE B 575      83.150  90.200  47.270  1.00  0.00           C 
ATOM   4241  HB  ILE B 575      83.490  91.080  47.860  1.00  0.00           H 
ATOM   4242  CG2 ILE B 575      83.120  90.720  45.820  1.00  0.00           C 
ATOM   4243 1HG2 ILE B 575      82.190  91.300  45.640  1.00  0.00           H 
ATOM   4244 2HG2 ILE B 575      83.990  91.380  45.600  1.00  0.00           H 
ATOM   4245 3HG2 ILE B 575      83.220  89.890  45.090  1.00  0.00           H 
ATOM   4246  CG1 ILE B 575      81.780  89.730  47.820  1.00  0.00           C 
ATOM   4247 1HG1 ILE B 575      81.860  89.590  48.920  1.00  0.00           H 
ATOM   4248 2HG1 ILE B 575      80.960  90.470  47.710  1.00  0.00           H 
ATOM   4249  CD  ILE B 575      81.180  88.420  47.270  1.00  0.00           C 
ATOM   4250  HD1 ILE B 575      80.400  88.060  47.970  1.00  0.00           H 
ATOM   4251  HD2 ILE B 575      80.770  88.710  46.280  1.00  0.00           H 
ATOM   4252  HD3 ILE B 575      81.970  87.650  47.090  1.00  0.00           H 
ATOM   4253  C   ILE B 575      85.570  89.640  46.730  1.00  0.00           C 
ATOM   4254  O   ILE B 575      85.760  89.350  45.560  1.00  0.00           O 
ATOM   4255  N   ALA B 576      86.470  90.360  47.460  1.00  0.00           N 
ATOM   4256  HN  ALA B 576      86.320  90.620  48.410  1.00  0.00           H 
ATOM   4257  CA  ALA B 576      87.780  90.720  46.850  1.00  0.00           C 
ATOM   4258  HA  ALA B 576      87.700  91.250  45.910  1.00  0.00           H 
ATOM   4259  CB  ALA B 576      88.610  91.590  47.870  1.00  0.00           C 
ATOM   4260  HB1 ALA B 576      89.520  92.030  47.410  1.00  0.00           H 
ATOM   4261  HB2 ALA B 576      88.030  92.440  48.280  1.00  0.00           H 
ATOM   4262  HB3 ALA B 576      88.980  90.970  48.720  1.00  0.00           H 
ATOM   4263  C   ALA B 576      88.650  89.570  46.530  1.00  0.00           C 
ATOM   4264  O   ALA B 576      89.490  89.640  45.600  1.00  0.00           O 
ATOM   4265  N   MET B 577      88.620  88.500  47.280  1.00  0.00           N 
ATOM   4266  HN  MET B 577      88.050  88.510  48.100  1.00  0.00           H 
ATOM   4267  CA  MET B 577      89.260  87.230  47.070  1.00  0.00           C 
ATOM   4268  HA  MET B 577      90.280  87.440  46.800  1.00  0.00           H 
ATOM   4269  CB  MET B 577      89.290  86.310  48.370  1.00  0.00           C 
ATOM   4270  HB1 MET B 577      88.250  85.980  48.580  1.00  0.00           H 
ATOM   4271  HB2 MET B 577      89.820  85.380  48.050  1.00  0.00           H 
ATOM   4272  CG  MET B 577      90.130  86.880  49.560  1.00  0.00           C 
ATOM   4273  HG1 MET B 577      91.240  86.930  49.480  1.00  0.00           H 
ATOM   4274  HG2 MET B 577      89.780  87.870  49.940  1.00  0.00           H 
ATOM   4275  SD  MET B 577      89.790  85.800  51.020  1.00  0.00           S 
ATOM   4276  CE  MET B 577      91.290  86.370  51.820  1.00  0.00           C 
ATOM   4277  HE1 MET B 577      92.190  85.940  51.320  1.00  0.00           H 
ATOM   4278  HE2 MET B 577      91.520  87.460  51.820  1.00  0.00           H 
ATOM   4279  HE3 MET B 577      91.290  85.950  52.850  1.00  0.00           H 
ATOM   4280  C   MET B 577      88.680  86.420  45.850  1.00  0.00           C 
ATOM   4281  O   MET B 577      89.270  85.570  45.180  1.00  0.00           O 
ATOM   4282  N   MET B 578      87.480  86.730  45.460  1.00  0.00           N 
ATOM   4283  HN  MET B 578      86.910  87.350  46.000  1.00  0.00           H 
ATOM   4284  CA  MET B 578      86.760  85.920  44.400  1.00  0.00           C 
ATOM   4285  HA  MET B 578      87.150  84.910  44.450  1.00  0.00           H 
ATOM   4286  CB  MET B 578      85.280  85.720  44.650  1.00  0.00           C 
ATOM   4287  HB1 MET B 578      84.700  86.670  44.600  1.00  0.00           H 
ATOM   4288  HB2 MET B 578      84.720  85.220  43.840  1.00  0.00           H 
ATOM   4289  CG  MET B 578      85.060  84.890  45.950  1.00  0.00           C 
ATOM   4290  HG1 MET B 578      85.220  83.810  45.720  1.00  0.00           H 
ATOM   4291  HG2 MET B 578      85.910  84.990  46.660  1.00  0.00           H 
ATOM   4292  SD  MET B 578      83.570  85.310  46.900  1.00  0.00           S 
ATOM   4293  CE  MET B 578      84.040  84.350  48.380  1.00  0.00           C 
ATOM   4294  HE1 MET B 578      83.380  84.450  49.260  1.00  0.00           H 
ATOM   4295  HE2 MET B 578      84.080  83.250  48.260  1.00  0.00           H 
ATOM   4296  HE3 MET B 578      85.050  84.530  48.800  1.00  0.00           H 
ATOM   4297  C   MET B 578      86.910  86.360  42.940  1.00  0.00           C 
ATOM   4298  O   MET B 578      86.410  85.720  42.010  1.00  0.00           O 
ATOM   4299  N   GLY B 579      87.720  87.440  42.810  1.00  0.00           N 
ATOM   4300  HN  GLY B 579      88.090  87.900  43.620  1.00  0.00           H 
ATOM   4301  CA  GLY B 579      88.180  88.060  41.540  1.00  0.00           C 
ATOM   4302  HA1 GLY B 579      87.340  87.990  40.870  1.00  0.00           H 
ATOM   4303  HA2 GLY B 579      88.510  89.050  41.810  1.00  0.00           H 
ATOM   4304  C   GLY B 579      89.400  87.460  40.890  1.00  0.00           C 
ATOM   4305  O   GLY B 579      90.010  86.550  41.440  1.00  0.00           O 
ATOM   4306  N   ASP B 580      89.660  88.090  39.720  1.00  0.00           N 
ATOM   4307  HN  ASP B 580      88.980  88.750  39.410  1.00  0.00           H 
ATOM   4308  CA  ASP B 580      90.650  87.880  38.690  1.00  0.00           C 
ATOM   4309  HA  ASP B 580      90.210  87.070  38.120  1.00  0.00           H 
ATOM   4310  CB  ASP B 580      90.870  89.110  37.830  1.00  0.00           C 
ATOM   4311  HB1 ASP B 580      91.460  89.830  38.440  1.00  0.00           H 
ATOM   4312  HB2 ASP B 580      91.450  88.810  36.930  1.00  0.00           H 
ATOM   4313  CG  ASP B 580      89.590  89.750  37.400  1.00  0.00           C 
ATOM   4314  OD1 ASP B 580      88.470  89.300  37.710  1.00  0.00           O 
ATOM   4315  OD2 ASP B 580      89.620  90.820  36.760  1.00  0.00           O 
ATOM   4316  C   ASP B 580      91.970  87.230  39.080  1.00  0.00           C 
ATOM   4317  O   ASP B 580      92.390  86.260  38.460  1.00  0.00           O 
ATOM   4318  N   THR B 581      92.570  87.600  40.270  1.00  0.00           N 
ATOM   4319  HN  THR B 581      92.120  88.290  40.830  1.00  0.00           H 
ATOM   4320  CA  THR B 581      93.790  86.940  40.800  1.00  0.00           C 
ATOM   4321  HA  THR B 581      94.360  87.010  39.880  1.00  0.00           H 
ATOM   4322  CB  THR B 581      94.500  87.750  41.850  1.00  0.00           C 
ATOM   4323  HB  THR B 581      93.990  87.830  42.830  1.00  0.00           H 
ATOM   4324  OG1 THR B 581      94.800  89.020  41.320  1.00  0.00           O 
ATOM   4325  HG1 THR B 581      93.990  89.530  41.370  1.00  0.00           H 
ATOM   4326  CG2 THR B 581      95.870  87.130  42.130  1.00  0.00           C 
ATOM   4327 1HG2 THR B 581      96.450  87.860  42.730  1.00  0.00           H 
ATOM   4328 2HG2 THR B 581      95.740  86.250  42.790  1.00  0.00           H 
ATOM   4329 3HG2 THR B 581      96.410  86.780  41.230  1.00  0.00           H 
ATOM   4330  C   THR B 581      93.660  85.500  41.210  1.00  0.00           C 
ATOM   4331  O   THR B 581      94.360  84.610  40.760  1.00  0.00           O 
ATOM   4332  N   HSE B 582      92.650  85.200  42.080  1.00  0.00           N 
ATOM   4333  HN  HSE B 582      91.870  85.810  42.200  1.00  0.00           H 
ATOM   4334  CA  HSE B 582      92.410  83.820  42.560  1.00  0.00           C 
ATOM   4335  HA  HSE B 582      93.380  83.350  42.610  1.00  0.00           H 
ATOM   4336  CB  HSE B 582      91.640  83.840  43.880  1.00  0.00           C 
ATOM   4337  HB1 HSE B 582      90.710  84.440  43.880  1.00  0.00           H 
ATOM   4338  HB2 HSE B 582      91.280  82.810  44.060  1.00  0.00           H 
ATOM   4339  ND1 HSE B 582      93.360  83.350  45.580  1.00  0.00           N 
ATOM   4340  CG  HSE B 582      92.500  84.320  45.050  1.00  0.00           C 
ATOM   4341  CE1 HSE B 582      93.800  83.850  46.680  1.00  0.00           C 
ATOM   4342  HE1 HSE B 582      94.490  83.350  47.360  1.00  0.00           H 
ATOM   4343  NE2 HSE B 582      93.350  85.120  46.880  1.00  0.00           N 
ATOM   4344  HE2 HSE B 582      93.660  85.730  47.610  1.00  0.00           H 
ATOM   4345  CD2 HSE B 582      92.460  85.410  45.860  1.00  0.00           C 
ATOM   4346  HD2 HSE B 582      91.830  86.290  45.870  1.00  0.00           H 
ATOM   4347  C   HSE B 582      91.750  83.000  41.540  1.00  0.00           C 
ATOM   4348  O   HSE B 582      91.850  81.750  41.510  1.00  0.00           O 
ATOM   4349  N   TRP B 583      91.090  83.700  40.590  1.00  0.00           N 
ATOM   4350  HN  TRP B 583      90.910  84.680  40.690  1.00  0.00           H 
ATOM   4351  CA  TRP B 583      90.620  83.120  39.380  1.00  0.00           C 
ATOM   4352  HA  TRP B 583      90.220  82.170  39.690  1.00  0.00           H 
ATOM   4353  CB  TRP B 583      89.490  83.950  38.660  1.00  0.00           C 
ATOM   4354  HB1 TRP B 583      88.550  84.170  39.210  1.00  0.00           H 
ATOM   4355  HB2 TRP B 583      90.080  84.870  38.460  1.00  0.00           H 
ATOM   4356  CG  TRP B 583      89.020  83.580  37.270  1.00  0.00           C 
ATOM   4357  CD1 TRP B 583      89.470  84.090  36.120  1.00  0.00           C 
ATOM   4358  HD1 TRP B 583      90.350  84.710  35.990  1.00  0.00           H 
ATOM   4359  NE1 TRP B 583      88.690  83.700  35.070  1.00  0.00           N 
ATOM   4360  HE1 TRP B 583      88.810  84.020  34.150  1.00  0.00           H 
ATOM   4361  CE2 TRP B 583      87.720  82.850  35.520  1.00  0.00           C 
ATOM   4362  CD2 TRP B 583      87.870  82.760  36.940  1.00  0.00           C 
ATOM   4363  CE3 TRP B 583      86.990  81.860  37.570  1.00  0.00           C 
ATOM   4364  HE3 TRP B 583      87.050  81.780  38.640  1.00  0.00           H 
ATOM   4365  CZ3 TRP B 583      86.100  81.080  36.850  1.00  0.00           C 
ATOM   4366  HZ3 TRP B 583      85.510  80.390  37.420  1.00  0.00           H 
ATOM   4367  CZ2 TRP B 583      86.710  82.210  34.840  1.00  0.00           C 
ATOM   4368  HZ2 TRP B 583      86.680  82.470  33.790  1.00  0.00           H 
ATOM   4369  CH2 TRP B 583      85.880  81.240  35.490  1.00  0.00           C 
ATOM   4370  HH2 TRP B 583      85.150  80.730  34.880  1.00  0.00           H 
ATOM   4371  C   TRP B 583      91.770  82.730  38.430  1.00  0.00           C 
ATOM   4372  O   TRP B 583      91.760  81.640  37.820  1.00  0.00           O 
ATOM   4373  N   ARG B 584      92.770  83.520  38.370  1.00  0.00           N 
ATOM   4374  HN  ARG B 584      92.610  84.450  38.700  1.00  0.00           H 
ATOM   4375  CA  ARG B 584      94.010  83.140  37.660  1.00  0.00           C 
ATOM   4376  HA  ARG B 584      93.730  82.790  36.680  1.00  0.00           H 
ATOM   4377  CB  ARG B 584      94.820  84.420  37.500  1.00  0.00           C 
ATOM   4378  HB1 ARG B 584      94.010  85.150  37.310  1.00  0.00           H 
ATOM   4379  HB2 ARG B 584      95.220  84.720  38.490  1.00  0.00           H 
ATOM   4380  CG  ARG B 584      95.910  84.350  36.420  1.00  0.00           C 
ATOM   4381  HG1 ARG B 584      96.750  83.690  36.740  1.00  0.00           H 
ATOM   4382  HG2 ARG B 584      95.450  83.760  35.600  1.00  0.00           H 
ATOM   4383  CD  ARG B 584      96.450  85.720  35.900  1.00  0.00           C 
ATOM   4384  HD1 ARG B 584      95.540  86.330  35.730  1.00  0.00           H 
ATOM   4385  HD2 ARG B 584      97.100  86.200  36.670  1.00  0.00           H 
ATOM   4386  NE  ARG B 584      97.120  85.390  34.620  1.00  0.00           N 
ATOM   4387  HE  ARG B 584      97.490  84.470  34.490  1.00  0.00           H 
ATOM   4388  CZ  ARG B 584      97.210  86.200  33.520  1.00  0.00           C 
ATOM   4389  NH1 ARG B 584      96.550  87.310  33.460  1.00  0.00           N 
ATOM   4390 1HH1 ARG B 584      96.090  87.660  34.270  1.00  0.00           H 
ATOM   4391 2HH1 ARG B 584      96.590  88.000  32.730  1.00  0.00           H 
ATOM   4392  NH2 ARG B 584      97.760  85.680  32.380  1.00  0.00           N 
ATOM   4393 1HH2 ARG B 584      97.880  84.690  32.370  1.00  0.00           H 
ATOM   4394 2HH2 ARG B 584      97.510  86.270  31.610  1.00  0.00           H 
ATOM   4395  C   ARG B 584      94.790  81.990  38.350  1.00  0.00           C 
ATOM   4396  O   ARG B 584      95.140  81.040  37.720  1.00  0.00           O 
ATOM   4397  N   VAL B 585      95.040  82.100  39.650  1.00  0.00           N 
ATOM   4398  HN  VAL B 585      94.770  82.900  40.170  1.00  0.00           H 
ATOM   4399  CA  VAL B 585      95.730  81.100  40.410  1.00  0.00           C 
ATOM   4400  HA  VAL B 585      96.690  80.980  39.940  1.00  0.00           H 
ATOM   4401  CB  VAL B 585      96.100  81.530  41.860  1.00  0.00           C 
ATOM   4402  HB  VAL B 585      95.150  81.800  42.360  1.00  0.00           H 
ATOM   4403  CG1 VAL B 585      96.850  80.360  42.580  1.00  0.00           C 
ATOM   4404 1HG1 VAL B 585      97.170  80.750  43.570  1.00  0.00           H 
ATOM   4405 2HG1 VAL B 585      96.250  79.440  42.750  1.00  0.00           H 
ATOM   4406 3HG1 VAL B 585      97.730  80.130  41.940  1.00  0.00           H 
ATOM   4407  CG2 VAL B 585      97.030  82.730  41.790  1.00  0.00           C 
ATOM   4408 1HG2 VAL B 585      97.950  82.560  41.180  1.00  0.00           H 
ATOM   4409 2HG2 VAL B 585      96.520  83.620  41.350  1.00  0.00           H 
ATOM   4410 3HG2 VAL B 585      97.390  82.990  42.810  1.00  0.00           H 
ATOM   4411  C   VAL B 585      95.090  79.730  40.310  1.00  0.00           C 
ATOM   4412  O   VAL B 585      95.810  78.700  40.140  1.00  0.00           O 
ATOM   4413  N   ALA B 586      93.750  79.680  40.270  1.00  0.00           N 
ATOM   4414  HN  ALA B 586      93.220  80.490  40.510  1.00  0.00           H 
ATOM   4415  CA  ALA B 586      93.000  78.500  40.080  1.00  0.00           C 
ATOM   4416  HA  ALA B 586      93.270  77.720  40.770  1.00  0.00           H 
ATOM   4417  CB  ALA B 586      91.520  78.850  40.330  1.00  0.00           C 
ATOM   4418  HB1 ALA B 586      90.930  77.930  40.110  1.00  0.00           H 
ATOM   4419  HB2 ALA B 586      91.310  79.060  41.400  1.00  0.00           H 
ATOM   4420  HB3 ALA B 586      91.080  79.610  39.650  1.00  0.00           H 
ATOM   4421  C   ALA B 586      93.220  77.930  38.700  1.00  0.00           C 
ATOM   4422  O   ALA B 586      92.780  76.790  38.510  1.00  0.00           O 
ATOM   4423  N   HSD B 587      93.840  78.600  37.660  1.00  0.00           N 
ATOM   4424  HN  HSD B 587      94.050  79.570  37.750  1.00  0.00           H 
ATOM   4425  CA  HSD B 587      94.160  77.900  36.460  1.00  0.00           C 
ATOM   4426  HA  HSD B 587      93.600  76.980  36.370  1.00  0.00           H 
ATOM   4427  CB  HSD B 587      93.670  78.660  35.260  1.00  0.00           C 
ATOM   4428  HB1 HSD B 587      94.030  79.710  35.160  1.00  0.00           H 
ATOM   4429  HB2 HSD B 587      93.950  78.010  34.400  1.00  0.00           H 
ATOM   4430  ND1 HSD B 587      91.500  79.700  35.920  1.00  0.00           N 
ATOM   4431  HD1 HSD B 587      91.950  80.470  36.380  1.00  0.00           H 
ATOM   4432  CG  HSD B 587      92.180  78.630  35.260  1.00  0.00           C 
ATOM   4433  CE1 HSD B 587      90.200  79.470  35.810  1.00  0.00           C 
ATOM   4434  HE1 HSD B 587      89.470  80.180  36.190  1.00  0.00           H 
ATOM   4435  NE2 HSD B 587      89.950  78.330  35.220  1.00  0.00           N 
ATOM   4436  CD2 HSD B 587      91.190  77.840  34.860  1.00  0.00           C 
ATOM   4437  HD2 HSD B 587      91.320  76.930  34.290  1.00  0.00           H 
ATOM   4438  C   HSD B 587      95.640  77.590  36.340  1.00  0.00           C 
ATOM   4439  O   HSD B 587      96.000  76.570  35.760  1.00  0.00           O 
ATOM   4440  N   GLU B 588      96.570  78.330  36.930  1.00  0.00           N 
ATOM   4441  HN  GLU B 588      96.270  79.110  37.480  1.00  0.00           H 
ATOM   4442  CA  GLU B 588      98.030  78.300  36.820  1.00  0.00           C 
ATOM   4443  HA  GLU B 588      98.170  77.830  35.860  1.00  0.00           H 
ATOM   4444  CB  GLU B 588      98.730  79.710  36.730  1.00  0.00           C 
ATOM   4445  HB1 GLU B 588      98.540  80.380  37.590  1.00  0.00           H 
ATOM   4446  HB2 GLU B 588      99.790  79.570  36.430  1.00  0.00           H 
ATOM   4447  CG  GLU B 588      98.190  80.590  35.490  1.00  0.00           C 
ATOM   4448  HG1 GLU B 588      98.280  80.040  34.530  1.00  0.00           H 
ATOM   4449  HG2 GLU B 588      97.100  80.620  35.730  1.00  0.00           H 
ATOM   4450  CD  GLU B 588      98.820  81.920  35.410  1.00  0.00           C 
ATOM   4451  OE1 GLU B 588      99.960  82.280  35.710  1.00  0.00           O 
ATOM   4452  OE2 GLU B 588      98.130  82.730  34.680  1.00  0.00           O 
ATOM   4453  C   GLU B 588      98.640  77.550  37.930  1.00  0.00           C 
ATOM   4454  O   GLU B 588      99.880  77.400  37.930  1.00  0.00           O 
ATOM   4455  N   ARG B 589      97.920  76.970  38.890  1.00  0.00           N 
ATOM   4456  HN  ARG B 589      96.920  77.020  38.880  1.00  0.00           H 
ATOM   4457  CA  ARG B 589      98.570  76.200  40.010  1.00  0.00           C 
ATOM   4458  HA  ARG B 589      99.230  76.900  40.500  1.00  0.00           H 
ATOM   4459  CB  ARG B 589      97.510  75.620  41.050  1.00  0.00           C 
ATOM   4460  HB1 ARG B 589      98.200  75.210  41.820  1.00  0.00           H 
ATOM   4461  HB2 ARG B 589      96.940  76.510  41.400  1.00  0.00           H 
ATOM   4462  CG  ARG B 589      96.710  74.440  40.540  1.00  0.00           C 
ATOM   4463  HG1 ARG B 589      96.090  74.640  39.640  1.00  0.00           H 
ATOM   4464  HG2 ARG B 589      97.430  73.650  40.240  1.00  0.00           H 
ATOM   4465  CD  ARG B 589      95.640  73.940  41.530  1.00  0.00           C 
ATOM   4466  HD1 ARG B 589      96.110  73.940  42.540  1.00  0.00           H 
ATOM   4467  HD2 ARG B 589      94.790  74.650  41.560  1.00  0.00           H 
ATOM   4468  NE  ARG B 589      95.160  72.570  41.080  1.00  0.00           N 
ATOM   4469  HE  ARG B 589      95.500  72.230  40.200  1.00  0.00           H 
ATOM   4470  CZ  ARG B 589      94.020  72.060  41.490  1.00  0.00           C 
ATOM   4471  NH1 ARG B 589      93.540  72.430  42.690  1.00  0.00           N 
ATOM   4472 1HH1 ARG B 589      93.980  72.920  43.440  1.00  0.00           H 
ATOM   4473 2HH1 ARG B 589      92.560  72.260  42.740  1.00  0.00           H 
ATOM   4474  NH2 ARG B 589      93.330  71.300  40.660  1.00  0.00           N 
ATOM   4475 1HH2 ARG B 589      93.810  71.000  39.840  1.00  0.00           H 
ATOM   4476 2HH2 ARG B 589      92.370  71.300  40.940  1.00  0.00           H 
ATOM   4477  C   ARG B 589      99.640  75.150  39.670  1.00  0.00           C 
ATOM   4478  O   ARG B 589     100.700  75.140  40.300  1.00  0.00           O 
ATOM   4479  N   MET C 454      83.260  51.430  72.490  1.00  0.00           N 
ATOM   4480  HN  MET C 454      83.590  51.190  73.400  1.00  0.00           H 
ATOM   4481  CA  MET C 454      81.890  52.010  72.390  1.00  0.00           C 
ATOM   4482  HA  MET C 454      81.300  51.310  71.810  1.00  0.00           H 
ATOM   4483  CB  MET C 454      81.310  52.010  73.790  1.00  0.00           C 
ATOM   4484  HB1 MET C 454      82.140  52.280  74.470  1.00  0.00           H 
ATOM   4485  HB2 MET C 454      80.490  52.750  73.910  1.00  0.00           H 
ATOM   4486  CG  MET C 454      80.690  50.630  74.180  1.00  0.00           C 
ATOM   4487  HG1 MET C 454      79.980  50.350  73.370  1.00  0.00           H 
ATOM   4488  HG2 MET C 454      81.530  49.910  74.170  1.00  0.00           H 
ATOM   4489  SD  MET C 454      79.810  50.780  75.770  1.00  0.00           S 
ATOM   4490  CE  MET C 454      79.160  49.090  76.030  1.00  0.00           C 
ATOM   4491  HE1 MET C 454      78.250  48.870  75.430  1.00  0.00           H 
ATOM   4492  HE2 MET C 454      80.010  48.370  75.940  1.00  0.00           H 
ATOM   4493  HE3 MET C 454      78.760  48.910  77.050  1.00  0.00           H 
ATOM   4494  C   MET C 454      81.720  53.370  71.720  1.00  0.00           C 
ATOM   4495  O   MET C 454      80.920  53.740  70.870  1.00  0.00           O 
ATOM   4496  N   SER C 455      82.600  54.300  72.150  1.00  0.00           N 
ATOM   4497  HN  SER C 455      83.150  54.060  72.950  1.00  0.00           H 
ATOM   4498  CA  SER C 455      82.670  55.650  71.580  1.00  0.00           C 
ATOM   4499  HA  SER C 455      81.650  55.990  71.640  1.00  0.00           H 
ATOM   4500  CB  SER C 455      83.540  56.610  72.470  1.00  0.00           C 
ATOM   4501  HB1 SER C 455      84.590  56.290  72.650  1.00  0.00           H 
ATOM   4502  HB2 SER C 455      83.560  57.670  72.130  1.00  0.00           H 
ATOM   4503  OG  SER C 455      82.970  56.590  73.770  1.00  0.00           O 
ATOM   4504  HG1 SER C 455      82.830  55.670  74.020  1.00  0.00           H 
ATOM   4505  C   SER C 455      83.070  55.650  70.090  1.00  0.00           C 
ATOM   4506  O   SER C 455      82.430  56.260  69.170  1.00  0.00           O 
ATOM   4507  N   PHE C 456      84.090  54.880  69.790  1.00  0.00           N 
ATOM   4508  HN  PHE C 456      84.660  54.580  70.550  1.00  0.00           H 
ATOM   4509  CA  PHE C 456      84.430  54.800  68.380  1.00  0.00           C 
ATOM   4510  HA  PHE C 456      84.650  55.790  68.010  1.00  0.00           H 
ATOM   4511  CB  PHE C 456      85.700  54.030  68.230  1.00  0.00           C 
ATOM   4512  HB1 PHE C 456      85.690  53.000  68.640  1.00  0.00           H 
ATOM   4513  HB2 PHE C 456      85.970  53.720  67.200  1.00  0.00           H 
ATOM   4514  CG  PHE C 456      86.850  54.690  68.840  1.00  0.00           C 
ATOM   4515  CD1 PHE C 456      87.420  55.790  68.160  1.00  0.00           C 
ATOM   4516  HD1 PHE C 456      86.790  56.150  67.360  1.00  0.00           H 
ATOM   4517  CE1 PHE C 456      88.660  56.380  68.430  1.00  0.00           C 
ATOM   4518  HE1 PHE C 456      89.040  57.220  67.870  1.00  0.00           H 
ATOM   4519  CZ  PHE C 456      89.380  55.880  69.490  1.00  0.00           C 
ATOM   4520  HZ  PHE C 456      90.330  56.280  69.810  1.00  0.00           H 
ATOM   4521  CD2 PHE C 456      87.720  54.100  69.880  1.00  0.00           C 
ATOM   4522  HD2 PHE C 456      87.420  53.140  70.280  1.00  0.00           H 
ATOM   4523  CE2 PHE C 456      88.980  54.670  70.120  1.00  0.00           C 
ATOM   4524  HE2 PHE C 456      89.600  54.400  70.960  1.00  0.00           H 
ATOM   4525  C   PHE C 456      83.370  54.050  67.580  1.00  0.00           C 
ATOM   4526  O   PHE C 456      83.060  54.460  66.460  1.00  0.00           O 
ATOM   4527  N   ALA C 457      82.760  52.950  68.130  1.00  0.00           N 
ATOM   4528  HN  ALA C 457      83.190  52.600  68.960  1.00  0.00           H 
ATOM   4529  CA  ALA C 457      81.690  52.200  67.610  1.00  0.00           C 
ATOM   4530  HA  ALA C 457      82.080  51.950  66.630  1.00  0.00           H 
ATOM   4531  CB  ALA C 457      81.510  51.020  68.550  1.00  0.00           C 
ATOM   4532  HB1 ALA C 457      80.630  50.390  68.290  1.00  0.00           H 
ATOM   4533  HB2 ALA C 457      82.310  50.250  68.440  1.00  0.00           H 
ATOM   4534  HB3 ALA C 457      81.520  51.380  69.600  1.00  0.00           H 
ATOM   4535  C   ALA C 457      80.440  53.070  67.330  1.00  0.00           C 
ATOM   4536  O   ALA C 457      79.850  52.860  66.320  1.00  0.00           O 
ATOM   4537  N   LEU C 458      79.990  54.000  68.220  1.00  0.00           N 
ATOM   4538  HN  LEU C 458      80.360  54.100  69.140  1.00  0.00           H 
ATOM   4539  CA  LEU C 458      79.030  55.040  67.970  1.00  0.00           C 
ATOM   4540  HA  LEU C 458      78.080  54.590  67.720  1.00  0.00           H 
ATOM   4541  CB  LEU C 458      78.790  55.920  69.230  1.00  0.00           C 
ATOM   4542  HB1 LEU C 458      79.670  56.050  69.890  1.00  0.00           H 
ATOM   4543  HB2 LEU C 458      78.530  56.960  68.940  1.00  0.00           H 
ATOM   4544  CG  LEU C 458      77.570  55.520  70.090  1.00  0.00           C 
ATOM   4545  HG  LEU C 458      77.400  56.420  70.720  1.00  0.00           H 
ATOM   4546  CD1 LEU C 458      76.180  55.310  69.380  1.00  0.00           C 
ATOM   4547 1HD1 LEU C 458      75.450  55.050  70.170  1.00  0.00           H 
ATOM   4548 2HD1 LEU C 458      75.810  56.230  68.880  1.00  0.00           H 
ATOM   4549 3HD1 LEU C 458      76.210  54.470  68.650  1.00  0.00           H 
ATOM   4550  CD2 LEU C 458      77.850  54.330  71.010  1.00  0.00           C 
ATOM   4551 1HD2 LEU C 458      77.970  53.320  70.570  1.00  0.00           H 
ATOM   4552 2HD2 LEU C 458      78.770  54.620  71.560  1.00  0.00           H 
ATOM   4553 3HD2 LEU C 458      77.130  54.140  71.830  1.00  0.00           H 
ATOM   4554  C   LEU C 458      79.400  55.910  66.840  1.00  0.00           C 
ATOM   4555  O   LEU C 458      78.580  56.220  66.030  1.00  0.00           O 
ATOM   4556  N   VAL C 459      80.690  56.410  66.870  1.00  0.00           N 
ATOM   4557  HN  VAL C 459      81.370  56.050  67.510  1.00  0.00           H 
ATOM   4558  CA  VAL C 459      81.170  57.280  65.820  1.00  0.00           C 
ATOM   4559  HA  VAL C 459      80.470  58.110  65.800  1.00  0.00           H 
ATOM   4560  CB  VAL C 459      82.480  57.960  66.150  1.00  0.00           C 
ATOM   4561  HB  VAL C 459      83.080  57.110  66.550  1.00  0.00           H 
ATOM   4562  CG1 VAL C 459      83.040  58.720  64.980  1.00  0.00           C 
ATOM   4563 1HG1 VAL C 459      83.790  59.460  65.340  1.00  0.00           H 
ATOM   4564 2HG1 VAL C 459      83.390  58.130  64.100  1.00  0.00           H 
ATOM   4565 3HG1 VAL C 459      82.270  59.390  64.540  1.00  0.00           H 
ATOM   4566  CG2 VAL C 459      82.200  58.940  67.320  1.00  0.00           C 
ATOM   4567 1HG2 VAL C 459      81.540  58.490  68.100  1.00  0.00           H 
ATOM   4568 2HG2 VAL C 459      83.160  59.300  67.750  1.00  0.00           H 
ATOM   4569 3HG2 VAL C 459      81.570  59.790  66.980  1.00  0.00           H 
ATOM   4570  C   VAL C 459      81.150  56.520  64.440  1.00  0.00           C 
ATOM   4571  O   VAL C 459      80.700  57.030  63.440  1.00  0.00           O 
ATOM   4572  N   LEU C 460      81.670  55.260  64.340  1.00  0.00           N 
ATOM   4573  HN  LEU C 460      82.120  54.790  65.100  1.00  0.00           H 
ATOM   4574  CA  LEU C 460      81.790  54.670  62.990  1.00  0.00           C 
ATOM   4575  HA  LEU C 460      81.960  55.450  62.270  1.00  0.00           H 
ATOM   4576  CB  LEU C 460      82.900  53.530  62.950  1.00  0.00           C 
ATOM   4577  HB1 LEU C 460      82.660  52.720  63.670  1.00  0.00           H 
ATOM   4578  HB2 LEU C 460      83.110  53.120  61.940  1.00  0.00           H 
ATOM   4579  CG  LEU C 460      84.280  54.000  63.370  1.00  0.00           C 
ATOM   4580  HG  LEU C 460      84.330  54.050  64.480  1.00  0.00           H 
ATOM   4581  CD1 LEU C 460      85.400  53.020  62.980  1.00  0.00           C 
ATOM   4582 1HD1 LEU C 460      86.460  53.350  63.030  1.00  0.00           H 
ATOM   4583 2HD1 LEU C 460      85.240  52.150  63.660  1.00  0.00           H 
ATOM   4584 3HD1 LEU C 460      85.110  52.710  61.950  1.00  0.00           H 
ATOM   4585  CD2 LEU C 460      84.610  55.440  62.990  1.00  0.00           C 
ATOM   4586 1HD2 LEU C 460      85.610  55.620  63.450  1.00  0.00           H 
ATOM   4587 2HD2 LEU C 460      84.660  55.590  61.890  1.00  0.00           H 
ATOM   4588 3HD2 LEU C 460      83.940  56.240  63.390  1.00  0.00           H 
ATOM   4589  C   LEU C 460      80.550  54.040  62.560  1.00  0.00           C 
ATOM   4590  O   LEU C 460      80.190  54.080  61.350  1.00  0.00           O 
ATOM   4591  N   GLY C 461      79.730  53.500  63.540  1.00  0.00           N 
ATOM   4592  HN  GLY C 461      80.080  53.650  64.460  1.00  0.00           H 
ATOM   4593  CA  GLY C 461      78.340  53.000  63.410  1.00  0.00           C 
ATOM   4594  HA1 GLY C 461      78.490  52.050  62.920  1.00  0.00           H 
ATOM   4595  HA2 GLY C 461      77.930  52.700  64.360  1.00  0.00           H 
ATOM   4596  C   GLY C 461      77.390  54.020  62.690  1.00  0.00           C 
ATOM   4597  O   GLY C 461      76.670  53.660  61.770  1.00  0.00           O 
ATOM   4598  N   TRP C 462      77.370  55.270  63.260  1.00  0.00           N 
ATOM   4599  HN  TRP C 462      77.840  55.410  64.130  1.00  0.00           H 
ATOM   4600  CA  TRP C 462      76.650  56.450  62.720  1.00  0.00           C 
ATOM   4601  HA  TRP C 462      75.690  56.060  62.430  1.00  0.00           H 
ATOM   4602  CB  TRP C 462      76.320  57.550  63.680  1.00  0.00           C 
ATOM   4603  HB1 TRP C 462      77.180  57.800  64.330  1.00  0.00           H 
ATOM   4604  HB2 TRP C 462      76.030  58.420  63.060  1.00  0.00           H 
ATOM   4605  CG  TRP C 462      75.160  57.220  64.550  1.00  0.00           C 
ATOM   4606  CD1 TRP C 462      75.180  56.580  65.780  1.00  0.00           C 
ATOM   4607  HD1 TRP C 462      76.050  56.490  66.410  1.00  0.00           H 
ATOM   4608  NE1 TRP C 462      73.910  56.350  66.220  1.00  0.00           N 
ATOM   4609  HE1 TRP C 462      73.630  55.700  66.900  1.00  0.00           H 
ATOM   4610  CE2 TRP C 462      73.000  56.760  65.310  1.00  0.00           C 
ATOM   4611  CD2 TRP C 462      73.720  57.240  64.190  1.00  0.00           C 
ATOM   4612  CE3 TRP C 462      73.000  57.500  63.040  1.00  0.00           C 
ATOM   4613  HE3 TRP C 462      73.590  57.890  62.220  1.00  0.00           H 
ATOM   4614  CZ3 TRP C 462      71.660  57.210  62.980  1.00  0.00           C 
ATOM   4615  HZ3 TRP C 462      71.130  57.270  62.040  1.00  0.00           H 
ATOM   4616  CZ2 TRP C 462      71.650  56.580  65.330  1.00  0.00           C 
ATOM   4617  HZ2 TRP C 462      71.040  56.250  66.160  1.00  0.00           H 
ATOM   4618  CH2 TRP C 462      70.980  56.730  64.120  1.00  0.00           C 
ATOM   4619  HH2 TRP C 462      69.990  56.320  64.010  1.00  0.00           H 
ATOM   4620  C   TRP C 462      77.090  56.950  61.370  1.00  0.00           C 
ATOM   4621  O   TRP C 462      76.290  57.170  60.430  1.00  0.00           O 
ATOM   4622  N   CYS C 463      78.330  57.040  61.130  1.00  0.00           N 
ATOM   4623  HN  CYS C 463      78.930  56.950  61.920  1.00  0.00           H 
ATOM   4624  CA  CYS C 463      78.820  57.700  59.940  1.00  0.00           C 
ATOM   4625  HA  CYS C 463      78.360  58.650  59.730  1.00  0.00           H 
ATOM   4626  CB  CYS C 463      80.290  58.090  60.010  1.00  0.00           C 
ATOM   4627  HB1 CYS C 463      80.850  57.240  60.470  1.00  0.00           H 
ATOM   4628  HB2 CYS C 463      80.710  58.250  59.000  1.00  0.00           H 
ATOM   4629  SG  CYS C 463      80.730  59.530  61.090  1.00  0.00           S 
ATOM   4630  HG1 CYS C 463      80.350  58.920  62.200  1.00  0.00           H 
ATOM   4631  C   CYS C 463      78.600  56.860  58.710  1.00  0.00           C 
ATOM   4632  O   CYS C 463      78.680  57.410  57.650  1.00  0.00           O 
ATOM   4633  N   ASN C 464      78.220  55.610  58.910  1.00  0.00           N 
ATOM   4634  HN  ASN C 464      78.160  55.320  59.860  1.00  0.00           H 
ATOM   4635  CA  ASN C 464      77.820  54.800  57.780  1.00  0.00           C 
ATOM   4636  HA  ASN C 464      78.350  55.050  56.870  1.00  0.00           H 
ATOM   4637  CB  ASN C 464      78.060  53.290  58.050  1.00  0.00           C 
ATOM   4638  HB1 ASN C 464      77.630  52.920  59.000  1.00  0.00           H 
ATOM   4639  HB2 ASN C 464      77.780  52.600  57.230  1.00  0.00           H 
ATOM   4640  CG  ASN C 464      79.560  53.060  58.180  1.00  0.00           C 
ATOM   4641  OD1 ASN C 464      80.400  53.800  57.650  1.00  0.00           O 
ATOM   4642  ND2 ASN C 464      79.900  52.000  58.910  1.00  0.00           N 
ATOM   4643 1HD2 ASN C 464      79.130  51.510  59.310  1.00  0.00           H 
ATOM   4644 2HD2 ASN C 464      80.860  51.870  59.170  1.00  0.00           H 
ATOM   4645  C   ASN C 464      76.340  54.870  57.350  1.00  0.00           C 
ATOM   4646  O   ASN C 464      76.030  54.450  56.230  1.00  0.00           O 
ATOM   4647  N   VAL C 465      75.470  55.630  58.070  1.00  0.00           N 
ATOM   4648  HN  VAL C 465      75.860  55.930  58.940  1.00  0.00           H 
ATOM   4649  CA  VAL C 465      74.050  55.830  57.810  1.00  0.00           C 
ATOM   4650  HA  VAL C 465      73.650  54.870  57.510  1.00  0.00           H 
ATOM   4651  CB  VAL C 465      73.260  56.430  58.970  1.00  0.00           C 
ATOM   4652  HB  VAL C 465      73.670  57.380  59.380  1.00  0.00           H 
ATOM   4653  CG1 VAL C 465      71.760  56.740  58.600  1.00  0.00           C 
ATOM   4654 1HG1 VAL C 465      71.210  57.090  59.500  1.00  0.00           H 
ATOM   4655 2HG1 VAL C 465      71.680  57.580  57.870  1.00  0.00           H 
ATOM   4656 3HG1 VAL C 465      71.330  55.790  58.210  1.00  0.00           H 
ATOM   4657  CG2 VAL C 465      73.280  55.280  60.010  1.00  0.00           C 
ATOM   4658 1HG2 VAL C 465      72.580  55.550  60.830  1.00  0.00           H 
ATOM   4659 2HG2 VAL C 465      72.910  54.270  59.730  1.00  0.00           H 
ATOM   4660 3HG2 VAL C 465      74.310  55.280  60.430  1.00  0.00           H 
ATOM   4661  C   VAL C 465      74.040  56.710  56.510  1.00  0.00           C 
ATOM   4662  O   VAL C 465      73.210  56.600  55.630  1.00  0.00           O 
ATOM   4663  N   MET C 466      75.080  57.580  56.390  1.00  0.00           N 
ATOM   4664  HN  MET C 466      75.850  57.470  57.020  1.00  0.00           H 
ATOM   4665  CA  MET C 466      75.200  58.610  55.310  1.00  0.00           C 
ATOM   4666  HA  MET C 466      74.380  59.320  55.350  1.00  0.00           H 
ATOM   4667  CB  MET C 466      76.590  59.310  55.520  1.00  0.00           C 
ATOM   4668  HB1 MET C 466      77.450  58.630  55.350  1.00  0.00           H 
ATOM   4669  HB2 MET C 466      76.640  60.170  54.820  1.00  0.00           H 
ATOM   4670  CG  MET C 466      76.880  59.890  56.900  1.00  0.00           C 
ATOM   4671  HG1 MET C 466      76.040  60.540  57.230  1.00  0.00           H 
ATOM   4672  HG2 MET C 466      77.070  59.060  57.620  1.00  0.00           H 
ATOM   4673  SD  MET C 466      78.380  60.940  56.860  1.00  0.00           S 
ATOM   4674  CE  MET C 466      78.030  61.640  58.530  1.00  0.00           C 
ATOM   4675  HE1 MET C 466      77.100  62.250  58.550  1.00  0.00           H 
ATOM   4676  HE2 MET C 466      77.970  60.860  59.320  1.00  0.00           H 
ATOM   4677  HE3 MET C 466      78.790  62.400  58.790  1.00  0.00           H 
ATOM   4678  C   MET C 466      75.310  58.070  53.920  1.00  0.00           C 
ATOM   4679  O   MET C 466      74.840  58.600  52.940  1.00  0.00           O 
ATOM   4680  N   TYR C 467      76.010  56.890  53.840  1.00  0.00           N 
ATOM   4681  HN  TYR C 467      76.260  56.480  54.710  1.00  0.00           H 
ATOM   4682  CA  TYR C 467      76.200  56.140  52.640  1.00  0.00           C 
ATOM   4683  HA  TYR C 467      76.400  56.790  51.810  1.00  0.00           H 
ATOM   4684  CB  TYR C 467      77.450  55.250  52.870  1.00  0.00           C 
ATOM   4685  HB1 TYR C 467      77.310  54.330  53.470  1.00  0.00           H 
ATOM   4686  HB2 TYR C 467      77.770  54.910  51.860  1.00  0.00           H 
ATOM   4687  CG  TYR C 467      78.660  55.990  53.390  1.00  0.00           C 
ATOM   4688  CD1 TYR C 467      78.950  57.300  52.960  1.00  0.00           C 
ATOM   4689  HD1 TYR C 467      78.240  57.770  52.300  1.00  0.00           H 
ATOM   4690  CE1 TYR C 467      79.970  57.970  53.560  1.00  0.00           C 
ATOM   4691  HE1 TYR C 467      80.140  59.000  53.280  1.00  0.00           H 
ATOM   4692  CZ  TYR C 467      80.750  57.410  54.580  1.00  0.00           C 
ATOM   4693  OH  TYR C 467      81.890  58.210  54.920  1.00  0.00           O 
ATOM   4694  HH  TYR C 467      82.220  57.860  55.750  1.00  0.00           H 
ATOM   4695  CD2 TYR C 467      79.430  55.420  54.430  1.00  0.00           C 
ATOM   4696  HD2 TYR C 467      79.150  54.440  54.780  1.00  0.00           H 
ATOM   4697  CE2 TYR C 467      80.520  56.120  54.980  1.00  0.00           C 
ATOM   4698  HE2 TYR C 467      81.190  55.610  55.660  1.00  0.00           H 
ATOM   4699  C   TYR C 467      75.020  55.370  52.140  1.00  0.00           C 
ATOM   4700  O   TYR C 467      74.830  55.190  50.920  1.00  0.00           O 
ATOM   4701  N   PHE C 468      74.180  54.860  53.030  1.00  0.00           N 
ATOM   4702  HN  PHE C 468      74.450  54.940  53.990  1.00  0.00           H 
ATOM   4703  CA  PHE C 468      72.780  54.510  52.710  1.00  0.00           C 
ATOM   4704  HA  PHE C 468      72.910  53.920  51.810  1.00  0.00           H 
ATOM   4705  CB  PHE C 468      72.060  53.750  53.810  1.00  0.00           C 
ATOM   4706  HB1 PHE C 468      71.970  54.310  54.760  1.00  0.00           H 
ATOM   4707  HB2 PHE C 468      71.050  53.410  53.500  1.00  0.00           H 
ATOM   4708  CG  PHE C 468      72.870  52.480  53.860  1.00  0.00           C 
ATOM   4709  CD1 PHE C 468      72.870  51.590  52.770  1.00  0.00           C 
ATOM   4710  HD1 PHE C 468      72.440  51.920  51.830  1.00  0.00           H 
ATOM   4711  CE1 PHE C 468      73.480  50.350  52.890  1.00  0.00           C 
ATOM   4712  HE1 PHE C 468      73.490  49.720  52.020  1.00  0.00           H 
ATOM   4713  CZ  PHE C 468      74.010  49.950  54.130  1.00  0.00           C 
ATOM   4714  HZ  PHE C 468      74.400  48.950  54.270  1.00  0.00           H 
ATOM   4715  CD2 PHE C 468      73.560  52.150  55.000  1.00  0.00           C 
ATOM   4716  HD2 PHE C 468      73.500  52.820  55.840  1.00  0.00           H 
ATOM   4717  CE2 PHE C 468      74.060  50.840  55.230  1.00  0.00           C 
ATOM   4718  HE2 PHE C 468      74.570  50.560  56.140  1.00  0.00           H 
ATOM   4719  C   PHE C 468      71.970  55.610  52.240  1.00  0.00           C 
ATOM   4720  O   PHE C 468      71.250  55.480  51.240  1.00  0.00           O 
ATOM   4721  N   ALA C 469      72.000  56.720  53.010  1.00  0.00           N 
ATOM   4722  HN  ALA C 469      72.560  56.720  53.830  1.00  0.00           H 
ATOM   4723  CA  ALA C 469      71.330  57.920  52.760  1.00  0.00           C 
ATOM   4724  HA  ALA C 469      70.290  57.630  52.840  1.00  0.00           H 
ATOM   4725  CB  ALA C 469      71.650  58.970  53.860  1.00  0.00           C 
ATOM   4726  HB1 ALA C 469      71.030  59.890  53.810  1.00  0.00           H 
ATOM   4727  HB2 ALA C 469      71.600  58.470  54.850  1.00  0.00           H 
ATOM   4728  HB3 ALA C 469      72.680  59.340  53.670  1.00  0.00           H 
ATOM   4729  C   ALA C 469      71.510  58.670  51.410  1.00  0.00           C 
ATOM   4730  O   ALA C 469      70.670  59.380  50.790  1.00  0.00           O 
ATOM   4731  N   ARG C 470      72.770  58.580  50.950  1.00  0.00           N 
ATOM   4732  HN  ARG C 470      73.500  58.110  51.440  1.00  0.00           H 
ATOM   4733  CA  ARG C 470      73.170  59.080  49.700  1.00  0.00           C 
ATOM   4734  HA  ARG C 470      72.930  60.130  49.650  1.00  0.00           H 
ATOM   4735  CB  ARG C 470      74.730  58.910  49.510  1.00  0.00           C 
ATOM   4736  HB1 ARG C 470      75.230  59.420  50.370  1.00  0.00           H 
ATOM   4737  HB2 ARG C 470      74.870  57.810  49.510  1.00  0.00           H 
ATOM   4738  CG  ARG C 470      75.380  59.450  48.270  1.00  0.00           C 
ATOM   4739  HG1 ARG C 470      74.880  58.930  47.420  1.00  0.00           H 
ATOM   4740  HG2 ARG C 470      75.420  60.550  48.130  1.00  0.00           H 
ATOM   4741  CD  ARG C 470      76.850  59.020  48.080  1.00  0.00           C 
ATOM   4742  HD1 ARG C 470      76.960  57.920  48.140  1.00  0.00           H 
ATOM   4743  HD2 ARG C 470      77.210  59.220  47.050  1.00  0.00           H 
ATOM   4744  NE  ARG C 470      77.650  59.920  48.940  1.00  0.00           N 
ATOM   4745  HE  ARG C 470      77.430  60.890  48.900  1.00  0.00           H 
ATOM   4746  CZ  ARG C 470      78.630  59.530  49.700  1.00  0.00           C 
ATOM   4747  NH1 ARG C 470      78.980  58.240  49.800  1.00  0.00           N 
ATOM   4748 1HH1 ARG C 470      78.330  57.530  49.520  1.00  0.00           H 
ATOM   4749 2HH1 ARG C 470      79.680  57.840  50.380  1.00  0.00           H 
ATOM   4750  NH2 ARG C 470      79.210  60.520  50.350  1.00  0.00           N 
ATOM   4751 1HH2 ARG C 470      78.940  61.450  50.080  1.00  0.00           H 
ATOM   4752 2HH2 ARG C 470      80.050  60.350  50.870  1.00  0.00           H 
ATOM   4753  C   ARG C 470      72.440  58.340  48.480  1.00  0.00           C 
ATOM   4754  O   ARG C 470      72.330  58.890  47.410  1.00  0.00           O 
ATOM   4755  N   GLY C 471      72.020  57.070  48.750  1.00  0.00           N 
ATOM   4756  HN  GLY C 471      72.270  56.720  49.650  1.00  0.00           H 
ATOM   4757  CA  GLY C 471      71.230  56.310  47.750  1.00  0.00           C 
ATOM   4758  HA1 GLY C 471      71.710  56.350  46.790  1.00  0.00           H 
ATOM   4759  HA2 GLY C 471      71.150  55.360  48.260  1.00  0.00           H 
ATOM   4760  C   GLY C 471      69.870  56.640  47.470  1.00  0.00           C 
ATOM   4761  O   GLY C 471      69.280  56.230  46.510  1.00  0.00           O 
ATOM   4762  N   PHE C 472      69.280  57.440  48.370  1.00  0.00           N 
ATOM   4763  HN  PHE C 472      69.660  57.580  49.280  1.00  0.00           H 
ATOM   4764  CA  PHE C 472      67.970  58.100  48.270  1.00  0.00           C 
ATOM   4765  HA  PHE C 472      67.350  57.450  47.660  1.00  0.00           H 
ATOM   4766  CB  PHE C 472      67.350  58.400  49.650  1.00  0.00           C 
ATOM   4767  HB1 PHE C 472      68.100  58.980  50.230  1.00  0.00           H 
ATOM   4768  HB2 PHE C 472      66.420  59.000  49.520  1.00  0.00           H 
ATOM   4769  CG  PHE C 472      66.890  57.220  50.510  1.00  0.00           C 
ATOM   4770  CD1 PHE C 472      65.540  56.870  50.770  1.00  0.00           C 
ATOM   4771  HD1 PHE C 472      64.720  57.300  50.210  1.00  0.00           H 
ATOM   4772  CE1 PHE C 472      65.270  55.930  51.750  1.00  0.00           C 
ATOM   4773  HE1 PHE C 472      64.230  55.700  51.950  1.00  0.00           H 
ATOM   4774  CZ  PHE C 472      66.270  55.190  52.420  1.00  0.00           C 
ATOM   4775  HZ  PHE C 472      66.140  54.470  53.220  1.00  0.00           H 
ATOM   4776  CD2 PHE C 472      67.890  56.540  51.230  1.00  0.00           C 
ATOM   4777  HD2 PHE C 472      68.910  56.760  50.950  1.00  0.00           H 
ATOM   4778  CE2 PHE C 472      67.600  55.550  52.130  1.00  0.00           C 
ATOM   4779  HE2 PHE C 472      68.470  55.230  52.680  1.00  0.00           H 
ATOM   4780  C   PHE C 472      68.020  59.320  47.470  1.00  0.00           C 
ATOM   4781  O   PHE C 472      66.990  59.900  47.080  1.00  0.00           O 
ATOM   4782  N   GLN C 473      69.230  59.920  47.180  1.00  0.00           N 
ATOM   4783  HN  GLN C 473      70.090  59.550  47.520  1.00  0.00           H 
ATOM   4784  CA  GLN C 473      69.390  60.960  46.220  1.00  0.00           C 
ATOM   4785  HA  GLN C 473      68.750  61.760  46.570  1.00  0.00           H 
ATOM   4786  CB  GLN C 473      70.820  61.440  46.140  1.00  0.00           C 
ATOM   4787  HB1 GLN C 473      71.440  60.600  45.780  1.00  0.00           H 
ATOM   4788  HB2 GLN C 473      70.820  62.290  45.420  1.00  0.00           H 
ATOM   4789  CG  GLN C 473      71.570  62.120  47.380  1.00  0.00           C 
ATOM   4790  HG1 GLN C 473      71.190  63.150  47.530  1.00  0.00           H 
ATOM   4791  HG2 GLN C 473      71.490  61.610  48.360  1.00  0.00           H 
ATOM   4792  CD  GLN C 473      73.060  62.400  47.150  1.00  0.00           C 
ATOM   4793  OE1 GLN C 473      73.680  62.910  48.070  1.00  0.00           O 
ATOM   4794  NE2 GLN C 473      73.570  62.190  45.910  1.00  0.00           N 
ATOM   4795 1HE2 GLN C 473      73.090  61.650  45.220  1.00  0.00           H 
ATOM   4796 2HE2 GLN C 473      74.480  62.530  45.670  1.00  0.00           H 
ATOM   4797  C   GLN C 473      69.010  60.590  44.770  1.00  0.00           C 
ATOM   4798  O   GLN C 473      68.880  59.420  44.440  1.00  0.00           O 
ATOM   4799  N   MET C 474      68.810  61.550  43.890  1.00  0.00           N 
ATOM   4800  HN  MET C 474      68.870  62.490  44.210  1.00  0.00           H 
ATOM   4801  CA  MET C 474      68.400  61.300  42.500  1.00  0.00           C 
ATOM   4802  HA  MET C 474      67.880  60.360  42.550  1.00  0.00           H 
ATOM   4803  CB  MET C 474      67.410  62.460  42.020  1.00  0.00           C 
ATOM   4804  HB1 MET C 474      68.060  63.250  42.460  1.00  0.00           H 
ATOM   4805  HB2 MET C 474      67.390  62.490  40.910  1.00  0.00           H 
ATOM   4806  CG  MET C 474      65.980  62.560  42.590  1.00  0.00           C 
ATOM   4807  HG1 MET C 474      65.960  62.570  43.700  1.00  0.00           H 
ATOM   4808  HG2 MET C 474      65.610  63.580  42.350  1.00  0.00           H 
ATOM   4809  SD  MET C 474      64.960  61.140  42.010  1.00  0.00           S 
ATOM   4810  CE  MET C 474      65.060  61.110  40.160  1.00  0.00           C 
ATOM   4811  HE1 MET C 474      64.360  60.380  39.710  1.00  0.00           H 
ATOM   4812  HE2 MET C 474      64.680  62.080  39.770  1.00  0.00           H 
ATOM   4813  HE3 MET C 474      66.060  60.840  39.750  1.00  0.00           H 
ATOM   4814  C   MET C 474      69.570  61.170  41.520  1.00  0.00           C 
ATOM   4815  O   MET C 474      69.310  61.100  40.310  1.00  0.00           O 
ATOM   4816  N   LEU C 475      70.800  60.940  42.000  1.00  0.00           N 
ATOM   4817  HN  LEU C 475      71.000  60.600  42.910  1.00  0.00           H 
ATOM   4818  CA  LEU C 475      72.030  60.820  41.220  1.00  0.00           C 
ATOM   4819  HA  LEU C 475      72.820  61.100  41.910  1.00  0.00           H 
ATOM   4820  CB  LEU C 475      72.270  59.470  40.610  1.00  0.00           C 
ATOM   4821  HB1 LEU C 475      71.380  59.150  40.020  1.00  0.00           H 
ATOM   4822  HB2 LEU C 475      73.140  59.470  39.910  1.00  0.00           H 
ATOM   4823  CG  LEU C 475      72.520  58.280  41.610  1.00  0.00           C 
ATOM   4824  HG  LEU C 475      72.480  57.340  41.020  1.00  0.00           H 
ATOM   4825  CD1 LEU C 475      73.860  58.450  42.350  1.00  0.00           C 
ATOM   4826 1HD1 LEU C 475      74.030  57.640  43.090  1.00  0.00           H 
ATOM   4827 2HD1 LEU C 475      74.830  58.410  41.810  1.00  0.00           H 
ATOM   4828 3HD1 LEU C 475      73.940  59.440  42.840  1.00  0.00           H 
ATOM   4829  CD2 LEU C 475      71.390  58.050  42.540  1.00  0.00           C 
ATOM   4830 1HD2 LEU C 475      71.510  57.040  42.990  1.00  0.00           H 
ATOM   4831 2HD2 LEU C 475      71.300  58.790  43.370  1.00  0.00           H 
ATOM   4832 3HD2 LEU C 475      70.470  58.140  41.930  1.00  0.00           H 
ATOM   4833  C   LEU C 475      72.260  61.850  40.130  1.00  0.00           C 
ATOM   4834  O   LEU C 475      72.250  61.580  38.970  1.00  0.00           O 
ATOM   4835  N   GLY C 476      72.440  63.140  40.480  1.00  0.00           N 
ATOM   4836  HN  GLY C 476      72.060  63.350  41.380  1.00  0.00           H 
ATOM   4837  CA  GLY C 476      72.920  64.230  39.630  1.00  0.00           C 
ATOM   4838  HA1 GLY C 476      72.490  64.000  38.670  1.00  0.00           H 
ATOM   4839  HA2 GLY C 476      72.620  65.200  40.000  1.00  0.00           H 
ATOM   4840  C   GLY C 476      74.390  64.210  39.530  1.00  0.00           C 
ATOM   4841  O   GLY C 476      75.010  63.910  40.610  1.00  0.00           O 
ATOM   4842  N   PRO C 477      74.980  64.640  38.410  1.00  0.00           N 
ATOM   4843  CD  PRO C 477      74.320  65.350  37.250  1.00  0.00           C 
ATOM   4844  HD1 PRO C 477      73.940  66.380  37.440  1.00  0.00           H 
ATOM   4845  HD2 PRO C 477      73.540  64.710  36.780  1.00  0.00           H 
ATOM   4846  CA  PRO C 477      76.250  64.080  37.970  1.00  0.00           C 
ATOM   4847  HA  PRO C 477      76.210  63.000  38.000  1.00  0.00           H 
ATOM   4848  CB  PRO C 477      76.380  64.540  36.520  1.00  0.00           C 
ATOM   4849  HB1 PRO C 477      77.410  64.660  36.110  1.00  0.00           H 
ATOM   4850  HB2 PRO C 477      75.890  63.730  35.940  1.00  0.00           H 
ATOM   4851  CG  PRO C 477      75.460  65.700  36.230  1.00  0.00           C 
ATOM   4852  HG1 PRO C 477      75.950  66.600  36.660  1.00  0.00           H 
ATOM   4853  HG2 PRO C 477      75.130  65.780  35.170  1.00  0.00           H 
ATOM   4854  C   PRO C 477      77.440  64.520  38.790  1.00  0.00           C 
ATOM   4855  O   PRO C 477      78.210  63.680  39.200  1.00  0.00           O 
ATOM   4856  N   PHE C 478      77.600  65.770  39.060  1.00  0.00           N 
ATOM   4857  HN  PHE C 478      77.040  66.520  38.700  1.00  0.00           H 
ATOM   4858  CA  PHE C 478      78.810  66.200  39.770  1.00  0.00           C 
ATOM   4859  HA  PHE C 478      79.660  65.550  39.600  1.00  0.00           H 
ATOM   4860  CB  PHE C 478      79.280  67.630  39.390  1.00  0.00           C 
ATOM   4861  HB1 PHE C 478      78.520  68.340  39.780  1.00  0.00           H 
ATOM   4862  HB2 PHE C 478      80.220  67.820  39.950  1.00  0.00           H 
ATOM   4863  CG  PHE C 478      79.570  67.890  37.910  1.00  0.00           C 
ATOM   4864  CD1 PHE C 478      80.830  67.600  37.430  1.00  0.00           C 
ATOM   4865  HD1 PHE C 478      81.610  67.120  37.990  1.00  0.00           H 
ATOM   4866  CE1 PHE C 478      81.020  67.690  36.030  1.00  0.00           C 
ATOM   4867  HE1 PHE C 478      81.970  67.270  35.740  1.00  0.00           H 
ATOM   4868  CZ  PHE C 478      80.050  68.210  35.170  1.00  0.00           C 
ATOM   4869  HZ  PHE C 478      80.170  68.320  34.100  1.00  0.00           H 
ATOM   4870  CD2 PHE C 478      78.590  68.480  37.130  1.00  0.00           C 
ATOM   4871  HD2 PHE C 478      77.680  68.900  37.520  1.00  0.00           H 
ATOM   4872  CE2 PHE C 478      78.810  68.630  35.770  1.00  0.00           C 
ATOM   4873  HE2 PHE C 478      78.030  69.020  35.130  1.00  0.00           H 
ATOM   4874  C   PHE C 478      78.660  66.080  41.290  1.00  0.00           C 
ATOM   4875  O   PHE C 478      79.540  66.490  42.060  1.00  0.00           O 
ATOM   4876  N   THR C 479      77.580  65.460  41.820  1.00  0.00           N 
ATOM   4877  HN  THR C 479      76.910  65.040  41.210  1.00  0.00           H 
ATOM   4878  CA  THR C 479      77.370  65.470  43.290  1.00  0.00           C 
ATOM   4879  HA  THR C 479      77.530  66.480  43.630  1.00  0.00           H 
ATOM   4880  CB  THR C 479      76.010  64.880  43.670  1.00  0.00           C 
ATOM   4881  HB  THR C 479      75.810  64.830  44.760  1.00  0.00           H 
ATOM   4882  OG1 THR C 479      75.850  63.560  43.090  1.00  0.00           O 
ATOM   4883  HG1 THR C 479      75.570  63.690  42.180  1.00  0.00           H 
ATOM   4884  CG2 THR C 479      74.980  65.750  43.140  1.00  0.00           C 
ATOM   4885 1HG2 THR C 479      73.990  65.250  43.240  1.00  0.00           H 
ATOM   4886 2HG2 THR C 479      74.980  66.720  43.690  1.00  0.00           H 
ATOM   4887 3HG2 THR C 479      75.020  65.990  42.060  1.00  0.00           H 
ATOM   4888  C   THR C 479      78.450  64.760  44.060  1.00  0.00           C 
ATOM   4889  O   THR C 479      79.110  65.380  44.930  1.00  0.00           O 
ATOM   4890  N   ILE C 480      78.750  63.460  43.740  1.00  0.00           N 
ATOM   4891  HN  ILE C 480      78.280  63.140  42.920  1.00  0.00           H 
ATOM   4892  CA  ILE C 480      79.420  62.550  44.700  1.00  0.00           C 
ATOM   4893  HA  ILE C 480      79.000  62.770  45.670  1.00  0.00           H 
ATOM   4894  CB  ILE C 480      79.180  61.070  44.490  1.00  0.00           C 
ATOM   4895  HB  ILE C 480      79.710  60.750  43.560  1.00  0.00           H 
ATOM   4896  CG2 ILE C 480      79.720  60.160  45.600  1.00  0.00           C 
ATOM   4897 1HG2 ILE C 480      79.770  59.080  45.370  1.00  0.00           H 
ATOM   4898 2HG2 ILE C 480      80.790  60.440  45.720  1.00  0.00           H 
ATOM   4899 3HG2 ILE C 480      79.170  60.220  46.570  1.00  0.00           H 
ATOM   4900  CG1 ILE C 480      77.680  60.780  44.370  1.00  0.00           C 
ATOM   4901 1HG1 ILE C 480      77.300  60.900  45.410  1.00  0.00           H 
ATOM   4902 2HG1 ILE C 480      77.250  61.610  43.770  1.00  0.00           H 
ATOM   4903  CD  ILE C 480      77.280  59.310  43.860  1.00  0.00           C 
ATOM   4904  HD1 ILE C 480      77.540  58.560  44.630  1.00  0.00           H 
ATOM   4905  HD2 ILE C 480      76.180  59.180  43.880  1.00  0.00           H 
ATOM   4906  HD3 ILE C 480      77.620  59.020  42.840  1.00  0.00           H 
ATOM   4907  C   ILE C 480      80.870  62.920  44.640  1.00  0.00           C 
ATOM   4908  O   ILE C 480      81.550  63.030  45.690  1.00  0.00           O 
ATOM   4909  N   MET C 481      81.380  63.300  43.470  1.00  0.00           N 
ATOM   4910  HN  MET C 481      80.900  63.080  42.620  1.00  0.00           H 
ATOM   4911  CA  MET C 481      82.730  63.730  43.390  1.00  0.00           C 
ATOM   4912  HA  MET C 481      83.470  62.980  43.640  1.00  0.00           H 
ATOM   4913  CB  MET C 481      83.060  64.120  41.920  1.00  0.00           C 
ATOM   4914  HB1 MET C 481      82.940  63.170  41.350  1.00  0.00           H 
ATOM   4915  HB2 MET C 481      82.240  64.780  41.580  1.00  0.00           H 
ATOM   4916  CG  MET C 481      84.530  64.580  41.490  1.00  0.00           C 
ATOM   4917  HG1 MET C 481      84.630  65.580  41.970  1.00  0.00           H 
ATOM   4918  HG2 MET C 481      85.220  63.960  42.100  1.00  0.00           H 
ATOM   4919  SD  MET C 481      84.980  64.720  39.720  1.00  0.00           S 
ATOM   4920  CE  MET C 481      83.710  65.920  39.340  1.00  0.00           C 
ATOM   4921  HE1 MET C 481      83.700  66.780  40.040  1.00  0.00           H 
ATOM   4922  HE2 MET C 481      83.700  66.260  38.280  1.00  0.00           H 
ATOM   4923  HE3 MET C 481      82.760  65.370  39.510  1.00  0.00           H 
ATOM   4924  C   MET C 481      83.090  64.870  44.240  1.00  0.00           C 
ATOM   4925  O   MET C 481      84.090  64.820  44.970  1.00  0.00           O 
ATOM   4926  N   ILE C 482      82.190  65.870  44.370  1.00  0.00           N 
ATOM   4927  HN  ILE C 482      81.380  65.890  43.800  1.00  0.00           H 
ATOM   4928  CA  ILE C 482      82.540  67.090  45.140  1.00  0.00           C 
ATOM   4929  HA  ILE C 482      83.530  67.410  44.840  1.00  0.00           H 
ATOM   4930  CB  ILE C 482      81.530  68.270  44.810  1.00  0.00           C 
ATOM   4931  HB  ILE C 482      80.530  67.820  45.010  1.00  0.00           H 
ATOM   4932  CG2 ILE C 482      81.720  69.420  45.850  1.00  0.00           C 
ATOM   4933 1HG2 ILE C 482      81.250  70.370  45.520  1.00  0.00           H 
ATOM   4934 2HG2 ILE C 482      81.160  69.100  46.760  1.00  0.00           H 
ATOM   4935 3HG2 ILE C 482      82.800  69.660  45.960  1.00  0.00           H 
ATOM   4936  CG1 ILE C 482      81.580  68.750  43.390  1.00  0.00           C 
ATOM   4937 1HG1 ILE C 482      81.100  67.990  42.740  1.00  0.00           H 
ATOM   4938 2HG1 ILE C 482      81.010  69.700  43.290  1.00  0.00           H 
ATOM   4939  CD  ILE C 482      83.010  69.020  42.830  1.00  0.00           C 
ATOM   4940  HD1 ILE C 482      83.490  69.740  43.520  1.00  0.00           H 
ATOM   4941  HD2 ILE C 482      83.620  68.090  42.780  1.00  0.00           H 
ATOM   4942  HD3 ILE C 482      83.000  69.480  41.820  1.00  0.00           H 
ATOM   4943  C   ILE C 482      82.690  66.870  46.560  1.00  0.00           C 
ATOM   4944  O   ILE C 482      83.610  67.340  47.210  1.00  0.00           O 
ATOM   4945  N   GLN C 483      81.860  66.000  47.120  1.00  0.00           N 
ATOM   4946  HN  GLN C 483      81.190  65.560  46.530  1.00  0.00           H 
ATOM   4947  CA  GLN C 483      81.760  65.490  48.510  1.00  0.00           C 
ATOM   4948  HA  GLN C 483      81.670  66.370  49.140  1.00  0.00           H 
ATOM   4949  CB  GLN C 483      80.600  64.510  48.790  1.00  0.00           C 
ATOM   4950  HB1 GLN C 483      80.910  63.510  48.410  1.00  0.00           H 
ATOM   4951  HB2 GLN C 483      80.580  64.340  49.890  1.00  0.00           H 
ATOM   4952  CG  GLN C 483      79.200  65.060  48.500  1.00  0.00           C 
ATOM   4953  HG1 GLN C 483      79.010  65.900  49.200  1.00  0.00           H 
ATOM   4954  HG2 GLN C 483      79.190  65.460  47.460  1.00  0.00           H 
ATOM   4955  CD  GLN C 483      78.110  63.960  48.580  1.00  0.00           C 
ATOM   4956  OE1 GLN C 483      78.250  62.880  49.040  1.00  0.00           O 
ATOM   4957  NE2 GLN C 483      76.940  64.350  48.100  1.00  0.00           N 
ATOM   4958 1HE2 GLN C 483      76.860  65.190  47.560  1.00  0.00           H 
ATOM   4959 2HE2 GLN C 483      76.210  63.670  48.180  1.00  0.00           H 
ATOM   4960  C   GLN C 483      83.080  64.720  48.820  1.00  0.00           C 
ATOM   4961  O   GLN C 483      83.680  64.860  49.900  1.00  0.00           O 
ATOM   4962  N   LYS C 484      83.580  63.900  47.880  1.00  0.00           N 
ATOM   4963  HN  LYS C 484      83.080  63.750  47.030  1.00  0.00           H 
ATOM   4964  CA  LYS C 484      84.930  63.370  47.980  1.00  0.00           C 
ATOM   4965  HA  LYS C 484      84.970  62.930  48.970  1.00  0.00           H 
ATOM   4966  CB  LYS C 484      85.190  62.330  46.820  1.00  0.00           C 
ATOM   4967  HB1 LYS C 484      84.920  62.740  45.820  1.00  0.00           H 
ATOM   4968  HB2 LYS C 484      86.250  62.020  46.880  1.00  0.00           H 
ATOM   4969  CG  LYS C 484      84.310  61.060  46.900  1.00  0.00           C 
ATOM   4970  HG1 LYS C 484      83.380  61.400  47.400  1.00  0.00           H 
ATOM   4971  HG2 LYS C 484      84.000  60.750  45.880  1.00  0.00           H 
ATOM   4972  CD  LYS C 484      84.870  59.820  47.640  1.00  0.00           C 
ATOM   4973  HD1 LYS C 484      85.240  60.060  48.660  1.00  0.00           H 
ATOM   4974  HD2 LYS C 484      84.070  59.050  47.690  1.00  0.00           H 
ATOM   4975  CE  LYS C 484      85.960  59.130  46.800  1.00  0.00           C 
ATOM   4976  HE1 LYS C 484      85.670  58.970  45.740  1.00  0.00           H 
ATOM   4977  HE2 LYS C 484      86.880  59.730  46.650  1.00  0.00           H 
ATOM   4978  NZ  LYS C 484      86.330  57.790  47.280  1.00  0.00           N 
ATOM   4979  HZ1 LYS C 484      87.320  57.560  47.060  1.00  0.00           H 
ATOM   4980  HZ2 LYS C 484      86.130  57.570  48.280  1.00  0.00           H 
ATOM   4981  HZ3 LYS C 484      85.750  57.160  46.690  1.00  0.00           H 
ATOM   4982  C   LYS C 484      86.050  64.360  47.970  1.00  0.00           C 
ATOM   4983  O   LYS C 484      86.960  64.210  48.740  1.00  0.00           O 
ATOM   4984  N   MET C 485      85.940  65.350  47.040  1.00  0.00           N 
ATOM   4985  HN  MET C 485      85.250  65.240  46.330  1.00  0.00           H 
ATOM   4986  CA  MET C 485      86.870  66.430  46.860  1.00  0.00           C 
ATOM   4987  HA  MET C 485      87.840  65.980  46.700  1.00  0.00           H 
ATOM   4988  CB  MET C 485      86.700  67.160  45.490  1.00  0.00           C 
ATOM   4989  HB1 MET C 485      86.900  66.350  44.760  1.00  0.00           H 
ATOM   4990  HB2 MET C 485      85.640  67.480  45.460  1.00  0.00           H 
ATOM   4991  CG  MET C 485      87.720  68.330  45.070  1.00  0.00           C 
ATOM   4992  HG1 MET C 485      88.490  68.480  45.860  1.00  0.00           H 
ATOM   4993  HG2 MET C 485      88.350  68.030  44.200  1.00  0.00           H 
ATOM   4994  SD  MET C 485      86.790  69.900  44.800  1.00  0.00           S 
ATOM   4995  CE  MET C 485      86.920  70.710  46.390  1.00  0.00           C 
ATOM   4996  HE1 MET C 485      86.460  70.110  47.200  1.00  0.00           H 
ATOM   4997  HE2 MET C 485      87.980  70.870  46.670  1.00  0.00           H 
ATOM   4998  HE3 MET C 485      86.380  71.680  46.350  1.00  0.00           H
[truncated: 8,826,877 more chars]
