# Supplementary material for: Structural mechanism of human oncochannel TRPV6 inhibition by the natural phytoestrogen genistein
Source: Nat Commun. 2023 May 9;14:2659. doi: 10.1038/s41467-023-38352-5 (PMC10169861; doi:10.1038/s41467-023-38352-5)
Supplement: Supplementary file 4 — Supplementary Data 1 [file 41467_2023_38352_MOESM4_ESM.zip › MD states/gen_site2_run4.pdb]

t=0
MODEL 1                                                                        
CRYST1   66.950   66.980   62.520  90.00  90.00  90.00 P 1           1
ATOM      1  C1  GEN   902      82.760  77.720  57.920  1.00  0.00           C 
ATOM      2  H1  GEN   902      82.500  76.930  58.610  1.00  0.00           H 
ATOM      3  C2  GEN   902      84.040  77.760  57.320  1.00  0.00           C 
ATOM      4  O2  GEN   902      84.960  76.690  57.510  1.00  0.00           O 
ATOM      5  H2  GEN   902      85.880  76.920  57.370  1.00  0.00           H 
ATOM      6  C3  GEN   902      84.420  78.840  56.580  1.00  0.00           C 
ATOM      7  H3  GEN   902      85.400  78.830  56.120  1.00  0.00           H 
ATOM      8  C4  GEN   902      83.520  79.870  56.360  1.00  0.00           C 
ATOM      9  O4  GEN   902      83.950  80.840  55.500  1.00  0.00           O 
ATOM     10  H4  GEN   902      83.300  81.540  55.570  1.00  0.00           H 
ATOM     11  C5  GEN   902      82.270  79.810  56.920  1.00  0.00           C 
ATOM     12  C6  GEN   902      81.390  80.910  56.780  1.00  0.00           C 
ATOM     13  O6  GEN   902      81.760  81.930  56.190  1.00  0.00           O 
ATOM     14  C7  GEN   902      80.120  80.880  57.400  1.00  0.00           C 
ATOM     15  C8  GEN   902      79.750  79.670  58.180  1.00  0.00           C 
ATOM     16  H8  GEN   902      78.840  79.410  58.700  1.00  0.00           H 
ATOM     17  O9  GEN   902      80.650  78.710  58.300  1.00  0.00           O 
ATOM     18  C10 GEN   902      81.870  78.780  57.710  1.00  0.00           C 
ATOM     19  C11 GEN   902      79.150  81.980  57.390  1.00  0.00           C 
ATOM     20  C12 GEN   902      79.370  83.240  57.940  1.00  0.00           C 
ATOM     21  H12 GEN   902      80.320  83.400  58.430  1.00  0.00           H 
ATOM     22  C13 GEN   902      78.390  84.220  57.850  1.00  0.00           C 
ATOM     23  H13 GEN   902      78.530  85.240  58.180  1.00  0.00           H 
ATOM     24  C14 GEN   902      77.170  83.950  57.200  1.00  0.00           C 
ATOM     25  O14 GEN   902      76.200  84.920  57.160  1.00  0.00           O 
ATOM     26  H14 GEN   902      75.520  84.430  56.700  1.00  0.00           H 
ATOM     27  C15 GEN   902      76.960  82.700  56.600  1.00  0.00           C 
ATOM     28  H15 GEN   902      76.070  82.580  56.000  1.00  0.00           H 
ATOM     29  C16 GEN   902      77.920  81.740  56.630  1.00  0.00           C 
ATOM     30  H16 GEN   902      77.870  80.800  56.110  1.00  0.00           H 
ATOM     31  C1  GEN  1804      76.050  82.020  44.670  1.00  0.00           C 
ATOM     32  H1  GEN  1804      76.090  82.740  45.480  1.00  0.00           H 
ATOM     33  C2  GEN  1804      74.860  81.450  44.200  1.00  0.00           C 
ATOM     34  O2  GEN  1804      73.620  82.080  44.690  1.00  0.00           O 
ATOM     35  H2  GEN  1804      73.900  82.900  45.110  1.00  0.00           H 
ATOM     36  C3  GEN  1804      74.850  80.370  43.350  1.00  0.00           C 
ATOM     37  H3  GEN  1804      73.900  80.010  42.980  1.00  0.00           H 
ATOM     38  C4  GEN  1804      76.100  79.810  42.970  1.00  0.00           C 
ATOM     39  O4  GEN  1804      76.160  78.840  42.020  1.00  0.00           O 
ATOM     40  H4  GEN  1804      77.100  78.660  41.990  1.00  0.00           H 
ATOM     41  C5  GEN  1804      77.330  80.390  43.300  1.00  0.00           C 
ATOM     42  C6  GEN  1804      78.680  79.730  43.100  1.00  0.00           C 
ATOM     43  O6  GEN  1804      78.740  78.710  42.450  1.00  0.00           O 
ATOM     44  C7  GEN  1804      79.840  80.450  43.590  1.00  0.00           C 
ATOM     45  C8  GEN  1804      79.680  81.680  44.330  1.00  0.00           C 
ATOM     46  H8  GEN  1804      80.370  82.340  44.840  1.00  0.00           H 
ATOM     47  O9  GEN  1804      78.420  82.040  44.610  1.00  0.00           O 
ATOM     48  C10 GEN  1804      77.280  81.520  44.130  1.00  0.00           C 
ATOM     49  C11 GEN  1804      81.300  80.060  43.350  1.00  0.00           C 
ATOM     50  C12 GEN  1804      81.590  78.750  43.640  1.00  0.00           C 
ATOM     51  H12 GEN  1804      80.850  78.030  43.950  1.00  0.00           H 
ATOM     52  C13 GEN  1804      82.910  78.340  43.700  1.00  0.00           C 
ATOM     53  H13 GEN  1804      83.110  77.300  43.930  1.00  0.00           H 
ATOM     54  C14 GEN  1804      83.990  79.220  43.380  1.00  0.00           C 
ATOM     55  O14 GEN  1804      85.250  78.640  43.410  1.00  0.00           O 
ATOM     56  H14 GEN  1804      85.020  77.740  43.650  1.00  0.00           H 
ATOM     57  C15 GEN  1804      83.720  80.530  43.000  1.00  0.00           C 
ATOM     58  H15 GEN  1804      84.490  81.250  42.750  1.00  0.00           H 
ATOM     59  C16 GEN  1804      82.330  80.960  42.990  1.00  0.00           C 
ATOM     60  H16 GEN  1804      82.170  82.030  43.060  1.00  0.00           H 
ATOM     61  C1  GEN  2706      78.140  77.940  39.070  1.00  0.00           C 
ATOM     62  H1  GEN  2706      78.040  77.870  40.140  1.00  0.00           H 
ATOM     63  C2  GEN  2706      77.460  77.270  38.070  1.00  0.00           C 
ATOM     64  O2  GEN  2706      76.550  76.270  38.370  1.00  0.00           O 
ATOM     65  H2  GEN  2706      76.420  76.340  39.320  1.00  0.00           H 
ATOM     66  C3  GEN  2706      77.750  77.500  36.750  1.00  0.00           C 
ATOM     67  H3  GEN  2706      77.250  77.060  35.900  1.00  0.00           H 
ATOM     68  C4  GEN  2706      78.570  78.530  36.440  1.00  0.00           C 
ATOM     69  O4  GEN  2706      78.780  78.760  35.180  1.00  0.00           O 
ATOM     70  H4  GEN  2706      77.980  78.720  34.650  1.00  0.00           H 
ATOM     71  C5  GEN  2706      79.270  79.300  37.440  1.00  0.00           C 
ATOM     72  C6  GEN  2706      80.160  80.480  37.200  1.00  0.00           C 
ATOM     73  O6  GEN  2706      80.330  80.950  36.020  1.00  0.00           O 
ATOM     74  C7  GEN  2706      80.930  80.940  38.370  1.00  0.00           C 
ATOM     75  C8  GEN  2706      80.620  80.300  39.700  1.00  0.00           C 
ATOM     76  H8  GEN  2706      80.980  80.590  40.680  1.00  0.00           H 
ATOM     77  O9  GEN  2706      79.800  79.290  39.810  1.00  0.00           O 
ATOM     78  C10 GEN  2706      79.140  78.860  38.730  1.00  0.00           C 
ATOM     79  C11 GEN  2706      81.850  82.090  38.440  1.00  0.00           C 
ATOM     80  C12 GEN  2706      82.860  82.060  37.570  1.00  0.00           C 
ATOM     81  H12 GEN  2706      83.080  81.210  36.940  1.00  0.00           H 
ATOM     82  C13 GEN  2706      83.830  83.060  37.630  1.00  0.00           C 
ATOM     83  H13 GEN  2706      84.670  82.930  36.960  1.00  0.00           H 
ATOM     84  C14 GEN  2706      83.620  84.220  38.390  1.00  0.00           C 
ATOM     85  O14 GEN  2706      84.510  85.280  38.290  1.00  0.00           O 
ATOM     86  H14 GEN  2706      84.190  85.930  38.920  1.00  0.00           H 
ATOM     87  C15 GEN  2706      82.570  84.250  39.270  1.00  0.00           C 
ATOM     88  H15 GEN  2706      82.390  85.160  39.830  1.00  0.00           H 
ATOM     89  C16 GEN  2706      81.660  83.160  39.340  1.00  0.00           C 
ATOM     90  H16 GEN  2706      80.940  83.230  40.140  1.00  0.00           H 
ATOM     91  N   MET A 454      78.700 111.480  73.660  1.00  0.00           N 
ATOM     92  HN  MET A 454      78.420 111.610  74.610  1.00  0.00           H 
ATOM     93  CA  MET A 454      80.050 110.980  73.440  1.00  0.00           C 
ATOM     94  HA  MET A 454      80.560 111.560  72.690  1.00  0.00           H 
ATOM     95  CB  MET A 454      80.920 111.130  74.750  1.00  0.00           C 
ATOM     96  HB1 MET A 454      80.490 110.500  75.560  1.00  0.00           H 
ATOM     97  HB2 MET A 454      81.950 110.740  74.610  1.00  0.00           H 
ATOM     98  CG  MET A 454      81.290 112.580  75.330  1.00  0.00           C 
ATOM     99  HG1 MET A 454      82.010 113.100  74.660  1.00  0.00           H 
ATOM    100  HG2 MET A 454      80.410 113.260  75.420  1.00  0.00           H 
ATOM    101  SD  MET A 454      81.980 112.550  77.010  1.00  0.00           S 
ATOM    102  CE  MET A 454      83.230 113.840  76.970  1.00  0.00           C 
ATOM    103  HE1 MET A 454      83.840 113.720  76.050  1.00  0.00           H 
ATOM    104  HE2 MET A 454      82.750 114.830  76.850  1.00  0.00           H 
ATOM    105  HE3 MET A 454      83.760 113.900  77.950  1.00  0.00           H 
ATOM    106  C   MET A 454      80.180 109.590  72.830  1.00  0.00           C 
ATOM    107  O   MET A 454      81.000 109.300  72.000  1.00  0.00           O 
ATOM    108  N   SER A 455      79.300 108.700  73.200  1.00  0.00           N 
ATOM    109  HN  SER A 455      78.680 108.840  73.960  1.00  0.00           H 
ATOM    110  CA  SER A 455      79.210 107.270  72.640  1.00  0.00           C 
ATOM    111  HA  SER A 455      80.200 106.850  72.770  1.00  0.00           H 
ATOM    112  CB  SER A 455      78.290 106.430  73.490  1.00  0.00           C 
ATOM    113  HB1 SER A 455      77.290 106.900  73.350  1.00  0.00           H 
ATOM    114  HB2 SER A 455      78.230 105.380  73.120  1.00  0.00           H 
ATOM    115  OG  SER A 455      78.700 106.410  74.880  1.00  0.00           O 
ATOM    116  HG1 SER A 455      78.670 107.290  75.270  1.00  0.00           H 
ATOM    117  C   SER A 455      78.840 107.210  71.200  1.00  0.00           C 
ATOM    118  O   SER A 455      79.370 106.470  70.410  1.00  0.00           O 
ATOM    119  N   PHE A 456      77.770 107.980  70.800  1.00  0.00           N 
ATOM    120  HN  PHE A 456      77.280 108.530  71.470  1.00  0.00           H 
ATOM    121  CA  PHE A 456      77.420 108.110  69.450  1.00  0.00           C 
ATOM    122  HA  PHE A 456      77.250 107.090  69.120  1.00  0.00           H 
ATOM    123  CB  PHE A 456      76.160 108.990  69.290  1.00  0.00           C 
ATOM    124  HB1 PHE A 456      76.300 109.890  69.930  1.00  0.00           H 
ATOM    125  HB2 PHE A 456      75.990 109.380  68.260  1.00  0.00           H 
ATOM    126  CG  PHE A 456      74.910 108.260  69.620  1.00  0.00           C 
ATOM    127  CD1 PHE A 456      74.490 107.150  68.860  1.00  0.00           C 
ATOM    128  HD1 PHE A 456      75.170 106.760  68.120  1.00  0.00           H 
ATOM    129  CE1 PHE A 456      73.240 106.580  69.040  1.00  0.00           C 
ATOM    130  HE1 PHE A 456      73.100 105.660  68.490  1.00  0.00           H 
ATOM    131  CZ  PHE A 456      72.380 106.990  69.930  1.00  0.00           C 
ATOM    132  HZ  PHE A 456      71.390 106.610  70.160  1.00  0.00           H 
ATOM    133  CD2 PHE A 456      74.000 108.740  70.640  1.00  0.00           C 
ATOM    134  HD2 PHE A 456      74.190 109.630  71.220  1.00  0.00           H 
ATOM    135  CE2 PHE A 456      72.760 108.080  70.790  1.00  0.00           C 
ATOM    136  HE2 PHE A 456      71.990 108.410  71.480  1.00  0.00           H 
ATOM    137  C   PHE A 456      78.560 108.750  68.550  1.00  0.00           C 
ATOM    138  O   PHE A 456      78.830 108.330  67.420  1.00  0.00           O 
ATOM    139  N   ALA A 457      79.150 109.850  69.080  1.00  0.00           N 
ATOM    140  HN  ALA A 457      78.890 110.080  70.020  1.00  0.00           H 
ATOM    141  CA  ALA A 457      80.130 110.710  68.500  1.00  0.00           C 
ATOM    142  HA  ALA A 457      79.650 111.040  67.590  1.00  0.00           H 
ATOM    143  CB  ALA A 457      80.410 111.890  69.430  1.00  0.00           C 
ATOM    144  HB1 ALA A 457      81.240 112.510  69.020  1.00  0.00           H 
ATOM    145  HB2 ALA A 457      79.600 112.640  69.580  1.00  0.00           H 
ATOM    146  HB3 ALA A 457      80.620 111.540  70.460  1.00  0.00           H 
ATOM    147  C   ALA A 457      81.430 109.920  68.250  1.00  0.00           C 
ATOM    148  O   ALA A 457      82.100 110.000  67.240  1.00  0.00           O 
ATOM    149  N   LEU A 458      81.910 109.050  69.170  1.00  0.00           N 
ATOM    150  HN  LEU A 458      81.530 108.880  70.080  1.00  0.00           H 
ATOM    151  CA  LEU A 458      83.050 108.140  68.910  1.00  0.00           C 
ATOM    152  HA  LEU A 458      83.950 108.630  68.580  1.00  0.00           H 
ATOM    153  CB  LEU A 458      83.360 107.200  70.140  1.00  0.00           C 
ATOM    154  HB1 LEU A 458      82.490 107.200  70.830  1.00  0.00           H 
ATOM    155  HB2 LEU A 458      83.560 106.130  69.900  1.00  0.00           H 
ATOM    156  CG  LEU A 458      84.520 107.650  71.070  1.00  0.00           C 
ATOM    157  HG  LEU A 458      84.500 106.970  71.950  1.00  0.00           H 
ATOM    158  CD1 LEU A 458      85.920 107.650  70.520  1.00  0.00           C 
ATOM    159 1HD1 LEU A 458      86.130 106.710  69.970  1.00  0.00           H 
ATOM    160 2HD1 LEU A 458      86.170 108.580  69.970  1.00  0.00           H 
ATOM    161 3HD1 LEU A 458      86.600 107.640  71.400  1.00  0.00           H 
ATOM    162  CD2 LEU A 458      84.220 109.100  71.590  1.00  0.00           C 
ATOM    163 1HD2 LEU A 458      83.320 109.190  72.240  1.00  0.00           H 
ATOM    164 2HD2 LEU A 458      85.100 109.330  72.230  1.00  0.00           H 
ATOM    165 3HD2 LEU A 458      84.200 109.860  70.780  1.00  0.00           H 
ATOM    166  C   LEU A 458      82.830 107.220  67.680  1.00  0.00           C 
ATOM    167  O   LEU A 458      83.660 106.980  66.830  1.00  0.00           O 
ATOM    168  N   VAL A 459      81.620 106.640  67.670  1.00  0.00           N 
ATOM    169  HN  VAL A 459      81.030 106.700  68.470  1.00  0.00           H 
ATOM    170  CA  VAL A 459      81.270 105.640  66.620  1.00  0.00           C 
ATOM    171  HA  VAL A 459      82.010 104.860  66.540  1.00  0.00           H 
ATOM    172  CB  VAL A 459      80.020 104.870  66.940  1.00  0.00           C 
ATOM    173  HB  VAL A 459      79.200 105.540  67.260  1.00  0.00           H 
ATOM    174  CG1 VAL A 459      79.540 103.930  65.800  1.00  0.00           C 
ATOM    175 1HG1 VAL A 459      78.810 103.170  66.170  1.00  0.00           H 
ATOM    176 2HG1 VAL A 459      79.070 104.430  64.920  1.00  0.00           H 
ATOM    177 3HG1 VAL A 459      80.400 103.410  65.330  1.00  0.00           H 
ATOM    178  CG2 VAL A 459      80.380 104.050  68.170  1.00  0.00           C 
ATOM    179 1HG2 VAL A 459      79.460 103.600  68.600  1.00  0.00           H 
ATOM    180 2HG2 VAL A 459      81.040 103.260  67.760  1.00  0.00           H 
ATOM    181 3HG2 VAL A 459      80.850 104.620  69.000  1.00  0.00           H 
ATOM    182  C   VAL A 459      81.200 106.280  65.240  1.00  0.00           C 
ATOM    183  O   VAL A 459      81.830 105.840  64.350  1.00  0.00           O 
ATOM    184  N   LEU A 460      80.450 107.360  65.070  1.00  0.00           N 
ATOM    185  HN  LEU A 460      79.840 107.610  65.820  1.00  0.00           H 
ATOM    186  CA  LEU A 460      80.390 108.130  63.840  1.00  0.00           C 
ATOM    187  HA  LEU A 460      80.140 107.530  62.980  1.00  0.00           H 
ATOM    188  CB  LEU A 460      79.260 109.240  63.830  1.00  0.00           C 
ATOM    189  HB1 LEU A 460      79.810 110.110  64.250  1.00  0.00           H 
ATOM    190  HB2 LEU A 460      79.080 109.510  62.770  1.00  0.00           H 
ATOM    191  CG  LEU A 460      77.820 108.940  64.340  1.00  0.00           C 
ATOM    192  HG  LEU A 460      77.920 109.000  65.450  1.00  0.00           H 
ATOM    193  CD1 LEU A 460      76.900 110.080  63.890  1.00  0.00           C 
ATOM    194 1HD1 LEU A 460      75.950 109.780  64.380  1.00  0.00           H 
ATOM    195 2HD1 LEU A 460      77.200 111.070  64.310  1.00  0.00           H 
ATOM    196 3HD1 LEU A 460      76.920 110.040  62.780  1.00  0.00           H 
ATOM    197  CD2 LEU A 460      77.260 107.590  63.900  1.00  0.00           C 
ATOM    198 1HD2 LEU A 460      77.150 107.560  62.800  1.00  0.00           H 
ATOM    199 2HD2 LEU A 460      78.050 106.870  64.210  1.00  0.00           H 
ATOM    200 3HD2 LEU A 460      76.270 107.350  64.330  1.00  0.00           H 
ATOM    201  C   LEU A 460      81.800 108.750  63.530  1.00  0.00           C 
ATOM    202  O   LEU A 460      82.230 108.800  62.370  1.00  0.00           O 
ATOM    203  N   GLY A 461      82.600 109.240  64.540  1.00  0.00           N 
ATOM    204  HN  GLY A 461      82.340 109.140  65.500  1.00  0.00           H 
ATOM    205  CA  GLY A 461      83.890 109.890  64.310  1.00  0.00           C 
ATOM    206  HA1 GLY A 461      83.650 110.690  63.630  1.00  0.00           H 
ATOM    207  HA2 GLY A 461      84.350 110.260  65.210  1.00  0.00           H 
ATOM    208  C   GLY A 461      84.880 108.920  63.640  1.00  0.00           C 
ATOM    209  O   GLY A 461      85.400 109.190  62.510  1.00  0.00           O 
ATOM    210  N   TRP A 462      85.120 107.720  64.250  1.00  0.00           N 
ATOM    211  HN  TRP A 462      84.770 107.610  65.180  1.00  0.00           H 
ATOM    212  CA  TRP A 462      85.940 106.630  63.760  1.00  0.00           C 
ATOM    213  HA  TRP A 462      86.780 107.230  63.460  1.00  0.00           H 
ATOM    214  CB  TRP A 462      86.280 105.530  64.810  1.00  0.00           C 
ATOM    215  HB1 TRP A 462      85.330 105.220  65.300  1.00  0.00           H 
ATOM    216  HB2 TRP A 462      86.750 104.600  64.440  1.00  0.00           H 
ATOM    217  CG  TRP A 462      87.290 106.070  65.820  1.00  0.00           C 
ATOM    218  CD1 TRP A 462      86.930 106.590  67.080  1.00  0.00           C 
ATOM    219  HD1 TRP A 462      85.980 106.620  67.600  1.00  0.00           H 
ATOM    220  NE1 TRP A 462      88.120 106.940  67.700  1.00  0.00           N 
ATOM    221  HE1 TRP A 462      88.280 107.410  68.540  1.00  0.00           H 
ATOM    222  CE2 TRP A 462      89.190 106.550  66.910  1.00  0.00           C 
ATOM    223  CD2 TRP A 462      88.690 106.090  65.680  1.00  0.00           C 
ATOM    224  CE3 TRP A 462      89.590 105.590  64.730  1.00  0.00           C 
ATOM    225  HE3 TRP A 462      89.270 105.150  63.790  1.00  0.00           H 
ATOM    226  CZ3 TRP A 462      90.940 105.690  64.960  1.00  0.00           C 
ATOM    227  HZ3 TRP A 462      91.540 105.390  64.110  1.00  0.00           H 
ATOM    228  CZ2 TRP A 462      90.520 106.720  67.130  1.00  0.00           C 
ATOM    229  HZ2 TRP A 462      90.830 107.110  68.090  1.00  0.00           H 
ATOM    230  CH2 TRP A 462      91.400 106.450  66.070  1.00  0.00           C 
ATOM    231  HH2 TRP A 462      92.460 106.570  66.230  1.00  0.00           H 
ATOM    232  C   TRP A 462      85.480 106.010  62.400  1.00  0.00           C 
ATOM    233  O   TRP A 462      86.320 105.880  61.490  1.00  0.00           O 
ATOM    234  N   CYS A 463      84.180 105.790  62.210  1.00  0.00           N 
ATOM    235  HN  CYS A 463      83.500 106.200  62.810  1.00  0.00           H 
ATOM    236  CA  CYS A 463      83.630 105.270  60.960  1.00  0.00           C 
ATOM    237  HA  CYS A 463      84.140 104.320  60.900  1.00  0.00           H 
ATOM    238  CB  CYS A 463      82.160 105.010  61.040  1.00  0.00           C 
ATOM    239  HB1 CYS A 463      81.550 105.900  61.290  1.00  0.00           H 
ATOM    240  HB2 CYS A 463      81.830 104.680  60.030  1.00  0.00           H 
ATOM    241  SG  CYS A 463      81.590 103.680  62.110  1.00  0.00           S 
ATOM    242  HG1 CYS A 463      81.300 104.370  63.200  1.00  0.00           H 
ATOM    243  C   CYS A 463      83.980 106.060  59.690  1.00  0.00           C 
ATOM    244  O   CYS A 463      84.300 105.490  58.720  1.00  0.00           O 
ATOM    245  N   ASN A 464      83.950 107.370  59.700  1.00  0.00           N 
ATOM    246  HN  ASN A 464      83.620 107.890  60.480  1.00  0.00           H 
ATOM    247  CA  ASN A 464      84.350 108.090  58.570  1.00  0.00           C 
ATOM    248  HA  ASN A 464      83.710 107.740  57.780  1.00  0.00           H 
ATOM    249  CB  ASN A 464      84.070 109.570  58.930  1.00  0.00           C 
ATOM    250  HB1 ASN A 464      84.270 109.820  59.990  1.00  0.00           H 
ATOM    251  HB2 ASN A 464      84.740 110.220  58.320  1.00  0.00           H 
ATOM    252  CG  ASN A 464      82.650 109.870  58.740  1.00  0.00           C 
ATOM    253  OD1 ASN A 464      81.860 109.170  58.010  1.00  0.00           O 
ATOM    254  ND2 ASN A 464      82.190 110.870  59.500  1.00  0.00           N 
ATOM    255 1HD2 ASN A 464      82.760 111.220  60.240  1.00  0.00           H 
ATOM    256 2HD2 ASN A 464      81.240 111.180  59.420  1.00  0.00           H 
ATOM    257  C   ASN A 464      85.870 107.830  58.070  1.00  0.00           C 
ATOM    258  O   ASN A 464      86.180 107.930  56.850  1.00  0.00           O 
ATOM    259  N   VAL A 465      86.790 107.550  59.000  1.00  0.00           N 
ATOM    260  HN  VAL A 465      86.490 107.550  59.950  1.00  0.00           H 
ATOM    261  CA  VAL A 465      88.130 107.220  58.740  1.00  0.00           C 
ATOM    262  HA  VAL A 465      88.560 108.070  58.220  1.00  0.00           H 
ATOM    263  CB  VAL A 465      88.850 106.870  59.950  1.00  0.00           C 
ATOM    264  HB  VAL A 465      88.410 105.930  60.360  1.00  0.00           H 
ATOM    265  CG1 VAL A 465      90.390 106.740  59.610  1.00  0.00           C 
ATOM    266 1HG1 VAL A 465      90.770 106.070  60.410  1.00  0.00           H 
ATOM    267 2HG1 VAL A 465      90.700 106.400  58.600  1.00  0.00           H 
ATOM    268 3HG1 VAL A 465      90.960 107.680  59.760  1.00  0.00           H 
ATOM    269  CG2 VAL A 465      88.530 107.890  61.080  1.00  0.00           C 
ATOM    270 1HG2 VAL A 465      87.470 107.860  61.420  1.00  0.00           H 
ATOM    271 2HG2 VAL A 465      89.070 107.680  62.030  1.00  0.00           H 
ATOM    272 3HG2 VAL A 465      88.750 108.940  60.790  1.00  0.00           H 
ATOM    273  C   VAL A 465      88.220 106.080  57.770  1.00  0.00           C 
ATOM    274  O   VAL A 465      89.040 106.160  56.890  1.00  0.00           O 
ATOM    275  N   MET A 466      87.350 105.020  57.870  1.00  0.00           N 
ATOM    276  HN  MET A 466      86.700 105.030  58.620  1.00  0.00           H 
ATOM    277  CA  MET A 466      87.180 103.960  56.880  1.00  0.00           C 
ATOM    278  HA  MET A 466      88.150 103.510  56.710  1.00  0.00           H 
ATOM    279  CB  MET A 466      86.150 102.830  57.130  1.00  0.00           C 
ATOM    280  HB1 MET A 466      85.130 103.260  57.080  1.00  0.00           H 
ATOM    281  HB2 MET A 466      86.330 102.180  56.240  1.00  0.00           H 
ATOM    282  CG  MET A 466      86.370 102.060  58.440  1.00  0.00           C 
ATOM    283  HG1 MET A 466      87.430 101.760  58.570  1.00  0.00           H 
ATOM    284  HG2 MET A 466      86.200 102.840  59.220  1.00  0.00           H 
ATOM    285  SD  MET A 466      85.100 100.720  58.630  1.00  0.00           S 
ATOM    286  CE  MET A 466      83.930 101.690  59.510  1.00  0.00           C 
ATOM    287  HE1 MET A 466      83.960 102.790  59.390  1.00  0.00           H 
ATOM    288  HE2 MET A 466      82.920 101.230  59.480  1.00  0.00           H 
ATOM    289  HE3 MET A 466      84.330 101.560  60.540  1.00  0.00           H 
ATOM    290  C   MET A 466      86.960 104.570  55.520  1.00  0.00           C 
ATOM    291  O   MET A 466      87.570 104.240  54.470  1.00  0.00           O 
ATOM    292  N   TYR A 467      86.020 105.600  55.350  1.00  0.00           N 
ATOM    293  HN  TYR A 467      85.520 105.920  56.150  1.00  0.00           H 
ATOM    294  CA  TYR A 467      85.580 106.220  54.090  1.00  0.00           C 
ATOM    295  HA  TYR A 467      85.500 105.400  53.390  1.00  0.00           H 
ATOM    296  CB  TYR A 467      84.230 107.090  54.100  1.00  0.00           C 
ATOM    297  HB1 TYR A 467      84.370 107.880  54.870  1.00  0.00           H 
ATOM    298  HB2 TYR A 467      84.060 107.530  53.090  1.00  0.00           H 
ATOM    299  CG  TYR A 467      83.070 106.230  54.610  1.00  0.00           C 
ATOM    300  CD1 TYR A 467      82.820 104.950  54.000  1.00  0.00           C 
ATOM    301  HD1 TYR A 467      83.480 104.530  53.260  1.00  0.00           H 
ATOM    302  CE1 TYR A 467      81.720 104.200  54.420  1.00  0.00           C 
ATOM    303  HE1 TYR A 467      81.530 103.210  54.030  1.00  0.00           H 
ATOM    304  CZ  TYR A 467      80.820 104.730  55.350  1.00  0.00           C 
ATOM    305  OH  TYR A 467      79.770 103.940  55.670  1.00  0.00           O 
ATOM    306  HH  TYR A 467      79.650 103.960  56.620  1.00  0.00           H 
ATOM    307  CD2 TYR A 467      82.120 106.720  55.550  1.00  0.00           C 
ATOM    308  HD2 TYR A 467      82.200 107.720  55.950  1.00  0.00           H 
ATOM    309  CE2 TYR A 467      81.020 106.010  55.940  1.00  0.00           C 
ATOM    310  HE2 TYR A 467      80.320 106.480  56.610  1.00  0.00           H 
ATOM    311  C   TYR A 467      86.670 107.060  53.360  1.00  0.00           C 
ATOM    312  O   TYR A 467      86.660 107.140  52.110  1.00  0.00           O 
ATOM    313  N   PHE A 468      87.610 107.660  54.110  1.00  0.00           N 
ATOM    314  HN  PHE A 468      87.440 107.640  55.090  1.00  0.00           H 
ATOM    315  CA  PHE A 468      88.910 108.190  53.660  1.00  0.00           C 
ATOM    316  HA  PHE A 468      88.750 108.800  52.780  1.00  0.00           H 
ATOM    317  CB  PHE A 468      89.660 109.060  54.760  1.00  0.00           C 
ATOM    318  HB1 PHE A 468      89.600 108.540  55.740  1.00  0.00           H 
ATOM    319  HB2 PHE A 468      90.710 109.290  54.480  1.00  0.00           H 
ATOM    320  CG  PHE A 468      88.920 110.380  54.870  1.00  0.00           C 
ATOM    321  CD1 PHE A 468      89.130 111.410  53.950  1.00  0.00           C 
ATOM    322  HD1 PHE A 468      89.770 111.170  53.110  1.00  0.00           H 
ATOM    323  CE1 PHE A 468      88.760 112.750  54.200  1.00  0.00           C 
ATOM    324  HE1 PHE A 468      88.840 113.530  53.450  1.00  0.00           H 
ATOM    325  CZ  PHE A 468      87.940 112.980  55.310  1.00  0.00           C 
ATOM    326  HZ  PHE A 468      87.530 113.970  55.410  1.00  0.00           H 
ATOM    327  CD2 PHE A 468      88.150 110.660  56.030  1.00  0.00           C 
ATOM    328  HD2 PHE A 468      88.060 109.910  56.800  1.00  0.00           H 
ATOM    329  CE2 PHE A 468      87.630 111.940  56.280  1.00  0.00           C 
ATOM    330  HE2 PHE A 468      87.140 112.280  57.180  1.00  0.00           H 
ATOM    331  C   PHE A 468      89.830 107.100  53.160  1.00  0.00           C 
ATOM    332  O   PHE A 468      90.420 107.220  52.130  1.00  0.00           O 
ATOM    333  N   ALA A 469      89.920 106.000  53.910  1.00  0.00           N 
ATOM    334  HN  ALA A 469      89.350 105.920  54.730  1.00  0.00           H 
ATOM    335  CA  ALA A 469      90.740 104.820  53.580  1.00  0.00           C 
ATOM    336  HA  ALA A 469      91.780 105.120  53.590  1.00  0.00           H 
ATOM    337  CB  ALA A 469      90.630 103.620  54.540  1.00  0.00           C 
ATOM    338  HB1 ALA A 469      91.490 102.990  54.220  1.00  0.00           H 
ATOM    339  HB2 ALA A 469      90.810 103.940  55.590  1.00  0.00           H 
ATOM    340  HB3 ALA A 469      89.730 102.970  54.440  1.00  0.00           H 
ATOM    341  C   ALA A 469      90.590 104.200  52.220  1.00  0.00           C 
ATOM    342  O   ALA A 469      91.440 103.570  51.570  1.00  0.00           O 
ATOM    343  N   ARG A 470      89.380 104.280  51.660  1.00  0.00           N 
ATOM    344  HN  ARG A 470      88.650 104.640  52.230  1.00  0.00           H 
ATOM    345  CA  ARG A 470      88.950 104.070  50.260  1.00  0.00           C 
ATOM    346  HA  ARG A 470      89.140 103.050  49.980  1.00  0.00           H 
ATOM    347  CB  ARG A 470      87.450 104.230  50.260  1.00  0.00           C 
ATOM    348  HB1 ARG A 470      87.060 103.410  50.900  1.00  0.00           H 
ATOM    349  HB2 ARG A 470      87.210 105.220  50.700  1.00  0.00           H 
ATOM    350  CG  ARG A 470      86.760 104.180  48.880  1.00  0.00           C 
ATOM    351  HG1 ARG A 470      87.080 104.990  48.180  1.00  0.00           H 
ATOM    352  HG2 ARG A 470      87.060 103.280  48.300  1.00  0.00           H 
ATOM    353  CD  ARG A 470      85.200 104.290  48.880  1.00  0.00           C 
ATOM    354  HD1 ARG A 470      84.990 105.250  49.390  1.00  0.00           H 
ATOM    355  HD2 ARG A 470      84.940 104.340  47.800  1.00  0.00           H 
ATOM    356  NE  ARG A 470      84.570 103.080  49.510  1.00  0.00           N 
ATOM    357  HE  ARG A 470      85.020 102.190  49.430  1.00  0.00           H 
ATOM    358  CZ  ARG A 470      83.450 103.070  50.270  1.00  0.00           C 
ATOM    359  NH1 ARG A 470      82.730 104.120  50.630  1.00  0.00           N 
ATOM    360 1HH1 ARG A 470      83.010 105.050  50.390  1.00  0.00           H 
ATOM    361 2HH1 ARG A 470      82.190 104.140  51.470  1.00  0.00           H 
ATOM    362  NH2 ARG A 470      83.040 101.910  50.710  1.00  0.00           N 
ATOM    363 1HH2 ARG A 470      83.540 101.090  50.420  1.00  0.00           H 
ATOM    364 2HH2 ARG A 470      82.220 101.870  51.290  1.00  0.00           H 
ATOM    365  C   ARG A 470      89.700 104.880  49.170  1.00  0.00           C 
ATOM    366  O   ARG A 470      89.820 104.390  48.060  1.00  0.00           O 
ATOM    367  N   GLY A 471      90.400 105.980  49.500  1.00  0.00           N 
ATOM    368  HN  GLY A 471      90.240 106.230  50.450  1.00  0.00           H 
ATOM    369  CA  GLY A 471      91.410 106.760  48.690  1.00  0.00           C 
ATOM    370  HA1 GLY A 471      91.050 107.020  47.700  1.00  0.00           H 
ATOM    371  HA2 GLY A 471      91.590 107.640  49.280  1.00  0.00           H 
ATOM    372  C   GLY A 471      92.710 106.160  48.460  1.00  0.00           C 
ATOM    373  O   GLY A 471      93.270 106.360  47.400  1.00  0.00           O 
ATOM    374  N   PHE A 472      93.100 105.250  49.350  1.00  0.00           N 
ATOM    375  HN  PHE A 472      92.520 105.010  50.120  1.00  0.00           H 
ATOM    376  CA  PHE A 472      94.280 104.460  49.280  1.00  0.00           C 
ATOM    377  HA  PHE A 472      95.090 104.980  48.790  1.00  0.00           H 
ATOM    378  CB  PHE A 472      94.780 103.950  50.690  1.00  0.00           C 
ATOM    379  HB1 PHE A 472      94.010 103.390  51.250  1.00  0.00           H 
ATOM    380  HB2 PHE A 472      95.700 103.330  50.640  1.00  0.00           H 
ATOM    381  CG  PHE A 472      95.080 105.190  51.500  1.00  0.00           C 
ATOM    382  CD1 PHE A 472      96.370 105.610  51.700  1.00  0.00           C 
ATOM    383  HD1 PHE A 472      97.210 105.070  51.290  1.00  0.00           H 
ATOM    384  CE1 PHE A 472      96.720 106.700  52.580  1.00  0.00           C 
ATOM    385  HE1 PHE A 472      97.740 107.020  52.720  1.00  0.00           H 
ATOM    386  CZ  PHE A 472      95.650 107.450  53.080  1.00  0.00           C 
ATOM    387  HZ  PHE A 472      95.770 108.390  53.590  1.00  0.00           H 
ATOM    388  CD2 PHE A 472      94.060 105.940  52.090  1.00  0.00           C 
ATOM    389  HD2 PHE A 472      93.050 105.560  52.050  1.00  0.00           H 
ATOM    390  CE2 PHE A 472      94.330 107.120  52.810  1.00  0.00           C 
ATOM    391  HE2 PHE A 472      93.550 107.730  53.230  1.00  0.00           H 
ATOM    392  C   PHE A 472      94.180 103.280  48.210  1.00  0.00           C 
ATOM    393  O   PHE A 472      95.230 102.980  47.700  1.00  0.00           O 
ATOM    394  N   GLN A 473      93.010 102.630  47.950  1.00  0.00           N 
ATOM    395  HN  GLN A 473      92.130 102.920  48.330  1.00  0.00           H 
ATOM    396  CA  GLN A 473      92.690 101.620  47.010  1.00  0.00           C 
ATOM    397  HA  GLN A 473      93.090 100.700  47.410  1.00  0.00           H 
ATOM    398  CB  GLN A 473      91.160 101.250  46.950  1.00  0.00           C 
ATOM    399  HB1 GLN A 473      90.570 102.180  46.830  1.00  0.00           H 
ATOM    400  HB2 GLN A 473      90.950 100.600  46.070  1.00  0.00           H 
ATOM    401  CG  GLN A 473      90.650 100.610  48.300  1.00  0.00           C 
ATOM    402  HG1 GLN A 473      91.390  99.860  48.650  1.00  0.00           H 
ATOM    403  HG2 GLN A 473      90.510 101.500  48.960  1.00  0.00           H 
ATOM    404  CD  GLN A 473      89.250 100.010  48.260  1.00  0.00           C 
ATOM    405  OE1 GLN A 473      88.710  99.620  49.310  1.00  0.00           O 
ATOM    406  NE2 GLN A 473      88.540 100.070  47.100  1.00  0.00           N 
ATOM    407 1HE2 GLN A 473      89.040 100.350  46.280  1.00  0.00           H 
ATOM    408 2HE2 GLN A 473      87.660  99.590  47.100  1.00  0.00           H 
ATOM    409  C   GLN A 473      93.190 101.840  45.550  1.00  0.00           C 
ATOM    410  O   GLN A 473      93.150 103.000  45.090  1.00  0.00           O 
ATOM    411  N   MET A 474      93.500 100.760  44.750  1.00  0.00           N 
ATOM    412  HN  MET A 474      93.460  99.800  45.000  1.00  0.00           H 
ATOM    413  CA  MET A 474      93.990 100.960  43.370  1.00  0.00           C 
ATOM    414  HA  MET A 474      94.340 101.980  43.320  1.00  0.00           H 
ATOM    415  CB  MET A 474      95.170 100.090  42.860  1.00  0.00           C 
ATOM    416  HB1 MET A 474      94.870  99.030  43.030  1.00  0.00           H 
ATOM    417  HB2 MET A 474      95.270 100.190  41.760  1.00  0.00           H 
ATOM    418  CG  MET A 474      96.500 100.380  43.550  1.00  0.00           C 
ATOM    419  HG1 MET A 474      96.380 100.200  44.640  1.00  0.00           H 
ATOM    420  HG2 MET A 474      97.190  99.590  43.190  1.00  0.00           H 
ATOM    421  SD  MET A 474      97.200 102.070  43.220  1.00  0.00           S 
ATOM    422  CE  MET A 474      97.650 102.050  41.510  1.00  0.00           C 
ATOM    423  HE1 MET A 474      96.940 101.590  40.790  1.00  0.00           H 
ATOM    424  HE2 MET A 474      98.020 102.980  41.030  1.00  0.00           H 
ATOM    425  HE3 MET A 474      98.510 101.360  41.410  1.00  0.00           H 
ATOM    426  C   MET A 474      92.890 101.070  42.380  1.00  0.00           C 
ATOM    427  O   MET A 474      93.100 100.990  41.180  1.00  0.00           O 
ATOM    428  N   LEU A 475      91.660 101.350  42.850  1.00  0.00           N 
ATOM    429  HN  LEU A 475      91.550 101.480  43.830  1.00  0.00           H 
ATOM    430  CA  LEU A 475      90.580 101.710  41.960  1.00  0.00           C 
ATOM    431  HA  LEU A 475      89.680 101.630  42.540  1.00  0.00           H 
ATOM    432  CB  LEU A 475      90.660 103.220  41.520  1.00  0.00           C 
ATOM    433  HB1 LEU A 475      91.690 103.600  41.650  1.00  0.00           H 
ATOM    434  HB2 LEU A 475      90.490 103.360  40.430  1.00  0.00           H 
ATOM    435  CG  LEU A 475      89.730 104.160  42.370  1.00  0.00           C 
ATOM    436  HG  LEU A 475      89.870 105.210  42.040  1.00  0.00           H 
ATOM    437  CD1 LEU A 475      88.230 103.730  42.040  1.00  0.00           C 
ATOM    438 1HD1 LEU A 475      87.530 104.460  42.490  1.00  0.00           H 
ATOM    439 2HD1 LEU A 475      88.060 103.850  40.950  1.00  0.00           H 
ATOM    440 3HD1 LEU A 475      88.080 102.670  42.340  1.00  0.00           H 
ATOM    441  CD2 LEU A 475      90.040 104.120  43.850  1.00  0.00           C 
ATOM    442 1HD2 LEU A 475      89.410 104.770  44.500  1.00  0.00           H 
ATOM    443 2HD2 LEU A 475      89.740 103.120  44.240  1.00  0.00           H 
ATOM    444 3HD2 LEU A 475      91.130 104.170  44.080  1.00  0.00           H 
ATOM    445  C   LEU A 475      90.190 100.720  40.740  1.00  0.00           C 
ATOM    446  O   LEU A 475      89.970 101.210  39.660  1.00  0.00           O 
ATOM    447  N   GLY A 476      90.160  99.370  41.060  1.00  0.00           N 
ATOM    448  HN  GLY A 476      90.480  98.930  41.890  1.00  0.00           H 
ATOM    449  CA  GLY A 476      89.570  98.350  40.230  1.00  0.00           C 
ATOM    450  HA1 GLY A 476      90.090  98.390  39.280  1.00  0.00           H 
ATOM    451  HA2 GLY A 476      89.820  97.410  40.700  1.00  0.00           H 
ATOM    452  C   GLY A 476      88.040  98.570  40.010  1.00  0.00           C 
ATOM    453  O   GLY A 476      87.480  99.130  40.950  1.00  0.00           O 
ATOM    454  N   PRO A 477      87.330  98.030  39.060  1.00  0.00           N 
ATOM    455  CD  PRO A 477      87.960  97.370  37.930  1.00  0.00           C 
ATOM    456  HD1 PRO A 477      88.710  96.650  38.310  1.00  0.00           H 
ATOM    457  HD2 PRO A 477      88.520  98.040  37.240  1.00  0.00           H 
ATOM    458  CA  PRO A 477      85.990  98.430  38.760  1.00  0.00           C 
ATOM    459  HA  PRO A 477      86.000  99.510  38.740  1.00  0.00           H 
ATOM    460  CB  PRO A 477      85.700  97.790  37.390  1.00  0.00           C 
ATOM    461  HB1 PRO A 477      84.690  97.330  37.300  1.00  0.00           H 
ATOM    462  HB2 PRO A 477      85.820  98.610  36.640  1.00  0.00           H 
ATOM    463  CG  PRO A 477      86.830  96.770  37.120  1.00  0.00           C 
ATOM    464  HG1 PRO A 477      86.460  95.840  37.610  1.00  0.00           H 
ATOM    465  HG2 PRO A 477      87.050  96.600  36.050  1.00  0.00           H 
ATOM    466  C   PRO A 477      85.030  97.970  39.850  1.00  0.00           C 
ATOM    467  O   PRO A 477      84.440  98.760  40.620  1.00  0.00           O 
ATOM    468  N   PHE A 478      84.970  96.640  40.030  1.00  0.00           N 
ATOM    469  HN  PHE A 478      85.280  96.050  39.290  1.00  0.00           H 
ATOM    470  CA  PHE A 478      84.200  95.900  40.940  1.00  0.00           C 
ATOM    471  HA  PHE A 478      83.240  96.390  40.840  1.00  0.00           H 
ATOM    472  CB  PHE A 478      83.940  94.480  40.260  1.00  0.00           C 
ATOM    473  HB1 PHE A 478      84.860  93.860  40.290  1.00  0.00           H 
ATOM    474  HB2 PHE A 478      83.140  93.960  40.820  1.00  0.00           H 
ATOM    475  CG  PHE A 478      83.460  94.610  38.830  1.00  0.00           C 
ATOM    476  CD1 PHE A 478      82.270  95.340  38.590  1.00  0.00           C 
ATOM    477  HD1 PHE A 478      81.710  95.770  39.410  1.00  0.00           H 
ATOM    478  CE1 PHE A 478      81.790  95.580  37.360  1.00  0.00           C 
ATOM    479  HE1 PHE A 478      80.940  96.240  37.310  1.00  0.00           H 
ATOM    480  CZ  PHE A 478      82.410  94.890  36.280  1.00  0.00           C 
ATOM    481  HZ  PHE A 478      82.080  94.940  35.250  1.00  0.00           H 
ATOM    482  CD2 PHE A 478      84.170  94.030  37.730  1.00  0.00           C 
ATOM    483  HD2 PHE A 478      85.150  93.640  37.940  1.00  0.00           H 
ATOM    484  CE2 PHE A 478      83.620  94.160  36.450  1.00  0.00           C 
ATOM    485  HE2 PHE A 478      84.160  93.670  35.650  1.00  0.00           H 
ATOM    486  C   PHE A 478      84.650  95.920  42.420  1.00  0.00           C 
ATOM    487  O   PHE A 478      84.590  94.910  43.090  1.00  0.00           O 
ATOM    488  N   THR A 479      85.100  97.060  42.940  1.00  0.00           N 
ATOM    489  HN  THR A 479      85.060  97.810  42.280  1.00  0.00           H 
ATOM    490  CA  THR A 479      85.640  97.270  44.220  1.00  0.00           C 
ATOM    491  HA  THR A 479      85.770  96.280  44.630  1.00  0.00           H 
ATOM    492  CB  THR A 479      87.030  97.950  44.300  1.00  0.00           C 
ATOM    493  HB  THR A 479      87.370  97.990  45.360  1.00  0.00           H 
ATOM    494  OG1 THR A 479      87.080  99.300  43.690  1.00  0.00           O 
ATOM    495  HG1 THR A 479      87.250  99.090  42.770  1.00  0.00           H 
ATOM    496  CG2 THR A 479      88.080  97.060  43.500  1.00  0.00           C 
ATOM    497 1HG2 THR A 479      89.050  97.600  43.550  1.00  0.00           H 
ATOM    498 2HG2 THR A 479      88.240  96.140  44.100  1.00  0.00           H 
ATOM    499 3HG2 THR A 479      87.700  96.900  42.470  1.00  0.00           H 
ATOM    500  C   THR A 479      84.620  98.050  45.110  1.00  0.00           C 
ATOM    501  O   THR A 479      83.690  97.510  45.700  1.00  0.00           O 
ATOM    502  N   ILE A 480      84.680  99.420  45.100  1.00  0.00           N 
ATOM    503  HN  ILE A 480      85.450  99.820  44.610  1.00  0.00           H 
ATOM    504  CA  ILE A 480      83.780 100.410  45.790  1.00  0.00           C 
ATOM    505  HA  ILE A 480      83.870 100.370  46.870  1.00  0.00           H 
ATOM    506  CB  ILE A 480      84.190 101.820  45.440  1.00  0.00           C 
ATOM    507  HB  ILE A 480      84.240 101.840  44.330  1.00  0.00           H 
ATOM    508  CG2 ILE A 480      83.170 102.890  45.870  1.00  0.00           C 
ATOM    509 1HG2 ILE A 480      83.610 103.890  45.670  1.00  0.00           H 
ATOM    510 2HG2 ILE A 480      82.200 102.820  45.330  1.00  0.00           H 
ATOM    511 3HG2 ILE A 480      83.100 102.900  46.980  1.00  0.00           H 
ATOM    512  CG1 ILE A 480      85.600 102.180  45.950  1.00  0.00           C 
ATOM    513 1HG1 ILE A 480      85.500 102.440  47.030  1.00  0.00           H 
ATOM    514 2HG1 ILE A 480      86.130 101.210  46.010  1.00  0.00           H 
ATOM    515  CD  ILE A 480      86.380 103.280  45.200  1.00  0.00           C 
ATOM    516  HD1 ILE A 480      87.280 103.580  45.780  1.00  0.00           H 
ATOM    517  HD2 ILE A 480      86.690 102.850  44.220  1.00  0.00           H 
ATOM    518  HD3 ILE A 480      85.810 104.220  45.040  1.00  0.00           H 
ATOM    519  C   ILE A 480      82.250 100.130  45.510  1.00  0.00           C 
ATOM    520  O   ILE A 480      81.350 100.220  46.400  1.00  0.00           O 
ATOM    521  N   MET A 481      81.810  99.730  44.310  1.00  0.00           N 
ATOM    522  HN  MET A 481      82.370  99.610  43.500  1.00  0.00           H 
ATOM    523  CA  MET A 481      80.360  99.410  44.120  1.00  0.00           C 
ATOM    524  HA  MET A 481      79.830 100.290  44.440  1.00  0.00           H 
ATOM    525  CB  MET A 481      79.990  99.420  42.580  1.00  0.00           C 
ATOM    526  HB1 MET A 481      78.910  99.170  42.470  1.00  0.00           H 
ATOM    527  HB2 MET A 481      80.200 100.460  42.260  1.00  0.00           H 
ATOM    528  CG  MET A 481      80.710  98.470  41.720  1.00  0.00           C 
ATOM    529  HG1 MET A 481      81.760  98.830  41.620  1.00  0.00           H 
ATOM    530  HG2 MET A 481      80.740  97.450  42.160  1.00  0.00           H 
ATOM    531  SD  MET A 481      80.090  98.270  40.030  1.00  0.00           S 
ATOM    532  CE  MET A 481      78.860  96.960  40.460  1.00  0.00           C 
ATOM    533  HE1 MET A 481      79.390  96.080  40.870  1.00  0.00           H 
ATOM    534  HE2 MET A 481      78.240  97.470  41.220  1.00  0.00           H 
ATOM    535  HE3 MET A 481      78.330  96.640  39.540  1.00  0.00           H 
ATOM    536  C   MET A 481      79.890  98.100  44.720  1.00  0.00           C 
ATOM    537  O   MET A 481      78.790  98.040  45.270  1.00  0.00           O 
ATOM    538  N   ILE A 482      80.800  97.060  44.830  1.00  0.00           N 
ATOM    539  HN  ILE A 482      81.700  97.040  44.390  1.00  0.00           H 
ATOM    540  CA  ILE A 482      80.530  95.840  45.570  1.00  0.00           C 
ATOM    541  HA  ILE A 482      79.560  95.520  45.220  1.00  0.00           H 
ATOM    542  CB  ILE A 482      81.530  94.730  45.140  1.00  0.00           C 
ATOM    543  HB  ILE A 482      82.550  95.090  45.410  1.00  0.00           H 
ATOM    544  CG2 ILE A 482      81.260  93.410  45.880  1.00  0.00           C 
ATOM    545 1HG2 ILE A 482      80.180  93.190  45.740  1.00  0.00           H 
ATOM    546 2HG2 ILE A 482      81.830  92.540  45.470  1.00  0.00           H 
ATOM    547 3HG2 ILE A 482      81.440  93.580  46.960  1.00  0.00           H 
ATOM    548  CG1 ILE A 482      81.370  94.520  43.570  1.00  0.00           C 
ATOM    549 1HG1 ILE A 482      81.740  95.380  42.970  1.00  0.00           H 
ATOM    550 2HG1 ILE A 482      81.980  93.610  43.390  1.00  0.00           H 
ATOM    551  CD  ILE A 482      79.950  94.200  43.070  1.00  0.00           C 
ATOM    552  HD1 ILE A 482      79.590  93.230  43.470  1.00  0.00           H 
ATOM    553  HD2 ILE A 482      79.280  95.030  43.370  1.00  0.00           H 
ATOM    554  HD3 ILE A 482      79.960  93.970  41.980  1.00  0.00           H 
ATOM    555  C   ILE A 482      80.410  96.110  47.070  1.00  0.00           C 
ATOM    556  O   ILE A 482      79.560  95.500  47.710  1.00  0.00           O 
ATOM    557  N   GLN A 483      81.240  96.970  47.690  1.00  0.00           N 
ATOM    558  HN  GLN A 483      82.030  97.370  47.240  1.00  0.00           H 
ATOM    559  CA  GLN A 483      81.180  97.340  49.060  1.00  0.00           C 
ATOM    560  HA  GLN A 483      81.190  96.460  49.680  1.00  0.00           H 
ATOM    561  CB  GLN A 483      82.440  98.270  49.340  1.00  0.00           C 
ATOM    562  HB1 GLN A 483      82.380  99.070  48.570  1.00  0.00           H 
ATOM    563  HB2 GLN A 483      82.410  98.730  50.350  1.00  0.00           H 
ATOM    564  CG  GLN A 483      83.870  97.690  49.190  1.00  0.00           C 
ATOM    565  HG1 GLN A 483      84.170  97.140  50.110  1.00  0.00           H 
ATOM    566  HG2 GLN A 483      84.020  97.130  48.240  1.00  0.00           H 
ATOM    567  CD  GLN A 483      84.840  98.930  49.290  1.00  0.00           C 
ATOM    568  OE1 GLN A 483      84.530 100.080  49.620  1.00  0.00           O 
ATOM    569  NE2 GLN A 483      86.130  98.490  49.110  1.00  0.00           N 
ATOM    570 1HE2 GLN A 483      86.310  97.560  48.780  1.00  0.00           H 
ATOM    571 2HE2 GLN A 483      86.890  99.100  49.350  1.00  0.00           H 
ATOM    572  C   GLN A 483      79.920  98.120  49.420  1.00  0.00           C 
ATOM    573  O   GLN A 483      79.350  97.970  50.480  1.00  0.00           O 
ATOM    574  N   LYS A 484      79.400  99.040  48.530  1.00  0.00           N 
ATOM    575  HN  LYS A 484      79.810  99.270  47.650  1.00  0.00           H 
ATOM    576  CA  LYS A 484      78.110  99.590  48.680  1.00  0.00           C 
ATOM    577  HA  LYS A 484      78.060  99.930  49.700  1.00  0.00           H 
ATOM    578  CB  LYS A 484      77.890 100.880  47.770  1.00  0.00           C 
ATOM    579  HB1 LYS A 484      77.940 100.540  46.710  1.00  0.00           H 
ATOM    580  HB2 LYS A 484      76.860 101.280  47.920  1.00  0.00           H 
ATOM    581  CG  LYS A 484      78.750 102.150  48.140  1.00  0.00           C 
ATOM    582  HG1 LYS A 484      78.430 102.430  49.170  1.00  0.00           H 
ATOM    583  HG2 LYS A 484      79.790 101.780  48.020  1.00  0.00           H 
ATOM    584  CD  LYS A 484      78.600 103.280  47.120  1.00  0.00           C 
ATOM    585  HD1 LYS A 484      78.780 102.880  46.100  1.00  0.00           H 
ATOM    586  HD2 LYS A 484      77.590 103.730  47.200  1.00  0.00           H 
ATOM    587  CE  LYS A 484      79.680 104.430  47.430  1.00  0.00           C 
ATOM    588  HE1 LYS A 484      79.480 104.960  48.380  1.00  0.00           H 
ATOM    589  HE2 LYS A 484      80.680 103.940  47.480  1.00  0.00           H 
ATOM    590  NZ  LYS A 484      79.830 105.480  46.430  1.00  0.00           N 
ATOM    591  HZ1 LYS A 484      80.390 106.270  46.810  1.00  0.00           H 
ATOM    592  HZ2 LYS A 484      80.270 105.150  45.550  1.00  0.00           H 
ATOM    593  HZ3 LYS A 484      78.870 105.790  46.190  1.00  0.00           H 
ATOM    594  C   LYS A 484      77.040  98.510  48.570  1.00  0.00           C 
ATOM    595  O   LYS A 484      76.130  98.550  49.420  1.00  0.00           O 
ATOM    596  N   MET A 485      77.110  97.530  47.640  1.00  0.00           N 
ATOM    597  HN  MET A 485      77.880  97.680  47.020  1.00  0.00           H 
ATOM    598  CA  MET A 485      76.130  96.500  47.450  1.00  0.00           C 
ATOM    599  HA  MET A 485      75.230  97.070  47.290  1.00  0.00           H 
ATOM    600  CB  MET A 485      76.430  95.700  46.170  1.00  0.00           C 
ATOM    601  HB1 MET A 485      76.370  96.450  45.360  1.00  0.00           H 
ATOM    602  HB2 MET A 485      77.490  95.380  46.180  1.00  0.00           H 
ATOM    603  CG  MET A 485      75.510  94.450  45.880  1.00  0.00           C 
ATOM    604  HG1 MET A 485      75.070  94.050  46.820  1.00  0.00           H 
ATOM    605  HG2 MET A 485      74.710  94.810  45.210  1.00  0.00           H 
ATOM    606  SD  MET A 485      76.430  93.070  45.170  1.00  0.00           S 
ATOM    607  CE  MET A 485      76.960  92.490  46.790  1.00  0.00           C 
ATOM    608  HE1 MET A 485      77.720  91.680  46.710  1.00  0.00           H 
ATOM    609  HE2 MET A 485      77.430  93.320  47.350  1.00  0.00           H 
ATOM    610  HE3 MET A 485      76.100  92.120  47.390  1.00  0.00           H 
ATOM    611  C   MET A 485      75.880  95.580  48.650  1.00  0.00           C 
ATOM    612  O   MET A 485      74.750  95.370  49.070  1.00  0.00           O 
ATOM    613  N   ILE A 486      76.940  95.100  49.320  1.00  0.00           N 
ATOM    614  HN  ILE A 486      77.870  95.260  49.010  1.00  0.00           H 
ATOM    615  CA  ILE A 486      76.810  94.260  50.510  1.00  0.00           C 
ATOM    616  HA  ILE A 486      76.230  93.360  50.350  1.00  0.00           H 
ATOM    617  CB  ILE A 486      78.160  93.710  50.890  1.00  0.00           C 
ATOM    618  HB  ILE A 486      78.760  94.640  50.970  1.00  0.00           H 
ATOM    619  CG2 ILE A 486      78.170  93.000  52.250  1.00  0.00           C 
ATOM    620 1HG2 ILE A 486      77.840  93.660  53.080  1.00  0.00           H 
ATOM    621 2HG2 ILE A 486      77.490  92.120  52.180  1.00  0.00           H 
ATOM    622 3HG2 ILE A 486      79.180  92.580  52.430  1.00  0.00           H 
ATOM    623  CG1 ILE A 486      78.750  92.740  49.790  1.00  0.00           C 
ATOM    624 1HG1 ILE A 486      78.020  91.950  49.520  1.00  0.00           H 
ATOM    625 2HG1 ILE A 486      78.900  93.320  48.850  1.00  0.00           H 
ATOM    626  CD  ILE A 486      80.120  92.210  50.140  1.00  0.00           C 
ATOM    627  HD1 ILE A 486      80.070  91.420  50.920  1.00  0.00           H 
ATOM    628  HD2 ILE A 486      80.590  91.730  49.250  1.00  0.00           H 
ATOM    629  HD3 ILE A 486      80.810  93.030  50.430  1.00  0.00           H 
ATOM    630  C   ILE A 486      76.080  94.950  51.630  1.00  0.00           C 
ATOM    631  O   ILE A 486      75.370  94.320  52.450  1.00  0.00           O 
ATOM    632  N   PHE A 487      76.430  96.270  51.840  1.00  0.00           N 
ATOM    633  HN  PHE A 487      77.170  96.740  51.360  1.00  0.00           H 
ATOM    634  CA  PHE A 487      75.760  97.090  52.780  1.00  0.00           C 
ATOM    635  HA  PHE A 487      75.820  96.480  53.670  1.00  0.00           H 
ATOM    636  CB  PHE A 487      76.460  98.450  52.960  1.00  0.00           C 
ATOM    637  HB1 PHE A 487      77.540  98.240  53.140  1.00  0.00           H 
ATOM    638  HB2 PHE A 487      76.440  98.970  51.980  1.00  0.00           H 
ATOM    639  CG  PHE A 487      75.940  99.440  53.920  1.00  0.00           C 
ATOM    640  CD1 PHE A 487      75.850  99.070  55.270  1.00  0.00           C 
ATOM    641  HD1 PHE A 487      76.320  98.160  55.610  1.00  0.00           H 
ATOM    642  CE1 PHE A 487      75.330  99.960  56.270  1.00  0.00           C 
ATOM    643  HE1 PHE A 487      75.290  99.780  57.330  1.00  0.00           H 
ATOM    644  CZ  PHE A 487      74.700 101.060  55.780  1.00  0.00           C 
ATOM    645  HZ  PHE A 487      74.290 101.790  56.470  1.00  0.00           H 
ATOM    646  CD2 PHE A 487      75.270 100.630  53.540  1.00  0.00           C 
ATOM    647  HD2 PHE A 487      75.260 100.870  52.490  1.00  0.00           H 
ATOM    648  CE2 PHE A 487      74.660 101.430  54.470  1.00  0.00           C 
ATOM    649  HE2 PHE A 487      74.280 102.380  54.130  1.00  0.00           H 
ATOM    650  C   PHE A 487      74.310  97.180  52.450  1.00  0.00           C 
ATOM    651  O   PHE A 487      73.480  97.050  53.360  1.00  0.00           O 
ATOM    652  N   GLY A 488      73.890  97.330  51.140  1.00  0.00           N 
ATOM    653  HN  GLY A 488      74.610  97.500  50.470  1.00  0.00           H 
ATOM    654  CA  GLY A 488      72.530  97.380  50.790  1.00  0.00           C 
ATOM    655  HA1 GLY A 488      72.020  98.130  51.380  1.00  0.00           H 
ATOM    656  HA2 GLY A 488      72.510  97.550  49.720  1.00  0.00           H 
ATOM    657  C   GLY A 488      71.760  96.150  51.140  1.00  0.00           C 
ATOM    658  O   GLY A 488      70.760  96.300  51.840  1.00  0.00           O 
ATOM    659  N   ASP A 489      72.230  94.970  50.720  1.00  0.00           N 
ATOM    660  HN  ASP A 489      73.080  94.940  50.210  1.00  0.00           H 
ATOM    661  CA  ASP A 489      71.720  93.680  51.190  1.00  0.00           C 
ATOM    662  HA  ASP A 489      70.650  93.690  51.040  1.00  0.00           H 
ATOM    663  CB  ASP A 489      72.250  92.500  50.250  1.00  0.00           C 
ATOM    664  HB1 ASP A 489      73.340  92.680  50.170  1.00  0.00           H 
ATOM    665  HB2 ASP A 489      72.010  91.500  50.670  1.00  0.00           H 
ATOM    666  CG  ASP A 489      71.670  92.660  48.860  1.00  0.00           C 
ATOM    667  OD1 ASP A 489      70.790  93.530  48.710  1.00  0.00           O 
ATOM    668  OD2 ASP A 489      71.990  91.920  47.960  1.00  0.00           O 
ATOM    669  C   ASP A 489      71.720  93.290  52.730  1.00  0.00           C 
ATOM    670  O   ASP A 489      70.750  92.660  53.230  1.00  0.00           O 
ATOM    671  N   LEU A 490      72.770  93.660  53.530  1.00  0.00           N 
ATOM    672  HN  LEU A 490      73.590  94.060  53.130  1.00  0.00           H 
ATOM    673  CA  LEU A 490      72.820  93.400  54.930  1.00  0.00           C 
ATOM    674  HA  LEU A 490      72.700  92.330  55.040  1.00  0.00           H 
ATOM    675  CB  LEU A 490      74.220  93.830  55.500  1.00  0.00           C 
ATOM    676  HB1 LEU A 490      75.040  93.310  54.970  1.00  0.00           H 
ATOM    677  HB2 LEU A 490      74.420  94.890  55.220  1.00  0.00           H 
ATOM    678  CG  LEU A 490      74.220  93.570  57.060  1.00  0.00           C 
ATOM    679  HG  LEU A 490      73.410  94.080  57.620  1.00  0.00           H 
ATOM    680  CD1 LEU A 490      74.220  92.080  57.370  1.00  0.00           C 
ATOM    681 1HD1 LEU A 490      74.270  92.060  58.480  1.00  0.00           H 
ATOM    682 2HD1 LEU A 490      73.230  91.680  57.070  1.00  0.00           H 
ATOM    683 3HD1 LEU A 490      74.990  91.490  56.830  1.00  0.00           H 
ATOM    684  CD2 LEU A 490      75.500  94.080  57.670  1.00  0.00           C 
ATOM    685 1HD2 LEU A 490      75.690  93.680  58.690  1.00  0.00           H 
ATOM    686 2HD2 LEU A 490      76.350  93.790  57.020  1.00  0.00           H 
ATOM    687 3HD2 LEU A 490      75.500  95.180  57.800  1.00  0.00           H 
ATOM    688  C   LEU A 490      71.700  94.180  55.580  1.00  0.00           C 
ATOM    689  O   LEU A 490      70.910  93.570  56.350  1.00  0.00           O 
ATOM    690  N   MET A 491      71.530  95.470  55.250  1.00  0.00           N 
ATOM    691  HN  MET A 491      72.150  95.860  54.570  1.00  0.00           H 
ATOM    692  CA  MET A 491      70.410  96.340  55.610  1.00  0.00           C 
ATOM    693  HA  MET A 491      70.180  96.380  56.660  1.00  0.00           H 
ATOM    694  CB  MET A 491      70.720  97.810  55.250  1.00  0.00           C 
ATOM    695  HB1 MET A 491      70.940  98.070  54.190  1.00  0.00           H 
ATOM    696  HB2 MET A 491      69.810  98.400  55.480  1.00  0.00           H 
ATOM    697  CG  MET A 491      71.860  98.430  56.030  1.00  0.00           C 
ATOM    698  HG1 MET A 491      72.810  97.880  55.850  1.00  0.00           H 
ATOM    699  HG2 MET A 491      71.960  99.490  55.720  1.00  0.00           H 
ATOM    700  SD  MET A 491      71.380  98.610  57.710  1.00  0.00           S 
ATOM    701  CE  MET A 491      72.460  97.270  58.290  1.00  0.00           C 
ATOM    702  HE1 MET A 491      72.240  96.350  57.710  1.00  0.00           H 
ATOM    703  HE2 MET A 491      73.540  97.530  58.270  1.00  0.00           H 
ATOM    704  HE3 MET A 491      72.260  96.890  59.310  1.00  0.00           H 
ATOM    705  C   MET A 491      69.120  95.940  55.070  1.00  0.00           C 
ATOM    706  O   MET A 491      68.130  96.020  55.790  1.00  0.00           O 
ATOM    707  N   ARG A 492      69.000  95.350  53.840  1.00  0.00           N 
ATOM    708  HN  ARG A 492      69.700  95.240  53.140  1.00  0.00           H 
ATOM    709  CA  ARG A 492      67.760  94.640  53.460  1.00  0.00           C 
ATOM    710  HA  ARG A 492      66.910  95.290  53.620  1.00  0.00           H 
ATOM    711  CB  ARG A 492      67.640  94.240  51.960  1.00  0.00           C 
ATOM    712  HB1 ARG A 492      68.540  93.640  51.700  1.00  0.00           H 
ATOM    713  HB2 ARG A 492      66.840  93.500  51.770  1.00  0.00           H 
ATOM    714  CG  ARG A 492      67.480  95.430  51.010  1.00  0.00           C 
ATOM    715  HG1 ARG A 492      66.430  95.380  50.660  1.00  0.00           H 
ATOM    716  HG2 ARG A 492      67.580  96.340  51.640  1.00  0.00           H 
ATOM    717  CD  ARG A 492      68.390  95.250  49.750  1.00  0.00           C 
ATOM    718  HD1 ARG A 492      69.430  95.580  49.950  1.00  0.00           H 
ATOM    719  HD2 ARG A 492      68.380  94.150  49.600  1.00  0.00           H 
ATOM    720  NE  ARG A 492      67.790  96.010  48.590  1.00  0.00           N 
ATOM    721  HE  ARG A 492      66.790  96.050  48.590  1.00  0.00           H 
ATOM    722  CZ  ARG A 492      68.360  95.890  47.390  1.00  0.00           C 
ATOM    723  NH1 ARG A 492      67.570  96.040  46.330  1.00  0.00           N 
ATOM    724 1HH1 ARG A 492      66.580  96.140  46.410  1.00  0.00           H 
ATOM    725 2HH1 ARG A 492      67.860  95.570  45.500  1.00  0.00           H 
ATOM    726  NH2 ARG A 492      69.590  95.430  47.180  1.00  0.00           N 
ATOM    727 1HH2 ARG A 492      70.070  94.930  47.900  1.00  0.00           H 
ATOM    728 2HH2 ARG A 492      69.820  95.220  46.230  1.00  0.00           H 
ATOM    729  C   ARG A 492      67.420  93.390  54.280  1.00  0.00           C 
ATOM    730  O   ARG A 492      66.270  93.110  54.750  1.00  0.00           O 
ATOM    731  N   PHE A 493      68.440  92.550  54.580  1.00  0.00           N 
ATOM    732  HN  PHE A 493      69.340  92.720  54.190  1.00  0.00           H 
ATOM    733  CA  PHE A 493      68.340  91.360  55.490  1.00  0.00           C 
ATOM    734  HA  PHE A 493      67.570  90.690  55.120  1.00  0.00           H 
ATOM    735  CB  PHE A 493      69.730  90.710  55.670  1.00  0.00           C 
ATOM    736  HB1 PHE A 493      70.070  90.470  54.640  1.00  0.00           H 
ATOM    737  HB2 PHE A 493      70.410  91.400  56.200  1.00  0.00           H 
ATOM    738  CG  PHE A 493      69.650  89.390  56.450  1.00  0.00           C 
ATOM    739  CD1 PHE A 493      69.240  88.220  55.810  1.00  0.00           C 
ATOM    740  HD1 PHE A 493      68.790  88.340  54.830  1.00  0.00           H 
ATOM    741  CE1 PHE A 493      69.330  86.930  56.460  1.00  0.00           C 
ATOM    742  HE1 PHE A 493      69.030  86.090  55.850  1.00  0.00           H 
ATOM    743  CZ  PHE A 493      69.990  86.880  57.710  1.00  0.00           C 
ATOM    744  HZ  PHE A 493      70.050  85.890  58.150  1.00  0.00           H 
ATOM    745  CD2 PHE A 493      70.300  89.290  57.710  1.00  0.00           C 
ATOM    746  HD2 PHE A 493      70.510  90.230  58.200  1.00  0.00           H 
ATOM    747  CE2 PHE A 493      70.510  88.040  58.330  1.00  0.00           C 
ATOM    748  HE2 PHE A 493      70.850  88.000  59.350  1.00  0.00           H 
ATOM    749  C   PHE A 493      67.710  91.770  56.820  1.00  0.00           C 
ATOM    750  O   PHE A 493      66.850  91.070  57.330  1.00  0.00           O 
ATOM    751  N   CYS A 494      68.190  92.890  57.450  1.00  0.00           N 
ATOM    752  HN  CYS A 494      68.800  93.440  56.880  1.00  0.00           H 
ATOM    753  CA  CYS A 494      67.730  93.400  58.710  1.00  0.00           C 
ATOM    754  HA  CYS A 494      68.070  92.730  59.490  1.00  0.00           H 
ATOM    755  CB  CYS A 494      68.340  94.770  59.030  1.00  0.00           C 
ATOM    756  HB1 CYS A 494      68.030  95.440  58.200  1.00  0.00           H 
ATOM    757  HB2 CYS A 494      67.810  95.200  59.910  1.00  0.00           H 
ATOM    758  SG  CYS A 494      70.190  94.700  59.210  1.00  0.00           S 
ATOM    759  HG1 CYS A 494      70.430  94.110  58.050  1.00  0.00           H 
ATOM    760  C   CYS A 494      66.240  93.620  58.740  1.00  0.00           C 
ATOM    761  O   CYS A 494      65.620  93.340  59.740  1.00  0.00           O 
ATOM    762  N   TRP A 495      65.650  94.160  57.680  1.00  0.00           N 
ATOM    763  HN  TRP A 495      66.160  94.430  56.870  1.00  0.00           H 
ATOM    764  CA  TRP A 495      64.180  94.310  57.570  1.00  0.00           C 
ATOM    765  HA  TRP A 495      63.960  94.920  58.430  1.00  0.00           H 
ATOM    766  CB  TRP A 495      63.840  95.090  56.230  1.00  0.00           C 
ATOM    767  HB1 TRP A 495      64.430  94.610  55.420  1.00  0.00           H 
ATOM    768  HB2 TRP A 495      62.780  94.930  55.960  1.00  0.00           H 
ATOM    769  CG  TRP A 495      64.200  96.530  56.410  1.00  0.00           C 
ATOM    770  CD1 TRP A 495      65.300  97.140  55.890  1.00  0.00           C 
ATOM    771  HD1 TRP A 495      65.970  96.650  55.210  1.00  0.00           H 
ATOM    772  NE1 TRP A 495      65.090  98.520  56.010  1.00  0.00           N 
ATOM    773  HE1 TRP A 495      65.590  99.220  55.540  1.00  0.00           H 
ATOM    774  CE2 TRP A 495      64.020  98.770  56.770  1.00  0.00           C 
ATOM    775  CD2 TRP A 495      63.420  97.590  57.080  1.00  0.00           C 
ATOM    776  CE3 TRP A 495      62.250  97.540  57.820  1.00  0.00           C 
ATOM    777  HE3 TRP A 495      61.690  96.640  57.990  1.00  0.00           H 
ATOM    778  CZ3 TRP A 495      61.720  98.750  58.270  1.00  0.00           C 
ATOM    779  HZ3 TRP A 495      60.770  98.660  58.780  1.00  0.00           H 
ATOM    780  CZ2 TRP A 495      63.530 100.010  57.260  1.00  0.00           C 
ATOM    781  HZ2 TRP A 495      64.070 100.920  57.030  1.00  0.00           H 
ATOM    782  CH2 TRP A 495      62.300  99.980  57.980  1.00  0.00           C 
ATOM    783  HH2 TRP A 495      61.910 100.890  58.400  1.00  0.00           H 
ATOM    784  C   TRP A 495      63.360  93.000  57.580  1.00  0.00           C 
ATOM    785  O   TRP A 495      62.250  92.970  58.120  1.00  0.00           O 
ATOM    786  N   LEU A 496      63.920  91.910  57.130  1.00  0.00           N 
ATOM    787  HN  LEU A 496      64.770  91.960  56.610  1.00  0.00           H 
ATOM    788  CA  LEU A 496      63.300  90.580  57.270  1.00  0.00           C 
ATOM    789  HA  LEU A 496      62.240  90.730  57.110  1.00  0.00           H 
ATOM    790  CB  LEU A 496      63.750  89.550  56.180  1.00  0.00           C 
ATOM    791  HB1 LEU A 496      64.840  89.780  56.130  1.00  0.00           H 
ATOM    792  HB2 LEU A 496      63.690  88.550  56.660  1.00  0.00           H 
ATOM    793  CG  LEU A 496      63.090  89.650  54.810  1.00  0.00           C 
ATOM    794  HG  LEU A 496      62.080  89.190  54.840  1.00  0.00           H 
ATOM    795  CD1 LEU A 496      62.800  91.010  54.220  1.00  0.00           C 
ATOM    796 1HD1 LEU A 496      62.120  90.880  53.360  1.00  0.00           H 
ATOM    797 2HD1 LEU A 496      62.470  91.800  54.940  1.00  0.00           H 
ATOM    798 3HD1 LEU A 496      63.720  91.420  53.750  1.00  0.00           H 
ATOM    799  CD2 LEU A 496      63.950  88.740  53.840  1.00  0.00           C 
ATOM    800 1HD2 LEU A 496      63.400  88.780  52.880  1.00  0.00           H 
ATOM    801 2HD2 LEU A 496      65.010  89.070  53.780  1.00  0.00           H 
ATOM    802 3HD2 LEU A 496      63.860  87.720  54.270  1.00  0.00           H 
ATOM    803  C   LEU A 496      63.540  89.920  58.620  1.00  0.00           C 
ATOM    804  O   LEU A 496      62.650  89.370  59.220  1.00  0.00           O 
ATOM    805  N   MET A 497      64.820  90.020  59.090  1.00  0.00           N 
ATOM    806  HN  MET A 497      65.600  90.480  58.670  1.00  0.00           H 
ATOM    807  CA  MET A 497      65.220  89.320  60.330  1.00  0.00           C 
ATOM    808  HA  MET A 497      64.930  88.290  60.210  1.00  0.00           H 
ATOM    809  CB  MET A 497      66.770  89.390  60.580  1.00  0.00           C 
ATOM    810  HB1 MET A 497      67.040  90.470  60.630  1.00  0.00           H 
ATOM    811  HB2 MET A 497      66.910  88.930  61.580  1.00  0.00           H 
ATOM    812  CG  MET A 497      67.590  88.650  59.550  1.00  0.00           C 
ATOM    813  HG1 MET A 497      67.510  89.320  58.670  1.00  0.00           H 
ATOM    814  HG2 MET A 497      68.620  88.710  59.970  1.00  0.00           H 
ATOM    815  SD  MET A 497      66.890  86.930  59.140  1.00  0.00           S 
ATOM    816  CE  MET A 497      66.130  87.170  57.440  1.00  0.00           C 
ATOM    817  HE1 MET A 497      65.980  88.230  57.160  1.00  0.00           H 
ATOM    818  HE2 MET A 497      66.820  86.740  56.680  1.00  0.00           H 
ATOM    819  HE3 MET A 497      65.140  86.670  57.420  1.00  0.00           H 
ATOM    820  C   MET A 497      64.530  89.840  61.660  1.00  0.00           C 
ATOM    821  O   MET A 497      64.190  89.070  62.560  1.00  0.00           O 
ATOM    822  N   ALA A 498      64.200  91.180  61.750  1.00  0.00           N 
ATOM    823  HN  ALA A 498      64.420  91.750  60.960  1.00  0.00           H 
ATOM    824  CA  ALA A 498      63.450  91.840  62.810  1.00  0.00           C 
ATOM    825  HA  ALA A 498      64.050  91.770  63.710  1.00  0.00           H 
ATOM    826  CB  ALA A 498      63.280  93.370  62.580  1.00  0.00           C 
ATOM    827  HB1 ALA A 498      62.630  93.780  63.380  1.00  0.00           H 
ATOM    828  HB2 ALA A 498      64.200  93.990  62.510  1.00  0.00           H 
ATOM    829  HB3 ALA A 498      62.610  93.590  61.720  1.00  0.00           H 
ATOM    830  C   ALA A 498      62.200  91.200  63.300  1.00  0.00           C 
ATOM    831  O   ALA A 498      62.000  91.110  64.510  1.00  0.00           O 
ATOM    832  N   VAL A 499      61.290  90.720  62.390  1.00  0.00           N 
ATOM    833  HN  VAL A 499      61.480  90.910  61.430  1.00  0.00           H 
ATOM    834  CA  VAL A 499      60.100  90.030  62.830  1.00  0.00           C 
ATOM    835  HA  VAL A 499      59.640  90.430  63.720  1.00  0.00           H 
ATOM    836  CB  VAL A 499      58.970  90.120  61.780  1.00  0.00           C 
ATOM    837  HB  VAL A 499      58.100  89.700  62.320  1.00  0.00           H 
ATOM    838  CG1 VAL A 499      58.570  91.600  61.460  1.00  0.00           C 
ATOM    839 1HG1 VAL A 499      59.380  92.250  61.050  1.00  0.00           H 
ATOM    840 2HG1 VAL A 499      57.680  91.570  60.790  1.00  0.00           H 
ATOM    841 3HG1 VAL A 499      58.360  92.200  62.370  1.00  0.00           H 
ATOM    842  CG2 VAL A 499      59.370  89.430  60.490  1.00  0.00           C 
ATOM    843 1HG2 VAL A 499      59.290  88.330  60.600  1.00  0.00           H 
ATOM    844 2HG2 VAL A 499      58.720  89.800  59.670  1.00  0.00           H 
ATOM    845 3HG2 VAL A 499      60.410  89.710  60.230  1.00  0.00           H 
ATOM    846  C   VAL A 499      60.320  88.600  63.260  1.00  0.00           C 
ATOM    847  O   VAL A 499      59.660  88.120  64.190  1.00  0.00           O 
ATOM    848  N   VAL A 500      61.380  87.930  62.790  1.00  0.00           N 
ATOM    849  HN  VAL A 500      61.850  88.100  61.930  1.00  0.00           H 
ATOM    850  CA  VAL A 500      61.930  86.730  63.410  1.00  0.00           C 
ATOM    851  HA  VAL A 500      61.190  85.940  63.440  1.00  0.00           H 
ATOM    852  CB  VAL A 500      63.070  86.140  62.540  1.00  0.00           C 
ATOM    853  HB  VAL A 500      64.020  86.710  62.490  1.00  0.00           H 
ATOM    854  CG1 VAL A 500      63.680  84.750  63.060  1.00  0.00           C 
ATOM    855 1HG1 VAL A 500      64.240  84.890  64.010  1.00  0.00           H 
ATOM    856 2HG1 VAL A 500      62.790  84.090  63.150  1.00  0.00           H 
ATOM    857 3HG1 VAL A 500      64.350  84.280  62.300  1.00  0.00           H 
ATOM    858  CG2 VAL A 500      62.720  86.100  61.030  1.00  0.00           C 
ATOM    859 1HG2 VAL A 500      62.580  87.130  60.630  1.00  0.00           H 
ATOM    860 2HG2 VAL A 500      63.630  85.690  60.540  1.00  0.00           H 
ATOM    861 3HG2 VAL A 500      61.880  85.370  60.990  1.00  0.00           H 
ATOM    862  C   VAL A 500      62.430  86.910  64.870  1.00  0.00           C 
ATOM    863  O   VAL A 500      61.990  86.260  65.850  1.00  0.00           O 
ATOM    864  N   ILE A 501      63.180  87.960  65.120  1.00  0.00           N 
ATOM    865  HN  ILE A 501      63.430  88.480  64.310  1.00  0.00           H 
ATOM    866  CA  ILE A 501      63.660  88.290  66.440  1.00  0.00           C 
ATOM    867  HA  ILE A 501      64.080  87.440  66.950  1.00  0.00           H 
ATOM    868  CB  ILE A 501      64.730  89.380  66.440  1.00  0.00           C 
ATOM    869  HB  ILE A 501      64.380  90.320  65.960  1.00  0.00           H 
ATOM    870  CG2 ILE A 501      65.030  89.730  67.940  1.00  0.00           C 
ATOM    871 1HG2 ILE A 501      65.920  90.360  68.130  1.00  0.00           H 
ATOM    872 2HG2 ILE A 501      64.170  90.330  68.300  1.00  0.00           H 
ATOM    873 3HG2 ILE A 501      65.240  88.790  68.500  1.00  0.00           H 
ATOM    874  CG1 ILE A 501      65.950  88.830  65.680  1.00  0.00           C 
ATOM    875 1HG1 ILE A 501      66.470  87.990  66.180  1.00  0.00           H 
ATOM    876 2HG1 ILE A 501      65.620  88.270  64.780  1.00  0.00           H 
ATOM    877  CD  ILE A 501      66.940  89.880  65.120  1.00  0.00           C 
ATOM    878  HD1 ILE A 501      67.490  89.550  64.220  1.00  0.00           H 
ATOM    879  HD2 ILE A 501      66.340  90.740  64.750  1.00  0.00           H 
ATOM    880  HD3 ILE A 501      67.700  90.100  65.910  1.00  0.00           H 
ATOM    881  C   ILE A 501      62.480  88.750  67.320  1.00  0.00           C 
ATOM    882  O   ILE A 501      62.240  88.290  68.450  1.00  0.00           O 
ATOM    883  N   LEU A 502      61.550  89.590  66.840  1.00  0.00           N 
ATOM    884  HN  LEU A 502      61.690  90.080  65.980  1.00  0.00           H 
ATOM    885  CA  LEU A 502      60.460  89.910  67.710  1.00  0.00           C 
ATOM    886  HA  LEU A 502      60.810  90.390  68.610  1.00  0.00           H 
ATOM    887  CB  LEU A 502      59.580  90.860  66.950  1.00  0.00           C 
ATOM    888  HB1 LEU A 502      59.570  90.460  65.910  1.00  0.00           H 
ATOM    889  HB2 LEU A 502      58.510  90.820  67.250  1.00  0.00           H 
ATOM    890  CG  LEU A 502      60.050  92.340  66.870  1.00  0.00           C 
ATOM    891  HG  LEU A 502      61.100  92.290  66.510  1.00  0.00           H 
ATOM    892  CD1 LEU A 502      59.190  93.090  65.780  1.00  0.00           C 
ATOM    893 1HD1 LEU A 502      59.600  94.070  65.470  1.00  0.00           H 
ATOM    894 2HD1 LEU A 502      59.000  92.540  64.840  1.00  0.00           H 
ATOM    895 3HD1 LEU A 502      58.190  93.210  66.240  1.00  0.00           H 
ATOM    896  CD2 LEU A 502      59.970  93.080  68.210  1.00  0.00           C 
ATOM    897 1HD2 LEU A 502      60.160  94.170  68.180  1.00  0.00           H 
ATOM    898 2HD2 LEU A 502      58.920  93.000  68.580  1.00  0.00           H 
ATOM    899 3HD2 LEU A 502      60.600  92.660  69.020  1.00  0.00           H 
ATOM    900  C   LEU A 502      59.570  88.790  68.230  1.00  0.00           C 
ATOM    901  O   LEU A 502      59.210  88.790  69.400  1.00  0.00           O 
ATOM    902  N   GLY A 503      59.250  87.840  67.300  1.00  0.00           N 
ATOM    903  HN  GLY A 503      59.600  87.910  66.370  1.00  0.00           H 
ATOM    904  CA  GLY A 503      58.290  86.730  67.570  1.00  0.00           C 
ATOM    905  HA1 GLY A 503      57.370  87.000  68.060  1.00  0.00           H 
ATOM    906  HA2 GLY A 503      58.130  86.130  66.680  1.00  0.00           H 
ATOM    907  C   GLY A 503      58.800  85.660  68.490  1.00  0.00           C 
ATOM    908  O   GLY A 503      58.180  85.270  69.480  1.00  0.00           O 
ATOM    909  N   PHE A 504      60.120  85.280  68.250  1.00  0.00           N 
ATOM    910  HN  PHE A 504      60.590  85.620  67.440  1.00  0.00           H 
ATOM    911  CA  PHE A 504      60.850  84.460  69.180  1.00  0.00           C 
ATOM    912  HA  PHE A 504      60.230  83.610  69.440  1.00  0.00           H 
ATOM    913  CB  PHE A 504      62.160  84.000  68.440  1.00  0.00           C 
ATOM    914  HB1 PHE A 504      62.460  84.850  67.790  1.00  0.00           H 
ATOM    915  HB2 PHE A 504      63.050  83.790  69.080  1.00  0.00           H 
ATOM    916  CG  PHE A 504      61.820  82.800  67.560  1.00  0.00           C 
ATOM    917  CD1 PHE A 504      61.640  81.620  68.200  1.00  0.00           C 
ATOM    918  HD1 PHE A 504      61.790  81.620  69.270  1.00  0.00           H 
ATOM    919  CE1 PHE A 504      61.160  80.490  67.550  1.00  0.00           C 
ATOM    920  HE1 PHE A 504      61.090  79.490  67.960  1.00  0.00           H 
ATOM    921  CZ  PHE A 504      61.060  80.530  66.140  1.00  0.00           C 
ATOM    922  HZ  PHE A 504      60.760  79.640  65.610  1.00  0.00           H 
ATOM    923  CD2 PHE A 504      61.760  82.900  66.120  1.00  0.00           C 
ATOM    924  HD2 PHE A 504      61.990  83.800  65.580  1.00  0.00           H 
ATOM    925  CE2 PHE A 504      61.370  81.740  65.400  1.00  0.00           C 
ATOM    926  HE2 PHE A 504      61.260  81.770  64.330  1.00  0.00           H 
ATOM    927  C   PHE A 504      61.120  85.070  70.560  1.00  0.00           C 
ATOM    928  O   PHE A 504      60.800  84.390  71.530  1.00  0.00           O 
ATOM    929  N   ALA A 505      61.490  86.340  70.620  1.00  0.00           N 
ATOM    930  HN  ALA A 505      61.790  86.850  69.810  1.00  0.00           H 
ATOM    931  CA  ALA A 505      61.630  87.070  71.820  1.00  0.00           C 
ATOM    932  HA  ALA A 505      62.340  86.530  72.430  1.00  0.00           H 
ATOM    933  CB  ALA A 505      62.200  88.490  71.650  1.00  0.00           C 
ATOM    934  HB1 ALA A 505      62.430  88.800  72.690  1.00  0.00           H 
ATOM    935  HB2 ALA A 505      63.120  88.380  71.040  1.00  0.00           H 
ATOM    936  HB3 ALA A 505      61.470  89.140  71.120  1.00  0.00           H 
ATOM    937  C   ALA A 505      60.380  87.220  72.660  1.00  0.00           C 
ATOM    938  O   ALA A 505      60.370  86.990  73.870  1.00  0.00           O 
ATOM    939  N   SER A 506      59.300  87.520  71.950  1.00  0.00           N 
ATOM    940  HN  SER A 506      59.290  87.840  71.000  1.00  0.00           H 
ATOM    941  CA  SER A 506      58.010  87.520  72.680  1.00  0.00           C 
ATOM    942  HA  SER A 506      58.070  88.150  73.560  1.00  0.00           H 
ATOM    943  CB  SER A 506      56.810  87.960  71.850  1.00  0.00           C 
ATOM    944  HB1 SER A 506      56.700  87.160  71.080  1.00  0.00           H 
ATOM    945  HB2 SER A 506      55.910  87.990  72.500  1.00  0.00           H 
ATOM    946  OG  SER A 506      57.040  89.280  71.320  1.00  0.00           O 
ATOM    947  HG1 SER A 506      57.590  89.040  70.570  1.00  0.00           H 
ATOM    948  C   SER A 506      57.660  86.200  73.270  1.00  0.00           C 
ATOM    949  O   SER A 506      57.210  86.060  74.380  1.00  0.00           O 
ATOM    950  N   ALA A 507      57.820  85.130  72.500  1.00  0.00           N 
ATOM    951  HN  ALA A 507      58.230  85.220  71.590  1.00  0.00           H 
ATOM    952  CA  ALA A 507      57.630  83.740  73.000  1.00  0.00           C 
ATOM    953  HA  ALA A 507      56.630  83.660  73.410  1.00  0.00           H 
ATOM    954  CB  ALA A 507      57.680  82.740  71.760  1.00  0.00           C 
ATOM    955  HB1 ALA A 507      57.640  81.660  72.030  1.00  0.00           H 
ATOM    956  HB2 ALA A 507      57.010  82.940  70.900  1.00  0.00           H 
ATOM    957  HB3 ALA A 507      58.670  82.780  71.260  1.00  0.00           H 
ATOM    958  C   ALA A 507      58.630  83.370  74.080  1.00  0.00           C 
ATOM    959  O   ALA A 507      58.210  82.770  75.070  1.00  0.00           O 
ATOM    960  N   PHE A 508      59.960  83.600  73.940  1.00  0.00           N 
ATOM    961  HN  PHE A 508      60.330  83.760  73.030  1.00  0.00           H 
ATOM    962  CA  PHE A 508      60.940  83.430  75.070  1.00  0.00           C 
ATOM    963  HA  PHE A 508      61.000  82.380  75.310  1.00  0.00           H 
ATOM    964  CB  PHE A 508      62.390  83.890  74.560  1.00  0.00           C 
ATOM    965  HB1 PHE A 508      62.280  84.940  74.200  1.00  0.00           H 
ATOM    966  HB2 PHE A 508      63.100  83.950  75.420  1.00  0.00           H 
ATOM    967  CG  PHE A 508      62.990  82.950  73.600  1.00  0.00           C 
ATOM    968  CD1 PHE A 508      62.780  81.580  73.630  1.00  0.00           C 
ATOM    969  HD1 PHE A 508      62.090  81.040  74.260  1.00  0.00           H 
ATOM    970  CE1 PHE A 508      63.270  80.780  72.620  1.00  0.00           C 
ATOM    971  HE1 PHE A 508      63.140  79.710  72.640  1.00  0.00           H 
ATOM    972  CZ  PHE A 508      64.060  81.330  71.530  1.00  0.00           C 
ATOM    973  HZ  PHE A 508      64.420  80.670  70.750  1.00  0.00           H 
ATOM    974  CD2 PHE A 508      63.810  83.460  72.600  1.00  0.00           C 
ATOM    975  HD2 PHE A 508      64.040  84.510  72.570  1.00  0.00           H 
ATOM    976  CE2 PHE A 508      64.250  82.670  71.540  1.00  0.00           C 
ATOM    977  HE2 PHE A 508      64.710  83.110  70.670  1.00  0.00           H 
ATOM    978  C   PHE A 508      60.540  84.190  76.350  1.00  0.00           C 
ATOM    979  O   PHE A 508      60.540  83.630  77.380  1.00  0.00           O 
ATOM    980  N   TYR A 509      60.090  85.520  76.240  1.00  0.00           N 
ATOM    981  HN  TYR A 509      60.100  85.950  75.340  1.00  0.00           H 
ATOM    982  CA  TYR A 509      59.580  86.370  77.310  1.00  0.00           C 
ATOM    983  HA  TYR A 509      60.390  86.400  78.030  1.00  0.00           H 
ATOM    984  CB  TYR A 509      59.220  87.780  76.690  1.00  0.00           C 
ATOM    985  HB1 TYR A 509      60.070  88.180  76.100  1.00  0.00           H 
ATOM    986  HB2 TYR A 509      58.380  87.630  75.980  1.00  0.00           H 
ATOM    987  CG  TYR A 509      58.700  88.680  77.810  1.00  0.00           C 
ATOM    988  CD1 TYR A 509      59.590  89.050  78.840  1.00  0.00           C 
ATOM    989  HD1 TYR A 509      60.550  88.570  78.910  1.00  0.00           H 
ATOM    990  CE1 TYR A 509      59.080  89.770  79.990  1.00  0.00           C 
ATOM    991  HE1 TYR A 509      59.740  89.990  80.820  1.00  0.00           H 
ATOM    992  CZ  TYR A 509      57.770  90.140  80.020  1.00  0.00           C 
ATOM    993  OH  TYR A 509      57.310  91.060  81.000  1.00  0.00           O 
ATOM    994  HH  TYR A 509      57.990  91.090  81.680  1.00  0.00           H 
ATOM    995  CD2 TYR A 509      57.410  89.220  77.790  1.00  0.00           C 
ATOM    996  HD2 TYR A 509      56.790  88.900  76.960  1.00  0.00           H 
ATOM    997  CE2 TYR A 509      56.960  89.920  78.900  1.00  0.00           C 
ATOM    998  HE2 TYR A 509      56.080  90.530  78.820  1.00  0.00           H 
ATOM    999  C   TYR A 509      58.370  85.780  78.060  1.00  0.00           C 
ATOM   1000  O   TYR A 509      58.450  85.680  79.290  1.00  0.00           O 
ATOM   1001  N   ILE A 510      57.280  85.360  77.350  1.00  0.00           N 
ATOM   1002  HN  ILE A 510      57.250  85.540  76.370  1.00  0.00           H 
ATOM   1003  CA  ILE A 510      56.110  84.750  77.890  1.00  0.00           C 
ATOM   1004  HA  ILE A 510      55.840  85.350  78.740  1.00  0.00           H 
ATOM   1005  CB  ILE A 510      54.840  84.620  77.090  1.00  0.00           C 
ATOM   1006  HB  ILE A 510      54.110  84.060  77.710  1.00  0.00           H 
ATOM   1007  CG2 ILE A 510      54.290  86.090  76.780  1.00  0.00           C 
ATOM   1008 1HG2 ILE A 510      53.370  85.990  76.170  1.00  0.00           H 
ATOM   1009 2HG2 ILE A 510      54.000  86.490  77.780  1.00  0.00           H 
ATOM   1010 3HG2 ILE A 510      55.080  86.740  76.350  1.00  0.00           H 
ATOM   1011  CG1 ILE A 510      55.060  83.810  75.750  1.00  0.00           C 
ATOM   1012 1HG1 ILE A 510      55.850  84.300  75.150  1.00  0.00           H 
ATOM   1013 2HG1 ILE A 510      55.340  82.770  76.020  1.00  0.00           H 
ATOM   1014  CD  ILE A 510      53.710  83.750  74.990  1.00  0.00           C 
ATOM   1015  HD1 ILE A 510      53.510  84.730  74.510  1.00  0.00           H 
ATOM   1016  HD2 ILE A 510      53.930  83.030  74.180  1.00  0.00           H 
ATOM   1017  HD3 ILE A 510      52.890  83.350  75.630  1.00  0.00           H 
ATOM   1018  C   ILE A 510      56.490  83.410  78.520  1.00  0.00           C 
ATOM   1019  O   ILE A 510      55.840  82.980  79.450  1.00  0.00           O 
ATOM   1020  N   ILE A 511      57.410  82.550  77.970  1.00  0.00           N 
ATOM   1021  HN  ILE A 511      57.830  82.890  77.130  1.00  0.00           H 
ATOM   1022  CA  ILE A 511      57.860  81.310  78.640  1.00  0.00           C 
ATOM   1023  HA  ILE A 511      56.950  80.800  78.930  1.00  0.00           H 
ATOM   1024  CB  ILE A 511      58.780  80.460  77.670  1.00  0.00           C 
ATOM   1025  HB  ILE A 511      59.650  80.970  77.200  1.00  0.00           H 
ATOM   1026  CG2 ILE A 511      59.370  79.320  78.490  1.00  0.00           C 
ATOM   1027 1HG2 ILE A 511      59.910  78.550  77.890  1.00  0.00           H 
ATOM   1028 2HG2 ILE A 511      60.020  79.660  79.320  1.00  0.00           H 
ATOM   1029 3HG2 ILE A 511      58.500  78.830  78.980  1.00  0.00           H 
ATOM   1030  CG1 ILE A 511      57.970  79.860  76.510  1.00  0.00           C 
ATOM   1031 1HG1 ILE A 511      57.470  78.910  76.810  1.00  0.00           H 
ATOM   1032 2HG1 ILE A 511      57.300  80.550  75.970  1.00  0.00           H 
ATOM   1033  CD  ILE A 511      58.950  79.510  75.400  1.00  0.00           C 
ATOM   1034  HD1 ILE A 511      58.380  79.090  74.540  1.00  0.00           H 
ATOM   1035  HD2 ILE A 511      59.530  80.360  74.990  1.00  0.00           H 
ATOM   1036  HD3 ILE A 511      59.660  78.710  75.710  1.00  0.00           H 
ATOM   1037  C   ILE A 511      58.510  81.630  80.030  1.00  0.00           C 
ATOM   1038  O   ILE A 511      58.320  80.840  80.950  1.00  0.00           O 
ATOM   1039  N   PHE A 512      59.340  82.710  80.160  1.00  0.00           N 
ATOM   1040  HN  PHE A 512      59.540  83.320  79.400  1.00  0.00           H 
ATOM   1041  CA  PHE A 512      60.170  82.880  81.340  1.00  0.00           C 
ATOM   1042  HA  PHE A 512      60.250  81.960  81.890  1.00  0.00           H 
ATOM   1043  CB  PHE A 512      61.640  83.300  81.060  1.00  0.00           C 
ATOM   1044  HB1 PHE A 512      61.650  84.050  80.240  1.00  0.00           H 
ATOM   1045  HB2 PHE A 512      62.150  83.820  81.900  1.00  0.00           H 
ATOM   1046  CG  PHE A 512      62.390  82.100  80.530  1.00  0.00           C 
ATOM   1047  CD1 PHE A 512      62.870  81.210  81.440  1.00  0.00           C 
ATOM   1048  HD1 PHE A 512      62.590  81.350  82.470  1.00  0.00           H 
ATOM   1049  CE1 PHE A 512      63.430  80.010  81.210  1.00  0.00           C 
ATOM   1050  HE1 PHE A 512      63.730  79.430  82.070  1.00  0.00           H 
ATOM   1051  CZ  PHE A 512      63.870  79.810  79.910  1.00  0.00           C 
ATOM   1052  HZ  PHE A 512      64.570  79.010  79.730  1.00  0.00           H 
ATOM   1053  CD2 PHE A 512      62.680  81.860  79.200  1.00  0.00           C 
ATOM   1054  HD2 PHE A 512      62.240  82.410  78.390  1.00  0.00           H 
ATOM   1055  CE2 PHE A 512      63.490  80.690  78.920  1.00  0.00           C 
ATOM   1056  HE2 PHE A 512      63.700  80.480  77.880  1.00  0.00           H 
ATOM   1057  C   PHE A 512      59.510  83.900  82.270  1.00  0.00           C 
ATOM   1058  O   PHE A 512      60.020  84.060  83.390  1.00  0.00           O 
ATOM   1059  N   GLN A 513      58.270  84.430  82.040  1.00  0.00           N 
ATOM   1060  HN  GLN A 513      57.820  84.360  81.150  1.00  0.00           H 
ATOM   1061  CA  GLN A 513      57.720  85.490  82.910  1.00  0.00           C 
ATOM   1062  HA  GLN A 513      58.520  86.160  83.180  1.00  0.00           H 
ATOM   1063  CB  GLN A 513      56.650  86.210  82.020  1.00  0.00           C 
ATOM   1064  HB1 GLN A 513      57.130  86.740  81.170  1.00  0.00           H 
ATOM   1065  HB2 GLN A 513      55.940  85.450  81.650  1.00  0.00           H 
ATOM   1066  CG  GLN A 513      55.860  87.340  82.800  1.00  0.00           C 
ATOM   1067  HG1 GLN A 513      55.250  86.810  83.560  1.00  0.00           H 
ATOM   1068  HG2 GLN A 513      56.510  88.100  83.290  1.00  0.00           H 
ATOM   1069  CD  GLN A 513      54.870  87.980  81.960  1.00  0.00           C 
ATOM   1070  OE1 GLN A 513      53.950  88.650  82.450  1.00  0.00           O 
ATOM   1071  NE2 GLN A 513      54.970  87.940  80.600  1.00  0.00           N 
ATOM   1072 1HE2 GLN A 513      55.710  87.490  80.100  1.00  0.00           H 
ATOM   1073 2HE2 GLN A 513      54.520  88.700  80.140  1.00  0.00           H 
ATOM   1074  C   GLN A 513      57.000  84.920  84.160  1.00  0.00           C 
ATOM   1075  O   GLN A 513      56.670  85.710  85.090  1.00  0.00           O 
ATOM   1076  N   THR A 514      56.890  83.610  84.260  1.00  0.00           N 
ATOM   1077  HN  THR A 514      57.230  83.000  83.540  1.00  0.00           H 
ATOM   1078  CA  THR A 514      56.510  82.900  85.480  1.00  0.00           C 
ATOM   1079  HA  THR A 514      56.010  83.650  86.080  1.00  0.00           H 
ATOM   1080  CB  THR A 514      55.500  81.760  85.200  1.00  0.00           C 
ATOM   1081  HB  THR A 514      55.330  81.080  86.070  1.00  0.00           H 
ATOM   1082  OG1 THR A 514      55.960  80.980  84.150  1.00  0.00           O 
ATOM   1083  HG1 THR A 514      56.590  80.390  84.570  1.00  0.00           H 
ATOM   1084  CG2 THR A 514      54.060  82.250  84.820  1.00  0.00           C 
ATOM   1085 1HG2 THR A 514      53.580  81.580  84.080  1.00  0.00           H 
ATOM   1086 2HG2 THR A 514      53.480  82.490  85.740  1.00  0.00           H 
ATOM   1087 3HG2 THR A 514      54.150  83.220  84.280  1.00  0.00           H 
ATOM   1088  C   THR A 514      57.720  82.310  86.230  1.00  0.00           C 
ATOM   1089  O   THR A 514      57.500  81.770  87.330  1.00  0.00           O 
ATOM   1090  N   GLU A 515      58.990  82.420  85.670  1.00  0.00           N 
ATOM   1091  HN  GLU A 515      59.160  82.950  84.840  1.00  0.00           H 
ATOM   1092  CA  GLU A 515      60.170  81.770  86.290  1.00  0.00           C 
ATOM   1093  HA  GLU A 515      59.860  81.070  87.050  1.00  0.00           H 
ATOM   1094  CB  GLU A 515      61.020  81.080  85.200  1.00  0.00           C 
ATOM   1095  HB1 GLU A 515      61.400  81.790  84.430  1.00  0.00           H 
ATOM   1096  HB2 GLU A 515      61.920  80.580  85.630  1.00  0.00           H 
ATOM   1097  CG  GLU A 515      60.130  80.020  84.420  1.00  0.00           C 
ATOM   1098  HG1 GLU A 515      59.620  80.570  83.600  1.00  0.00           H 
ATOM   1099  HG2 GLU A 515      60.900  79.320  84.030  1.00  0.00           H 
ATOM   1100  CD  GLU A 515      59.110  79.160  85.170  1.00  0.00           C 
ATOM   1101  OE1 GLU A 515      59.500  78.380  86.070  1.00  0.00           O 
ATOM   1102  OE2 GLU A 515      57.890  79.340  84.990  1.00  0.00           O 
ATOM   1103  C   GLU A 515      61.110  82.750  86.960  1.00  0.00           C 
ATOM   1104  O   GLU A 515      60.950  83.980  86.820  1.00  0.00           O 
ATOM   1105  N   ASP A 516      62.110  82.260  87.790  1.00  0.00           N 
ATOM   1106  HN  ASP A 516      62.380  81.300  87.740  1.00  0.00           H 
ATOM   1107  CA  ASP A 516      62.860  83.070  88.810  1.00  0.00           C 
ATOM   1108  HA  ASP A 516      62.190  83.830  89.180  1.00  0.00           H 
ATOM   1109  CB  ASP A 516      63.340  82.220  90.070  1.00  0.00           C 
ATOM   1110  HB1 ASP A 516      62.520  81.510  90.290  1.00  0.00           H 
ATOM   1111  HB2 ASP A 516      64.230  81.630  89.760  1.00  0.00           H 
ATOM   1112  CG  ASP A 516      63.730  83.010  91.390  1.00  0.00           C 
ATOM   1113  OD1 ASP A 516      64.270  84.110  91.350  1.00  0.00           O 
ATOM   1114  OD2 ASP A 516      63.490  82.380  92.450  1.00  0.00           O 
ATOM   1115  C   ASP A 516      64.020  83.770  88.090  1.00  0.00           C 
ATOM   1116  O   ASP A 516      64.850  83.110  87.590  1.00  0.00           O 
ATOM   1117  N   PRO A 517      64.160  85.100  87.940  1.00  0.00           N 
ATOM   1118  CD  PRO A 517      63.240  86.120  88.510  1.00  0.00           C 
ATOM   1119  HD1 PRO A 517      63.150  85.980  89.610  1.00  0.00           H 
ATOM   1120  HD2 PRO A 517      62.370  86.020  87.830  1.00  0.00           H 
ATOM   1121  CA  PRO A 517      65.180  85.610  87.110  1.00  0.00           C 
ATOM   1122  HA  PRO A 517      65.080  85.040  86.200  1.00  0.00           H 
ATOM   1123  CB  PRO A 517      64.790  87.050  86.940  1.00  0.00           C 
ATOM   1124  HB1 PRO A 517      65.570  87.820  86.780  1.00  0.00           H 
ATOM   1125  HB2 PRO A 517      64.160  87.090  86.030  1.00  0.00           H 
ATOM   1126  CG  PRO A 517      64.010  87.470  88.120  1.00  0.00           C 
ATOM   1127  HG1 PRO A 517      64.760  87.730  88.890  1.00  0.00           H 
ATOM   1128  HG2 PRO A 517      63.340  88.330  87.910  1.00  0.00           H 
ATOM   1129  C   PRO A 517      66.570  85.450  87.730  1.00  0.00           C 
ATOM   1130  O   PRO A 517      67.550  85.620  86.950  1.00  0.00           O 
ATOM   1131  N   GLU A 518      66.870  85.160  89.000  1.00  0.00           N 
ATOM   1132  HN  GLU A 518      66.220  85.060  89.750  1.00  0.00           H 
ATOM   1133  CA  GLU A 518      68.240  85.010  89.450  1.00  0.00           C 
ATOM   1134  HA  GLU A 518      68.750  85.910  89.120  1.00  0.00           H 
ATOM   1135  CB  GLU A 518      68.430  85.070  90.990  1.00  0.00           C 
ATOM   1136  HB1 GLU A 518      67.640  84.430  91.430  1.00  0.00           H 
ATOM   1137  HB2 GLU A 518      69.380  84.570  91.270  1.00  0.00           H 
ATOM   1138  CG  GLU A 518      68.840  86.430  91.610  1.00  0.00           C 
ATOM   1139  HG1 GLU A 518      69.370  86.200  92.560  1.00  0.00           H 
ATOM   1140  HG2 GLU A 518      69.460  87.010  90.900  1.00  0.00           H 
ATOM   1141  CD  GLU A 518      67.640  87.260  91.980  1.00  0.00           C 
ATOM   1142  OE1 GLU A 518      66.650  86.690  92.450  1.00  0.00           O 
ATOM   1143  OE2 GLU A 518      67.730  88.520  91.850  1.00  0.00           O 
ATOM   1144  C   GLU A 518      68.980  83.770  88.870  1.00  0.00           C 
ATOM   1145  O   GLU A 518      70.160  83.790  88.460  1.00  0.00           O 
ATOM   1146  N   GLU A 519      68.260  82.640  88.790  1.00  0.00           N 
ATOM   1147  HN  GLU A 519      67.310  82.680  89.090  1.00  0.00           H 
ATOM   1148  CA  GLU A 519      68.610  81.390  88.110  1.00  0.00           C 
ATOM   1149  HA  GLU A 519      69.550  81.110  88.560  1.00  0.00           H 
ATOM   1150  CB  GLU A 519      67.670  80.230  88.470  1.00  0.00           C 
ATOM   1151  HB1 GLU A 519      66.670  80.690  88.600  1.00  0.00           H 
ATOM   1152  HB2 GLU A 519      67.530  79.670  87.520  1.00  0.00           H 
ATOM   1153  CG  GLU A 519      68.180  79.300  89.630  1.00  0.00           C 
ATOM   1154  HG1 GLU A 519      67.710  78.300  89.540  1.00  0.00           H 
ATOM   1155  HG2 GLU A 519      69.280  79.170  89.650  1.00  0.00           H 
ATOM   1156  CD  GLU A 519      67.830  79.990  90.900  1.00  0.00           C 
ATOM   1157  OE1 GLU A 519      66.640  80.390  91.040  1.00  0.00           O 
ATOM   1158  OE2 GLU A 519      68.690  80.220  91.790  1.00  0.00           O 
ATOM   1159  C   GLU A 519      68.910  81.440  86.600  1.00  0.00           C 
ATOM   1160  O   GLU A 519      69.810  80.820  86.050  1.00  0.00           O 
ATOM   1161  N   LEU A 520      68.140  82.270  85.840  1.00  0.00           N 
ATOM   1162  HN  LEU A 520      67.460  82.860  86.270  1.00  0.00           H 
ATOM   1163  CA  LEU A 520      68.300  82.460  84.440  1.00  0.00           C 
ATOM   1164  HA  LEU A 520      69.360  82.490  84.240  1.00  0.00           H 
ATOM   1165  CB  LEU A 520      67.570  81.300  83.630  1.00  0.00           C 
ATOM   1166  HB1 LEU A 520      67.950  80.350  84.070  1.00  0.00           H 
ATOM   1167  HB2 LEU A 520      66.490  81.290  83.870  1.00  0.00           H 
ATOM   1168  CG  LEU A 520      67.930  81.100  82.160  1.00  0.00           C 
ATOM   1169  HG  LEU A 520      68.990  81.420  82.060  1.00  0.00           H 
ATOM   1170  CD1 LEU A 520      67.900  79.650  81.750  1.00  0.00           C 
ATOM   1171 1HD1 LEU A 520      68.020  79.480  80.660  1.00  0.00           H 
ATOM   1172 2HD1 LEU A 520      68.690  79.000  82.190  1.00  0.00           H 
ATOM   1173 3HD1 LEU A 520      66.890  79.230  81.970  1.00  0.00           H 
ATOM   1174  CD2 LEU A 520      67.090  81.950  81.190  1.00  0.00           C 
ATOM   1175 1HD2 LEU A 520      67.360  81.860  80.120  1.00  0.00           H 
ATOM   1176 2HD2 LEU A 520      66.030  81.620  81.260  1.00  0.00           H 
ATOM   1177 3HD2 LEU A 520      67.190  83.020  81.460  1.00  0.00           H 
ATOM   1178  C   LEU A 520      67.700  83.780  84.150  1.00  0.00           C 
ATOM   1179  O   LEU A 520      66.490  83.950  84.120  1.00  0.00           O 
ATOM   1180  N   GLY A 521      68.570  84.810  83.910  1.00  0.00           N 
ATOM   1181  HN  GLY A 521      69.520  84.580  83.710  1.00  0.00           H 
ATOM   1182  CA  GLY A 521      68.240  86.210  83.770  1.00  0.00           C 
ATOM   1183  HA1 GLY A 521      67.330  86.400  84.310  1.00  0.00           H 
ATOM   1184  HA2 GLY A 521      69.100  86.740  84.150  1.00  0.00           H 
ATOM   1185  C   GLY A 521      67.990  86.700  82.400  1.00  0.00           C 
ATOM   1186  O   GLY A 521      67.730  87.870  82.210  1.00  0.00           O 
ATOM   1187  N   HSD A 522      68.170  85.770  81.360  1.00  0.00           N 
ATOM   1188  HN  HSD A 522      68.630  84.930  81.620  1.00  0.00           H 
ATOM   1189  CA  HSD A 522      68.200  86.120  79.890  1.00  0.00           C 
ATOM   1190  HA  HSD A 522      69.090  86.710  79.710  1.00  0.00           H 
ATOM   1191  CB  HSD A 522      68.490  84.910  78.980  1.00  0.00           C 
ATOM   1192  HB1 HSD A 522      67.830  84.020  79.060  1.00  0.00           H 
ATOM   1193  HB2 HSD A 522      68.530  85.220  77.910  1.00  0.00           H 
ATOM   1194  ND1 HSD A 522      71.050  84.750  78.560  1.00  0.00           N 
ATOM   1195  HD1 HSD A 522      71.170  85.640  78.130  1.00  0.00           H 
ATOM   1196  CG  HSD A 522      69.900  84.440  79.310  1.00  0.00           C 
ATOM   1197  CE1 HSD A 522      72.050  84.010  79.120  1.00  0.00           C 
ATOM   1198  HE1 HSD A 522      73.080  84.040  78.750  1.00  0.00           H 
ATOM   1199  NE2 HSD A 522      71.600  83.240  80.100  1.00  0.00           N 
ATOM   1200  CD2 HSD A 522      70.310  83.580  80.310  1.00  0.00           C 
ATOM   1201  HD2 HSD A 522      69.720  82.960  80.980  1.00  0.00           H 
ATOM   1202  C   HSD A 522      66.990  86.910  79.410  1.00  0.00           C 
ATOM   1203  O   HSD A 522      67.200  87.810  78.640  1.00  0.00           O 
ATOM   1204  N   PHE A 523      65.850  86.790  80.060  1.00  0.00           N 
ATOM   1205  HN  PHE A 523      65.820  86.220  80.880  1.00  0.00           H 
ATOM   1206  CA  PHE A 523      64.530  87.270  79.600  1.00  0.00           C 
ATOM   1207  HA  PHE A 523      64.690  88.090  78.920  1.00  0.00           H 
ATOM   1208  CB  PHE A 523      63.660  86.200  78.910  1.00  0.00           C 
ATOM   1209  HB1 PHE A 523      63.300  85.400  79.590  1.00  0.00           H 
ATOM   1210  HB2 PHE A 523      62.750  86.610  78.420  1.00  0.00           H 
ATOM   1211  CG  PHE A 523      64.560  85.480  77.930  1.00  0.00           C 
ATOM   1212  CD1 PHE A 523      64.750  85.980  76.650  1.00  0.00           C 
ATOM   1213  HD1 PHE A 523      64.200  86.850  76.340  1.00  0.00           H 
ATOM   1214  CE1 PHE A 523      65.450  85.260  75.760  1.00  0.00           C 
ATOM   1215  HE1 PHE A 523      65.570  85.650  74.760  1.00  0.00           H 
ATOM   1216  CZ  PHE A 523      66.010  84.060  76.050  1.00  0.00           C 
ATOM   1217  HZ  PHE A 523      66.630  83.630  75.280  1.00  0.00           H 
ATOM   1218  CD2 PHE A 523      65.220  84.240  78.310  1.00  0.00           C 
ATOM   1219  HD2 PHE A 523      65.220  83.800  79.290  1.00  0.00           H 
ATOM   1220  CE2 PHE A 523      65.900  83.540  77.320  1.00  0.00           C 
ATOM   1221  HE2 PHE A 523      66.350  82.580  77.510  1.00  0.00           H 
ATOM   1222  C   PHE A 523      63.690  87.980  80.700  1.00  0.00           C 
ATOM   1223  O   PHE A 523      62.440  87.820  80.770  1.00  0.00           O 
ATOM   1224  N   TYR A 524      64.280  88.730  81.630  1.00  0.00           N 
ATOM   1225  HN  TYR A 524      65.270  88.830  81.570  1.00  0.00           H 
ATOM   1226  CA  TYR A 524      63.630  89.230  82.830  1.00  0.00           C 
ATOM   1227  HA  TYR A 524      63.030  88.410  83.190  1.00  0.00           H 
ATOM   1228  CB  TYR A 524      64.660  89.540  83.900  1.00  0.00           C 
ATOM   1229  HB1 TYR A 524      64.220  89.660  84.910  1.00  0.00           H 
ATOM   1230  HB2 TYR A 524      65.360  88.680  83.950  1.00  0.00           H 
ATOM   1231  CG  TYR A 524      65.510  90.760  83.660  1.00  0.00           C 
ATOM   1232  CD1 TYR A 524      66.890  90.800  83.280  1.00  0.00           C 
ATOM   1233  HD1 TYR A 524      67.360  89.840  83.430  1.00  0.00           H 
ATOM   1234  CE1 TYR A 524      67.650  92.030  83.190  1.00  0.00           C 
ATOM   1235  HE1 TYR A 524      68.680  92.030  82.870  1.00  0.00           H 
ATOM   1236  CZ  TYR A 524      67.050  93.180  83.570  1.00  0.00           C 
ATOM   1237  OH  TYR A 524      67.690  94.410  83.310  1.00  0.00           O 
ATOM   1238  HH  TYR A 524      67.050  95.110  83.170  1.00  0.00           H 
ATOM   1239  CD2 TYR A 524      65.060  91.960  84.100  1.00  0.00           C 
ATOM   1240  HD2 TYR A 524      64.080  91.990  84.550  1.00  0.00           H 
ATOM   1241  CE2 TYR A 524      65.710  93.190  84.030  1.00  0.00           C 
ATOM   1242  HE2 TYR A 524      65.210  94.110  84.280  1.00  0.00           H 
ATOM   1243  C   TYR A 524      62.630  90.310  82.660  1.00  0.00           C 
ATOM   1244  O   TYR A 524      61.740  90.470  83.490  1.00  0.00           O 
ATOM   1245  N   ASP A 525      62.870  91.190  81.670  1.00  0.00           N 
ATOM   1246  HN  ASP A 525      63.650  91.100  81.060  1.00  0.00           H 
ATOM   1247  CA  ASP A 525      62.010  92.200  81.190  1.00  0.00           C 
ATOM   1248  HA  ASP A 525      61.030  92.020  81.610  1.00  0.00           H 
ATOM   1249  CB  ASP A 525      62.400  93.580  81.850  1.00  0.00           C 
ATOM   1250  HB1 ASP A 525      61.480  94.200  81.870  1.00  0.00           H 
ATOM   1251  HB2 ASP A 525      62.710  93.220  82.850  1.00  0.00           H 
ATOM   1252  CG  ASP A 525      63.500  94.410  81.340  1.00  0.00           C 
ATOM   1253  OD1 ASP A 525      64.090  94.230  80.260  1.00  0.00           O 
ATOM   1254  OD2 ASP A 525      63.820  95.470  81.990  1.00  0.00           O 
ATOM   1255  C   ASP A 525      61.990  92.090  79.630  1.00  0.00           C 
ATOM   1256  O   ASP A 525      62.910  91.430  79.060  1.00  0.00           O 
ATOM   1257  N   TYR A 526      60.990  92.670  78.900  1.00  0.00           N 
ATOM   1258  HN  TYR A 526      60.510  93.400  79.370  1.00  0.00           H 
ATOM   1259  CA  TYR A 526      60.830  92.640  77.470  1.00  0.00           C 
ATOM   1260  HA  TYR A 526      60.770  91.630  77.100  1.00  0.00           H 
ATOM   1261  CB  TYR A 526      59.390  93.200  77.100  1.00  0.00           C 
ATOM   1262  HB1 TYR A 526      58.640  92.650  77.710  1.00  0.00           H 
ATOM   1263  HB2 TYR A 526      59.130  94.260  77.280  1.00  0.00           H 
ATOM   1264  CG  TYR A 526      59.000  92.970  75.650  1.00  0.00           C 
ATOM   1265  CD1 TYR A 526      58.720  91.660  75.250  1.00  0.00           C 
ATOM   1266  HD1 TYR A 526      58.720  90.830  75.940  1.00  0.00           H 
ATOM   1267  CE1 TYR A 526      58.460  91.320  73.890  1.00  0.00           C 
ATOM   1268  HE1 TYR A 526      58.130  90.310  73.700  1.00  0.00           H 
ATOM   1269  CZ  TYR A 526      58.260  92.350  73.030  1.00  0.00           C 
ATOM   1270  OH  TYR A 526      57.770  92.030  71.710  1.00  0.00           O 
ATOM   1271  HH  TYR A 526      57.570  91.100  71.600  1.00  0.00           H 
ATOM   1272  CD2 TYR A 526      58.990  93.990  74.680  1.00  0.00           C 
ATOM   1273  HD2 TYR A 526      59.300  94.980  74.970  1.00  0.00           H 
ATOM   1274  CE2 TYR A 526      58.590  93.630  73.390  1.00  0.00           C 
ATOM   1275  HE2 TYR A 526      58.480  94.460  72.700  1.00  0.00           H 
ATOM   1276  C   TYR A 526      61.990  93.350  76.650  1.00  0.00           C 
ATOM   1277  O   TYR A 526      62.360  92.800  75.540  1.00  0.00           O 
ATOM   1278  N   PRO A 527      62.590  94.560  77.050  1.00  0.00           N 
ATOM   1279  CD  PRO A 527      61.890  95.610  77.830  1.00  0.00           C 
ATOM   1280  HD1 PRO A 527      62.170  95.520  78.900  1.00  0.00           H 
ATOM   1281  HD2 PRO A 527      60.790  95.610  77.680  1.00  0.00           H 
ATOM   1282  CA  PRO A 527      63.630  95.110  76.260  1.00  0.00           C 
ATOM   1283  HA  PRO A 527      63.260  95.110  75.250  1.00  0.00           H 
ATOM   1284  CB  PRO A 527      63.840  96.580  76.840  1.00  0.00           C 
ATOM   1285  HB1 PRO A 527      64.560  96.570  77.680  1.00  0.00           H 
ATOM   1286  HB2 PRO A 527      64.240  97.260  76.050  1.00  0.00           H 
ATOM   1287  CG  PRO A 527      62.410  96.910  77.290  1.00  0.00           C 
ATOM   1288  HG1 PRO A 527      62.450  97.710  78.070  1.00  0.00           H 
ATOM   1289  HG2 PRO A 527      61.890  97.320  76.400  1.00  0.00           H 
ATOM   1290  C   PRO A 527      64.880  94.290  76.300  1.00  0.00           C 
ATOM   1291  O   PRO A 527      65.550  94.110  75.250  1.00  0.00           O 
ATOM   1292  N   MET A 528      65.230  93.750  77.490  1.00  0.00           N 
ATOM   1293  HN  MET A 528      64.700  93.990  78.300  1.00  0.00           H 
ATOM   1294  CA  MET A 528      66.300  92.800  77.600  1.00  0.00           C 
ATOM   1295  HA  MET A 528      67.150  93.300  77.160  1.00  0.00           H 
ATOM   1296  CB  MET A 528      66.440  92.590  79.160  1.00  0.00           C 
ATOM   1297  HB1 MET A 528      66.730  93.480  79.760  1.00  0.00           H 
ATOM   1298  HB2 MET A 528      65.470  92.170  79.510  1.00  0.00           H 
ATOM   1299  CG  MET A 528      67.570  91.490  79.440  1.00  0.00           C 
ATOM   1300  HG1 MET A 528      67.770  91.240  80.500  1.00  0.00           H 
ATOM   1301  HG2 MET A 528      67.220  90.580  78.910  1.00  0.00           H 
ATOM   1302  SD  MET A 528      69.150  91.850  78.660  1.00  0.00           S 
ATOM   1303  CE  MET A 528      69.740  93.100  79.830  1.00  0.00           C 
ATOM   1304  HE1 MET A 528      69.550  92.820  80.890  1.00  0.00           H 
ATOM   1305  HE2 MET A 528      70.820  93.300  79.660  1.00  0.00           H 
ATOM   1306  HE3 MET A 528      69.270  94.080  79.590  1.00  0.00           H 
ATOM   1307  C   MET A 528      66.090  91.490  76.830  1.00  0.00           C 
ATOM   1308  O   MET A 528      66.930  90.980  76.070  1.00  0.00           O 
ATOM   1309  N   ALA A 529      64.860  90.920  76.940  1.00  0.00           N 
ATOM   1310  HN  ALA A 529      64.210  91.260  77.610  1.00  0.00           H 
ATOM   1311  CA  ALA A 529      64.400  89.800  76.030  1.00  0.00           C 
ATOM   1312  HA  ALA A 529      64.920  88.930  76.410  1.00  0.00           H 
ATOM   1313  CB  ALA A 529      62.990  89.530  76.430  1.00  0.00           C 
ATOM   1314  HB1 ALA A 529      62.590  88.580  76.010  1.00  0.00           H 
ATOM   1315  HB2 ALA A 529      62.900  89.390  77.530  1.00  0.00           H 
ATOM   1316  HB3 ALA A 529      62.290  90.350  76.180  1.00  0.00           H 
ATOM   1317  C   ALA A 529      64.470  89.960  74.580  1.00  0.00           C 
ATOM   1318  O   ALA A 529      65.090  89.180  73.880  1.00  0.00           O 
ATOM   1319  N   LEU A 530      64.020  91.150  74.020  1.00  0.00           N 
ATOM   1320  HN  LEU A 530      63.580  91.870  74.540  1.00  0.00           H 
ATOM   1321  CA  LEU A 530      64.400  91.550  72.600  1.00  0.00           C 
ATOM   1322  HA  LEU A 530      63.990  90.860  71.880  1.00  0.00           H 
ATOM   1323  CB  LEU A 530      63.890  92.940  72.330  1.00  0.00           C 
ATOM   1324  HB1 LEU A 530      64.230  93.660  73.100  1.00  0.00           H 
ATOM   1325  HB2 LEU A 530      64.220  93.210  71.300  1.00  0.00           H 
ATOM   1326  CG  LEU A 530      62.380  93.150  72.200  1.00  0.00           C 
ATOM   1327  HG  LEU A 530      62.040  93.080  73.260  1.00  0.00           H 
ATOM   1328  CD1 LEU A 530      61.620  92.070  71.390  1.00  0.00           C 
ATOM   1329 1HD1 LEU A 530      60.530  92.240  71.480  1.00  0.00           H 
ATOM   1330 2HD1 LEU A 530      62.030  91.990  70.360  1.00  0.00           H 
ATOM   1331 3HD1 LEU A 530      61.870  91.080  71.840  1.00  0.00           H 
ATOM   1332  CD2 LEU A 530      62.040  94.540  71.660  1.00  0.00           C 
ATOM   1333 1HD2 LEU A 530      62.390  94.490  70.610  1.00  0.00           H 
ATOM   1334 2HD2 LEU A 530      61.040  94.990  71.840  1.00  0.00           H 
ATOM   1335 3HD2 LEU A 530      62.700  95.180  72.290  1.00  0.00           H 
ATOM   1336  C   LEU A 530      65.910  91.550  72.310  1.00  0.00           C 
ATOM   1337  O   LEU A 530      66.300  91.090  71.230  1.00  0.00           O 
ATOM   1338  N   PHE A 531      66.750  92.130  73.250  1.00  0.00           N 
ATOM   1339  HN  PHE A 531      66.440  92.510  74.120  1.00  0.00           H 
ATOM   1340  CA  PHE A 531      68.190  92.350  73.130  1.00  0.00           C 
ATOM   1341  HA  PHE A 531      68.380  92.780  72.160  1.00  0.00           H 
ATOM   1342  CB  PHE A 531      68.500  93.410  74.160  1.00  0.00           C 
ATOM   1343  HB1 PHE A 531      68.060  94.390  73.880  1.00  0.00           H 
ATOM   1344  HB2 PHE A 531      68.210  93.110  75.190  1.00  0.00           H 
ATOM   1345  CG  PHE A 531      69.940  93.640  74.030  1.00  0.00           C 
ATOM   1346  CD1 PHE A 531      70.580  94.100  72.860  1.00  0.00           C 
ATOM   1347  HD1 PHE A 531      70.030  94.530  72.040  1.00  0.00           H 
ATOM   1348  CE1 PHE A 531      71.980  94.200  72.790  1.00  0.00           C 
ATOM   1349  HE1 PHE A 531      72.410  94.420  71.820  1.00  0.00           H 
ATOM   1350  CZ  PHE A 531      72.770  93.740  73.810  1.00  0.00           C 
ATOM   1351  HZ  PHE A 531      73.840  93.620  73.800  1.00  0.00           H 
ATOM   1352  CD2 PHE A 531      70.820  93.240  75.090  1.00  0.00           C 
ATOM   1353  HD2 PHE A 531      70.450  92.850  76.030  1.00  0.00           H 
ATOM   1354  CE2 PHE A 531      72.210  93.270  75.000  1.00  0.00           C 
ATOM   1355  HE2 PHE A 531      72.940  92.890  75.700  1.00  0.00           H 
ATOM   1356  C   PHE A 531      69.000  91.040  73.100  1.00  0.00           C 
ATOM   1357  O   PHE A 531      69.780  90.790  72.150  1.00  0.00           O 
ATOM   1358  N   SER A 532      68.840  90.080  74.020  1.00  0.00           N 
ATOM   1359  HN  SER A 532      68.270  90.250  74.820  1.00  0.00           H 
ATOM   1360  CA  SER A 532      69.560  88.830  74.040  1.00  0.00           C 
ATOM   1361  HA  SER A 532      70.580  89.000  73.730  1.00  0.00           H 
ATOM   1362  CB  SER A 532      69.540  88.100  75.390  1.00  0.00           C 
ATOM   1363  HB1 SER A 532      68.510  88.160  75.800  1.00  0.00           H 
ATOM   1364  HB2 SER A 532      69.710  87.000  75.370  1.00  0.00           H 
ATOM   1365  OG  SER A 532      70.520  88.740  76.180  1.00  0.00           O 
ATOM   1366  HG1 SER A 532      71.260  89.070  75.670  1.00  0.00           H 
ATOM   1367  C   SER A 532      68.840  87.870  73.100  1.00  0.00           C 
ATOM   1368  O   SER A 532      69.420  86.840  72.700  1.00  0.00           O 
ATOM   1369  N   THR A 533      67.610  88.220  72.600  1.00  0.00           N 
ATOM   1370  HN  THR A 533      67.020  88.840  73.100  1.00  0.00           H 
ATOM   1371  CA  THR A 533      67.170  87.390  71.510  1.00  0.00           C 
ATOM   1372  HA  THR A 533      67.290  86.350  71.770  1.00  0.00           H 
ATOM   1373  CB  THR A 533      65.620  87.400  71.260  1.00  0.00           C 
ATOM   1374  HB  THR A 533      65.370  88.440  70.960  1.00  0.00           H 
ATOM   1375  OG1 THR A 533      64.890  86.990  72.410  1.00  0.00           O 
ATOM   1376  HG1 THR A 533      64.920  87.740  73.010  1.00  0.00           H 
ATOM   1377  CG2 THR A 533      65.160  86.520  70.150  1.00  0.00           C 
ATOM   1378 1HG2 THR A 533      65.690  86.820  69.220  1.00  0.00           H 
ATOM   1379 2HG2 THR A 533      65.510  85.510  70.460  1.00  0.00           H 
ATOM   1380 3HG2 THR A 533      64.070  86.540  69.940  1.00  0.00           H 
ATOM   1381  C   THR A 533      67.870  87.780  70.230  1.00  0.00           C 
ATOM   1382  O   THR A 533      68.230  86.930  69.390  1.00  0.00           O 
ATOM   1383  N   PHE A 534      68.190  89.070  70.020  1.00  0.00           N 
ATOM   1384  HN  PHE A 534      67.840  89.730  70.680  1.00  0.00           H 
ATOM   1385  CA  PHE A 534      69.080  89.570  68.970  1.00  0.00           C 
ATOM   1386  HA  PHE A 534      68.760  89.130  68.040  1.00  0.00           H 
ATOM   1387  CB  PHE A 534      68.930  91.140  68.730  1.00  0.00           C 
ATOM   1388  HB1 PHE A 534      68.060  91.440  68.110  1.00  0.00           H 
ATOM   1389  HB2 PHE A 534      68.810  91.660  69.700  1.00  0.00           H 
ATOM   1390  CG  PHE A 534      70.080  91.880  67.930  1.00  0.00           C 
ATOM   1391  CD1 PHE A 534      70.130  91.920  66.520  1.00  0.00           C 
ATOM   1392  HD1 PHE A 534      69.300  91.590  65.910  1.00  0.00           H 
ATOM   1393  CE1 PHE A 534      71.200  92.590  65.840  1.00  0.00           C 
ATOM   1394  HE1 PHE A 534      71.290  92.680  64.770  1.00  0.00           H 
ATOM   1395  CZ  PHE A 534      72.310  93.050  66.570  1.00  0.00           C 
ATOM   1396  HZ  PHE A 534      73.130  93.580  66.100  1.00  0.00           H 
ATOM   1397  CD2 PHE A 534      71.220  92.320  68.590  1.00  0.00           C 
ATOM   1398  HD2 PHE A 534      71.270  92.120  69.650  1.00  0.00           H 
ATOM   1399  CE2 PHE A 534      72.290  92.940  67.960  1.00  0.00           C 
ATOM   1400  HE2 PHE A 534      73.140  93.290  68.520  1.00  0.00           H 
ATOM   1401  C   PHE A 534      70.560  89.130  69.170  1.00  0.00           C 
ATOM   1402  O   PHE A 534      71.210  88.620  68.250  1.00  0.00           O 
ATOM   1403  N   GLU A 535      71.120  89.120  70.390  1.00  0.00           N 
ATOM   1404  HN  GLU A 535      70.630  89.580  71.120  1.00  0.00           H 
ATOM   1405  CA  GLU A 535      72.420  88.440  70.530  1.00  0.00           C 
ATOM   1406  HA  GLU A 535      73.110  88.790  69.780  1.00  0.00           H 
ATOM   1407  CB  GLU A 535      72.900  88.650  72.030  1.00  0.00           C 
ATOM   1408  HB1 GLU A 535      72.090  88.160  72.610  1.00  0.00           H 
ATOM   1409  HB2 GLU A 535      73.900  88.250  72.320  1.00  0.00           H 
ATOM   1410  CG  GLU A 535      73.050  90.190  72.450  1.00  0.00           C 
ATOM   1411  HG1 GLU A 535      73.890  90.690  71.920  1.00  0.00           H 
ATOM   1412  HG2 GLU A 535      72.130  90.810  72.340  1.00  0.00           H 
ATOM   1413  CD  GLU A 535      73.380  90.340  73.920  1.00  0.00           C 
ATOM   1414  OE1 GLU A 535      72.590  89.890  74.780  1.00  0.00           O 
ATOM   1415  OE2 GLU A 535      74.570  90.750  74.200  1.00  0.00           O 
ATOM   1416  C   GLU A 535      72.470  86.920  70.260  1.00  0.00           C 
ATOM   1417  O   GLU A 535      73.400  86.440  69.600  1.00  0.00           O 
ATOM   1418  N   LEU A 536      71.470  86.110  70.650  1.00  0.00           N 
ATOM   1419  HN  LEU A 536      70.800  86.470  71.300  1.00  0.00           H 
ATOM   1420  CA  LEU A 536      71.390  84.700  70.140  1.00  0.00           C 
ATOM   1421  HA  LEU A 536      72.330  84.190  70.280  1.00  0.00           H 
ATOM   1422  CB  LEU A 536      70.340  83.980  70.890  1.00  0.00           C 
ATOM   1423  HB1 LEU A 536      69.360  84.510  70.830  1.00  0.00           H 
ATOM   1424  HB2 LEU A 536      70.260  82.920  70.560  1.00  0.00           H 
ATOM   1425  CG  LEU A 536      70.560  83.800  72.440  1.00  0.00           C 
ATOM   1426  HG  LEU A 536      71.060  84.730  72.790  1.00  0.00           H 
ATOM   1427  CD1 LEU A 536      69.310  83.310  73.080  1.00  0.00           C 
ATOM   1428 1HD1 LEU A 536      69.410  83.100  74.170  1.00  0.00           H 
ATOM   1429 2HD1 LEU A 536      68.570  84.100  72.830  1.00  0.00           H 
ATOM   1430 3HD1 LEU A 536      68.940  82.420  72.540  1.00  0.00           H 
ATOM   1431  CD2 LEU A 536      71.650  82.780  72.680  1.00  0.00           C 
ATOM   1432 1HD2 LEU A 536      72.040  82.860  73.720  1.00  0.00           H 
ATOM   1433 2HD2 LEU A 536      71.290  81.730  72.560  1.00  0.00           H 
ATOM   1434 3HD2 LEU A 536      72.580  82.980  72.100  1.00  0.00           H 
ATOM   1435  C   LEU A 536      71.110  84.630  68.630  1.00  0.00           C 
ATOM   1436  O   LEU A 536      71.430  83.630  67.990  1.00  0.00           O 
ATOM   1437  N   PHE A 537      70.480  85.630  68.030  1.00  0.00           N 
ATOM   1438  HN  PHE A 537      70.140  86.400  68.560  1.00  0.00           H 
ATOM   1439  CA  PHE A 537      70.250  85.680  66.520  1.00  0.00           C 
ATOM   1440  HA  PHE A 537      69.800  84.740  66.240  1.00  0.00           H 
ATOM   1441  CB  PHE A 537      69.400  86.950  65.930  1.00  0.00           C 
ATOM   1442  HB1 PHE A 537      68.530  87.110  66.600  1.00  0.00           H 
ATOM   1443  HB2 PHE A 537      70.090  87.820  65.810  1.00  0.00           H 
ATOM   1444  CG  PHE A 537      68.880  86.650  64.540  1.00  0.00           C 
ATOM   1445  CD1 PHE A 537      67.670  85.920  64.330  1.00  0.00           C 
ATOM   1446  HD1 PHE A 537      67.030  85.740  65.180  1.00  0.00           H 
ATOM   1447  CE1 PHE A 537      67.530  85.320  63.070  1.00  0.00           C 
ATOM   1448  HE1 PHE A 537      66.680  84.670  62.920  1.00  0.00           H 
ATOM   1449  CZ  PHE A 537      68.390  85.640  62.040  1.00  0.00           C 
ATOM   1450  HZ  PHE A 537      68.240  85.140  61.100  1.00  0.00           H 
ATOM   1451  CD2 PHE A 537      69.750  86.980  63.410  1.00  0.00           C 
ATOM   1452  HD2 PHE A 537      70.680  87.510  63.560  1.00  0.00           H 
ATOM   1453  CE2 PHE A 537      69.520  86.440  62.180  1.00  0.00           C 
ATOM   1454  HE2 PHE A 537      70.230  86.600  61.390  1.00  0.00           H 
ATOM   1455  C   PHE A 537      71.590  85.620  65.870  1.00  0.00           C 
ATOM   1456  O   PHE A 537      71.710  84.940  64.900  1.00  0.00           O 
ATOM   1457  N   LEU A 538      72.670  86.300  66.410  1.00  0.00           N 
ATOM   1458  HN  LEU A 538      72.510  86.810  67.250  1.00  0.00           H 
ATOM   1459  CA  LEU A 538      73.960  86.460  65.720  1.00  0.00           C 
ATOM   1460  HA  LEU A 538      73.900  86.070  64.710  1.00  0.00           H 
ATOM   1461  CB  LEU A 538      74.510  87.910  65.620  1.00  0.00           C 
ATOM   1462  HB1 LEU A 538      74.690  88.270  66.660  1.00  0.00           H 
ATOM   1463  HB2 LEU A 538      75.490  87.870  65.100  1.00  0.00           H 
ATOM   1464  CG  LEU A 538      73.640  88.930  64.830  1.00  0.00           C 
ATOM   1465  HG  LEU A 538      72.570  88.790  65.100  1.00  0.00           H 
ATOM   1466  CD1 LEU A 538      74.240  90.360  65.170  1.00  0.00           C 
ATOM   1467 1HD1 LEU A 538      73.790  91.070  64.440  1.00  0.00           H 
ATOM   1468 2HD1 LEU A 538      74.090  90.580  66.250  1.00  0.00           H 
ATOM   1469 3HD1 LEU A 538      75.330  90.290  64.990  1.00  0.00           H 
ATOM   1470  CD2 LEU A 538      73.690  88.700  63.320  1.00  0.00           C 
ATOM   1471 1HD2 LEU A 538      72.960  89.280  62.710  1.00  0.00           H 
ATOM   1472 2HD2 LEU A 538      74.700  88.960  62.950  1.00  0.00           H 
ATOM   1473 3HD2 LEU A 538      73.400  87.630  63.230  1.00  0.00           H 
ATOM   1474  C   LEU A 538      74.940  85.550  66.400  1.00  0.00           C 
ATOM   1475  O   LEU A 538      76.070  85.620  65.950  1.00  0.00           O 
ATOM   1476  N   THR A 539      74.530  84.780  67.360  1.00  0.00           N 
ATOM   1477  HN  THR A 539      73.560  84.650  67.570  1.00  0.00           H 
ATOM   1478  CA  THR A 539      75.340  83.800  68.120  1.00  0.00           C 
ATOM   1479  HA  THR A 539      74.630  83.550  68.900  1.00  0.00           H 
ATOM   1480  CB  THR A 539      75.590  82.500  67.410  1.00  0.00           C 
ATOM   1481  HB  THR A 539      76.120  81.860  68.150  1.00  0.00           H 
ATOM   1482  OG1 THR A 539      76.340  82.610  66.190  1.00  0.00           O 
ATOM   1483  HG1 THR A 539      77.030  83.280  66.260  1.00  0.00           H 
ATOM   1484  CG2 THR A 539      74.220  81.890  66.990  1.00  0.00           C 
ATOM   1485 1HG2 THR A 539      74.330  81.010  66.320  1.00  0.00           H 
ATOM   1486 2HG2 THR A 539      73.570  81.660  67.860  1.00  0.00           H 
ATOM   1487 3HG2 THR A 539      73.470  82.560  66.520  1.00  0.00           H 
ATOM   1488  C   THR A 539      76.600  84.400  68.730  1.00  0.00           C 
ATOM   1489  O   THR A 539      77.560  83.730  68.910  1.00  0.00           O 
ATOM   1490  N   ILE A 540      76.390  85.590  69.250  1.00  0.00           N 
ATOM   1491  HN  ILE A 540      75.530  86.080  69.170  1.00  0.00           H 
ATOM   1492  CA  ILE A 540      77.480  86.220  69.970  1.00  0.00           C 
ATOM   1493  HA  ILE A 540      78.480  85.820  69.860  1.00  0.00           H 
ATOM   1494  CB  ILE A 540      77.600  87.610  69.490  1.00  0.00           C 
ATOM   1495  HB  ILE A 540      78.470  88.030  70.030  1.00  0.00           H 
ATOM   1496  CG2 ILE A 540      77.850  87.700  68.020  1.00  0.00           C 
ATOM   1497 1HG2 ILE A 540      78.330  88.690  67.830  1.00  0.00           H 
ATOM   1498 2HG2 ILE A 540      78.540  86.870  67.770  1.00  0.00           H 
ATOM   1499 3HG2 ILE A 540      76.850  87.660  67.540  1.00  0.00           H 
ATOM   1500  CG1 ILE A 540      76.270  88.420  69.820  1.00  0.00           C 
ATOM   1501 1HG1 ILE A 540      75.440  87.890  69.310  1.00  0.00           H 
ATOM   1502 2HG1 ILE A 540      76.150  88.370  70.920  1.00  0.00           H 
ATOM   1503  CD  ILE A 540      76.380  89.870  69.340  1.00  0.00           C 
ATOM   1504  HD1 ILE A 540      77.380  90.320  69.530  1.00  0.00           H 
ATOM   1505  HD2 ILE A 540      76.310  89.890  68.230  1.00  0.00           H 
ATOM   1506  HD3 ILE A 540      75.580  90.460  69.840  1.00  0.00           H 
ATOM   1507  C   ILE A 540      77.290  86.200  71.490  1.00  0.00           C 
ATOM   1508  O   ILE A 540      78.060  86.830  72.260  1.00  0.00           O 
ATOM   1509  N   ILE A 541      76.350  85.390  71.910  1.00  0.00           N 
ATOM   1510  HN  ILE A 541      75.800  84.780  71.350  1.00  0.00           H 
ATOM   1511  CA  ILE A 541      76.420  84.900  73.290  1.00  0.00           C 
ATOM   1512  HA  ILE A 541      77.400  84.870  73.740  1.00  0.00           H 
ATOM   1513  CB  ILE A 541      75.440  85.510  74.360  1.00  0.00           C 
ATOM   1514  HB  ILE A 541      75.530  84.860  75.260  1.00  0.00           H 
ATOM   1515  CG2 ILE A 541      76.020  86.830  74.700  1.00  0.00           C 
ATOM   1516 1HG2 ILE A 541      75.320  87.420  75.330  1.00  0.00           H 
ATOM   1517 2HG2 ILE A 541      77.010  86.720  75.180  1.00  0.00           H 
ATOM   1518 3HG2 ILE A 541      76.140  87.330  73.710  1.00  0.00           H 
ATOM   1519  CG1 ILE A 541      73.980  85.570  73.890  1.00  0.00           C 
ATOM   1520 1HG1 ILE A 541      73.960  86.290  73.040  1.00  0.00           H 
ATOM   1521 2HG1 ILE A 541      73.510  84.610  73.580  1.00  0.00           H 
ATOM   1522  CD  ILE A 541      72.920  86.160  74.880  1.00  0.00           C 
ATOM   1523  HD1 ILE A 541      72.970  85.620  75.850  1.00  0.00           H 
ATOM   1524  HD2 ILE A 541      73.110  87.250  75.030  1.00  0.00           H 
ATOM   1525  HD3 ILE A 541      71.970  85.990  74.330  1.00  0.00           H 
ATOM   1526  C   ILE A 541      75.940  83.430  73.260  1.00  0.00           C 
ATOM   1527  O   ILE A 541      75.240  83.060  72.310  1.00  0.00           O 
ATOM   1528  N   ASP A 542      76.340  82.720  74.250  1.00  0.00           N 
ATOM   1529  HN  ASP A 542      76.940  83.080  74.960  1.00  0.00           H 
ATOM   1530  CA  ASP A 542      75.880  81.280  74.400  1.00  0.00           C 
ATOM   1531  HA  ASP A 542      76.100  80.840  73.440  1.00  0.00           H 
ATOM   1532  CB  ASP A 542      76.660  80.490  75.500  1.00  0.00           C 
ATOM   1533  HB1 ASP A 542      76.470  81.010  76.460  1.00  0.00           H 
ATOM   1534  HB2 ASP A 542      76.290  79.440  75.510  1.00  0.00           H 
ATOM   1535  CG  ASP A 542      78.170  80.540  75.290  1.00  0.00           C 
ATOM   1536  OD1 ASP A 542      78.700  80.980  74.220  1.00  0.00           O 
ATOM   1537  OD2 ASP A 542      78.900  80.160  76.260  1.00  0.00           O 
ATOM   1538  C   ASP A 542      74.370  81.110  74.770  1.00  0.00           C 
ATOM   1539  O   ASP A 542      73.750  81.840  75.610  1.00  0.00           O 
ATOM   1540  N   GLY A 543      73.640  80.120  74.180  1.00  0.00           N 
ATOM   1541  HN  GLY A 543      74.090  79.630  73.440  1.00  0.00           H 
ATOM   1542  CA  GLY A 543      72.330  79.530  74.580  1.00  0.00           C 
ATOM   1543  HA1 GLY A 543      71.580  80.060  74.010  1.00  0.00           H 
ATOM   1544  HA2 GLY A 543      72.300  78.460  74.410  1.00  0.00           H 
ATOM   1545  C   GLY A 543      72.000  79.590  76.080  1.00  0.00           C 
ATOM   1546  O   GLY A 543      72.840  79.090  76.800  1.00  0.00           O 
ATOM   1547  N   PRO A 544      70.940  80.040  76.640  1.00  0.00           N 
ATOM   1548  CD  PRO A 544      70.080  81.000  75.990  1.00  0.00           C 
ATOM   1549  HD1 PRO A 544      69.450  80.340  75.370  1.00  0.00           H 
ATOM   1550  HD2 PRO A 544      70.630  81.810  75.460  1.00  0.00           H 
ATOM   1551  CA  PRO A 544      70.640  79.930  78.030  1.00  0.00           C 
ATOM   1552  HA  PRO A 544      71.250  80.470  78.730  1.00  0.00           H 
ATOM   1553  CB  PRO A 544      69.250  80.570  78.210  1.00  0.00           C 
ATOM   1554  HB1 PRO A 544      68.410  79.860  78.040  1.00  0.00           H 
ATOM   1555  HB2 PRO A 544      69.090  80.950  79.240  1.00  0.00           H 
ATOM   1556  CG  PRO A 544      69.400  81.680  77.180  1.00  0.00           C 
ATOM   1557  HG1 PRO A 544      68.500  82.270  76.890  1.00  0.00           H 
ATOM   1558  HG2 PRO A 544      69.980  82.610  77.390  1.00  0.00           H 
ATOM   1559  C   PRO A 544      70.590  78.540  78.670  1.00  0.00           C 
ATOM   1560  O   PRO A 544      69.640  77.750  78.450  1.00  0.00           O 
ATOM   1561  N   ALA A 545      71.520  78.170  79.500  1.00  0.00           N 
ATOM   1562  HN  ALA A 545      72.220  78.860  79.640  1.00  0.00           H 
ATOM   1563  CA  ALA A 545      71.590  76.810  79.970  1.00  0.00           C 
ATOM   1564  HA  ALA A 545      70.670  76.270  79.810  1.00  0.00           H 
ATOM   1565  CB  ALA A 545      72.660  76.040  79.230  1.00  0.00           C 
ATOM   1566  HB1 ALA A 545      72.960  75.050  79.650  1.00  0.00           H 
ATOM   1567  HB2 ALA A 545      72.320  75.750  78.210  1.00  0.00           H 
ATOM   1568  HB3 ALA A 545      73.610  76.610  79.160  1.00  0.00           H 
ATOM   1569  C   ALA A 545      71.990  76.830  81.420  1.00  0.00           C 
ATOM   1570  O   ALA A 545      72.800  77.680  81.800  1.00  0.00           O 
ATOM   1571  N   ASN A 546      71.410  75.970  82.320  1.00  0.00           N 
ATOM   1572  HN  ASN A 546      70.650  75.370  82.080  1.00  0.00           H 
ATOM   1573  CA  ASN A 546      71.690  76.080  83.720  1.00  0.00           C 
ATOM   1574  HA  ASN A 546      72.570  76.680  83.870  1.00  0.00           H 
ATOM   1575  CB  ASN A 546      70.510  76.800  84.520  1.00  0.00           C 
ATOM   1576  HB1 ASN A 546      70.210  77.800  84.140  1.00  0.00           H 
ATOM   1577  HB2 ASN A 546      69.570  76.320  84.160  1.00  0.00           H 
ATOM   1578  CG  ASN A 546      70.650  76.900  86.040  1.00  0.00           C 
ATOM   1579  OD1 ASN A 546      70.610  75.900  86.770  1.00  0.00           O 
ATOM   1580  ND2 ASN A 546      70.610  78.130  86.510  1.00  0.00           N 
ATOM   1581 1HD2 ASN A 546      70.600  78.910  85.890  1.00  0.00           H 
ATOM   1582 2HD2 ASN A 546      70.240  78.230  87.440  1.00  0.00           H 
ATOM   1583  C   ASN A 546      72.020  74.720  84.330  1.00  0.00           C 
ATOM   1584  O   ASN A 546      73.030  74.620  85.090  1.00  0.00           O 
ATOM   1585  N   TYR A 547      71.230  73.700  84.050  1.00  0.00           N 
ATOM   1586  HN  TYR A 547      70.460  74.040  83.520  1.00  0.00           H 
ATOM   1587  CA  TYR A 547      71.380  72.330  84.520  1.00  0.00           C 
ATOM   1588  HA  TYR A 547      70.610  71.810  83.970  1.00  0.00           H 
ATOM   1589  CB  TYR A 547      72.860  71.640  84.130  1.00  0.00           C 
ATOM   1590  HB1 TYR A 547      73.600  72.100  84.820  1.00  0.00           H 
ATOM   1591  HB2 TYR A 547      72.920  70.540  84.280  1.00  0.00           H 
ATOM   1592  CG  TYR A 547      73.160  71.970  82.710  1.00  0.00           C 
ATOM   1593  CD1 TYR A 547      72.470  71.440  81.630  1.00  0.00           C 
ATOM   1594  HD1 TYR A 547      71.650  70.750  81.730  1.00  0.00           H 
ATOM   1595  CE1 TYR A 547      72.850  71.860  80.340  1.00  0.00           C 
ATOM   1596  HE1 TYR A 547      72.250  71.580  79.480  1.00  0.00           H 
ATOM   1597  CZ  TYR A 547      74.030  72.600  80.080  1.00  0.00           C 
ATOM   1598  OH  TYR A 547      74.490  72.800  78.770  1.00  0.00           O 
ATOM   1599  HH  TYR A 547      73.770  72.540  78.190  1.00  0.00           H 
ATOM   1600  CD2 TYR A 547      74.380  72.650  82.410  1.00  0.00           C 
ATOM   1601  HD2 TYR A 547      74.910  73.030  83.270  1.00  0.00           H 
ATOM   1602  CE2 TYR A 547      74.850  72.940  81.160  1.00  0.00           C 
ATOM   1603  HE2 TYR A 547      75.730  73.520  80.920  1.00  0.00           H 
ATOM   1604  C   TYR A 547      71.120  71.930  85.910  1.00  0.00           C 
ATOM   1605  O   TYR A 547      70.620  70.810  86.180  1.00  0.00           O 
ATOM   1606  N   ASN A 548      71.360  72.800  86.950  1.00  0.00           N 
ATOM   1607  HN  ASN A 548      71.770  73.670  86.690  1.00  0.00           H 
ATOM   1608  CA  ASN A 548      71.110  72.550  88.330  1.00  0.00           C 
ATOM   1609  HA  ASN A 548      71.220  71.500  88.530  1.00  0.00           H 
ATOM   1610  CB  ASN A 548      72.090  73.340  89.290  1.00  0.00           C 
ATOM   1611  HB1 ASN A 548      72.010  74.440  89.140  1.00  0.00           H 
ATOM   1612  HB2 ASN A 548      71.980  73.210  90.390  1.00  0.00           H 
ATOM   1613  CG  ASN A 548      73.610  72.960  88.940  1.00  0.00           C 
ATOM   1614  OD1 ASN A 548      73.970  71.810  88.910  1.00  0.00           O 
ATOM   1615  ND2 ASN A 548      74.240  74.000  88.470  1.00  0.00           N 
ATOM   1616 1HD2 ASN A 548      73.830  74.910  88.540  1.00  0.00           H 
ATOM   1617 2HD2 ASN A 548      75.240  73.950  88.430  1.00  0.00           H 
ATOM   1618  C   ASN A 548      69.720  72.970  88.820  1.00  0.00           C 
ATOM   1619  O   ASN A 548      69.450  73.030  90.010  1.00  0.00           O 
ATOM   1620  N   VAL A 549      68.870  73.250  87.810  1.00  0.00           N 
ATOM   1621  HN  VAL A 549      69.100  73.140  86.850  1.00  0.00           H 
ATOM   1622  CA  VAL A 549      67.500  73.570  88.020  1.00  0.00           C 
ATOM   1623  HA  VAL A 549      67.200  73.020  88.900  1.00  0.00           H 
ATOM   1624  CB  VAL A 549      67.260  75.040  88.190  1.00  0.00           C 
ATOM   1625  HB  VAL A 549      68.240  75.440  88.520  1.00  0.00           H 
ATOM   1626  CG1 VAL A 549      66.850  75.880  86.940  1.00  0.00           C 
ATOM   1627 1HG1 VAL A 549      66.920  76.950  87.220  1.00  0.00           H 
ATOM   1628 2HG1 VAL A 549      67.720  75.850  86.260  1.00  0.00           H 
ATOM   1629 3HG1 VAL A 549      65.870  75.640  86.480  1.00  0.00           H 
ATOM   1630  CG2 VAL A 549      66.240  75.300  89.290  1.00  0.00           C 
ATOM   1631 1HG2 VAL A 549      66.450  74.720  90.220  1.00  0.00           H 
ATOM   1632 2HG2 VAL A 549      66.360  76.330  89.680  1.00  0.00           H 
ATOM   1633 3HG2 VAL A 549      65.220  74.980  89.000  1.00  0.00           H 
ATOM   1634  C   VAL A 549      66.720  73.030  86.800  1.00  0.00           C 
ATOM   1635  O   VAL A 549      67.370  72.990  85.730  1.00  0.00           O 
ATOM   1636  N   ASP A 550      65.470  72.660  86.930  1.00  0.00           N 
ATOM   1637  HN  ASP A 550      64.910  72.780  87.750  1.00  0.00           H 
ATOM   1638  CA  ASP A 550      64.690  72.250  85.830  1.00  0.00           C 
ATOM   1639  HA  ASP A 550      65.350  71.680  85.190  1.00  0.00           H 
ATOM   1640  CB  ASP A 550      63.460  71.350  86.290  1.00  0.00           C 
ATOM   1641  HB1 ASP A 550      62.910  71.900  87.080  1.00  0.00           H 
ATOM   1642  HB2 ASP A 550      62.740  71.190  85.460  1.00  0.00           H 
ATOM   1643  CG  ASP A 550      63.960  70.020  86.940  1.00  0.00           C 
ATOM   1644  OD1 ASP A 550      65.010  69.530  86.460  1.00  0.00           O 
ATOM   1645  OD2 ASP A 550      63.380  69.560  87.930  1.00  0.00           O 
ATOM   1646  C   ASP A 550      64.110  73.510  85.080  1.00  0.00           C 
ATOM   1647  O   ASP A 550      63.480  74.410  85.610  1.00  0.00           O 
ATOM   1648  N   LEU A 551      64.340  73.600  83.760  1.00  0.00           N 
ATOM   1649  HN  LEU A 551      64.760  72.790  83.360  1.00  0.00           H 
ATOM   1650  CA  LEU A 551      63.890  74.660  82.950  1.00  0.00           C 
ATOM   1651  HA  LEU A 551      63.850  75.530  83.600  1.00  0.00           H 
ATOM   1652  CB  LEU A 551      64.950  74.920  81.790  1.00  0.00           C 
ATOM   1653  HB1 LEU A 551      65.140  74.070  81.110  1.00  0.00           H 
ATOM   1654  HB2 LEU A 551      64.660  75.740  81.100  1.00  0.00           H 
ATOM   1655  CG  LEU A 551      66.390  75.400  82.230  1.00  0.00           C 
ATOM   1656  HG  LEU A 551      66.870  74.580  82.800  1.00  0.00           H 
ATOM   1657  CD1 LEU A 551      67.180  75.800  81.010  1.00  0.00           C 
ATOM   1658 1HD1 LEU A 551      68.270  75.960  81.130  1.00  0.00           H 
ATOM   1659 2HD1 LEU A 551      67.080  75.040  80.200  1.00  0.00           H 
ATOM   1660 3HD1 LEU A 551      66.790  76.680  80.460  1.00  0.00           H 
ATOM   1661  CD2 LEU A 551      66.290  76.570  83.190  1.00  0.00           C 
ATOM   1662 1HD2 LEU A 551      65.790  77.490  82.830  1.00  0.00           H 
ATOM   1663 2HD2 LEU A 551      65.870  76.210  84.150  1.00  0.00           H 
ATOM   1664 3HD2 LEU A 551      67.330  76.920  83.360  1.00  0.00           H 
ATOM   1665  C   LEU A 551      62.530  74.340  82.390  1.00  0.00           C 
ATOM   1666  O   LEU A 551      62.350  73.130  82.150  1.00  0.00           O 
ATOM   1667  N   PRO A 552      61.550  75.260  82.060  1.00  0.00           N 
ATOM   1668  CD  PRO A 552      61.630  76.650  82.500  1.00  0.00           C 
ATOM   1669  HD1 PRO A 552      62.450  77.140  81.930  1.00  0.00           H 
ATOM   1670  HD2 PRO A 552      61.750  76.710  83.600  1.00  0.00           H 
ATOM   1671  CA  PRO A 552      60.430  74.940  81.200  1.00  0.00           C 
ATOM   1672  HA  PRO A 552      59.790  74.330  81.830  1.00  0.00           H 
ATOM   1673  CB  PRO A 552      59.780  76.340  80.980  1.00  0.00           C 
ATOM   1674  HB1 PRO A 552      60.110  76.840  80.040  1.00  0.00           H 
ATOM   1675  HB2 PRO A 552      58.670  76.380  80.910  1.00  0.00           H 
ATOM   1676  CG  PRO A 552      60.260  77.210  82.150  1.00  0.00           C 
ATOM   1677  HG1 PRO A 552      60.090  78.280  81.920  1.00  0.00           H 
ATOM   1678  HG2 PRO A 552      59.750  77.190  83.140  1.00  0.00           H 
ATOM   1679  C   PRO A 552      60.600  74.230  79.840  1.00  0.00           C 
ATOM   1680  O   PRO A 552      61.390  74.760  79.000  1.00  0.00           O 
ATOM   1681  N   PHE A 553      59.870  73.160  79.550  1.00  0.00           N 
ATOM   1682  HN  PHE A 553      59.180  72.900  80.220  1.00  0.00           H 
ATOM   1683  CA  PHE A 553      60.030  72.290  78.400  1.00  0.00           C 
ATOM   1684  HA  PHE A 553      61.020  71.870  78.410  1.00  0.00           H 
ATOM   1685  CB  PHE A 553      59.000  71.080  78.600  1.00  0.00           C 
ATOM   1686  HB1 PHE A 553      59.240  70.410  79.450  1.00  0.00           H 
ATOM   1687  HB2 PHE A 553      57.990  71.530  78.720  1.00  0.00           H 
ATOM   1688  CG  PHE A 553      59.090  70.180  77.330  1.00  0.00           C 
ATOM   1689  CD1 PHE A 553      60.140  69.340  77.130  1.00  0.00           C 
ATOM   1690  HD1 PHE A 553      61.000  69.180  77.760  1.00  0.00           H 
ATOM   1691  CE1 PHE A 553      60.090  68.580  75.920  1.00  0.00           C 
ATOM   1692  HE1 PHE A 553      60.950  68.000  75.620  1.00  0.00           H 
ATOM   1693  CZ  PHE A 553      59.090  68.640  74.990  1.00  0.00           C 
ATOM   1694  HZ  PHE A 553      59.110  68.160  74.020  1.00  0.00           H 
ATOM   1695  CD2 PHE A 553      57.970  70.260  76.420  1.00  0.00           C 
ATOM   1696  HD2 PHE A 553      57.220  71.010  76.610  1.00  0.00           H 
ATOM   1697  CE2 PHE A 553      58.030  69.540  75.220  1.00  0.00           C 
ATOM   1698  HE2 PHE A 553      57.230  69.520  74.500  1.00  0.00           H 
ATOM   1699  C   PHE A 553      59.890  73.050  77.060  1.00  0.00           C 
ATOM   1700  O   PHE A 553      60.620  72.780  76.090  1.00  0.00           O 
ATOM   1701  N   MET A 554      59.030  74.110  77.030  1.00  0.00           N 
ATOM   1702  HN  MET A 554      58.380  74.210  77.780  1.00  0.00           H 
ATOM   1703  CA  MET A 554      58.730  74.820  75.820  1.00  0.00           C 
ATOM   1704  HA  MET A 554      58.430  74.080  75.090  1.00  0.00           H 
ATOM   1705  CB  MET A 554      57.550  75.820  76.070  1.00  0.00           C 
ATOM   1706  HB1 MET A 554      56.740  75.370  76.690  1.00  0.00           H 
ATOM   1707  HB2 MET A 554      57.920  76.710  76.630  1.00  0.00           H 
ATOM   1708  CG  MET A 554      56.810  76.290  74.850  1.00  0.00           C 
ATOM   1709  HG1 MET A 554      55.990  76.950  75.210  1.00  0.00           H 
ATOM   1710  HG2 MET A 554      57.400  76.940  74.170  1.00  0.00           H 
ATOM   1711  SD  MET A 554      56.110  74.940  73.870  1.00  0.00           S 
ATOM   1712  CE  MET A 554      55.670  75.760  72.370  1.00  0.00           C 
ATOM   1713  HE1 MET A 554      56.560  76.280  71.970  1.00  0.00           H 
ATOM   1714  HE2 MET A 554      55.360  74.980  71.640  1.00  0.00           H 
ATOM   1715  HE3 MET A 554      54.880  76.520  72.520  1.00  0.00           H 
ATOM   1716  C   MET A 554      59.870  75.690  75.430  1.00  0.00           C 
ATOM   1717  O   MET A 554      60.010  76.050  74.270  1.00  0.00           O 
ATOM   1718  N   TYR A 555      60.830  75.960  76.320  1.00  0.00           N 
ATOM   1719  HN  TYR A 555      60.760  75.540  77.220  1.00  0.00           H 
ATOM   1720  CA  TYR A 555      61.970  76.770  75.970  1.00  0.00           C 
ATOM   1721  HA  TYR A 555      61.600  77.630  75.430  1.00  0.00           H 
ATOM   1722  CB  TYR A 555      62.810  77.110  77.260  1.00  0.00           C 
ATOM   1723  HB1 TYR A 555      62.340  78.040  77.660  1.00  0.00           H 
ATOM   1724  HB2 TYR A 555      62.820  76.300  78.020  1.00  0.00           H 
ATOM   1725  CG  TYR A 555      64.240  77.450  77.020  1.00  0.00           C 
ATOM   1726  CD1 TYR A 555      64.560  78.580  76.200  1.00  0.00           C 
ATOM   1727  HD1 TYR A 555      63.860  79.310  75.820  1.00  0.00           H 
ATOM   1728  CE1 TYR A 555      65.950  78.830  75.980  1.00  0.00           C 
ATOM   1729  HE1 TYR A 555      66.260  79.640  75.340  1.00  0.00           H 
ATOM   1730  CZ  TYR A 555      66.920  77.990  76.520  1.00  0.00           C 
ATOM   1731  OH  TYR A 555      68.220  78.160  76.150  1.00  0.00           O 
ATOM   1732  HH  TYR A 555      68.790  77.730  76.790  1.00  0.00           H 
ATOM   1733  CD2 TYR A 555      65.300  76.550  77.450  1.00  0.00           C 
ATOM   1734  HD2 TYR A 555      64.990  75.630  77.930  1.00  0.00           H 
ATOM   1735  CE2 TYR A 555      66.650  76.840  77.170  1.00  0.00           C 
ATOM   1736  HE2 TYR A 555      67.520  76.280  77.490  1.00  0.00           H 
ATOM   1737  C   TYR A 555      62.860  75.950  75.020  1.00  0.00           C 
ATOM   1738  O   TYR A 555      63.130  76.400  73.920  1.00  0.00           O 
ATOM   1739  N   SER A 556      63.170  74.690  75.310  1.00  0.00           N 
ATOM   1740  HN  SER A 556      62.680  74.390  76.130  1.00  0.00           H 
ATOM   1741  CA  SER A 556      64.100  73.860  74.490  1.00  0.00           C 
ATOM   1742  HA  SER A 556      65.110  74.240  74.390  1.00  0.00           H 
ATOM   1743  CB  SER A 556      64.200  72.380  75.080  1.00  0.00           C 
ATOM   1744  HB1 SER A 556      63.170  72.000  75.240  1.00  0.00           H 
ATOM   1745  HB2 SER A 556      64.890  71.860  74.390  1.00  0.00           H 
ATOM   1746  OG  SER A 556      64.910  72.440  76.290  1.00  0.00           O 
ATOM   1747  HG1 SER A 556      65.820  72.640  76.080  1.00  0.00           H 
ATOM   1748  C   SER A 556      63.540  73.690  73.030  1.00  0.00           C 
ATOM   1749  O   SER A 556      64.300  73.940  72.130  1.00  0.00           O 
ATOM   1750  N   ILE A 557      62.180  73.400  72.890  1.00  0.00           N 
ATOM   1751  HN  ILE A 557      61.560  73.380  73.670  1.00  0.00           H 
ATOM   1752  CA  ILE A 557      61.690  73.240  71.570  1.00  0.00           C 
ATOM   1753  HA  ILE A 557      62.430  72.820  70.900  1.00  0.00           H 
ATOM   1754  CB  ILE A 557      60.390  72.400  71.590  1.00  0.00           C 
ATOM   1755  HB  ILE A 557      59.960  72.420  70.560  1.00  0.00           H 
ATOM   1756  CG2 ILE A 557      60.740  70.930  71.750  1.00  0.00           C 
ATOM   1757 1HG2 ILE A 557      61.380  70.530  70.940  1.00  0.00           H 
ATOM   1758 2HG2 ILE A 557      61.130  70.740  72.770  1.00  0.00           H 
ATOM   1759 3HG2 ILE A 557      59.830  70.290  71.700  1.00  0.00           H 
ATOM   1760  CG1 ILE A 557      59.300  72.870  72.590  1.00  0.00           C 
ATOM   1761 1HG1 ILE A 557      59.750  72.740  73.600  1.00  0.00           H 
ATOM   1762 2HG1 ILE A 557      59.130  73.940  72.350  1.00  0.00           H 
ATOM   1763  CD  ILE A 557      57.910  72.130  72.660  1.00  0.00           C 
ATOM   1764  HD1 ILE A 557      57.320  72.430  71.770  1.00  0.00           H 
ATOM   1765  HD2 ILE A 557      58.000  71.030  72.780  1.00  0.00           H 
ATOM   1766  HD3 ILE A 557      57.410  72.510  73.570  1.00  0.00           H 
ATOM   1767  C   ILE A 557      61.440  74.590  70.900  1.00  0.00           C 
ATOM   1768  O   ILE A 557      61.660  74.720  69.710  1.00  0.00           O 
ATOM   1769  N   THR A 558      61.190  75.730  71.630  1.00  0.00           N 
ATOM   1770  HN  THR A 558      60.980  75.810  72.600  1.00  0.00           H 
ATOM   1771  CA  THR A 558      61.250  77.050  71.030  1.00  0.00           C 
ATOM   1772  HA  THR A 558      60.720  76.890  70.100  1.00  0.00           H 
ATOM   1773  CB  THR A 558      60.560  78.200  71.780  1.00  0.00           C 
ATOM   1774  HB  THR A 558      61.210  78.470  72.640  1.00  0.00           H 
ATOM   1775  OG1 THR A 558      59.300  77.750  72.220  1.00  0.00           O 
ATOM   1776  HG1 THR A 558      59.540  76.990  72.760  1.00  0.00           H 
ATOM   1777  CG2 THR A 558      60.320  79.430  70.980  1.00  0.00           C 
ATOM   1778 1HG2 THR A 558      59.470  79.990  71.430  1.00  0.00           H 
ATOM   1779 2HG2 THR A 558      61.130  80.180  70.900  1.00  0.00           H 
ATOM   1780 3HG2 THR A 558      60.070  79.190  69.920  1.00  0.00           H 
ATOM   1781  C   THR A 558      62.640  77.450  70.530  1.00  0.00           C 
ATOM   1782  O   THR A 558      62.890  77.860  69.390  1.00  0.00           O 
ATOM   1783  N   TYR A 559      63.680  77.350  71.380  1.00  0.00           N 
ATOM   1784  HN  TYR A 559      63.530  77.030  72.310  1.00  0.00           H 
ATOM   1785  CA  TYR A 559      65.050  77.670  71.050  1.00  0.00           C 
ATOM   1786  HA  TYR A 559      65.040  78.680  70.660  1.00  0.00           H 
ATOM   1787  CB  TYR A 559      65.980  77.640  72.320  1.00  0.00           C 
ATOM   1788  HB1 TYR A 559      65.540  78.280  73.120  1.00  0.00           H 
ATOM   1789  HB2 TYR A 559      65.930  76.630  72.780  1.00  0.00           H 
ATOM   1790  CG  TYR A 559      67.430  77.940  72.130  1.00  0.00           C 
ATOM   1791  CD1 TYR A 559      67.800  79.170  71.690  1.00  0.00           C 
ATOM   1792  HD1 TYR A 559      67.080  79.880  71.300  1.00  0.00           H 
ATOM   1793  CE1 TYR A 559      69.130  79.490  71.510  1.00  0.00           C 
ATOM   1794  HE1 TYR A 559      69.470  80.410  71.050  1.00  0.00           H 
ATOM   1795  CZ  TYR A 559      70.180  78.610  71.920  1.00  0.00           C 
ATOM   1796  OH  TYR A 559      71.450  79.090  71.710  1.00  0.00           O 
ATOM   1797  HH  TYR A 559      72.010  78.380  72.020  1.00  0.00           H 
ATOM   1798  CD2 TYR A 559      68.450  77.040  72.430  1.00  0.00           C 
ATOM   1799  HD2 TYR A 559      68.150  76.070  72.810  1.00  0.00           H 
ATOM   1800  CE2 TYR A 559      69.790  77.360  72.360  1.00  0.00           C 
ATOM   1801  HE2 TYR A 559      70.470  76.590  72.700  1.00  0.00           H 
ATOM   1802  C   TYR A 559      65.700  76.780  70.010  1.00  0.00           C 
ATOM   1803  O   TYR A 559      66.310  77.320  69.080  1.00  0.00           O 
ATOM   1804  N   ALA A 560      65.420  75.460  69.920  1.00  0.00           N 
ATOM   1805  HN  ALA A 560      64.860  75.080  70.650  1.00  0.00           H 
ATOM   1806  CA  ALA A 560      65.740  74.640  68.780  1.00  0.00           C 
ATOM   1807  HA  ALA A 560      66.820  74.550  68.750  1.00  0.00           H 
ATOM   1808  CB  ALA A 560      65.130  73.230  68.990  1.00  0.00           C 
ATOM   1809  HB1 ALA A 560      65.420  72.400  68.310  1.00  0.00           H 
ATOM   1810  HB2 ALA A 560      65.370  72.910  70.030  1.00  0.00           H 
ATOM   1811  HB3 ALA A 560      64.030  73.330  69.080  1.00  0.00           H 
ATOM   1812  C   ALA A 560      65.320  75.180  67.440  1.00  0.00           C 
ATOM   1813  O   ALA A 560      66.030  75.160  66.440  1.00  0.00           O 
ATOM   1814  N   ALA A 561      64.130  75.670  67.380  1.00  0.00           N 
ATOM   1815  HN  ALA A 561      63.480  75.640  68.130  1.00  0.00           H 
ATOM   1816  CA  ALA A 561      63.550  76.170  66.140  1.00  0.00           C 
ATOM   1817  HA  ALA A 561      63.730  75.460  65.340  1.00  0.00           H 
ATOM   1818  CB  ALA A 561      62.060  76.240  66.350  1.00  0.00           C 
ATOM   1819  HB1 ALA A 561      61.540  76.470  65.400  1.00  0.00           H 
ATOM   1820  HB2 ALA A 561      61.620  75.310  66.760  1.00  0.00           H 
ATOM   1821  HB3 ALA A 561      61.830  77.050  67.080  1.00  0.00           H 
ATOM   1822  C   ALA A 561      64.080  77.520  65.740  1.00  0.00           C 
ATOM   1823  O   ALA A 561      64.320  77.850  64.620  1.00  0.00           O 
ATOM   1824  N   PHE A 562      64.320  78.410  66.710  1.00  0.00           N 
ATOM   1825  HN  PHE A 562      63.930  78.250  67.620  1.00  0.00           H 
ATOM   1826  CA  PHE A 562      65.000  79.670  66.670  1.00  0.00           C 
ATOM   1827  HA  PHE A 562      64.410  80.360  66.090  1.00  0.00           H 
ATOM   1828  CB  PHE A 562      65.090  80.290  68.110  1.00  0.00           C 
ATOM   1829  HB1 PHE A 562      64.060  80.560  68.430  1.00  0.00           H 
ATOM   1830  HB2 PHE A 562      65.620  79.510  68.690  1.00  0.00           H 
ATOM   1831  CG  PHE A 562      65.900  81.560  68.040  1.00  0.00           C 
ATOM   1832  CD1 PHE A 562      65.340  82.700  67.330  1.00  0.00           C 
ATOM   1833  HD1 PHE A 562      64.370  82.730  66.850  1.00  0.00           H 
ATOM   1834  CE1 PHE A 562      66.020  83.930  67.310  1.00  0.00           C 
ATOM   1835  HE1 PHE A 562      65.520  84.770  66.840  1.00  0.00           H 
ATOM   1836  CZ  PHE A 562      67.170  84.070  68.040  1.00  0.00           C 
ATOM   1837  HZ  PHE A 562      67.760  84.980  68.030  1.00  0.00           H 
ATOM   1838  CD2 PHE A 562      67.070  81.720  68.730  1.00  0.00           C 
ATOM   1839  HD2 PHE A 562      67.560  80.900  69.240  1.00  0.00           H 
ATOM   1840  CE2 PHE A 562      67.670  82.940  68.710  1.00  0.00           C 
ATOM   1841  HE2 PHE A 562      68.600  83.080  69.250  1.00  0.00           H 
ATOM   1842  C   PHE A 562      66.330  79.390  65.950  1.00  0.00           C 
ATOM   1843  O   PHE A 562      66.650  79.960  64.880  1.00  0.00           O 
ATOM   1844  N   ALA A 563      67.150  78.460  66.550  1.00  0.00           N 
ATOM   1845  HN  ALA A 563      66.900  78.060  67.430  1.00  0.00           H 
ATOM   1846  CA  ALA A 563      68.530  78.200  66.200  1.00  0.00           C 
ATOM   1847  HA  ALA A 563      69.040  79.150  66.210  1.00  0.00           H 
ATOM   1848  CB  ALA A 563      69.160  77.260  67.270  1.00  0.00           C 
ATOM   1849  HB1 ALA A 563      70.200  77.030  66.970  1.00  0.00           H 
ATOM   1850  HB2 ALA A 563      69.150  77.720  68.280  1.00  0.00           H 
ATOM   1851  HB3 ALA A 563      68.590  76.310  67.260  1.00  0.00           H 
ATOM   1852  C   ALA A 563      68.640  77.680  64.760  1.00  0.00           C 
ATOM   1853  O   ALA A 563      69.520  78.140  64.070  1.00  0.00           O 
ATOM   1854  N   ILE A 564      67.770  76.780  64.330  1.00  0.00           N 
ATOM   1855  HN  ILE A 564      67.180  76.390  65.030  1.00  0.00           H 
ATOM   1856  CA  ILE A 564      67.730  76.220  63.010  1.00  0.00           C 
ATOM   1857  HA  ILE A 564      68.700  75.820  62.760  1.00  0.00           H 
ATOM   1858  CB  ILE A 564      66.640  75.080  63.080  1.00  0.00           C 
ATOM   1859  HB  ILE A 564      65.840  75.400  63.790  1.00  0.00           H 
ATOM   1860  CG2 ILE A 564      65.890  74.860  61.740  1.00  0.00           C 
ATOM   1861 1HG2 ILE A 564      65.000  74.210  61.860  1.00  0.00           H 
ATOM   1862 2HG2 ILE A 564      65.470  75.760  61.230  1.00  0.00           H 
ATOM   1863 3HG2 ILE A 564      66.560  74.490  60.930  1.00  0.00           H 
ATOM   1864  CG1 ILE A 564      67.380  73.880  63.580  1.00  0.00           C 
ATOM   1865 1HG1 ILE A 564      68.020  73.600  62.720  1.00  0.00           H 
ATOM   1866 2HG1 ILE A 564      67.970  74.090  64.500  1.00  0.00           H 
ATOM   1867  CD  ILE A 564      66.400  72.710  63.810  1.00  0.00           C 
ATOM   1868  HD1 ILE A 564      65.900  72.270  62.920  1.00  0.00           H 
ATOM   1869  HD2 ILE A 564      66.980  71.970  64.400  1.00  0.00           H 
ATOM   1870  HD3 ILE A 564      65.670  72.980  64.610  1.00  0.00           H 
ATOM   1871  C   ILE A 564      67.320  77.370  62.020  1.00  0.00           C 
ATOM   1872  O   ILE A 564      68.080  77.590  61.070  1.00  0.00           O 
ATOM   1873  N   ILE A 565      66.270  78.170  62.340  1.00  0.00           N 
ATOM   1874  HN  ILE A 565      65.760  77.990  63.170  1.00  0.00           H 
ATOM   1875  CA  ILE A 565      65.830  79.210  61.420  1.00  0.00           C 
ATOM   1876  HA  ILE A 565      65.750  78.730  60.450  1.00  0.00           H 
ATOM   1877  CB  ILE A 565      64.540  79.750  61.970  1.00  0.00           C 
ATOM   1878  HB  ILE A 565      64.620  79.910  63.070  1.00  0.00           H 
ATOM   1879  CG2 ILE A 565      64.060  81.100  61.370  1.00  0.00           C 
ATOM   1880 1HG2 ILE A 565      63.040  81.340  61.750  1.00  0.00           H 
ATOM   1881 2HG2 ILE A 565      64.730  81.970  61.540  1.00  0.00           H 
ATOM   1882 3HG2 ILE A 565      63.890  80.950  60.280  1.00  0.00           H 
ATOM   1883  CG1 ILE A 565      63.360  78.690  61.650  1.00  0.00           C 
ATOM   1884 1HG1 ILE A 565      63.080  78.690  60.580  1.00  0.00           H 
ATOM   1885 2HG1 ILE A 565      63.770  77.670  61.830  1.00  0.00           H 
ATOM   1886  CD  ILE A 565      62.090  78.950  62.490  1.00  0.00           C 
ATOM   1887  HD1 ILE A 565      61.300  78.210  62.220  1.00  0.00           H 
ATOM   1888  HD2 ILE A 565      62.360  78.910  63.570  1.00  0.00           H 
ATOM   1889  HD3 ILE A 565      61.640  79.950  62.300  1.00  0.00           H 
ATOM   1890  C   ILE A 565      66.920  80.310  61.190  1.00  0.00           C 
ATOM   1891  O   ILE A 565      67.280  80.710  60.070  1.00  0.00           O 
ATOM   1892  N   ALA A 566      67.530  80.730  62.260  1.00  0.00           N 
ATOM   1893  HN  ALA A 566      67.160  80.510  63.160  1.00  0.00           H 
ATOM   1894  CA  ALA A 566      68.630  81.630  62.350  1.00  0.00           C 
ATOM   1895  HA  ALA A 566      68.350  82.560  61.880  1.00  0.00           H 
ATOM   1896  CB  ALA A 566      68.950  81.940  63.820  1.00  0.00           C 
ATOM   1897  HB1 ALA A 566      69.640  82.800  63.930  1.00  0.00           H 
ATOM   1898  HB2 ALA A 566      68.020  82.150  64.390  1.00  0.00           H 
ATOM   1899  HB3 ALA A 566      69.310  81.010  64.300  1.00  0.00           H 
ATOM   1900  C   ALA A 566      69.910  81.180  61.650  1.00  0.00           C 
ATOM   1901  O   ALA A 566      70.530  81.940  60.900  1.00  0.00           O 
ATOM   1902  N   THR A 567      70.210  79.870  61.830  1.00  0.00           N 
ATOM   1903  HN  THR A 567      69.750  79.330  62.530  1.00  0.00           H 
ATOM   1904  CA  THR A 567      71.390  79.260  61.130  1.00  0.00           C 
ATOM   1905  HA  THR A 567      72.260  79.820  61.420  1.00  0.00           H 
ATOM   1906  CB  THR A 567      71.640  77.780  61.450  1.00  0.00           C 
ATOM   1907  HB  THR A 567      70.790  77.090  61.260  1.00  0.00           H 
ATOM   1908  OG1 THR A 567      71.880  77.690  62.810  1.00  0.00           O 
ATOM   1909  HG1 THR A 567      71.250  78.200  63.310  1.00  0.00           H 
ATOM   1910  CG2 THR A 567      72.810  77.220  60.730  1.00  0.00           C 
ATOM   1911 1HG2 THR A 567      73.060  76.180  61.050  1.00  0.00           H 
ATOM   1912 2HG2 THR A 567      72.680  77.110  59.630  1.00  0.00           H 
ATOM   1913 3HG2 THR A 567      73.710  77.790  61.050  1.00  0.00           H 
ATOM   1914  C   THR A 567      71.200  79.230  59.620  1.00  0.00           C 
ATOM   1915  O   THR A 567      72.060  79.710  58.860  1.00  0.00           O 
ATOM   1916  N   LEU A 568      69.950  78.780  59.230  1.00  0.00           N 
ATOM   1917  HN  LEU A 568      69.300  78.500  59.930  1.00  0.00           H 
ATOM   1918  CA  LEU A 568      69.620  78.790  57.810  1.00  0.00           C 
ATOM   1919  HA  LEU A 568      70.430  78.300  57.280  1.00  0.00           H 
ATOM   1920  CB  LEU A 568      68.330  77.940  57.660  1.00  0.00           C 
ATOM   1921  HB1 LEU A 568      67.510  78.400  58.250  1.00  0.00           H 
ATOM   1922  HB2 LEU A 568      67.960  77.900  56.610  1.00  0.00           H 
ATOM   1923  CG  LEU A 568      68.400  76.460  58.030  1.00  0.00           C 
ATOM   1924  HG  LEU A 568      68.730  76.300  59.080  1.00  0.00           H 
ATOM   1925  CD1 LEU A 568      67.000  75.950  57.900  1.00  0.00           C 
ATOM   1926 1HD1 LEU A 568      66.910  74.960  58.390  1.00  0.00           H 
ATOM   1927 2HD1 LEU A 568      66.290  76.580  58.480  1.00  0.00           H 
ATOM   1928 3HD1 LEU A 568      66.690  75.910  56.830  1.00  0.00           H 
ATOM   1929  CD2 LEU A 568      69.290  75.600  57.180  1.00  0.00           C 
ATOM   1930 1HD2 LEU A 568      69.210  74.550  57.530  1.00  0.00           H 
ATOM   1931 2HD2 LEU A 568      68.910  75.660  56.140  1.00  0.00           H 
ATOM   1932 3HD2 LEU A 568      70.360  75.880  57.180  1.00  0.00           H 
ATOM   1933  C   LEU A 568      69.540  80.200  57.260  1.00  0.00           C 
ATOM   1934  O   LEU A 568      70.150  80.520  56.270  1.00  0.00           O 
ATOM   1935  N   LEU A 569      68.910  81.200  57.910  1.00  0.00           N 
ATOM   1936  HN  LEU A 569      68.610  81.010  58.840  1.00  0.00           H 
ATOM   1937  CA  LEU A 569      68.840  82.550  57.390  1.00  0.00           C 
ATOM   1938  HA  LEU A 569      68.500  82.440  56.370  1.00  0.00           H 
ATOM   1939  CB  LEU A 569      67.830  83.390  58.170  1.00  0.00           C 
ATOM   1940  HB1 LEU A 569      68.100  83.280  59.240  1.00  0.00           H 
ATOM   1941  HB2 LEU A 569      68.030  84.470  58.020  1.00  0.00           H 
ATOM   1942  CG  LEU A 569      66.390  82.910  57.880  1.00  0.00           C 
ATOM   1943  HG  LEU A 569      66.360  81.820  57.650  1.00  0.00           H 
ATOM   1944  CD1 LEU A 569      65.410  83.260  59.020  1.00  0.00           C 
ATOM   1945 1HD1 LEU A 569      64.440  82.790  58.760  1.00  0.00           H 
ATOM   1946 2HD1 LEU A 569      65.770  82.700  59.910  1.00  0.00           H 
ATOM   1947 3HD1 LEU A 569      65.290  84.320  59.330  1.00  0.00           H 
ATOM   1948  CD2 LEU A 569      65.880  83.490  56.540  1.00  0.00           C 
ATOM   1949 1HD2 LEU A 569      64.820  83.210  56.380  1.00  0.00           H 
ATOM   1950 2HD2 LEU A 569      65.990  84.590  56.480  1.00  0.00           H 
ATOM   1951 3HD2 LEU A 569      66.400  83.040  55.670  1.00  0.00           H 
ATOM   1952  C   LEU A 569      70.210  83.210  57.320  1.00  0.00           C 
ATOM   1953  O   LEU A 569      70.570  83.870  56.360  1.00  0.00           O 
ATOM   1954  N   MET A 570      71.110  82.950  58.310  1.00  0.00           N 
ATOM   1955  HN  MET A 570      71.000  82.430  59.160  1.00  0.00           H 
ATOM   1956  CA  MET A 570      72.530  83.390  58.190  1.00  0.00           C 
ATOM   1957  HA  MET A 570      72.470  84.410  57.850  1.00  0.00           H 
ATOM   1958  CB  MET A 570      73.190  83.390  59.600  1.00  0.00           C 
ATOM   1959  HB1 MET A 570      73.130  82.400  60.110  1.00  0.00           H 
ATOM   1960  HB2 MET A 570      74.280  83.560  59.450  1.00  0.00           H 
ATOM   1961  CG  MET A 570      72.690  84.520  60.470  1.00  0.00           C 
ATOM   1962  HG1 MET A 570      71.590  84.570  60.600  1.00  0.00           H 
ATOM   1963  HG2 MET A 570      73.050  84.300  61.500  1.00  0.00           H 
ATOM   1964  SD  MET A 570      73.210  86.180  60.000  1.00  0.00           S 
ATOM   1965  CE  MET A 570      74.760  86.300  60.940  1.00  0.00           C 
ATOM   1966  HE1 MET A 570      74.550  86.050  62.000  1.00  0.00           H 
ATOM   1967  HE2 MET A 570      75.480  85.540  60.570  1.00  0.00           H 
ATOM   1968  HE3 MET A 570      75.180  87.320  60.840  1.00  0.00           H 
ATOM   1969  C   MET A 570      73.330  82.820  57.040  1.00  0.00           C 
ATOM   1970  O   MET A 570      73.960  83.610  56.260  1.00  0.00           O 
ATOM   1971  N   LEU A 571      73.260  81.520  56.810  1.00  0.00           N 
ATOM   1972  HN  LEU A 571      72.740  81.010  57.490  1.00  0.00           H 
ATOM   1973  CA  LEU A 571      73.760  80.750  55.710  1.00  0.00           C 
ATOM   1974  HA  LEU A 571      74.820  80.910  55.570  1.00  0.00           H 
ATOM   1975  CB  LEU A 571      73.490  79.220  55.780  1.00  0.00           C 
ATOM   1976  HB1 LEU A 571      72.420  79.000  55.990  1.00  0.00           H 
ATOM   1977  HB2 LEU A 571      73.820  78.810  54.800  1.00  0.00           H 
ATOM   1978  CG  LEU A 571      74.260  78.550  57.010  1.00  0.00           C 
ATOM   1979  HG  LEU A 571      73.970  79.080  57.940  1.00  0.00           H 
ATOM   1980  CD1 LEU A 571      73.750  77.090  57.080  1.00  0.00           C 
ATOM   1981 1HD1 LEU A 571      73.900  76.730  58.120  1.00  0.00           H 
ATOM   1982 2HD1 LEU A 571      72.640  77.010  57.070  1.00  0.00           H 
ATOM   1983 3HD1 LEU A 571      74.220  76.490  56.270  1.00  0.00           H 
ATOM   1984  CD2 LEU A 571      75.770  78.630  57.040  1.00  0.00           C 
ATOM   1985 1HD2 LEU A 571      76.130  79.680  57.070  1.00  0.00           H 
ATOM   1986 2HD2 LEU A 571      76.140  78.220  58.010  1.00  0.00           H 
ATOM   1987 3HD2 LEU A 571      76.340  78.160  56.210  1.00  0.00           H 
ATOM   1988  C   LEU A 571      73.220  81.300  54.340  1.00  0.00           C 
ATOM   1989  O   LEU A 571      74.000  81.560  53.390  1.00  0.00           O 
ATOM   1990  N   ASN A 572      71.850  81.610  54.240  1.00  0.00           N 
ATOM   1991  HN  ASN A 572      71.200  81.380  54.960  1.00  0.00           H 
ATOM   1992  CA  ASN A 572      71.260  82.090  53.010  1.00  0.00           C 
ATOM   1993  HA  ASN A 572      71.650  81.540  52.170  1.00  0.00           H 
ATOM   1994  CB  ASN A 572      69.730  82.010  53.040  1.00  0.00           C 
ATOM   1995  HB1 ASN A 572      69.370  82.470  53.980  1.00  0.00           H 
ATOM   1996  HB2 ASN A 572      69.370  82.610  52.170  1.00  0.00           H 
ATOM   1997  CG  ASN A 572      69.380  80.510  52.920  1.00  0.00           C 
ATOM   1998  OD1 ASN A 572      70.220  79.630  52.720  1.00  0.00           O 
ATOM   1999  ND2 ASN A 572      68.060  80.220  52.860  1.00  0.00           N 
ATOM   2000 1HD2 ASN A 572      67.490  81.030  52.970  1.00  0.00           H 
ATOM   2001 2HD2 ASN A 572      67.790  79.320  52.510  1.00  0.00           H 
ATOM   2002  C   ASN A 572      71.750  83.420  52.640  1.00  0.00           C 
ATOM   2003  O   ASN A 572      71.880  83.710  51.450  1.00  0.00           O 
ATOM   2004  N   LEU A 573      72.010  84.370  53.610  1.00  0.00           N 
ATOM   2005  HN  LEU A 573      71.670  84.110  54.510  1.00  0.00           H 
ATOM   2006  CA  LEU A 573      72.470  85.720  53.320  1.00  0.00           C 
ATOM   2007  HA  LEU A 573      71.720  86.150  52.670  1.00  0.00           H 
ATOM   2008  CB  LEU A 573      72.590  86.490  54.680  1.00  0.00           C 
ATOM   2009  HB1 LEU A 573      71.540  86.540  55.050  1.00  0.00           H 
ATOM   2010  HB2 LEU A 573      73.090  85.920  55.500  1.00  0.00           H 
ATOM   2011  CG  LEU A 573      73.170  87.890  54.560  1.00  0.00           C 
ATOM   2012  HG  LEU A 573      74.150  87.850  54.040  1.00  0.00           H 
ATOM   2013  CD1 LEU A 573      72.220  88.720  53.700  1.00  0.00           C 
ATOM   2014 1HD1 LEU A 573      72.290  88.330  52.660  1.00  0.00           H 
ATOM   2015 2HD1 LEU A 573      71.170  88.670  54.070  1.00  0.00           H 
ATOM   2016 3HD1 LEU A 573      72.520  89.770  53.890  1.00  0.00           H 
ATOM   2017  CD2 LEU A 573      73.390  88.540  55.950  1.00  0.00           C 
ATOM   2018 1HD2 LEU A 573      73.840  89.550  55.880  1.00  0.00           H 
ATOM   2019 2HD2 LEU A 573      72.490  88.630  56.600  1.00  0.00           H 
ATOM   2020 3HD2 LEU A 573      74.020  87.960  56.660  1.00  0.00           H 
ATOM   2021  C   LEU A 573      73.810  85.750  52.650  1.00  0.00           C 
ATOM   2022  O   LEU A 573      74.000  86.510  51.680  1.00  0.00           O 
ATOM   2023  N   LEU A 574      74.690  84.800  53.010  1.00  0.00           N 
ATOM   2024  HN  LEU A 574      74.480  84.200  53.780  1.00  0.00           H 
ATOM   2025  CA  LEU A 574      76.040  84.600  52.450  1.00  0.00           C 
ATOM   2026  HA  LEU A 574      76.550  85.550  52.430  1.00  0.00           H 
ATOM   2027  CB  LEU A 574      76.830  83.630  53.340  1.00  0.00           C 
ATOM   2028  HB1 LEU A 574      76.800  84.050  54.370  1.00  0.00           H 
ATOM   2029  HB2 LEU A 574      76.270  82.670  53.400  1.00  0.00           H 
ATOM   2030  CG  LEU A 574      78.300  83.340  52.960  1.00  0.00           C 
ATOM   2031  HG  LEU A 574      78.870  83.230  53.910  1.00  0.00           H 
ATOM   2032  CD1 LEU A 574      78.530  82.010  52.150  1.00  0.00           C 
ATOM   2033 1HD1 LEU A 574      79.590  81.910  51.830  1.00  0.00           H 
ATOM   2034 2HD1 LEU A 574      78.240  81.180  52.820  1.00  0.00           H 
ATOM   2035 3HD1 LEU A 574      77.880  81.830  51.270  1.00  0.00           H 
ATOM   2036  CD2 LEU A 574      78.920  84.550  52.340  1.00  0.00           C 
ATOM   2037 1HD2 LEU A 574      80.030  84.540  52.320  1.00  0.00           H 
ATOM   2038 2HD2 LEU A 574      78.620  84.660  51.280  1.00  0.00           H 
ATOM   2039 3HD2 LEU A 574      78.640  85.470  52.900  1.00  0.00           H 
ATOM   2040  C   LEU A 574      75.820  84.100  50.990  1.00  0.00           C 
ATOM   2041  O   LEU A 574      76.470  84.540  50.030  1.00  0.00           O 
ATOM   2042  N   ILE A 575      74.810  83.180  50.840  1.00  0.00           N 
ATOM   2043  HN  ILE A 575      74.330  82.830  51.640  1.00  0.00           H 
ATOM   2044  CA  ILE A 575      74.450  82.690  49.510  1.00  0.00           C 
ATOM   2045  HA  ILE A 575      75.280  82.300  48.950  1.00  0.00           H 
ATOM   2046  CB  ILE A 575      73.520  81.440  49.460  1.00  0.00           C 
ATOM   2047  HB  ILE A 575      72.590  81.680  50.010  1.00  0.00           H 
ATOM   2048  CG2 ILE A 575      73.190  81.010  48.000  1.00  0.00           C 
ATOM   2049 1HG2 ILE A 575      72.530  81.650  47.380  1.00  0.00           H 
ATOM   2050 2HG2 ILE A 575      74.120  80.700  47.480  1.00  0.00           H 
ATOM   2051 3HG2 ILE A 575      72.590  80.080  48.070  1.00  0.00           H 
ATOM   2052  CG1 ILE A 575      74.200  80.250  50.170  1.00  0.00           C 
ATOM   2053 1HG1 ILE A 575      74.200  80.380  51.270  1.00  0.00           H 
ATOM   2054 2HG1 ILE A 575      73.470  79.410  50.080  1.00  0.00           H 
ATOM   2055  CD  ILE A 575      75.600  79.820  49.730  1.00  0.00           C 
ATOM   2056  HD1 ILE A 575      76.290  80.590  50.120  1.00  0.00           H 
ATOM   2057  HD2 ILE A 575      75.880  78.940  50.340  1.00  0.00           H 
ATOM   2058  HD3 ILE A 575      75.850  79.650  48.660  1.00  0.00           H 
ATOM   2059  C   ILE A 575      73.890  83.790  48.620  1.00  0.00           C 
ATOM   2060  O   ILE A 575      74.270  83.830  47.430  1.00  0.00           O 
ATOM   2061  N   ALA A 576      73.030  84.660  49.160  1.00  0.00           N 
ATOM   2062  HN  ALA A 576      72.710  84.430  50.070  1.00  0.00           H 
ATOM   2063  CA  ALA A 576      72.370  85.780  48.520  1.00  0.00           C 
ATOM   2064  HA  ALA A 576      71.840  85.360  47.680  1.00  0.00           H 
ATOM   2065  CB  ALA A 576      71.270  86.430  49.400  1.00  0.00           C 
ATOM   2066  HB1 ALA A 576      70.790  87.290  48.890  1.00  0.00           H 
ATOM   2067  HB2 ALA A 576      70.500  85.650  49.540  1.00  0.00           H 
ATOM   2068  HB3 ALA A 576      71.600  86.750  50.410  1.00  0.00           H 
ATOM   2069  C   ALA A 576      73.360  86.930  48.060  1.00  0.00           C 
ATOM   2070  O   ALA A 576      73.230  87.440  46.920  1.00  0.00           O 
ATOM   2071  N   MET A 577      74.300  87.350  48.930  1.00  0.00           N 
ATOM   2072  HN  MET A 577      74.270  87.080  49.890  1.00  0.00           H 
ATOM   2073  CA  MET A 577      75.390  88.240  48.530  1.00  0.00           C 
ATOM   2074  HA  MET A 577      74.980  89.160  48.140  1.00  0.00           H 
ATOM   2075  CB  MET A 577      76.200  88.450  49.770  1.00  0.00           C 
ATOM   2076  HB1 MET A 577      76.480  87.540  50.340  1.00  0.00           H 
ATOM   2077  HB2 MET A 577      77.150  89.000  49.570  1.00  0.00           H 
ATOM   2078  CG  MET A 577      75.520  89.370  50.770  1.00  0.00           C 
ATOM   2079  HG1 MET A 577      75.340  90.380  50.330  1.00  0.00           H 
ATOM   2080  HG2 MET A 577      74.470  89.080  50.970  1.00  0.00           H 
ATOM   2081  SD  MET A 577      76.430  89.530  52.290  1.00  0.00           S 
ATOM   2082  CE  MET A 577      75.350  90.840  52.920  1.00  0.00           C 
ATOM   2083  HE1 MET A 577      74.340  90.460  53.190  1.00  0.00           H 
ATOM   2084  HE2 MET A 577      75.830  91.230  53.840  1.00  0.00           H 
ATOM   2085  HE3 MET A 577      75.310  91.740  52.270  1.00  0.00           H 
ATOM   2086  C   MET A 577      76.290  87.810  47.440  1.00  0.00           C 
ATOM   2087  O   MET A 577      76.630  88.610  46.580  1.00  0.00           O 
ATOM   2088  N   MET A 578      76.600  86.530  47.470  1.00  0.00           N 
ATOM   2089  HN  MET A 578      76.370  85.940  48.240  1.00  0.00           H 
ATOM   2090  CA  MET A 578      77.210  85.710  46.470  1.00  0.00           C 
ATOM   2091  HA  MET A 578      78.170  86.130  46.210  1.00  0.00           H 
ATOM   2092  CB  MET A 578      77.610  84.370  46.980  1.00  0.00           C 
ATOM   2093  HB1 MET A 578      76.760  83.870  47.490  1.00  0.00           H 
ATOM   2094  HB2 MET A 578      77.990  83.760  46.130  1.00  0.00           H 
ATOM   2095  CG  MET A 578      78.810  84.440  47.930  1.00  0.00           C 
ATOM   2096  HG1 MET A 578      79.670  84.760  47.310  1.00  0.00           H 
ATOM   2097  HG2 MET A 578      78.660  85.200  48.720  1.00  0.00           H 
ATOM   2098  SD  MET A 578      79.070  82.910  48.920  1.00  0.00           S 
ATOM   2099  CE  MET A 578      79.770  81.830  47.670  1.00  0.00           C 
ATOM   2100  HE1 MET A 578      80.360  82.440  46.960  1.00  0.00           H 
ATOM   2101  HE2 MET A 578      80.480  81.170  48.200  1.00  0.00           H 
ATOM   2102  HE3 MET A 578      78.980  81.280  47.120  1.00  0.00           H 
ATOM   2103  C   MET A 578      76.610  85.690  45.140  1.00  0.00           C 
ATOM   2104  O   MET A 578      77.240  85.780  44.060  1.00  0.00           O 
ATOM   2105  N   GLY A 579      75.250  85.730  45.120  1.00  0.00           N 
ATOM   2106  HN  GLY A 579      74.850  85.730  46.030  1.00  0.00           H 
ATOM   2107  CA  GLY A 579      74.430  85.720  43.930  1.00  0.00           C 
ATOM   2108  HA1 GLY A 579      74.860  85.020  43.230  1.00  0.00           H 
ATOM   2109  HA2 GLY A 579      73.420  85.440  44.210  1.00  0.00           H 
ATOM   2110  C   GLY A 579      74.300  87.110  43.470  1.00  0.00           C 
ATOM   2111  O   GLY A 579      74.410  87.340  42.270  1.00  0.00           O 
ATOM   2112  N   ASP A 580      74.080  88.130  44.330  1.00  0.00           N 
ATOM   2113  HN  ASP A 580      74.000  88.210  45.320  1.00  0.00           H 
ATOM   2114  CA  ASP A 580      73.950  89.420  43.710  1.00  0.00           C 
ATOM   2115  HA  ASP A 580      73.370  89.390  42.800  1.00  0.00           H 
ATOM   2116  CB  ASP A 580      73.140  90.400  44.580  1.00  0.00           C 
ATOM   2117  HB1 ASP A 580      72.240  90.000  45.100  1.00  0.00           H 
ATOM   2118  HB2 ASP A 580      73.790  90.780  45.390  1.00  0.00           H 
ATOM   2119  CG  ASP A 580      72.780  91.740  43.810  1.00  0.00           C 
ATOM   2120  OD1 ASP A 580      72.640  91.710  42.580  1.00  0.00           O 
ATOM   2121  OD2 ASP A 580      72.360  92.690  44.470  1.00  0.00           O 
ATOM   2122  C   ASP A 580      75.340  89.980  43.210  1.00  0.00           C 
ATOM   2123  O   ASP A 580      75.390  90.690  42.200  1.00  0.00           O 
ATOM   2124  N   THR A 581      76.480  89.550  43.770  1.00  0.00           N 
ATOM   2125  HN  THR A 581      76.480  89.140  44.680  1.00  0.00           H 
ATOM   2126  CA  THR A 581      77.830  89.980  43.410  1.00  0.00           C 
ATOM   2127  HA  THR A 581      77.840  91.060  43.370  1.00  0.00           H 
ATOM   2128  CB  THR A 581      78.910  89.340  44.240  1.00  0.00           C 
ATOM   2129  HB  THR A 581      78.910  88.230  44.290  1.00  0.00           H 
ATOM   2130  OG1 THR A 581      78.790  89.760  45.580  1.00  0.00           O 
ATOM   2131  HG1 THR A 581      77.960  89.340  45.830  1.00  0.00           H 
ATOM   2132  CG2 THR A 581      80.270  89.880  43.860  1.00  0.00           C 
ATOM   2133 1HG2 THR A 581      81.100  89.750  44.590  1.00  0.00           H 
ATOM   2134 2HG2 THR A 581      80.580  89.330  42.950  1.00  0.00           H 
ATOM   2135 3HG2 THR A 581      80.220  90.980  43.700  1.00  0.00           H 
ATOM   2136  C   THR A 581      78.030  89.510  41.970  1.00  0.00           C 
ATOM   2137  O   THR A 581      78.530  90.200  41.080  1.00  0.00           O 
ATOM   2138  N   HSD A 582      77.580  88.310  41.590  1.00  0.00           N 
ATOM   2139  HN  HSD A 582      77.080  87.800  42.290  1.00  0.00           H 
ATOM   2140  CA  HSD A 582      77.640  87.790  40.220  1.00  0.00           C 
ATOM   2141  HA  HSD A 582      78.590  87.960  39.730  1.00  0.00           H 
ATOM   2142  CB  HSD A 582      77.330  86.230  40.160  1.00  0.00           C 
ATOM   2143  HB1 HSD A 582      78.170  85.700  40.660  1.00  0.00           H 
ATOM   2144  HB2 HSD A 582      76.390  85.920  40.670  1.00  0.00           H 
ATOM   2145  ND1 HSD A 582      78.340  85.860  37.900  1.00  0.00           N 
ATOM   2146  HD1 HSD A 582      79.240  86.220  38.150  1.00  0.00           H 
ATOM   2147  CG  HSD A 582      77.230  85.790  38.750  1.00  0.00           C 
ATOM   2148  CE1 HSD A 582      77.990  85.370  36.690  1.00  0.00           C 
ATOM   2149  HE1 HSD A 582      78.590  85.420  35.780  1.00  0.00           H 
ATOM   2150  NE2 HSD A 582      76.670  85.120  36.630  1.00  0.00           N 
ATOM   2151  CD2 HSD A 582      76.200  85.430  37.950  1.00  0.00           C 
ATOM   2152  HD2 HSD A 582      75.160  85.410  38.250  1.00  0.00           H 
ATOM   2153  C   HSD A 582      76.800  88.550  39.240  1.00  0.00           C 
ATOM   2154  O   HSD A 582      77.190  88.860  38.090  1.00  0.00           O 
ATOM   2155  N   TRP A 583      75.510  88.830  39.600  1.00  0.00           N 
ATOM   2156  HN  TRP A 583      75.350  88.540  40.540  1.00  0.00           H 
ATOM   2157  CA  TRP A 583      74.540  89.530  38.790  1.00  0.00           C 
ATOM   2158  HA  TRP A 583      74.450  89.030  37.840  1.00  0.00           H 
ATOM   2159  CB  TRP A 583      73.140  89.590  39.410  1.00  0.00           C 
ATOM   2160  HB1 TRP A 583      72.920  88.540  39.700  1.00  0.00           H 
ATOM   2161  HB2 TRP A 583      73.190  90.160  40.360  1.00  0.00           H 
ATOM   2162  CG  TRP A 583      72.040  90.120  38.520  1.00  0.00           C 
ATOM   2163  CD1 TRP A 583      71.580  91.440  38.580  1.00  0.00           C 
ATOM   2164  HD1 TRP A 583      71.900  92.170  39.310  1.00  0.00           H 
ATOM   2165  NE1 TRP A 583      70.690  91.690  37.490  1.00  0.00           N 
ATOM   2166  HE1 TRP A 583      70.500  92.580  37.140  1.00  0.00           H 
ATOM   2167  CE2 TRP A 583      70.630  90.580  36.750  1.00  0.00           C 
ATOM   2168  CD2 TRP A 583      71.440  89.550  37.340  1.00  0.00           C 
ATOM   2169  CE3 TRP A 583      71.700  88.350  36.630  1.00  0.00           C 
ATOM   2170  HE3 TRP A 583      72.410  87.620  36.990  1.00  0.00           H 
ATOM   2171  CZ3 TRP A 583      70.950  88.090  35.480  1.00  0.00           C 
ATOM   2172  HZ3 TRP A 583      71.160  87.270  34.810  1.00  0.00           H 
ATOM   2173  CZ2 TRP A 583      69.910  90.320  35.670  1.00  0.00           C 
ATOM   2174  HZ2 TRP A 583      69.260  91.030  35.190  1.00  0.00           H 
ATOM   2175  CH2 TRP A 583      70.040  89.040  34.990  1.00  0.00           C 
ATOM   2176  HH2 TRP A 583      69.470  88.720  34.130  1.00  0.00           H 
ATOM   2177  C   TRP A 583      75.090  90.930  38.490  1.00  0.00           C 
ATOM   2178  O   TRP A 583      75.130  91.340  37.330  1.00  0.00           O 
ATOM   2179  N   ARG A 584      75.600  91.680  39.470  1.00  0.00           N 
ATOM   2180  HN  ARG A 584      75.500  91.390  40.420  1.00  0.00           H 
ATOM   2181  CA  ARG A 584      76.070  93.000  39.120  1.00  0.00           C 
ATOM   2182  HA  ARG A 584      75.310  93.480  38.520  1.00  0.00           H 
ATOM   2183  CB  ARG A 584      76.230  93.850  40.410  1.00  0.00           C 
ATOM   2184  HB1 ARG A 584      76.830  93.310  41.170  1.00  0.00           H 
ATOM   2185  HB2 ARG A 584      76.660  94.850  40.180  1.00  0.00           H 
ATOM   2186  CG  ARG A 584      74.920  94.040  41.120  1.00  0.00           C 
ATOM   2187  HG1 ARG A 584      74.150  94.450  40.440  1.00  0.00           H 
ATOM   2188  HG2 ARG A 584      74.620  93.010  41.430  1.00  0.00           H 
ATOM   2189  CD  ARG A 584      75.070  94.850  42.410  1.00  0.00           C 
ATOM   2190  HD1 ARG A 584      74.120  94.760  42.990  1.00  0.00           H 
ATOM   2191  HD2 ARG A 584      75.950  94.550  43.020  1.00  0.00           H 
ATOM   2192  NE  ARG A 584      75.200  96.300  42.000  1.00  0.00           N 
ATOM   2193  HE  ARG A 584      76.070  96.790  41.950  1.00  0.00           H 
ATOM   2194  CZ  ARG A 584      74.240  96.980  41.490  1.00  0.00           C 
ATOM   2195  NH1 ARG A 584      74.530  98.040  40.740  1.00  0.00           N 
ATOM   2196 1HH1 ARG A 584      75.460  98.210  40.430  1.00  0.00           H 
ATOM   2197 2HH1 ARG A 584      73.820  98.380  40.120  1.00  0.00           H 
ATOM   2198  NH2 ARG A 584      72.960  96.700  41.450  1.00  0.00           N 
ATOM   2199 1HH2 ARG A 584      72.620  95.900  41.940  1.00  0.00           H 
ATOM   2200 2HH2 ARG A 584      72.340  97.170  40.830  1.00  0.00           H 
ATOM   2201  C   ARG A 584      77.320  93.070  38.240  1.00  0.00           C 
ATOM   2202  O   ARG A 584      77.440  93.910  37.340  1.00  0.00           O 
ATOM   2203  N   VAL A 585      78.320  92.200  38.550  1.00  0.00           N 
ATOM   2204  HN  VAL A 585      78.130  91.590  39.310  1.00  0.00           H 
ATOM   2205  CA  VAL A 585      79.670  92.100  37.910  1.00  0.00           C 
ATOM   2206  HA  VAL A 585      80.120  93.070  37.780  1.00  0.00           H 
ATOM   2207  CB  VAL A 585      80.750  91.260  38.620  1.00  0.00           C 
ATOM   2208  HB  VAL A 585      80.200  90.310  38.780  1.00  0.00           H 
ATOM   2209  CG1 VAL A 585      81.960  91.070  37.720  1.00  0.00           C 
ATOM   2210 1HG1 VAL A 585      81.830  90.330  36.900  1.00  0.00           H 
ATOM   2211 2HG1 VAL A 585      82.350  92.070  37.450  1.00  0.00           H 
ATOM   2212 3HG1 VAL A 585      82.750  90.670  38.390  1.00  0.00           H 
ATOM   2213  CG2 VAL A 585      81.150  91.840  40.010  1.00  0.00           C 
ATOM   2214 1HG2 VAL A 585      81.410  90.980  40.660  1.00  0.00           H 
ATOM   2215 2HG2 VAL A 585      82.020  92.530  39.980  1.00  0.00           H 
ATOM   2216 3HG2 VAL A 585      80.270  92.400  40.380  1.00  0.00           H 
ATOM   2217  C   VAL A 585      79.540  91.530  36.460  1.00  0.00           C 
ATOM   2218  O   VAL A 585      79.990  92.110  35.460  1.00  0.00           O 
ATOM   2219  N   ALA A 586      78.740  90.460  36.310  1.00  0.00           N 
ATOM   2220  HN  ALA A 586      78.380  89.980  37.100  1.00  0.00           H 
ATOM   2221  CA  ALA A 586      78.650  89.820  35.040  1.00  0.00           C 
ATOM   2222  HA  ALA A 586      79.540  89.970  34.450  1.00  0.00           H 
ATOM   2223  CB  ALA A 586      78.580  88.310  35.270  1.00  0.00           C 
ATOM   2224  HB1 ALA A 586      78.580  87.760  34.300  1.00  0.00           H 
ATOM   2225  HB2 ALA A 586      79.490  87.930  35.770  1.00  0.00           H 
ATOM   2226  HB3 ALA A 586      77.640  87.960  35.740  1.00  0.00           H 
ATOM   2227  C   ALA A 586      77.540  90.230  34.140  1.00  0.00           C 
ATOM   2228  O   ALA A 586      77.640  90.330  32.920  1.00  0.00           O 
ATOM   2229  N   HSD A 587      76.430  90.680  34.700  1.00  0.00           N 
ATOM   2230  HN  HSD A 587      76.350  90.890  35.670  1.00  0.00           H 
ATOM   2231  CA  HSD A 587      75.250  91.150  33.960  1.00  0.00           C 
ATOM   2232  HA  HSD A 587      75.400  90.900  32.920  1.00  0.00           H 
ATOM   2233  CB  HSD A 587      73.980  90.300  34.370  1.00  0.00           C 
ATOM   2234  HB1 HSD A 587      73.850  90.440  35.460  1.00  0.00           H 
ATOM   2235  HB2 HSD A 587      73.040  90.640  33.890  1.00  0.00           H 
ATOM   2236  ND1 HSD A 587      74.080  88.270  32.890  1.00  0.00           N 
ATOM   2237  HD1 HSD A 587      73.650  88.640  32.070  1.00  0.00           H 
ATOM   2238  CG  HSD A 587      74.350  88.900  34.060  1.00  0.00           C 
ATOM   2239  CE1 HSD A 587      74.470  86.970  33.060  1.00  0.00           C 
ATOM   2240  HE1 HSD A 587      74.160  86.270  32.290  1.00  0.00           H 
ATOM   2241  NE2 HSD A 587      74.970  86.700  34.280  1.00  0.00           N 
ATOM   2242  CD2 HSD A 587      74.850  87.940  34.940  1.00  0.00           C 
ATOM   2243  HD2 HSD A 587      75.260  88.170  35.920  1.00  0.00           H 
ATOM   2244  C   HSD A 587      75.030  92.620  33.920  1.00  0.00           C 
ATOM   2245  O   HSD A 587      74.740  93.170  32.820  1.00  0.00           O 
ATOM   2246  N   GLU A 588      74.950  93.380  35.020  1.00  0.00           N 
ATOM   2247  HN  GLU A 588      75.110  93.020  35.930  1.00  0.00           H 
ATOM   2248  CA  GLU A 588      74.590  94.820  34.950  1.00  0.00           C 
ATOM   2249  HA  GLU A 588      73.780  94.920  34.250  1.00  0.00           H 
ATOM   2250  CB  GLU A 588      74.390  95.450  36.320  1.00  0.00           C 
ATOM   2251  HB1 GLU A 588      75.100  95.010  37.060  1.00  0.00           H 
ATOM   2252  HB2 GLU A 588      74.630  96.530  36.200  1.00  0.00           H 
ATOM   2253  CG  GLU A 588      72.960  95.260  36.940  1.00  0.00           C 
ATOM   2254  HG1 GLU A 588      72.940  94.350  37.570  1.00  0.00           H 
ATOM   2255  HG2 GLU A 588      72.710  96.050  37.680  1.00  0.00           H 
ATOM   2256  CD  GLU A 588      71.760  95.310  35.990  1.00  0.00           C 
ATOM   2257  OE1 GLU A 588      71.610  96.140  35.070  1.00  0.00           O 
ATOM   2258  OE2 GLU A 588      70.920  94.410  36.090  1.00  0.00           O 
ATOM   2259  C   GLU A 588      75.640  95.650  34.220  1.00  0.00           C 
ATOM   2260  O   GLU A 588      75.330  96.610  33.540  1.00  0.00           O 
ATOM   2261  N   ARG A 589      76.880  95.280  34.230  1.00  0.00           N 
ATOM   2262  HN  ARG A 589      77.060  94.460  34.770  1.00  0.00           H 
ATOM   2263  CA  ARG A 589      77.910  95.770  33.320  1.00  0.00           C 
ATOM   2264  HA  ARG A 589      78.830  95.420  33.770  1.00  0.00           H 
ATOM   2265  CB  ARG A 589      77.770  95.100  31.890  1.00  0.00           C 
ATOM   2266  HB1 ARG A 589      76.750  95.270  31.490  1.00  0.00           H 
ATOM   2267  HB2 ARG A 589      78.480  95.700  31.290  1.00  0.00           H 
ATOM   2268  CG  ARG A 589      78.160  93.580  31.780  1.00  0.00           C 
ATOM   2269  HG1 ARG A 589      77.510  92.980  32.460  1.00  0.00           H 
ATOM   2270  HG2 ARG A 589      77.950  93.270  30.740  1.00  0.00           H 
ATOM   2271  CD  ARG A 589      79.620  93.330  32.130  1.00  0.00           C 
ATOM   2272  HD1 ARG A 589      80.160  93.970  31.400  1.00  0.00           H 
ATOM   2273  HD2 ARG A 589      79.890  93.550  33.190  1.00  0.00           H 
ATOM   2274  NE  ARG A 589      79.890  91.900  31.940  1.00  0.00           N 
ATOM   2275  HE  ARG A 589      79.200  91.190  31.810  1.00  0.00           H 
ATOM   2276  CZ  ARG A 589      81.100  91.370  32.080  1.00  0.00           C 
ATOM   2277  NH1 ARG A 589      82.170  92.030  32.300  1.00  0.00           N 
ATOM   2278 1HH1 ARG A 589      82.140  93.030  32.320  1.00  0.00           H 
ATOM   2279 2HH1 ARG A 589      83.050  91.560  32.350  1.00  0.00           H 
ATOM   2280  NH2 ARG A 589      81.170  90.040  32.000  1.00  0.00           N 
ATOM   2281 1HH2 ARG A 589      80.370  89.750  31.470  1.00  0.00           H 
ATOM   2282 2HH2 ARG A 589      82.070  89.660  31.790  1.00  0.00           H 
ATOM   2283  C   ARG A 589      78.170  97.290  33.370  1.00  0.00           C 
ATOM   2284  O   ARG A 589      78.730  97.940  32.490  1.00  0.00           O 
ATOM   2285  N   MET B 454     111.460  82.290  73.500  1.00  0.00           N 
ATOM   2286  HN  MET B 454     111.900  82.580  74.350  1.00  0.00           H 
ATOM   2287  CA  MET B 454     111.090  80.880  73.410  1.00  0.00           C 
ATOM   2288  HA  MET B 454     111.910  80.390  72.900  1.00  0.00           H 
ATOM   2289  CB  MET B 454     111.010  80.130  74.760  1.00  0.00           C 
ATOM   2290  HB1 MET B 454     110.260  80.650  75.390  1.00  0.00           H 
ATOM   2291  HB2 MET B 454     110.640  79.100  74.570  1.00  0.00           H 
ATOM   2292  CG  MET B 454     112.380  79.940  75.470  1.00  0.00           C 
ATOM   2293  HG1 MET B 454     112.960  79.330  74.750  1.00  0.00           H 
ATOM   2294  HG2 MET B 454     112.880  80.910  75.660  1.00  0.00           H 
ATOM   2295  SD  MET B 454     112.100  79.120  77.060  1.00  0.00           S 
ATOM   2296  CE  MET B 454     113.620  78.130  77.180  1.00  0.00           C 
ATOM   2297  HE1 MET B 454     113.850  78.060  78.270  1.00  0.00           H 
ATOM   2298  HE2 MET B 454     113.450  77.080  76.850  1.00  0.00           H 
ATOM   2299  HE3 MET B 454     114.410  78.620  76.580  1.00  0.00           H 
ATOM   2300  C   MET B 454     109.810  80.690  72.720  1.00  0.00           C 
ATOM   2301  O   MET B 454     109.690  79.860  71.840  1.00  0.00           O 
ATOM   2302  N   SER B 455     108.760  81.490  73.150  1.00  0.00           N 
ATOM   2303  HN  SER B 455     108.920  82.010  73.990  1.00  0.00           H 
ATOM   2304  CA  SER B 455     107.420  81.460  72.550  1.00  0.00           C 
ATOM   2305  HA  SER B 455     107.080  80.430  72.550  1.00  0.00           H 
ATOM   2306  CB  SER B 455     106.440  82.390  73.260  1.00  0.00           C 
ATOM   2307  HB1 SER B 455     106.870  83.410  73.360  1.00  0.00           H 
ATOM   2308  HB2 SER B 455     105.430  82.580  72.840  1.00  0.00           H 
ATOM   2309  OG  SER B 455     106.320  81.950  74.570  1.00  0.00           O 
ATOM   2310  HG1 SER B 455     107.110  82.290  74.990  1.00  0.00           H 
ATOM   2311  C   SER B 455     107.450  81.760  71.070  1.00  0.00           C 
ATOM   2312  O   SER B 455     106.720  81.180  70.320  1.00  0.00           O 
ATOM   2313  N   PHE B 456     108.300  82.730  70.680  1.00  0.00           N 
ATOM   2314  HN  PHE B 456     108.910  83.120  71.360  1.00  0.00           H 
ATOM   2315  CA  PHE B 456     108.490  83.130  69.300  1.00  0.00           C 
ATOM   2316  HA  PHE B 456     107.510  83.260  68.870  1.00  0.00           H 
ATOM   2317  CB  PHE B 456     109.350  84.420  69.140  1.00  0.00           C 
ATOM   2318  HB1 PHE B 456     110.220  84.360  69.830  1.00  0.00           H 
ATOM   2319  HB2 PHE B 456     109.700  84.390  68.090  1.00  0.00           H 
ATOM   2320  CG  PHE B 456     108.470  85.620  69.360  1.00  0.00           C 
ATOM   2321  CD1 PHE B 456     107.340  85.950  68.570  1.00  0.00           C 
ATOM   2322  HD1 PHE B 456     106.980  85.190  67.890  1.00  0.00           H 
ATOM   2323  CE1 PHE B 456     106.660  87.140  68.810  1.00  0.00           C 
ATOM   2324  HE1 PHE B 456     105.720  87.360  68.320  1.00  0.00           H 
ATOM   2325  CZ  PHE B 456     107.110  88.020  69.840  1.00  0.00           C 
ATOM   2326  HZ  PHE B 456     106.510  88.900  70.030  1.00  0.00           H 
ATOM   2327  CD2 PHE B 456     108.870  86.500  70.320  1.00  0.00           C 
ATOM   2328  HD2 PHE B 456     109.700  86.200  70.950  1.00  0.00           H 
ATOM   2329  CE2 PHE B 456     108.250  87.710  70.550  1.00  0.00           C 
ATOM   2330  HE2 PHE B 456     108.510  88.340  71.390  1.00  0.00           H 
ATOM   2331  C   PHE B 456     109.150  81.980  68.510  1.00  0.00           C 
ATOM   2332  O   PHE B 456     108.700  81.600  67.430  1.00  0.00           O 
ATOM   2333  N   ALA B 457     110.260  81.340  69.140  1.00  0.00           N 
ATOM   2334  HN  ALA B 457     110.580  81.560  70.060  1.00  0.00           H 
ATOM   2335  CA  ALA B 457     110.910  80.200  68.570  1.00  0.00           C 
ATOM   2336  HA  ALA B 457     111.250  80.500  67.590  1.00  0.00           H 
ATOM   2337  CB  ALA B 457     112.200  79.940  69.350  1.00  0.00           C 
ATOM   2338  HB1 ALA B 457     112.790  79.140  68.860  1.00  0.00           H 
ATOM   2339  HB2 ALA B 457     112.810  80.800  69.690  1.00  0.00           H 
ATOM   2340  HB3 ALA B 457     111.700  79.520  70.250  1.00  0.00           H 
ATOM   2341  C   ALA B 457     110.040  78.860  68.460  1.00  0.00           C 
ATOM   2342  O   ALA B 457     110.040  78.130  67.480  1.00  0.00           O 
ATOM   2343  N   LEU B 458     109.230  78.610  69.470  1.00  0.00           N 
ATOM   2344  HN  LEU B 458     109.200  79.170  70.290  1.00  0.00           H 
ATOM   2345  CA  LEU B 458     108.140  77.630  69.320  1.00  0.00           C 
ATOM   2346  HA  LEU B 458     108.590  76.690  69.040  1.00  0.00           H 
ATOM   2347  CB  LEU B 458     107.220  77.500  70.620  1.00  0.00           C 
ATOM   2348  HB1 LEU B 458     107.130  78.520  71.040  1.00  0.00           H 
ATOM   2349  HB2 LEU B 458     106.160  77.260  70.380  1.00  0.00           H 
ATOM   2350  CG  LEU B 458     107.580  76.430  71.680  1.00  0.00           C 
ATOM   2351  HG  LEU B 458     106.640  76.340  72.260  1.00  0.00           H 
ATOM   2352  CD1 LEU B 458     107.960  75.050  71.200  1.00  0.00           C 
ATOM   2353 1HD1 LEU B 458     108.900  75.230  70.630  1.00  0.00           H 
ATOM   2354 2HD1 LEU B 458     108.270  74.340  72.000  1.00  0.00           H 
ATOM   2355 3HD1 LEU B 458     107.210  74.510  70.580  1.00  0.00           H 
ATOM   2356  CD2 LEU B 458     108.750  76.970  72.530  1.00  0.00           C 
ATOM   2357 1HD2 LEU B 458     109.740  77.140  72.060  1.00  0.00           H 
ATOM   2358 2HD2 LEU B 458     108.460  77.860  73.130  1.00  0.00           H 
ATOM   2359 3HD2 LEU B 458     108.880  76.120  73.240  1.00  0.00           H 
ATOM   2360  C   LEU B 458     107.140  77.890  68.220  1.00  0.00           C 
ATOM   2361  O   LEU B 458     106.840  77.040  67.420  1.00  0.00           O 
ATOM   2362  N   VAL B 459     106.590  79.120  68.090  1.00  0.00           N 
ATOM   2363  HN  VAL B 459     106.900  79.790  68.770  1.00  0.00           H 
ATOM   2364  CA  VAL B 459     105.500  79.370  67.120  1.00  0.00           C 
ATOM   2365  HA  VAL B 459     104.830  78.520  67.150  1.00  0.00           H 
ATOM   2366  CB  VAL B 459     104.750  80.710  67.440  1.00  0.00           C 
ATOM   2367  HB  VAL B 459     105.520  81.450  67.760  1.00  0.00           H 
ATOM   2368  CG1 VAL B 459     103.950  81.230  66.200  1.00  0.00           C 
ATOM   2369 1HG1 VAL B 459     103.370  82.130  66.490  1.00  0.00           H 
ATOM   2370 2HG1 VAL B 459     104.570  81.550  65.340  1.00  0.00           H 
ATOM   2371 3HG1 VAL B 459     103.200  80.470  65.880  1.00  0.00           H 
ATOM   2372  CG2 VAL B 459     103.840  80.310  68.620  1.00  0.00           C 
ATOM   2373 1HG2 VAL B 459     103.210  81.120  69.060  1.00  0.00           H 
ATOM   2374 2HG2 VAL B 459     103.250  79.400  68.380  1.00  0.00           H 
ATOM   2375 3HG2 VAL B 459     104.490  80.050  69.480  1.00  0.00           H 
ATOM   2376  C   VAL B 459     106.110  79.250  65.680  1.00  0.00           C 
ATOM   2377  O   VAL B 459     105.630  78.520  64.850  1.00  0.00           O 
ATOM   2378  N   LEU B 460     107.240  79.910  65.450  1.00  0.00           N 
ATOM   2379  HN  LEU B 460     107.590  80.450  66.210  1.00  0.00           H 
ATOM   2380  CA  LEU B 460     108.000  79.880  64.250  1.00  0.00           C 
ATOM   2381  HA  LEU B 460     107.290  80.140  63.470  1.00  0.00           H 
ATOM   2382  CB  LEU B 460     109.150  80.960  64.240  1.00  0.00           C 
ATOM   2383  HB1 LEU B 460     109.450  81.010  65.310  1.00  0.00           H 
ATOM   2384  HB2 LEU B 460     110.030  80.660  63.640  1.00  0.00           H 
ATOM   2385  CG  LEU B 460     108.770  82.350  63.800  1.00  0.00           C 
ATOM   2386  HG  LEU B 460     108.390  82.260  62.760  1.00  0.00           H 
ATOM   2387  CD1 LEU B 460     107.680  83.110  64.630  1.00  0.00           C 
ATOM   2388 1HD1 LEU B 460     107.910  83.240  65.710  1.00  0.00           H 
ATOM   2389 2HD1 LEU B 460     107.450  84.100  64.180  1.00  0.00           H 
ATOM   2390 3HD1 LEU B 460     106.810  82.410  64.660  1.00  0.00           H 
ATOM   2391  CD2 LEU B 460     110.030  83.190  63.810  1.00  0.00           C 
ATOM   2392 1HD2 LEU B 460     109.900  84.080  63.160  1.00  0.00           H 
ATOM   2393 2HD2 LEU B 460     110.010  83.630  64.830  1.00  0.00           H 
ATOM   2394 3HD2 LEU B 460     110.920  82.550  63.630  1.00  0.00           H 
ATOM   2395  C   LEU B 460     108.610  78.460  63.950  1.00  0.00           C 
ATOM   2396  O   LEU B 460     108.710  78.060  62.770  1.00  0.00           O 
ATOM   2397  N   GLY B 461     109.040  77.710  64.960  1.00  0.00           N 
ATOM   2398  HN  GLY B 461     109.020  78.030  65.910  1.00  0.00           H 
ATOM   2399  CA  GLY B 461     109.760  76.450  64.780  1.00  0.00           C 
ATOM   2400  HA1 GLY B 461     110.600  76.570  64.110  1.00  0.00           H 
ATOM   2401  HA2 GLY B 461     110.080  76.070  65.740  1.00  0.00           H 
ATOM   2402  C   GLY B 461     108.970  75.410  64.190  1.00  0.00           C 
ATOM   2403  O   GLY B 461     109.340  74.720  63.230  1.00  0.00           O 
ATOM   2404  N   TRP B 462     107.810  75.230  64.750  1.00  0.00           N 
ATOM   2405  HN  TRP B 462     107.600  75.860  65.500  1.00  0.00           H 
ATOM   2406  CA  TRP B 462     106.730  74.430  64.350  1.00  0.00           C 
ATOM   2407  HA  TRP B 462     107.180  73.470  64.130  1.00  0.00           H 
ATOM   2408  CB  TRP B 462     105.580  74.230  65.310  1.00  0.00           C 
ATOM   2409  HB1 TRP B 462     105.230  75.140  65.840  1.00  0.00           H 
ATOM   2410  HB2 TRP B 462     104.660  73.910  64.770  1.00  0.00           H 
ATOM   2411  CG  TRP B 462     105.940  73.180  66.310  1.00  0.00           C 
ATOM   2412  CD1 TRP B 462     106.150  73.490  67.640  1.00  0.00           C 
ATOM   2413  HD1 TRP B 462     106.150  74.500  68.010  1.00  0.00           H 
ATOM   2414  NE1 TRP B 462     106.350  72.300  68.290  1.00  0.00           N 
ATOM   2415  HE1 TRP B 462     106.840  72.190  69.120  1.00  0.00           H 
ATOM   2416  CE2 TRP B 462     106.260  71.200  67.390  1.00  0.00           C 
ATOM   2417  CD2 TRP B 462     105.980  71.720  66.140  1.00  0.00           C 
ATOM   2418  CE3 TRP B 462     105.850  70.920  65.040  1.00  0.00           C 
ATOM   2419  HE3 TRP B 462     105.630  71.300  64.050  1.00  0.00           H 
ATOM   2420  CZ3 TRP B 462     106.080  69.540  65.210  1.00  0.00           C 
ATOM   2421  HZ3 TRP B 462     105.950  68.840  64.390  1.00  0.00           H 
ATOM   2422  CZ2 TRP B 462     106.380  69.860  67.630  1.00  0.00           C 
ATOM   2423  HZ2 TRP B 462     106.450  69.470  68.640  1.00  0.00           H 
ATOM   2424  CH2 TRP B 462     106.430  69.050  66.480  1.00  0.00           C 
ATOM   2425  HH2 TRP B 462     106.800  68.050  66.660  1.00  0.00           H 
ATOM   2426  C   TRP B 462     106.160  74.960  63.040  1.00  0.00           C 
ATOM   2427  O   TRP B 462     106.010  74.200  62.080  1.00  0.00           O 
ATOM   2428  N   CYS B 463     106.010  76.300  62.840  1.00  0.00           N 
ATOM   2429  HN  CYS B 463     106.150  76.960  63.570  1.00  0.00           H 
ATOM   2430  CA  CYS B 463     105.470  76.790  61.600  1.00  0.00           C 
ATOM   2431  HA  CYS B 463     104.550  76.240  61.430  1.00  0.00           H 
ATOM   2432  CB  CYS B 463     105.210  78.300  61.670  1.00  0.00           C 
ATOM   2433  HB1 CYS B 463     106.090  78.710  62.210  1.00  0.00           H 
ATOM   2434  HB2 CYS B 463     105.220  78.860  60.710  1.00  0.00           H 
ATOM   2435  SG  CYS B 463     103.680  78.880  62.580  1.00  0.00           S 
ATOM   2436  HG1 CYS B 463     104.190  79.080  63.790  1.00  0.00           H 
ATOM   2437  C   CYS B 463     106.330  76.580  60.350  1.00  0.00           C 
ATOM   2438  O   CYS B 463     105.870  76.400  59.220  1.00  0.00           O 
ATOM   2439  N   ASN B 464     107.670  76.490  60.480  1.00  0.00           N 
ATOM   2440  HN  ASN B 464     108.180  76.620  61.330  1.00  0.00           H 
ATOM   2441  CA  ASN B 464     108.570  76.140  59.450  1.00  0.00           C 
ATOM   2442  HA  ASN B 464     108.350  76.770  58.600  1.00  0.00           H 
ATOM   2443  CB  ASN B 464     110.110  76.360  59.900  1.00  0.00           C 
ATOM   2444  HB1 ASN B 464     110.100  75.900  60.910  1.00  0.00           H 
ATOM   2445  HB2 ASN B 464     110.850  75.840  59.250  1.00  0.00           H 
ATOM   2446  CG  ASN B 464     110.490  77.840  60.020  1.00  0.00           C 
ATOM   2447  OD1 ASN B 464     109.830  78.670  59.410  1.00  0.00           O 
ATOM   2448  ND2 ASN B 464     111.330  78.160  60.940  1.00  0.00           N 
ATOM   2449 1HD2 ASN B 464     111.840  77.350  61.240  1.00  0.00           H 
ATOM   2450 2HD2 ASN B 464     111.700  79.090  60.960  1.00  0.00           H 
ATOM   2451  C   ASN B 464     108.370  74.730  58.900  1.00  0.00           C 
ATOM   2452  O   ASN B 464     108.620  74.420  57.730  1.00  0.00           O 
ATOM   2453  N   VAL B 465     107.880  73.800  59.690  1.00  0.00           N 
ATOM   2454  HN  VAL B 465     107.580  74.060  60.610  1.00  0.00           H 
ATOM   2455  CA  VAL B 465     107.590  72.410  59.350  1.00  0.00           C 
ATOM   2456  HA  VAL B 465     108.530  71.940  59.090  1.00  0.00           H 
ATOM   2457  CB  VAL B 465     106.920  71.620  60.450  1.00  0.00           C 
ATOM   2458  HB  VAL B 465     105.990  72.110  60.810  1.00  0.00           H 
ATOM   2459  CG1 VAL B 465     106.610  70.220  60.040  1.00  0.00           C 
ATOM   2460 1HG1 VAL B 465     106.300  69.470  60.790  1.00  0.00           H 
ATOM   2461 2HG1 VAL B 465     105.710  70.260  59.390  1.00  0.00           H 
ATOM   2462 3HG1 VAL B 465     107.510  69.890  59.480  1.00  0.00           H 
ATOM   2463  CG2 VAL B 465     107.890  71.590  61.600  1.00  0.00           C 
ATOM   2464 1HG2 VAL B 465     107.510  70.870  62.360  1.00  0.00           H 
ATOM   2465 2HG2 VAL B 465     108.900  71.230  61.320  1.00  0.00           H 
ATOM   2466 3HG2 VAL B 465     108.010  72.650  61.930  1.00  0.00           H 
ATOM   2467  C   VAL B 465     106.700  72.350  58.040  1.00  0.00           C 
ATOM   2468  O   VAL B 465     106.880  71.520  57.130  1.00  0.00           O 
ATOM   2469  N   MET B 466     105.650  73.250  57.940  1.00  0.00           N 
ATOM   2470  HN  MET B 466     105.510  74.010  58.570  1.00  0.00           H 
ATOM   2471  CA  MET B 466     104.710  73.270  56.860  1.00  0.00           C 
ATOM   2472  HA  MET B 466     104.170  72.340  56.810  1.00  0.00           H 
ATOM   2473  CB  MET B 466     103.800  74.490  57.300  1.00  0.00           C 
ATOM   2474  HB1 MET B 466     103.300  74.180  58.250  1.00  0.00           H 
ATOM   2475  HB2 MET B 466     104.540  75.290  57.490  1.00  0.00           H 
ATOM   2476  CG  MET B 466     102.640  74.730  56.260  1.00  0.00           C 
ATOM   2477  HG1 MET B 466     103.040  75.080  55.280  1.00  0.00           H 
ATOM   2478  HG2 MET B 466     102.180  73.760  55.970  1.00  0.00           H 
ATOM   2479  SD  MET B 466     101.310  75.840  56.790  1.00  0.00           S 
ATOM   2480  CE  MET B 466     100.740  74.970  58.300  1.00  0.00           C 
ATOM   2481  HE1 MET B 466     100.560  73.880  58.140  1.00  0.00           H 
ATOM   2482  HE2 MET B 466     101.550  74.990  59.060  1.00  0.00           H 
ATOM   2483  HE3 MET B 466      99.920  75.480  58.850  1.00  0.00           H 
ATOM   2484  C   MET B 466     105.310  73.520  55.420  1.00  0.00           C 
ATOM   2485  O   MET B 466     104.760  73.160  54.390  1.00  0.00           O 
ATOM   2486  N   TYR B 467     106.590  74.140  55.380  1.00  0.00           N 
ATOM   2487  HN  TYR B 467     107.110  74.300  56.210  1.00  0.00           H 
ATOM   2488  CA  TYR B 467     107.430  74.150  54.170  1.00  0.00           C 
ATOM   2489  HA  TYR B 467     106.920  74.790  53.460  1.00  0.00           H 
ATOM   2490  CB  TYR B 467     108.750  74.960  54.480  1.00  0.00           C 
ATOM   2491  HB1 TYR B 467     108.540  76.020  54.720  1.00  0.00           H 
ATOM   2492  HB2 TYR B 467     109.240  74.530  55.380  1.00  0.00           H 
ATOM   2493  CG  TYR B 467     109.830  74.910  53.410  1.00  0.00           C 
ATOM   2494  CD1 TYR B 467     109.870  75.990  52.420  1.00  0.00           C 
ATOM   2495  HD1 TYR B 467     109.040  76.680  52.500  1.00  0.00           H 
ATOM   2496  CE1 TYR B 467     110.780  75.880  51.380  1.00  0.00           C 
ATOM   2497  HE1 TYR B 467     110.830  76.640  50.610  1.00  0.00           H 
ATOM   2498  CZ  TYR B 467     111.750  74.890  51.290  1.00  0.00           C 
ATOM   2499  OH  TYR B 467     112.620  74.950  50.200  1.00  0.00           O 
ATOM   2500  HH  TYR B 467     112.360  75.780  49.790  1.00  0.00           H 
ATOM   2501  CD2 TYR B 467     110.820  73.910  53.340  1.00  0.00           C 
ATOM   2502  HD2 TYR B 467     110.760  73.150  54.100  1.00  0.00           H 
ATOM   2503  CE2 TYR B 467     111.770  73.940  52.340  1.00  0.00           C 
ATOM   2504  HE2 TYR B 467     112.660  73.330  52.370  1.00  0.00           H 
ATOM   2505  C   TYR B 467     107.610  72.900  53.430  1.00  0.00           C 
ATOM   2506  O   TYR B 467     107.650  72.810  52.220  1.00  0.00           O 
ATOM   2507  N   PHE B 468     107.750  71.730  54.170  1.00  0.00           N 
ATOM   2508  HN  PHE B 468     107.850  71.690  55.160  1.00  0.00           H 
ATOM   2509  CA  PHE B 468     108.010  70.400  53.630  1.00  0.00           C 
ATOM   2510  HA  PHE B 468     108.830  70.560  52.950  1.00  0.00           H 
ATOM   2511  CB  PHE B 468     108.490  69.470  54.830  1.00  0.00           C 
ATOM   2512  HB1 PHE B 468     107.760  69.460  55.660  1.00  0.00           H 
ATOM   2513  HB2 PHE B 468     108.720  68.440  54.500  1.00  0.00           H 
ATOM   2514  CG  PHE B 468     109.840  70.050  55.250  1.00  0.00           C 
ATOM   2515  CD1 PHE B 468     110.980  70.020  54.320  1.00  0.00           C 
ATOM   2516  HD1 PHE B 468     110.920  69.500  53.370  1.00  0.00           H 
ATOM   2517  CE1 PHE B 468     112.250  70.610  54.650  1.00  0.00           C 
ATOM   2518  HE1 PHE B 468     113.100  70.620  53.980  1.00  0.00           H 
ATOM   2519  CZ  PHE B 468     112.370  71.250  55.890  1.00  0.00           C 
ATOM   2520  HZ  PHE B 468     113.280  71.780  56.140  1.00  0.00           H 
ATOM   2521  CD2 PHE B 468     110.040  70.610  56.490  1.00  0.00           C 
ATOM   2522  HD2 PHE B 468     109.220  70.620  57.200  1.00  0.00           H 
ATOM   2523  CE2 PHE B 468     111.290  71.200  56.830  1.00  0.00           C 
ATOM   2524  HE2 PHE B 468     111.320  71.610  57.830  1.00  0.00           H 
ATOM   2525  C   PHE B 468     106.850  69.820  52.860  1.00  0.00           C 
ATOM   2526  O   PHE B 468     106.950  68.880  52.040  1.00  0.00           O 
ATOM   2527  N   ALA B 469     105.670  70.370  53.080  1.00  0.00           N 
ATOM   2528  HN  ALA B 469     105.530  71.100  53.740  1.00  0.00           H 
ATOM   2529  CA  ALA B 469     104.410  70.050  52.440  1.00  0.00           C 
ATOM   2530  HA  ALA B 469     104.210  69.000  52.610  1.00  0.00           H 
ATOM   2531  CB  ALA B 469     103.160  70.700  52.970  1.00  0.00           C 
ATOM   2532  HB1 ALA B 469     102.330  70.000  52.740  1.00  0.00           H 
ATOM   2533  HB2 ALA B 469     103.050  70.760  54.070  1.00  0.00           H 
ATOM   2534  HB3 ALA B 469     102.830  71.670  52.530  1.00  0.00           H 
ATOM   2535  C   ALA B 469     104.420  70.160  50.910  1.00  0.00           C 
ATOM   2536  O   ALA B 469     103.430  69.770  50.250  1.00  0.00           O 
ATOM   2537  N   ARG B 470     105.440  70.750  50.270  1.00  0.00           N 
ATOM   2538  HN  ARG B 470     106.130  71.160  50.860  1.00  0.00           H 
ATOM   2539  CA  ARG B 470     105.590  70.760  48.860  1.00  0.00           C 
ATOM   2540  HA  ARG B 470     104.570  70.880  48.510  1.00  0.00           H 
ATOM   2541  CB  ARG B 470     106.390  72.030  48.440  1.00  0.00           C 
ATOM   2542  HB1 ARG B 470     106.200  72.170  47.360  1.00  0.00           H 
ATOM   2543  HB2 ARG B 470     105.930  72.900  48.960  1.00  0.00           H 
ATOM   2544  CG  ARG B 470     107.860  71.940  48.760  1.00  0.00           C 
ATOM   2545  HG1 ARG B 470     107.970  71.460  49.760  1.00  0.00           H 
ATOM   2546  HG2 ARG B 470     108.430  71.170  48.200  1.00  0.00           H 
ATOM   2547  CD  ARG B 470     108.670  73.220  48.680  1.00  0.00           C 
ATOM   2548  HD1 ARG B 470     109.730  73.140  49.020  1.00  0.00           H 
ATOM   2549  HD2 ARG B 470     108.700  73.570  47.630  1.00  0.00           H 
ATOM   2550  NE  ARG B 470     108.030  74.280  49.610  1.00  0.00           N 
ATOM   2551  HE  ARG B 470     107.640  73.880  50.440  1.00  0.00           H 
ATOM   2552  CZ  ARG B 470     107.700  75.490  49.260  1.00  0.00           C 
ATOM   2553  NH1 ARG B 470     108.360  76.140  48.330  1.00  0.00           N 
ATOM   2554 1HH1 ARG B 470     109.060  75.590  47.880  1.00  0.00           H 
ATOM   2555 2HH1 ARG B 470     108.270  77.140  48.320  1.00  0.00           H 
ATOM   2556  NH2 ARG B 470     106.770  76.100  50.000  1.00  0.00           N 
ATOM   2557 1HH2 ARG B 470     106.360  75.450  50.650  1.00  0.00           H 
ATOM   2558 2HH2 ARG B 470     106.230  76.800  49.540  1.00  0.00           H 
ATOM   2559  C   ARG B 470     106.120  69.410  48.310  1.00  0.00           C 
ATOM   2560  O   ARG B 470     106.070  69.140  47.130  1.00  0.00           O 
ATOM   2561  N   GLY B 471     106.560  68.440  49.160  1.00  0.00           N 
ATOM   2562  HN  GLY B 471     106.620  68.620  50.140  1.00  0.00           H 
ATOM   2563  CA  GLY B 471     107.170  67.210  48.650  1.00  0.00           C 
ATOM   2564  HA1 GLY B 471     107.770  67.480  47.790  1.00  0.00           H 
ATOM   2565  HA2 GLY B 471     107.720  66.730  49.450  1.00  0.00           H 
ATOM   2566  C   GLY B 471     106.220  66.200  48.170  1.00  0.00           C 
ATOM   2567  O   GLY B 471     106.590  65.180  47.590  1.00  0.00           O 
ATOM   2568  N   PHE B 472     104.980  66.410  48.590  1.00  0.00           N 
ATOM   2569  HN  PHE B 472     104.650  67.270  48.980  1.00  0.00           H 
ATOM   2570  CA  PHE B 472     103.930  65.420  48.500  1.00  0.00           C 
ATOM   2571  HA  PHE B 472     104.270  64.600  47.890  1.00  0.00           H 
ATOM   2572  CB  PHE B 472     103.330  64.940  49.860  1.00  0.00           C 
ATOM   2573  HB1 PHE B 472     102.640  65.660  50.360  1.00  0.00           H 
ATOM   2574  HB2 PHE B 472     102.830  63.960  49.720  1.00  0.00           H 
ATOM   2575  CG  PHE B 472     104.430  64.580  50.850  1.00  0.00           C 
ATOM   2576  CD1 PHE B 472     104.990  63.300  50.940  1.00  0.00           C 
ATOM   2577  HD1 PHE B 472     104.640  62.530  50.270  1.00  0.00           H 
ATOM   2578  CE1 PHE B 472     105.980  63.020  51.850  1.00  0.00           C 
ATOM   2579  HE1 PHE B 472     106.450  62.050  51.890  1.00  0.00           H 
ATOM   2580  CZ  PHE B 472     106.300  63.930  52.890  1.00  0.00           C 
ATOM   2581  HZ  PHE B 472     107.050  63.870  53.670  1.00  0.00           H 
ATOM   2582  CD2 PHE B 472     104.750  65.480  51.880  1.00  0.00           C 
ATOM   2583  HD2 PHE B 472     104.190  66.390  52.060  1.00  0.00           H 
ATOM   2584  CE2 PHE B 472     105.780  65.220  52.830  1.00  0.00           C 
ATOM   2585  HE2 PHE B 472     106.090  65.920  53.590  1.00  0.00           H 
ATOM   2586  C   PHE B 472     102.730  65.990  47.690  1.00  0.00           C 
ATOM   2587  O   PHE B 472     102.240  67.050  47.970  1.00  0.00           O 
ATOM   2588  N   GLN B 473     102.420  65.300  46.550  1.00  0.00           N 
ATOM   2589  HN  GLN B 473     103.020  64.550  46.310  1.00  0.00           H 
ATOM   2590  CA  GLN B 473     101.390  65.620  45.570  1.00  0.00           C 
ATOM   2591  HA  GLN B 473     101.560  66.640  45.270  1.00  0.00           H 
ATOM   2592  CB  GLN B 473     101.550  64.590  44.450  1.00  0.00           C 
ATOM   2593  HB1 GLN B 473     102.590  64.750  44.110  1.00  0.00           H 
ATOM   2594  HB2 GLN B 473     101.430  63.570  44.870  1.00  0.00           H 
ATOM   2595  CG  GLN B 473     100.700  64.810  43.100  1.00  0.00           C 
ATOM   2596  HG1 GLN B 473      99.610  64.680  43.240  1.00  0.00           H 
ATOM   2597  HG2 GLN B 473     100.990  65.820  42.740  1.00  0.00           H 
ATOM   2598  CD  GLN B 473     101.290  63.820  42.040  1.00  0.00           C 
ATOM   2599  OE1 GLN B 473     101.750  62.720  42.340  1.00  0.00           O 
ATOM   2600  NE2 GLN B 473     101.150  64.210  40.750  1.00  0.00           N 
ATOM   2601 1HE2 GLN B 473     100.610  65.000  40.450  1.00  0.00           H 
ATOM   2602 2HE2 GLN B 473     101.520  63.620  40.040  1.00  0.00           H 
ATOM   2603  C   GLN B 473     100.000  65.630  46.130  1.00  0.00           C 
ATOM   2604  O   GLN B 473      99.040  66.300  45.700  1.00  0.00           O 
ATOM   2605  N   MET B 474      99.750  64.790  47.180  1.00  0.00           N 
ATOM   2606  HN  MET B 474     100.450  64.120  47.410  1.00  0.00           H 
ATOM   2607  CA  MET B 474      98.530  64.790  47.960  1.00  0.00           C 
ATOM   2608  HA  MET B 474      97.770  64.630  47.220  1.00  0.00           H 
ATOM   2609  CB  MET B 474      98.640  63.800  49.090  1.00  0.00           C 
ATOM   2610  HB1 MET B 474      99.570  64.040  49.650  1.00  0.00           H 
ATOM   2611  HB2 MET B 474      97.770  63.880  49.780  1.00  0.00           H 
ATOM   2612  CG  MET B 474      98.730  62.330  48.740  1.00  0.00           C 
ATOM   2613  HG1 MET B 474      97.920  62.070  48.030  1.00  0.00           H 
ATOM   2614  HG2 MET B 474      99.580  62.180  48.040  1.00  0.00           H 
ATOM   2615  SD  MET B 474      98.730  61.210  50.230  1.00  0.00           S 
ATOM   2616  CE  MET B 474      96.900  61.170  50.480  1.00  0.00           C 
ATOM   2617  HE1 MET B 474      96.400  60.940  49.510  1.00  0.00           H 
ATOM   2618  HE2 MET B 474      96.660  60.430  51.270  1.00  0.00           H 
ATOM   2619  HE3 MET B 474      96.460  62.120  50.850  1.00  0.00           H 
ATOM   2620  C   MET B 474      98.160  66.100  48.580  1.00  0.00           C 
ATOM   2621  O   MET B 474      96.980  66.430  48.690  1.00  0.00           O 
ATOM   2622  N   LEU B 475      99.140  66.840  49.140  1.00  0.00           N 
ATOM   2623  HN  LEU B 475     100.050  66.470  48.970  1.00  0.00           H 
ATOM   2624  CA  LEU B 475      99.000  68.000  50.030  1.00  0.00           C 
ATOM   2625  HA  LEU B 475      97.970  68.200  50.280  1.00  0.00           H 
ATOM   2626  CB  LEU B 475     100.020  67.960  51.250  1.00  0.00           C 
ATOM   2627  HB1 LEU B 475     101.060  68.010  50.870  1.00  0.00           H 
ATOM   2628  HB2 LEU B 475      99.900  68.810  51.950  1.00  0.00           H 
ATOM   2629  CG  LEU B 475      99.880  66.730  52.130  1.00  0.00           C 
ATOM   2630  HG  LEU B 475     100.030  65.830  51.500  1.00  0.00           H 
ATOM   2631  CD1 LEU B 475     100.990  66.780  53.200  1.00  0.00           C 
ATOM   2632 1HD1 LEU B 475     100.910  67.510  54.040  1.00  0.00           H 
ATOM   2633 2HD1 LEU B 475     101.120  65.730  53.550  1.00  0.00           H 
ATOM   2634 3HD1 LEU B 475     102.020  66.990  52.840  1.00  0.00           H 
ATOM   2635  CD2 LEU B 475      98.520  66.640  52.790  1.00  0.00           C 
ATOM   2636 1HD2 LEU B 475      98.320  67.500  53.470  1.00  0.00           H 
ATOM   2637 2HD2 LEU B 475      97.690  66.540  52.060  1.00  0.00           H 
ATOM   2638 3HD2 LEU B 475      98.310  65.790  53.470  1.00  0.00           H 
ATOM   2639  C   LEU B 475      99.350  69.310  49.210  1.00  0.00           C 
ATOM   2640  O   LEU B 475      98.620  70.270  49.410  1.00  0.00           O 
ATOM   2641  N   GLY B 476     100.440  69.290  48.380  1.00  0.00           N 
ATOM   2642  HN  GLY B 476     101.040  68.490  48.390  1.00  0.00           H 
ATOM   2643  CA  GLY B 476     100.990  70.520  47.840  1.00  0.00           C 
ATOM   2644  HA1 GLY B 476     101.270  71.150  48.680  1.00  0.00           H 
ATOM   2645  HA2 GLY B 476     101.830  70.410  47.170  1.00  0.00           H 
ATOM   2646  C   GLY B 476     100.070  71.340  46.970  1.00  0.00           C 
ATOM   2647  O   GLY B 476     100.020  72.480  47.320  1.00  0.00           O 
ATOM   2648  N   PRO B 477      99.380  70.930  45.880  1.00  0.00           N 
ATOM   2649  CD  PRO B 477      99.610  69.620  45.240  1.00  0.00           C 
ATOM   2650  HD1 PRO B 477      99.710  68.760  45.940  1.00  0.00           H 
ATOM   2651  HD2 PRO B 477     100.530  69.560  44.620  1.00  0.00           H 
ATOM   2652  CA  PRO B 477      98.360  71.720  45.240  1.00  0.00           C 
ATOM   2653  HA  PRO B 477      98.920  72.630  45.070  1.00  0.00           H 
ATOM   2654  CB  PRO B 477      98.070  70.890  43.940  1.00  0.00           C 
ATOM   2655  HB1 PRO B 477      97.020  71.090  43.630  1.00  0.00           H 
ATOM   2656  HB2 PRO B 477      98.670  71.150  43.040  1.00  0.00           H 
ATOM   2657  CG  PRO B 477      98.460  69.480  44.310  1.00  0.00           C 
ATOM   2658  HG1 PRO B 477      97.590  69.070  44.870  1.00  0.00           H 
ATOM   2659  HG2 PRO B 477      98.790  68.930  43.410  1.00  0.00           H 
ATOM   2660  C   PRO B 477      97.190  72.170  46.140  1.00  0.00           C 
ATOM   2661  O   PRO B 477      96.510  73.140  45.930  1.00  0.00           O 
ATOM   2662  N   PHE B 478      96.920  71.480  47.280  1.00  0.00           N 
ATOM   2663  HN  PHE B 478      97.550  70.710  47.410  1.00  0.00           H 
ATOM   2664  CA  PHE B 478      95.990  72.060  48.280  1.00  0.00           C 
ATOM   2665  HA  PHE B 478      95.240  72.550  47.680  1.00  0.00           H 
ATOM   2666  CB  PHE B 478      95.510  70.860  49.260  1.00  0.00           C 
ATOM   2667  HB1 PHE B 478      95.150  70.050  48.600  1.00  0.00           H 
ATOM   2668  HB2 PHE B 478      96.260  70.420  49.960  1.00  0.00           H 
ATOM   2669  CG  PHE B 478      94.390  71.420  50.110  1.00  0.00           C 
ATOM   2670  CD1 PHE B 478      93.110  71.830  49.640  1.00  0.00           C 
ATOM   2671  HD1 PHE B 478      92.910  71.780  48.580  1.00  0.00           H 
ATOM   2672  CE1 PHE B 478      92.060  72.020  50.550  1.00  0.00           C 
ATOM   2673  HE1 PHE B 478      91.140  72.360  50.100  1.00  0.00           H 
ATOM   2674  CZ  PHE B 478      92.270  71.860  51.880  1.00  0.00           C 
ATOM   2675  HZ  PHE B 478      91.400  71.990  52.500  1.00  0.00           H 
ATOM   2676  CD2 PHE B 478      94.660  71.540  51.530  1.00  0.00           C 
ATOM   2677  HD2 PHE B 478      95.650  71.340  51.910  1.00  0.00           H 
ATOM   2678  CE2 PHE B 478      93.540  71.630  52.420  1.00  0.00           C 
ATOM   2679  HE2 PHE B 478      93.670  71.560  53.490  1.00  0.00           H 
ATOM   2680  C   PHE B 478      96.570  73.270  49.090  1.00  0.00           C 
ATOM   2681  O   PHE B 478      96.090  74.400  49.180  1.00  0.00           O 
ATOM   2682  N   THR B 479      97.840  73.000  49.580  1.00  0.00           N 
ATOM   2683  HN  THR B 479      98.070  72.030  49.650  1.00  0.00           H 
ATOM   2684  CA  THR B 479      98.630  73.970  50.240  1.00  0.00           C 
ATOM   2685  HA  THR B 479      98.060  74.240  51.120  1.00  0.00           H 
ATOM   2686  CB  THR B 479      99.950  73.340  50.690  1.00  0.00           C 
ATOM   2687  HB  THR B 479     100.580  73.130  49.800  1.00  0.00           H 
ATOM   2688  OG1 THR B 479      99.620  72.220  51.520  1.00  0.00           O 
ATOM   2689  HG1 THR B 479      99.600  71.490  50.890  1.00  0.00           H 
ATOM   2690  CG2 THR B 479     100.800  74.260  51.600  1.00  0.00           C 
ATOM   2691 1HG2 THR B 479     101.800  73.900  51.910  1.00  0.00           H 
ATOM   2692 2HG2 THR B 479     100.980  75.240  51.110  1.00  0.00           H 
ATOM   2693 3HG2 THR B 479     100.260  74.440  52.560  1.00  0.00           H 
ATOM   2694  C   THR B 479      98.870  75.190  49.450  1.00  0.00           C 
ATOM   2695  O   THR B 479      98.850  76.260  50.010  1.00  0.00           O 
ATOM   2696  N   ILE B 480      99.010  75.140  48.120  1.00  0.00           N 
ATOM   2697  HN  ILE B 480      99.080  74.220  47.740  1.00  0.00           H 
ATOM   2698  CA  ILE B 480      98.970  76.380  47.260  1.00  0.00           C 
ATOM   2699  HA  ILE B 480      99.810  76.900  47.690  1.00  0.00           H 
ATOM   2700  CB  ILE B 480      99.150  76.060  45.730  1.00  0.00           C 
ATOM   2701  HB  ILE B 480      98.330  75.340  45.500  1.00  0.00           H 
ATOM   2702  CG2 ILE B 480      98.880  77.380  44.990  1.00  0.00           C 
ATOM   2703 1HG2 ILE B 480      99.380  78.240  45.490  1.00  0.00           H 
ATOM   2704 2HG2 ILE B 480      99.270  77.390  43.950  1.00  0.00           H 
ATOM   2705 3HG2 ILE B 480      97.780  77.560  44.980  1.00  0.00           H 
ATOM   2706  CG1 ILE B 480     100.450  75.310  45.350  1.00  0.00           C 
ATOM   2707 1HG1 ILE B 480     100.400  74.240  45.630  1.00  0.00           H 
ATOM   2708 2HG1 ILE B 480     100.620  75.270  44.250  1.00  0.00           H 
ATOM   2709  CD  ILE B 480     101.670  75.840  46.020  1.00  0.00           C 
ATOM   2710  HD1 ILE B 480     102.620  75.400  45.660  1.00  0.00           H 
ATOM   2711  HD2 ILE B 480     101.730  76.950  45.940  1.00  0.00           H 
ATOM   2712  HD3 ILE B 480     101.670  75.660  47.120  1.00  0.00           H 
ATOM   2713  C   ILE B 480      97.700  77.200  47.500  1.00  0.00           C 
ATOM   2714  O   ILE B 480      97.810  78.410  47.770  1.00  0.00           O 
ATOM   2715  N   MET B 481      96.550  76.620  47.410  1.00  0.00           N 
ATOM   2716  HN  MET B 481      96.490  75.710  47.010  1.00  0.00           H 
ATOM   2717  CA  MET B 481      95.260  77.240  47.660  1.00  0.00           C 
ATOM   2718  HA  MET B 481      95.290  78.110  47.030  1.00  0.00           H 
ATOM   2719  CB  MET B 481      94.040  76.310  47.360  1.00  0.00           C 
ATOM   2720  HB1 MET B 481      94.190  75.420  48.010  1.00  0.00           H 
ATOM   2721  HB2 MET B 481      93.130  76.900  47.610  1.00  0.00           H 
ATOM   2722  CG  MET B 481      93.890  75.920  45.850  1.00  0.00           C 
ATOM   2723  HG1 MET B 481      93.990  76.790  45.170  1.00  0.00           H 
ATOM   2724  HG2 MET B 481      94.810  75.370  45.560  1.00  0.00           H 
ATOM   2725  SD  MET B 481      92.410  74.830  45.480  1.00  0.00           S 
ATOM   2726  CE  MET B 481      91.470  76.290  45.070  1.00  0.00           C 
ATOM   2727  HE1 MET B 481      91.250  76.950  45.940  1.00  0.00           H 
ATOM   2728  HE2 MET B 481      92.010  76.990  44.390  1.00  0.00           H 
ATOM   2729  HE3 MET B 481      90.520  75.920  44.640  1.00  0.00           H 
ATOM   2730  C   MET B 481      95.050  77.870  49.020  1.00  0.00           C 
ATOM   2731  O   MET B 481      94.600  79.000  49.290  1.00  0.00           O 
ATOM   2732  N   ILE B 482      95.430  77.090  50.060  1.00  0.00           N 
ATOM   2733  HN  ILE B 482      95.790  76.200  49.810  1.00  0.00           H 
ATOM   2734  CA  ILE B 482      95.260  77.350  51.520  1.00  0.00           C 
ATOM   2735  HA  ILE B 482      94.220  77.650  51.580  1.00  0.00           H 
ATOM   2736  CB  ILE B 482      95.550  76.110  52.420  1.00  0.00           C 
ATOM   2737  HB  ILE B 482      96.530  75.640  52.190  1.00  0.00           H 
ATOM   2738  CG2 ILE B 482      95.530  76.470  53.940  1.00  0.00           C 
ATOM   2739 1HG2 ILE B 482      95.460  75.460  54.400  1.00  0.00           H 
ATOM   2740 2HG2 ILE B 482      96.420  76.980  54.370  1.00  0.00           H 
ATOM   2741 3HG2 ILE B 482      94.540  76.950  54.110  1.00  0.00           H 
ATOM   2742  CG1 ILE B 482      94.480  75.030  52.160  1.00  0.00           C 
ATOM   2743 1HG1 ILE B 482      94.440  74.580  51.150  1.00  0.00           H 
ATOM   2744 2HG1 ILE B 482      94.660  74.140  52.810  1.00  0.00           H 
ATOM   2745  CD  ILE B 482      93.050  75.480  52.540  1.00  0.00           C 
ATOM   2746  HD1 ILE B 482      92.640  76.110  51.720  1.00  0.00           H 
ATOM   2747  HD2 ILE B 482      92.370  74.610  52.440  1.00  0.00           H 
ATOM   2748  HD3 ILE B 482      92.920  76.000  53.520  1.00  0.00           H 
ATOM   2749  C   ILE B 482      96.190  78.500  52.020  1.00  0.00           C 
ATOM   2750  O   ILE B 482      95.770  79.300  52.810  1.00  0.00           O 
ATOM   2751  N   GLN B 483      97.410  78.540  51.420  1.00  0.00           N 
ATOM   2752  HN  GLN B 483      97.820  77.950  50.730  1.00  0.00           H 
ATOM   2753  CA  GLN B 483      98.410  79.570  51.690  1.00  0.00           C 
ATOM   2754  HA  GLN B 483      98.440  79.800  52.750  1.00  0.00           H 
ATOM   2755  CB  GLN B 483      99.810  78.990  51.300  1.00  0.00           C 
ATOM   2756  HB1 GLN B 483      99.810  78.540  50.290  1.00  0.00           H 
ATOM   2757  HB2 GLN B 483     100.500  79.860  51.320  1.00  0.00           H 
ATOM   2758  CG  GLN B 483     100.310  78.000  52.410  1.00  0.00           C 
ATOM   2759  HG1 GLN B 483     100.110  78.510  53.380  1.00  0.00           H 
ATOM   2760  HG2 GLN B 483      99.620  77.140  52.330  1.00  0.00           H 
ATOM   2761  CD  GLN B 483     101.760  77.500  52.270  1.00  0.00           C 
ATOM   2762  OE1 GLN B 483     102.330  77.610  51.210  1.00  0.00           O 
ATOM   2763  NE2 GLN B 483     102.410  77.140  53.420  1.00  0.00           N 
ATOM   2764 1HE2 GLN B 483     101.870  77.050  54.260  1.00  0.00           H 
ATOM   2765 2HE2 GLN B 483     103.410  77.060  53.410  1.00  0.00           H 
ATOM   2766  C   GLN B 483      98.230  80.880  50.910  1.00  0.00           C 
ATOM   2767  O   GLN B 483      98.890  81.880  51.150  1.00  0.00           O 
ATOM   2768  N   LYS B 484      97.320  80.900  49.950  1.00  0.00           N 
ATOM   2769  HN  LYS B 484      96.890  80.040  49.690  1.00  0.00           H 
ATOM   2770  CA  LYS B 484      97.050  82.150  49.210  1.00  0.00           C 
ATOM   2771  HA  LYS B 484      98.000  82.650  49.110  1.00  0.00           H 
ATOM   2772  CB  LYS B 484      96.420  81.970  47.800  1.00  0.00           C 
ATOM   2773  HB1 LYS B 484      97.000  81.100  47.420  1.00  0.00           H 
ATOM   2774  HB2 LYS B 484      95.400  81.530  47.800  1.00  0.00           H 
ATOM   2775  CG  LYS B 484      96.410  83.090  46.760  1.00  0.00           C 
ATOM   2776  HG1 LYS B 484      95.860  82.720  45.870  1.00  0.00           H 
ATOM   2777  HG2 LYS B 484      95.910  84.030  47.080  1.00  0.00           H 
ATOM   2778  CD  LYS B 484      97.920  83.370  46.400  1.00  0.00           C 
ATOM   2779  HD1 LYS B 484      98.480  83.870  47.220  1.00  0.00           H 
ATOM   2780  HD2 LYS B 484      98.510  82.480  46.100  1.00  0.00           H 
ATOM   2781  CE  LYS B 484      98.040  84.350  45.200  1.00  0.00           C 
ATOM   2782  HE1 LYS B 484      97.300  84.150  44.390  1.00  0.00           H 
ATOM   2783  HE2 LYS B 484      97.810  85.370  45.580  1.00  0.00           H 
ATOM   2784  NZ  LYS B 484      99.390  84.450  44.620  1.00  0.00           N 
ATOM   2785  HZ1 LYS B 484      99.420  85.190  43.890  1.00  0.00           H 
ATOM   2786  HZ2 LYS B 484     100.080  84.630  45.380  1.00  0.00           H 
ATOM   2787  HZ3 LYS B 484      99.620  83.590  44.080  1.00  0.00           H 
ATOM   2788  C   LYS B 484      96.160  83.190  49.930  1.00  0.00           C 
ATOM   2789  O   LYS B 484      95.060  83.450  49.450  1.00  0.00           O 
ATOM   2790  N   MET B 485      96.600  83.900  50.980  1.00  0.00           N 
ATOM   2791  HN  MET B 485      97.490  83.670  51.360  1.00  0.00           H 
ATOM   2792  CA  MET B 485      95.990  85.100  51.360  1.00  0.00           C 
ATOM   2793  HA  MET B 485      94.930  84.890  51.370  1.00  0.00           H 
ATOM   2794  CB  MET B 485      96.470  85.420  52.770  1.00  0.00           C 
ATOM   2795  HB1 MET B 485      96.070  86.450  52.860  1.00  0.00           H 
ATOM   2796  HB2 MET B 485      96.050  84.720  53.530  1.00  0.00           H 
ATOM   2797  CG  MET B 485      98.010  85.520  52.980  1.00  0.00           C 
ATOM   2798  HG1 MET B 485      98.500  84.620  52.560  1.00  0.00           H 
ATOM   2799  HG2 MET B 485      98.240  86.450  52.420  1.00  0.00           H 
ATOM   2800  SD  MET B 485      98.570  85.710  54.640  1.00  0.00           S 
ATOM   2801  CE  MET B 485      97.740  87.260  55.110  1.00  0.00           C 
ATOM   2802  HE1 MET B 485      97.780  88.050  54.330  1.00  0.00           H 
ATOM   2803  HE2 MET B 485      96.660  87.190  55.350  1.00  0.00           H 
ATOM   2804  HE3 MET B 485      98.250  87.670  56.010  1.00  0.00           H 
ATOM   2805  C   MET B 485      96.290  86.260  50.370  1.00  0.00           C 
ATOM   2806  O   MET B 485      97.240  86.270  49.580  1.00  0.00           O 
ATOM   2807  N   ILE B 486      95.350  87.240  50.300  1.00  0.00           N 
ATOM   2808  HN  ILE B 486      94.500  87.230  50.810  1.00  0.00           H 
ATOM   2809  CA  ILE B 486      95.460  88.260  49.210  1.00  0.00           C 
ATOM   2810  HA  ILE B 486      96.310  88.190  48.540  1.00  0.00           H 
ATOM   2811  CB  ILE B 486      94.170  88.140  48.330  1.00  0.00           C 
ATOM   2812  HB  ILE B 486      94.110  89.040  47.690  1.00  0.00           H 
ATOM   2813  CG2 ILE B 486      94.310  86.950  47.390  1.00  0.00           C 
ATOM   2814 1HG2 ILE B 486      93.610  87.080  46.530  1.00  0.00           H 
ATOM   2815 2HG2 ILE B 486      95.360  86.840  47.050  1.00  0.00           H 
ATOM   2816 3HG2 ILE B 486      93.950  86.030  47.900  1.00  0.00           H 
ATOM   2817  CG1 ILE B 486      92.790  88.250  49.020  1.00  0.00           C 
ATOM   2818 1HG1 ILE B 486      92.620  87.220  49.410  1.00  0.00           H 
ATOM   2819 2HG1 ILE B 486      92.760  88.860  49.950  1.00  0.00           H 
ATOM   2820  CD  ILE B 486      91.690  88.890  48.150  1.00  0.00           C 
ATOM   2821  HD1 ILE B 486      90.720  88.740  48.680  1.00  0.00           H 
ATOM   2822  HD2 ILE B 486      91.800  89.990  48.040  1.00  0.00           H 
ATOM   2823  HD3 ILE B 486      91.550  88.460  47.140  1.00  0.00           H 
ATOM   2824  C   ILE B 486      95.680  89.570  49.920  1.00  0.00           C 
ATOM   2825  O   ILE B 486      94.800  90.120  50.540  1.00  0.00           O 
ATOM   2826  N   PHE B 487      96.850  90.180  49.770  1.00  0.00           N 
ATOM   2827  HN  PHE B 487      97.500  89.710  49.190  1.00  0.00           H 
ATOM   2828  CA  PHE B 487      97.280  91.370  50.450  1.00  0.00           C 
ATOM   2829  HA  PHE B 487      97.090  91.160  51.490  1.00  0.00           H 
ATOM   2830  CB  PHE B 487      98.860  91.780  50.290  1.00  0.00           C 
ATOM   2831  HB1 PHE B 487      99.160  91.780  49.220  1.00  0.00           H 
ATOM   2832  HB2 PHE B 487      99.080  92.700  50.870  1.00  0.00           H 
ATOM   2833  CG  PHE B 487      99.840  90.860  50.920  1.00  0.00           C 
ATOM   2834  CD1 PHE B 487      99.510  90.450  52.220  1.00  0.00           C 
ATOM   2835  HD1 PHE B 487      98.600  90.710  52.740  1.00  0.00           H 
ATOM   2836  CE1 PHE B 487     100.360  89.640  52.910  1.00  0.00           C 
ATOM   2837  HE1 PHE B 487      99.980  89.270  53.850  1.00  0.00           H 
ATOM   2838  CZ  PHE B 487     101.540  89.220  52.400  1.00  0.00           C 
ATOM   2839  HZ  PHE B 487     102.220  88.750  53.100  1.00  0.00           H 
ATOM   2840  CD2 PHE B 487     101.050  90.490  50.410  1.00  0.00           C 
ATOM   2841  HD2 PHE B 487     101.240  90.780  49.390  1.00  0.00           H 
ATOM   2842  CE2 PHE B 487     101.860  89.580  51.080  1.00  0.00           C 
ATOM   2843  HE2 PHE B 487     102.760  89.220  50.610  1.00  0.00           H 
ATOM   2844  C   PHE B 487      96.470  92.590  50.140  1.00  0.00           C 
ATOM   2845  O   PHE B 487      96.370  93.450  50.980  1.00  0.00           O 
ATOM   2846  N   GLY B 488      95.860  92.630  48.970  1.00  0.00           N 
ATOM   2847  HN  GLY B 488      95.800  91.730  48.540  1.00  0.00           H 
ATOM   2848  CA  GLY B 488      94.990  93.740  48.490  1.00  0.00           C 
ATOM   2849  HA1 GLY B 488      95.680  94.570  48.380  1.00  0.00           H 
ATOM   2850  HA2 GLY B 488      94.710  93.540  47.470  1.00  0.00           H 
ATOM   2851  C   GLY B 488      93.780  94.160  49.340  1.00  0.00           C 
ATOM   2852  O   GLY B 488      93.520  95.350  49.480  1.00  0.00           O 
ATOM   2853  N   ASP B 489      93.040  93.130  49.780  1.00  0.00           N 
ATOM   2854  HN  ASP B 489      93.330  92.220  49.490  1.00  0.00           H 
ATOM   2855  CA  ASP B 489      91.880  93.130  50.560  1.00  0.00           C 
ATOM   2856  HA  ASP B 489      91.430  94.100  50.730  1.00  0.00           H 
ATOM   2857  CB  ASP B 489      90.820  92.250  49.910  1.00  0.00           C 
ATOM   2858  HB1 ASP B 489      91.330  91.410  49.390  1.00  0.00           H 
ATOM   2859  HB2 ASP B 489      90.060  91.910  50.640  1.00  0.00           H 
ATOM   2860  CG  ASP B 489      90.110  93.060  48.870  1.00  0.00           C 
ATOM   2861  OD1 ASP B 489      89.810  94.250  49.200  1.00  0.00           O 
ATOM   2862  OD2 ASP B 489      89.900  92.620  47.680  1.00  0.00           O 
ATOM   2863  C   ASP B 489      92.140  92.700  52.020  1.00  0.00           C 
ATOM   2864  O   ASP B 489      91.430  93.130  52.930  1.00  0.00           O 
ATOM   2865  N   LEU B 490      93.120  91.850  52.260  1.00  0.00           N 
ATOM   2866  HN  LEU B 490      93.720  91.410  51.600  1.00  0.00           H 
ATOM   2867  CA  LEU B 490      93.510  91.660  53.620  1.00  0.00           C 
ATOM   2868  HA  LEU B 490      92.610  91.330  54.120  1.00  0.00           H 
ATOM   2869  CB  LEU B 490      94.300  90.430  53.580  1.00  0.00           C 
ATOM   2870  HB1 LEU B 490      93.580  89.680  53.210  1.00  0.00           H 
ATOM   2871  HB2 LEU B 490      95.200  90.550  52.950  1.00  0.00           H 
ATOM   2872  CG  LEU B 490      94.660  89.790  54.980  1.00  0.00           C 
ATOM   2873  HG  LEU B 490      94.830  88.700  54.810  1.00  0.00           H 
ATOM   2874  CD1 LEU B 490      95.960  90.360  55.650  1.00  0.00           C 
ATOM   2875 1HD1 LEU B 490      96.870  90.300  55.020  1.00  0.00           H 
ATOM   2876 2HD1 LEU B 490      95.860  91.450  55.840  1.00  0.00           H 
ATOM   2877 3HD1 LEU B 490      96.170  89.810  56.590  1.00  0.00           H 
ATOM   2878  CD2 LEU B 490      93.530  89.930  56.030  1.00  0.00           C 
ATOM   2879 1HD2 LEU B 490      93.950  89.460  56.950  1.00  0.00           H 
ATOM   2880 2HD2 LEU B 490      93.400  90.990  56.340  1.00  0.00           H 
ATOM   2881 3HD2 LEU B 490      92.540  89.490  55.770  1.00  0.00           H 
ATOM   2882  C   LEU B 490      94.150  92.820  54.270  1.00  0.00           C 
ATOM   2883  O   LEU B 490      93.870  93.210  55.400  1.00  0.00           O 
ATOM   2884  N   MET B 491      95.090  93.640  53.680  1.00  0.00           N 
ATOM   2885  HN  MET B 491      95.470  93.470  52.780  1.00  0.00           H 
ATOM   2886  CA  MET B 491      95.570  94.920  54.260  1.00  0.00           C 
ATOM   2887  HA  MET B 491      95.930  94.690  55.250  1.00  0.00           H 
ATOM   2888  CB  MET B 491      96.660  95.510  53.400  1.00  0.00           C 
ATOM   2889  HB1 MET B 491      96.300  95.610  52.350  1.00  0.00           H 
ATOM   2890  HB2 MET B 491      96.890  96.510  53.830  1.00  0.00           H 
ATOM   2891  CG  MET B 491      97.980  94.680  53.460  1.00  0.00           C 
ATOM   2892  HG1 MET B 491      97.790  93.670  53.040  1.00  0.00           H 
ATOM   2893  HG2 MET B 491      98.550  95.210  52.660  1.00  0.00           H 
ATOM   2894  SD  MET B 491      98.810  94.490  55.080  1.00  0.00           S 
ATOM   2895  CE  MET B 491      99.930  93.160  54.590  1.00  0.00           C 
ATOM   2896  HE1 MET B 491      99.750  92.270  55.240  1.00  0.00           H 
ATOM   2897  HE2 MET B 491      99.740  92.910  53.530  1.00  0.00           H 
ATOM   2898  HE3 MET B 491     100.950  93.590  54.700  1.00  0.00           H 
ATOM   2899  C   MET B 491      94.480  95.940  54.460  1.00  0.00           C 
ATOM   2900  O   MET B 491      94.350  96.580  55.490  1.00  0.00           O 
ATOM   2901  N   ARG B 492      93.510  96.060  53.580  1.00  0.00           N 
ATOM   2902  HN  ARG B 492      93.630  95.600  52.710  1.00  0.00           H 
ATOM   2903  CA  ARG B 492      92.260  96.760  53.870  1.00  0.00           C 
ATOM   2904  HA  ARG B 492      92.520  97.780  54.120  1.00  0.00           H 
ATOM   2905  CB  ARG B 492      91.320  96.670  52.580  1.00  0.00           C 
ATOM   2906  HB1 ARG B 492      91.890  97.120  51.730  1.00  0.00           H 
ATOM   2907  HB2 ARG B 492      91.210  95.630  52.200  1.00  0.00           H 
ATOM   2908  CG  ARG B 492      89.940  97.340  52.620  1.00  0.00           C 
ATOM   2909  HG1 ARG B 492      89.270  96.870  53.380  1.00  0.00           H 
ATOM   2910  HG2 ARG B 492      90.180  98.300  53.130  1.00  0.00           H 
ATOM   2911  CD  ARG B 492      89.150  97.380  51.280  1.00  0.00           C 
ATOM   2912  HD1 ARG B 492      88.220  97.980  51.390  1.00  0.00           H 
ATOM   2913  HD2 ARG B 492      89.800  97.820  50.500  1.00  0.00           H 
ATOM   2914  NE  ARG B 492      88.790  95.990  50.890  1.00  0.00           N 
ATOM   2915  HE  ARG B 492      89.360  95.480  50.240  1.00  0.00           H 
ATOM   2916  CZ  ARG B 492      87.630  95.380  51.140  1.00  0.00           C 
ATOM   2917  NH1 ARG B 492      86.700  95.910  51.920  1.00  0.00           N 
ATOM   2918 1HH1 ARG B 492      86.990  96.620  52.560  1.00  0.00           H 
ATOM   2919 2HH1 ARG B 492      85.820  95.440  51.940  1.00  0.00           H 
ATOM   2920  NH2 ARG B 492      87.350  94.320  50.390  1.00  0.00           N 
ATOM   2921 1HH2 ARG B 492      88.210  94.070  49.950  1.00  0.00           H 
ATOM   2922 2HH2 ARG B 492      86.610  93.640  50.420  1.00  0.00           H 
ATOM   2923  C   ARG B 492      91.430  96.290  55.000  1.00  0.00           C 
ATOM   2924  O   ARG B 492      90.970  97.080  55.820  1.00  0.00           O 
ATOM   2925  N   PHE B 493      91.170  94.990  55.150  1.00  0.00           N 
ATOM   2926  HN  PHE B 493      91.370  94.360  54.410  1.00  0.00           H 
ATOM   2927  CA  PHE B 493      90.440  94.340  56.220  1.00  0.00           C 
ATOM   2928  HA  PHE B 493      89.420  94.710  56.190  1.00  0.00           H 
ATOM   2929  CB  PHE B 493      90.350  92.790  56.040  1.00  0.00           C 
ATOM   2930  HB1 PHE B 493      89.740  92.680  55.120  1.00  0.00           H 
ATOM   2931  HB2 PHE B 493      91.400  92.450  55.900  1.00  0.00           H 
ATOM   2932  CG  PHE B 493      89.590  92.060  57.070  1.00  0.00           C 
ATOM   2933  CD1 PHE B 493      88.190  91.910  56.980  1.00  0.00           C 
ATOM   2934  HD1 PHE B 493      87.650  92.430  56.200  1.00  0.00           H 
ATOM   2935  CE1 PHE B 493      87.510  91.150  57.960  1.00  0.00           C 
ATOM   2936  HE1 PHE B 493      86.470  90.950  57.760  1.00  0.00           H 
ATOM   2937  CZ  PHE B 493      88.210  90.440  58.990  1.00  0.00           C 
ATOM   2938  HZ  PHE B 493      87.670  89.810  59.680  1.00  0.00           H 
ATOM   2939  CD2 PHE B 493      90.260  91.370  58.110  1.00  0.00           C 
ATOM   2940  HD2 PHE B 493      91.330  91.410  58.220  1.00  0.00           H 
ATOM   2941  CE2 PHE B 493      89.570  90.600  59.020  1.00  0.00           C 
ATOM   2942  HE2 PHE B 493      90.150  90.220  59.850  1.00  0.00           H 
ATOM   2943  C   PHE B 493      91.120  94.700  57.520  1.00  0.00           C 
ATOM   2944  O   PHE B 493      90.550  95.330  58.450  1.00  0.00           O 
ATOM   2945  N   CYS B 494      92.440  94.520  57.630  1.00  0.00           N 
ATOM   2946  HN  CYS B 494      92.910  94.140  56.840  1.00  0.00           H 
ATOM   2947  CA  CYS B 494      93.310  94.850  58.730  1.00  0.00           C 
ATOM   2948  HA  CYS B 494      93.000  94.260  59.580  1.00  0.00           H 
ATOM   2949  CB  CYS B 494      94.740  94.390  58.520  1.00  0.00           C 
ATOM   2950  HB1 CYS B 494      95.050  94.780  57.530  1.00  0.00           H 
ATOM   2951  HB2 CYS B 494      95.440  94.850  59.250  1.00  0.00           H 
ATOM   2952  SG  CYS B 494      94.830  92.500  58.700  1.00  0.00           S 
ATOM   2953  HG1 CYS B 494      94.410  92.430  59.950  1.00  0.00           H 
ATOM   2954  C   CYS B 494      93.300  96.320  59.120  1.00  0.00           C 
ATOM   2955  O   CYS B 494      93.190  96.670  60.300  1.00  0.00           O 
ATOM   2956  N   TRP B 495      93.290  97.270  58.200  1.00  0.00           N 
ATOM   2957  HN  TRP B 495      93.240  97.000  57.240  1.00  0.00           H 
ATOM   2958  CA  TRP B 495      93.160  98.670  58.520  1.00  0.00           C 
ATOM   2959  HA  TRP B 495      93.840  98.820  59.340  1.00  0.00           H 
ATOM   2960  CB  TRP B 495      93.590  99.530  57.280  1.00  0.00           C 
ATOM   2961  HB1 TRP B 495      94.660  99.250  57.150  1.00  0.00           H 
ATOM   2962  HB2 TRP B 495      93.040  99.210  56.370  1.00  0.00           H 
ATOM   2963  CG  TRP B 495      93.500 101.000  57.410  1.00  0.00           C 
ATOM   2964  CD1 TRP B 495      92.630 101.810  56.750  1.00  0.00           C 
ATOM   2965  HD1 TRP B 495      92.060 101.540  55.880  1.00  0.00           H 
ATOM   2966  NE1 TRP B 495      92.670 103.100  57.340  1.00  0.00           N 
ATOM   2967  HE1 TRP B 495      92.110 103.900  57.300  1.00  0.00           H 
ATOM   2968  CE2 TRP B 495      93.700 103.070  58.280  1.00  0.00           C 
ATOM   2969  CD2 TRP B 495      94.190 101.820  58.390  1.00  0.00           C 
ATOM   2970  CE3 TRP B 495      95.140 101.410  59.360  1.00  0.00           C 
ATOM   2971  HE3 TRP B 495      95.390 100.360  59.420  1.00  0.00           H 
ATOM   2972  CZ3 TRP B 495      95.540 102.370  60.280  1.00  0.00           C 
ATOM   2973  HZ3 TRP B 495      96.300 102.010  60.950  1.00  0.00           H 
ATOM   2974  CZ2 TRP B 495      94.140 104.080  59.090  1.00  0.00           C 
ATOM   2975  HZ2 TRP B 495      93.890 105.110  58.880  1.00  0.00           H 
ATOM   2976  CH2 TRP B 495      95.160 103.710  60.080  1.00  0.00           C 
ATOM   2977  HH2 TRP B 495      95.510 104.560  60.640  1.00  0.00           H 
ATOM   2978  C   TRP B 495      91.760  98.990  59.130  1.00  0.00           C 
ATOM   2979  O   TRP B 495      91.530  99.640  60.150  1.00  0.00           O 
ATOM   2980  N   LEU B 496      90.720  98.450  58.490  1.00  0.00           N 
ATOM   2981  HN  LEU B 496      91.060  97.890  57.730  1.00  0.00           H 
ATOM   2982  CA  LEU B 496      89.280  98.670  58.890  1.00  0.00           C 
ATOM   2983  HA  LEU B 496      89.220  99.720  59.130  1.00  0.00           H 
ATOM   2984  CB  LEU B 496      88.320  98.060  57.790  1.00  0.00           C 
ATOM   2985  HB1 LEU B 496      88.820  97.130  57.450  1.00  0.00           H 
ATOM   2986  HB2 LEU B 496      87.370  97.770  58.290  1.00  0.00           H 
ATOM   2987  CG  LEU B 496      87.910  99.070  56.670  1.00  0.00           C 
ATOM   2988  HG  LEU B 496      87.380  99.850  57.250  1.00  0.00           H 
ATOM   2989  CD1 LEU B 496      89.190  99.640  56.040  1.00  0.00           C 
ATOM   2990 1HD1 LEU B 496      88.810 100.490  55.440  1.00  0.00           H 
ATOM   2991 2HD1 LEU B 496      89.770 100.170  56.830  1.00  0.00           H 
ATOM   2992 3HD1 LEU B 496      89.870  99.000  55.440  1.00  0.00           H 
ATOM   2993  CD2 LEU B 496      87.080  98.380  55.590  1.00  0.00           C 
ATOM   2994 1HD2 LEU B 496      86.030  98.080  55.810  1.00  0.00           H 
ATOM   2995 2HD2 LEU B 496      86.950  99.020  54.690  1.00  0.00           H 
ATOM   2996 3HD2 LEU B 496      87.550  97.420  55.290  1.00  0.00           H 
ATOM   2997  C   LEU B 496      89.010  98.070  60.260  1.00  0.00           C 
ATOM   2998  O   LEU B 496      88.370  98.660  61.110  1.00  0.00           O 
ATOM   2999  N   MET B 497      89.540  96.860  60.580  1.00  0.00           N 
ATOM   3000  HN  MET B 497      90.140  96.460  59.890  1.00  0.00           H 
ATOM   3001  CA  MET B 497      89.490  96.260  61.870  1.00  0.00           C 
ATOM   3002  HA  MET B 497      88.450  96.260  62.160  1.00  0.00           H 
ATOM   3003  CB  MET B 497      90.190  94.820  61.840  1.00  0.00           C 
ATOM   3004  HB1 MET B 497      89.680  94.180  61.090  1.00  0.00           H 
ATOM   3005  HB2 MET B 497      91.230  95.030  61.500  1.00  0.00           H 
ATOM   3006  CG  MET B 497      90.270  94.100  63.160  1.00  0.00           C 
ATOM   3007  HG1 MET B 497      91.050  94.530  63.830  1.00  0.00           H 
ATOM   3008  HG2 MET B 497      89.250  94.170  63.600  1.00  0.00           H 
ATOM   3009  SD  MET B 497      90.650  92.320  63.230  1.00  0.00           S 
ATOM   3010  CE  MET B 497      92.490  92.330  63.170  1.00  0.00           C 
ATOM   3011  HE1 MET B 497      92.800  91.280  63.350  1.00  0.00           H 
ATOM   3012  HE2 MET B 497      92.900  92.710  62.210  1.00  0.00           H 
ATOM   3013  HE3 MET B 497      93.010  92.930  63.940  1.00  0.00           H 
ATOM   3014  C   MET B 497      90.150  97.150  62.880  1.00  0.00           C 
ATOM   3015  O   MET B 497      89.670  97.340  63.980  1.00  0.00           O 
ATOM   3016  N   ALA B 498      91.340  97.760  62.460  1.00  0.00           N 
ATOM   3017  HN  ALA B 498      91.880  97.440  61.680  1.00  0.00           H 
ATOM   3018  CA  ALA B 498      91.920  98.600  63.480  1.00  0.00           C 
ATOM   3019  HA  ALA B 498      92.010  98.020  64.390  1.00  0.00           H 
ATOM   3020  CB  ALA B 498      93.380  98.970  63.270  1.00  0.00           C 
ATOM   3021  HB1 ALA B 498      93.740  99.730  63.990  1.00  0.00           H 
ATOM   3022  HB2 ALA B 498      93.990  98.100  63.610  1.00  0.00           H 
ATOM   3023  HB3 ALA B 498      93.450  99.360  62.230  1.00  0.00           H 
ATOM   3024  C   ALA B 498      91.130  99.830  63.780  1.00  0.00           C 
ATOM   3025  O   ALA B 498      90.950 100.210  64.970  1.00  0.00           O 
ATOM   3026  N   VAL B 499      90.590 100.430  62.760  1.00  0.00           N 
ATOM   3027  HN  VAL B 499      90.680  99.970  61.880  1.00  0.00           H 
ATOM   3028  CA  VAL B 499      89.690 101.570  62.960  1.00  0.00           C 
ATOM   3029  HA  VAL B 499      90.220 102.360  63.480  1.00  0.00           H 
ATOM   3030  CB  VAL B 499      89.280 102.120  61.520  1.00  0.00           C 
ATOM   3031  HB  VAL B 499      89.120 101.270  60.830  1.00  0.00           H 
ATOM   3032  CG1 VAL B 499      88.010 102.950  61.410  1.00  0.00           C 
ATOM   3033 1HG1 VAL B 499      87.990 103.600  60.510  1.00  0.00           H 
ATOM   3034 2HG1 VAL B 499      87.050 102.410  61.550  1.00  0.00           H 
ATOM   3035 3HG1 VAL B 499      88.000 103.660  62.260  1.00  0.00           H 
ATOM   3036  CG2 VAL B 499      90.450 103.000  60.990  1.00  0.00           C 
ATOM   3037 1HG2 VAL B 499      91.350 102.350  60.920  1.00  0.00           H 
ATOM   3038 2HG2 VAL B 499      90.140 103.400  60.000  1.00  0.00           H 
ATOM   3039 3HG2 VAL B 499      90.610 103.890  61.630  1.00  0.00           H 
ATOM   3040  C   VAL B 499      88.430 101.300  63.780  1.00  0.00           C 
ATOM   3041  O   VAL B 499      88.140 102.050  64.740  1.00  0.00           O 
ATOM   3042  N   VAL B 500      87.710 100.260  63.420  1.00  0.00           N 
ATOM   3043  HN  VAL B 500      87.920  99.690  62.630  1.00  0.00           H 
ATOM   3044  CA  VAL B 500      86.540  99.920  64.160  1.00  0.00           C 
ATOM   3045  HA  VAL B 500      85.850 100.750  64.080  1.00  0.00           H 
ATOM   3046  CB  VAL B 500      85.780  98.690  63.470  1.00  0.00           C 
ATOM   3047  HB  VAL B 500      86.460  97.830  63.320  1.00  0.00           H 
ATOM   3048  CG1 VAL B 500      84.500  98.320  64.290  1.00  0.00           C 
ATOM   3049 1HG1 VAL B 500      83.900  97.560  63.740  1.00  0.00           H 
ATOM   3050 2HG1 VAL B 500      84.810  97.860  65.250  1.00  0.00           H 
ATOM   3051 3HG1 VAL B 500      83.810  99.190  64.390  1.00  0.00           H 
ATOM   3052  CG2 VAL B 500      85.280  99.140  62.100  1.00  0.00           C 
ATOM   3053 1HG2 VAL B 500      84.740  98.310  61.600  1.00  0.00           H 
ATOM   3054 2HG2 VAL B 500      84.540  99.940  62.310  1.00  0.00           H 
ATOM   3055 3HG2 VAL B 500      86.010  99.490  61.340  1.00  0.00           H 
ATOM   3056  C   VAL B 500      86.820  99.540  65.670  1.00  0.00           C 
ATOM   3057  O   VAL B 500      86.200 100.110  66.520  1.00  0.00           O 
ATOM   3058  N   ILE B 501      87.940  98.740  65.880  1.00  0.00           N 
ATOM   3059  HN  ILE B 501      88.480  98.460  65.090  1.00  0.00           H 
ATOM   3060  CA  ILE B 501      88.360  98.400  67.220  1.00  0.00           C 
ATOM   3061  HA  ILE B 501      87.440  98.020  67.650  1.00  0.00           H 
ATOM   3062  CB  ILE B 501      89.320  97.230  67.180  1.00  0.00           C 
ATOM   3063  HB  ILE B 501      90.110  97.520  66.460  1.00  0.00           H 
ATOM   3064  CG2 ILE B 501      89.810  96.850  68.590  1.00  0.00           C 
ATOM   3065 1HG2 ILE B 501      90.610  96.080  68.560  1.00  0.00           H 
ATOM   3066 2HG2 ILE B 501      90.310  97.740  69.030  1.00  0.00           H 
ATOM   3067 3HG2 ILE B 501      88.920  96.560  69.190  1.00  0.00           H 
ATOM   3068  CG1 ILE B 501      88.580  96.010  66.590  1.00  0.00           C 
ATOM   3069 1HG1 ILE B 501      87.690  95.740  67.200  1.00  0.00           H 
ATOM   3070 2HG1 ILE B 501      88.280  96.280  65.560  1.00  0.00           H 
ATOM   3071  CD  ILE B 501      89.560  94.830  66.390  1.00  0.00           C 
ATOM   3072  HD1 ILE B 501      89.010  94.010  65.880  1.00  0.00           H 
ATOM   3073  HD2 ILE B 501      90.480  95.220  65.900  1.00  0.00           H 
ATOM   3074  HD3 ILE B 501      89.880  94.470  67.390  1.00  0.00           H 
ATOM   3075  C   ILE B 501      88.790  99.610  68.060  1.00  0.00           C 
ATOM   3076  O   ILE B 501      88.300  99.800  69.210  1.00  0.00           O 
ATOM   3077  N   LEU B 502      89.620 100.540  67.490  1.00  0.00           N 
ATOM   3078  HN  LEU B 502      89.950 100.540  66.550  1.00  0.00           H 
ATOM   3079  CA  LEU B 502      90.090 101.710  68.190  1.00  0.00           C 
ATOM   3080  HA  LEU B 502      90.700 101.360  69.010  1.00  0.00           H 
ATOM   3081  CB  LEU B 502      91.050 102.500  67.200  1.00  0.00           C 
ATOM   3082  HB1 LEU B 502      90.660 102.550  66.160  1.00  0.00           H 
ATOM   3083  HB2 LEU B 502      91.000 103.560  67.540  1.00  0.00           H 
ATOM   3084  CG  LEU B 502      92.500 102.010  67.280  1.00  0.00           C 
ATOM   3085  HG  LEU B 502      92.520 100.900  67.320  1.00  0.00           H 
ATOM   3086  CD1 LEU B 502      93.240 102.380  65.980  1.00  0.00           C 
ATOM   3087 1HD1 LEU B 502      94.280 102.040  66.180  1.00  0.00           H 
ATOM   3088 2HD1 LEU B 502      92.870 101.940  65.030  1.00  0.00           H 
ATOM   3089 3HD1 LEU B 502      93.370 103.480  65.860  1.00  0.00           H 
ATOM   3090  CD2 LEU B 502      93.310 102.550  68.490  1.00  0.00           C 
ATOM   3091 1HD2 LEU B 502      94.320 102.090  68.520  1.00  0.00           H 
ATOM   3092 2HD2 LEU B 502      93.440 103.650  68.410  1.00  0.00           H 
ATOM   3093 3HD2 LEU B 502      92.740 102.360  69.430  1.00  0.00           H 
ATOM   3094  C   LEU B 502      88.900 102.600  68.690  1.00  0.00           C 
ATOM   3095  O   LEU B 502      88.880 103.060  69.800  1.00  0.00           O 
ATOM   3096  N   GLY B 503      87.860 102.830  67.810  1.00  0.00           N 
ATOM   3097  HN  GLY B 503      87.910 102.460  66.890  1.00  0.00           H 
ATOM   3098  CA  GLY B 503      86.620 103.580  68.170  1.00  0.00           C 
ATOM   3099  HA1 GLY B 503      86.940 104.540  68.550  1.00  0.00           H 
ATOM   3100  HA2 GLY B 503      86.090 103.660  67.230  1.00  0.00           H 
ATOM   3101  C   GLY B 503      85.680 102.920  69.090  1.00  0.00           C 
ATOM   3102  O   GLY B 503      85.200 103.550  70.040  1.00  0.00           O 
ATOM   3103  N   PHE B 504      85.380 101.640  68.910  1.00  0.00           N 
ATOM   3104  HN  PHE B 504      85.770 101.100  68.170  1.00  0.00           H 
ATOM   3105  CA  PHE B 504      84.310 100.980  69.760  1.00  0.00           C 
ATOM   3106  HA  PHE B 504      83.610 101.800  69.880  1.00  0.00           H 
ATOM   3107  CB  PHE B 504      83.770  99.670  69.080  1.00  0.00           C 
ATOM   3108  HB1 PHE B 504      84.490  99.150  68.420  1.00  0.00           H 
ATOM   3109  HB2 PHE B 504      83.320  98.940  69.790  1.00  0.00           H 
ATOM   3110  CG  PHE B 504      82.600 100.190  68.170  1.00  0.00           C 
ATOM   3111  CD1 PHE B 504      81.330 100.390  68.720  1.00  0.00           C 
ATOM   3112  HD1 PHE B 504      81.100 100.180  69.750  1.00  0.00           H 
ATOM   3113  CE1 PHE B 504      80.270 100.660  67.870  1.00  0.00           C 
ATOM   3114  HE1 PHE B 504      79.330 100.990  68.290  1.00  0.00           H 
ATOM   3115  CZ  PHE B 504      80.420 100.720  66.470  1.00  0.00           C 
ATOM   3116  HZ  PHE B 504      79.620 100.750  65.740  1.00  0.00           H 
ATOM   3117  CD2 PHE B 504      82.760 100.370  66.800  1.00  0.00           C 
ATOM   3118  HD2 PHE B 504      83.700 100.190  66.310  1.00  0.00           H 
ATOM   3119  CE2 PHE B 504      81.700 100.600  65.940  1.00  0.00           C 
ATOM   3120  HE2 PHE B 504      81.830 100.650  64.870  1.00  0.00           H 
ATOM   3121  C   PHE B 504      84.900 100.620  71.130  1.00  0.00           C 
ATOM   3122  O   PHE B 504      84.220 100.710  72.150  1.00  0.00           O 
ATOM   3123  N   ALA B 505      86.180 100.290  71.260  1.00  0.00           N 
ATOM   3124  HN  ALA B 505      86.800 100.090  70.510  1.00  0.00           H 
ATOM   3125  CA  ALA B 505      86.860 100.130  72.490  1.00  0.00           C 
ATOM   3126  HA  ALA B 505      86.320  99.340  72.990  1.00  0.00           H 
ATOM   3127  CB  ALA B 505      88.380  99.900  72.330  1.00  0.00           C 
ATOM   3128  HB1 ALA B 505      88.840  99.820  73.340  1.00  0.00           H 
ATOM   3129  HB2 ALA B 505      88.530  98.910  71.850  1.00  0.00           H 
ATOM   3130  HB3 ALA B 505      89.010 100.650  71.810  1.00  0.00           H 
ATOM   3131  C   ALA B 505      86.830 101.350  73.300  1.00  0.00           C 
ATOM   3132  O   ALA B 505      86.510 101.330  74.520  1.00  0.00           O 
ATOM   3133  N   SER B 506      87.020 102.510  72.610  1.00  0.00           N 
ATOM   3134  HN  SER B 506      87.170 102.380  71.630  1.00  0.00           H 
ATOM   3135  CA  SER B 506      86.900 103.820  73.240  1.00  0.00           C 
ATOM   3136  HA  SER B 506      87.550 103.780  74.100  1.00  0.00           H 
ATOM   3137  CB  SER B 506      87.470 104.900  72.350  1.00  0.00           C 
ATOM   3138  HB1 SER B 506      86.840 105.110  71.460  1.00  0.00           H 
ATOM   3139  HB2 SER B 506      87.570 105.900  72.830  1.00  0.00           H 
ATOM   3140  OG  SER B 506      88.840 104.730  71.860  1.00  0.00           O 
ATOM   3141  HG1 SER B 506      88.780 104.270  71.020  1.00  0.00           H 
ATOM   3142  C   SER B 506      85.450 104.120  73.740  1.00  0.00           C 
ATOM   3143  O   SER B 506      85.280 104.610  74.870  1.00  0.00           O 
ATOM   3144  N   ALA B 507      84.380 103.820  72.910  1.00  0.00           N 
ATOM   3145  HN  ALA B 507      84.640 103.630  71.970  1.00  0.00           H 
ATOM   3146  CA  ALA B 507      83.040 103.950  73.320  1.00  0.00           C 
ATOM   3147  HA  ALA B 507      82.810 104.950  73.650  1.00  0.00           H 
ATOM   3148  CB  ALA B 507      82.120 103.430  72.140  1.00  0.00           C 
ATOM   3149  HB1 ALA B 507      81.030 103.390  72.360  1.00  0.00           H 
ATOM   3150  HB2 ALA B 507      82.280 104.120  71.290  1.00  0.00           H 
ATOM   3151  HB3 ALA B 507      82.410 102.400  71.860  1.00  0.00           H 
ATOM   3152  C   ALA B 507      82.730 103.090  74.510  1.00  0.00           C 
ATOM   3153  O   ALA B 507      82.220 103.570  75.540  1.00  0.00           O 
ATOM   3154  N   PHE B 508      83.110 101.790  74.440  1.00  0.00           N 
ATOM   3155  HN  PHE B 508      83.590 101.400  73.660  1.00  0.00           H 
ATOM   3156  CA  PHE B 508      82.910 100.840  75.570  1.00  0.00           C 
ATOM   3157  HA  PHE B 508      81.870 100.730  75.840  1.00  0.00           H 
ATOM   3158  CB  PHE B 508      83.270  99.410  75.110  1.00  0.00           C 
ATOM   3159  HB1 PHE B 508      84.310  99.400  74.720  1.00  0.00           H 
ATOM   3160  HB2 PHE B 508      83.160  98.670  75.930  1.00  0.00           H 
ATOM   3161  CG  PHE B 508      82.330  98.880  74.110  1.00  0.00           C 
ATOM   3162  CD1 PHE B 508      80.930  98.940  74.210  1.00  0.00           C 
ATOM   3163  HD1 PHE B 508      80.450  99.380  75.070  1.00  0.00           H 
ATOM   3164  CE1 PHE B 508      80.210  98.210  73.260  1.00  0.00           C 
ATOM   3165  HE1 PHE B 508      79.140  98.260  73.350  1.00  0.00           H 
ATOM   3166  CZ  PHE B 508      80.850  97.560  72.240  1.00  0.00           C 
ATOM   3167  HZ  PHE B 508      80.330  97.080  71.430  1.00  0.00           H 
ATOM   3168  CD2 PHE B 508      83.000  98.190  73.090  1.00  0.00           C 
ATOM   3169  HD2 PHE B 508      84.060  98.080  72.940  1.00  0.00           H 
ATOM   3170  CE2 PHE B 508      82.220  97.620  72.120  1.00  0.00           C 
ATOM   3171  HE2 PHE B 508      82.730  97.070  71.350  1.00  0.00           H 
ATOM   3172  C   PHE B 508      83.610 101.260  76.830  1.00  0.00           C 
ATOM   3173  O   PHE B 508      83.040 101.230  77.940  1.00  0.00           O 
ATOM   3174  N   TYR B 509      84.940 101.650  76.760  1.00  0.00           N 
ATOM   3175  HN  TYR B 509      85.320 101.670  75.840  1.00  0.00           H 
ATOM   3176  CA  TYR B 509      85.690 102.140  77.870  1.00  0.00           C 
ATOM   3177  HA  TYR B 509      85.760 101.320  78.580  1.00  0.00           H 
ATOM   3178  CB  TYR B 509      87.110 102.560  77.410  1.00  0.00           C 
ATOM   3179  HB1 TYR B 509      87.740 101.730  77.030  1.00  0.00           H 
ATOM   3180  HB2 TYR B 509      87.040 103.240  76.540  1.00  0.00           H 
ATOM   3181  CG  TYR B 509      87.950 103.200  78.510  1.00  0.00           C 
ATOM   3182  CD1 TYR B 509      88.250 102.500  79.680  1.00  0.00           C 
ATOM   3183  HD1 TYR B 509      87.850 101.540  79.960  1.00  0.00           H 
ATOM   3184  CE1 TYR B 509      88.930 103.080  80.680  1.00  0.00           C 
ATOM   3185  HE1 TYR B 509      88.990 102.500  81.590  1.00  0.00           H 
ATOM   3186  CZ  TYR B 509      89.400 104.420  80.630  1.00  0.00           C 
ATOM   3187  OH  TYR B 509      90.110 104.910  81.700  1.00  0.00           O 
ATOM   3188  HH  TYR B 509      90.260 105.840  81.520  1.00  0.00           H 
ATOM   3189  CD2 TYR B 509      88.480 104.510  78.370  1.00  0.00           C 
ATOM   3190  HD2 TYR B 509      88.340 104.910  77.380  1.00  0.00           H 
ATOM   3191  CE2 TYR B 509      89.170 105.130  79.490  1.00  0.00           C 
ATOM   3192  HE2 TYR B 509      89.480 106.160  79.360  1.00  0.00           H 
ATOM   3193  C   TYR B 509      84.960 103.330  78.550  1.00  0.00           C 
ATOM   3194  O   TYR B 509      84.810 103.410  79.730  1.00  0.00           O 
ATOM   3195  N   ILE B 510      84.430 104.320  77.810  1.00  0.00           N 
ATOM   3196  HN  ILE B 510      84.580 104.430  76.830  1.00  0.00           H 
ATOM   3197  CA  ILE B 510      83.820 105.430  78.440  1.00  0.00           C 
ATOM   3198  HA  ILE B 510      84.420 105.720  79.290  1.00  0.00           H 
ATOM   3199  CB  ILE B 510      83.800 106.750  77.620  1.00  0.00           C 
ATOM   3200  HB  ILE B 510      83.450 107.510  78.350  1.00  0.00           H 
ATOM   3201  CG2 ILE B 510      85.240 107.080  77.240  1.00  0.00           C 
ATOM   3202 1HG2 ILE B 510      85.830 107.110  78.180  1.00  0.00           H 
ATOM   3203 2HG2 ILE B 510      85.620 106.240  76.620  1.00  0.00           H 
ATOM   3204 3HG2 ILE B 510      85.280 108.050  76.700  1.00  0.00           H 
ATOM   3205  CG1 ILE B 510      82.900 106.670  76.360  1.00  0.00           C 
ATOM   3206 1HG1 ILE B 510      83.340 105.950  75.630  1.00  0.00           H 
ATOM   3207 2HG1 ILE B 510      81.900 106.260  76.610  1.00  0.00           H 
ATOM   3208  CD  ILE B 510      82.540 107.930  75.640  1.00  0.00           C 
ATOM   3209  HD1 ILE B 510      83.350 108.640  75.370  1.00  0.00           H 
ATOM   3210  HD2 ILE B 510      81.970 107.640  74.730  1.00  0.00           H 
ATOM   3211  HD3 ILE B 510      81.960 108.620  76.280  1.00  0.00           H 
ATOM   3212  C   ILE B 510      82.460 105.170  78.970  1.00  0.00           C 
ATOM   3213  O   ILE B 510      81.970 105.910  79.800  1.00  0.00           O 
ATOM   3214  N   ILE B 511      81.670 104.180  78.480  1.00  0.00           N 
ATOM   3215  HN  ILE B 511      81.910 103.680  77.650  1.00  0.00           H 
ATOM   3216  CA  ILE B 511      80.370 103.700  79.010  1.00  0.00           C 
ATOM   3217  HA  ILE B 511      79.800 104.560  79.330  1.00  0.00           H 
ATOM   3218  CB  ILE B 511      79.600 102.880  77.900  1.00  0.00           C 
ATOM   3219  HB  ILE B 511      80.370 102.230  77.440  1.00  0.00           H 
ATOM   3220  CG2 ILE B 511      78.470 101.990  78.580  1.00  0.00           C 
ATOM   3221 1HG2 ILE B 511      77.850 101.380  77.890  1.00  0.00           H 
ATOM   3222 2HG2 ILE B 511      78.970 101.310  79.310  1.00  0.00           H 
ATOM   3223 3HG2 ILE B 511      77.740 102.650  79.090  1.00  0.00           H 
ATOM   3224  CG1 ILE B 511      79.070 103.780  76.750  1.00  0.00           C 
ATOM   3225 1HG1 ILE B 511      78.170 104.300  77.160  1.00  0.00           H 
ATOM   3226 2HG1 ILE B 511      79.610 104.730  76.520  1.00  0.00           H 
ATOM   3227  CD  ILE B 511      78.790 102.990  75.480  1.00  0.00           C 
ATOM   3228  HD1 ILE B 511      79.640 102.320  75.200  1.00  0.00           H 
ATOM   3229  HD2 ILE B 511      78.080 102.170  75.730  1.00  0.00           H 
ATOM   3230  HD3 ILE B 511      78.490 103.600  74.600  1.00  0.00           H 
ATOM   3231  C   ILE B 511      80.530 102.910  80.250  1.00  0.00           C 
ATOM   3232  O   ILE B 511      79.610 102.860  81.090  1.00  0.00           O 
ATOM   3233  N   PHE B 512      81.670 102.280  80.440  1.00  0.00           N 
ATOM   3234  HN  PHE B 512      82.360 102.300  79.720  1.00  0.00           H 
ATOM   3235  CA  PHE B 512      81.890 101.410  81.580  1.00  0.00           C 
ATOM   3236  HA  PHE B 512      80.950 101.290  82.100  1.00  0.00           H 
ATOM   3237  CB  PHE B 512      82.310  99.960  81.130  1.00  0.00           C 
ATOM   3238  HB1 PHE B 512      83.070 100.060  80.320  1.00  0.00           H 
ATOM   3239  HB2 PHE B 512      82.640  99.350  81.990  1.00  0.00           H 
ATOM   3240  CG  PHE B 512      81.080  99.260  80.700  1.00  0.00           C 
ATOM   3241  CD1 PHE B 512      80.260  98.660  81.690  1.00  0.00           C 
ATOM   3242  HD1 PHE B 512      80.480  98.960  82.700  1.00  0.00           H 
ATOM   3243  CE1 PHE B 512      79.060  98.060  81.390  1.00  0.00           C 
ATOM   3244  HE1 PHE B 512      78.290  97.870  82.120  1.00  0.00           H 
ATOM   3245  CZ  PHE B 512      78.890  97.790  80.050  1.00  0.00           C 
ATOM   3246  HZ  PHE B 512      77.930  97.340  79.830  1.00  0.00           H 
ATOM   3247  CD2 PHE B 512      80.870  98.900  79.310  1.00  0.00           C 
ATOM   3248  HD2 PHE B 512      81.520  99.230  78.510  1.00  0.00           H 
ATOM   3249  CE2 PHE B 512      79.740  98.140  79.010  1.00  0.00           C 
ATOM   3250  HE2 PHE B 512      79.430  97.930  78.000  1.00  0.00           H 
ATOM   3251  C   PHE B 512      82.760 102.030  82.640  1.00  0.00           C 
ATOM   3252  O   PHE B 512      82.980 101.430  83.750  1.00  0.00           O 
ATOM   3253  N   GLN B 513      83.340 103.230  82.360  1.00  0.00           N 
ATOM   3254  HN  GLN B 513      83.230 103.450  81.390  1.00  0.00           H 
ATOM   3255  CA  GLN B 513      84.280 103.890  83.140  1.00  0.00           C 
ATOM   3256  HA  GLN B 513      85.030 103.170  83.450  1.00  0.00           H 
ATOM   3257  CB  GLN B 513      85.020 104.910  82.180  1.00  0.00           C 
ATOM   3258  HB1 GLN B 513      85.900 104.350  81.790  1.00  0.00           H 
ATOM   3259  HB2 GLN B 513      84.330 105.200  81.360  1.00  0.00           H 
ATOM   3260  CG  GLN B 513      85.420 106.250  82.760  1.00  0.00           C 
ATOM   3261  HG1 GLN B 513      84.530 106.810  83.100  1.00  0.00           H 
ATOM   3262  HG2 GLN B 513      86.140 106.060  83.590  1.00  0.00           H 
ATOM   3263  CD  GLN B 513      86.080 107.130  81.640  1.00  0.00           C 
ATOM   3264  OE1 GLN B 513      85.340 107.610  80.800  1.00  0.00           O 
ATOM   3265  NE2 GLN B 513      87.400 107.460  81.670  1.00  0.00           N 
ATOM   3266 1HE2 GLN B 513      88.020 106.970  82.280  1.00  0.00           H 
ATOM   3267 2HE2 GLN B 513      87.820 108.010  80.950  1.00  0.00           H 
ATOM   3268  C   GLN B 513      83.680 104.530  84.400  1.00  0.00           C 
ATOM   3269  O   GLN B 513      84.390 104.860  85.390  1.00  0.00           O 
ATOM   3270  N   THR B 514      82.380 104.690  84.470  1.00  0.00           N 
ATOM   3271  HN  THR B 514      81.740 104.410  83.760  1.00  0.00           H 
ATOM   3272  CA  THR B 514      81.650 105.020  85.730  1.00  0.00           C 
ATOM   3273  HA  THR B 514      82.270 105.650  86.360  1.00  0.00           H 
ATOM   3274  CB  THR B 514      80.410 105.720  85.480  1.00  0.00           C 
ATOM   3275  HB  THR B 514      79.640 105.790  86.280  1.00  0.00           H 
ATOM   3276  OG1 THR B 514      79.720 105.230  84.330  1.00  0.00           O 
ATOM   3277  HG1 THR B 514      78.950 104.760  84.640  1.00  0.00           H 
ATOM   3278  CG2 THR B 514      80.790 107.160  85.050  1.00  0.00           C 
ATOM   3279 1HG2 THR B 514      79.890 107.790  84.890  1.00  0.00           H 
ATOM   3280 2HG2 THR B 514      81.350 107.670  85.860  1.00  0.00           H 
ATOM   3281 3HG2 THR B 514      81.470 107.080  84.170  1.00  0.00           H 
ATOM   3282  C   THR B 514      81.320 103.780  86.590  1.00  0.00           C 
ATOM   3283  O   THR B 514      80.830 103.930  87.690  1.00  0.00           O 
ATOM   3284  N   GLU B 515      81.450 102.610  85.990  1.00  0.00           N 
ATOM   3285  HN  GLU B 515      81.800 102.450  85.070  1.00  0.00           H 
ATOM   3286  CA  GLU B 515      80.820 101.410  86.600  1.00  0.00           C 
ATOM   3287  HA  GLU B 515      79.940 101.670  87.170  1.00  0.00           H 
ATOM   3288  CB  GLU B 515      80.290 100.600  85.370  1.00  0.00           C 
ATOM   3289  HB1 GLU B 515      81.080 100.110  84.750  1.00  0.00           H 
ATOM   3290  HB2 GLU B 515      79.670  99.760  85.750  1.00  0.00           H 
ATOM   3291  CG  GLU B 515      79.360 101.540  84.530  1.00  0.00           C 
ATOM   3292  HG1 GLU B 515      79.770 102.430  84.000  1.00  0.00           H 
ATOM   3293  HG2 GLU B 515      78.810 100.980  83.750  1.00  0.00           H 
ATOM   3294  CD  GLU B 515      78.260 102.250  85.430  1.00  0.00           C 
ATOM   3295  OE1 GLU B 515      77.550 101.470  86.130  1.00  0.00           O 
ATOM   3296  OE2 GLU B 515      78.150 103.490  85.490  1.00  0.00           O 
ATOM   3297  C   GLU B 515      81.810 100.660  87.520  1.00  0.00           C 
ATOM   3298  O   GLU B 515      82.970 101.050  87.620  1.00  0.00           O 
ATOM   3299  N   ASP B 516      81.390  99.530  88.120  1.00  0.00           N 
ATOM   3300  HN  ASP B 516      80.490  99.110  88.070  1.00  0.00           H 
ATOM   3301  CA  ASP B 516      82.160  98.700  89.100  1.00  0.00           C 
ATOM   3302  HA  ASP B 516      82.880  99.290  89.640  1.00  0.00           H 
ATOM   3303  CB  ASP B 516      81.140  98.210  90.150  1.00  0.00           C 
ATOM   3304  HB1 ASP B 516      80.480  99.070  90.370  1.00  0.00           H 
ATOM   3305  HB2 ASP B 516      80.560  97.300  89.880  1.00  0.00           H 
ATOM   3306  CG  ASP B 516      81.730  97.960  91.490  1.00  0.00           C 
ATOM   3307  OD1 ASP B 516      82.950  98.050  91.730  1.00  0.00           O 
ATOM   3308  OD2 ASP B 516      80.960  97.720  92.470  1.00  0.00           O 
ATOM   3309  C   ASP B 516      82.800  97.530  88.350  1.00  0.00           C 
ATOM   3310  O   ASP B 516      82.010  96.700  87.870  1.00  0.00           O 
ATOM   3311  N   PRO B 517      84.090  97.400  88.200  1.00  0.00           N 
ATOM   3312  CD  PRO B 517      85.040  98.480  88.540  1.00  0.00           C 
ATOM   3313  HD1 PRO B 517      85.070  98.840  89.590  1.00  0.00           H 
ATOM   3314  HD2 PRO B 517      85.010  99.360  87.860  1.00  0.00           H 
ATOM   3315  CA  PRO B 517      84.670  96.390  87.260  1.00  0.00           C 
ATOM   3316  HA  PRO B 517      84.070  96.500  86.370  1.00  0.00           H 
ATOM   3317  CB  PRO B 517      86.140  96.940  87.200  1.00  0.00           C 
ATOM   3318  HB1 PRO B 517      86.910  96.140  87.160  1.00  0.00           H 
ATOM   3319  HB2 PRO B 517      86.160  97.550  86.270  1.00  0.00           H 
ATOM   3320  CG  PRO B 517      86.400  97.870  88.320  1.00  0.00           C 
ATOM   3321  HG1 PRO B 517      86.590  97.380  89.300  1.00  0.00           H 
ATOM   3322  HG2 PRO B 517      87.150  98.670  88.130  1.00  0.00           H 
ATOM   3323  C   PRO B 517      84.510  94.960  87.700  1.00  0.00           C 
ATOM   3324  O   PRO B 517      84.500  94.000  86.970  1.00  0.00           O 
ATOM   3325  N   GLU B 518      84.450  94.660  88.960  1.00  0.00           N 
ATOM   3326  HN  GLU B 518      84.630  95.380  89.630  1.00  0.00           H 
ATOM   3327  CA  GLU B 518      84.170  93.360  89.530  1.00  0.00           C 
ATOM   3328  HA  GLU B 518      84.980  92.660  89.430  1.00  0.00           H 
ATOM   3329  CB  GLU B 518      83.990  93.600  91.010  1.00  0.00           C 
ATOM   3330  HB1 GLU B 518      83.260  94.430  91.080  1.00  0.00           H 
ATOM   3331  HB2 GLU B 518      83.440  92.780  91.520  1.00  0.00           H 
ATOM   3332  CG  GLU B 518      85.280  93.880  91.870  1.00  0.00           C 
ATOM   3333  HG1 GLU B 518      85.160  94.480  92.800  1.00  0.00           H 
ATOM   3334  HG2 GLU B 518      85.630  92.900  92.270  1.00  0.00           H 
ATOM   3335  CD  GLU B 518      86.590  94.360  91.170  1.00  0.00           C 
ATOM   3336  OE1 GLU B 518      86.660  95.570  90.860  1.00  0.00           O 
ATOM   3337  OE2 GLU B 518      87.580  93.560  91.120  1.00  0.00           O 
ATOM   3338  C   GLU B 518      82.880  92.760  88.970  1.00  0.00           C 
ATOM   3339  O   GLU B 518      82.800  91.530  88.740  1.00  0.00           O 
ATOM   3340  N   GLU B 519      81.780  93.520  88.720  1.00  0.00           N 
ATOM   3341  HN  GLU B 519      81.690  94.490  88.940  1.00  0.00           H 
ATOM   3342  CA  GLU B 519      80.550  92.910  88.180  1.00  0.00           C 
ATOM   3343  HA  GLU B 519      80.450  91.910  88.580  1.00  0.00           H 
ATOM   3344  CB  GLU B 519      79.320  93.780  88.590  1.00  0.00           C 
ATOM   3345  HB1 GLU B 519      79.280  94.670  87.920  1.00  0.00           H 
ATOM   3346  HB2 GLU B 519      78.440  93.150  88.340  1.00  0.00           H 
ATOM   3347  CG  GLU B 519      79.030  94.150  90.080  1.00  0.00           C 
ATOM   3348  HG1 GLU B 519      79.600  95.050  90.390  1.00  0.00           H 
ATOM   3349  HG2 GLU B 519      78.000  94.560  90.060  1.00  0.00           H 
ATOM   3350  CD  GLU B 519      79.110  93.170  91.190  1.00  0.00           C 
ATOM   3351  OE1 GLU B 519      80.260  92.880  91.670  1.00  0.00           O 
ATOM   3352  OE2 GLU B 519      78.050  92.630  91.480  1.00  0.00           O 
ATOM   3353  C   GLU B 519      80.650  92.750  86.680  1.00  0.00           C 
ATOM   3354  O   GLU B 519      79.900  92.010  86.060  1.00  0.00           O 
ATOM   3355  N   LEU B 520      81.710  93.320  86.030  1.00  0.00           N 
ATOM   3356  HN  LEU B 520      82.500  93.680  86.530  1.00  0.00           H 
ATOM   3357  CA  LEU B 520      81.890  93.390  84.620  1.00  0.00           C 
ATOM   3358  HA  LEU B 520      81.920  92.350  84.330  1.00  0.00           H 
ATOM   3359  CB  LEU B 520      80.710  94.120  83.840  1.00  0.00           C 
ATOM   3360  HB1 LEU B 520      79.740  93.700  84.190  1.00  0.00           H 
ATOM   3361  HB2 LEU B 520      80.700  95.210  84.060  1.00  0.00           H 
ATOM   3362  CG  LEU B 520      80.600  94.020  82.320  1.00  0.00           C 
ATOM   3363  HG  LEU B 520      80.800  92.990  81.940  1.00  0.00           H 
ATOM   3364  CD1 LEU B 520      79.110  94.420  82.040  1.00  0.00           C 
ATOM   3365 1HD1 LEU B 520      78.820  94.270  80.980  1.00  0.00           H 
ATOM   3366 2HD1 LEU B 520      78.450  93.810  82.680  1.00  0.00           H 
ATOM   3367 3HD1 LEU B 520      78.950  95.480  82.330  1.00  0.00           H 
ATOM   3368  CD2 LEU B 520      81.630  94.950  81.540  1.00  0.00           C 
ATOM   3369 1HD2 LEU B 520      81.520  94.880  80.440  1.00  0.00           H 
ATOM   3370 2HD2 LEU B 520      81.340  96.000  81.770  1.00  0.00           H 
ATOM   3371 3HD2 LEU B 520      82.660  94.850  81.940  1.00  0.00           H 
ATOM   3372  C   LEU B 520      83.270  94.120  84.290  1.00  0.00           C 
ATOM   3373  O   LEU B 520      83.490  95.330  84.410  1.00  0.00           O 
ATOM   3374  N   GLY B 521      84.230  93.260  83.910  1.00  0.00           N 
ATOM   3375  HN  GLY B 521      83.990  92.290  83.970  1.00  0.00           H 
ATOM   3376  CA  GLY B 521      85.680  93.620  84.100  1.00  0.00           C 
ATOM   3377  HA1 GLY B 521      85.710  94.440  84.800  1.00  0.00           H 
ATOM   3378  HA2 GLY B 521      86.130  92.720  84.500  1.00  0.00           H 
ATOM   3379  C   GLY B 521      86.280  93.950  82.800  1.00  0.00           C 
ATOM   3380  O   GLY B 521      87.450  94.340  82.660  1.00  0.00           O 
ATOM   3381  N   HSD B 522      85.440  93.660  81.790  1.00  0.00           N 
ATOM   3382  HN  HSD B 522      84.530  93.330  82.040  1.00  0.00           H 
ATOM   3383  CA  HSD B 522      85.880  93.590  80.420  1.00  0.00           C 
ATOM   3384  HA  HSD B 522      86.590  92.770  80.430  1.00  0.00           H 
ATOM   3385  CB  HSD B 522      84.740  93.180  79.440  1.00  0.00           C 
ATOM   3386  HB1 HSD B 522      83.980  93.980  79.380  1.00  0.00           H 
ATOM   3387  HB2 HSD B 522      85.090  93.020  78.400  1.00  0.00           H 
ATOM   3388  ND1 HSD B 522      84.090  90.780  79.140  1.00  0.00           N 
ATOM   3389  HD1 HSD B 522      84.740  90.490  78.440  1.00  0.00           H 
ATOM   3390  CG  HSD B 522      84.100  91.920  79.890  1.00  0.00           C 
ATOM   3391  CE1 HSD B 522      83.330  89.890  79.830  1.00  0.00           C 
ATOM   3392  HE1 HSD B 522      83.200  88.840  79.560  1.00  0.00           H 
ATOM   3393  NE2 HSD B 522      82.820  90.430  80.980  1.00  0.00           N 
ATOM   3394  CD2 HSD B 522      83.250  91.730  80.940  1.00  0.00           C 
ATOM   3395  HD2 HSD B 522      83.030  92.470  81.690  1.00  0.00           H 
ATOM   3396  C   HSD B 522      86.480  94.810  79.740  1.00  0.00           C 
ATOM   3397  O   HSD B 522      87.110  94.790  78.710  1.00  0.00           O 
ATOM   3398  N   PHE B 523      86.270  95.990  80.320  1.00  0.00           N 
ATOM   3399  HN  PHE B 523      85.700  96.070  81.130  1.00  0.00           H 
ATOM   3400  CA  PHE B 523      86.890  97.250  79.880  1.00  0.00           C 
ATOM   3401  HA  PHE B 523      87.740  96.960  79.280  1.00  0.00           H 
ATOM   3402  CB  PHE B 523      85.710  98.100  79.310  1.00  0.00           C 
ATOM   3403  HB1 PHE B 523      85.100  98.610  80.090  1.00  0.00           H 
ATOM   3404  HB2 PHE B 523      86.000  98.900  78.600  1.00  0.00           H 
ATOM   3405  CG  PHE B 523      84.840  97.260  78.380  1.00  0.00           C 
ATOM   3406  CD1 PHE B 523      85.320  96.680  77.210  1.00  0.00           C 
ATOM   3407  HD1 PHE B 523      86.390  96.700  77.060  1.00  0.00           H 
ATOM   3408  CE1 PHE B 523      84.500  96.030  76.240  1.00  0.00           C 
ATOM   3409  HE1 PHE B 523      84.990  95.680  75.340  1.00  0.00           H 
ATOM   3410  CZ  PHE B 523      83.100  95.870  76.520  1.00  0.00           C 
ATOM   3411  HZ  PHE B 523      82.350  95.440  75.860  1.00  0.00           H 
ATOM   3412  CD2 PHE B 523      83.440  97.050  78.630  1.00  0.00           C 
ATOM   3413  HD2 PHE B 523      83.060  97.570  79.500  1.00  0.00           H 
ATOM   3414  CE2 PHE B 523      82.620  96.400  77.720  1.00  0.00           C 
ATOM   3415  HE2 PHE B 523      81.550  96.440  77.850  1.00  0.00           H 
ATOM   3416  C   PHE B 523      87.370  97.970  81.160  1.00  0.00           C 
ATOM   3417  O   PHE B 523      87.090  99.150  81.410  1.00  0.00           O 
ATOM   3418  N   TYR B 524      88.160  97.280  82.060  1.00  0.00           N 
ATOM   3419  HN  TYR B 524      88.270  96.300  81.920  1.00  0.00           H 
ATOM   3420  CA  TYR B 524      88.520  98.030  83.310  1.00  0.00           C 
ATOM   3421  HA  TYR B 524      87.660  98.620  83.590  1.00  0.00           H 
ATOM   3422  CB  TYR B 524      88.700  97.110  84.550  1.00  0.00           C 
ATOM   3423  HB1 TYR B 524      88.730  97.620  85.530  1.00  0.00           H 
ATOM   3424  HB2 TYR B 524      87.800  96.450  84.530  1.00  0.00           H 
ATOM   3425  CG  TYR B 524      90.010  96.310  84.400  1.00  0.00           C 
ATOM   3426  CD1 TYR B 524      89.900  94.870  84.370  1.00  0.00           C 
ATOM   3427  HD1 TYR B 524      88.900  94.490  84.500  1.00  0.00           H 
ATOM   3428  CE1 TYR B 524      91.050  94.070  84.150  1.00  0.00           C 
ATOM   3429  HE1 TYR B 524      90.870  93.010  84.090  1.00  0.00           H 
ATOM   3430  CZ  TYR B 524      92.320  94.710  84.000  1.00  0.00           C 
ATOM   3431  OH  TYR B 524      93.450  93.970  83.810  1.00  0.00           O 
ATOM   3432  HH  TYR B 524      94.120  94.520  83.400  1.00  0.00           H 
ATOM   3433  CD2 TYR B 524      91.280  96.870  84.380  1.00  0.00           C 
ATOM   3434  HD2 TYR B 524      91.490  97.930  84.480  1.00  0.00           H 
ATOM   3435  CE2 TYR B 524      92.490  96.120  84.100  1.00  0.00           C 
ATOM   3436  HE2 TYR B 524      93.420  96.670  84.080  1.00  0.00           H 
ATOM   3437  C   TYR B 524      89.540  99.090  82.980  1.00  0.00           C 
ATOM   3438  O   TYR B 524      89.640 100.130  83.650  1.00  0.00           O 
ATOM   3439  N   ASP B 525      90.320  98.860  81.930  1.00  0.00           N 
ATOM   3440  HN  ASP B 525      90.290  98.040  81.360  1.00  0.00           H 
ATOM   3441  CA  ASP B 525      91.310  99.790  81.500  1.00  0.00           C 
ATOM   3442  HA  ASP B 525      90.860 100.740  81.760  1.00  0.00           H 
ATOM   3443  CB  ASP B 525      92.640  99.670  82.330  1.00  0.00           C 
ATOM   3444  HB1 ASP B 525      93.170 100.650  82.300  1.00  0.00           H 
ATOM   3445  HB2 ASP B 525      92.360  99.510  83.390  1.00  0.00           H 
ATOM   3446  CG  ASP B 525      93.590  98.550  82.000  1.00  0.00           C 
ATOM   3447  OD1 ASP B 525      93.420  97.810  81.000  1.00  0.00           O 
ATOM   3448  OD2 ASP B 525      94.540  98.400  82.810  1.00  0.00           O 
ATOM   3449  C   ASP B 525      91.420  99.740  80.050  1.00  0.00           C 
ATOM   3450  O   ASP B 525      90.910  98.870  79.360  1.00  0.00           O 
ATOM   3451  N   TYR B 526      91.940 100.860  79.540  1.00  0.00           N 
ATOM   3452  HN  TYR B 526      92.180 101.700  80.020  1.00  0.00           H 
ATOM   3453  CA  TYR B 526      91.980 101.040  78.090  1.00  0.00           C 
ATOM   3454  HA  TYR B 526      90.960 100.840  77.800  1.00  0.00           H 
ATOM   3455  CB  TYR B 526      92.270 102.500  77.730  1.00  0.00           C 
ATOM   3456  HB1 TYR B 526      91.490 103.170  78.160  1.00  0.00           H 
ATOM   3457  HB2 TYR B 526      93.250 102.850  78.110  1.00  0.00           H 
ATOM   3458  CG  TYR B 526      92.090 102.750  76.290  1.00  0.00           C 
ATOM   3459  CD1 TYR B 526      90.840 102.590  75.690  1.00  0.00           C 
ATOM   3460  HD1 TYR B 526      90.010 102.160  76.220  1.00  0.00           H 
ATOM   3461  CE1 TYR B 526      90.670 103.030  74.360  1.00  0.00           C 
ATOM   3462  HE1 TYR B 526      89.720 103.090  73.840  1.00  0.00           H 
ATOM   3463  CZ  TYR B 526      91.710 103.750  73.710  1.00  0.00           C 
ATOM   3464  OH  TYR B 526      91.440 104.470  72.530  1.00  0.00           O 
ATOM   3465  HH  TYR B 526      90.510 104.340  72.330  1.00  0.00           H 
ATOM   3466  CD2 TYR B 526      93.140 103.330  75.610  1.00  0.00           C 
ATOM   3467  HD2 TYR B 526      94.090 103.550  76.070  1.00  0.00           H 
ATOM   3468  CE2 TYR B 526      92.940 103.820  74.320  1.00  0.00           C 
ATOM   3469  HE2 TYR B 526      93.670 104.390  73.750  1.00  0.00           H 
ATOM   3470  C   TYR B 526      92.740 100.020  77.240  1.00  0.00           C 
ATOM   3471  O   TYR B 526      92.170  99.600  76.210  1.00  0.00           O 
ATOM   3472  N   PRO B 527      93.910  99.490  77.610  1.00  0.00           N 
ATOM   3473  CD  PRO B 527      94.920 100.200  78.470  1.00  0.00           C 
ATOM   3474  HD1 PRO B 527      94.680  99.820  79.490  1.00  0.00           H 
ATOM   3475  HD2 PRO B 527      94.650 101.280  78.450  1.00  0.00           H 
ATOM   3476  CA  PRO B 527      94.490  98.360  76.870  1.00  0.00           C 
ATOM   3477  HA  PRO B 527      94.630  98.580  75.820  1.00  0.00           H 
ATOM   3478  CB  PRO B 527      95.920  98.290  77.470  1.00  0.00           C 
ATOM   3479  HB1 PRO B 527      95.940  97.570  78.320  1.00  0.00           H 
ATOM   3480  HB2 PRO B 527      96.700  97.990  76.740  1.00  0.00           H 
ATOM   3481  CG  PRO B 527      96.220  99.680  78.000  1.00  0.00           C 
ATOM   3482  HG1 PRO B 527      97.000  99.700  78.800  1.00  0.00           H 
ATOM   3483  HG2 PRO B 527      96.570 100.360  77.200  1.00  0.00           H 
ATOM   3484  C   PRO B 527      93.630  97.050  76.880  1.00  0.00           C 
ATOM   3485  O   PRO B 527      93.560  96.360  75.860  1.00  0.00           O 
ATOM   3486  N   MET B 528      92.990  96.740  78.040  1.00  0.00           N 
ATOM   3487  HN  MET B 528      93.190  97.350  78.800  1.00  0.00           H 
ATOM   3488  CA  MET B 528      92.100  95.600  78.280  1.00  0.00           C 
ATOM   3489  HA  MET B 528      92.720  94.760  78.000  1.00  0.00           H 
ATOM   3490  CB  MET B 528      91.510  95.460  79.700  1.00  0.00           C 
ATOM   3491  HB1 MET B 528      92.320  95.320  80.440  1.00  0.00           H 
ATOM   3492  HB2 MET B 528      90.950  96.390  79.920  1.00  0.00           H 
ATOM   3493  CG  MET B 528      90.620  94.190  79.770  1.00  0.00           C 
ATOM   3494  HG1 MET B 528      90.190  94.110  80.790  1.00  0.00           H 
ATOM   3495  HG2 MET B 528      89.740  94.430  79.130  1.00  0.00           H 
ATOM   3496  SD  MET B 528      91.400  92.740  79.120  1.00  0.00           S 
ATOM   3497  CE  MET B 528      92.270  92.290  80.660  1.00  0.00           C 
ATOM   3498  HE1 MET B 528      92.900  91.420  80.370  1.00  0.00           H 
ATOM   3499  HE2 MET B 528      92.910  93.100  81.060  1.00  0.00           H 
ATOM   3500  HE3 MET B 528      91.600  92.190  81.540  1.00  0.00           H 
ATOM   3501  C   MET B 528      90.910  95.780  77.320  1.00  0.00           C 
ATOM   3502  O   MET B 528      90.480  94.930  76.550  1.00  0.00           O 
ATOM   3503  N   ALA B 529      90.330  97.040  77.340  1.00  0.00           N 
ATOM   3504  HN  ALA B 529      90.570  97.700  78.050  1.00  0.00           H 
ATOM   3505  CA  ALA B 529      89.190  97.430  76.600  1.00  0.00           C 
ATOM   3506  HA  ALA B 529      88.350  96.790  76.830  1.00  0.00           H 
ATOM   3507  CB  ALA B 529      88.850  98.900  76.990  1.00  0.00           C 
ATOM   3508  HB1 ALA B 529      87.850  99.170  76.600  1.00  0.00           H 
ATOM   3509  HB2 ALA B 529      88.810  98.960  78.100  1.00  0.00           H 
ATOM   3510  HB3 ALA B 529      89.470  99.710  76.550  1.00  0.00           H 
ATOM   3511  C   ALA B 529      89.450  97.290  75.080  1.00  0.00           C 
ATOM   3512  O   ALA B 529      88.640  96.760  74.310  1.00  0.00           O 
ATOM   3513  N   LEU B 530      90.650  97.690  74.540  1.00  0.00           N 
ATOM   3514  HN  LEU B 530      91.190  98.300  75.120  1.00  0.00           H 
ATOM   3515  CA  LEU B 530      91.170  97.370  73.240  1.00  0.00           C 
ATOM   3516  HA  LEU B 530      90.480  97.740  72.500  1.00  0.00           H 
ATOM   3517  CB  LEU B 530      92.590  98.040  73.120  1.00  0.00           C 
ATOM   3518  HB1 LEU B 530      92.900  98.340  74.150  1.00  0.00           H 
ATOM   3519  HB2 LEU B 530      93.360  97.320  72.750  1.00  0.00           H 
ATOM   3520  CG  LEU B 530      92.750  99.230  72.180  1.00  0.00           C 
ATOM   3521  HG  LEU B 530      93.830  99.470  72.040  1.00  0.00           H 
ATOM   3522  CD1 LEU B 530      92.240  98.880  70.770  1.00  0.00           C 
ATOM   3523 1HD1 LEU B 530      92.550  97.850  70.490  1.00  0.00           H 
ATOM   3524 2HD1 LEU B 530      91.140  98.930  70.920  1.00  0.00           H 
ATOM   3525 3HD1 LEU B 530      92.520  99.540  69.920  1.00  0.00           H 
ATOM   3526  CD2 LEU B 530      92.100 100.490  72.730  1.00  0.00           C 
ATOM   3527 1HD2 LEU B 530      92.290 101.380  72.090  1.00  0.00           H 
ATOM   3528 2HD2 LEU B 530      91.030 100.200  72.820  1.00  0.00           H 
ATOM   3529 3HD2 LEU B 530      92.530 100.730  73.730  1.00  0.00           H 
ATOM   3530  C   LEU B 530      91.190  95.910  72.900  1.00  0.00           C 
ATOM   3531  O   LEU B 530      90.630  95.490  71.900  1.00  0.00           O 
ATOM   3532  N   PHE B 531      91.800  94.970  73.690  1.00  0.00           N 
ATOM   3533  HN  PHE B 531      92.250  95.300  74.520  1.00  0.00           H 
ATOM   3534  CA  PHE B 531      91.830  93.530  73.520  1.00  0.00           C 
ATOM   3535  HA  PHE B 531      92.250  93.390  72.540  1.00  0.00           H 
ATOM   3536  CB  PHE B 531      92.920  92.920  74.530  1.00  0.00           C 
ATOM   3537  HB1 PHE B 531      93.900  93.320  74.190  1.00  0.00           H 
ATOM   3538  HB2 PHE B 531      92.710  93.170  75.590  1.00  0.00           H 
ATOM   3539  CG  PHE B 531      93.100  91.360  74.540  1.00  0.00           C 
ATOM   3540  CD1 PHE B 531      93.990  90.810  73.550  1.00  0.00           C 
ATOM   3541  HD1 PHE B 531      94.370  91.500  72.820  1.00  0.00           H 
ATOM   3542  CE1 PHE B 531      94.220  89.430  73.570  1.00  0.00           C 
ATOM   3543  HE1 PHE B 531      94.870  89.030  72.800  1.00  0.00           H 
ATOM   3544  CZ  PHE B 531      93.590  88.590  74.520  1.00  0.00           C 
ATOM   3545  HZ  PHE B 531      93.910  87.560  74.590  1.00  0.00           H 
ATOM   3546  CD2 PHE B 531      92.570  90.470  75.510  1.00  0.00           C 
ATOM   3547  HD2 PHE B 531      91.980  90.950  76.280  1.00  0.00           H 
ATOM   3548  CE2 PHE B 531      92.810  89.090  75.480  1.00  0.00           C 
ATOM   3549  HE2 PHE B 531      92.530  88.490  76.340  1.00  0.00           H 
ATOM   3550  C   PHE B 531      90.550  92.830  73.490  1.00  0.00           C 
ATOM   3551  O   PHE B 531      90.280  91.990  72.600  1.00  0.00           O 
ATOM   3552  N   SER B 532      89.620  93.120  74.470  1.00  0.00           N 
ATOM   3553  HN  SER B 532      89.860  93.690  75.250  1.00  0.00           H 
ATOM   3554  CA  SER B 532      88.350  92.500  74.470  1.00  0.00           C 
ATOM   3555  HA  SER B 532      88.530  91.470  74.190  1.00  0.00           H 
ATOM   3556  CB  SER B 532      87.710  92.400  75.860  1.00  0.00           C 
ATOM   3557  HB1 SER B 532      87.750  93.390  76.360  1.00  0.00           H 
ATOM   3558  HB2 SER B 532      86.630  92.160  75.820  1.00  0.00           H 
ATOM   3559  OG  SER B 532      88.420  91.440  76.670  1.00  0.00           O 
ATOM   3560  HG1 SER B 532      88.740  90.800  76.030  1.00  0.00           H 
ATOM   3561  C   SER B 532      87.430  92.960  73.410  1.00  0.00           C 
ATOM   3562  O   SER B 532      86.540  92.240  73.020  1.00  0.00           O 
ATOM   3563  N   THR B 533      87.560  94.180  72.890  1.00  0.00           N 
ATOM   3564  HN  THR B 533      88.320  94.760  73.170  1.00  0.00           H 
ATOM   3565  CA  THR B 533      86.800  94.690  71.750  1.00  0.00           C 
ATOM   3566  HA  THR B 533      85.740  94.490  71.780  1.00  0.00           H 
ATOM   3567  CB  THR B 533      86.910  96.180  71.540  1.00  0.00           C 
ATOM   3568  HB  THR B 533      87.980  96.430  71.380  1.00  0.00           H 
ATOM   3569  OG1 THR B 533      86.430  97.010  72.650  1.00  0.00           O 
ATOM   3570  HG1 THR B 533      87.050  96.840  73.370  1.00  0.00           H 
ATOM   3571  CG2 THR B 533      86.020  96.580  70.390  1.00  0.00           C 
ATOM   3572 1HG2 THR B 533      85.960  97.680  70.280  1.00  0.00           H 
ATOM   3573 2HG2 THR B 533      86.350  96.050  69.470  1.00  0.00           H 
ATOM   3574 3HG2 THR B 533      84.960  96.320  70.600  1.00  0.00           H 
ATOM   3575  C   THR B 533      87.440  94.000  70.540  1.00  0.00           C 
ATOM   3576  O   THR B 533      86.720  93.610  69.570  1.00  0.00           O 
ATOM   3577  N   PHE B 534      88.730  93.750  70.540  1.00  0.00           N 
ATOM   3578  HN  PHE B 534      89.250  94.150  71.290  1.00  0.00           H 
ATOM   3579  CA  PHE B 534      89.400  92.800  69.540  1.00  0.00           C 
ATOM   3580  HA  PHE B 534      88.960  93.100  68.600  1.00  0.00           H 
ATOM   3581  CB  PHE B 534      90.880  93.020  69.490  1.00  0.00           C 
ATOM   3582  HB1 PHE B 534      91.210  93.900  68.900  1.00  0.00           H 
ATOM   3583  HB2 PHE B 534      91.290  93.110  70.520  1.00  0.00           H 
ATOM   3584  CG  PHE B 534      91.660  91.860  68.850  1.00  0.00           C 
ATOM   3585  CD1 PHE B 534      91.670  91.760  67.490  1.00  0.00           C 
ATOM   3586  HD1 PHE B 534      91.250  92.550  66.880  1.00  0.00           H 
ATOM   3587  CE1 PHE B 534      92.380  90.720  66.920  1.00  0.00           C 
ATOM   3588  HE1 PHE B 534      92.440  90.620  65.850  1.00  0.00           H 
ATOM   3589  CZ  PHE B 534      92.960  89.730  67.720  1.00  0.00           C 
ATOM   3590  HZ  PHE B 534      93.530  88.930  67.280  1.00  0.00           H 
ATOM   3591  CD2 PHE B 534      92.280  90.980  69.680  1.00  0.00           C 
ATOM   3592  HD2 PHE B 534      92.140  90.960  70.750  1.00  0.00           H 
ATOM   3593  CE2 PHE B 534      92.920  89.820  69.120  1.00  0.00           C 
ATOM   3594  HE2 PHE B 534      93.380  89.020  69.680  1.00  0.00           H 
ATOM   3595  C   PHE B 534      88.810  91.380  69.560  1.00  0.00           C 
ATOM   3596  O   PHE B 534      88.300  90.880  68.540  1.00  0.00           O 
ATOM   3597  N   GLU B 535      88.610  90.790  70.750  1.00  0.00           N 
ATOM   3598  HN  GLU B 535      89.110  91.080  71.560  1.00  0.00           H 
ATOM   3599  CA  GLU B 535      87.980  89.530  70.900  1.00  0.00           C 
ATOM   3600  HA  GLU B 535      88.550  88.790  70.350  1.00  0.00           H 
ATOM   3601  CB  GLU B 535      88.110  89.050  72.420  1.00  0.00           C 
ATOM   3602  HB1 GLU B 535      87.650  89.840  73.050  1.00  0.00           H 
ATOM   3603  HB2 GLU B 535      87.480  88.160  72.630  1.00  0.00           H 
ATOM   3604  CG  GLU B 535      89.620  88.700  72.810  1.00  0.00           C 
ATOM   3605  HG1 GLU B 535      90.000  87.910  72.120  1.00  0.00           H 
ATOM   3606  HG2 GLU B 535      90.250  89.600  72.670  1.00  0.00           H 
ATOM   3607  CD  GLU B 535      89.710  88.370  74.220  1.00  0.00           C 
ATOM   3608  OE1 GLU B 535      89.240  89.270  74.950  1.00  0.00           O 
ATOM   3609  OE2 GLU B 535      90.250  87.280  74.640  1.00  0.00           O 
ATOM   3610  C   GLU B 535      86.520  89.350  70.470  1.00  0.00           C 
ATOM   3611  O   GLU B 535      86.140  88.470  69.670  1.00  0.00           O 
ATOM   3612  N   LEU B 536      85.670  90.300  70.820  1.00  0.00           N 
ATOM   3613  HN  LEU B 536      86.090  91.050  71.330  1.00  0.00           H 
ATOM   3614  CA  LEU B 536      84.320  90.480  70.270  1.00  0.00           C 
ATOM   3615  HA  LEU B 536      83.770  89.550  70.340  1.00  0.00           H 
ATOM   3616  CB  LEU B 536      83.600  91.600  71.090  1.00  0.00           C 
ATOM   3617  HB1 LEU B 536      84.240  92.500  70.960  1.00  0.00           H 
ATOM   3618  HB2 LEU B 536      82.620  91.870  70.640  1.00  0.00           H 
ATOM   3619  CG  LEU B 536      83.300  91.310  72.530  1.00  0.00           C 
ATOM   3620  HG  LEU B 536      84.270  91.170  73.060  1.00  0.00           H 
ATOM   3621  CD1 LEU B 536      82.560  92.520  73.190  1.00  0.00           C 
ATOM   3622 1HD1 LEU B 536      82.270  92.350  74.250  1.00  0.00           H 
ATOM   3623 2HD1 LEU B 536      83.170  93.450  73.170  1.00  0.00           H 
ATOM   3624 3HD1 LEU B 536      81.640  92.830  72.660  1.00  0.00           H 
ATOM   3625  CD2 LEU B 536      82.530  89.950  72.810  1.00  0.00           C 
ATOM   3626 1HD2 LEU B 536      82.120  89.910  73.840  1.00  0.00           H 
ATOM   3627 2HD2 LEU B 536      81.690  89.860  72.080  1.00  0.00           H 
ATOM   3628 3HD2 LEU B 536      83.240  89.120  72.640  1.00  0.00           H 
ATOM   3629  C   LEU B 536      84.130  90.800  68.760  1.00  0.00           C 
ATOM   3630  O   LEU B 536      83.120  90.500  68.130  1.00  0.00           O 
ATOM   3631  N   PHE B 537      85.180  91.380  68.080  1.00  0.00           N 
ATOM   3632  HN  PHE B 537      85.930  91.760  68.620  1.00  0.00           H 
ATOM   3633  CA  PHE B 537      85.360  91.620  66.720  1.00  0.00           C 
ATOM   3634  HA  PHE B 537      84.440  92.080  66.380  1.00  0.00           H 
ATOM   3635  CB  PHE B 537      86.550  92.610  66.400  1.00  0.00           C 
ATOM   3636  HB1 PHE B 537      86.300  93.560  66.910  1.00  0.00           H 
ATOM   3637  HB2 PHE B 537      87.520  92.160  66.690  1.00  0.00           H 
ATOM   3638  CG  PHE B 537      86.460  93.000  64.910  1.00  0.00           C 
ATOM   3639  CD1 PHE B 537      85.840  94.220  64.540  1.00  0.00           C 
ATOM   3640  HD1 PHE B 537      85.450  94.870  65.310  1.00  0.00           H 
ATOM   3641  CE1 PHE B 537      85.790  94.660  63.260  1.00  0.00           C 
ATOM   3642  HE1 PHE B 537      85.380  95.640  63.060  1.00  0.00           H 
ATOM   3643  CZ  PHE B 537      86.180  93.840  62.200  1.00  0.00           C 
ATOM   3644  HZ  PHE B 537      86.170  94.040  61.140  1.00  0.00           H 
ATOM   3645  CD2 PHE B 537      86.940  92.200  63.870  1.00  0.00           C 
ATOM   3646  HD2 PHE B 537      87.350  91.250  64.180  1.00  0.00           H 
ATOM   3647  CE2 PHE B 537      86.700  92.570  62.570  1.00  0.00           C 
ATOM   3648  HE2 PHE B 537      86.890  91.880  61.760  1.00  0.00           H 
ATOM   3649  C   PHE B 537      85.440  90.290  65.990  1.00  0.00           C 
ATOM   3650  O   PHE B 537      84.820  90.080  64.990  1.00  0.00           O 
ATOM   3651  N   LEU B 538      86.210  89.330  66.570  1.00  0.00           N 
ATOM   3652  HN  LEU B 538      86.780  89.460  67.370  1.00  0.00           H 
ATOM   3653  CA  LEU B 538      86.370  88.030  66.060  1.00  0.00           C 
ATOM   3654  HA  LEU B 538      86.210  88.000  64.990  1.00  0.00           H 
ATOM   3655  CB  LEU B 538      87.840  87.530  66.280  1.00  0.00           C 
ATOM   3656  HB1 LEU B 538      88.140  87.390  67.340  1.00  0.00           H 
ATOM   3657  HB2 LEU B 538      87.870  86.490  65.900  1.00  0.00           H 
ATOM   3658  CG  LEU B 538      89.010  88.310  65.560  1.00  0.00           C 
ATOM   3659  HG  LEU B 538      89.000  89.320  66.020  1.00  0.00           H 
ATOM   3660  CD1 LEU B 538      90.450  87.850  65.930  1.00  0.00           C 
ATOM   3661 1HD1 LEU B 538      91.150  88.610  65.530  1.00  0.00           H 
ATOM   3662 2HD1 LEU B 538      90.510  87.840  67.040  1.00  0.00           H 
ATOM   3663 3HD1 LEU B 538      90.640  86.820  65.570  1.00  0.00           H 
ATOM   3664  CD2 LEU B 538      88.930  88.390  64.030  1.00  0.00           C 
ATOM   3665 1HD2 LEU B 538      89.870  88.950  63.820  1.00  0.00           H 
ATOM   3666 2HD2 LEU B 538      88.860  87.360  63.620  1.00  0.00           H 
ATOM   3667 3HD2 LEU B 538      88.050  89.010  63.750  1.00  0.00           H 
ATOM   3668  C   LEU B 538      85.420  87.020  66.620  1.00  0.00           C 
ATOM   3669  O   LEU B 538      85.410  85.910  66.100  1.00  0.00           O 
ATOM   3670  N   THR B 539      84.590  87.300  67.650  1.00  0.00           N 
ATOM   3671  HN  THR B 539      84.520  88.250  67.940  1.00  0.00           H 
ATOM   3672  CA  THR B 539      83.570  86.330  68.190  1.00  0.00           C 
ATOM   3673  HA  THR B 539      83.170  86.920  69.000  1.00  0.00           H 
ATOM   3674  CB  THR B 539      82.410  85.830  67.360  1.00  0.00           C 
ATOM   3675  HB  THR B 539      81.670  85.210  67.910  1.00  0.00           H 
ATOM   3676  OG1 THR B 539      82.770  85.230  66.070  1.00  0.00           O 
ATOM   3677  HG1 THR B 539      83.680  85.500  65.930  1.00  0.00           H 
ATOM   3678  CG2 THR B 539      81.700  87.090  66.900  1.00  0.00           C 
ATOM   3679 1HG2 THR B 539      80.710  86.880  66.440  1.00  0.00           H 
ATOM   3680 2HG2 THR B 539      81.650  87.850  67.710  1.00  0.00           H 
ATOM   3681 3HG2 THR B 539      82.370  87.610  66.190  1.00  0.00           H 
ATOM   3682  C   THR B 539      84.120  85.140  69.010  1.00  0.00           C 
ATOM   3683  O   THR B 539      83.590  84.040  69.110  1.00  0.00           O 
ATOM   3684  N   ILE B 540      85.260  85.420  69.700  1.00  0.00           N 
ATOM   3685  HN  ILE B 540      85.660  86.330  69.590  1.00  0.00           H 
ATOM   3686  CA  ILE B 540      86.010  84.400  70.350  1.00  0.00           C 
ATOM   3687  HA  ILE B 540      85.500  83.460  70.180  1.00  0.00           H 
ATOM   3688  CB  ILE B 540      87.460  84.290  69.900  1.00  0.00           C 
ATOM   3689  HB  ILE B 540      87.930  83.430  70.420  1.00  0.00           H 
ATOM   3690  CG2 ILE B 540      87.410  84.030  68.400  1.00  0.00           C 
ATOM   3691 1HG2 ILE B 540      88.400  83.670  68.040  1.00  0.00           H 
ATOM   3692 2HG2 ILE B 540      86.710  83.250  68.040  1.00  0.00           H 
ATOM   3693 3HG2 ILE B 540      87.170  84.980  67.870  1.00  0.00           H 
ATOM   3694  CG1 ILE B 540      88.260  85.510  70.360  1.00  0.00           C 
ATOM   3695 1HG1 ILE B 540      87.620  86.410  70.220  1.00  0.00           H 
ATOM   3696 2HG1 ILE B 540      88.470  85.590  71.450  1.00  0.00           H 
ATOM   3697  CD  ILE B 540      89.620  85.730  69.720  1.00  0.00           C 
ATOM   3698  HD1 ILE B 540      89.390  86.200  68.740  1.00  0.00           H 
ATOM   3699  HD2 ILE B 540      90.160  86.450  70.370  1.00  0.00           H 
ATOM   3700  HD3 ILE B 540      90.200  84.790  69.580  1.00  0.00           H 
ATOM   3701  C   ILE B 540      85.920  84.480  71.890  1.00  0.00           C 
ATOM   3702  O   ILE B 540      86.550  83.770  72.620  1.00  0.00           O 
ATOM   3703  N   ILE B 541      85.020  85.350  72.340  1.00  0.00           N 
ATOM   3704  HN  ILE B 541      84.530  85.860  71.640  1.00  0.00           H 
ATOM   3705  CA  ILE B 541      84.570  85.500  73.720  1.00  0.00           C 
ATOM   3706  HA  ILE B 541      84.470  84.540  74.200  1.00  0.00           H 
ATOM   3707  CB  ILE B 541      85.240  86.410  74.720  1.00  0.00           C 
ATOM   3708  HB  ILE B 541      84.890  86.200  75.750  1.00  0.00           H 
ATOM   3709  CG2 ILE B 541      86.730  86.090  74.730  1.00  0.00           C 
ATOM   3710 1HG2 ILE B 541      87.250  86.540  75.600  1.00  0.00           H 
ATOM   3711 2HG2 ILE B 541      86.770  84.980  74.740  1.00  0.00           H 
ATOM   3712 3HG2 ILE B 541      87.410  86.460  73.930  1.00  0.00           H 
ATOM   3713  CG1 ILE B 541      85.000  87.960  74.440  1.00  0.00           C 
ATOM   3714 1HG1 ILE B 541      85.320  88.190  73.400  1.00  0.00           H 
ATOM   3715 2HG1 ILE B 541      83.940  88.230  74.640  1.00  0.00           H 
ATOM   3716  CD  ILE B 541      85.770  88.870  75.430  1.00  0.00           C 
ATOM   3717  HD1 ILE B 541      85.490  89.900  75.130  1.00  0.00           H 
ATOM   3718  HD2 ILE B 541      85.490  88.700  76.490  1.00  0.00           H 
ATOM   3719  HD3 ILE B 541      86.880  88.870  75.370  1.00  0.00           H 
ATOM   3720  C   ILE B 541      83.130  85.990  73.570  1.00  0.00           C 
ATOM   3721  O   ILE B 541      82.770  86.630  72.530  1.00  0.00           O 
ATOM   3722  N   ASP B 542      82.220  85.640  74.520  1.00  0.00           N 
ATOM   3723  HN  ASP B 542      82.400  84.900  75.160  1.00  0.00           H 
ATOM   3724  CA  ASP B 542      80.880  86.030  74.470  1.00  0.00           C 
ATOM   3725  HA  ASP B 542      80.530  85.890  73.460  1.00  0.00           H 
ATOM   3726  CB  ASP B 542      80.100  85.290  75.600  1.00  0.00           C 
ATOM   3727  HB1 ASP B 542      80.480  85.520  76.620  1.00  0.00           H 
ATOM   3728  HB2 ASP B 542      79.010  85.490  75.590  1.00  0.00           H 
ATOM   3729  CG  ASP B 542      80.070  83.790  75.420  1.00  0.00           C 
ATOM   3730  OD1 ASP B 542      80.650  83.310  74.390  1.00  0.00           O 
ATOM   3731  OD2 ASP B 542      79.560  83.000  76.220  1.00  0.00           O 
ATOM   3732  C   ASP B 542      80.670  87.470  74.840  1.00  0.00           C 
ATOM   3733  O   ASP B 542      81.490  88.150  75.430  1.00  0.00           O 
ATOM   3734  N   GLY B 543      79.500  88.040  74.440  1.00  0.00           N 
ATOM   3735  HN  GLY B 543      78.940  87.450  73.860  1.00  0.00           H 
ATOM   3736  CA  GLY B 543      78.990  89.390  74.870  1.00  0.00           C 
ATOM   3737  HA1 GLY B 543      79.550  90.120  74.310  1.00  0.00           H 
ATOM   3738  HA2 GLY B 543      77.930  89.380  74.680  1.00  0.00           H 
ATOM   3739  C   GLY B 543      78.950  89.670  76.400  1.00  0.00           C 
ATOM   3740  O   GLY B 543      78.540  88.790  77.140  1.00  0.00           O 
ATOM   3741  N   PRO B 544      79.360  90.850  76.920  1.00  0.00           N 
ATOM   3742  CD  PRO B 544      80.430  91.550  76.270  1.00  0.00           C 
ATOM   3743  HD1 PRO B 544      80.150  92.170  75.400  1.00  0.00           H 
ATOM   3744  HD2 PRO B 544      81.190  90.780  76.030  1.00  0.00           H 
ATOM   3745  CA  PRO B 544      79.240  91.240  78.330  1.00  0.00           C 
ATOM   3746  HA  PRO B 544      79.800  90.510  78.890  1.00  0.00           H 
ATOM   3747  CB  PRO B 544      80.050  92.540  78.440  1.00  0.00           C 
ATOM   3748  HB1 PRO B 544      79.420  93.420  78.190  1.00  0.00           H 
ATOM   3749  HB2 PRO B 544      80.430  92.670  79.470  1.00  0.00           H 
ATOM   3750  CG  PRO B 544      81.130  92.380  77.370  1.00  0.00           C 
ATOM   3751  HG1 PRO B 544      81.440  93.320  76.880  1.00  0.00           H 
ATOM   3752  HG2 PRO B 544      82.000  91.840  77.810  1.00  0.00           H 
ATOM   3753  C   PRO B 544      77.870  91.420  78.920  1.00  0.00           C 
ATOM   3754  O   PRO B 544      77.180  92.430  78.680  1.00  0.00           O 
ATOM   3755  N   ALA B 545      77.520  90.480  79.850  1.00  0.00           N 
ATOM   3756  HN  ALA B 545      78.170  89.790  80.140  1.00  0.00           H 
ATOM   3757  CA  ALA B 545      76.240  90.330  80.480  1.00  0.00           C 
ATOM   3758  HA  ALA B 545      75.930  91.360  80.570  1.00  0.00           H 
ATOM   3759  CB  ALA B 545      75.280  89.490  79.660  1.00  0.00           C 
ATOM   3760  HB1 ALA B 545      75.470  88.400  79.800  1.00  0.00           H 
ATOM   3761  HB2 ALA B 545      74.230  89.670  79.980  1.00  0.00           H 
ATOM   3762  HB3 ALA B 545      75.370  89.750  78.580  1.00  0.00           H 
ATOM   3763  C   ALA B 545      76.300  89.710  81.870  1.00  0.00           C 
ATOM   3764  O   ALA B 545      76.960  88.700  82.050  1.00  0.00           O 
ATOM   3765  N   ASN B 546      75.600  90.340  82.850  1.00  0.00           N 
ATOM   3766  HN  ASN B 546      75.160  91.190  82.570  1.00  0.00           H 
ATOM   3767  CA  ASN B 546      75.480  89.880  84.190  1.00  0.00           C 
ATOM   3768  HA  ASN B 546      75.950  88.910  84.160  1.00  0.00           H 
ATOM   3769  CB  ASN B 546      76.020  90.960  85.140  1.00  0.00           C 
ATOM   3770  HB1 ASN B 546      77.110  91.070  84.950  1.00  0.00           H 
ATOM   3771  HB2 ASN B 546      75.480  91.890  84.860  1.00  0.00           H 
ATOM   3772  CG  ASN B 546      75.820  90.690  86.610  1.00  0.00           C 
ATOM   3773  OD1 ASN B 546      75.260  89.700  87.040  1.00  0.00           O 
ATOM   3774  ND2 ASN B 546      76.430  91.560  87.430  1.00  0.00           N 
ATOM   3775 1HD2 ASN B 546      77.210  92.130  87.150  1.00  0.00           H 
ATOM   3776 2HD2 ASN B 546      76.230  91.490  88.410  1.00  0.00           H 
ATOM   3777  C   ASN B 546      74.100  89.550  84.480  1.00  0.00           C 
ATOM   3778  O   ASN B 546      73.840  88.540  85.130  1.00  0.00           O 
ATOM   3779  N   TYR B 547      73.100  90.470  84.220  1.00  0.00           N 
ATOM   3780  HN  TYR B 547      73.440  91.240  83.680  1.00  0.00           H 
ATOM   3781  CA  TYR B 547      71.650  90.230  84.360  1.00  0.00           C 
ATOM   3782  HA  TYR B 547      71.150  91.030  83.820  1.00  0.00           H 
ATOM   3783  CB  TYR B 547      71.050  88.930  83.820  1.00  0.00           C 
ATOM   3784  HB1 TYR B 547      71.350  88.080  84.470  1.00  0.00           H 
ATOM   3785  HB2 TYR B 547      69.940  88.950  83.820  1.00  0.00           H 
ATOM   3786  CG  TYR B 547      71.340  88.690  82.340  1.00  0.00           C 
ATOM   3787  CD1 TYR B 547      70.690  89.350  81.230  1.00  0.00           C 
ATOM   3788  HD1 TYR B 547      70.080  90.220  81.400  1.00  0.00           H 
ATOM   3789  CE1 TYR B 547      71.040  88.980  79.920  1.00  0.00           C 
ATOM   3790  HE1 TYR B 547      70.690  89.530  79.060  1.00  0.00           H 
ATOM   3791  CZ  TYR B 547      71.920  87.900  79.650  1.00  0.00           C 
ATOM   3792  OH  TYR B 547      72.250  87.520  78.310  1.00  0.00           O 
ATOM   3793  HH  TYR B 547      71.980  88.170  77.660  1.00  0.00           H 
ATOM   3794  CD2 TYR B 547      72.140  87.580  82.040  1.00  0.00           C 
ATOM   3795  HD2 TYR B 547      72.500  87.000  82.880  1.00  0.00           H 
ATOM   3796  CE2 TYR B 547      72.480  87.220  80.750  1.00  0.00           C 
ATOM   3797  HE2 TYR B 547      72.930  86.270  80.500  1.00  0.00           H 
ATOM   3798  C   TYR B 547      71.170  90.530  85.800  1.00  0.00           C 
ATOM   3799  O   TYR B 547      70.000  90.740  86.050  1.00  0.00           O 
ATOM   3800  N   ASN B 548      72.070  90.440  86.770  1.00  0.00           N 
ATOM   3801  HN  ASN B 548      73.030  90.250  86.600  1.00  0.00           H 
ATOM   3802  CA  ASN B 548      71.750  90.710  88.180  1.00  0.00           C 
ATOM   3803  HA  ASN B 548      70.720  90.420  88.320  1.00  0.00           H 
ATOM   3804  CB  ASN B 548      72.550  89.810  89.130  1.00  0.00           C 
ATOM   3805  HB1 ASN B 548      73.640  89.970  89.010  1.00  0.00           H 
ATOM   3806  HB2 ASN B 548      72.340  90.040  90.200  1.00  0.00           H 
ATOM   3807  CG  ASN B 548      72.300  88.320  88.820  1.00  0.00           C 
ATOM   3808  OD1 ASN B 548      71.290  87.770  89.280  1.00  0.00           O 
ATOM   3809  ND2 ASN B 548      73.070  87.670  87.940  1.00  0.00           N 
ATOM   3810 1HD2 ASN B 548      73.770  88.190  87.450  1.00  0.00           H 
ATOM   3811 2HD2 ASN B 548      72.850  86.730  87.700  1.00  0.00           H 
ATOM   3812  C   ASN B 548      71.840  92.130  88.580  1.00  0.00           C 
ATOM   3813  O   ASN B 548      71.250  92.470  89.630  1.00  0.00           O 
ATOM   3814  N   VAL B 549      72.510  92.980  87.740  1.00  0.00           N 
ATOM   3815  HN  VAL B 549      72.770  92.620  86.850  1.00  0.00           H 
ATOM   3816  CA  VAL B 549      72.820  94.370  87.790  1.00  0.00           C 
ATOM   3817  HA  VAL B 549      72.350  94.720  88.700  1.00  0.00           H 
ATOM   3818  CB  VAL B 549      74.300  94.460  87.960  1.00  0.00           C 
ATOM   3819  HB  VAL B 549      74.690  93.470  88.270  1.00  0.00           H 
ATOM   3820  CG1 VAL B 549      75.030  95.010  86.710  1.00  0.00           C 
ATOM   3821 1HG1 VAL B 549      76.120  94.780  86.700  1.00  0.00           H 
ATOM   3822 2HG1 VAL B 549      74.610  94.580  85.780  1.00  0.00           H 
ATOM   3823 3HG1 VAL B 549      74.840  96.110  86.710  1.00  0.00           H 
ATOM   3824  CG2 VAL B 549      74.640  95.350  89.180  1.00  0.00           C 
ATOM   3825 1HG2 VAL B 549      75.690  95.670  89.010  1.00  0.00           H 
ATOM   3826 2HG2 VAL B 549      73.950  96.210  89.280  1.00  0.00           H 
ATOM   3827 3HG2 VAL B 549      74.530  94.820  90.150  1.00  0.00           H 
ATOM   3828  C   VAL B 549      72.150  95.080  86.620  1.00  0.00           C 
ATOM   3829  O   VAL B 549      71.900  94.540  85.530  1.00  0.00           O 
ATOM   3830  N   ASP B 550      71.780  96.370  86.760  1.00  0.00           N 
ATOM   3831  HN  ASP B 550      71.800  96.810  87.650  1.00  0.00           H 
ATOM   3832  CA  ASP B 550      71.370  97.220  85.620  1.00  0.00           C 
ATOM   3833  HA  ASP B 550      70.870  96.590  84.910  1.00  0.00           H 
ATOM   3834  CB  ASP B 550      70.400  98.330  86.110  1.00  0.00           C 
ATOM   3835  HB1 ASP B 550      70.930  98.910  86.900  1.00  0.00           H 
ATOM   3836  HB2 ASP B 550      70.190  99.110  85.350  1.00  0.00           H 
ATOM   3837  CG  ASP B 550      69.120  97.730  86.510  1.00  0.00           C 
ATOM   3838  OD1 ASP B 550      68.580  96.740  85.980  1.00  0.00           O 
ATOM   3839  OD2 ASP B 550      68.500  98.450  87.320  1.00  0.00           O 
ATOM   3840  C   ASP B 550      72.610  97.800  84.900  1.00  0.00           C 
ATOM   3841  O   ASP B 550      73.430  98.480  85.490  1.00  0.00           O 
ATOM   3842  N   LEU B 551      72.700  97.490  83.590  1.00  0.00           N 
ATOM   3843  HN  LEU B 551      71.900  96.980  83.280  1.00  0.00           H 
ATOM   3844  CA  LEU B 551      73.850  97.910  82.730  1.00  0.00           C 
ATOM   3845  HA  LEU B 551      74.710  98.040  83.370  1.00  0.00           H 
ATOM   3846  CB  LEU B 551      74.300  97.010  81.590  1.00  0.00           C 
ATOM   3847  HB1 LEU B 551      73.610  97.160  80.730  1.00  0.00           H 
ATOM   3848  HB2 LEU B 551      75.340  97.320  81.350  1.00  0.00           H 
ATOM   3849  CG  LEU B 551      74.460  95.530  81.880  1.00  0.00           C 
ATOM   3850  HG  LEU B 551      73.490  95.060  82.130  1.00  0.00           H 
ATOM   3851  CD1 LEU B 551      75.070  94.900  80.610  1.00  0.00           C 
ATOM   3852 1HD1 LEU B 551      74.180  94.850  79.940  1.00  0.00           H 
ATOM   3853 2HD1 LEU B 551      75.900  95.480  80.150  1.00  0.00           H 
ATOM   3854 3HD1 LEU B 551      75.540  93.900  80.570  1.00  0.00           H 
ATOM   3855  CD2 LEU B 551      75.470  95.310  83.030  1.00  0.00           C 
ATOM   3856 1HD2 LEU B 551      75.400  94.290  83.470  1.00  0.00           H 
ATOM   3857 2HD2 LEU B 551      76.490  95.640  82.730  1.00  0.00           H 
ATOM   3858 3HD2 LEU B 551      75.050  95.950  83.830  1.00  0.00           H 
ATOM   3859  C   LEU B 551      73.490  99.260  82.220  1.00  0.00           C 
ATOM   3860  O   LEU B 551      72.290  99.380  82.030  1.00  0.00           O 
ATOM   3861  N   PRO B 552      74.300 100.310  82.010  1.00  0.00           N 
ATOM   3862  CD  PRO B 552      75.750 100.290  82.300  1.00  0.00           C 
ATOM   3863  HD1 PRO B 552      76.180  99.420  81.750  1.00  0.00           H 
ATOM   3864  HD2 PRO B 552      75.830 100.030  83.380  1.00  0.00           H 
ATOM   3865  CA  PRO B 552      73.960 101.350  81.060  1.00  0.00           C 
ATOM   3866  HA  PRO B 552      73.310 101.970  81.670  1.00  0.00           H 
ATOM   3867  CB  PRO B 552      75.370 101.980  80.760  1.00  0.00           C 
ATOM   3868  HB1 PRO B 552      75.910 101.480  79.930  1.00  0.00           H 
ATOM   3869  HB2 PRO B 552      75.460 103.080  80.610  1.00  0.00           H 
ATOM   3870  CG  PRO B 552      76.170 101.690  82.000  1.00  0.00           C 
ATOM   3871  HG1 PRO B 552      77.270 101.770  81.900  1.00  0.00           H 
ATOM   3872  HG2 PRO B 552      76.010 102.450  82.790  1.00  0.00           H 
ATOM   3873  C   PRO B 552      73.180 101.090  79.790  1.00  0.00           C 
ATOM   3874  O   PRO B 552      73.460 100.090  79.080  1.00  0.00           O 
ATOM   3875  N   PHE B 553      72.300 101.940  79.400  1.00  0.00           N 
ATOM   3876  HN  PHE B 553      72.000 102.660  80.020  1.00  0.00           H 
ATOM   3877  CA  PHE B 553      71.520 101.840  78.210  1.00  0.00           C 
ATOM   3878  HA  PHE B 553      70.960 100.920  78.230  1.00  0.00           H 
ATOM   3879  CB  PHE B 553      70.480 103.040  78.310  1.00  0.00           C 
ATOM   3880  HB1 PHE B 553      69.890 102.990  79.250  1.00  0.00           H 
ATOM   3881  HB2 PHE B 553      71.090 103.960  78.410  1.00  0.00           H 
ATOM   3882  CG  PHE B 553      69.530 103.180  77.200  1.00  0.00           C 
ATOM   3883  CD1 PHE B 553      68.810 102.070  76.750  1.00  0.00           C 
ATOM   3884  HD1 PHE B 553      68.760 101.270  77.480  1.00  0.00           H 
ATOM   3885  CE1 PHE B 553      67.970 102.130  75.620  1.00  0.00           C 
ATOM   3886  HE1 PHE B 553      67.360 101.270  75.380  1.00  0.00           H 
ATOM   3887  CZ  PHE B 553      67.910 103.300  74.890  1.00  0.00           C 
ATOM   3888  HZ  PHE B 553      67.410 103.220  73.930  1.00  0.00           H 
ATOM   3889  CD2 PHE B 553      69.500 104.360  76.340  1.00  0.00           C 
ATOM   3890  HD2 PHE B 553      70.140 105.190  76.610  1.00  0.00           H 
ATOM   3891  CE2 PHE B 553      68.770 104.360  75.140  1.00  0.00           C 
ATOM   3892  HE2 PHE B 553      68.740 105.190  74.450  1.00  0.00           H 
ATOM   3893  C   PHE B 553      72.290 101.920  76.890  1.00  0.00           C 
ATOM   3894  O   PHE B 553      72.150 101.140  75.960  1.00  0.00           O 
ATOM   3895  N   MET B 554      73.300 102.830  76.830  1.00  0.00           N 
ATOM   3896  HN  MET B 554      73.430 103.420  77.630  1.00  0.00           H 
ATOM   3897  CA  MET B 554      74.180 102.950  75.620  1.00  0.00           C 
ATOM   3898  HA  MET B 554      73.600 103.150  74.730  1.00  0.00           H 
ATOM   3899  CB  MET B 554      75.180 104.230  75.740  1.00  0.00           C 
ATOM   3900  HB1 MET B 554      75.630 104.180  76.750  1.00  0.00           H 
ATOM   3901  HB2 MET B 554      75.910 104.170  74.910  1.00  0.00           H 
ATOM   3902  CG  MET B 554      74.450 105.520  75.610  1.00  0.00           C 
ATOM   3903  HG1 MET B 554      73.780 105.640  76.490  1.00  0.00           H 
ATOM   3904  HG2 MET B 554      75.110 106.410  75.680  1.00  0.00           H 
ATOM   3905  SD  MET B 554      73.370 105.580  74.110  1.00  0.00           S 
ATOM   3906  CE  MET B 554      74.660 105.310  72.900  1.00  0.00           C 
ATOM   3907  HE1 MET B 554      74.210 105.440  71.890  1.00  0.00           H 
ATOM   3908  HE2 MET B 554      75.480 106.060  72.980  1.00  0.00           H 
ATOM   3909  HE3 MET B 554      75.070 104.280  73.010  1.00  0.00           H 
ATOM   3910  C   MET B 554      74.920 101.640  75.220  1.00  0.00           C 
ATOM   3911  O   MET B 554      75.150 101.560  74.040  1.00  0.00           O 
ATOM   3912  N   TYR B 555      75.250 100.700  76.100  1.00  0.00           N 
ATOM   3913  HN  TYR B 555      74.910 100.930  77.010  1.00  0.00           H 
ATOM   3914  CA  TYR B 555      75.940  99.430  75.840  1.00  0.00           C 
ATOM   3915  HA  TYR B 555      76.870  99.700  75.370  1.00  0.00           H 
ATOM   3916  CB  TYR B 555      76.120  98.580  77.170  1.00  0.00           C 
ATOM   3917  HB1 TYR B 555      76.920  99.080  77.760  1.00  0.00           H 
ATOM   3918  HB2 TYR B 555      75.210  98.530  77.800  1.00  0.00           H 
ATOM   3919  CG  TYR B 555      76.610  97.130  76.880  1.00  0.00           C 
ATOM   3920  CD1 TYR B 555      77.880  96.850  76.310  1.00  0.00           C 
ATOM   3921  HD1 TYR B 555      78.550  97.680  76.140  1.00  0.00           H 
ATOM   3922  CE1 TYR B 555      78.230  95.550  75.970  1.00  0.00           C 
ATOM   3923  HE1 TYR B 555      79.190  95.210  75.600  1.00  0.00           H 
ATOM   3924  CZ  TYR B 555      77.340  94.510  76.290  1.00  0.00           C 
ATOM   3925  OH  TYR B 555      77.610  93.150  75.910  1.00  0.00           O 
ATOM   3926  HH  TYR B 555      77.170  92.570  76.530  1.00  0.00           H 
ATOM   3927  CD2 TYR B 555      75.670  96.090  77.170  1.00  0.00           C 
ATOM   3928  HD2 TYR B 555      74.760  96.360  77.690  1.00  0.00           H 
ATOM   3929  CE2 TYR B 555      76.050  94.720  76.920  1.00  0.00           C 
ATOM   3930  HE2 TYR B 555      75.350  93.950  77.200  1.00  0.00           H 
ATOM   3931  C   TYR B 555      75.160  98.620  74.770  1.00  0.00           C 
ATOM   3932  O   TYR B 555      75.680  98.110  73.740  1.00  0.00           O 
ATOM   3933  N   SER B 556      73.840  98.430  75.000  1.00  0.00           N 
ATOM   3934  HN  SER B 556      73.370  98.920  75.730  1.00  0.00           H 
ATOM   3935  CA  SER B 556      72.950  97.740  74.050  1.00  0.00           C 
ATOM   3936  HA  SER B 556      73.410  96.780  73.870  1.00  0.00           H 
ATOM   3937  CB  SER B 556      71.480  97.440  74.550  1.00  0.00           C 
ATOM   3938  HB1 SER B 556      71.080  98.430  74.860  1.00  0.00           H 
ATOM   3939  HB2 SER B 556      70.990  97.090  73.620  1.00  0.00           H 
ATOM   3940  OG  SER B 556      71.380  96.490  75.610  1.00  0.00           O 
ATOM   3941  HG1 SER B 556      71.760  95.640  75.360  1.00  0.00           H 
ATOM   3942  C   SER B 556      72.930  98.460  72.690  1.00  0.00           C 
ATOM   3943  O   SER B 556      73.060  97.720  71.720  1.00  0.00           O 
ATOM   3944  N   ILE B 557      72.820  99.800  72.620  1.00  0.00           N 
ATOM   3945  HN  ILE B 557      72.910 100.330  73.460  1.00  0.00           H 
ATOM   3946  CA  ILE B 557      72.950 100.500  71.400  1.00  0.00           C 
ATOM   3947  HA  ILE B 557      72.180 100.210  70.700  1.00  0.00           H 
ATOM   3948  CB  ILE B 557      72.720 102.060  71.630  1.00  0.00           C 
ATOM   3949  HB  ILE B 557      73.440 102.390  72.420  1.00  0.00           H 
ATOM   3950  CG2 ILE B 557      72.830 102.800  70.260  1.00  0.00           C 
ATOM   3951 1HG2 ILE B 557      72.430 103.830  70.390  1.00  0.00           H 
ATOM   3952 2HG2 ILE B 557      73.840 102.870  69.800  1.00  0.00           H 
ATOM   3953 3HG2 ILE B 557      72.210 102.270  69.500  1.00  0.00           H 
ATOM   3954  CG1 ILE B 557      71.400 102.480  72.290  1.00  0.00           C 
ATOM   3955 1HG1 ILE B 557      71.140 102.080  73.290  1.00  0.00           H 
ATOM   3956 2HG1 ILE B 557      71.420 103.590  72.380  1.00  0.00           H 
ATOM   3957  CD  ILE B 557      70.080 102.200  71.440  1.00  0.00           C 
ATOM   3958  HD1 ILE B 557      69.880 101.110  71.310  1.00  0.00           H 
ATOM   3959  HD2 ILE B 557      69.260 102.780  71.900  1.00  0.00           H 
ATOM   3960  HD3 ILE B 557      70.210 102.620  70.420  1.00  0.00           H 
ATOM   3961  C   ILE B 557      74.320 100.300  70.770  1.00  0.00           C 
ATOM   3962  O   ILE B 557      74.440  99.900  69.630  1.00  0.00           O 
ATOM   3963  N   THR B 558      75.420 100.470  71.580  1.00  0.00           N 
ATOM   3964  HN  THR B 558      75.330 100.590  72.570  1.00  0.00           H 
ATOM   3965  CA  THR B 558      76.810 100.460  71.030  1.00  0.00           C 
ATOM   3966  HA  THR B 558      76.890 101.090  70.160  1.00  0.00           H 
ATOM   3967  CB  THR B 558      77.830 101.030  71.990  1.00  0.00           C 
ATOM   3968  HB  THR B 558      77.860 100.500  72.960  1.00  0.00           H 
ATOM   3969  OG1 THR B 558      77.490 102.390  72.390  1.00  0.00           O 
ATOM   3970  HG1 THR B 558      76.640 102.250  72.810  1.00  0.00           H 
ATOM   3971  CG2 THR B 558      79.270 101.180  71.420  1.00  0.00           C 
ATOM   3972 1HG2 THR B 558      80.020 101.290  72.240  1.00  0.00           H 
ATOM   3973 2HG2 THR B 558      79.490 100.220  70.900  1.00  0.00           H 
ATOM   3974 3HG2 THR B 558      79.280 101.970  70.640  1.00  0.00           H 
ATOM   3975  C   THR B 558      77.270  99.090  70.550  1.00  0.00           C 
ATOM   3976  O   THR B 558      77.840  99.000  69.460  1.00  0.00           O 
ATOM   3977  N   TYR B 559      77.020  98.060  71.410  1.00  0.00           N 
ATOM   3978  HN  TYR B 559      76.620  98.150  72.320  1.00  0.00           H 
ATOM   3979  CA  TYR B 559      77.250  96.760  70.980  1.00  0.00           C 
ATOM   3980  HA  TYR B 559      78.260  96.660  70.620  1.00  0.00           H 
ATOM   3981  CB  TYR B 559      77.220  95.780  72.180  1.00  0.00           C 
ATOM   3982  HB1 TYR B 559      77.790  96.170  73.050  1.00  0.00           H 
ATOM   3983  HB2 TYR B 559      76.190  95.840  72.600  1.00  0.00           H 
ATOM   3984  CG  TYR B 559      77.520  94.350  71.870  1.00  0.00           C 
ATOM   3985  CD1 TYR B 559      78.760  94.040  71.290  1.00  0.00           C 
ATOM   3986  HD1 TYR B 559      79.470  94.810  71.010  1.00  0.00           H 
ATOM   3987  CE1 TYR B 559      79.200  92.740  71.170  1.00  0.00           C 
ATOM   3988  HE1 TYR B 559      80.170  92.570  70.730  1.00  0.00           H 
ATOM   3989  CZ  TYR B 559      78.440  91.680  71.650  1.00  0.00           C 
ATOM   3990  OH  TYR B 559      79.050  90.460  71.600  1.00  0.00           O 
ATOM   3991  HH  TYR B 559      78.360  89.830  71.840  1.00  0.00           H 
ATOM   3992  CD2 TYR B 559      76.760  93.250  72.260  1.00  0.00           C 
ATOM   3993  HD2 TYR B 559      75.920  93.410  72.930  1.00  0.00           H 
ATOM   3994  CE2 TYR B 559      77.230  91.950  72.260  1.00  0.00           C 
ATOM   3995  HE2 TYR B 559      76.610  91.190  72.710  1.00  0.00           H 
ATOM   3996  C   TYR B 559      76.470  96.290  69.770  1.00  0.00           C 
ATOM   3997  O   TYR B 559      77.030  95.600  68.920  1.00  0.00           O 
ATOM   3998  N   ALA B 560      75.140  96.630  69.630  1.00  0.00           N 
ATOM   3999  HN  ALA B 560      74.750  97.010  70.460  1.00  0.00           H 
ATOM   4000  CA  ALA B 560      74.310  96.130  68.550  1.00  0.00           C 
ATOM   4001  HA  ALA B 560      74.500  95.070  68.520  1.00  0.00           H 
ATOM   4002  CB  ALA B 560      72.800  96.600  68.540  1.00  0.00           C 
ATOM   4003  HB1 ALA B 560      72.220  96.270  67.650  1.00  0.00           H 
ATOM   4004  HB2 ALA B 560      72.240  96.210  69.410  1.00  0.00           H 
ATOM   4005  HB3 ALA B 560      72.740  97.690  68.740  1.00  0.00           H 
ATOM   4006  C   ALA B 560      74.870  96.660  67.210  1.00  0.00           C 
ATOM   4007  O   ALA B 560      75.120  95.850  66.280  1.00  0.00           O 
ATOM   4008  N   ALA B 561      75.190  97.930  67.160  1.00  0.00           N 
ATOM   4009  HN  ALA B 561      74.990  98.500  67.950  1.00  0.00           H 
ATOM   4010  CA  ALA B 561      75.840  98.670  66.090  1.00  0.00           C 
ATOM   4011  HA  ALA B 561      75.230  98.550  65.200  1.00  0.00           H 
ATOM   4012  CB  ALA B 561      75.830 100.170  66.550  1.00  0.00           C 
ATOM   4013  HB1 ALA B 561      76.490 100.330  67.430  1.00  0.00           H 
ATOM   4014  HB2 ALA B 561      76.270 100.830  65.770  1.00  0.00           H 
ATOM   4015  HB3 ALA B 561      74.830 100.470  66.920  1.00  0.00           H 
ATOM   4016  C   ALA B 561      77.250  98.090  65.820  1.00  0.00           C 
ATOM   4017  O   ALA B 561      77.620  98.020  64.670  1.00  0.00           O 
ATOM   4018  N   PHE B 562      78.080  97.710  66.870  1.00  0.00           N 
ATOM   4019  HN  PHE B 562      77.760  97.980  67.770  1.00  0.00           H 
ATOM   4020  CA  PHE B 562      79.270  96.940  66.630  1.00  0.00           C 
ATOM   4021  HA  PHE B 562      79.850  97.580  65.980  1.00  0.00           H 
ATOM   4022  CB  PHE B 562      80.020  96.850  68.030  1.00  0.00           C 
ATOM   4023  HB1 PHE B 562      80.270  97.890  68.350  1.00  0.00           H 
ATOM   4024  HB2 PHE B 562      79.480  96.340  68.850  1.00  0.00           H 
ATOM   4025  CG  PHE B 562      81.340  96.170  67.920  1.00  0.00           C 
ATOM   4026  CD1 PHE B 562      82.570  96.800  67.690  1.00  0.00           C 
ATOM   4027  HD1 PHE B 562      82.680  97.850  67.470  1.00  0.00           H 
ATOM   4028  CE1 PHE B 562      83.770  96.060  67.770  1.00  0.00           C 
ATOM   4029  HE1 PHE B 562      84.670  96.600  67.500  1.00  0.00           H 
ATOM   4030  CZ  PHE B 562      83.790  94.740  68.150  1.00  0.00           C 
ATOM   4031  HZ  PHE B 562      84.690  94.170  68.290  1.00  0.00           H 
ATOM   4032  CD2 PHE B 562      81.380  94.760  68.290  1.00  0.00           C 
ATOM   4033  HD2 PHE B 562      80.420  94.360  68.570  1.00  0.00           H 
ATOM   4034  CE2 PHE B 562      82.620  94.060  68.360  1.00  0.00           C 
ATOM   4035  HE2 PHE B 562      82.640  93.000  68.580  1.00  0.00           H 
ATOM   4036  C   PHE B 562      79.120  95.580  65.910  1.00  0.00           C 
ATOM   4037  O   PHE B 562      79.870  95.200  65.030  1.00  0.00           O 
ATOM   4038  N   ALA B 563      78.090  94.830  66.360  1.00  0.00           N 
ATOM   4039  HN  ALA B 563      77.540  95.220  67.090  1.00  0.00           H 
ATOM   4040  CA  ALA B 563      77.780  93.510  65.880  1.00  0.00           C 
ATOM   4041  HA  ALA B 563      78.680  92.920  65.980  1.00  0.00           H 
ATOM   4042  CB  ALA B 563      76.740  92.760  66.800  1.00  0.00           C 
ATOM   4043  HB1 ALA B 563      76.750  91.680  66.550  1.00  0.00           H 
ATOM   4044  HB2 ALA B 563      77.020  92.950  67.860  1.00  0.00           H 
ATOM   4045  HB3 ALA B 563      75.710  93.100  66.550  1.00  0.00           H 
ATOM   4046  C   ALA B 563      77.460  93.490  64.430  1.00  0.00           C 
ATOM   4047  O   ALA B 563      77.950  92.720  63.600  1.00  0.00           O 
ATOM   4048  N   ILE B 564      76.560  94.360  64.060  1.00  0.00           N 
ATOM   4049  HN  ILE B 564      76.190  94.950  64.770  1.00  0.00           H 
ATOM   4050  CA  ILE B 564      76.280  94.540  62.660  1.00  0.00           C 
ATOM   4051  HA  ILE B 564      76.070  93.540  62.320  1.00  0.00           H 
ATOM   4052  CB  ILE B 564      74.980  95.410  62.410  1.00  0.00           C 
ATOM   4053  HB  ILE B 564      75.090  96.460  62.750  1.00  0.00           H 
ATOM   4054  CG2 ILE B 564      74.610  95.370  60.910  1.00  0.00           C 
ATOM   4055 1HG2 ILE B 564      74.630  94.300  60.600  1.00  0.00           H 
ATOM   4056 2HG2 ILE B 564      73.540  95.650  60.790  1.00  0.00           H 
ATOM   4057 3HG2 ILE B 564      75.370  95.920  60.310  1.00  0.00           H 
ATOM   4058  CG1 ILE B 564      73.850  94.810  63.230  1.00  0.00           C 
ATOM   4059 1HG1 ILE B 564      73.450  93.880  62.770  1.00  0.00           H 
ATOM   4060 2HG1 ILE B 564      74.270  94.520  64.220  1.00  0.00           H 
ATOM   4061  CD  ILE B 564      72.670  95.770  63.520  1.00  0.00           C 
ATOM   4062  HD1 ILE B 564      72.190  96.140  62.590  1.00  0.00           H 
ATOM   4063  HD2 ILE B 564      71.960  95.350  64.270  1.00  0.00           H 
ATOM   4064  HD3 ILE B 564      73.160  96.610  64.050  1.00  0.00           H 
ATOM   4065  C   ILE B 564      77.510  94.970  61.830  1.00  0.00           C 
ATOM   4066  O   ILE B 564      77.790  94.450  60.750  1.00  0.00           O 
ATOM   4067  N   ILE B 565      78.350  95.990  62.340  1.00  0.00           N 
ATOM   4068  HN  ILE B 565      78.130  96.460  63.190  1.00  0.00           H 
ATOM   4069  CA  ILE B 565      79.610  96.270  61.600  1.00  0.00           C 
ATOM   4070  HA  ILE B 565      79.340  96.450  60.570  1.00  0.00           H 
ATOM   4071  CB  ILE B 565      80.210  97.630  62.040  1.00  0.00           C 
ATOM   4072  HB  ILE B 565      80.330  97.630  63.140  1.00  0.00           H 
ATOM   4073  CG2 ILE B 565      81.660  97.830  61.500  1.00  0.00           C 
ATOM   4074 1HG2 ILE B 565      81.980  98.850  61.810  1.00  0.00           H 
ATOM   4075 2HG2 ILE B 565      82.450  97.150  61.890  1.00  0.00           H 
ATOM   4076 3HG2 ILE B 565      81.740  97.840  60.390  1.00  0.00           H 
ATOM   4077  CG1 ILE B 565      79.350  98.860  61.560  1.00  0.00           C 
ATOM   4078 1HG1 ILE B 565      79.240  98.870  60.450  1.00  0.00           H 
ATOM   4079 2HG1 ILE B 565      78.360  98.570  61.970  1.00  0.00           H 
ATOM   4080  CD  ILE B 565      79.880 100.250  62.120  1.00  0.00           C 
ATOM   4081  HD1 ILE B 565      80.580 100.670  61.360  1.00  0.00           H 
ATOM   4082  HD2 ILE B 565      79.130 101.060  62.190  1.00  0.00           H 
ATOM   4083  HD3 ILE B 565      80.240 100.120  63.160  1.00  0.00           H 
ATOM   4084  C   ILE B 565      80.660  95.170  61.500  1.00  0.00           C 
ATOM   4085  O   ILE B 565      81.190  94.890  60.440  1.00  0.00           O 
ATOM   4086  N   ALA B 566      80.960  94.420  62.560  1.00  0.00           N 
ATOM   4087  HN  ALA B 566      80.500  94.670  63.410  1.00  0.00           H 
ATOM   4088  CA  ALA B 566      81.780  93.240  62.540  1.00  0.00           C 
ATOM   4089  HA  ALA B 566      82.760  93.510  62.160  1.00  0.00           H 
ATOM   4090  CB  ALA B 566      82.010  92.790  64.010  1.00  0.00           C 
ATOM   4091  HB1 ALA B 566      82.810  92.020  64.030  1.00  0.00           H 
ATOM   4092  HB2 ALA B 566      82.320  93.640  64.660  1.00  0.00           H 
ATOM   4093  HB3 ALA B 566      81.080  92.340  64.410  1.00  0.00           H 
ATOM   4094  C   ALA B 566      81.370  92.190  61.600  1.00  0.00           C 
ATOM   4095  O   ALA B 566      82.160  91.720  60.850  1.00  0.00           O 
ATOM   4096  N   THR B 567      80.090  91.800  61.550  1.00  0.00           N 
ATOM   4097  HN  THR B 567      79.460  92.280  62.160  1.00  0.00           H 
ATOM   4098  CA  THR B 567      79.430  90.860  60.590  1.00  0.00           C 
ATOM   4099  HA  THR B 567      79.750  89.840  60.710  1.00  0.00           H 
ATOM   4100  CB  THR B 567      77.940  90.740  60.960  1.00  0.00           C 
ATOM   4101  HB  THR B 567      77.600  91.800  60.920  1.00  0.00           H 
ATOM   4102  OG1 THR B 567      77.770  90.300  62.250  1.00  0.00           O 
ATOM   4103  HG1 THR B 567      77.870  91.040  62.850  1.00  0.00           H 
ATOM   4104  CG2 THR B 567      77.120  89.730  60.140  1.00  0.00           C 
ATOM   4105 1HG2 THR B 567      76.120  89.600  60.600  1.00  0.00           H 
ATOM   4106 2HG2 THR B 567      76.950  90.060  59.090  1.00  0.00           H 
ATOM   4107 3HG2 THR B 567      77.660  88.760  60.180  1.00  0.00           H 
ATOM   4108  C   THR B 567      79.580  91.360  59.170  1.00  0.00           C 
ATOM   4109  O   THR B 567      79.970  90.700  58.220  1.00  0.00           O 
ATOM   4110  N   LEU B 568      79.410  92.690  58.930  1.00  0.00           N 
ATOM   4111  HN  LEU B 568      79.200  93.300  59.690  1.00  0.00           H 
ATOM   4112  CA  LEU B 568      79.580  93.290  57.640  1.00  0.00           C 
ATOM   4113  HA  LEU B 568      79.070  92.790  56.830  1.00  0.00           H 
ATOM   4114  CB  LEU B 568      79.140  94.850  57.650  1.00  0.00           C 
ATOM   4115  HB1 LEU B 568      78.070  94.830  57.960  1.00  0.00           H 
ATOM   4116  HB2 LEU B 568      79.720  95.380  58.440  1.00  0.00           H 
ATOM   4117  CG  LEU B 568      79.250  95.600  56.270  1.00  0.00           C 
ATOM   4118  HG  LEU B 568      80.190  95.270  55.770  1.00  0.00           H 
ATOM   4119  CD1 LEU B 568      78.170  95.170  55.280  1.00  0.00           C 
ATOM   4120 1HD1 LEU B 568      78.220  95.790  54.360  1.00  0.00           H 
ATOM   4121 2HD1 LEU B 568      78.270  94.100  55.010  1.00  0.00           H 
ATOM   4122 3HD1 LEU B 568      77.210  95.460  55.760  1.00  0.00           H 
ATOM   4123  CD2 LEU B 568      79.310  97.040  56.580  1.00  0.00           C 
ATOM   4124 1HD2 LEU B 568      79.380  97.670  55.670  1.00  0.00           H 
ATOM   4125 2HD2 LEU B 568      78.520  97.450  57.240  1.00  0.00           H 
ATOM   4126 3HD2 LEU B 568      80.250  97.240  57.140  1.00  0.00           H 
ATOM   4127  C   LEU B 568      81.030  93.260  57.100  1.00  0.00           C 
ATOM   4128  O   LEU B 568      81.380  93.050  55.900  1.00  0.00           O 
ATOM   4129  N   LEU B 569      82.060  93.400  57.910  1.00  0.00           N 
ATOM   4130  HN  LEU B 569      81.840  93.490  58.880  1.00  0.00           H 
ATOM   4131  CA  LEU B 569      83.490  93.270  57.430  1.00  0.00           C 
ATOM   4132  HA  LEU B 569      83.450  93.800  56.490  1.00  0.00           H 
ATOM   4133  CB  LEU B 569      84.380  93.910  58.560  1.00  0.00           C 
ATOM   4134  HB1 LEU B 569      84.240  93.390  59.530  1.00  0.00           H 
ATOM   4135  HB2 LEU B 569      85.450  93.760  58.300  1.00  0.00           H 
ATOM   4136  CG  LEU B 569      84.110  95.470  58.730  1.00  0.00           C 
ATOM   4137  HG  LEU B 569      83.190  95.640  59.320  1.00  0.00           H 
ATOM   4138  CD1 LEU B 569      85.160  96.110  59.600  1.00  0.00           C 
ATOM   4139 1HD1 LEU B 569      84.900  97.180  59.760  1.00  0.00           H 
ATOM   4140 2HD1 LEU B 569      85.000  95.660  60.600  1.00  0.00           H 
ATOM   4141 3HD1 LEU B 569      86.200  96.060  59.220  1.00  0.00           H 
ATOM   4142  CD2 LEU B 569      83.900  96.330  57.440  1.00  0.00           C 
ATOM   4143 1HD2 LEU B 569      82.980  96.110  56.860  1.00  0.00           H 
ATOM   4144 2HD2 LEU B 569      83.720  97.380  57.750  1.00  0.00           H 
ATOM   4145 3HD2 LEU B 569      84.790  96.340  56.780  1.00  0.00           H 
ATOM   4146  C   LEU B 569      83.940  91.880  57.100  1.00  0.00           C 
ATOM   4147  O   LEU B 569      84.650  91.670  56.150  1.00  0.00           O 
ATOM   4148  N   MET B 570      83.400  90.850  57.850  1.00  0.00           N 
ATOM   4149  HN  MET B 570      82.930  91.090  58.700  1.00  0.00           H 
ATOM   4150  CA  MET B 570      83.580  89.390  57.500  1.00  0.00           C 
ATOM   4151  HA  MET B 570      84.600  89.110  57.280  1.00  0.00           H 
ATOM   4152  CB  MET B 570      83.030  88.520  58.630  1.00  0.00           C 
ATOM   4153  HB1 MET B 570      81.980  88.830  58.820  1.00  0.00           H 
ATOM   4154  HB2 MET B 570      83.050  87.460  58.300  1.00  0.00           H 
ATOM   4155  CG  MET B 570      83.820  88.510  59.940  1.00  0.00           C 
ATOM   4156  HG1 MET B 570      83.750  89.490  60.460  1.00  0.00           H 
ATOM   4157  HG2 MET B 570      83.250  87.740  60.510  1.00  0.00           H 
ATOM   4158  SD  MET B 570      85.620  88.180  59.790  1.00  0.00           S 
ATOM   4159  CE  MET B 570      86.020  88.660  61.470  1.00  0.00           C 
ATOM   4160  HE1 MET B 570      87.010  88.390  61.910  1.00  0.00           H 
ATOM   4161  HE2 MET B 570      86.040  89.760  61.590  1.00  0.00           H 
ATOM   4162  HE3 MET B 570      85.340  88.170  62.200  1.00  0.00           H 
ATOM   4163  C   MET B 570      82.980  89.010  56.140  1.00  0.00           C 
ATOM   4164  O   MET B 570      83.650  88.270  55.390  1.00  0.00           O 
ATOM   4165  N   LEU B 571      81.690  89.470  55.880  1.00  0.00           N 
ATOM   4166  HN  LEU B 571      81.180  90.000  56.560  1.00  0.00           H 
ATOM   4167  CA  LEU B 571      81.070  89.320  54.540  1.00  0.00           C 
ATOM   4168  HA  LEU B 571      81.190  88.290  54.250  1.00  0.00           H 
ATOM   4169  CB  LEU B 571      79.530  89.510  54.530  1.00  0.00           C 
ATOM   4170  HB1 LEU B 571      79.170  90.560  54.580  1.00  0.00           H 
ATOM   4171  HB2 LEU B 571      79.130  89.180  53.550  1.00  0.00           H 
ATOM   4172  CG  LEU B 571      78.770  88.730  55.610  1.00  0.00           C 
ATOM   4173  HG  LEU B 571      79.310  88.770  56.580  1.00  0.00           H 
ATOM   4174  CD1 LEU B 571      77.370  89.340  56.030  1.00  0.00           C 
ATOM   4175 1HD1 LEU B 571      76.770  88.770  56.770  1.00  0.00           H 
ATOM   4176 2HD1 LEU B 571      77.490  90.360  56.460  1.00  0.00           H 
ATOM   4177 3HD1 LEU B 571      76.710  89.390  55.130  1.00  0.00           H 
ATOM   4178  CD2 LEU B 571      78.680  87.280  55.160  1.00  0.00           C 
ATOM   4179 1HD2 LEU B 571      79.700  86.960  54.880  1.00  0.00           H 
ATOM   4180 2HD2 LEU B 571      78.200  86.550  55.860  1.00  0.00           H 
ATOM   4181 3HD2 LEU B 571      77.980  87.250  54.300  1.00  0.00           H 
ATOM   4182  C   LEU B 571      81.800  90.060  53.430  1.00  0.00           C 
ATOM   4183  O   LEU B 571      82.010  89.580  52.320  1.00  0.00           O 
ATOM   4184  N   ASN B 572      82.320  91.300  53.700  1.00  0.00           N 
ATOM   4185  HN  ASN B 572      82.120  91.800  54.540  1.00  0.00           H 
ATOM   4186  CA  ASN B 572      83.220  91.940  52.750  1.00  0.00           C 
ATOM   4187  HA  ASN B 572      82.700  92.030  51.810  1.00  0.00           H 
ATOM   4188  CB  ASN B 572      83.730  93.370  53.210  1.00  0.00           C 
ATOM   4189  HB1 ASN B 572      83.910  93.360  54.310  1.00  0.00           H 
ATOM   4190  HB2 ASN B 572      84.690  93.600  52.700  1.00  0.00           H 
ATOM   4191  CG  ASN B 572      82.680  94.420  52.760  1.00  0.00           C 
ATOM   4192  OD1 ASN B 572      83.040  95.260  51.910  1.00  0.00           O 
ATOM   4193  ND2 ASN B 572      81.440  94.430  53.160  1.00  0.00           N 
ATOM   4194 1HD2 ASN B 572      81.180  93.770  53.870  1.00  0.00           H 
ATOM   4195 2HD2 ASN B 572      80.820  95.100  52.760  1.00  0.00           H 
ATOM   4196  C   ASN B 572      84.470  91.040  52.510  1.00  0.00           C 
ATOM   4197  O   ASN B 572      84.770  90.810  51.380  1.00  0.00           O 
ATOM   4198  N   LEU B 573      85.180  90.570  53.490  1.00  0.00           N 
ATOM   4199  HN  LEU B 573      84.850  90.870  54.380  1.00  0.00           H 
ATOM   4200  CA  LEU B 573      86.330  89.660  53.410  1.00  0.00           C 
ATOM   4201  HA  LEU B 573      87.050  90.280  52.890  1.00  0.00           H 
ATOM   4202  CB  LEU B 573      86.980  89.330  54.750  1.00  0.00           C 
ATOM   4203  HB1 LEU B 573      86.990  90.270  55.340  1.00  0.00           H 
ATOM   4204  HB2 LEU B 573      86.310  88.590  55.230  1.00  0.00           H 
ATOM   4205  CG  LEU B 573      88.350  88.590  54.680  1.00  0.00           C 
ATOM   4206  HG  LEU B 573      88.190  87.590  54.220  1.00  0.00           H 
ATOM   4207  CD1 LEU B 573      89.440  89.310  53.910  1.00  0.00           C 
ATOM   4208 1HD1 LEU B 573      90.450  88.850  53.940  1.00  0.00           H 
ATOM   4209 2HD1 LEU B 573      89.200  89.500  52.840  1.00  0.00           H 
ATOM   4210 3HD1 LEU B 573      89.520  90.340  54.330  1.00  0.00           H 
ATOM   4211  CD2 LEU B 573      88.760  88.200  56.120  1.00  0.00           C 
ATOM   4212 1HD2 LEU B 573      89.690  87.590  56.140  1.00  0.00           H 
ATOM   4213 2HD2 LEU B 573      89.060  89.150  56.610  1.00  0.00           H 
ATOM   4214 3HD2 LEU B 573      87.940  87.710  56.680  1.00  0.00           H 
ATOM   4215  C   LEU B 573      86.020  88.320  52.620  1.00  0.00           C 
ATOM   4216  O   LEU B 573      86.860  87.910  51.780  1.00  0.00           O 
ATOM   4217  N   LEU B 574      84.820  87.670  52.850  1.00  0.00           N 
ATOM   4218  HN  LEU B 574      84.200  87.980  53.570  1.00  0.00           H 
ATOM   4219  CA  LEU B 574      84.360  86.540  52.140  1.00  0.00           C 
ATOM   4220  HA  LEU B 574      85.150  85.810  52.260  1.00  0.00           H 
ATOM   4221  CB  LEU B 574      83.130  85.960  52.890  1.00  0.00           C 
ATOM   4222  HB1 LEU B 574      82.560  86.860  53.200  1.00  0.00           H 
ATOM   4223  HB2 LEU B 574      82.590  85.330  52.150  1.00  0.00           H 
ATOM   4224  CG  LEU B 574      83.550  85.070  54.100  1.00  0.00           C 
ATOM   4225  HG  LEU B 574      84.310  85.650  54.660  1.00  0.00           H 
ATOM   4226  CD1 LEU B 574      82.340  84.900  55.070  1.00  0.00           C 
ATOM   4227 1HD1 LEU B 574      81.920  85.800  55.560  1.00  0.00           H 
ATOM   4228 2HD1 LEU B 574      81.520  84.380  54.530  1.00  0.00           H 
ATOM   4229 3HD1 LEU B 574      82.570  84.190  55.900  1.00  0.00           H 
ATOM   4230  CD2 LEU B 574      84.190  83.690  53.720  1.00  0.00           C 
ATOM   4231 1HD2 LEU B 574      84.500  83.120  54.620  1.00  0.00           H 
ATOM   4232 2HD2 LEU B 574      83.440  83.110  53.140  1.00  0.00           H 
ATOM   4233 3HD2 LEU B 574      85.050  83.860  53.040  1.00  0.00           H 
ATOM   4234  C   LEU B 574      84.210  86.810  50.670  1.00  0.00           C 
ATOM   4235  O   LEU B 574      84.670  86.110  49.820  1.00  0.00           O 
ATOM   4236  N   ILE B 575      83.460  87.900  50.310  1.00  0.00           N 
ATOM   4237  HN  ILE B 575      83.000  88.560  50.890  1.00  0.00           H 
ATOM   4238  CA  ILE B 575      83.270  88.170  48.860  1.00  0.00           C 
ATOM   4239  HA  ILE B 575      82.910  87.250  48.430  1.00  0.00           H 
ATOM   4240  CB  ILE B 575      82.090  89.070  48.630  1.00  0.00           C 
ATOM   4241  HB  ILE B 575      82.290  90.030  49.150  1.00  0.00           H 
ATOM   4242  CG2 ILE B 575      81.970  89.440  47.140  1.00  0.00           C 
ATOM   4243 1HG2 ILE B 575      81.070  90.030  46.880  1.00  0.00           H 
ATOM   4244 2HG2 ILE B 575      82.770  90.170  46.890  1.00  0.00           H 
ATOM   4245 3HG2 ILE B 575      82.030  88.490  46.560  1.00  0.00           H 
ATOM   4246  CG1 ILE B 575      80.750  88.560  49.150  1.00  0.00           C 
ATOM   4247 1HG1 ILE B 575      80.880  88.330  50.230  1.00  0.00           H 
ATOM   4248 2HG1 ILE B 575      80.060  89.420  49.070  1.00  0.00           H 
ATOM   4249  CD  ILE B 575      80.110  87.400  48.450  1.00  0.00           C 
ATOM   4250  HD1 ILE B 575      79.150  87.110  48.920  1.00  0.00           H 
ATOM   4251  HD2 ILE B 575      79.900  87.600  47.380  1.00  0.00           H 
ATOM   4252  HD3 ILE B 575      80.740  86.480  48.500  1.00  0.00           H 
ATOM   4253  C   ILE B 575      84.570  88.620  48.130  1.00  0.00           C 
ATOM   4254  O   ILE B 575      84.780  88.530  46.900  1.00  0.00           O 
ATOM   4255  N   ALA B 576      85.530  89.260  48.880  1.00  0.00           N 
ATOM   4256  HN  ALA B 576      85.480  89.420  49.860  1.00  0.00           H 
ATOM   4257  CA  ALA B 576      86.790  89.600  48.350  1.00  0.00           C 
ATOM   4258  HA  ALA B 576      86.720  90.230  47.470  1.00  0.00           H 
ATOM   4259  CB  ALA B 576      87.580  90.450  49.370  1.00  0.00           C 
ATOM   4260  HB1 ALA B 576      88.550  90.800  48.940  1.00  0.00           H 
ATOM   4261  HB2 ALA B 576      87.070  91.350  49.780  1.00  0.00           H 
ATOM   4262  HB3 ALA B 576      87.840  89.790  50.220  1.00  0.00           H 
ATOM   4263  C   ALA B 576      87.610  88.390  47.940  1.00  0.00           C 
ATOM   4264  O   ALA B 576      88.310  88.500  46.920  1.00  0.00           O 
ATOM   4265  N   MET B 577      87.690  87.340  48.770  1.00  0.00           N 
ATOM   4266  HN  MET B 577      87.330  87.450  49.690  1.00  0.00           H 
ATOM   4267  CA  MET B 577      88.350  86.120  48.530  1.00  0.00           C 
ATOM   4268  HA  MET B 577      89.390  86.320  48.300  1.00  0.00           H 
ATOM   4269  CB  MET B 577      88.280  85.140  49.750  1.00  0.00           C 
ATOM   4270  HB1 MET B 577      87.250  85.200  50.170  1.00  0.00           H 
ATOM   4271  HB2 MET B 577      88.410  84.050  49.570  1.00  0.00           H 
ATOM   4272  CG  MET B 577      89.370  85.550  50.790  1.00  0.00           C 
ATOM   4273  HG1 MET B 577      90.450  85.440  50.550  1.00  0.00           H 
ATOM   4274  HG2 MET B 577      89.270  86.650  50.950  1.00  0.00           H 
ATOM   4275  SD  MET B 577      88.980  84.750  52.400  1.00  0.00           S 
ATOM   4276  CE  MET B 577      90.440  85.250  53.340  1.00  0.00           C 
ATOM   4277  HE1 MET B 577      90.770  84.500  54.080  1.00  0.00           H 
ATOM   4278  HE2 MET B 577      91.350  85.350  52.710  1.00  0.00           H 
ATOM   4279  HE3 MET B 577      90.350  86.260  53.800  1.00  0.00           H 
ATOM   4280  C   MET B 577      87.850  85.260  47.290  1.00  0.00           C 
ATOM   4281  O   MET B 577      88.550  84.510  46.730  1.00  0.00           O 
ATOM   4282  N   MET B 578      86.570  85.410  46.870  1.00  0.00           N 
ATOM   4283  HN  MET B 578      86.050  86.040  47.440  1.00  0.00           H 
ATOM   4284  CA  MET B 578      85.900  84.680  45.890  1.00  0.00           C 
ATOM   4285  HA  MET B 578      86.150  83.630  45.940  1.00  0.00           H 
ATOM   4286  CB  MET B 578      84.350  84.660  46.260  1.00  0.00           C 
ATOM   4287  HB1 MET B 578      83.980  85.680  46.490  1.00  0.00           H 
ATOM   4288  HB2 MET B 578      83.740  84.230  45.440  1.00  0.00           H 
ATOM   4289  CG  MET B 578      83.960  83.810  47.500  1.00  0.00           C 
ATOM   4290  HG1 MET B 578      84.170  82.720  47.380  1.00  0.00           H 
ATOM   4291  HG2 MET B 578      84.750  84.010  48.260  1.00  0.00           H 
ATOM   4292  SD  MET B 578      82.310  84.140  48.400  1.00  0.00           S 
ATOM   4293  CE  MET B 578      82.710  83.060  49.840  1.00  0.00           C 
ATOM   4294  HE1 MET B 578      81.870  82.940  50.560  1.00  0.00           H 
ATOM   4295  HE2 MET B 578      83.120  82.080  49.520  1.00  0.00           H 
ATOM   4296  HE3 MET B 578      83.560  83.550  50.370  1.00  0.00           H 
ATOM   4297  C   MET B 578      86.110  85.150  44.470  1.00  0.00           C 
ATOM   4298  O   MET B 578      85.730  84.450  43.550  1.00  0.00           O 
ATOM   4299  N   GLY B 579      86.860  86.220  44.220  1.00  0.00           N 
ATOM   4300  HN  GLY B 579      87.150  86.790  44.990  1.00  0.00           H 
ATOM   4301  CA  GLY B 579      87.110  86.720  42.900  1.00  0.00           C 
ATOM   4302  HA1 GLY B 579      86.370  86.370  42.190  1.00  0.00           H 
ATOM   4303  HA2 GLY B 579      87.210  87.780  43.060  1.00  0.00           H 
ATOM   4304  C   GLY B 579      88.370  86.290  42.200  1.00  0.00           C 
ATOM   4305  O   GLY B 579      89.050  85.390  42.650  1.00  0.00           O 
ATOM   4306  N   ASP B 580      88.680  86.980  41.120  1.00  0.00           N 
ATOM   4307  HN  ASP B 580      87.950  87.570  40.780  1.00  0.00           H 
ATOM   4308  CA  ASP B 580      89.730  86.940  40.190  1.00  0.00           C 
ATOM   4309  HA  ASP B 580      89.370  86.310  39.390  1.00  0.00           H 
ATOM   4310  CB  ASP B 580      89.910  88.380  39.510  1.00  0.00           C 
ATOM   4311  HB1 ASP B 580      90.230  89.100  40.300  1.00  0.00           H 
ATOM   4312  HB2 ASP B 580      90.670  88.350  38.700  1.00  0.00           H 
ATOM   4313  CG  ASP B 580      88.610  88.900  38.940  1.00  0.00           C 
ATOM   4314  OD1 ASP B 580      87.590  88.250  39.080  1.00  0.00           O 
ATOM   4315  OD2 ASP B 580      88.580  89.990  38.320  1.00  0.00           O 
ATOM   4316  C   ASP B 580      91.160  86.510  40.590  1.00  0.00           C 
ATOM   4317  O   ASP B 580      91.930  86.100  39.730  1.00  0.00           O 
ATOM   4318  N   THR B 581      91.510  86.490  41.880  1.00  0.00           N 
ATOM   4319  HN  THR B 581      90.860  86.840  42.550  1.00  0.00           H 
ATOM   4320  CA  THR B 581      92.750  86.000  42.440  1.00  0.00           C 
ATOM   4321  HA  THR B 581      93.480  86.170  41.660  1.00  0.00           H 
ATOM   4322  CB  THR B 581      93.280  86.770  43.620  1.00  0.00           C 
ATOM   4323  HB  THR B 581      92.460  86.780  44.370  1.00  0.00           H 
ATOM   4324  OG1 THR B 581      93.580  88.140  43.270  1.00  0.00           O 
ATOM   4325  HG1 THR B 581      92.820  88.600  42.910  1.00  0.00           H 
ATOM   4326  CG2 THR B 581      94.580  86.140  44.100  1.00  0.00           C 
ATOM   4327 1HG2 THR B 581      94.970  86.760  44.930  1.00  0.00           H 
ATOM   4328 2HG2 THR B 581      94.550  85.150  44.600  1.00  0.00           H 
ATOM   4329 3HG2 THR B 581      95.300  86.090  43.250  1.00  0.00           H 
ATOM   4330  C   THR B 581      92.650  84.550  42.820  1.00  0.00           C 
ATOM   4331  O   THR B 581      93.460  83.780  42.300  1.00  0.00           O 
ATOM   4332  N   HSE B 582      91.690  84.080  43.640  1.00  0.00           N 
ATOM   4333  HN  HSE B 582      91.030  84.760  43.950  1.00  0.00           H 
ATOM   4334  CA  HSE B 582      91.460  82.700  43.970  1.00  0.00           C 
ATOM   4335  HA  HSE B 582      92.380  82.210  44.260  1.00  0.00           H 
ATOM   4336  CB  HSE B 582      90.460  82.700  45.120  1.00  0.00           C 
ATOM   4337  HB1 HSE B 582      89.690  83.470  44.880  1.00  0.00           H 
ATOM   4338  HB2 HSE B 582      90.050  81.680  45.270  1.00  0.00           H 
ATOM   4339  ND1 HSE B 582      91.960  82.090  46.940  1.00  0.00           N 
ATOM   4340  CG  HSE B 582      91.230  83.100  46.310  1.00  0.00           C 
ATOM   4341  CE1 HSE B 582      92.570  82.660  47.970  1.00  0.00           C 
ATOM   4342  HE1 HSE B 582      93.220  82.090  48.630  1.00  0.00           H 
ATOM   4343  NE2 HSE B 582      92.350  84.020  48.040  1.00  0.00           N 
ATOM   4344  HE2 HSE B 582      92.890  84.500  48.730  1.00  0.00           H 
ATOM   4345  CD2 HSE B 582      91.450  84.300  46.980  1.00  0.00           C 
ATOM   4346  HD2 HSE B 582      91.180  85.310  46.710  1.00  0.00           H 
ATOM   4347  C   HSE B 582      90.850  81.890  42.890  1.00  0.00           C 
ATOM   4348  O   HSE B 582      91.120  80.730  42.770  1.00  0.00           O 
ATOM   4349  N   TRP B 583      90.120  82.600  42.020  1.00  0.00           N 
ATOM   4350  HN  TRP B 583      89.970  83.550  42.280  1.00  0.00           H 
ATOM   4351  CA  TRP B 583      89.610  82.050  40.780  1.00  0.00           C 
ATOM   4352  HA  TRP B 583      89.170  81.080  40.970  1.00  0.00           H 
ATOM   4353  CB  TRP B 583      88.580  83.010  40.130  1.00  0.00           C 
ATOM   4354  HB1 TRP B 583      87.710  83.060  40.820  1.00  0.00           H 
ATOM   4355  HB2 TRP B 583      89.040  84.020  40.080  1.00  0.00           H 
ATOM   4356  CG  TRP B 583      88.060  82.640  38.820  1.00  0.00           C 
ATOM   4357  CD1 TRP B 583      88.170  83.250  37.690  1.00  0.00           C 
ATOM   4358  HD1 TRP B 583      88.700  84.190  37.660  1.00  0.00           H 
ATOM   4359  NE1 TRP B 583      87.490  82.590  36.790  1.00  0.00           N 
ATOM   4360  HE1 TRP B 583      87.270  82.910  35.900  1.00  0.00           H 
ATOM   4361  CE2 TRP B 583      86.900  81.490  37.310  1.00  0.00           C 
ATOM   4362  CD2 TRP B 583      87.320  81.460  38.650  1.00  0.00           C 
ATOM   4363  CE3 TRP B 583      86.880  80.410  39.500  1.00  0.00           C 
ATOM   4364  HE3 TRP B 583      87.180  80.320  40.530  1.00  0.00           H 
ATOM   4365  CZ3 TRP B 583      85.990  79.500  38.970  1.00  0.00           C 
ATOM   4366  HZ3 TRP B 583      85.780  78.580  39.500  1.00  0.00           H 
ATOM   4367  CZ2 TRP B 583      85.980  80.600  36.810  1.00  0.00           C 
ATOM   4368  HZ2 TRP B 583      85.560  80.700  35.820  1.00  0.00           H 
ATOM   4369  CH2 TRP B 583      85.530  79.590  37.700  1.00  0.00           C 
ATOM   4370  HH2 TRP B 583      84.860  78.840  37.310  1.00  0.00           H 
ATOM   4371  C   TRP B 583      90.750  81.550  39.820  1.00  0.00           C 
ATOM   4372  O   TRP B 583      90.740  80.460  39.250  1.00  0.00           O 
ATOM   4373  N   ARG B 584      91.830  82.320  39.740  1.00  0.00           N 
ATOM   4374  HN  ARG B 584      91.830  83.160  40.270  1.00  0.00           H 
ATOM   4375  CA  ARG B 584      93.000  82.010  38.930  1.00  0.00           C 
ATOM   4376  HA  ARG B 584      92.590  81.670  37.990  1.00  0.00           H 
ATOM   4377  CB  ARG B 584      93.810  83.280  38.830  1.00  0.00           C 
ATOM   4378  HB1 ARG B 584      93.220  84.040  38.260  1.00  0.00           H 
ATOM   4379  HB2 ARG B 584      94.070  83.720  39.820  1.00  0.00           H 
ATOM   4380  CG  ARG B 584      95.050  83.230  37.920  1.00  0.00           C 
ATOM   4381  HG1 ARG B 584      95.830  82.560  38.350  1.00  0.00           H 
ATOM   4382  HG2 ARG B 584      94.670  82.720  37.010  1.00  0.00           H 
ATOM   4383  CD  ARG B 584      95.680  84.600  37.610  1.00  0.00           C 
ATOM   4384  HD1 ARG B 584      94.820  85.300  37.470  1.00  0.00           H 
ATOM   4385  HD2 ARG B 584      96.400  84.880  38.400  1.00  0.00           H 
ATOM   4386  NE  ARG B 584      96.390  84.340  36.350  1.00  0.00           N 
ATOM   4387  HE  ARG B 584      96.710  83.400  36.220  1.00  0.00           H 
ATOM   4388  CZ  ARG B 584      96.050  84.920  35.190  1.00  0.00           C 
ATOM   4389  NH1 ARG B 584      95.470  86.100  35.110  1.00  0.00           N 
ATOM   4390 1HH1 ARG B 584      95.320  86.690  35.910  1.00  0.00           H 
ATOM   4391 2HH1 ARG B 584      95.460  86.620  34.250  1.00  0.00           H 
ATOM   4392  NH2 ARG B 584      96.420  84.390  34.050  1.00  0.00           N 
ATOM   4393 1HH2 ARG B 584      96.670  83.420  33.980  1.00  0.00           H 
ATOM   4394 2HH2 ARG B 584      96.170  84.900  33.230  1.00  0.00           H 
ATOM   4395  C   ARG B 584      93.800  80.870  39.570  1.00  0.00           C 
ATOM   4396  O   ARG B 584      94.250  79.980  38.880  1.00  0.00           O 
ATOM   4397  N   VAL B 585      94.030  80.880  40.900  1.00  0.00           N 
ATOM   4398  HN  VAL B 585      93.580  81.620  41.380  1.00  0.00           H 
ATOM   4399  CA  VAL B 585      94.870  79.900  41.650  1.00  0.00           C 
ATOM   4400  HA  VAL B 585      95.810  79.750  41.140  1.00  0.00           H 
ATOM   4401  CB  VAL B 585      95.090  80.430  43.130  1.00  0.00           C 
ATOM   4402  HB  VAL B 585      94.090  80.680  43.530  1.00  0.00           H 
ATOM   4403  CG1 VAL B 585      95.540  79.280  43.960  1.00  0.00           C 
ATOM   4404 1HG1 VAL B 585      95.920  79.680  44.930  1.00  0.00           H 
ATOM   4405 2HG1 VAL B 585      94.730  78.580  44.240  1.00  0.00           H 
ATOM   4406 3HG1 VAL B 585      96.320  78.670  43.460  1.00  0.00           H 
ATOM   4407  CG2 VAL B 585      96.120  81.620  43.090  1.00  0.00           C 
ATOM   4408 1HG2 VAL B 585      96.430  81.880  44.130  1.00  0.00           H 
ATOM   4409 2HG2 VAL B 585      97.040  81.220  42.610  1.00  0.00           H 
ATOM   4410 3HG2 VAL B 585      95.690  82.500  42.560  1.00  0.00           H 
ATOM   4411  C   VAL B 585      94.180  78.510  41.630  1.00  0.00           C 
ATOM   4412  O   VAL B 585      94.860  77.490  41.490  1.00  0.00           O 
ATOM   4413  N   ALA B 586      92.880  78.400  41.670  1.00  0.00           N 
ATOM   4414  HN  ALA B 586      92.360  79.210  41.930  1.00  0.00           H 
ATOM   4415  CA  ALA B 586      92.040  77.190  41.480  1.00  0.00           C 
ATOM   4416  HA  ALA B 586      92.450  76.510  42.220  1.00  0.00           H 
ATOM   4417  CB  ALA B 586      90.500  77.450  41.670  1.00  0.00           C 
ATOM   4418  HB1 ALA B 586      89.920  76.560  41.350  1.00  0.00           H 
ATOM   4419  HB2 ALA B 586      90.340  77.770  42.720  1.00  0.00           H 
ATOM   4420  HB3 ALA B 586      90.150  78.280  41.010  1.00  0.00           H 
ATOM   4421  C   ALA B 586      92.210  76.500  40.040  1.00  0.00           C 
ATOM   4422  O   ALA B 586      91.890  75.350  39.820  1.00  0.00           O 
ATOM   4423  N   HSD B 587      92.670  77.280  39.000  1.00  0.00           N 
ATOM   4424  HN  HSD B 587      92.820  78.260  39.100  1.00  0.00           H 
ATOM   4425  CA  HSD B 587      93.110  76.740  37.720  1.00  0.00           C 
ATOM   4426  HA  HSD B 587      92.790  75.720  37.570  1.00  0.00           H 
ATOM   4427  CB  HSD B 587      92.470  77.520  36.550  1.00  0.00           C 
ATOM   4428  HB1 HSD B 587      92.920  78.530  36.460  1.00  0.00           H 
ATOM   4429  HB2 HSD B 587      92.830  76.930  35.680  1.00  0.00           H 
ATOM   4430  ND1 HSD B 587      90.150  78.440  37.390  1.00  0.00           N 
ATOM   4431  HD1 HSD B 587      90.460  78.830  38.260  1.00  0.00           H 
ATOM   4432  CG  HSD B 587      90.970  77.580  36.620  1.00  0.00           C 
ATOM   4433  CE1 HSD B 587      88.830  78.280  37.010  1.00  0.00           C 
ATOM   4434  HE1 HSD B 587      87.970  78.740  37.490  1.00  0.00           H 
ATOM   4435  NE2 HSD B 587      88.750  77.310  36.130  1.00  0.00           N 
ATOM   4436  CD2 HSD B 587      90.080  76.900  35.830  1.00  0.00           C 
ATOM   4437  HD2 HSD B 587      90.280  76.110  35.110  1.00  0.00           H 
ATOM   4438  C   HSD B 587      94.630  76.650  37.550  1.00  0.00           C 
ATOM   4439  O   HSD B 587      95.100  75.950  36.660  1.00  0.00           O 
ATOM   4440  N   GLU B 588      95.460  77.440  38.250  1.00  0.00           N 
ATOM   4441  HN  GLU B 588      95.060  78.050  38.920  1.00  0.00           H 
ATOM   4442  CA  GLU B 588      96.900  77.380  38.290  1.00  0.00           C 
ATOM   4443  HA  GLU B 588      97.230  76.870  37.390  1.00  0.00           H 
ATOM   4444  CB  GLU B 588      97.560  78.770  38.200  1.00  0.00           C 
ATOM   4445  HB1 GLU B 588      97.280  79.270  39.150  1.00  0.00           H 
ATOM   4446  HB2 GLU B 588      98.660  78.650  38.130  1.00  0.00           H 
ATOM   4447  CG  GLU B 588      97.230  79.630  37.010  1.00  0.00           C 
ATOM   4448  HG1 GLU B 588      97.630  79.090  36.130  1.00  0.00           H 
ATOM   4449  HG2 GLU B 588      96.130  79.790  36.910  1.00  0.00           H 
ATOM   4450  CD  GLU B 588      97.910  81.010  36.870  1.00  0.00           C 
ATOM   4451  OE1 GLU B 588      98.980  81.190  37.510  1.00  0.00           O 
ATOM   4452  OE2 GLU B 588      97.470  81.880  36.110  1.00  0.00           O 
ATOM   4453  C   GLU B 588      97.610  76.610  39.390  1.00  0.00           C 
ATOM   4454  O   GLU B 588      98.800  76.580  39.390  1.00  0.00           O 
ATOM   4455  N   ARG B 589      96.860  75.940  40.340  1.00  0.00           N 
ATOM   4456  HN  ARG B 589      95.930  76.280  40.450  1.00  0.00           H 
ATOM   4457  CA  ARG B 589      97.450  75.230  41.470  1.00  0.00           C 
ATOM   4458  HA  ARG B 589      97.880  76.040  42.050  1.00  0.00           H 
ATOM   4459  CB  ARG B 589      96.380  74.720  42.400  1.00  0.00           C 
ATOM   4460  HB1 ARG B 589      96.880  74.340  43.320  1.00  0.00           H 
ATOM   4461  HB2 ARG B 589      95.640  75.500  42.670  1.00  0.00           H 
ATOM   4462  CG  ARG B 589      95.620  73.530  41.760  1.00  0.00           C 
ATOM   4463  HG1 ARG B 589      95.000  73.750  40.860  1.00  0.00           H 
ATOM   4464  HG2 ARG B 589      96.470  72.860  41.510  1.00  0.00           H 
ATOM   4465  CD  ARG B 589      94.660  72.920  42.790  1.00  0.00           C 
ATOM   4466  HD1 ARG B 589      95.200  72.650  43.730  1.00  0.00           H 
ATOM   4467  HD2 ARG B 589      94.000  73.780  43.040  1.00  0.00           H 
ATOM   4468  NE  ARG B 589      93.890  71.790  42.140  1.00  0.00           N 
ATOM   4469  HE  ARG B 589      94.160  71.530  41.210  1.00  0.00           H 
ATOM   4470  CZ  ARG B 589      92.940  71.100  42.710  1.00  0.00           C 
ATOM   4471  NH1 ARG B 589      92.700  71.150  44.040  1.00  0.00           N 
ATOM   4472 1HH1 ARG B 589      93.150  71.870  44.570  1.00  0.00           H 
ATOM   4473 2HH1 ARG B 589      91.900  70.580  44.230  1.00  0.00           H 
ATOM   4474  NH2 ARG B 589      92.240  70.300  41.950  1.00  0.00           N 
ATOM   4475 1HH2 ARG B 589      92.720  70.030  41.120  1.00  0.00           H 
ATOM   4476 2HH2 ARG B 589      91.340  69.920  42.180  1.00  0.00           H 
ATOM   4477  C   ARG B 589      98.630  74.240  41.060  1.00  0.00           C 
ATOM   4478  O   ARG B 589      99.710  74.210  41.570  1.00  0.00           O 
ATOM   4479  N   MET C 454      82.580  50.720  74.100  1.00  0.00           N 
ATOM   4480  HN  MET C 454      82.900  50.670  75.040  1.00  0.00           H 
ATOM   4481  CA  MET C 454      81.170  51.150  73.830  1.00  0.00           C 
ATOM   4482  HA  MET C 454      80.830  50.510  73.020  1.00  0.00           H 
ATOM   4483  CB  MET C 454      80.230  51.060  75.010  1.00  0.00           C 
ATOM   4484  HB1 MET C 454      80.890  51.570  75.750  1.00  0.00           H 
ATOM   4485  HB2 MET C 454      79.300  51.650  74.860  1.00  0.00           H 
ATOM   4486  CG  MET C 454      79.670  49.780  75.600  1.00  0.00           C 
ATOM   4487  HG1 MET C 454      78.940  49.250  74.960  1.00  0.00           H 
ATOM   4488  HG2 MET C 454      80.520  49.070  75.750  1.00  0.00           H 
ATOM   4489  SD  MET C 454      78.900  50.060  77.230  1.00  0.00           S 
ATOM   4490  CE  MET C 454      78.650  48.390  77.650  1.00  0.00           C 
ATOM   4491  HE1 MET C 454      78.250  48.370  78.680  1.00  0.00           H 
ATOM   4492  HE2 MET C 454      77.930  47.910  76.950  1.00  0.00           H 
ATOM   4493  HE3 MET C 454      79.620  47.850  77.580  1.00  0.00           H 
ATOM   4494  C   MET C 454      81.050  52.480  73.150  1.00  0.00           C 
ATOM   4495  O   MET C 454      80.270  52.680  72.220  1.00  0.00           O 
ATOM   4496  N   SER C 455      81.870  53.410  73.570  1.00  0.00           N 
ATOM   4497  HN  SER C 455      82.350  53.180  74.410  1.00  0.00           H 
ATOM   4498  CA  SER C 455      81.870  54.780  73.040  1.00  0.00           C 
ATOM   4499  HA  SER C 455      80.880  55.190  73.170  1.00  0.00           H 
ATOM   4500  CB  SER C 455      82.830  55.830  73.740  1.00  0.00           C 
ATOM   4501  HB1 SER C 455      83.880  55.460  73.670  1.00  0.00           H 
ATOM   4502  HB2 SER C 455      82.660  56.840  73.310  1.00  0.00           H 
ATOM   4503  OG  SER C 455      82.460  55.860  75.140  1.00  0.00           O 
ATOM   4504  HG1 SER C 455      82.530  54.960  75.460  1.00  0.00           H 
ATOM   4505  C   SER C 455      82.080  54.760  71.490  1.00  0.00           C 
ATOM   4506  O   SER C 455      81.470  55.470  70.680  1.00  0.00           O 
ATOM   4507  N   PHE C 456      83.070  53.930  71.090  1.00  0.00           N 
ATOM   4508  HN  PHE C 456      83.700  53.440  71.690  1.00  0.00           H 
ATOM   4509  CA  PHE C 456      83.430  53.650  69.710  1.00  0.00           C 
ATOM   4510  HA  PHE C 456      83.670  54.550  69.170  1.00  0.00           H 
ATOM   4511  CB  PHE C 456      84.630  52.640  69.640  1.00  0.00           C 
ATOM   4512  HB1 PHE C 456      84.350  51.790  70.310  1.00  0.00           H 
ATOM   4513  HB2 PHE C 456      84.710  52.200  68.620  1.00  0.00           H 
ATOM   4514  CG  PHE C 456      85.960  53.230  69.980  1.00  0.00           C 
ATOM   4515  CD1 PHE C 456      86.450  54.380  69.230  1.00  0.00           C 
ATOM   4516  HD1 PHE C 456      85.680  54.600  68.500  1.00  0.00           H 
ATOM   4517  CE1 PHE C 456      87.670  54.890  69.520  1.00  0.00           C 
ATOM   4518  HE1 PHE C 456      88.120  55.710  68.990  1.00  0.00           H 
ATOM   4519  CZ  PHE C 456      88.470  54.280  70.500  1.00  0.00           C 
ATOM   4520  HZ  PHE C 456      89.430  54.760  70.660  1.00  0.00           H 
ATOM   4521  CD2 PHE C 456      86.760  52.620  70.990  1.00  0.00           C 
ATOM   4522  HD2 PHE C 456      86.410  51.760  71.540  1.00  0.00           H 
ATOM   4523  CE2 PHE C 456      88.020  53.150  71.200  1.00  0.00           C 
ATOM   4524  HE2 PHE C 456      88.730  52.630  71.830  1.00  0.00           H 
ATOM   4525  C   PHE C 456      82.290  52.980  69.000  1.00  0.00           C 
ATOM   4526  O   PHE C 456      81.880  53.440  67.950  1.00  0.00           O 
ATOM   4527  N   ALA C 457      81.720  51.960  69.590  1.00  0.00           N 
ATOM   4528  HN  ALA C 457      82.130  51.510  70.380  1.00  0.00           H 
ATOM   4529  CA  ALA C 457      80.670  51.230  68.960  1.00  0.00           C 
ATOM   4530  HA  ALA C 457      81.090  50.930  68.010  1.00  0.00           H 
ATOM   4531  CB  ALA C 457      80.450  49.940  69.800  1.00  0.00           C 
ATOM   4532  HB1 ALA C 457      79.670  49.350  69.270  1.00  0.00           H 
ATOM   4533  HB2 ALA C 457      81.420  49.400  69.750  1.00  0.00           H 
ATOM   4534  HB3 ALA C 457      80.090  50.150  70.830  1.00  0.00           H 
ATOM   4535  C   ALA C 457      79.430  52.010  68.690  1.00  0.00           C 
ATOM   4536  O   ALA C 457      78.820  51.910  67.630  1.00  0.00           O 
ATOM   4537  N   LEU C 458      78.950  52.910  69.630  1.00  0.00           N 
ATOM   4538  HN  LEU C 458      79.340  52.990  70.550  1.00  0.00           H 
ATOM   4539  CA  LEU C 458      77.900  53.960  69.330  1.00  0.00           C 
ATOM   4540  HA  LEU C 458      77.040  53.350  69.090  1.00  0.00           H 
ATOM   4541  CB  LEU C 458      77.560  54.870  70.530  1.00  0.00           C 
ATOM   4542  HB1 LEU C 458      78.530  55.040  71.040  1.00  0.00           H 
ATOM   4543  HB2 LEU C 458      77.090  55.820  70.200  1.00  0.00           H 
ATOM   4544  CG  LEU C 458      76.740  54.340  71.710  1.00  0.00           C 
ATOM   4545  HG  LEU C 458      76.710  55.200  72.420  1.00  0.00           H 
ATOM   4546  CD1 LEU C 458      75.320  54.060  71.190  1.00  0.00           C 
ATOM   4547 1HD1 LEU C 458      74.720  53.790  72.080  1.00  0.00           H 
ATOM   4548 2HD1 LEU C 458      74.780  54.940  70.780  1.00  0.00           H 
ATOM   4549 3HD1 LEU C 458      75.310  53.180  70.510  1.00  0.00           H 
ATOM   4550  CD2 LEU C 458      77.300  53.180  72.500  1.00  0.00           C 
ATOM   4551 1HD2 LEU C 458      78.240  53.500  72.990  1.00  0.00           H 
ATOM   4552 2HD2 LEU C 458      76.580  52.890  73.290  1.00  0.00           H 
ATOM   4553 3HD2 LEU C 458      77.450  52.370  71.760  1.00  0.00           H 
ATOM   4554  C   LEU C 458      78.170  54.840  68.120  1.00  0.00           C 
ATOM   4555  O   LEU C 458      77.390  54.940  67.180  1.00  0.00           O 
ATOM   4556  N   VAL C 459      79.460  55.470  68.100  1.00  0.00           N 
ATOM   4557  HN  VAL C 459      80.050  55.230  68.870  1.00  0.00           H 
ATOM   4558  CA  VAL C 459      79.840  56.350  67.050  1.00  0.00           C 
ATOM   4559  HA  VAL C 459      79.130  57.120  66.770  1.00  0.00           H 
ATOM   4560  CB  VAL C 459      81.140  57.090  67.500  1.00  0.00           C 
ATOM   4561  HB  VAL C 459      81.730  56.250  67.920  1.00  0.00           H 
ATOM   4562  CG1 VAL C 459      81.930  57.740  66.380  1.00  0.00           C 
ATOM   4563 1HG1 VAL C 459      82.500  57.000  65.780  1.00  0.00           H 
ATOM   4564 2HG1 VAL C 459      81.150  58.130  65.690  1.00  0.00           H 
ATOM   4565 3HG1 VAL C 459      82.570  58.580  66.740  1.00  0.00           H 
ATOM   4566  CG2 VAL C 459      80.790  58.090  68.640  1.00  0.00           C 
ATOM   4567 1HG2 VAL C 459      81.720  58.510  69.080  1.00  0.00           H 
ATOM   4568 2HG2 VAL C 459      80.340  59.010  68.210  1.00  0.00           H 
ATOM   4569 3HG2 VAL C 459      80.210  57.660  69.480  1.00  0.00           H 
ATOM   4570  C   VAL C 459      80.010  55.550  65.740  1.00  0.00           C 
ATOM   4571  O   VAL C 459      79.510  55.920  64.710  1.00  0.00           O 
ATOM   4572  N   LEU C 460      80.680  54.380  65.810  1.00  0.00           N 
ATOM   4573  HN  LEU C 460      81.030  54.100  66.700  1.00  0.00           H 
ATOM   4574  CA  LEU C 460      80.870  53.500  64.770  1.00  0.00           C 
ATOM   4575  HA  LEU C 460      81.370  54.140  64.050  1.00  0.00           H 
ATOM   4576  CB  LEU C 460      81.850  52.380  65.110  1.00  0.00           C 
ATOM   4577  HB1 LEU C 460      81.650  52.040  66.150  1.00  0.00           H 
ATOM   4578  HB2 LEU C 460      81.610  51.460  64.530  1.00  0.00           H 
ATOM   4579  CG  LEU C 460      83.410  52.620  64.820  1.00  0.00           C 
ATOM   4580  HG  LEU C 460      83.830  51.840  65.490  1.00  0.00           H 
ATOM   4581  CD1 LEU C 460      83.660  52.490  63.330  1.00  0.00           C 
ATOM   4582 1HD1 LEU C 460      84.720  52.390  63.010  1.00  0.00           H 
ATOM   4583 2HD1 LEU C 460      83.050  51.620  63.020  1.00  0.00           H 
ATOM   4584 3HD1 LEU C 460      83.160  53.350  62.840  1.00  0.00           H 
ATOM   4585  CD2 LEU C 460      84.040  54.010  65.280  1.00  0.00           C 
ATOM   4586 1HD2 LEU C 460      83.490  54.790  64.720  1.00  0.00           H 
ATOM   4587 2HD2 LEU C 460      83.980  54.050  66.390  1.00  0.00           H 
ATOM   4588 3HD2 LEU C 460      85.110  54.030  64.980  1.00  0.00           H 
ATOM   4589  C   LEU C 460      79.520  52.970  64.200  1.00  0.00           C 
ATOM   4590  O   LEU C 460      79.240  53.140  63.010  1.00  0.00           O 
ATOM   4591  N   GLY C 461      78.540  52.510  65.010  1.00  0.00           N 
ATOM   4592  HN  GLY C 461      78.670  52.500  66.000  1.00  0.00           H 
ATOM   4593  CA  GLY C 461      77.190  52.030  64.580  1.00  0.00           C 
ATOM   4594  HA1 GLY C 461      77.230  51.170  63.930  1.00  0.00           H 
ATOM   4595  HA2 GLY C 461      76.640  51.800  65.480  1.00  0.00           H 
ATOM   4596  C   GLY C 461      76.390  53.070  63.890  1.00  0.00           C 
ATOM   4597  O   GLY C 461      75.820  52.830  62.860  1.00  0.00           O 
ATOM   4598  N   TRP C 462      76.310  54.260  64.510  1.00  0.00           N 
ATOM   4599  HN  TRP C 462      76.770  54.260  65.390  1.00  0.00           H 
ATOM   4600  CA  TRP C 462      75.510  55.370  64.080  1.00  0.00           C 
ATOM   4601  HA  TRP C 462      74.580  54.870  63.840  1.00  0.00           H 
ATOM   4602  CB  TRP C 462      75.200  56.280  65.330  1.00  0.00           C 
ATOM   4603  HB1 TRP C 462      76.130  56.370  65.920  1.00  0.00           H 
ATOM   4604  HB2 TRP C 462      74.910  57.260  64.900  1.00  0.00           H 
ATOM   4605  CG  TRP C 462      74.050  55.910  66.190  1.00  0.00           C 
ATOM   4606  CD1 TRP C 462      74.080  55.300  67.380  1.00  0.00           C 
ATOM   4607  HD1 TRP C 462      74.980  55.010  67.900  1.00  0.00           H 
ATOM   4608  NE1 TRP C 462      72.800  55.120  67.820  1.00  0.00           N 
ATOM   4609  HE1 TRP C 462      72.430  54.630  68.580  1.00  0.00           H 
ATOM   4610  CE2 TRP C 462      71.920  55.500  66.870  1.00  0.00           C 
ATOM   4611  CD2 TRP C 462      72.720  56.140  65.860  1.00  0.00           C 
ATOM   4612  CE3 TRP C 462      72.110  56.620  64.690  1.00  0.00           C 
ATOM   4613  HE3 TRP C 462      72.790  56.940  63.910  1.00  0.00           H 
ATOM   4614  CZ3 TRP C 462      70.740  56.540  64.570  1.00  0.00           C 
ATOM   4615  HZ3 TRP C 462      70.310  56.920  63.660  1.00  0.00           H 
ATOM   4616  CZ2 TRP C 462      70.580  55.520  66.820  1.00  0.00           C 
ATOM   4617  HZ2 TRP C 462      69.950  55.080  67.580  1.00  0.00           H 
ATOM   4618  CH2 TRP C 462      69.950  56.000  65.620  1.00  0.00           C 
ATOM   4619  HH2 TRP C 462      68.870  56.050  65.580  1.00  0.00           H 
ATOM   4620  C   TRP C 462      75.970  56.030  62.840  1.00  0.00           C 
ATOM   4621  O   TRP C 462      75.180  56.330  61.940  1.00  0.00           O 
ATOM   4622  N   CYS C 463      77.300  56.170  62.650  1.00  0.00           N 
ATOM   4623  HN  CYS C 463      77.900  55.920  63.400  1.00  0.00           H 
ATOM   4624  CA  CYS C 463      77.970  56.720  61.460  1.00  0.00           C 
ATOM   4625  HA  CYS C 463      77.450  57.660  61.370  1.00  0.00           H 
ATOM   4626  CB  CYS C 463      79.390  57.280  61.730  1.00  0.00           C 
ATOM   4627  HB1 CYS C 463      79.950  56.410  62.120  1.00  0.00           H 
ATOM   4628  HB2 CYS C 463      79.860  57.540  60.760  1.00  0.00           H 
ATOM   4629  SG  CYS C 463      79.530  58.590  62.960  1.00  0.00           S 
ATOM   4630  HG1 CYS C 463      79.700  57.720  63.940  1.00  0.00           H 
ATOM   4631  C   CYS C 463      77.730  55.940  60.120  1.00  0.00           C 
ATOM   4632  O   CYS C 463      77.570  56.470  59.030  1.00  0.00           O 
ATOM   4633  N   ASN C 464      77.420  54.640  60.270  1.00  0.00           N 
ATOM   4634  HN  ASN C 464      77.710  54.110  61.070  1.00  0.00           H 
ATOM   4635  CA  ASN C 464      77.000  53.810  59.140  1.00  0.00           C 
ATOM   4636  HA  ASN C 464      77.570  54.110  58.270  1.00  0.00           H 
ATOM   4637  CB  ASN C 464      77.230  52.290  59.550  1.00  0.00           C 
ATOM   4638  HB1 ASN C 464      76.820  52.160  60.580  1.00  0.00           H 
ATOM   4639  HB2 ASN C 464      76.710  51.550  58.910  1.00  0.00           H 
ATOM   4640  CG  ASN C 464      78.670  51.910  59.530  1.00  0.00           C 
ATOM   4641  OD1 ASN C 464      79.590  52.530  58.900  1.00  0.00           O 
ATOM   4642  ND2 ASN C 464      78.990  50.790  60.210  1.00  0.00           N 
ATOM   4643 1HD2 ASN C 464      78.280  50.340  60.750  1.00  0.00           H 
ATOM   4644 2HD2 ASN C 464      79.960  50.570  60.240  1.00  0.00           H 
ATOM   4645  C   ASN C 464      75.560  54.000  58.690  1.00  0.00           C 
ATOM   4646  O   ASN C 464      75.070  53.520  57.680  1.00  0.00           O 
ATOM   4647  N   VAL C 465      74.640  54.670  59.480  1.00  0.00           N 
ATOM   4648  HN  VAL C 465      74.930  55.020  60.370  1.00  0.00           H 
ATOM   4649  CA  VAL C 465      73.260  54.840  59.150  1.00  0.00           C 
ATOM   4650  HA  VAL C 465      72.760  53.990  58.720  1.00  0.00           H 
ATOM   4651  CB  VAL C 465      72.470  55.320  60.380  1.00  0.00           C 
ATOM   4652  HB  VAL C 465      73.100  56.130  60.810  1.00  0.00           H 
ATOM   4653  CG1 VAL C 465      71.000  55.850  60.040  1.00  0.00           C 
ATOM   4654 1HG1 VAL C 465      70.470  56.270  60.920  1.00  0.00           H 
ATOM   4655 2HG1 VAL C 465      70.980  56.530  59.160  1.00  0.00           H 
ATOM   4656 3HG1 VAL C 465      70.420  54.980  59.680  1.00  0.00           H 
ATOM   4657  CG2 VAL C 465      72.380  54.190  61.450  1.00  0.00           C 
ATOM   4658 1HG2 VAL C 465      71.860  54.480  62.390  1.00  0.00           H 
ATOM   4659 2HG2 VAL C 465      71.870  53.360  60.930  1.00  0.00           H 
ATOM   4660 3HG2 VAL C 465      73.400  53.780  61.610  1.00  0.00           H 
ATOM   4661  C   VAL C 465      73.190  55.940  58.000  1.00  0.00           C 
ATOM   4662  O   VAL C 465      72.320  55.850  57.140  1.00  0.00           O 
ATOM   4663  N   MET C 466      74.210  56.850  58.010  1.00  0.00           N 
ATOM   4664  HN  MET C 466      74.880  56.710  58.730  1.00  0.00           H 
ATOM   4665  CA  MET C 466      74.540  57.770  56.950  1.00  0.00           C 
ATOM   4666  HA  MET C 466      73.730  58.470  56.820  1.00  0.00           H 
ATOM   4667  CB  MET C 466      75.840  58.530  57.160  1.00  0.00           C 
ATOM   4668  HB1 MET C 466      76.630  57.760  57.280  1.00  0.00           H 
ATOM   4669  HB2 MET C 466      76.070  59.110  56.240  1.00  0.00           H 
ATOM   4670  CG  MET C 466      76.070  59.330  58.470  1.00  0.00           C 
ATOM   4671  HG1 MET C 466      75.180  60.000  58.520  1.00  0.00           H 
ATOM   4672  HG2 MET C 466      76.110  58.710  59.390  1.00  0.00           H 
ATOM   4673  SD  MET C 466      77.640  60.240  58.370  1.00  0.00           S 
ATOM   4674  CE  MET C 466      77.250  60.910  60.040  1.00  0.00           C 
ATOM   4675  HE1 MET C 466      77.280  60.180  60.870  1.00  0.00           H 
ATOM   4676  HE2 MET C 466      77.880  61.760  60.400  1.00  0.00           H 
ATOM   4677  HE3 MET C 466      76.210  61.310  60.030  1.00  0.00           H 
ATOM   4678  C   MET C 466      74.700  57.150  55.560  1.00  0.00           C 
ATOM   4679  O   MET C 466      74.330  57.740  54.570  1.00  0.00           O 
ATOM   4680  N   TYR C 467      75.260  55.920  55.460  1.00  0.00           N 
ATOM   4681  HN  TYR C 467      75.480  55.360  56.250  1.00  0.00           H 
ATOM   4682  CA  TYR C 467      75.440  55.210  54.180  1.00  0.00           C 
ATOM   4683  HA  TYR C 467      75.610  56.020  53.490  1.00  0.00           H 
ATOM   4684  CB  TYR C 467      76.630  54.140  54.380  1.00  0.00           C 
ATOM   4685  HB1 TYR C 467      76.340  53.370  55.130  1.00  0.00           H 
ATOM   4686  HB2 TYR C 467      76.950  53.800  53.370  1.00  0.00           H 
ATOM   4687  CG  TYR C 467      77.910  54.890  54.900  1.00  0.00           C 
ATOM   4688  CD1 TYR C 467      78.110  56.260  54.710  1.00  0.00           C 
ATOM   4689  HD1 TYR C 467      77.470  56.730  53.980  1.00  0.00           H 
ATOM   4690  CE1 TYR C 467      79.190  56.950  55.200  1.00  0.00           C 
ATOM   4691  HE1 TYR C 467      79.220  58.020  55.050  1.00  0.00           H 
ATOM   4692  CZ  TYR C 467      80.080  56.250  55.970  1.00  0.00           C 
ATOM   4693  OH  TYR C 467      81.260  56.840  56.430  1.00  0.00           O 
ATOM   4694  HH  TYR C 467      81.730  56.250  57.030  1.00  0.00           H 
ATOM   4695  CD2 TYR C 467      78.840  54.210  55.690  1.00  0.00           C 
ATOM   4696  HD2 TYR C 467      78.640  53.230  56.090  1.00  0.00           H 
ATOM   4697  CE2 TYR C 467      79.910  54.900  56.320  1.00  0.00           C 
ATOM   4698  HE2 TYR C 467      80.550  54.420  57.040  1.00  0.00           H 
ATOM   4699  C   TYR C 467      74.190  54.460  53.720  1.00  0.00           C 
ATOM   4700  O   TYR C 467      73.970  54.420  52.520  1.00  0.00           O 
ATOM   4701  N   PHE C 468      73.420  53.820  54.540  1.00  0.00           N 
ATOM   4702  HN  PHE C 468      73.760  53.510  55.430  1.00  0.00           H 
ATOM   4703  CA  PHE C 468      72.020  53.530  54.120  1.00  0.00           C 
ATOM   4704  HA  PHE C 468      72.230  52.850  53.310  1.00  0.00           H 
ATOM   4705  CB  PHE C 468      71.300  52.740  55.220  1.00  0.00           C 
ATOM   4706  HB1 PHE C 468      71.400  53.350  56.150  1.00  0.00           H 
ATOM   4707  HB2 PHE C 468      70.230  52.550  55.010  1.00  0.00           H 
ATOM   4708  CG  PHE C 468      71.870  51.370  55.360  1.00  0.00           C 
ATOM   4709  CD1 PHE C 468      71.690  50.340  54.370  1.00  0.00           C 
ATOM   4710  HD1 PHE C 468      71.100  50.580  53.490  1.00  0.00           H 
ATOM   4711  CE1 PHE C 468      72.380  49.140  54.500  1.00  0.00           C 
ATOM   4712  HE1 PHE C 468      72.260  48.400  53.730  1.00  0.00           H 
ATOM   4713  CZ  PHE C 468      73.230  48.950  55.620  1.00  0.00           C 
ATOM   4714  HZ  PHE C 468      73.790  48.030  55.710  1.00  0.00           H 
ATOM   4715  CD2 PHE C 468      72.630  51.100  56.510  1.00  0.00           C 
ATOM   4716  HD2 PHE C 468      72.770  51.810  57.320  1.00  0.00           H 
ATOM   4717  CE2 PHE C 468      73.230  49.840  56.650  1.00  0.00           C 
ATOM   4718  HE2 PHE C 468      73.860  49.650  57.510  1.00  0.00           H 
ATOM   4719  C   PHE C 468      71.150  54.730  53.730  1.00  0.00           C 
ATOM   4720  O   PHE C 468      70.460  54.680  52.710  1.00  0.00           O 
ATOM   4721  N   ALA C 469      71.160  55.810  54.490  1.00  0.00           N 
ATOM   4722  HN  ALA C 469      71.720  55.840  55.320  1.00  0.00           H 
ATOM   4723  CA  ALA C 469      70.450  56.990  54.180  1.00  0.00           C 
ATOM   4724  HA  ALA C 469      69.390  56.800  54.270  1.00  0.00           H 
ATOM   4725  CB  ALA C 469      70.870  58.080  55.240  1.00  0.00           C 
ATOM   4726  HB1 ALA C 469      70.200  58.970  55.290  1.00  0.00           H 
ATOM   4727  HB2 ALA C 469      71.070  57.620  56.230  1.00  0.00           H 
ATOM   4728  HB3 ALA C 469      71.870  58.470  54.970  1.00  0.00           H 
ATOM   4729  C   ALA C 469      70.820  57.560  52.730  1.00  0.00           C 
ATOM   4730  O   ALA C 469      69.890  58.080  52.040  1.00  0.00           O 
ATOM   4731  N   ARG C 470      72.060  57.430  52.240  1.00  0.00           N 
ATOM   4732  HN  ARG C 470      72.770  56.960  52.760  1.00  0.00           H 
ATOM   4733  CA  ARG C 470      72.360  57.830  50.870  1.00  0.00           C 
ATOM   4734  HA  ARG C 470      72.350  58.910  50.860  1.00  0.00           H 
ATOM   4735  CB  ARG C 470      73.900  57.560  50.670  1.00  0.00           C 
ATOM   4736  HB1 ARG C 470      74.540  57.980  51.470  1.00  0.00           H 
ATOM   4737  HB2 ARG C 470      74.120  56.480  50.820  1.00  0.00           H 
ATOM   4738  CG  ARG C 470      74.460  58.130  49.340  1.00  0.00           C 
ATOM   4739  HG1 ARG C 470      74.100  57.540  48.470  1.00  0.00           H 
ATOM   4740  HG2 ARG C 470      74.150  59.190  49.180  1.00  0.00           H 
ATOM   4741  CD  ARG C 470      75.990  58.150  49.270  1.00  0.00           C 
ATOM   4742  HD1 ARG C 470      76.160  57.050  49.320  1.00  0.00           H 
ATOM   4743  HD2 ARG C 470      76.300  58.560  48.290  1.00  0.00           H 
ATOM   4744  NE  ARG C 470      76.590  58.830  50.410  1.00  0.00           N 
ATOM   4745  HE  ARG C 470      76.420  59.810  50.480  1.00  0.00           H 
ATOM   4746  CZ  ARG C 470      77.590  58.370  51.260  1.00  0.00           C 
ATOM   4747  NH1 ARG C 470      77.960  57.090  51.300  1.00  0.00           N 
ATOM   4748 1HH1 ARG C 470      77.430  56.500  50.690  1.00  0.00           H 
ATOM   4749 2HH1 ARG C 470      78.380  56.790  52.150  1.00  0.00           H 
ATOM   4750  NH2 ARG C 470      78.140  59.200  52.110  1.00  0.00           N 
ATOM   4751 1HH2 ARG C 470      78.050  60.160  51.860  1.00  0.00           H 
ATOM   4752 2HH2 ARG C 470      78.800  58.910  52.800  1.00  0.00           H 
ATOM   4753  C   ARG C 470      71.570  57.230  49.720  1.00  0.00           C 
ATOM   4754  O   ARG C 470      71.630  57.700  48.600  1.00  0.00           O 
ATOM   4755  N   GLY C 471      70.870  56.000  50.030  1.00  0.00           N 
ATOM   4756  HN  GLY C 471      70.920  55.570  50.930  1.00  0.00           H 
ATOM   4757  CA  GLY C 471      70.110  55.250  49.030  1.00  0.00           C 
ATOM   4758  HA1 GLY C 471      70.530  55.560  48.090  1.00  0.00           H 
ATOM   4759  HA2 GLY C 471      70.270  54.190  49.190  1.00  0.00           H 
ATOM   4760  C   GLY C 471      68.650  55.690  48.970  1.00  0.00           C 
ATOM   4761  O   GLY C 471      67.970  55.280  48.030  1.00  0.00           O 
ATOM   4762  N   PHE C 472      68.200  56.590  49.880  1.00  0.00           N 
ATOM   4763  HN  PHE C 472      68.820  56.880  50.610  1.00  0.00           H 
ATOM   4764  CA  PHE C 472      66.860  57.200  49.880  1.00  0.00           C 
ATOM   4765  HA  PHE C 472      66.140  56.560  49.390  1.00  0.00           H 
ATOM   4766  CB  PHE C 472      66.470  57.660  51.280  1.00  0.00           C 
ATOM   4767  HB1 PHE C 472      67.170  58.360  51.780  1.00  0.00           H 
ATOM   4768  HB2 PHE C 472      65.500  58.200  51.290  1.00  0.00           H 
ATOM   4769  CG  PHE C 472      66.260  56.380  52.080  1.00  0.00           C 
ATOM   4770  CD1 PHE C 472      65.010  55.680  52.140  1.00  0.00           C 
ATOM   4771  HD1 PHE C 472      64.170  55.910  51.500  1.00  0.00           H 
ATOM   4772  CE1 PHE C 472      64.870  54.560  52.960  1.00  0.00           C 
ATOM   4773  HE1 PHE C 472      63.890  54.150  53.160  1.00  0.00           H 
ATOM   4774  CZ  PHE C 472      65.940  54.070  53.680  1.00  0.00           C 
ATOM   4775  HZ  PHE C 472      65.740  53.250  54.360  1.00  0.00           H 
ATOM   4776  CD2 PHE C 472      67.330  55.830  52.760  1.00  0.00           C 
ATOM   4777  HD2 PHE C 472      68.330  56.230  52.690  1.00  0.00           H 
ATOM   4778  CE2 PHE C 472      67.160  54.610  53.560  1.00  0.00           C 
ATOM   4779  HE2 PHE C 472      67.920  54.120  54.140  1.00  0.00           H 
ATOM   4780  C   PHE C 472      66.870  58.400  48.930  1.00  0.00           C 
ATOM   4781  O   PHE C 472      65.820  58.940  48.530  1.00  0.00           O 
ATOM   4782  N   GLN C 473      68.110  58.750  48.490  1.00  0.00           N 
ATOM   4783  HN  GLN C 473      68.950  58.270  48.710  1.00  0.00           H 
ATOM   4784  CA  GLN C 473      68.390  59.800  47.500  1.00  0.00           C 
ATOM   4785  HA  GLN C 473      67.870  60.650  47.930  1.00  0.00           H 
ATOM   4786  CB  GLN C 473      69.880  60.190  47.510  1.00  0.00           C 
ATOM   4787  HB1 GLN C 473      70.390  59.250  47.200  1.00  0.00           H 
ATOM   4788  HB2 GLN C 473      70.030  61.010  46.770  1.00  0.00           H 
ATOM   4789  CG  GLN C 473      70.570  60.650  48.830  1.00  0.00           C 
ATOM   4790  HG1 GLN C 473      69.910  61.380  49.360  1.00  0.00           H 
ATOM   4791  HG2 GLN C 473      70.640  59.930  49.670  1.00  0.00           H 
ATOM   4792  CD  GLN C 473      71.940  61.330  48.610  1.00  0.00           C 
ATOM   4793  OE1 GLN C 473      72.410  62.090  49.470  1.00  0.00           O 
ATOM   4794  NE2 GLN C 473      72.640  60.970  47.560  1.00  0.00           N 
ATOM   4795 1HE2 GLN C 473      72.300  60.160  47.090  1.00  0.00           H 
ATOM   4796 2HE2 GLN C 473      73.410  61.470  47.160  1.00  0.00           H 
ATOM   4797  C   GLN C 473      67.910  59.510  46.070  1.00  0.00           C 
ATOM   4798  O   GLN C 473      67.990  58.420  45.530  1.00  0.00           O 
ATOM   4799  N   MET C 474      67.600  60.620  45.330  1.00  0.00           N 
ATOM   4800  HN  MET C 474      67.700  61.550  45.660  1.00  0.00           H 
ATOM   4801  CA  MET C 474      67.210  60.600  43.940  1.00  0.00           C 
ATOM   4802  HA  MET C 474      66.520  59.790  43.770  1.00  0.00           H 
ATOM   4803  CB  MET C 474      66.480  61.890  43.610  1.00  0.00           C 
ATOM   4804  HB1 MET C 474      67.050  62.750  44.020  1.00  0.00           H 
ATOM   4805  HB2 MET C 474      66.460  62.020  42.510  1.00  0.00           H 
ATOM   4806  CG  MET C 474      65.050  61.930  44.190  1.00  0.00           C 
ATOM   4807  HG1 MET C 474      65.280  61.670  45.250  1.00  0.00           H 
ATOM   4808  HG2 MET C 474      64.580  62.930  44.210  1.00  0.00           H 
ATOM   4809  SD  MET C 474      64.060  60.640  43.390  1.00  0.00           S 
ATOM   4810  CE  MET C 474      64.050  61.300  41.640  1.00  0.00           C 
ATOM   4811  HE1 MET C 474      63.930  62.400  41.680  1.00  0.00           H 
ATOM   4812  HE2 MET C 474      65.000  61.090  41.110  1.00  0.00           H 
ATOM   4813  HE3 MET C 474      63.210  60.950  41.010  1.00  0.00           H 
ATOM   4814  C   MET C 474      68.330  60.420  42.940  1.00  0.00           C 
ATOM   4815  O   MET C 474      68.060  60.220  41.790  1.00  0.00           O 
ATOM   4816  N   LEU C 475      69.590  60.430  43.370  1.00  0.00           N 
ATOM   4817  HN  LEU C 475      69.600  60.290  44.360  1.00  0.00           H 
ATOM   4818  CA  LEU C 475      70.860  60.080  42.650  1.00  0.00           C 
ATOM   4819  HA  LEU C 475      71.720  60.210  43.290  1.00  0.00           H 
ATOM   4820  CB  LEU C 475      70.850  58.570  42.060  1.00  0.00           C 
ATOM   4821  HB1 LEU C 475      69.870  58.380  41.570  1.00  0.00           H 
ATOM   4822  HB2 LEU C 475      71.600  58.380  41.260  1.00  0.00           H 
ATOM   4823  CG  LEU C 475      71.320  57.400  43.110  1.00  0.00           C 
ATOM   4824  HG  LEU C 475      71.200  56.480  42.500  1.00  0.00           H 
ATOM   4825  CD1 LEU C 475      72.840  57.540  43.470  1.00  0.00           C 
ATOM   4826 1HD1 LEU C 475      73.440  57.470  42.540  1.00  0.00           H 
ATOM   4827 2HD1 LEU C 475      73.100  58.480  43.990  1.00  0.00           H 
ATOM   4828 3HD1 LEU C 475      73.150  56.710  44.140  1.00  0.00           H 
ATOM   4829  CD2 LEU C 475      70.480  57.020  44.310  1.00  0.00           C 
ATOM   4830 1HD2 LEU C 475      70.520  57.800  45.090  1.00  0.00           H 
ATOM   4831 2HD2 LEU C 475      69.430  56.780  44.020  1.00  0.00           H 
ATOM   4832 3HD2 LEU C 475      70.860  56.110  44.810  1.00  0.00           H 
ATOM   4833  C   LEU C 475      71.190  61.090  41.580  1.00  0.00           C 
ATOM   4834  O   LEU C 475      71.560  60.750  40.450  1.00  0.00           O 
ATOM   4835  N   GLY C 476      71.090  62.420  41.920  1.00  0.00           N 
ATOM   4836  HN  GLY C 476      70.480  62.730  42.640  1.00  0.00           H 
ATOM   4837  CA  GLY C 476      71.690  63.450  41.090  1.00  0.00           C 
ATOM   4838  HA1 GLY C 476      71.220  63.480  40.120  1.00  0.00           H 
ATOM   4839  HA2 GLY C 476      71.510  64.390  41.590  1.00  0.00           H 
ATOM   4840  C   GLY C 476      73.250  63.320  40.950  1.00  0.00           C 
ATOM   4841  O   GLY C 476      73.870  62.830  41.890  1.00  0.00           O 
ATOM   4842  N   PRO C 477      73.860  63.860  39.900  1.00  0.00           N 
ATOM   4843  CD  PRO C 477      73.200  64.710  38.890  1.00  0.00           C 
ATOM   4844  HD1 PRO C 477      72.760  65.620  39.360  1.00  0.00           H 
ATOM   4845  HD2 PRO C 477      72.320  64.160  38.500  1.00  0.00           H 
ATOM   4846  CA  PRO C 477      75.160  63.320  39.450  1.00  0.00           C 
ATOM   4847  HA  PRO C 477      75.030  62.250  39.520  1.00  0.00           H 
ATOM   4848  CB  PRO C 477      75.180  63.800  37.890  1.00  0.00           C 
ATOM   4849  HB1 PRO C 477      76.240  63.960  37.620  1.00  0.00           H 
ATOM   4850  HB2 PRO C 477      74.710  62.940  37.360  1.00  0.00           H 
ATOM   4851  CG  PRO C 477      74.300  65.060  37.860  1.00  0.00           C 
ATOM   4852  HG1 PRO C 477      74.750  66.020  38.210  1.00  0.00           H 
ATOM   4853  HG2 PRO C 477      73.990  65.230  36.810  1.00  0.00           H 
ATOM   4854  C   PRO C 477      76.320  63.610  40.210  1.00  0.00           C 
ATOM   4855  O   PRO C 477      77.060  62.700  40.660  1.00  0.00           O 
ATOM   4856  N   PHE C 478      76.570  64.870  40.540  1.00  0.00           N 
ATOM   4857  HN  PHE C 478      75.950  65.580  40.210  1.00  0.00           H 
ATOM   4858  CA  PHE C 478      77.700  65.260  41.340  1.00  0.00           C 
ATOM   4859  HA  PHE C 478      78.570  64.620  41.230  1.00  0.00           H 
ATOM   4860  CB  PHE C 478      78.110  66.760  40.950  1.00  0.00           C 
ATOM   4861  HB1 PHE C 478      77.310  67.520  41.100  1.00  0.00           H 
ATOM   4862  HB2 PHE C 478      79.080  67.030  41.420  1.00  0.00           H 
ATOM   4863  CG  PHE C 478      78.340  66.780  39.450  1.00  0.00           C 
ATOM   4864  CD1 PHE C 478      79.370  66.030  38.860  1.00  0.00           C 
ATOM   4865  HD1 PHE C 478      79.980  65.330  39.410  1.00  0.00           H 
ATOM   4866  CE1 PHE C 478      79.530  65.980  37.460  1.00  0.00           C 
ATOM   4867  HE1 PHE C 478      80.400  65.410  37.180  1.00  0.00           H 
ATOM   4868  CZ  PHE C 478      78.650  66.700  36.620  1.00  0.00           C 
ATOM   4869  HZ  PHE C 478      78.820  66.790  35.560  1.00  0.00           H 
ATOM   4870  CD2 PHE C 478      77.510  67.570  38.610  1.00  0.00           C 
ATOM   4871  HD2 PHE C 478      76.800  68.310  38.930  1.00  0.00           H 
ATOM   4872  CE2 PHE C 478      77.670  67.540  37.210  1.00  0.00           C 
ATOM   4873  HE2 PHE C 478      77.100  68.170  36.540  1.00  0.00           H 
ATOM   4874  C   PHE C 478      77.300  65.290  42.880  1.00  0.00           C 
ATOM   4875  O   PHE C 478      77.690  66.130  43.690  1.00  0.00           O 
ATOM   4876  N   THR C 479      76.650  64.250  43.400  1.00  0.00           N 
ATOM   4877  HN  THR C 479      76.360  63.550  42.760  1.00  0.00           H 
ATOM   4878  CA  THR C 479      76.390  64.210  44.840  1.00  0.00           C 
ATOM   4879  HA  THR C 479      76.260  65.230  45.160  1.00  0.00           H 
ATOM   4880  CB  THR C 479      75.050  63.550  45.130  1.00  0.00           C 
ATOM   4881  HB  THR C 479      74.870  63.270  46.190  1.00  0.00           H 
ATOM   4882  OG1 THR C 479      74.930  62.300  44.410  1.00  0.00           O 
ATOM   4883  HG1 THR C 479      74.520  62.590  43.590  1.00  0.00           H 
ATOM   4884  CG2 THR C 479      73.930  64.490  44.650  1.00  0.00           C 
ATOM   4885 1HG2 THR C 479      72.950  64.140  45.040  1.00  0.00           H 
ATOM   4886 2HG2 THR C 479      73.960  65.490  45.130  1.00  0.00           H 
ATOM   4887 3HG2 THR C 479      73.840  64.510  43.540  1.00  0.00           H 
ATOM   4888  C   THR C 479      77.530  63.560  45.710  1.00  0.00           C 
ATOM   4889  O   THR C 479      78.240  64.280  46.420  1.00  0.00           O 
ATOM   4890  N   ILE C 480      77.610  62.240  45.660  1.00  0.00           N 
ATOM   4891  HN  ILE C 480      76.890  61.780  45.150  1.00  0.00           H 
ATOM   4892  CA  ILE C 480      78.480  61.370  46.320  1.00  0.00           C 
ATOM   4893  HA  ILE C 480      78.200  61.520  47.350  1.00  0.00           H 
ATOM   4894  CB  ILE C 480      78.330  59.780  45.970  1.00  0.00           C 
ATOM   4895  HB  ILE C 480      78.670  59.610  44.930  1.00  0.00           H 
ATOM   4896  CG2 ILE C 480      79.220  59.030  46.980  1.00  0.00           C 
ATOM   4897 1HG2 ILE C 480      79.320  57.950  46.740  1.00  0.00           H 
ATOM   4898 2HG2 ILE C 480      80.220  59.500  47.010  1.00  0.00           H 
ATOM   4899 3HG2 ILE C 480      78.740  59.080  47.980  1.00  0.00           H 
ATOM   4900  CG1 ILE C 480      76.850  59.410  45.870  1.00  0.00           C 
ATOM   4901 1HG1 ILE C 480      76.280  59.930  46.670  1.00  0.00           H 
ATOM   4902 2HG1 ILE C 480      76.460  59.850  44.920  1.00  0.00           H 
ATOM   4903  CD  ILE C 480      76.590  57.950  45.720  1.00  0.00           C 
ATOM   4904  HD1 ILE C 480      76.620  57.350  46.660  1.00  0.00           H 
ATOM   4905  HD2 ILE C 480      75.530  57.860  45.390  1.00  0.00           H 
ATOM   4906  HD3 ILE C 480      77.160  57.440  44.910  1.00  0.00           H 
ATOM   4907  C   ILE C 480      79.930  61.770  46.130  1.00  0.00           C 
ATOM   4908  O   ILE C 480      80.700  61.780  47.070  1.00  0.00           O 
ATOM   4909  N   MET C 481      80.350  62.130  44.860  1.00  0.00           N 
ATOM   4910  HN  MET C 481      79.660  61.920  44.170  1.00  0.00           H 
ATOM   4911  CA  MET C 481      81.630  62.770  44.590  1.00  0.00           C 
ATOM   4912  HA  MET C 481      82.320  61.980  44.840  1.00  0.00           H 
ATOM   4913  CB  MET C 481      81.790  63.140  43.120  1.00  0.00           C 
ATOM   4914  HB1 MET C 481      81.630  62.210  42.530  1.00  0.00           H 
ATOM   4915  HB2 MET C 481      81.110  63.990  42.920  1.00  0.00           H 
ATOM   4916  CG  MET C 481      83.210  63.710  42.730  1.00  0.00           C 
ATOM   4917  HG1 MET C 481      83.150  64.810  42.830  1.00  0.00           H 
ATOM   4918  HG2 MET C 481      83.940  63.270  43.440  1.00  0.00           H 
ATOM   4919  SD  MET C 481      83.820  63.310  41.060  1.00  0.00           S 
ATOM   4920  CE  MET C 481      82.490  64.270  40.260  1.00  0.00           C 
ATOM   4921  HE1 MET C 481      82.750  65.340  40.110  1.00  0.00           H 
ATOM   4922  HE2 MET C 481      82.330  63.980  39.200  1.00  0.00           H 
ATOM   4923  HE3 MET C 481      81.510  64.140  40.780  1.00  0.00           H 
ATOM   4924  C   MET C 481      82.010  63.980  45.450  1.00  0.00           C 
ATOM   4925  O   MET C 481      83.130  64.040  45.950  1.00  0.00           O 
ATOM   4926  N   ILE C 482      81.060  64.900  45.630  1.00  0.00           N 
ATOM   4927  HN  ILE C 482      80.150  64.600  45.350  1.00  0.00           H 
ATOM   4928  CA  ILE C 482      81.290  66.090  46.490  1.00  0.00           C 
ATOM   4929  HA  ILE C 482      82.310  66.400  46.330  1.00  0.00           H 
ATOM   4930  CB  ILE C 482      80.470  67.300  46.150  1.00  0.00           C 
ATOM   4931  HB  ILE C 482      79.390  67.060  46.080  1.00  0.00           H 
ATOM   4932  CG2 ILE C 482      80.740  68.400  47.250  1.00  0.00           C 
ATOM   4933 1HG2 ILE C 482      80.240  69.290  46.810  1.00  0.00           H 
ATOM   4934 2HG2 ILE C 482      80.340  68.210  48.270  1.00  0.00           H 
ATOM   4935 3HG2 ILE C 482      81.770  68.810  47.330  1.00  0.00           H 
ATOM   4936  CG1 ILE C 482      80.760  67.830  44.690  1.00  0.00           C 
ATOM   4937 1HG1 ILE C 482      80.530  66.980  44.010  1.00  0.00           H 
ATOM   4938 2HG1 ILE C 482      80.010  68.590  44.390  1.00  0.00           H 
ATOM   4939  CD  ILE C 482      82.290  68.210  44.470  1.00  0.00           C 
ATOM   4940  HD1 ILE C 482      82.880  67.270  44.570  1.00  0.00           H 
ATOM   4941  HD2 ILE C 482      82.350  68.660  43.460  1.00  0.00           H 
ATOM   4942  HD3 ILE C 482      82.530  69.120  45.060  1.00  0.00           H 
ATOM   4943  C   ILE C 482      81.380  65.780  48.000  1.00  0.00           C 
ATOM   4944  O   ILE C 482      82.210  66.300  48.730  1.00  0.00           O 
ATOM   4945  N   GLN C 483      80.550  64.830  48.480  1.00  0.00           N 
ATOM   4946  HN  GLN C 483      79.700  64.590  48.010  1.00  0.00           H 
ATOM   4947  CA  GLN C 483      80.700  64.340  49.860  1.00  0.00           C 
ATOM   4948  HA  GLN C 483      80.610  65.190  50.510  1.00  0.00           H 
ATOM   4949  CB  GLN C 483      79.600  63.270  50.220  1.00  0.00           C 
ATOM   4950  HB1 GLN C 483      79.640  62.420  49.510  1.00  0.00           H 
ATOM   4951  HB2 GLN C 483      79.940  62.900  51.210  1.00  0.00           H 
ATOM   4952  CG  GLN C 483      78.160  63.830  50.200  1.00  0.00           C 
ATOM   4953  HG1 GLN C 483      77.950  64.480  51.070  1.00  0.00           H 
ATOM   4954  HG2 GLN C 483      78.010  64.400  49.260  1.00  0.00           H 
ATOM   4955  CD  GLN C 483      77.070  62.730  50.220  1.00  0.00           C 
ATOM   4956  OE1 GLN C 483      77.360  61.640  50.700  1.00  0.00           O 
ATOM   4957  NE2 GLN C 483      75.850  63.090  49.670  1.00  0.00           N 
ATOM   4958 1HE2 GLN C 483      75.810  63.970  49.200  1.00  0.00           H 
ATOM   4959 2HE2 GLN C 483      75.050  62.500  49.720  1.00  0.00           H 
ATOM   4960  C   GLN C 483      82.000  63.590  50.170  1.00  0.00           C 
ATOM   4961  O   GLN C 483      82.570  63.890  51.210  1.00  0.00           O 
ATOM   4962  N   LYS C 484      82.480  62.730  49.260  1.00  0.00           N 
ATOM   4963  HN  LYS C 484      81.930  62.520  48.460  1.00  0.00           H 
ATOM   4964  CA  LYS C 484      83.860  62.250  49.330  1.00  0.00           C 
ATOM   4965  HA  LYS C 484      83.910  61.840  50.330  1.00  0.00           H 
ATOM   4966  CB  LYS C 484      84.090  61.180  48.170  1.00  0.00           C 
ATOM   4967  HB1 LYS C 484      83.840  61.660  47.200  1.00  0.00           H 
ATOM   4968  HB2 LYS C 484      85.160  60.890  48.220  1.00  0.00           H 
ATOM   4969  CG  LYS C 484      83.190  59.980  48.400  1.00  0.00           C 
ATOM   4970  HG1 LYS C 484      82.190  60.310  48.770  1.00  0.00           H 
ATOM   4971  HG2 LYS C 484      82.960  59.480  47.440  1.00  0.00           H 
ATOM   4972  CD  LYS C 484      83.840  58.770  49.200  1.00  0.00           C 
ATOM   4973  HD1 LYS C 484      83.950  59.090  50.260  1.00  0.00           H 
ATOM   4974  HD2 LYS C 484      83.050  58.000  49.070  1.00  0.00           H 
ATOM   4975  CE  LYS C 484      85.080  58.190  48.540  1.00  0.00           C 
ATOM   4976  HE1 LYS C 484      85.030  58.020  47.440  1.00  0.00           H 
ATOM   4977  HE2 LYS C 484      86.010  58.780  48.700  1.00  0.00           H 
ATOM   4978  NZ  LYS C 484      85.320  56.940  49.310  1.00  0.00           N 
ATOM   4979  HZ1 LYS C 484      85.840  57.110  50.200  1.00  0.00           H 
ATOM   4980  HZ2 LYS C 484      84.480  56.350  49.480  1.00  0.00           H 
ATOM   4981  HZ3 LYS C 484      85.890  56.340  48.680  1.00  0.00           H 
ATOM   4982  C   LYS C 484      84.920  63.390  49.260  1.00  0.00           C 
ATOM   4983  O   LYS C 484      85.790  63.320  50.130  1.00  0.00           O 
ATOM   4984  N   MET C 485      84.930  64.400  48.360  1.00  0.00           N 
ATOM   4985  HN  MET C 485      84.190  64.510  47.700  1.00  0.00           H 
ATOM   4986  CA  MET C 485      85.990  65.360  48.250  1.00  0.00           C 
ATOM   4987  HA  MET C 485      86.870  64.730  48.160  1.00  0.00           H 
ATOM   4988  CB  MET C 485      85.750  66.200  47.040  1.00  0.00           C 
ATOM   4989  HB1 MET C 485      85.610  65.560  46.150  1.00  0.00           H 
ATOM   4990  HB2 MET C 485      84.870  66.860  47.230  1.00  0.00           H 
ATOM   4991  CG  MET C 485      86.890  67.260  46.730  1.00  0.00           C 
ATOM   4992  HG1 MET C 485      87.430  67.580  47.650  1.00  0.00           H 
ATOM   4993  HG2 MET C 485      87.690  66.730  46.170  1.00  0.00           H 
ATOM   4994  SD  MET C 485      86.300  68.660  45.770  1.00  0.00           S 
ATOM   4995  CE  MET C 485      86.080  69.780  47.150  1.00  0.00           C 
ATOM   4996  HE1 MET C 485      85.390  69.400  47.940  1.00  0.00           H 
ATOM   4997  HE2 MET C 485      87.020  70.100  47.660  1.00  0.00           H 
ATOM   4998  HE3 MET C 485      85.710  70.740  46.730  1.00  0.00           H
[truncated: 8,826,877 more chars]
