# Supplementary material for: Structural mechanism of human oncochannel TRPV6 inhibition by the natural phytoestrogen genistein
Source: Nat Commun. 2023 May 9;14:2659. doi: 10.1038/s41467-023-38352-5 (PMC10169861; doi:10.1038/s41467-023-38352-5)
Supplement: Supplementary file 7 — Source data [file 41467_2023_38352_MOESM7_ESM.xlsx]

## Sheet: Fig1c
	Figure 1 panel c
	Conc	WT
	0	1.00849	0.86341	1.1281
	10	0.94268	0.80609	0.84289
	30	0.70488	0.77636	0.75372
	100	0.53432	0.47063	0.5414
	300	0.30644	0.31776	0.35103
	1000	0.14862	0.14579	0.16631
	3000	0.07643	0.09271	--

## Sheet: Fig4d
	Figure4 panel d
	Conc	WT					Conc	H582A
	0	1.00849	0.86341	1.1281			0	1.07197	1.01946	0.90857
	10	0.94268	0.80609	0.84289			3	1.0287	0.89429	0.90773
	30	0.70488	0.77636	0.75372			10	0.88504	0.89765	0.89849
	100	0.53432	0.47063	0.5414			30	0.89765	0.84514	0.80902
	300	0.30644	0.31776	0.35103			100	0.65192	0.70736	0.57841
	1000	0.14862	0.14579	0.16631			300	0.37552	0.33604	0.39443
	3000	0.07643	0.09271	--			1000	0.155	0.37804	0.36796
							3000	0.15038	0.21339	0.1508
	Conc	H587A					Conc	H582A-H587A
	0	0.99874	1.02461	0.97664			0	1.08201	0.97553	0.94246	--
	10	0.91552	0.89812	0.90141			10	0.8831	0.82737	0.79338	--
	30	0.73495	0.86332	0.7848			30	0.93068	0.81332	0.7372	--
	100	0.56144	0.55157	0.48997			100	0.69959	0.58043	0.61758	--
	300	0.50501	0.49796	0.57414			300	0.60036	0.53919	0.6135	0.47395
	1000	0.29577	0.32774	0.29812			1000	0.31355	0.33031	--	--
	3000	0.16834	0.19138	0.15752			3000	0.14227	0.1604	0.16946	--
	10000	0.08605	0.071	0.06959			10000	0.08246	0.05437	0.05709	--

## Sheet: Supplementary_Fig1b-c
	Supplementary Figure 1 panels b-c
	Conc	WT
	6.25	0.88182	0.94178	0.92276	0.97339	0.93415	0.97785	0.97926
	12.5	0.86953	0.8933	0.88979	0.88189	0.90402	0.92942	0.929
	25	0.74405	0.65586	0.76792	0.68765	0.74851	0.56406	0.56166
	50	0.37261	0.49848	0.37643		0.47219	0.37217	0.37219
